# Supplementary material for: Three distinct strategies lead to programmable aliphatic C−H oxidation in bicyclomycin biosynthesis
Source: Nat Commun. 2025 May 19;16:4651. doi: 10.1038/s41467-025-58997-8 (PMC12089406; doi:10.1038/s41467-025-58997-8)
Supplement: Supplementary file 4 — Source Data 1 [file 41467_2025_58997_MOESM4_ESM.xlsx]

## Sheet: Sheet1
1-RC
G(Chlorobenzene) = -1994.413908 Hartree
------------------------------------
C	1.40172	-3.93814	3.72478
H	0.334554	-4.07571	3.53844
H	1.53791	-3.73957	4.79383
C	1.91355	-2.81415	2.88809
N	3.23888	-2.40068	2.90576
H	3.9756	-2.79799	3.47139
C	3.38325	-1.3702	2.0406
H	4.31209	-0.856938	1.84856
N	2.22076	-1.10139	1.47262
C	1.29276	-1.98735	1.98672
H	0.262021	-1.96907	1.65911
C	-0.802701	-2.17653	-2.24439
H	-1.33672	-2.63067	-1.40465
H	-0.002651	-2.85537	-2.54929
C	-0.226538	-0.859898	-1.75889
O	0.85946	-0.983465	-1.0633
O	-0.78784	0.219806	-2.02872
C	5.71195	-2.27528	-2.99708
H	6.59885	-2.66321	-2.48379
H	6.04286	-1.82051	-3.93741
C	4.97075	-1.29801	-2.14846
N	5.53515	-0.119062	-1.68378
H	6.47701	0.198238	-1.86525
C	4.6146	0.548417	-0.952795
H	4.77663	1.49317	-0.461604
N	3.48511	-0.141668	-0.921536
C	3.69015	-1.29189	-1.66017
H	2.89758	-2.01049	-1.7868
C	2.52876	3.08061	0.970621
C	3.18884	3.82692	2.11604
O	2.85757	1.82766	0.888185
O	1.74614	3.67095	0.203415
H	3.03237	4.90169	2.01691
H	4.25778	3.60024	2.14926
Fe	1.74185	0.397735	0.051969
O	0.404545	0.823244	0.881788
O	1.34208	1.77442	-1.58447
H	1.29915	2.60655	-1.04155
H	0.4277	1.45827	-1.79755
H	-1.4958	-2.00961	-3.06928
H	2.75067	3.48215	3.05882
H	5.06285	-3.11952	-3.23851
H	1.91221	-4.87961	3.49278
H	-0.955243	2.21492	-0.229132
C	-4.44285	-1.67443	-3.14874
C	-4.24594	-1.09424	-1.7437
C	-5.93926	-2.66494	-0.639725
C	-1.58036	3.99794	0.775092
C	-1.60211	3.59909	-1.7193
C	-1.75373	2.9534	-0.335546
C	-4.51175	-2.10069	-0.609657
C	-3.10316	2.21884	-0.252069
C	-4.74331	0.94421	1.16205
C	-3.27416	1.31417	0.987823
C	-2.72028	-1.13663	0.885263
C	-4.19987	-1.49091	0.788255
N	-5.06872	-0.369488	1.12621
N	-2.37874	0.158595	0.968057
O	-1.89126	-2.05809	0.858366
O	-5.58099	1.82735	1.34814
H	-3.85347	-2.58872	-3.28324
H	-5.48986	-1.92159	-3.3495
H	-4.90659	-0.227261	-1.61262
H	-3.21987	-0.718454	-1.66321
H	-6.12503	-3.32271	0.21662
H	-6.11153	-3.24887	-1.5473
H	-6.68604	-1.86228	-0.622544
H	-1.66005	3.55488	1.77408
H	-2.34243	4.78389	0.697225
H	-0.590928	4.45838	0.705031
H	-0.644655	4.12466	-1.80192
H	-1.64442	2.84154	-2.50874
H	-3.80729	-2.93541	-0.715199
H	-3.23452	1.59662	-1.14292
H	-3.91841	2.95151	-0.231949
H	-4.35844	-2.2776	1.53493
H	-6.05581	-0.560409	1.24676
H	-1.37216	0.346417	0.932097
H	-3.03868	1.90322	1.88213
H	-2.40062	4.32921	-1.90285
H	-4.12148	-0.956052	-3.90979
------------------------------------
1-1'-TS-R
G(Chlorobenzene) = -1994.398148 Hartree
------------------------------------
C	1.04325	-2.949	4.40217
H	0.218942	-3.51111	3.95823
H	0.682171	-2.48976	5.32909
C	1.52261	-1.92109	3.43357
N	2.5328	-1.015	3.72297
H	3.04095	-0.953726	4.59414
C	2.72275	-0.216802	2.64571
H	3.43177	0.593789	2.58627
N	1.8924	-0.569216	1.68016
C	1.13698	-1.62739	2.15004
H	0.364278	-2.08005	1.54554
C	-0.786154	-2.6338	-2.05234
H	-1.32659	-2.94125	-1.15188
H	0.024062	-3.3506	-2.21422
C	-0.20713	-1.25022	-1.81469
O	0.733387	-1.21148	-0.93075
O	-0.644802	-0.262304	-2.44383
C	5.66314	-3.25716	-2.1699
H	6.4065	-3.65611	-1.47039
H	6.18161	-3.01888	-3.10555
C	4.96432	-2.064	-1.60966
N	5.62595	-0.900599	-1.24576
H	6.61995	-0.736569	-1.32008
C	4.71433	-0.011903	-0.781145
H	4.94449	0.978525	-0.422713
N	3.50268	-0.538905	-0.824721
C	3.64305	-1.81454	-1.33744
H	2.78071	-2.44786	-1.47125
C	2.64546	3.19647	0.092804
C	3.26381	4.18986	1.06142
O	2.8717	1.95268	0.377952
O	1.98106	3.60141	-0.881075
H	4.31502	3.94202	1.23289
H	2.74807	4.11083	2.02454
Fe	1.64532	0.437318	-0.175182
O	0.204113	1.25684	0.406105
O	1.5031	1.30925	-2.13993
H	1.50201	2.26053	-1.85217
H	0.587729	0.998601	-2.35876
H	-1.46114	-2.63173	-2.90827
H	3.1734	5.20954	0.685259
H	4.93626	-4.04544	-2.37733
H	1.83627	-3.65722	4.66732
C	-4.29396	-1.82533	-3.05957
C	-4.07436	-1.19586	-1.67981
C	-6.07001	-2.36259	-0.584381
C	-1.57431	3.68475	-1.74516
C	-2.00631	4.12365	0.710088
C	-2.36649	3.25129	-0.500837
C	-4.5661	-2.0638	-0.508236
C	-2.1417	1.76991	-0.248624
C	-4.22597	1.09522	1.03687
C	-2.70038	1.11621	1.01668
C	-2.69085	-1.40174	1.05576
C	-4.20553	-1.42773	0.865037
N	-4.82529	-0.118403	1.05617
N	-2.09638	-0.203254	1.19283
O	-2.06847	-2.47051	1.08039
O	-4.85665	2.1518	1.07013
H	-5.35534	-1.89061	-3.31781
H	-3.79916	-1.23016	-3.83348
H	-3.00468	-0.997073	-1.56059
H	-4.57684	-0.220669	-1.64042
H	-6.3062	-2.95534	-1.47161
H	-6.65949	-1.43994	-0.644951
H	-6.40861	-2.92752	0.290968
H	-1.80955	4.71991	-2.01315
H	-0.498309	3.62174	-1.54949
H	-1.80335	3.04913	-2.60756
H	-2.09623	5.18497	0.457022
H	-2.67044	3.92582	1.55593
H	-4.02133	-3.01587	-0.528189
H	-2.31221	1.14602	-1.12996
H	-0.932315	1.62202	-0.0909
H	-4.58072	-2.09525	1.64984
H	-5.8374	-0.083121	1.07964
H	-1.07736	-0.187687	1.18573
H	-2.41912	1.72783	1.87995
H	-0.971723	3.93553	1.02014
H	-3.44222	3.37461	-0.700136
H	-3.87754	-2.8382	-3.10065
------------------------------------
1-1’-TS-S
G(Chlorobenzene) = -1994.395042 Hartree
------------------------------------
C	2.46954	-3.23971	4.01812
H	2.21201	-4.12546	3.43351
H	1.89375	-3.26852	4.9499
C	2.1692	-2.01166	3.22658
N	2.37782	-0.728105	3.70879
H	2.74672	-0.490527	4.6188
C	2.00663	0.161376	2.75716
H	2.04981	1.23445	2.85098
N	1.57295	-0.484307	1.68836
C	1.66608	-1.83479	1.96262
H	1.36688	-2.56593	1.23057
C	1.65085	-2.85444	-2.5674
H	1.76075	-3.64429	-1.81852
H	2.61823	-2.34781	-2.64642
C	0.606399	-1.84768	-2.10927
O	0.795684	-1.39447	-0.911069
O	-0.333348	-1.53887	-2.8612
C	6.19618	-0.914997	-1.64187
H	7.04718	-0.42451	-1.15569
H	6.42295	-0.990088	-2.71146
C	4.92216	-0.176862	-1.40117
N	4.71567	1.13142	-1.8107
H	5.38058	1.70969	-2.3044
C	3.46201	1.50461	-1.44859
H	3.03688	2.47723	-1.64432
N	2.85193	0.510809	-0.827332
C	3.74718	-0.540278	-0.791762
H	3.47589	-1.48086	-0.339924
C	1.34234	3.43419	0.322317
C	1.8114	4.51829	1.27827
O	1.28953	2.25283	0.812331
O	1.06357	3.73748	-0.865926
H	2.87363	4.36294	1.49613
H	1.26698	4.44138	2.22268
Fe	0.73796	0.42137	-0.06294
O	-0.879842	0.422564	0.596737
O	0.338012	1.44723	-1.86056
H	0.565137	2.39544	-1.60482
H	-0.633068	1.43551	-2.05763
H	1.37984	-3.28888	-3.53048
H	1.67494	5.5096	0.844205
H	6.11582	-1.92812	-1.24171
H	3.53167	-3.30164	4.28051
C	-0.76413	-4.54039	0.194365
C	-1.97425	-3.86723	-0.460818
C	-2.51191	-2.30453	1.49693
C	-1.6873	3.422	1.88565
C	-3.75045	4.08557	0.582471
C	-2.57216	3.09443	0.673817
C	-2.21042	-2.41565	-0.003794
C	-3.05718	1.65386	0.764148
C	-2.91413	0.657199	-1.50692
C	-3.87713	1.07314	-0.403248
C	-4.55142	-1.33903	-0.185318
C	-3.29041	-1.74109	-0.931924
N	-2.71709	-0.643062	-1.71409
N	-4.75372	-0.012253	0.010875
O	-5.33272	-2.19557	0.227291
O	-2.31151	1.55593	-2.12847
H	-0.882664	-4.63986	1.27782
H	-0.60378	-5.5436	-0.21421
H	-1.81938	-3.86141	-1.54788
H	-2.88279	-4.4577	-0.276679
H	-1.6529	-2.65206	2.07807
H	-3.38958	-2.89263	1.78039
H	-2.68413	-1.26249	1.78011
H	-1.30075	4.44381	1.81214
H	-2.26342	3.34821	2.81646
H	-0.837817	2.7377	1.94115
H	-3.37159	5.11291	0.565064
H	-4.3473	3.93925	-0.322696
H	-1.29442	-1.85084	-0.177791
H	-1.98195	0.986299	0.780568
H	-3.52589	1.41779	1.72605
H	-3.63536	-2.49137	-1.65058
H	-1.8746	-0.886266	-2.26364
H	-5.58136	0.226254	0.543504
H	-4.50136	1.86706	-0.827991
H	-4.41367	3.98534	1.44968
H	-1.97112	3.18431	-0.238387
H	0.140079	-3.95229	0.006859
------------------------------------
1-2'-TS
G(Chlorobenzene) = -1994.403658 Hartree
------------------------------------
C	0.885926	-2.81816	4.48291
H	-0.02307	-3.28398	4.09648
H	0.635137	-2.30694	5.41912
C	1.42859	-1.86905	3.46825
N	2.56501	-1.10007	3.68026
H	3.13056	-1.09863	4.51735
C	2.78791	-0.341657	2.58232
H	3.59009	0.369423	2.46672
N	1.85723	-0.590576	1.67692
C	1.00028	-1.53573	2.20832
H	0.133002	-1.8774	1.66023
C	-0.861727	-2.51554	-2.11916
H	-1.39896	-2.78742	-1.20593
H	-0.113142	-3.28958	-2.31086
C	-0.177074	-1.18158	-1.88488
O	0.806658	-1.22553	-1.0448
O	-0.567081	-0.155486	-2.48024
C	5.77054	-3.30265	-2.04266
H	6.48901	-3.70706	-1.32073
H	6.32122	-3.05681	-2.95772
C	5.05242	-2.11402	-1.49762
N	5.70142	-0.956107	-1.09541
H	6.69791	-0.793682	-1.12924
C	4.77463	-0.069253	-0.659399
H	4.99137	0.917763	-0.283863
N	3.56441	-0.59328	-0.756693
C	3.7218	-1.86402	-1.27684
H	2.86354	-2.49177	-1.45573
C	2.6517	3.13592	0.193802
C	3.14313	4.10441	1.25566
O	2.9056	1.89026	0.430357
O	2.03702	3.56689	-0.80398
H	3.14042	5.12881	0.880684
H	4.14346	3.82473	1.5956
Fe	1.69035	0.366626	-0.192534
O	0.225033	1.16633	0.290792
O	1.66631	1.29993	-2.15042
H	1.65978	2.24093	-1.82959
H	0.749484	1.01274	-2.39277
H	-1.55831	-2.45129	-2.95555
H	2.47099	4.03987	2.11887
H	5.05147	-4.08909	-2.28168
H	1.60266	-3.61293	4.71853
H	-0.670045	2.04326	-0.252305
C	-4.4838	-1.78917	-3.02693
C	-4.23097	-1.13788	-1.66281
C	-6.06682	-2.46308	-0.468906
C	-1.26099	3.99245	0.449929
C	-1.19821	3.23473	-1.97283
C	-1.50212	2.85157	-0.530043
C	-4.59303	-2.03381	-0.464357
C	-2.85817	2.15835	-0.396835
C	-4.57569	1.12692	1.11383
C	-3.08223	1.36428	0.910839
C	-2.72439	-1.12173	0.959143
C	-4.22801	-1.36177	0.892156
N	-5.00414	-0.155507	1.15795
N	-2.27852	0.145227	0.966243
O	-1.97428	-2.10788	0.974233
O	-5.33584	2.08631	1.24579
H	-3.98768	-2.76404	-3.0947
H	-5.55019	-1.94378	-3.21748
H	-4.80115	-0.202148	-1.59479
H	-3.17165	-0.863667	-1.60351
H	-6.31625	-3.03629	0.430883
H	-6.28899	-3.09351	-1.33343
H	-6.73525	-1.59545	-0.51801
H	-1.41956	3.68888	1.48944
H	-1.9427	4.82736	0.236908
H	-0.232551	4.35187	0.35269
H	-0.208669	3.6921	-2.05018
H	-1.24119	2.35847	-2.62555
H	-3.96826	-2.93473	-0.506605
H	-3.00422	1.47514	-1.23861
H	-3.6443	2.92305	-0.448879
H	-4.44449	-2.08398	1.68764
H	-6.00214	-0.260369	1.29365
H	-1.2632	0.282267	0.872331
H	-2.79068	1.99853	1.75631
H	-1.93851	3.96452	-2.33053
H	-4.09142	-1.15908	-3.83142
------------------------------------
1-3'-TS-S
G(Chlorobenzene) = -1994.396647 Hartree
------------------------------------
C	0.947097	-4.50597	0.614072
H	0.4018	-4.92282	1.46373
H	1.95287	-4.24178	0.960222
C	0.247692	-3.29036	0.108972
N	0.481382	-2.74931	-1.14703
H	1.06814	-3.15108	-1.86454
C	-0.219892	-1.59634	-1.26616
H	-0.212249	-0.946671	-2.12672
N	-0.885677	-1.36847	-0.146854
C	-0.613183	-2.41109	0.714634
H	-1.04095	-2.432	1.70434
C	-3.14487	-0.704634	4.28139
H	-2.19949	-1.22506	4.46713
H	-3.89721	-1.46653	4.05781
C	-2.9752	0.218317	3.08688
O	-2.74487	-0.395075	1.96703
O	-3.06246	1.45239	3.22602
C	-6.75047	-2.21965	-1.32391
H	-6.67589	-3.0823	-1.99578
H	-7.59853	-1.61098	-1.65768
C	-5.48423	-1.43111	-1.2975
N	-4.93935	-0.836193	-2.42519
H	-5.3284	-0.865738	-3.35689
C	-3.79847	-0.196556	-2.06827
H	-3.1611	0.349571	-2.74474
N	-3.57881	-0.347242	-0.773885
C	-4.61809	-1.11314	-0.281823
H	-4.65916	-1.37465	0.763665
C	-1.08478	2.46864	-1.72833
C	-0.363745	2.70275	-3.04365
O	-1.29533	1.22299	-1.44531
O	-1.40905	3.43164	-1.00294
H	-0.239416	3.76957	-3.23406
H	-0.933874	2.24581	-3.85887
Fe	-1.86554	0.447623	0.374448
O	-0.49108	1.03507	1.32415
O	-3.05088	2.19698	0.678253
H	-2.449	2.8691	0.263339
H	-3.00914	2.21381	1.67087
H	-3.43379	-0.142495	5.17015
H	0.613375	2.20721	-3.01703
H	-6.97423	-2.58999	-0.321112
H	1.02818	-5.27985	-0.155404
C	6.96657	0.040646	1.09559
C	5.54905	-0.093847	0.528902
C	6.07452	-2.18463	-0.851146
C	2.59755	4.5508	0.548731
C	1.16341	2.86744	1.70273
C	1.777	3.2535	0.371753
C	5.14298	-1.53661	0.182699
C	2.67196	2.17029	-0.258805
C	2.6689	0.167312	-1.76425
C	2.00175	0.80081	-0.55215
C	2.70228	-1.19225	0.813551
C	3.66689	-1.62392	-0.289703
N	3.41757	-0.940079	-1.55665
N	1.95875	-0.089372	0.604607
O	2.63058	-1.87824	1.83793
O	2.5283	0.668129	-2.8833
H	7.72907	-0.222678	0.356338
H	7.15891	1.07	1.4143
H	4.83966	0.302245	1.26574
H	5.44953	0.531369	-0.36794
H	7.08745	-2.29324	-0.456015
H	6.14217	-1.57726	-1.76151
H	5.72114	-3.183	-1.13222
H	1.97202	5.36172	0.934126
H	3.42613	4.39723	1.24951
H	3.01913	4.87158	-0.410398
H	0.576964	3.66234	2.17057
H	0.27506	1.99524	1.49521
H	5.17248	-2.13325	1.10334
H	3.03893	2.56287	-1.21286
H	3.54621	1.9971	0.378148
H	3.44028	-2.68586	-0.44244
H	3.85074	-1.32055	-2.38926
H	1.16508	0.070189	1.22832
H	0.965247	0.971795	-0.85193
H	1.8488	2.39712	2.41266
H	0.955338	3.47557	-0.318869
H	7.10489	-0.610708	1.96621
------------------------------------
1-3'-TS-R
G(Chlorobenzene) = -1994.393318 Hartree
------------------------------------
C	0.885926	-2.81816	4.48291
H	-0.02307	-3.28398	4.09648
H	0.635137	-2.30694	5.41912
C	1.42859	-1.86905	3.46825
N	2.56501	-1.10007	3.68026
H	3.13056	-1.09863	4.51735
C	2.78791	-0.341657	2.58232
H	3.59009	0.369423	2.46672
N	1.85723	-0.590576	1.67692
C	1.00028	-1.53573	2.20832
H	0.133002	-1.8774	1.66023
C	-0.861727	-2.51554	-2.11916
H	-1.39896	-2.78742	-1.20593
H	-0.113142	-3.28958	-2.31086
C	-0.177074	-1.18158	-1.88488
O	0.806658	-1.22553	-1.0448
O	-0.567081	-0.155486	-2.48024
C	5.77054	-3.30265	-2.04266
H	6.48901	-3.70706	-1.32073
H	6.32122	-3.05681	-2.95772
C	5.05242	-2.11402	-1.49762
N	5.70142	-0.956107	-1.09541
H	6.69791	-0.793682	-1.12924
C	4.77463	-0.069253	-0.659399
H	4.99137	0.917763	-0.283863
N	3.56441	-0.59328	-0.756693
C	3.7218	-1.86402	-1.27684
H	2.86354	-2.49177	-1.45573
C	2.6517	3.13592	0.193802
C	3.14313	4.10441	1.25566
O	2.9056	1.89026	0.430357
O	2.03702	3.56689	-0.80398
H	3.14042	5.12881	0.880684
H	4.14346	3.82473	1.5956
Fe	1.69035	0.366626	-0.192534
O	0.225033	1.16633	0.290792
O	1.66631	1.29993	-2.15042
H	1.65978	2.24093	-1.82959
H	0.749484	1.01274	-2.39277
H	-1.55831	-2.45129	-2.95555
H	2.47099	4.03987	2.11887
H	5.05147	-4.08909	-2.28168
H	1.60266	-3.61293	4.71853
H	-0.670045	2.04326	-0.252305
C	-4.4838	-1.78917	-3.02693
C	-4.23097	-1.13788	-1.66281
C	-6.06682	-2.46308	-0.468906
C	-1.26099	3.99245	0.449929
C	-1.19821	3.23473	-1.97283
C	-1.50212	2.85157	-0.530043
C	-4.59303	-2.03381	-0.464357
C	-2.85817	2.15835	-0.396835
C	-4.57569	1.12692	1.11383
C	-3.08223	1.36428	0.910839
C	-2.72439	-1.12173	0.959143
C	-4.22801	-1.36177	0.892156
N	-5.00414	-0.155507	1.15795
N	-2.27852	0.145227	0.966243
O	-1.97428	-2.10788	0.974233
O	-5.33584	2.08631	1.24579
H	-3.98768	-2.76404	-3.0947
H	-5.55019	-1.94378	-3.21748
H	-4.80115	-0.202148	-1.59479
H	-3.17165	-0.863667	-1.60351
H	-6.31625	-3.03629	0.430883
H	-6.28899	-3.09351	-1.33343
H	-6.73525	-1.59545	-0.51801
H	-1.41956	3.68888	1.48944
H	-1.9427	4.82736	0.236908
H	-0.232551	4.35187	0.35269
H	-0.208669	3.6921	-2.05018
H	-1.24119	2.35847	-2.62555
H	-3.96826	-2.93473	-0.506605
H	-3.00422	1.47514	-1.23861
H	-3.6443	2.92305	-0.448879
H	-4.44449	-2.08398	1.68764
H	-6.00214	-0.260369	1.29365
H	-1.2632	0.282267	0.872331
H	-2.79068	1.99853	1.75631
H	-1.93851	3.96452	-2.33053
H	-4.09142	-1.15908	-3.83142
------------------------------------
1-3'-TS-S
G(Chlorobenzene) = -1994.396647 Hartree
------------------------------------
C	0.947097	-4.50597	0.614072
H	0.4018	-4.92282	1.46373
H	1.95287	-4.24178	0.960222
C	0.247692	-3.29036	0.108972
N	0.481382	-2.74931	-1.14703
H	1.06814	-3.15108	-1.86454
C	-0.219892	-1.59634	-1.26616
H	-0.212249	-0.946671	-2.12672
N	-0.885677	-1.36847	-0.146854
C	-0.613183	-2.41109	0.714634
H	-1.04095	-2.432	1.70434
C	-3.14487	-0.704634	4.28139
H	-2.19949	-1.22506	4.46713
H	-3.89721	-1.46653	4.05781
C	-2.9752	0.218317	3.08688
O	-2.74487	-0.395075	1.96703
O	-3.06246	1.45239	3.22602
C	-6.75047	-2.21965	-1.32391
H	-6.67589	-3.0823	-1.99578
H	-7.59853	-1.61098	-1.65768
C	-5.48423	-1.43111	-1.2975
N	-4.93935	-0.836193	-2.42519
H	-5.3284	-0.865738	-3.35689
C	-3.79847	-0.196556	-2.06827
H	-3.1611	0.349571	-2.74474
N	-3.57881	-0.347242	-0.773885
C	-4.61809	-1.11314	-0.281823
H	-4.65916	-1.37465	0.763665
C	-1.08478	2.46864	-1.72833
C	-0.363745	2.70275	-3.04365
O	-1.29533	1.22299	-1.44531
O	-1.40905	3.43164	-1.00294
H	-0.239416	3.76957	-3.23406
H	-0.933874	2.24581	-3.85887
Fe	-1.86554	0.447623	0.374448
O	-0.49108	1.03507	1.32415
O	-3.05088	2.19698	0.678253
H	-2.449	2.8691	0.263339
H	-3.00914	2.21381	1.67087
H	-3.43379	-0.142495	5.17015
H	0.613375	2.20721	-3.01703
H	-6.97423	-2.58999	-0.321112
H	1.02818	-5.27985	-0.155404
C	6.96657	0.040646	1.09559
C	5.54905	-0.093847	0.528902
C	6.07452	-2.18463	-0.851146
C	2.59755	4.5508	0.548731
C	1.16341	2.86744	1.70273
C	1.777	3.2535	0.371753
C	5.14298	-1.53661	0.182699
C	2.67196	2.17029	-0.258805
C	2.6689	0.167312	-1.76425
C	2.00175	0.80081	-0.55215
C	2.70228	-1.19225	0.813551
C	3.66689	-1.62392	-0.289703
N	3.41757	-0.940079	-1.55665
N	1.95875	-0.089372	0.604607
O	2.63058	-1.87824	1.83793
O	2.5283	0.668129	-2.8833
H	7.72907	-0.222678	0.356338
H	7.15891	1.07	1.4143
H	4.83966	0.302245	1.26574
H	5.44953	0.531369	-0.36794
H	7.08745	-2.29324	-0.456015
H	6.14217	-1.57726	-1.76151
H	5.72114	-3.183	-1.13222
H	1.97202	5.36172	0.934126
H	3.42613	4.39723	1.24951
H	3.01913	4.87158	-0.410398
H	0.576964	3.66234	2.17057
H	0.27506	1.99524	1.49521
H	5.17248	-2.13325	1.10334
H	3.03893	2.56287	-1.21286
H	3.54621	1.9971	0.378148
H	3.44028	-2.68586	-0.44244
H	3.85074	-1.32055	-2.38926
H	1.16508	0.070189	1.22832
H	0.965247	0.971795	-0.85193
H	1.8488	2.39712	2.41266
H	0.955338	3.47557	-0.318869
H	7.10489	-0.610708	1.96621
------------------------------------
1-5-TS
G(Chlorobenzene) = -1994.400004 Hartree
------------------------------------
C	4.00801	-3.31198	3.32595
H	4.17887	-4.04891	2.53827
H	3.45945	-3.80349	4.13741
C	3.24842	-2.15282	2.77369
N	2.88688	-1.05235	3.53623
H	3.09292	-0.918414	4.51607
C	2.20846	-0.181751	2.74896
H	1.80685	0.766554	3.06842
N	2.11711	-0.664943	1.52329
C	2.75769	-1.88786	1.51957
H	2.81643	-2.47223	0.61527
C	2.18	-2.91779	-2.91641
H	2.27865	-3.74961	-2.20994
H	3.17865	-2.49937	-3.06904
C	1.24683	-1.87676	-2.31049
O	1.75591	-1.24153	-1.30694
O	0.104227	-1.72753	-2.7736
C	6.30546	1.60526	-2.33666
H	7.19691	1.46249	-1.7152
H	6.42286	2.55408	-2.87254
C	5.0559	1.58427	-1.52169
N	4.80478	2.48376	-0.497093
H	5.41754	3.23009	-0.200991
C	3.59079	2.19958	0.037508
H	3.1413	2.73733	0.85634
N	3.0472	1.16833	-0.584214
C	3.94818	0.774924	-1.55432
H	3.73211	-0.06369	-2.19609
C	0.186615	2.98705	0.906727
C	0.031014	3.86549	2.13742
O	0.858118	1.90543	1.09408
O	-0.324657	3.34288	-0.179182
H	-0.424931	4.82196	1.879
H	1.00569	4.02734	2.60666
Fe	1.06041	0.242544	-0.131456
O	-0.479763	-0.396926	0.33674
O	0.393245	1.39114	-1.7646
H	0.0702	2.2179	-1.29089
H	-0.418472	1.00799	-2.17833
H	1.78112	-3.29584	-3.85866
H	-0.602477	3.34838	2.86494
H	6.27614	0.801645	-3.07577
H	4.9827	-3.00487	3.72149
H	-1.34575	-1.29048	0.527955
C	-0.423926	-3.76041	-0.156351
C	-1.51792	-3.46291	0.873022
C	-2.9804	-1.69073	1.94244
C	-5.30745	3.13431	0.2447
C	-3.61175	2.91942	2.10777
C	-4.34923	2.18512	0.978398
C	-2.24714	-2.13488	0.685035
C	-3.31938	1.55123	0.032341
C	-2.73471	0.105192	-1.87285
C	-3.91046	0.682178	-1.10523
C	-4.49876	-1.65572	-0.411776
C	-3.04181	-2.0398	-0.662357
N	-2.41453	-1.17869	-1.66434
N	-4.82287	-0.362279	-0.643914
O	-5.30045	-2.4884	0.009632
O	-2.08308	0.858114	-2.61859
H	0.003746	-4.75325	0.014991
H	0.374228	-3.01858	-0.079798
H	-2.2791	-4.25951	0.861136
H	-1.07784	-3.47804	1.8771
H	-3.44782	-0.710043	1.83112
H	-2.28315	-1.64278	2.78376
H	-3.77247	-2.40729	2.19184
H	-5.89988	2.61932	-0.519328
H	-6.00988	3.5982	0.945118
H	-4.74842	3.93614	-0.252629
H	-2.98325	3.71927	1.69969
H	-4.31596	3.3687	2.81611
H	-2.71004	2.33218	-0.43541
H	-2.61662	0.93552	0.603615
H	-3.08836	-3.04654	-1.08789
H	-1.4858	-1.44585	-2.02787
H	-5.78081	-0.10898	-0.437692
H	-4.45843	1.31818	-1.8051
H	-2.96026	2.23583	2.66368
H	-4.94322	1.37847	1.43231
H	-0.799161	-3.73204	-1.18368
------------------------------------
1-5a-TS
G(Chlorobenzene) = -1994.391024 Hartree
------------------------------------
C	0.059418	-2.08104	4.40275
H	0.772637	-1.2972	4.66672
H	0.597321	-3.03498	4.36947
C	-0.567924	-1.76233	3.08734
N	-1.49931	-2.58757	2.47139
H	-1.84467	-3.46496	2.83415
C	-1.87011	-2.02226	1.2977
H	-2.58552	-2.45012	0.613976
N	-1.22172	-0.884993	1.12356
C	-0.411305	-0.702605	2.22892
H	0.227907	0.163744	2.3132
C	-0.49497	3.48435	2.35123
H	0.414546	2.90377	2.5471
H	-1.22282	3.24309	3.12971
C	-1.00592	3.06604	0.985076
O	-1.62654	1.93176	0.953857
O	-0.775433	3.7805	-0.012969
C	-6.93905	0.328472	0.791531
H	-7.3681	-0.618629	1.1379
H	-7.65698	0.785937	0.101471
C	-5.60926	0.126866	0.146028
N	-5.42636	-0.667697	-0.976124
H	-6.14971	-1.17509	-1.46577
C	-4.11522	-0.638669	-1.31877
H	-3.68023	-1.16585	-2.15284
N	-3.44455	0.129295	-0.476936
C	-4.35948	0.611102	0.439295
H	-4.04432	1.2732	1.23049
C	-0.598408	-0.492055	-3.17651
C	-0.187547	-1.72216	-3.96961
O	-1.2881	-0.726792	-2.10782
O	-0.244914	0.638246	-3.57274
H	0.070697	-1.45121	-4.99444
H	-0.98044	-2.47335	-3.95853
Fe	-1.29316	0.536515	-0.480928
O	0.45028	0.689054	-0.458757
O	-1.64486	2.13083	-1.89366
H	-1.01938	1.80964	-2.59686
H	-1.2436	2.87959	-1.37191
H	-0.249602	4.54749	2.37111
H	0.691386	-2.16523	-3.48917
H	-6.8327	0.988211	1.65532
H	-0.687395	-2.1457	5.20177
C	3.39362	4.1459	0.94814
C	2.57481	3.35238	-0.072622
C	2.4321	1.46805	-1.73612
C	1.94696	-4.51623	0.590006
C	0.092821	-3.67327	-0.899735
C	1.23453	-3.27013	0.044068
C	3.30989	2.16365	-0.718657
C	2.19199	-2.30353	-0.681261
C	4.42982	-1.12151	-0.634984
C	3.31317	-1.7258	0.207966
C	2.95552	0.536253	1.27553
C	3.94966	1.17167	0.30272
N	4.75698	0.171975	-0.395848
N	2.80377	-0.805275	1.22024
O	2.38141	1.2326	2.11806
O	5.03096	-1.82078	-1.44972
H	2.85664	5.05301	1.24416
H	4.36549	4.45184	0.541603
H	1.65944	2.98389	0.389251
H	2.26073	4.01591	-0.887708
H	2.84991	0.574474	-2.20229
H	1.98377	2.1332	-2.47524
H	1.40301	1.04171	-1.13724
H	2.70863	-4.27415	1.33851
H	1.22763	-5.19065	1.06717
H	2.43796	-5.06892	-0.220272
H	0.485631	-4.21221	-1.77124
H	-0.614728	-4.3377	-0.390487
H	4.17607	2.5726	-1.27004
H	1.61547	-1.46433	-1.08479
H	4.62323	1.75087	0.941294
H	5.50315	0.524943	-0.984814
H	2.09748	-1.16966	1.84779
H	3.80752	-2.55352	0.730127
H	0.7863	-2.73504	0.889744
H	-0.454133	-2.79673	-1.25645
H	3.56439	3.55464	1.85186
H	2.67455	-2.82835	-1.5139
------------------------------------
1-6-TS-R, R
G(Chlorobenzene) = -1994.403381 Hartree
------------------------------------
C	3.23777	-3.79033	3.22948
H	3.42178	-4.46983	2.39459
H	2.51905	-4.26857	3.90438
C	2.7217	-2.4891	2.71413
N	2.38853	-1.42695	3.54127
H	2.4623	-1.41705	4.54866
C	1.94946	-0.39962	2.77332
H	1.61033	0.555289	3.14254
N	1.98483	-0.745681	1.49955
C	2.4616	-2.03979	1.4431
H	2.56634	-2.54365	0.495504
C	2.51124	-1.97477	-3.40765
H	3.05339	-2.7409	-2.84554
H	3.2174	-1.1644	-3.61831
C	1.36582	-1.42573	-2.56664
O	1.70826	-1.08283	-1.36724
O	0.225606	-1.34471	-3.05171
C	6.6883	1.13134	-1.63593
H	7.44458	1.25176	-0.851831
H	6.92453	1.84143	-2.43665
C	5.30815	1.33686	-1.10767
N	4.88684	2.52502	-0.530639
H	5.44663	3.35701	-0.409112
C	3.58991	2.3865	-0.15777
H	3.00997	3.15358	0.328816
N	3.15176	1.17846	-0.464333
C	4.21054	0.515011	-1.05465
H	4.09743	-0.50121	-1.39444
C	0.160167	2.99439	1.09471
C	-0.184563	3.65508	2.41861
O	0.981523	2.0052	1.17048
O	-0.357471	3.41925	0.037121
H	-0.647908	4.62993	2.25997
H	0.708755	3.75328	3.04044
Fe	1.0915	0.382861	-0.117268
O	-0.523628	-0.110693	0.284107
O	0.475238	1.63493	-1.69774
H	0.14157	2.42044	-1.164
H	-0.355657	1.25938	-2.08936
H	2.14381	-2.38837	-4.34774
H	-0.892274	3.01066	2.95147
H	6.78008	0.121596	-2.04213
H	4.17753	-3.66401	3.77877
H	-2.89874	-1.46765	1.46949
C	-1.18964	-2.49559	2.3462
C	-1.96811	-1.95619	1.16279
C	-0.832568	-3.44864	-0.554123
C	-5.4976	2.99634	0.20418
C	-3.97543	2.78498	2.20945
C	-4.58754	2.05363	1.00494
C	-2.15942	-2.87745	-0.03398
C	-3.45538	1.46316	0.149954
C	-2.66322	0.188291	-1.82435
C	-3.90504	0.601365	-1.05264
C	-4.37103	-1.84799	-0.661791
C	-2.97846	-2.2042	-1.1764
N	-2.29194	-1.09485	-1.82598
N	-4.72438	-0.542269	-0.659804
O	-5.1179	-2.73996	-0.256505
O	-2.02021	1.08263	-2.40562
H	-1.68365	-3.38741	2.75704
H	-0.169043	-2.77295	2.06969
H	-1.27916	-1.01695	0.731302
H	-0.983304	-4.00691	-1.48376
H	-0.394349	-4.13361	0.176892
H	-0.113211	-2.64838	-0.740787
H	-6.00691	2.48542	-0.61993
H	-4.91427	3.82009	-0.224731
H	-6.27074	3.43077	0.846702
H	-4.75255	3.20555	2.85657
H	-3.36075	2.10779	2.81306
H	-2.79999	-3.70962	0.295753
H	-2.79769	0.852353	0.775251
H	-2.8303	2.27142	-0.244866
H	-3.14808	-2.98028	-1.93304
H	-1.36021	-1.26189	-2.2407
H	-5.65219	-0.356898	-0.2991
H	-4.49117	1.21992	-1.74028
H	-3.33279	3.6074	1.87347
H	-5.20016	1.22745	1.39521
H	-1.13023	-1.74815	3.14264
------------------------------------
1-6-TS-R, S
G(Chlorobenzene) = -1994.400849 Hartree
------------------------------------
C	3.668	-3.29686	3.64874
H	3.7688	-4.11816	2.93601
H	3.06871	-3.65281	4.49435
C	3.03167	-2.12533	2.97921
N	2.77638	-0.927881	3.63049
H	2.98648	-0.723915	4.59734
C	2.19554	-0.071812	2.75396
H	1.88655	0.936502	2.97858
N	2.06595	-0.655334	1.57614
C	2.57995	-1.9309	1.69773
H	2.58814	-2.60065	0.852362
C	1.99755	-3.34503	-2.57538
H	2.03924	-4.07694	-1.76074
H	3.02465	-3.03773	-2.79025
C	1.16492	-2.15197	-2.11776
O	1.74815	-1.42138	-1.22622
O	0.02931	-1.97457	-2.58965
C	6.45934	1.08657	-2.38467
H	7.33225	0.911557	-1.74538
H	6.64787	1.99935	-2.9613
C	5.20299	1.18921	-1.58637
N	5.00513	2.14926	-0.605722
H	5.66546	2.8633	-0.332984
C	3.76896	1.9745	-0.075526
H	3.35049	2.57801	0.713333
N	3.16037	0.95683	-0.658126
C	4.04147	0.458353	-1.59798
H	3.77374	-0.392833	-2.20302
C	0.462515	3.07969	0.631639
C	0.431026	4.08777	1.76967
O	0.990761	1.94534	0.927357
O	-0.001468	3.39343	-0.488648
H	0.014281	5.0393	1.43761
H	1.44387	4.23986	2.15536
Fe	1.11274	0.187316	-0.186991
O	-0.485259	-0.341134	0.248815
O	0.514587	1.2491	-1.89191
H	0.278532	2.14166	-1.49013
H	-0.348552	0.885486	-2.21368
H	1.55237	-3.81557	-3.45318
H	-0.17466	3.68877	2.58865
H	6.38196	0.253697	-3.08699
H	4.66636	-3.05203	4.02851
H	-1.19078	-1.28134	0.690857
C	-2.69102	-1.35219	2.32084
C	-1.8881	-2.12696	1.29385
C	-1.69472	-3.97653	-0.418918
C	-4.96149	3.48577	0.063473
C	-3.19608	3.3498	1.86762
C	-4.04979	2.55106	0.871512
C	-2.62819	-2.95519	0.248183
C	-3.12103	1.71863	-0.025105
C	-2.73571	0.067559	-1.81062
C	-3.82725	0.791803	-1.04435
C	-4.62968	-1.45388	-0.220486
C	-3.40314	-2.13409	-0.826853
N	-2.55699	-1.24305	-1.61268
N	-4.77536	-0.12377	-0.416824
O	-5.45426	-2.12793	0.397962
O	-2.00416	0.74592	-2.55431
H	-3.36207	-0.620712	1.86639
H	-3.30895	-2.0366	2.91742
H	-1.09665	-2.71707	1.76813
H	-2.24612	-4.61269	-1.11925
H	-1.23991	-4.62417	0.336989
H	-0.891829	-3.48493	-0.972501
H	-5.63699	2.9373	-0.602061
H	-4.36298	4.1643	-0.556314
H	-5.58211	4.09623	0.727864
H	-3.8223	3.94188	2.5435
H	-2.57383	2.68384	2.47578
H	-3.42091	-3.50686	0.774619
H	-2.46225	1.09825	0.590752
H	-2.46146	2.38362	-0.592474
H	-3.83318	-2.87887	-1.5106
H	-1.66788	-1.5988	-1.98754
H	-5.60977	0.273171	-0.002626
H	-4.36951	1.39916	-1.77602
H	-2.52725	4.03522	1.33485
H	-4.68376	1.86565	1.45327
H	-2.02336	-0.816006	3.00167
------------------------------------
1-7-TS
G(Chlorobenzene) = -1994.394025 Hartree
------------------------------------
C	-0.327831	-2.5314	-3.82205
H	0.110716	-1.92804	-4.61965
H	-1.41928	-2.48226	-3.89815
C	0.108877	-2.01595	-2.49256
N	-0.367082	-2.54196	-1.30277
H	-1.11522	-3.21868	-1.23588
C	0.147068	-1.82806	-0.273466
H	-0.068372	-1.99066	0.770618
N	0.95277	-0.889543	-0.739563
C	0.943268	-0.990388	-2.11662
H	1.54585	-0.328129	-2.71835
C	3.78161	2.63545	-2.83111
H	2.816	2.64725	-3.34851
H	4.39944	1.87229	-3.31257
C	3.55102	2.27556	-1.3715
O	3.15566	1.05981	-1.17246
O	3.73475	3.12954	-0.481401
C	6.30633	-3.40011	-0.344639
H	6.0279	-4.43973	-0.551633
H	7.15266	-3.4153	0.351527
C	5.15759	-2.62069	0.202302
N	4.50443	-2.96001	1.3776
H	4.72956	-3.74253	1.97522
C	3.51673	-2.05733	1.59892
H	2.83936	-2.07564	2.43789
N	3.49837	-1.1582	0.631599
C	4.51155	-1.49496	-0.243962
H	4.69413	-0.899415	-1.12453
C	0.878549	0.472585	3.14591
C	-0.354756	0.006191	3.89738
O	1.20447	-0.251377	2.11852
O	1.47816	1.50038	3.51355
H	-0.321278	0.338077	4.93678
H	-0.460718	-1.07968	3.84451
Fe	2.0657	0.507794	0.457241
O	0.926173	1.83488	0.344694
O	3.42099	1.61789	1.69541
H	2.78035	1.82687	2.42699
H	3.53026	2.38955	1.07846
H	4.25293	3.61482	-2.9236
H	-1.224	0.464545	3.41113
H	6.64585	-2.9482	-1.27917
H	-0.022499	-3.57276	-3.97326
C	-0.099178	3.69573	-0.957804
C	-1.58908	3.65854	-0.698572
C	-3.84718	2.66601	-1.31758
C	-6.18596	-2.35052	1.70465
C	-7.76236	-0.784819	0.501511
C	-6.31324	-1.01658	0.954328
C	-2.3298	2.44488	-1.29316
C	-5.37541	-0.935405	-0.263803
C	-3.08067	-1.08297	-1.24944
C	-3.87184	-1.09366	0.05059
C	-2.58001	0.957331	0.78138
C	-1.96073	1.09896	-0.600736
N	-2.28319	-0.024117	-1.48489
N	-3.38869	-0.105908	1.00845
O	-2.32052	1.77241	1.66997
O	-3.19896	-2.02672	-2.04
H	0.199627	3.47798	-1.98751
H	0.407346	4.58097	-0.567972
H	-1.78988	3.71902	0.374966
H	-2.02545	4.56459	-1.14898
H	-4.10288	3.54009	-1.92396
H	-4.23441	2.83408	-0.306622
H	-4.36331	1.80075	-1.74486
H	-6.89798	-2.39607	2.53498
H	-6.39702	-3.19244	1.03427
H	-5.18602	-2.50161	2.12515
H	-8.44624	-0.790404	1.35662
H	-7.87083	0.176138	-0.012825
H	-1.98641	2.33227	-2.33193
H	-5.6371	-1.72036	-0.982921
H	-5.52135	0.028542	-0.765753
H	-0.881068	1.08112	-0.416649
H	-1.72372	-0.096311	-2.32753
H	-3.7547	-0.153462	1.95153
H	-3.70102	-2.08946	0.473382
H	-8.08264	-1.5739	-0.189552
H	-6.05037	-0.202966	1.64552
H	0.474316	2.75971	-0.304715
------------------------------------
2-RC
G(Chlorobenzene) = -2069.658057 Hartree
------------------------------------
C	1.72491	-2.45104	4.79298
H	0.670031	-2.71054	4.6821
H	1.84395	-1.90413	5.73506
C	2.16416	-1.63398	3.62479
N	3.46083	-1.15817	3.48043
H	4.22016	-1.30242	4.13108
C	3.54221	-0.462251	2.32278
H	4.43788	0.012666	1.9549
N	2.36529	-0.464806	1.72181
C	1.49395	-1.18754	2.51478
H	0.467355	-1.33997	2.20991
C	-0.356218	-3.19365	-1.22261
H	-0.69411	-3.41046	-0.206649
H	0.532861	-3.79515	-1.42965
C	-0.000432	-1.72008	-1.274
O	1.06425	-1.40816	-0.624977
O	-0.703884	-0.905724	-1.92253
C	6.0577	-2.6869	-2.13477
H	6.99364	-2.72745	-1.56655
H	6.31504	-2.5867	-3.19505
C	5.18596	-1.5672	-1.67564
N	5.57745	-0.236864	-1.71853
H	6.46379	0.108966	-2.05863
C	4.57314	0.530646	-1.24044
H	4.60117	1.60328	-1.14807
N	3.5528	-0.237754	-0.89087
C	3.91854	-1.54483	-1.15522
H	3.23678	-2.35548	-0.959015
C	2.19531	3.30824	-0.236593
C	2.73222	4.49113	0.54783
O	2.6725	2.15807	0.125907
O	1.35434	3.48678	-1.13777
H	3.79997	4.37233	0.745961
H	2.21604	4.52403	1.51395
Fe	1.75233	0.396908	-0.10455
O	0.370943	0.920771	0.577128
O	1.14992	1.04088	-2.08471
H	1.00351	2.00198	-1.86973
H	0.288495	0.559395	-2.13599
H	-1.15399	-3.43366	-1.9247
H	2.54273	5.4236	0.014562
H	5.53713	-3.63733	-2.00045
H	2.29806	-3.38156	4.87274
H	-1.21653	2.13037	-0.599653
C	-3.98402	-1.46017	-2.96983
C	-4.10425	-0.96546	-1.52513
C	-5.47316	-2.88875	-0.553738
C	-1.36879	3.72223	0.820962
C	-2.01096	3.8315	-1.61844
C	-1.9237	2.93636	-0.374567
C	-4.17706	-2.07251	-0.460899
C	-3.30004	2.31511	-0.08337
C	-4.79166	0.878178	1.32831
C	-3.36479	1.39187	1.15429
C	-2.57477	-0.998614	1.1698
C	-4.003	-1.4922	0.976151
N	-4.98614	-0.46276	1.302
N	-2.36159	0.329495	1.14559
O	-1.66389	-1.82671	1.29181
O	-5.71284	1.67702	1.49932
H	-4.83241	-2.10026	-3.23926
H	-4.98854	-0.319818	-1.44552
H	-3.22859	-0.338277	-1.33002
H	-5.51342	-3.65971	0.223276
H	-5.5517	-3.39143	-1.52143
H	-6.35685	-2.24842	-0.445753
H	-1.16224	3.07421	1.67912
H	-2.07528	4.49839	1.14198
H	-0.427458	4.20236	0.543743
H	-1.02097	4.22235	-1.86992
H	-2.39108	3.27514	-2.48321
H	-3.32706	-2.74679	-0.610952
H	-3.63446	1.75504	-0.962549
H	-4.03665	3.10876	0.087133
H	-4.12733	-2.31496	1.68795
H	-5.95262	-0.748565	1.40065
H	-1.37572	0.598603	1.1235
H	-3.18491	2.00907	2.04311
H	-2.68457	4.68054	-1.44551
H	-4.02681	-0.583043	-3.63778
O	-2.80694	-2.21924	-3.19777
H	-2.0532	-1.69866	-2.84514
------------------------------------
2-1'-TS-R
G(Chlorobenzene) = -2069.644955 Hartree
------------------------------------
C	1.32244	-2.43964	4.7602
H	0.466221	-3.03378	4.43411
H	1.02686	-1.87674	5.65249
C	1.74724	-1.5304	3.6567
N	2.78405	-0.616931	3.78183
H	3.34818	-0.470655	4.60717
C	2.91362	0.05711	2.61522
H	3.62643	0.843895	2.42502
N	2.01913	-0.382001	1.74727
C	1.2827	-1.36929	2.37566
H	0.468079	-1.87242	1.87445
C	-0.671989	-2.95062	-1.61324
H	-1.328	-3.09986	-0.748707
H	0.155585	-3.65824	-1.52795
C	-0.150965	-1.52687	-1.56178
O	0.809921	-1.3279	-0.737039
O	-0.675907	-0.636634	-2.27993
C	5.76501	-3.3294	-1.91094
H	6.56466	-3.59891	-1.21171
H	6.21883	-3.19622	-2.89954
C	5.03876	-2.10296	-1.47033
N	5.6599	-0.874435	-1.30162
H	6.63903	-0.679359	-1.45608
C	4.73166	0.028578	-0.903169
H	4.93221	1.06621	-0.690282
N	3.54677	-0.550221	-0.804884
C	3.72332	-1.87589	-1.15447
H	2.88908	-2.55889	-1.15462
C	2.59527	3.22687	-0.253785
C	3.19554	4.33775	0.588973
O	2.87446	2.02802	0.152384
O	1.89326	3.50196	-1.24659
H	4.25658	4.14286	0.767307
H	2.69627	4.34782	1.56393
Fe	1.68258	0.430668	-0.182458
O	0.239233	1.25777	0.375703
O	1.43161	1.0815	-2.2223
H	1.42438	2.06036	-2.04158
H	0.52088	0.744336	-2.38964
H	-1.22948	-3.12886	-2.5329
H	3.06509	5.3069	0.106253
H	5.06856	-4.16864	-1.96875
H	2.12511	-3.12713	5.04958
C	-3.86975	-2.00828	-2.6495
C	-3.87677	-1.25399	-1.31649
C	-5.9642	-2.29726	-0.277063
C	-1.6494	3.52293	-1.91794
C	-1.88292	4.20332	0.509226
C	-2.34649	3.22589	-0.580716
C	-4.46083	-2.03246	-0.130157
C	-2.12432	1.77126	-0.203286
C	-4.17714	1.21766	1.18111
C	-2.65119	1.2444	1.13438
C	-2.62577	-1.25887	1.40901
C	-4.14032	-1.3103	1.2107
N	-4.76803	0.005538	1.30513
N	-2.03918	-0.047743	1.43992
O	-1.99233	-2.31577	1.5146
O	-4.81328	2.27009	1.13849
H	-4.8822	-2.09065	-3.061
H	-2.83381	-1.00965	-1.09781
H	-4.40368	-0.300285	-1.4427
H	-6.16325	-2.91893	-1.15451
H	-6.52308	-1.36346	-0.407847
H	-6.36628	-2.81859	0.598476
H	-1.89054	4.53328	-2.26381
H	-0.562552	3.45626	-1.8015
H	-1.95675	2.81512	-2.6957
H	-1.98764	5.23693	0.164338
H	-2.47435	4.09794	1.42309
H	-3.94173	-2.99616	-0.056973
H	-2.33433	1.07739	-1.02042
H	-0.906898	1.61785	-0.07859
H	-4.52707	-1.92825	2.02915
H	-5.77995	0.036117	1.33922
H	-1.02037	-0.030848	1.41369
H	-2.36059	1.94361	1.92457
H	-0.827658	4.03148	0.750608
H	-3.43325	3.34897	-0.708046
H	-3.51265	-3.03814	-2.47584
O	-3.08299	-1.34229	-3.62565
H	-2.22442	-1.11057	-3.21385
------------------------------------
2-1'-TS-S
G(Chlorobenzene) = -2069.638778 Hartree
------------------------------------
C	2.2016	-2.64298	4.58844
H	1.77007	-3.56399	4.19086
H	1.67749	-2.396	5.51844
C	2.0723	-1.55129	3.58023
N	2.5334	-0.261282	3.79734
H	2.99304	0.070101	4.63379
C	2.26839	0.48742	2.70056
H	2.50487	1.53273	2.58278
N	1.6636	-0.255155	1.78968
C	1.53174	-1.52444	2.31949
H	1.06585	-2.31216	1.74981
C	1.26929	-3.45968	-1.78218
H	1.4476	-3.96866	-0.831056
H	2.24105	-3.11376	-2.15048
C	0.379253	-2.24744	-1.5651
O	0.69393	-1.50988	-0.565718
O	-0.590682	-2.04707	-2.33451
C	6.03421	-2.02181	-1.42929
H	6.97025	-1.59089	-1.05613
H	6.20296	-2.33508	-2.46585
C	4.90193	-1.05597	-1.32497
N	4.88601	0.166121	-1.97919
H	5.61298	0.525328	-2.58156
C	3.72214	0.798673	-1.68506
H	3.44712	1.77159	-2.0628
N	2.9894	0.053132	-0.876241
C	3.71042	-1.10259	-0.645579
H	3.31468	-1.88362	-0.016658
C	1.97203	3.32907	-0.318692
C	2.58768	4.51151	0.409294
O	1.75279	2.29394	0.405203
O	1.72802	3.41497	-1.54821
H	3.56764	4.22193	0.802248
H	1.95928	4.78072	1.26275
Fe	0.919497	0.445281	-0.087419
O	-0.650974	0.820717	0.567775
O	0.586149	1.12567	-2.05018
H	0.987287	2.04841	-2.00465
H	-0.388135	1.25262	-2.1991
H	0.826724	-4.14778	-2.50344
H	2.69844	5.36789	-0.256774
H	5.81301	-2.91348	-0.838559
H	3.25039	-2.83839	4.83849
C	-2.20856	-4.35599	-0.469685
C	-2.84807	-3.51186	0.640491
C	-2.61502	-1.36285	1.96534
C	-1.06819	4.01884	1.34241
C	-3.24257	4.71289	0.253354
C	-2.13116	3.64354	0.298883
C	-2.52639	-2.00569	0.573565
C	-2.70747	2.26807	0.601655
C	-2.71733	0.898783	-1.45623
C	-3.61652	1.61748	-0.460754
C	-4.62238	-0.615544	0.120439
C	-3.42766	-1.30474	-0.511785
N	-2.66324	-0.426946	-1.39802
N	-4.63063	0.742066	0.10774
O	-5.51982	-1.27526	0.645243
O	-2.01738	1.59225	-2.22319
H	-1.11434	-4.32412	-0.354639
H	-2.50856	-5.40367	-0.338489
H	-3.93696	-3.64546	0.640108
H	-2.48639	-3.91556	1.59572
H	-1.85691	-1.80523	2.62042
H	-3.59794	-1.52672	2.41744
H	-2.41723	-0.290803	1.92092
H	-0.636719	4.99895	1.11316
H	-1.51446	4.07665	2.34312
H	-0.262827	3.28107	1.362
H	-2.80739	5.69418	0.036741
H	-3.99085	4.50509	-0.517551
H	-1.49734	-1.87191	0.231667
H	-1.6822	1.52303	0.667316
H	-3.14347	2.18958	1.60355
H	-3.83936	-2.09381	-1.1442
H	-1.88534	-0.884392	-1.89777
H	-5.41697	1.17474	0.577109
H	-4.12533	2.40774	-1.02358
H	-3.75775	4.77728	1.2188
H	-1.657	3.58799	-0.688538
O	-2.58037	-3.97396	-1.79236
H	-1.91519	-3.33634	-2.11292
------------------------------------
2-2'-TS
G(Chlorobenzene) = -2069.649883 Hartree
------------------------------------
C	1.20095	-0.858704	5.26623
H	0.294955	-1.45392	5.13431
H	0.967621	-0.028873	5.94277
C	1.67389	-0.368126	3.93931
N	2.80011	0.429326	3.78534
H	3.40256	0.75164	4.52948
C	2.95866	0.70873	2.47076
H	3.74106	1.32323	2.05473
N	1.99652	0.127029	1.77639
C	1.18453	-0.545676	2.66998
H	0.309209	-1.08228	2.32929
C	-0.480556	-3.43769	-0.684661
H	-0.599327	-3.52565	0.395393
H	0.33433	-4.09849	-1.00007
C	-0.097873	-2.0078	-1.01859
O	0.887053	-1.54578	-0.33434
O	-0.687224	-1.37504	-1.93074
C	5.8841	-3.65022	-0.900036
H	6.66813	-3.7079	-0.136499
H	6.36392	-3.76612	-1.87849
C	5.12141	-2.37113	-0.81035
N	5.71328	-1.12494	-0.952041
H	6.69273	-0.950897	-1.1279
C	4.75628	-0.17432	-0.824835
H	4.93012	0.887714	-0.885571
N	3.58011	-0.73883	-0.607008
C	3.793	-2.10489	-0.595972
H	2.97231	-2.78593	-0.438207
C	2.55908	2.98662	-1.17278
C	3.09558	4.31525	-0.669236
O	2.84164	1.96646	-0.432462
O	1.88633	2.94522	-2.22409
H	4.13004	4.20604	-0.333502
H	2.49975	4.62362	0.197309
Fe	1.66718	0.301365	-0.299801
O	0.197812	1.19828	-0.036134
O	1.40773	0.341843	-2.45079
H	1.39636	1.33198	-2.55347
H	0.496659	-0.027503	-2.48759
H	-1.40259	-3.72939	-1.18608
H	3.02501	5.08247	-1.44134
H	5.20619	-4.49385	-0.753648
H	1.95286	-1.48726	5.7565
H	-0.721828	1.98531	-0.588075
C	-4.05235	-1.88392	-2.64694
C	-4.08677	-1.11221	-1.32358
C	-5.71757	-2.59016	-0.028541
C	-1.15241	4.04286	-0.099088
C	-1.38656	2.97048	-2.39517
C	-1.5596	2.80867	-0.891134
C	-4.31764	-1.96322	-0.064162
C	-2.92647	2.23101	-0.530895
C	-4.55998	1.33431	1.13529
C	-3.0821	1.63237	0.887523
C	-2.5786	-0.789887	1.33553
C	-4.0584	-1.13708	1.23367
N	-4.91122	0.043581	1.34533
N	-2.20948	0.488317	1.13192
O	-1.76913	-1.6976	1.56004
O	-5.37639	2.25577	1.14329
H	-4.96734	-2.47145	-2.78559
H	-4.86247	-0.337723	-1.38708
H	-3.12262	-0.600306	-1.23858
H	-5.86946	-3.17072	0.887812
H	-5.8668	-3.26578	-0.874949
H	-6.50001	-1.82362	-0.081184
H	-1.18222	3.86994	0.981024
H	-1.82874	4.87863	-0.325111
H	-0.136359	4.34703	-0.366819
H	-0.3827	3.32771	-2.63319
H	-1.55348	2.02108	-2.91527
H	-3.57152	-2.765	-0.049801
H	-3.19714	1.46602	-1.26171
H	-3.67317	3.03207	-0.614813
H	-4.2687	-1.78622	2.09038
H	-5.90316	-0.104019	1.48598
H	-1.20385	0.643289	0.987971
H	-2.82955	2.41047	1.61805
H	-2.11786	3.69526	-2.7808
H	-4.0213	-1.15057	-3.47037
O	-2.96445	-2.79072	-2.7307
H	-2.14438	-2.27584	-2.5664
------------------------------------
2-3'-TS-R
G(Chlorobenzene) = -2069.643033 Hartree
------------------------------------
C	-0.463898	4.45494	1.3438
H	0.029457	4.6155	2.30506
H	-1.51901	4.2362	1.54202
C	0.172237	3.3082	0.634597
N	-0.030955	3.04516	-0.711597
H	-0.557627	3.62019	-1.35358
C	0.606328	1.89056	-1.03172
H	0.599435	1.42731	-2.00569
N	1.19814	1.39647	0.040828
C	0.944978	2.26599	1.08187
H	1.32273	2.06156	2.07143
C	2.99179	-0.391987	4.42633
H	3.14393	-1.15326	5.19272
H	2.06861	0.158403	4.63728
C	2.88755	-1.02009	3.04399
O	2.8538	-0.172034	2.07085
O	2.84243	-2.26264	2.92886
C	7.17956	1.96262	-0.615765
H	7.21056	2.93117	-1.12764
H	8.00793	1.35678	-1.00024
C	5.86588	1.28147	-0.805805
N	5.36744	0.933702	-2.05226
H	5.82472	1.09572	-2.93824
C	4.16516	0.329838	-1.88512
H	3.54116	-0.041812	-2.68217
N	3.86372	0.272662	-0.599897
C	4.90971	0.860514	0.083865
H	4.88943	0.928398	1.1602
C	1.12896	-2.10193	-2.20978
C	0.478075	-2.04682	-3.58206
O	1.47056	-0.956629	-1.72637
O	1.27731	-3.20331	-1.6309
H	0.257392	-3.0495	-3.95103
H	1.14407	-1.53289	-4.28244
Fe	2.08038	-0.561895	0.23376
O	0.525002	-1.1721	0.99374
O	3.01317	-2.51437	0.296378
H	2.36122	-3.00852	-0.260057
H	2.87387	-2.68336	1.26692
H	3.81265	0.330635	4.44685
H	-0.443038	-1.45627	-3.51948
H	7.35347	2.13638	0.448354
H	-0.396303	5.38153	0.764616
C	-6.5596	-0.295351	0.911897
C	-5.2447	0.116406	0.264827
C	-5.96806	2.38399	-0.664216
C	-0.900889	-3.14016	0.691797
C	-3.2997	-3.73053	0.587225
C	-2.26826	-2.56587	0.523537
C	-4.97152	1.62653	0.22345
C	-2.46586	-1.77459	-0.781633
C	-2.40236	0.434397	-1.94271
C	-1.77304	-0.380185	-0.826612
C	-2.52604	1.36721	0.816789
C	-3.50808	1.91518	-0.218152
N	-3.20203	1.46554	-1.57574
N	-1.77037	0.315568	0.453754
O	-2.47673	1.89478	1.93178
O	-2.2092	0.136304	-3.12383
H	-7.41772	0.089056	0.341164
H	-4.45115	-0.386143	0.828146
H	-5.22142	-0.286914	-0.754331
H	-6.98742	2.29613	-0.278851
H	-5.9686	1.98623	-1.6857
H	-5.72352	3.45064	-0.712615
H	-0.655332	-3.57193	1.65926
H	-0.42955	-3.61594	-0.170072
H	0.115044	-2.07903	0.640582
H	-3.16913	-4.32492	1.49599
H	-4.31143	-3.30917	0.591601
H	-5.03265	2.02473	1.24411
H	-2.09912	-2.35733	-1.63315
H	-3.53957	-1.6468	-0.934495
H	-3.36733	3.00157	-0.19158
H	-3.62507	1.9691	-2.34573
H	-1.01033	0.015744	1.06855
H	-0.726707	-0.519667	-1.09841
H	-3.19425	-4.39289	-0.27765
H	-2.48451	-1.91168	1.37649
H	-6.62342	0.124998	1.92824
O	-6.56597	-1.72401	0.940294
H	-7.38516	-2.01441	1.36139
------------------------------------
2-3'-TS-S
G(Chlorobenzene) = -2069.641418 Hartree
------------------------------------
C	1.21207	-4.40632	-0.424431
H	0.90672	-4.86757	0.517352
H	2.29931	-4.27675	-0.400308
C	0.512564	-3.09977	-0.58753
N	0.646837	-2.30549	-1.71767
H	1.19851	-2.52811	-2.53436
C	-0.090756	-1.18114	-1.55537
H	-0.1726	-0.378639	-2.27088
N	-0.681781	-1.20845	-0.372598
C	-0.323136	-2.39269	0.239433
H	-0.689444	-2.63469	1.2243
C	-2.69341	-1.52673	4.21089
H	-1.66257	-1.88971	4.27918
H	-3.3179	-2.37459	3.91488
C	-2.76561	-0.439677	3.15277
O	-2.50989	-0.850265	1.94806
O	-3.05295	0.72973	3.46659
C	-6.35556	-2.89611	-1.39928
H	-6.18049	-3.62976	-2.19437
H	-7.31594	-2.40881	-1.60238
C	-5.24391	-1.90508	-1.31036
N	-4.88633	-1.07257	-2.36
H	-5.32763	-1.04173	-3.26814
C	-3.84961	-0.295111	-1.96156
H	-3.36132	0.443291	-2.57674
N	-3.52035	-0.581407	-0.71422
C	-4.37777	-1.58088	-0.296643
H	-4.30193	-1.98752	0.699367
C	-1.57811	2.72164	-1.36422
C	-0.977223	3.2455	-2.65644
O	-1.5652	1.43147	-1.25096
O	-2.0162	3.51055	-0.502204
H	-1.03236	4.33407	-2.69738
H	-1.51371	2.81614	-3.50865
Fe	-1.88944	0.335213	0.46006
O	-0.587194	1.03705	1.44058
O	-3.33099	1.79921	1.04993
H	-2.875	2.61373	0.712112
H	-3.23022	1.69165	2.03227
H	-3.01297	-1.14686	5.18192
H	0.065441	2.91706	-2.73444
H	-6.44382	-3.43599	-0.454021
H	0.964721	-5.09777	-1.23763
C	5.64637	-2.98377	0.546664
C	5.72838	-1.47662	0.813059
C	5.42654	0.923735	0.095188
C	1.88011	5.07707	0.972155
C	0.752774	3.08262	1.95647
C	1.25083	3.69983	0.664558
C	5.19134	-0.542032	-0.289907
C	2.26847	2.83825	-0.106929
C	2.45398	1.03797	-1.85619
C	1.78374	1.43281	-0.547944
C	2.73974	-0.637631	0.498316
C	3.70274	-0.810952	-0.671255
N	3.29149	-0.023339	-1.83156
N	1.91852	0.41927	0.495597
O	2.72872	-1.47872	1.41705
O	2.2147	1.67064	-2.88804
H	6.23486	-3.49954	1.32236
H	5.22164	-1.2532	1.75911
H	6.78653	-1.22882	0.963915
H	6.49295	1.11248	0.250431
H	4.90702	1.17004	1.02811
H	5.07666	1.60777	-0.682732
H	1.15924	5.73738	1.46369
H	2.74968	4.97155	1.63078
H	2.21132	5.56196	0.047127
H	0.065178	3.7202	2.51801
H	0.007859	2.10351	1.68074
H	5.75917	-0.754027	-1.20762
H	2.54297	3.38573	-1.01432
H	3.17908	2.71955	0.490123
H	3.62132	-1.86613	-0.941338
H	3.72844	-0.243555	-2.71889
H	1.12895	0.395924	1.14966
H	0.71805	1.48641	-0.784889
H	1.5301	2.66053	2.59889
H	0.379214	3.87227	0.023105
H	6.11895	-3.21646	-0.418001
O	4.322	-3.50979	0.513421
H	3.73943	-2.90112	1.01729
------------------------------------
2-5-TS
G(Chlorobenzene) = -2069.647132 Hartree
------------------------------------
C	-3.85965	3.41066	3.30432
H	-3.99474	4.15429	2.51604
H	-3.27428	3.87063	4.10844
C	-3.17567	2.20709	2.74871
N	-2.87073	1.09035	3.51163
H	-3.07359	0.972656	4.49423
C	-2.25222	0.179067	2.72158
H	-1.89695	-0.786954	3.04259
N	-2.1468	0.650831	1.49203
C	-2.71498	1.90927	1.49067
H	-2.75006	2.49832	0.588448
C	-2.11811	3.21277	-2.54349
H	-2.14854	3.23552	-3.63689
H	-1.66549	4.15308	-2.2129
C	-1.23258	2.06125	-2.0892
O	-1.79644	1.16829	-1.36585
O	-0.030602	2.07094	-2.44537
C	-6.25041	-1.74782	-2.4932
H	-7.16882	-1.53408	-1.93454
H	-6.36183	-2.73808	-2.9493
C	-5.04423	-1.67775	-1.61796
N	-4.86541	-2.49106	-0.509426
H	-5.50807	-3.19966	-0.185329
C	-3.67612	-2.18248	0.064052
H	-3.2801	-2.65863	0.946116
N	-3.07985	-1.2161	-0.611793
C	-3.92025	-0.891788	-1.65922
H	-3.65476	-0.112678	-2.35536
C	-0.372031	-3.08575	0.92541
C	-0.329843	-3.9876	2.14791
O	-0.926283	-1.94024	1.11693
O	0.109894	-3.48442	-0.159204
H	0.070484	-4.96971	1.89444
H	-1.33513	-4.08994	2.56744
Fe	-1.10328	-0.305699	-0.144136
O	0.424482	0.368844	0.30225
O	-0.426246	-1.48417	-1.74415
H	-0.170803	-2.33262	-1.26532
H	0.413544	-1.14022	-2.13818
H	-3.13105	3.12714	-2.1485
H	0.299419	-3.52482	2.91408
H	-6.16474	-1.01347	-3.29708
H	-4.84647	3.16247	3.71086
H	1.3515	1.16754	0.576091
C	0.664	3.80188	0.143359
C	1.72575	3.28347	1.11764
C	2.97066	1.29181	2.05142
C	5.01396	-3.54567	0.092913
C	3.28408	-3.32966	1.92534
C	4.10333	-2.57994	0.864636
C	2.32808	1.91326	0.819249
C	3.14697	-1.81729	-0.063065
C	2.70812	-0.205044	-1.86118
C	3.82721	-0.915075	-1.12343
C	4.56412	1.32162	-0.252724
C	3.15217	1.83716	-0.512632
N	2.48091	1.0806	-1.57133
N	4.79882	0.026069	-0.571357
O	5.41349	2.05533	0.251033
O	2.00694	-0.858524	-2.65672
H	0.220674	4.71203	0.571926
H	-0.135499	3.05478	0.067653
H	2.54807	4.01409	1.16836
H	1.272	3.25411	2.11604
H	3.34968	0.285178	1.86428
H	2.24393	1.23718	2.86702
H	3.81654	1.90559	2.38454
H	5.65963	-3.0264	-0.623654
H	5.66489	-4.09928	0.777671
H	4.41533	-4.27481	-0.466329
H	2.60208	-4.04311	1.44953
H	3.93384	-3.88254	2.61206
H	2.50475	-2.5249	-0.59797
H	2.46689	-1.19585	0.529834
H	3.26529	2.85844	-0.879132
H	1.57487	1.43515	-1.9037
H	5.72918	-0.311822	-0.360048
H	4.34391	-1.53849	-1.85766
H	2.67724	-2.63532	2.51717
H	4.7386	-1.84744	1.38356
O	1.20174	4.11238	-1.13808
H	0.795659	3.49773	-1.78058
------------------------------------
2-5a-TS
G(Chlorobenzene) = -2069.639065 Hartree
------------------------------------
C	0.469008	3.95685	-2.32313
H	-0.248392	3.89785	-3.14423
H	1.47407	3.82578	-2.74
C	0.161559	2.90843	-1.3084
N	0.912937	2.73197	-0.155281
H	1.71438	3.28267	0.117692
C	0.398323	1.69958	0.552359
H	0.803494	1.33673	1.48485
N	-0.645154	1.19921	-0.09027
C	-0.809018	1.94299	-1.24417
H	-1.60882	1.73726	-1.93653
C	-2.99739	-2.37407	-3.13777
H	-2.27307	-1.83844	-3.75415
H	-3.98359	-1.93227	-3.32228
C	-2.68012	-2.21951	-1.65937
O	-2.21857	-1.05494	-1.31118
O	-2.89857	-3.16247	-0.876142
C	-6.25984	2.6984	-1.4001
H	-6.12173	3.77999	-1.50984
H	-7.2586	2.53138	-0.98131
C	-5.19749	2.09331	-0.545498
N	-4.98161	2.46707	0.771994
H	-5.5064	3.16266	1.28309
C	-3.95287	1.73668	1.26677
H	-3.56326	1.81552	2.26943
N	-3.49525	0.913458	0.339824
C	-4.25894	1.12319	-0.79237
H	-4.07243	0.561842	-1.69401
C	-1.41496	-0.524042	3.51509
C	-0.40411	0.024448	4.50092
O	-1.63903	0.25114	2.4895
O	-1.95113	-1.63103	3.68916
H	-0.358575	-0.592298	5.39948
H	-0.655772	1.05617	4.76261
Fe	-1.80857	-0.448253	0.638883
O	-0.490053	-1.61525	0.924853
O	-3.29659	-1.82321	1.37587
H	-2.87484	-2.0108	2.25535
H	-3.13021	-2.56223	0.736336
H	-3.03569	-3.4296	-3.41049
H	0.574409	0.041168	4.00635
H	-6.23099	2.25028	-2.3956
H	0.415063	4.96344	-1.89362
C	0.552916	-1.54285	-3.04194
C	1.34201	-1.31408	-1.74328
C	0.56731	-3.38347	-0.492781
C	6.56475	2.20863	0.587285
C	5.40556	2.0171	-0.401082
C	1.76204	-2.61409	-1.03184
C	4.15245	1.43261	0.271485
C	2.97679	-0.3142	1.56681
C	4.32349	0.054796	0.954436
C	4.16271	-2.00858	-0.496654
C	2.79532	-2.34563	0.093332
N	2.31172	-1.36406	1.06087
N	4.82594	-0.950854	0.025434
O	4.64663	-2.72519	-1.37235
O	2.5062	0.419617	2.44904
H	-0.033011	-2.47138	-2.97504
H	1.23574	-1.66734	-3.88937
H	2.22381	-0.697934	-1.95744
H	0.713965	-0.741394	-1.05807
H	0.821757	-4.227	0.153442
H	-0.183287	-3.66281	-1.23218
H	-0.078524	-2.61028	0.219641
H	7.42574	2.66689	0.090147
H	2.2898	-3.26756	-1.74209
H	6.9039	1.26222	1.02155
H	3.35494	1.33628	-0.475859
H	2.95812	-3.29831	0.61811
H	1.32747	-1.44632	1.34425
H	5.74322	-0.797471	-0.375604
H	5.02849	0.147383	1.78741
H	6.26374	2.86537	1.4124
H	3.79896	2.12443	1.04473
O	-0.299375	-0.445681	-3.35437
H	-0.975981	-0.433369	-2.65012
C	5.04009	3.34703	-1.07822
H	4.22725	3.21618	-1.8015
H	4.7133	4.08309	-0.333091
H	5.89993	3.76881	-1.60869
H	5.73072	1.32547	-1.19111
------------------------------------
2-6-TS-R, R
G(Chlorobenzene) = -2069.644255 Hartree
------------------------------------
C	-0.174176	3.9514	-3.20093
H	0.289046	3.32012	-3.96213
H	0.567838	4.68583	-2.86859
C	-0.646806	3.10545	-2.06679
N	-1.24916	3.6319	-0.932696
H	-1.42084	4.61158	-0.755276
C	-1.55123	2.61643	-0.089207
H	-2.00018	2.72723	0.884386
N	-1.17605	1.46812	-0.622866
C	-0.616286	1.748	-1.85493
H	-0.211685	0.958117	-2.4707
C	-0.508764	-2.86186	-3.13507
H	0.40675	-2.32441	-3.40035
H	-1.31437	-2.49059	-3.77376
C	-0.802187	-2.55675	-1.67952
O	-1.30923	-1.39322	-1.44926
O	-0.531363	-3.4064	-0.799683
C	-6.71209	-0.563647	-1.85895
H	-7.2171	0.379828	-2.09563
H	-7.44941	-1.22707	-1.39277
C	-5.5293	-0.349444	-0.975031
N	-5.62121	0.211592	0.289471
H	-6.47066	0.521618	0.739574
C	-4.37867	0.261776	0.830773
H	-4.14989	0.653031	1.80903
N	-3.49253	-0.23314	-0.015279
C	-4.19365	-0.617067	-1.14222
H	-3.68136	-1.05977	-1.98156
C	-1.40775	0.034126	3.26555
C	-1.53335	1.02665	4.40891
O	-1.73694	0.490266	2.10508
O	-0.991053	-1.12255	3.49653
H	-1.62174	0.505387	5.3632
H	-2.38633	1.69088	4.25307
Fe	-1.30499	-0.428951	0.329319
O	0.402253	-0.548872	0.676351
O	-1.81647	-2.32392	1.23922
H	-1.39989	-2.18408	2.122
H	-1.24848	-2.89941	0.656087
H	-0.36586	-3.93314	-3.2855
H	-0.628953	1.64464	4.43126
H	-6.39188	-1.02085	-2.79771
H	-1.00041	4.49854	-3.66819
H	1.46672	-1.20253	0.579246
C	1.81742	-3.05116	1.61689
C	2.43207	-1.99466	0.718068
C	3.83826	-3.62168	-0.617934
C	2.50545	4.31091	0.712406
C	0.944603	2.94562	2.16704
C	1.82667	2.9491	0.910925
C	2.8822	-2.40956	-0.673149
C	2.83575	1.78872	0.989075
C	4.73709	0.533994	-0.094211
C	3.58352	1.50295	-0.330693
C	2.54637	-0.184513	-1.88946
C	3.55743	-1.23925	-1.44944
N	4.68912	-0.662561	-0.731415
N	2.68473	1.063	-1.39538
O	1.67609	-0.486681	-2.71008
O	5.67421	0.863326	0.630817
H	0.994473	-3.54696	1.08358
H	2.56876	-3.81926	1.84526
H	3.17387	-1.4032	1.2636
H	4.20908	-3.86391	-1.61949
H	3.32336	-4.50422	-0.231286
H	4.69907	-3.42991	0.03234
H	3.10661	4.34835	-0.202463
H	3.16692	4.54187	1.5561
H	1.75755	5.10849	0.643783
H	0.239735	3.7846	2.15443
H	0.364888	2.02083	2.22438
H	2.00175	-2.70219	-1.255
H	2.30146	0.880721	1.28177
H	3.58979	2.00666	1.75403
H	3.93321	-1.65705	-2.39039
H	5.47921	-1.26775	-0.543518
H	1.95942	1.71011	-1.68112
H	4.07169	2.42395	-0.668767
H	1.55569	3.03626	3.07372
H	1.16485	2.7694	0.05545
O	1.41209	-2.51877	2.86561
H	0.700552	-1.86983	2.72321
------------------------------------
2-6-TS-R, S
G(Chlorobenzene) = -2069.642068 Hartree
------------------------------------
C	-3.30118	4.67431	1.42897
H	-3.28049	5.02752	0.395893
H	-2.67027	5.33986	2.02858
C	-2.81784	3.26437	1.48759
N	-2.71565	2.54766	2.67064
H	-2.95607	2.88797	3.59107
C	-2.24393	1.30879	2.39005
H	-2.05407	0.533258	3.1151
N	-2.03815	1.1924	1.09067
C	-2.38799	2.39765	0.513257
H	-2.28491	2.54731	-0.549766
C	-1.98532	-0.890105	-3.34608
H	-3.01518	-0.639117	-3.07741
H	-1.73978	-1.8245	-2.83327
C	-1.03692	0.182659	-2.8415
O	-1.14098	0.505941	-1.588
O	-0.20876	0.708763	-3.60347
C	-6.66055	-1.15	-1.3266
H	-7.35708	-1.67215	-0.660782
H	-6.85617	-1.49443	-2.3483
C	-5.24099	-1.38253	-0.930865
N	-4.65763	-2.6399	-0.904704
H	-5.11239	-3.50903	-1.14593
C	-3.36874	-2.50852	-0.503789
H	-2.66877	-3.32439	-0.423954
N	-3.08909	-1.23929	-0.269934
C	-4.24413	-0.527892	-0.530312
H	-4.2787	0.544622	-0.418483
C	-0.463452	-2.49573	2.30387
C	-0.359986	-2.66529	3.80911
O	-1.20592	-1.52482	1.90299
O	0.173687	-3.27311	1.55361
H	-0.02362	-3.67128	4.06419
H	-1.31628	-2.44709	4.2899
Fe	-1.03436	-0.466126	0.146892
O	0.573781	0.063683	0.616098
O	-0.397775	-2.27334	-0.761331
H	-0.087065	-2.78137	0.055304
H	0.403042	-2.06871	-1.30945
H	-1.8893	-1.01709	-4.42515
H	0.375999	-1.94497	4.18427
H	-6.88521	-0.082117	-1.28108
H	-4.32826	4.76493	1.79984
H	2.90469	1.74166	1.08817
C	1.15774	2.92766	1.60149
C	1.98503	2.11402	0.626307
C	0.955086	3.26235	-1.40873
C	4.97393	-3.46229	0.592386
C	3.68045	-2.63257	2.60231
C	4.3	-2.24885	1.24834
C	2.23018	2.72825	-0.743888
C	3.20228	-1.63889	0.362751
C	2.45095	-0.666061	-1.81211
C	3.66974	-1.02936	-0.976162
C	4.35089	1.40178	-1.07021
C	3.00556	1.76752	-1.69055
N	2.21747	0.61382	-2.10822
N	4.58049	0.097964	-0.793192
O	5.17114	2.28834	-0.829433
O	1.71237	-1.59258	-2.20409
H	0.137707	3.04756	1.21551
H	1.3033	1.08956	0.477142
H	1.1775	3.65454	-2.40692
H	0.535836	4.07984	-0.816003
H	0.200756	2.47691	-1.50842
H	5.46359	-3.20577	-0.353161
H	4.23434	-4.24487	0.383712
H	5.73757	-3.88895	1.25138
H	4.41783	-3.10979	3.25682
H	3.28857	-1.74936	3.11931
H	2.91965	3.56845	-0.580144
H	2.66409	-0.864821	0.914058
H	2.46184	-2.41126	0.131154
H	3.25315	2.34421	-2.58991
H	1.35319	0.787509	-2.64626
H	5.48284	-0.0913	-0.374604
H	4.19113	-1.7969	-1.5596
H	2.84314	-3.32537	2.45865
H	5.06977	-1.48589	1.43879
H	1.08667	2.38294	2.55448
O	1.79734	4.19712	1.77265
H	1.20491	4.75501	2.29336
------------------------------------
3-RC
G(Chlorobenzene) = -2144.909188 Hartree
------------------------------------
C	-6.34945	-2.69393	1.86313
H	-6.53078	-2.05473	2.72974
H	-6.17448	-3.71379	2.2234
C	-5.18043	-2.17815	1.09324
N	-4.70305	-2.78935	-0.056003
H	-5.08044	-3.62461	-0.480824
C	-3.63869	-2.08783	-0.514297
H	-3.06135	-2.33273	-1.39065
N	-3.41314	-1.05546	0.278554
C	-4.35697	-1.09665	1.28435
H	-4.36064	-0.35392	2.06639
C	-2.15601	1.75335	4.11741
H	-2.76992	2.63424	3.90816
H	-1.44736	1.97336	4.91673
C	-1.41822	1.32221	2.85776
O	-2.23378	1.13963	1.84143
O	-0.19857	1.18332	2.83073
C	-4.74673	4.87339	-1.14795
H	-5.84061	4.81242	-1.13072
H	-4.45789	5.44427	-2.03746
C	-4.12157	3.51919	-1.14014
N	-4.34262	2.57779	-2.13606
H	-4.93103	2.70182	-2.94796
C	-3.63516	1.46313	-1.84733
H	-3.6125	0.569726	-2.44874
N	-2.97104	1.63865	-0.716959
C	-3.26247	2.90925	-0.263272
H	-2.83813	3.27516	0.65657
C	-0.66375	-0.076625	-2.62591
C	-0.753165	-0.923273	-3.88388
O	-1.43527	-0.470047	-1.66627
O	0.130818	0.882337	-2.57342
H	-1.79775	-1.11959	-4.13875
H	-0.276082	-1.88981	-3.68952
Fe	-1.71719	0.275305	0.202583
O	-0.755783	-0.841997	0.909701
O	-0.224959	1.79625	-0.151227
H	0.068898	1.5696	-1.07914
H	0.574175	1.82036	0.423139
H	-2.83149	0.951921	4.4337
H	-0.243618	-0.434238	-4.71476
H	-4.42392	5.43213	-0.267066
H	-7.2599	-2.70723	1.25354
C	-0.067549	-3.73267	-0.886864
C	1.39161	-3.37195	-1.19271
C	2.6308	-1.25154	-1.92745
C	6.89475	2.12491	1.21358
C	7.03979	2.12236	-1.3032
C	6.49137	1.38913	-0.071555
C	1.71714	-1.89473	-0.879069
C	4.96415	1.24054	-0.207432
C	2.76978	0.695683	0.943986
C	4.27146	0.428089	0.901614
C	3.74667	-2.03695	0.653133
C	2.2626	-1.71337	0.577442
N	1.9671	-0.370098	1.06641
N	4.59232	-0.994889	0.826675
O	4.1462	-3.19644	0.517149
O	2.35167	1.86599	0.964274
H	-0.240273	-4.79104	-1.1178
H	-0.724784	-3.14084	-1.54324
H	2.07313	-4.02717	-0.640978
H	1.56365	-3.56828	-2.25943
H	3.59687	-1.76373	-1.98945
H	2.80626	-0.194515	-1.70805
H	2.16063	-1.29423	-2.91379
H	6.59702	1.56417	2.10351
H	7.98245	2.25261	1.24874
H	6.43805	3.11832	1.2574
H	8.131	2.20093	-1.24416
H	0.776689	-1.33747	-0.883153
H	4.74473	0.769551	-1.17082
H	1.73974	-2.42572	1.21938
H	0.974304	-0.177902	1.2187
H	5.58427	-1.19521	0.743271
H	4.61602	0.806065	1.87382
H	6.78294	1.57558	-2.2151
H	4.51793	2.23861	-0.212687
O	-0.435887	-3.54302	0.476039
H	-0.60908	-2.5899	0.610561
O	7.02282	0.044617	-0.047817
H	7.97446	0.09964	0.11407
H	6.63091	3.13519	-1.37416
------------------------------------
3-1'-TS-S
G(Chlorobenzene) = -2144.894432 Hartree
------------------------------------
C	0.4821	0.620628	5.0759
H	-0.034869	-0.337989	5.15415
H	-0.228135	1.41348	5.33463
C	1.00664	0.791423	3.69051
N	1.65036	1.93934	3.25506
H	1.83366	2.76204	3.81246
C	1.98527	1.78351	1.95096
H	2.47023	2.52749	1.33929
N	1.59458	0.594783	1.52904
C	0.987742	-0.0405	2.59727
H	0.557942	-1.0254	2.49062
C	-0.060119	-3.94888	0.326805
H	-0.555333	-4.70641	-0.2813
H	-0.767744	-3.54206	1.05563
C	0.439245	-2.80104	-0.525464
O	1.2159	-1.96588	0.070117
O	0.083807	-2.70305	-1.72635
C	6.61159	-2.63565	0.739545
H	7.20947	-2.24797	1.57219
H	7.29917	-2.8793	-0.078241
C	5.56954	-1.65902	0.308371
N	5.86987	-0.3906	-0.164588
H	6.79636	-0.001869	-0.269538
C	4.71149	0.241663	-0.47329
H	4.64124	1.24578	-0.85924
N	3.6818	-0.549171	-0.224535
C	4.20044	-1.73406	0.262675
H	3.54751	-2.54637	0.53961
C	2.02026	2.32989	-2.25195
C	2.35495	3.8102	-2.32
[truncated: 663 more rows]
