# Supplementary material for: Three distinct strategies lead to programmable aliphatic C−H oxidation in bicyclomycin biosynthesis
Source: Nat Commun. 2025 May 19;16:4651. doi: 10.1038/s41467-025-58997-8 (PMC12089406; doi:10.1038/s41467-025-58997-8)
Supplement: Supplementary file 5 — Source Data 2 [file 41467_2025_58997_MOESM5_ESM.zip]

Archive with 13 entries (12 files):
- initial and final configurations for MD/
- initial and final configurations for MD/Initial MD snapshot of the reactant FeIV-oxo species of WT SsBcmE in complex with  1.pdb
- initial and final configurations for MD/Final MD snapshot of the reactant FeIV-oxo species of F273A SsBcmE in complex with  1.pdb
- initial and final configurations for MD/Final MD snapshot of the reactant FeIV-oxo species of T307A SsBcmE in complex with  1.pdb
- initial and final configurations for MD/Final MD snapshot of the reactant FeIV-oxo species of T307L SsBcmE in complex with  1.pdb
- initial and final configurations for MD/Final MD snapshot of the reactant FeIV-oxo species of WT PaBcmG  in complex with  3.pdb
- initial and final configurations for MD/Final MD snapshot of the reactant FeIV-oxo species of WT SoBcmC  in complex with  2.pdb
- initial and final configurations for MD/Final MD snapshot of the reactant FeIV-oxo species of WT SsBcmE in complex with  1.pdb
- initial and final configurations for MD/Initial MD snapshot of the reactant FeIV-oxo species of F273A SsBcmE in complex with  1.pdb
- initial and final configurations for MD/Initial MD snapshot of the reactant FeIV-oxo species of T307A SsBcmE in complex with  1.pdb
- initial and final configurations for MD/Initial MD snapshot of the reactant FeIV-oxo species of T307L SsBcmE in complex with  1.pdb
- initial and final configurations for MD/Initial MD snapshot of the reactant FeIV-oxo species of WT PaBcmG  in complex with  3.pdb
- initial and final configurations for MD/Initial MD snapshot of the reactant FeIV-oxo species of WT SoBcmC  in complex with  2.pdb
