# Supplementary material for: Three distinct strategies lead to programmable aliphatic C−H oxidation in bicyclomycin biosynthesis
Source: Nat Commun. 2025 May 19;16:4651. doi: 10.1038/s41467-025-58997-8 (PMC12089406; doi:10.1038/s41467-025-58997-8)
Supplement: Supplementary file 5 — Source Data 2 [file 41467_2025_58997_MOESM5_ESM.zip › initial and final configurations for MD/Initial MD snapshot of the reactant FeIV-oxo species of WT SsBcmE in complex with 1.pdb]

CRYST1   76.115   71.676   71.091  90.00  90.00  90.00 P 1           1
ATOM      1  N   MET X   1      26.179  38.286  58.885  0.00  0.00            
ATOM      2  H1  MET X   1      25.532  37.861  58.237  0.00  0.00            
ATOM      3  H2  MET X   1      25.860  39.238  58.996  0.00  0.00            
ATOM      4  H3  MET X   1      26.172  37.892  59.815  0.00  0.00            
ATOM      5  CA  MET X   1      27.593  38.328  58.380  0.00  0.00            
ATOM      6  HA  MET X   1      27.510  38.683  57.353  0.00  0.00            
ATOM      7  CB  MET X   1      28.435  39.442  58.990  0.00  0.00            
ATOM      8  HB2 MET X   1      29.143  39.119  59.753  0.00  0.00            
ATOM      9  HB3 MET X   1      29.091  39.740  58.173  0.00  0.00            
ATOM     10  CG  MET X   1      27.636  40.661  59.451  0.00  0.00            
ATOM     11  HG2 MET X   1      26.905  40.426  60.225  0.00  0.00            
ATOM     12  HG3 MET X   1      28.342  41.356  59.907  0.00  0.00            
ATOM     13  SD  MET X   1      26.601  41.488  58.104  0.00  0.00            
ATOM     14  CE  MET X   1      27.864  42.531  57.472  0.00  0.00            
ATOM     15  HE1 MET X   1      28.236  43.098  58.325  0.00  0.00            
ATOM     16  HE2 MET X   1      28.641  41.898  57.045  0.00  0.00            
ATOM     17  HE3 MET X   1      27.395  43.177  56.730  0.00  0.00            
ATOM     18  C   MET X   1      28.322  37.028  58.242  0.00  0.00            
ATOM     19  O   MET X   1      27.697  36.025  58.540  0.00  0.00            
ATOM     20  N   ALA X   2      29.484  36.989  57.683  0.00  0.00            
ATOM     21  H   ALA X   2      29.796  37.886  57.338  0.00  0.00            
ATOM     22  CA  ALA X   2      30.513  35.906  57.858  0.00  0.00            
ATOM     23  HA  ALA X   2      30.122  34.977  57.444  0.00  0.00            
ATOM     24  CB  ALA X   2      31.605  36.340  56.871  0.00  0.00            
ATOM     25  HB1 ALA X   2      31.270  36.198  55.844  0.00  0.00            
ATOM     26  HB2 ALA X   2      31.802  37.400  57.032  0.00  0.00            
ATOM     27  HB3 ALA X   2      32.540  35.779  56.882  0.00  0.00            
ATOM     28  C   ALA X   2      31.078  35.699  59.285  0.00  0.00            
ATOM     29  O   ALA X   2      31.212  36.669  59.983  0.00  0.00            
ATOM     30  N   SER X   3      31.407  34.456  59.649  0.00  0.00            
ATOM     31  H   SER X   3      31.162  33.697  59.030  0.00  0.00            
ATOM     32  CA  SER X   3      32.174  34.197  60.869  0.00  0.00            
ATOM     33  HA  SER X   3      31.589  34.702  61.638  0.00  0.00            
ATOM     34  CB  SER X   3      32.172  32.730  61.051  0.00  0.00            
ATOM     35  HB2 SER X   3      31.273  32.303  60.607  0.00  0.00            
ATOM     36  HB3 SER X   3      33.048  32.274  60.589  0.00  0.00            
ATOM     37  OG  SER X   3      32.210  32.515  62.507  0.00  0.00            
ATOM     38  HG  SER X   3      31.366  32.788  62.875  0.00  0.00            
ATOM     39  C   SER X   3      33.554  34.819  60.698  0.00  0.00            
ATOM     40  O   SER X   3      34.349  34.351  59.894  0.00  0.00            
ATOM     41  N   PRO X   4      33.980  35.774  61.517  0.00  0.00            
ATOM     42  CD  PRO X   4      33.219  36.334  62.644  0.00  0.00            
ATOM     43  HD2 PRO X   4      33.015  35.656  63.473  0.00  0.00            
ATOM     44  HD3 PRO X   4      32.255  36.748  62.348  0.00  0.00            
ATOM     45  CG  PRO X   4      34.116  37.452  63.195  0.00  0.00            
ATOM     46  HG2 PRO X   4      34.752  37.022  63.969  0.00  0.00            
ATOM     47  HG3 PRO X   4      33.496  38.253  63.598  0.00  0.00            
ATOM     48  CB  PRO X   4      34.954  37.925  61.995  0.00  0.00            
ATOM     49  HB2 PRO X   4      35.863  38.380  62.391  0.00  0.00            
ATOM     50  HB3 PRO X   4      34.394  38.671  61.431  0.00  0.00            
ATOM     51  CA  PRO X   4      35.133  36.615  61.159  0.00  0.00            
ATOM     52  HA  PRO X   4      35.136  36.827  60.090  0.00  0.00            
ATOM     53  C   PRO X   4      36.479  35.933  61.460  0.00  0.00            
ATOM     54  O   PRO X   4      36.735  35.469  62.548  0.00  0.00            
ATOM     55  N   ASP X   5      37.413  35.949  60.499  0.00  0.00            
ATOM     56  H   ASP X   5      37.175  36.461  59.662  0.00  0.00            
ATOM     57  CA  ASP X   5      38.834  35.602  60.725  0.00  0.00            
ATOM     58  HA  ASP X   5      39.070  35.626  61.789  0.00  0.00            
ATOM     59  CB  ASP X   5      39.166  34.188  60.219  0.00  0.00            
ATOM     60  HB2 ASP X   5      38.229  33.633  60.166  0.00  0.00            
ATOM     61  HB3 ASP X   5      39.570  34.209  59.207  0.00  0.00            
ATOM     62  CG  ASP X   5      40.086  33.540  61.135  0.00  0.00            
ATOM     63  OD1 ASP X   5      40.018  32.258  61.337  0.00  0.00            
ATOM     64  OD2 ASP X   5      41.041  34.166  61.712  0.00  0.00            
ATOM     65  C   ASP X   5      39.725  36.671  60.023  0.00  0.00            
ATOM     66  O   ASP X   5      39.519  36.876  58.820  0.00  0.00            
ATOM     67  N   SER X   6      40.687  37.285  60.695  0.00  0.00            
ATOM     68  H   SER X   6      40.891  36.791  61.552  0.00  0.00            
ATOM     69  CA  SER X   6      41.608  38.310  60.230  0.00  0.00            
ATOM     70  HA  SER X   6      41.063  39.229  60.013  0.00  0.00            
ATOM     71  CB  SER X   6      42.522  38.755  61.405  0.00  0.00            
ATOM     72  HB2 SER X   6      43.213  39.551  61.126  0.00  0.00            
ATOM     73  HB3 SER X   6      41.846  39.116  62.180  0.00  0.00            
ATOM     74  OG  SER X   6      43.185  37.686  61.919  0.00  0.00            
ATOM     75  HG  SER X   6      42.512  37.234  62.433  0.00  0.00            
ATOM     76  C   SER X   6      42.500  37.849  59.060  0.00  0.00            
ATOM     77  O   SER X   6      43.081  38.684  58.426  0.00  0.00            
ATOM     78  N   ALA X   7      42.644  36.514  58.924  0.00  0.00            
ATOM     79  H   ALA X   7      42.140  35.878  59.525  0.00  0.00            
ATOM     80  CA  ALA X   7      43.221  35.874  57.765  0.00  0.00            
ATOM     81  HA  ALA X   7      44.234  36.238  57.597  0.00  0.00            
ATOM     82  CB  ALA X   7      43.246  34.329  58.016  0.00  0.00            
ATOM     83  HB1 ALA X   7      43.734  34.062  58.953  0.00  0.00            
ATOM     84  HB2 ALA X   7      42.253  33.910  57.850  0.00  0.00            
ATOM     85  HB3 ALA X   7      43.882  34.008  57.191  0.00  0.00            
ATOM     86  C   ALA X   7      42.524  36.124  56.408  0.00  0.00            
ATOM     87  O   ALA X   7      43.112  35.718  55.417  0.00  0.00            
ATOM     88  N   THR X   8      41.356  36.624  56.358  0.00  0.00            
ATOM     89  H   THR X   8      40.816  36.696  57.208  0.00  0.00            
ATOM     90  CA  THR X   8      40.518  36.813  55.163  0.00  0.00            
ATOM     91  HA  THR X   8      41.140  36.868  54.269  0.00  0.00            
ATOM     92  CB  THR X   8      39.724  35.529  54.841  0.00  0.00            
ATOM     93  HB  THR X   8      39.090  35.813  54.002  0.00  0.00            
ATOM     94  CG2 THR X   8      40.521  34.291  54.501  0.00  0.00            
ATOM     95 HG21 THR X   8      41.134  33.934  55.328  0.00  0.00            
ATOM     96 HG22 THR X   8      39.763  33.512  54.420  0.00  0.00            
ATOM     97 HG23 THR X   8      41.077  34.507  53.589  0.00  0.00            
ATOM     98  OG1 THR X   8      38.812  35.166  55.901  0.00  0.00            
ATOM     99  HG1 THR X   8      38.472  34.294  55.687  0.00  0.00            
ATOM    100  C   THR X   8      39.562  38.031  55.217  0.00  0.00            
ATOM    101  O   THR X   8      39.085  38.503  54.196  0.00  0.00            
ATOM    102  N   LEU X   9      39.198  38.579  56.455  0.00  0.00            
ATOM    103  H   LEU X   9      39.208  37.998  57.281  0.00  0.00            
ATOM    104  CA  LEU X   9      38.324  39.766  56.594  0.00  0.00            
ATOM    105  HA  LEU X   9      37.468  39.650  55.929  0.00  0.00            
ATOM    106  CB  LEU X   9      37.766  39.910  57.974  0.00  0.00            
ATOM    107  HB2 LEU X   9      37.566  38.902  58.338  0.00  0.00            
ATOM    108  HB3 LEU X   9      38.645  40.208  58.544  0.00  0.00            
ATOM    109  CG  LEU X   9      36.573  40.847  58.276  0.00  0.00            
ATOM    110  HG  LEU X   9      36.814  41.858  57.944  0.00  0.00            
ATOM    111  CD1 LEU X   9      35.308  40.389  57.497  0.00  0.00            
ATOM    112 HD11 LEU X   9      34.560  41.143  57.743  0.00  0.00            
ATOM    113 HD12 LEU X   9      35.538  40.483  56.435  0.00  0.00            
ATOM    114 HD13 LEU X   9      34.999  39.404  57.845  0.00  0.00            
ATOM    115  CD2 LEU X   9      36.256  41.001  59.781  0.00  0.00            
ATOM    116 HD21 LEU X   9      35.643  41.883  59.969  0.00  0.00            
ATOM    117 HD22 LEU X   9      35.820  40.106  60.225  0.00  0.00            
ATOM    118 HD23 LEU X   9      37.147  41.197  60.379  0.00  0.00            
ATOM    119  C   LEU X   9      39.034  41.061  56.143  0.00  0.00            
ATOM    120  O   LEU X   9      39.981  41.484  56.838  0.00  0.00            
ATOM    121  N   ARG X  10      38.532  41.662  55.024  0.00  0.00            
ATOM    122  H   ARG X  10      37.717  41.244  54.599  0.00  0.00            
ATOM    123  CA  ARG X  10      38.811  43.012  54.465  0.00  0.00            
ATOM    124  HA  ARG X  10      39.403  43.506  55.235  0.00  0.00            
ATOM    125  CB  ARG X  10      39.611  42.935  53.135  0.00  0.00            
ATOM    126  HB2 ARG X  10      38.863  42.598  52.417  0.00  0.00            
ATOM    127  HB3 ARG X  10      39.832  43.951  52.807  0.00  0.00            
ATOM    128  CG  ARG X  10      40.853  42.010  53.191  0.00  0.00            
ATOM    129  HG2 ARG X  10      40.525  40.997  53.421  0.00  0.00            
ATOM    130  HG3 ARG X  10      41.305  42.055  52.200  0.00  0.00            
ATOM    131  CD  ARG X  10      41.832  42.469  54.222  0.00  0.00            
ATOM    132  HD2 ARG X  10      42.112  43.508  54.047  0.00  0.00            
ATOM    133  HD3 ARG X  10      41.426  42.514  55.233  0.00  0.00            
ATOM    134  NE  ARG X  10      42.993  41.569  54.178  0.00  0.00            
ATOM    135  HE  ARG X  10      43.585  41.705  53.371  0.00  0.00            
ATOM    136  CZ  ARG X  10      43.374  40.671  55.008  0.00  0.00            
ATOM    137  NH1 ARG X  10      42.610  40.231  56.020  0.00  0.00            
ATOM    138 HH11 ARG X  10      41.722  40.679  56.197  0.00  0.00            
ATOM    139 HH12 ARG X  10      42.968  39.623  56.743  0.00  0.00            
ATOM    140  NH2 ARG X  10      44.467  40.004  54.892  0.00  0.00            
ATOM    141 HH21 ARG X  10      45.119  40.031  54.121  0.00  0.00            
ATOM    142 HH22 ARG X  10      44.608  39.328  55.629  0.00  0.00            
ATOM    143  C   ARG X  10      37.593  43.822  54.332  0.00  0.00            
ATOM    144  O   ARG X  10      36.548  43.377  53.926  0.00  0.00            
ATOM    145  N   GLU X  11      37.825  45.100  54.513  0.00  0.00            
ATOM    146  H   GLU X  11      38.749  45.450  54.726  0.00  0.00            
ATOM    147  CA  GLU X  11      36.684  46.068  54.414  0.00  0.00            
ATOM    148  HA  GLU X  11      35.839  45.620  54.937  0.00  0.00            
ATOM    149  CB  GLU X  11      37.130  47.353  55.117  0.00  0.00            
ATOM    150  HB2 GLU X  11      36.183  47.830  55.368  0.00  0.00            
ATOM    151  HB3 GLU X  11      37.703  47.229  56.036  0.00  0.00            
ATOM    152  CG  GLU X  11      38.001  48.345  54.369  0.00  0.00            
ATOM    153  HG2 GLU X  11      37.390  48.741  53.558  0.00  0.00            
ATOM    154  HG3 GLU X  11      38.238  49.164  55.047  0.00  0.00            
ATOM    155  CD  GLU X  11      39.233  47.899  53.623  0.00  0.00            
ATOM    156  OE1 GLU X  11      39.461  48.339  52.488  0.00  0.00            
ATOM    157  OE2 GLU X  11      40.200  47.277  54.182  0.00  0.00            
ATOM    158  C   GLU X  11      36.007  46.326  52.998  0.00  0.00            
ATOM    159  O   GLU X  11      36.637  46.043  51.927  0.00  0.00            
ATOM    160  N   PRO X  12      34.756  46.754  53.013  0.00  0.00            
ATOM    161  CD  PRO X  12      33.957  47.154  54.108  0.00  0.00            
ATOM    162  HD2 PRO X  12      34.177  48.196  54.341  0.00  0.00            
ATOM    163  HD3 PRO X  12      34.113  46.484  54.954  0.00  0.00            
ATOM    164  CG  PRO X  12      32.515  47.100  53.570  0.00  0.00            
ATOM    165  HG2 PRO X  12      31.856  47.794  54.090  0.00  0.00            
ATOM    166  HG3 PRO X  12      32.101  46.093  53.526  0.00  0.00            
ATOM    167  CB  PRO X  12      32.652  47.344  52.063  0.00  0.00            
ATOM    168  HB2 PRO X  12      32.597  48.414  51.865  0.00  0.00            
ATOM    169  HB3 PRO X  12      31.879  46.925  51.418  0.00  0.00            
ATOM    170  CA  PRO X  12      34.068  46.929  51.737  0.00  0.00            
ATOM    171  HA  PRO X  12      33.988  45.942  51.281  0.00  0.00            
ATOM    172  C   PRO X  12      34.714  48.007  50.823  0.00  0.00            
ATOM    173  O   PRO X  12      35.434  48.866  51.323  0.00  0.00            
ATOM    174  N   VAL X  13      34.502  47.830  49.531  0.00  0.00            
ATOM    175  H   VAL X  13      33.888  47.038  49.404  0.00  0.00            
ATOM    176  CA  VAL X  13      35.076  48.539  48.400  0.00  0.00            
ATOM    177  HA  VAL X  13      36.135  48.371  48.597  0.00  0.00            
ATOM    178  CB  VAL X  13      34.728  48.015  47.052  0.00  0.00            
ATOM    179  HB  VAL X  13      35.194  48.623  46.276  0.00  0.00            
ATOM    180  CG1 VAL X  13      35.504  46.676  46.879  0.00  0.00            
ATOM    181 HG11 VAL X  13      35.226  46.297  45.895  0.00  0.00            
ATOM    182 HG12 VAL X  13      36.558  46.940  46.965  0.00  0.00            
ATOM    183 HG13 VAL X  13      35.168  45.825  47.472  0.00  0.00            
ATOM    184  CG2 VAL X  13      33.278  47.961  46.748  0.00  0.00            
ATOM    185 HG21 VAL X  13      33.108  47.456  45.798  0.00  0.00            
ATOM    186 HG22 VAL X  13      32.759  47.389  47.517  0.00  0.00            
ATOM    187 HG23 VAL X  13      32.892  48.981  46.743  0.00  0.00            
ATOM    188  C   VAL X  13      34.871  50.046  48.407  0.00  0.00            
ATOM    189  O   VAL X  13      33.787  50.502  48.724  0.00  0.00            
ATOM    190  N   VAL X  14      35.811  50.863  47.898  0.00  0.00            
ATOM    191  H   VAL X  14      36.719  50.464  47.709  0.00  0.00            
ATOM    192  CA  VAL X  14      35.658  52.404  47.726  0.00  0.00            
ATOM    193  HA  VAL X  14      34.601  52.669  47.693  0.00  0.00            
ATOM    194  CB  VAL X  14      36.330  53.312  48.840  0.00  0.00            
ATOM    195  HB  VAL X  14      37.408  53.158  48.790  0.00  0.00            
ATOM    196  CG1 VAL X  14      36.096  54.832  48.520  0.00  0.00            
ATOM    197 HG11 VAL X  14      35.018  54.953  48.417  0.00  0.00            
ATOM    198 HG12 VAL X  14      36.349  55.416  49.404  0.00  0.00            
ATOM    199 HG13 VAL X  14      36.565  55.124  47.580  0.00  0.00            
ATOM    200  CG2 VAL X  14      35.787  52.995  50.237  0.00  0.00            
ATOM    201 HG21 VAL X  14      35.766  51.917  50.398  0.00  0.00            
ATOM    202 HG22 VAL X  14      36.397  53.413  51.038  0.00  0.00            
ATOM    203 HG23 VAL X  14      34.817  53.466  50.396  0.00  0.00            
ATOM    204  C   VAL X  14      36.155  52.720  46.378  0.00  0.00            
ATOM    205  O   VAL X  14      37.371  52.603  46.206  0.00  0.00            
ATOM    206  N   LEU X  15      35.338  53.058  45.372  0.00  0.00            
ATOM    207  H   LEU X  15      34.405  53.337  45.637  0.00  0.00            
ATOM    208  CA  LEU X  15      35.714  53.262  44.007  0.00  0.00            
ATOM    209  HA  LEU X  15      36.536  52.585  43.776  0.00  0.00            
ATOM    210  CB  LEU X  15      34.541  52.955  43.026  0.00  0.00            
ATOM    211  HB2 LEU X  15      33.633  53.494  43.298  0.00  0.00            
ATOM    212  HB3 LEU X  15      34.761  53.310  42.019  0.00  0.00            
ATOM    213  CG  LEU X  15      34.064  51.424  42.926  0.00  0.00            
ATOM    214  HG  LEU X  15      33.256  51.438  42.195  0.00  0.00            
ATOM    215  CD1 LEU X  15      35.211  50.583  42.373  0.00  0.00            
ATOM    216 HD11 LEU X  15      35.415  51.003  41.388  0.00  0.00            
ATOM    217 HD12 LEU X  15      36.095  50.645  43.008  0.00  0.00            
ATOM    218 HD13 LEU X  15      34.942  49.531  42.465  0.00  0.00            
ATOM    219  CD2 LEU X  15      33.546  50.848  44.283  0.00  0.00            
ATOM    220 HD21 LEU X  15      32.930  51.586  44.797  0.00  0.00            
ATOM    221 HD22 LEU X  15      32.977  49.924  44.174  0.00  0.00            
ATOM    222 HD23 LEU X  15      34.393  50.683  44.949  0.00  0.00            
ATOM    223  C   LEU X  15      36.297  54.624  43.790  0.00  0.00            
ATOM    224  O   LEU X  15      35.440  55.547  43.751  0.00  0.00            
ATOM    225  N   PRO X  16      37.646  54.719  43.474  0.00  0.00            
ATOM    226  CD  PRO X  16      38.639  53.584  43.418  0.00  0.00            
ATOM    227  HD2 PRO X  16      38.396  52.668  42.881  0.00  0.00            
ATOM    228  HD3 PRO X  16      38.843  53.203  44.418  0.00  0.00            
ATOM    229  CG  PRO X  16      39.820  54.172  42.710  0.00  0.00            
ATOM    230  HG2 PRO X  16      39.894  53.795  41.689  0.00  0.00            
ATOM    231  HG3 PRO X  16      40.735  53.943  43.256  0.00  0.00            
ATOM    232  CB  PRO X  16      39.580  55.719  42.736  0.00  0.00            
ATOM    233  HB2 PRO X  16      39.935  56.152  41.801  0.00  0.00            
ATOM    234  HB3 PRO X  16      40.110  56.193  43.563  0.00  0.00            
ATOM    235  CA  PRO X  16      38.093  55.926  42.869  0.00  0.00            
ATOM    236  HA  PRO X  16      37.909  56.718  43.595  0.00  0.00            
ATOM    237  C   PRO X  16      37.463  56.336  41.555  0.00  0.00            
ATOM    238  O   PRO X  16      36.874  55.544  40.877  0.00  0.00            
ATOM    239  N   PRO X  17      37.538  57.666  41.197  0.00  0.00            
ATOM    240  CD  PRO X  17      37.964  58.814  42.006  0.00  0.00            
ATOM    241  HD2 PRO X  17      39.050  58.912  42.007  0.00  0.00            
ATOM    242  HD3 PRO X  17      37.622  58.726  43.037  0.00  0.00            
ATOM    243  CG  PRO X  17      37.214  59.958  41.324  0.00  0.00            
ATOM    244  HG2 PRO X  17      37.778  60.875  41.499  0.00  0.00            
ATOM    245  HG3 PRO X  17      36.185  59.973  41.683  0.00  0.00            
ATOM    246  CB  PRO X  17      37.137  59.661  39.824  0.00  0.00            
ATOM    247  HB2 PRO X  17      38.077  59.905  39.329  0.00  0.00            
ATOM    248  HB3 PRO X  17      36.358  60.244  39.332  0.00  0.00            
ATOM    249  CA  PRO X  17      37.037  58.148  39.827  0.00  0.00            
ATOM    250  HA  PRO X  17      35.985  57.880  39.926  0.00  0.00            
ATOM    251  C   PRO X  17      37.734  57.530  38.567  0.00  0.00            
ATOM    252  O   PRO X  17      38.974  57.365  38.677  0.00  0.00            
ATOM    253  N   MET X  18      36.973  57.155  37.490  0.00  0.00            
ATOM    254  H   MET X  18      35.994  57.383  37.391  0.00  0.00            
ATOM    255  CA  MET X  18      37.526  56.560  36.263  0.00  0.00            
ATOM    256  HA  MET X  18      38.388  55.997  36.622  0.00  0.00            
ATOM    257  CB  MET X  18      36.553  55.595  35.511  0.00  0.00            
ATOM    258  HB2 MET X  18      35.518  55.918  35.398  0.00  0.00            
ATOM    259  HB3 MET X  18      36.940  55.438  34.504  0.00  0.00            
ATOM    260  CG  MET X  18      36.490  54.159  36.157  0.00  0.00            
ATOM    261  HG2 MET X  18      37.504  53.760  36.137  0.00  0.00            
ATOM    262  HG3 MET X  18      36.217  54.254  37.208  0.00  0.00            
ATOM    263  SD  MET X  18      35.180  53.156  35.402  0.00  0.00            
ATOM    264  CE  MET X  18      35.379  51.678  36.507  0.00  0.00            
ATOM    265  HE1 MET X  18      35.066  50.843  35.880  0.00  0.00            
ATOM    266  HE2 MET X  18      36.459  51.538  36.560  0.00  0.00            
ATOM    267  HE3 MET X  18      34.860  51.789  37.459  0.00  0.00            
ATOM    268  C   MET X  18      38.105  57.650  35.272  0.00  0.00            
ATOM    269  O   MET X  18      37.307  58.546  34.896  0.00  0.00            
ATOM    270  N   PRO X  19      39.387  57.511  34.838  0.00  0.00            
ATOM    271  CD  PRO X  19      40.508  56.922  35.482  0.00  0.00            
ATOM    272  HD2 PRO X  19      40.241  55.866  35.503  0.00  0.00            
ATOM    273  HD3 PRO X  19      40.628  57.323  36.489  0.00  0.00            
ATOM    274  CG  PRO X  19      41.671  57.241  34.553  0.00  0.00            
ATOM    275  HG2 PRO X  19      42.229  56.333  34.326  0.00  0.00            
ATOM    276  HG3 PRO X  19      42.313  58.039  34.926  0.00  0.00            
ATOM    277  CB  PRO X  19      41.099  57.692  33.263  0.00  0.00            
ATOM    278  HB2 PRO X  19      41.022  56.905  32.512  0.00  0.00            
ATOM    279  HB3 PRO X  19      41.728  58.522  32.942  0.00  0.00            
ATOM    280  CA  PRO X  19      39.663  58.139  33.513  0.00  0.00            
ATOM    281  HA  PRO X  19      39.653  59.208  33.725  0.00  0.00            
ATOM    282  C   PRO X  19      38.692  57.745  32.331  0.00  0.00            
ATOM    283  O   PRO X  19      38.100  56.661  32.272  0.00  0.00            
ATOM    284  N   GLY X  20      38.599  58.685  31.423  0.00  0.00            
ATOM    285  H   GLY X  20      38.883  59.641  31.583  0.00  0.00            
ATOM    286  CA  GLY X  20      38.037  58.414  30.053  0.00  0.00            
ATOM    287  HA2 GLY X  20      37.019  58.028  30.096  0.00  0.00            
ATOM    288  HA3 GLY X  20      37.982  59.344  29.488  0.00  0.00            
ATOM    289  C   GLY X  20      38.855  57.368  29.244  0.00  0.00            
ATOM    290  O   GLY X  20      40.011  57.105  29.522  0.00  0.00            
ATOM    291  N   GLU X  21      38.292  56.935  28.115  0.00  0.00            
ATOM    292  H   GLU X  21      37.411  57.335  27.825  0.00  0.00            
ATOM    293  CA  GLU X  21      38.869  55.873  27.273  0.00  0.00            
ATOM    294  HA  GLU X  21      38.930  54.963  27.870  0.00  0.00            
ATOM    295  CB  GLU X  21      37.986  55.628  26.056  0.00  0.00            
ATOM    296  HB2 GLU X  21      37.757  56.613  25.648  0.00  0.00            
ATOM    297  HB3 GLU X  21      38.472  54.981  25.326  0.00  0.00            
ATOM    298  CG  GLU X  21      36.724  54.838  26.348  0.00  0.00            
ATOM    299  HG2 GLU X  21      37.006  53.934  26.887  0.00  0.00            
ATOM    300  HG3 GLU X  21      36.094  55.356  27.071  0.00  0.00            
ATOM    301  CD  GLU X  21      35.832  54.513  25.142  0.00  0.00            
ATOM    302  OE1 GLU X  21      35.188  53.478  25.167  0.00  0.00            
ATOM    303  OE2 GLU X  21      35.881  55.263  24.151  0.00  0.00            
ATOM    304  C   GLU X  21      40.302  56.124  26.757  0.00  0.00            
ATOM    305  O   GLU X  21      41.069  55.166  26.861  0.00  0.00            
ATOM    306  N   HIE X  22      40.758  57.322  26.364  0.00  0.00            
ATOM    307  H   HIE X  22      40.182  58.140  26.219  0.00  0.00            
ATOM    308  CA  HIE X  22      42.098  57.584  25.797  0.00  0.00            
ATOM    309  HA  HIE X  22      42.381  56.775  25.123  0.00  0.00            
ATOM    310  CB  HIE X  22      42.121  58.953  25.029  0.00  0.00            
ATOM    311  HB2 HIE X  22      41.591  58.871  24.079  0.00  0.00            
ATOM    312  HB3 HIE X  22      41.560  59.667  25.632  0.00  0.00            
ATOM    313  CG  HIE X  22      43.438  59.501  24.790  0.00  0.00            
ATOM    314  ND1 HIE X  22      44.322  59.024  23.748  0.00  0.00            
ATOM    315  CE1 HIE X  22      45.487  59.634  24.006  0.00  0.00            
ATOM    316  HE1 HIE X  22      46.407  59.493  23.457  0.00  0.00            
ATOM    317  NE2 HIE X  22      45.417  60.299  25.127  0.00  0.00            
ATOM    318  HE2 HIE X  22      46.206  60.787  25.528  0.00  0.00            
ATOM    319  CD2 HIE X  22      44.116  60.354  25.600  0.00  0.00            
ATOM    320  HD2 HIE X  22      43.743  60.796  26.512  0.00  0.00            
ATOM    321  C   HIE X  22      43.087  57.576  26.984  0.00  0.00            
ATOM    322  O   HIE X  22      44.071  56.840  26.882  0.00  0.00            
ATOM    323  N   GLU X  23      42.833  58.280  28.100  0.00  0.00            
ATOM    324  H   GLU X  23      41.927  58.726  28.133  0.00  0.00            
ATOM    325  CA  GLU X  23      43.779  58.339  29.288  0.00  0.00            
ATOM    326  HA  GLU X  23      44.745  58.583  28.846  0.00  0.00            
ATOM    327  CB  GLU X  23      43.304  59.548  30.200  0.00  0.00            
ATOM    328  HB2 GLU X  23      43.260  60.452  29.592  0.00  0.00            
ATOM    329  HB3 GLU X  23      42.300  59.470  30.617  0.00  0.00            
ATOM    330  CG  GLU X  23      44.191  59.747  31.505  0.00  0.00            
ATOM    331  HG2 GLU X  23      44.137  58.886  32.172  0.00  0.00            
ATOM    332  HG3 GLU X  23      45.231  59.843  31.192  0.00  0.00            
ATOM    333  CD  GLU X  23      43.710  61.039  32.296  0.00  0.00            
ATOM    334  OE1 GLU X  23      44.551  61.538  33.089  0.00  0.00            
ATOM    335  OE2 GLU X  23      42.587  61.468  32.093  0.00  0.00            
ATOM    336  C   GLU X  23      43.830  57.025  29.991  0.00  0.00            
ATOM    337  O   GLU X  23      44.863  56.673  30.550  0.00  0.00            
ATOM    338  N   ALA X  24      42.789  56.223  29.986  0.00  0.00            
ATOM    339  H   ALA X  24      41.962  56.530  29.493  0.00  0.00            
ATOM    340  CA  ALA X  24      42.879  54.772  30.253  0.00  0.00            
ATOM    341  HA  ALA X  24      43.344  54.813  31.238  0.00  0.00            
ATOM    342  CB  ALA X  24      41.375  54.259  30.435  0.00  0.00            
ATOM    343  HB1 ALA X  24      40.776  54.380  29.533  0.00  0.00            
ATOM    344  HB2 ALA X  24      41.324  53.269  30.890  0.00  0.00            
ATOM    345  HB3 ALA X  24      40.883  54.993  31.073  0.00  0.00            
ATOM    346  C   ALA X  24      43.761  53.976  29.327  0.00  0.00            
ATOM    347  O   ALA X  24      44.692  53.406  29.854  0.00  0.00            
ATOM    348  N   ARG X  25      43.477  54.003  27.993  0.00  0.00            
ATOM    349  H   ARG X  25      42.688  54.561  27.700  0.00  0.00            
ATOM    350  CA  ARG X  25      44.268  53.217  26.982  0.00  0.00            
ATOM    351  HA  ARG X  25      44.211  52.154  27.215  0.00  0.00            
ATOM    352  CB  ARG X  25      43.702  53.443  25.572  0.00  0.00            
ATOM    353  HB2 ARG X  25      42.722  52.969  25.535  0.00  0.00            
ATOM    354  HB3 ARG X  25      43.601  54.494  25.303  0.00  0.00            
ATOM    355  CG  ARG X  25      44.546  52.924  24.409  0.00  0.00            
ATOM    356  HG2 ARG X  25      43.951  53.087  23.510  0.00  0.00            
ATOM    357  HG3 ARG X  25      45.498  53.452  24.378  0.00  0.00            
ATOM    358  CD  ARG X  25      44.735  51.381  24.332  0.00  0.00            
ATOM    359  HD2 ARG X  25      45.257  50.890  25.153  0.00  0.00            
ATOM    360  HD3 ARG X  25      43.735  50.952  24.260  0.00  0.00            
ATOM    361  NE  ARG X  25      45.501  50.946  23.080  0.00  0.00            
ATOM    362  HE  ARG X  25      45.766  51.648  22.404  0.00  0.00            
ATOM    363  CZ  ARG X  25      45.780  49.676  22.694  0.00  0.00            
ATOM    364  NH1 ARG X  25      45.506  48.631  23.452  0.00  0.00            
ATOM    365 HH11 ARG X  25      45.113  48.801  24.367  0.00  0.00            
ATOM    366 HH12 ARG X  25      45.800  47.689  23.236  0.00  0.00            
ATOM    367  NH2 ARG X  25      46.302  49.329  21.538  0.00  0.00            
ATOM    368 HH21 ARG X  25      46.440  50.089  20.887  0.00  0.00            
ATOM    369 HH22 ARG X  25      46.614  48.370  21.474  0.00  0.00            
ATOM    370  C   ARG X  25      45.708  53.562  27.035  0.00  0.00            
ATOM    371  O   ARG X  25      46.539  52.629  26.983  0.00  0.00            
ATOM    372  N   ALA X  26      45.994  54.839  27.246  0.00  0.00            
ATOM    373  H   ALA X  26      45.341  55.607  27.291  0.00  0.00            
ATOM    374  CA  ALA X  26      47.361  55.292  27.378  0.00  0.00            
ATOM    375  HA  ALA X  26      47.828  55.057  26.422  0.00  0.00            
ATOM    376  CB  ALA X  26      47.366  56.771  27.739  0.00  0.00            
ATOM    377  HB1 ALA X  26      46.874  56.998  28.685  0.00  0.00            
ATOM    378  HB2 ALA X  26      48.406  57.094  27.768  0.00  0.00            
ATOM    379  HB3 ALA X  26      46.959  57.279  26.865  0.00  0.00            
ATOM    380  C   ALA X  26      48.171  54.604  28.550  0.00  0.00            
ATOM    381  O   ALA X  26      49.376  54.566  28.468  0.00  0.00            
ATOM    382  N   ALA X  27      47.534  54.125  29.621  0.00  0.00            
ATOM    383  H   ALA X  27      46.537  53.966  29.646  0.00  0.00            
ATOM    384  CA  ALA X  27      48.217  53.688  30.801  0.00  0.00            
ATOM    385  HA  ALA X  27      49.026  54.367  31.071  0.00  0.00            
ATOM    386  CB  ALA X  27      47.194  53.761  31.990  0.00  0.00            
ATOM    387  HB1 ALA X  27      47.642  53.747  32.983  0.00  0.00            
ATOM    388  HB2 ALA X  27      46.690  54.717  32.125  0.00  0.00            
ATOM    389  HB3 ALA X  27      46.514  52.910  31.943  0.00  0.00            
ATOM    390  C   ALA X  27      48.896  52.275  30.660  0.00  0.00            
ATOM    391  O   ALA X  27      48.968  51.526  31.669  0.00  0.00            
ATOM    392  N   TYR X  28      49.228  51.831  29.442  0.00  0.00            
ATOM    393  H   TYR X  28      49.104  52.517  28.712  0.00  0.00            
ATOM    394  CA  TYR X  28      50.052  50.617  29.124  0.00  0.00            
ATOM    395  HA  TYR X  28      50.632  50.541  30.044  0.00  0.00            
ATOM    396  CB  TYR X  28      49.243  49.274  28.964  0.00  0.00            
ATOM    397  HB2 TYR X  28      48.675  49.195  29.891  0.00  0.00            
ATOM    398  HB3 TYR X  28      48.494  49.440  28.189  0.00  0.00            
ATOM    399  CG  TYR X  28      49.997  47.994  28.704  0.00  0.00            
ATOM    400  CD1 TYR X  28      51.049  47.538  29.615  0.00  0.00            
ATOM    401  HD1 TYR X  28      51.161  48.056  30.556  0.00  0.00            
ATOM    402  CE1 TYR X  28      51.946  46.571  29.221  0.00  0.00            
ATOM    403  HE1 TYR X  28      52.822  46.384  29.825  0.00  0.00            
ATOM    404  CZ  TYR X  28      51.770  45.889  27.980  0.00  0.00            
ATOM    405  OH  TYR X  28      52.602  45.004  27.468  0.00  0.00            
ATOM    406  HH  TYR X  28      52.638  45.109  26.514  0.00  0.00            
ATOM    407  CE2 TYR X  28      50.699  46.334  27.166  0.00  0.00            
ATOM    408  HE2 TYR X  28      50.539  45.853  26.213  0.00  0.00            
ATOM    409  CD2 TYR X  28      49.768  47.288  27.499  0.00  0.00            
ATOM    410  HD2 TYR X  28      48.980  47.548  26.808  0.00  0.00            
ATOM    411  C   TYR X  28      50.914  50.884  27.933  0.00  0.00            
ATOM    412  O   TYR X  28      50.436  51.420  26.887  0.00  0.00            
ATOM    413  N   PRO X  29      52.266  50.645  27.983  0.00  0.00            
ATOM    414  CD  PRO X  29      53.092  50.270  29.147  0.00  0.00            
ATOM    415  HD2 PRO X  29      53.243  49.201  29.296  0.00  0.00            
ATOM    416  HD3 PRO X  29      52.660  50.644  30.075  0.00  0.00            
ATOM    417  CG  PRO X  29      54.533  50.855  28.934  0.00  0.00            
ATOM    418  HG2 PRO X  29      55.369  50.274  29.322  0.00  0.00            
ATOM    419  HG3 PRO X  29      54.590  51.901  29.237  0.00  0.00            
ATOM    420  CB  PRO X  29      54.595  50.787  27.403  0.00  0.00            
ATOM    421  HB2 PRO X  29      54.935  49.798  27.096  0.00  0.00            
ATOM    422  HB3 PRO X  29      55.164  51.647  27.051  0.00  0.00            
ATOM    423  CA  PRO X  29      53.175  51.043  26.902  0.00  0.00            
ATOM    424  HA  PRO X  29      52.960  52.098  26.732  0.00  0.00            
ATOM    425  C   PRO X  29      52.904  50.318  25.559  0.00  0.00            
ATOM    426  O   PRO X  29      52.340  49.228  25.689  0.00  0.00            
ATOM    427  N   PRO X  30      53.341  50.758  24.374  0.00  0.00            
ATOM    428  CD  PRO X  30      54.005  52.027  24.238  0.00  0.00            
ATOM    429  HD2 PRO X  30      54.918  52.090  24.830  0.00  0.00            
ATOM    430  HD3 PRO X  30      53.310  52.788  24.592  0.00  0.00            
ATOM    431  CG  PRO X  30      54.350  52.238  22.738  0.00  0.00            
ATOM    432  HG2 PRO X  30      55.401  51.950  22.715  0.00  0.00            
ATOM    433  HG3 PRO X  30      54.231  53.254  22.362  0.00  0.00            
ATOM    434  CB  PRO X  30      53.308  51.331  22.107  0.00  0.00            
ATOM    435  HB2 PRO X  30      53.633  50.962  21.134  0.00  0.00            
ATOM    436  HB3 PRO X  30      52.319  51.779  22.014  0.00  0.00            
ATOM    437  CA  PRO X  30      53.150  50.131  23.089  0.00  0.00            
ATOM    438  HA  PRO X  30      52.102  49.893  22.911  0.00  0.00            
ATOM    439  C   PRO X  30      54.115  48.940  22.939  0.00  0.00            
ATOM    440  O   PRO X  30      54.878  48.911  21.973  0.00  0.00            
ATOM    441  N   ILE X  31      53.987  47.955  23.805  0.00  0.00            
ATOM    442  H   ILE X  31      53.251  48.031  24.493  0.00  0.00            
ATOM    443  CA  ILE X  31      54.822  46.723  23.961  0.00  0.00            
ATOM    444  HA  ILE X  31      55.364  46.528  23.036  0.00  0.00            
ATOM    445  CB  ILE X  31      55.965  47.050  25.031  0.00  0.00            
ATOM    446  HB  ILE X  31      56.269  48.097  25.029  0.00  0.00            
ATOM    447  CG2 ILE X  31      55.357  46.913  26.439  0.00  0.00            
ATOM    448 HG21 ILE X  31      55.949  47.398  27.216  0.00  0.00            
ATOM    449 HG22 ILE X  31      54.476  47.555  26.461  0.00  0.00            
ATOM    450 HG23 ILE X  31      55.167  45.868  26.683  0.00  0.00            
ATOM    451  CG1 ILE X  31      57.171  46.061  25.032  0.00  0.00            
ATOM    452 HG12 ILE X  31      56.897  45.010  25.129  0.00  0.00            
ATOM    453 HG13 ILE X  31      57.705  46.111  24.083  0.00  0.00            
ATOM    454  CD1 ILE X  31      58.211  46.364  26.100  0.00  0.00            
ATOM    455 HD11 ILE X  31      57.789  46.293  27.102  0.00  0.00            
ATOM    456 HD12 ILE X  31      59.049  45.673  25.996  0.00  0.00            
ATOM    457 HD13 ILE X  31      58.652  47.351  25.963  0.00  0.00            
ATOM    458  C   ILE X  31      53.937  45.530  24.253  0.00  0.00            
ATOM    459  O   ILE X  31      52.783  45.705  24.685  0.00  0.00            
ATOM    460  N   GLY X  32      54.425  44.299  23.925  0.00  0.00            
ATOM    461  H   GLY X  32      55.360  44.286  23.543  0.00  0.00            
ATOM    462  CA  GLY X  32      53.742  43.029  24.295  0.00  0.00            
ATOM    463  HA2 GLY X  32      52.710  43.121  23.957  0.00  0.00            
ATOM    464  HA3 GLY X  32      54.282  42.232  23.784  0.00  0.00            
ATOM    465  C   GLY X  32      53.773  42.580  25.786  0.00  0.00            
ATOM    466  O   GLY X  32      54.695  42.861  26.583  0.00  0.00            
ATOM    467  N   LEU X  33      52.753  41.875  26.164  0.00  0.00            
ATOM    468  H   LEU X  33      51.980  41.859  25.514  0.00  0.00            
ATOM    469  CA  LEU X  33      52.627  41.162  27.425  0.00  0.00            
ATOM    470  HA  LEU X  33      52.873  41.873  28.214  0.00  0.00            
ATOM    471  CB  LEU X  33      51.201  40.685  27.676  0.00  0.00            
ATOM    472  HB2 LEU X  33      50.973  40.009  26.852  0.00  0.00            
ATOM    473  HB3 LEU X  33      51.199  40.082  28.583  0.00  0.00            
ATOM    474  CG  LEU X  33      50.242  41.840  27.775  0.00  0.00            
ATOM    475  HG  LEU X  33      50.277  42.430  26.859  0.00  0.00            
ATOM    476  CD1 LEU X  33      48.832  41.367  27.868  0.00  0.00            
ATOM    477 HD11 LEU X  33      48.258  42.289  27.778  0.00  0.00            
ATOM    478 HD12 LEU X  33      48.652  40.687  27.035  0.00  0.00            
ATOM    479 HD13 LEU X  33      48.757  40.861  28.830  0.00  0.00            
ATOM    480  CD2 LEU X  33      50.400  42.755  29.039  0.00  0.00            
ATOM    481 HD21 LEU X  33      50.497  42.151  29.941  0.00  0.00            
ATOM    482 HD22 LEU X  33      51.293  43.376  28.964  0.00  0.00            
ATOM    483 HD23 LEU X  33      49.559  43.445  29.099  0.00  0.00            
ATOM    484  C   LEU X  33      53.645  40.047  27.605  0.00  0.00            
ATOM    485  O   LEU X  33      54.176  39.544  26.596  0.00  0.00            
ATOM    486  N   GLU X  34      53.797  39.511  28.808  0.00  0.00            
ATOM    487  H   GLU X  34      53.296  39.913  29.587  0.00  0.00            
ATOM    488  CA  GLU X  34      54.283  38.129  28.862  0.00  0.00            
ATOM    489  HA  GLU X  34      55.202  38.091  28.277  0.00  0.00            
ATOM    490  CB  GLU X  34      54.678  37.758  30.275  0.00  0.00            
ATOM    491  HB2 GLU X  34      54.010  38.265  30.971  0.00  0.00            
ATOM    492  HB3 GLU X  34      54.559  36.675  30.305  0.00  0.00            
ATOM    493  CG  GLU X  34      56.106  38.018  30.724  0.00  0.00            
ATOM    494  HG2 GLU X  34      56.187  38.171  31.800  0.00  0.00            
ATOM    495  HG3 GLU X  34      56.649  37.086  30.567  0.00  0.00            
ATOM    496  CD  GLU X  34      56.788  39.087  29.855  0.00  0.00            
ATOM    497  OE1 GLU X  34      57.345  38.868  28.734  0.00  0.00            
ATOM    498  OE2 GLU X  34      56.813  40.261  30.340  0.00  0.00            
ATOM    499  C   GLU X  34      53.379  37.079  28.213  0.00  0.00            
ATOM    500  O   GLU X  34      52.182  37.078  28.442  0.00  0.00            
ATOM    501  N   ARG X  35      54.060  36.193  27.472  0.00  0.00            
ATOM    502  H   ARG X  35      55.061  36.249  27.351  0.00  0.00            
ATOM    503  CA  ARG X  35      53.368  35.160  26.591  0.00  0.00            
ATOM    504  HA  ARG X  35      52.292  35.298  26.696  0.00  0.00            
ATOM    505  CB  ARG X  35      53.613  35.622  25.166  0.00  0.00            
ATOM    506  HB2 ARG X  35      53.221  36.617  24.955  0.00  0.00            
ATOM    507  HB3 ARG X  35      54.692  35.732  25.058  0.00  0.00            
ATOM    508  CG  ARG X  35      53.044  34.724  24.066  0.00  0.00            
ATOM    509  HG2 ARG X  35      53.226  33.697  24.382  0.00  0.00            
ATOM    510  HG3 ARG X  35      51.974  34.934  24.080  0.00  0.00            
ATOM    511  CD  ARG X  35      53.600  34.931  22.659  0.00  0.00            
ATOM    512  HD2 ARG X  35      54.541  34.382  22.637  0.00  0.00            
ATOM    513  HD3 ARG X  35      52.933  34.516  21.903  0.00  0.00            
ATOM    514  NE  ARG X  35      53.958  36.286  22.375  0.00  0.00            
ATOM    515  HE  ARG X  35      54.818  36.655  22.754  0.00  0.00            
ATOM    516  CZ  ARG X  35      53.312  37.056  21.545  0.00  0.00            
ATOM    517  NH1 ARG X  35      52.073  36.840  21.228  0.00  0.00            
ATOM    518 HH11 ARG X  35      51.547  36.094  21.661  0.00  0.00            
ATOM    519 HH12 ARG X  35      51.741  37.490  20.530  0.00  0.00            
ATOM    520  NH2 ARG X  35      53.849  38.063  20.872  0.00  0.00            
ATOM    521 HH21 ARG X  35      54.778  38.398  21.082  0.00  0.00            
ATOM    522 HH22 ARG X  35      53.212  38.541  20.251  0.00  0.00            
ATOM    523  C   ARG X  35      53.822  33.731  26.883  0.00  0.00            
ATOM    524  O   ARG X  35      54.930  33.477  27.382  0.00  0.00            
ATOM    525  N   SER X  36      52.868  32.780  26.682  0.00  0.00            
ATOM    526  H   SER X  36      51.974  33.227  26.536  0.00  0.00            
ATOM    527  CA  SER X  36      52.910  31.383  27.167  0.00  0.00            
ATOM    528  HA  SER X  36      53.937  31.033  27.272  0.00  0.00            
ATOM    529  CB  SER X  36      52.403  31.347  28.603  0.00  0.00            
ATOM    530  HB2 SER X  36      52.375  30.285  28.848  0.00  0.00            
ATOM    531  HB3 SER X  36      53.025  31.796  29.377  0.00  0.00            
ATOM    532  OG  SER X  36      51.034  31.792  28.503  0.00  0.00            
ATOM    533  HG  SER X  36      50.860  32.669  28.153  0.00  0.00            
ATOM    534  C   SER X  36      52.153  30.366  26.233  0.00  0.00            
ATOM    535  O   SER X  36      51.417  30.727  25.350  0.00  0.00            
ATOM    536  N   ARG X  37      52.304  29.039  26.491  0.00  0.00            
ATOM    537  H   ARG X  37      52.896  28.705  27.239  0.00  0.00            
ATOM    538  CA  ARG X  37      51.611  28.011  25.747  0.00  0.00            
ATOM    539  HA  ARG X  37      50.613  28.407  25.558  0.00  0.00            
ATOM    540  CB  ARG X  37      52.195  27.823  24.324  0.00  0.00            
ATOM    541  HB2 ARG X  37      51.565  27.181  23.709  0.00  0.00            
ATOM    542  HB3 ARG X  37      52.169  28.779  23.801  0.00  0.00            
ATOM    543  CG  ARG X  37      53.526  27.144  24.198  0.00  0.00            
ATOM    544  HG2 ARG X  37      53.495  26.143  24.628  0.00  0.00            
ATOM    545  HG3 ARG X  37      53.498  26.986  23.120  0.00  0.00            
ATOM    546  CD  ARG X  37      54.822  27.919  24.512  0.00  0.00            
ATOM    547  HD2 ARG X  37      54.907  28.819  23.902  0.00  0.00            
ATOM    548  HD3 ARG X  37      54.919  28.013  25.594  0.00  0.00            
ATOM    549  NE  ARG X  37      56.020  27.113  24.223  0.00  0.00            
ATOM    550  HE  ARG X  37      55.864  26.240  23.740  0.00  0.00            
ATOM    551  CZ  ARG X  37      57.217  27.493  24.506  0.00  0.00            
ATOM    552  NH1 ARG X  37      57.529  28.630  25.092  0.00  0.00            
ATOM    553 HH11 ARG X  37      56.789  29.285  25.303  0.00  0.00            
ATOM    554 HH12 ARG X  37      58.499  28.812  25.306  0.00  0.00            
ATOM    555  NH2 ARG X  37      58.268  26.786  24.335  0.00  0.00            
ATOM    556 HH21 ARG X  37      58.025  25.825  24.142  0.00  0.00            
ATOM    557 HH22 ARG X  37      59.208  27.029  24.612  0.00  0.00            
ATOM    558  C   ARG X  37      51.520  26.634  26.499  0.00  0.00            
ATOM    559  O   ARG X  37      52.343  26.426  27.356  0.00  0.00            
ATOM    560  N   VAL X  38      50.516  25.837  26.290  0.00  0.00            
ATOM    561  H   VAL X  38      49.833  26.105  25.596  0.00  0.00            
ATOM    562  CA  VAL X  38      50.321  24.429  26.678  0.00  0.00            
ATOM    563  HA  VAL X  38      50.599  24.292  27.723  0.00  0.00            
ATOM    564  CB  VAL X  38      48.937  23.832  26.467  0.00  0.00            
ATOM    565  HB  VAL X  38      48.709  23.694  25.410  0.00  0.00            
ATOM    566  CG1 VAL X  38      48.771  22.458  27.168  0.00  0.00            
ATOM    567 HG11 VAL X  38      49.102  22.473  28.206  0.00  0.00            
ATOM    568 HG12 VAL X  38      47.743  22.097  27.134  0.00  0.00            
ATOM    569 HG13 VAL X  38      49.412  21.746  26.649  0.00  0.00            
ATOM    570  CG2 VAL X  38      47.775  24.733  26.920  0.00  0.00            
ATOM    571 HG21 VAL X  38      46.768  24.329  26.807  0.00  0.00            
ATOM    572 HG22 VAL X  38      47.831  24.943  27.988  0.00  0.00            
ATOM    573 HG23 VAL X  38      47.838  25.741  26.510  0.00  0.00            
ATOM    574  C   VAL X  38      51.345  23.485  26.051  0.00  0.00            
ATOM    575  O   VAL X  38      51.798  23.623  24.911  0.00  0.00            
ATOM    576  N   THR X  39      51.880  22.555  26.832  0.00  0.00            
ATOM    577  H   THR X  39      51.533  22.445  27.774  0.00  0.00            
ATOM    578  CA  THR X  39      52.891  21.526  26.477  0.00  0.00            
ATOM    579  HA  THR X  39      52.630  21.319  25.439  0.00  0.00            
ATOM    580  CB  THR X  39      54.277  22.179  26.460  0.00  0.00            
ATOM    581  HB  THR X  39      54.619  22.494  27.446  0.00  0.00            
ATOM    582  CG2 THR X  39      55.336  21.100  26.091  0.00  0.00            
ATOM    583 HG21 THR X  39      56.344  21.514  26.095  0.00  0.00            
ATOM    584 HG22 THR X  39      55.309  20.246  26.768  0.00  0.00            
ATOM    585 HG23 THR X  39      55.074  20.785  25.081  0.00  0.00            
ATOM    586  OG1 THR X  39      54.337  23.265  25.552  0.00  0.00            
ATOM    587  HG1 THR X  39      53.424  23.457  25.329  0.00  0.00            
ATOM    588  C   THR X  39      52.775  20.289  27.293  0.00  0.00            
ATOM    589  O   THR X  39      53.067  20.315  28.496  0.00  0.00            
ATOM    590  N   GLY X  40      52.160  19.261  26.774  0.00  0.00            
ATOM    591  H   GLY X  40      51.837  19.436  25.833  0.00  0.00            
ATOM    592  CA  GLY X  40      51.956  18.002  27.459  0.00  0.00            
ATOM    593  HA2 GLY X  40      51.307  17.463  26.769  0.00  0.00            
ATOM    594  HA3 GLY X  40      52.865  17.418  27.605  0.00  0.00            
ATOM    595  C   GLY X  40      51.330  18.032  28.826  0.00  0.00            
ATOM    596  O   GLY X  40      51.839  17.632  29.886  0.00  0.00            
ATOM    597  N   GLY X  41      50.137  18.613  28.822  0.00  0.00            
ATOM    598  H   GLY X  41      49.684  18.749  27.930  0.00  0.00            
ATOM    599  CA  GLY X  41      49.386  18.671  30.147  0.00  0.00            
ATOM    600  HA2 GLY X  41      48.318  18.850  30.016  0.00  0.00            
ATOM    601  HA3 GLY X  41      49.484  17.697  30.626  0.00  0.00            
ATOM    602  C   GLY X  41      49.916  19.711  31.088  0.00  0.00            
ATOM    603  O   GLY X  41      49.469  19.791  32.232  0.00  0.00            
ATOM    604  N   ARG X  42      50.831  20.612  30.609  0.00  0.00            
ATOM    605  H   ARG X  42      51.104  20.678  29.639  0.00  0.00            
ATOM    606  CA  ARG X  42      51.485  21.599  31.456  0.00  0.00            
ATOM    607  HA  ARG X  42      50.876  21.755  32.347  0.00  0.00            
ATOM    608  CB  ARG X  42      52.815  21.010  31.855  0.00  0.00            
ATOM    609  HB2 ARG X  42      53.380  20.692  30.978  0.00  0.00            
ATOM    610  HB3 ARG X  42      53.465  21.762  32.301  0.00  0.00            
ATOM    611  CG  ARG X  42      52.775  19.711  32.798  0.00  0.00            
ATOM    612  HG2 ARG X  42      52.309  18.945  32.180  0.00  0.00            
ATOM    613  HG3 ARG X  42      53.812  19.451  33.010  0.00  0.00            
ATOM    614  CD  ARG X  42      52.101  20.081  34.122  0.00  0.00            
ATOM    615  HD2 ARG X  42      52.734  20.865  34.538  0.00  0.00            
ATOM    616  HD3 ARG X  42      51.123  20.557  34.051  0.00  0.00            
ATOM    617  NE  ARG X  42      52.096  18.984  35.080  0.00  0.00            
ATOM    618  HE  ARG X  42      52.817  18.934  35.786  0.00  0.00            
ATOM    619  CZ  ARG X  42      51.119  18.066  35.291  0.00  0.00            
ATOM    620  NH1 ARG X  42      50.142  18.020  34.512  0.00  0.00            
ATOM    621 HH11 ARG X  42      49.969  18.768  33.855  0.00  0.00            
ATOM    622 HH12 ARG X  42      49.451  17.293  34.633  0.00  0.00            
ATOM    623  NH2 ARG X  42      51.180  17.063  36.179  0.00  0.00            
ATOM    624 HH21 ARG X  42      52.065  16.985  36.659  0.00  0.00            
ATOM    625 HH22 ARG X  42      50.393  16.432  36.227  0.00  0.00            
ATOM    626  C   ARG X  42      51.685  22.960  30.686  0.00  0.00            
ATOM    627  O   ARG X  42      51.596  23.030  29.482  0.00  0.00            
ATOM    628  N   LEU X  43      51.987  24.023  31.435  0.00  0.00            
ATOM    629  H   LEU X  43      52.167  23.895  32.420  0.00  0.00            
ATOM    630  CA  LEU X  43      52.084  25.406  30.954  0.00  0.00            
ATOM    631  HA  LEU X  43      51.588  25.563  29.996  0.00  0.00            
ATOM    632  CB  LEU X  43      51.328  26.268  32.027  0.00  0.00            
ATOM    633  HB2 LEU X  43      50.296  25.961  31.858  0.00  0.00            
ATOM    634  HB3 LEU X  43      51.504  25.942  33.052  0.00  0.00            
ATOM    635  CG  LEU X  43      51.416  27.804  31.918  0.00  0.00            
ATOM    636  HG  LEU X  43      52.434  28.182  31.824  0.00  0.00            
ATOM    637  CD1 LEU X  43      50.634  28.179  30.688  0.00  0.00            
ATOM    638 HD11 LEU X  43      51.199  27.996  29.774  0.00  0.00            
ATOM    639 HD12 LEU X  43      49.676  27.667  30.593  0.00  0.00            
ATOM    640 HD13 LEU X  43      50.487  29.259  30.727  0.00  0.00            
ATOM    641  CD2 LEU X  43      50.767  28.290  33.254  0.00  0.00            
ATOM    642 HD21 LEU X  43      51.434  27.999  34.065  0.00  0.00            
ATOM    643 HD22 LEU X  43      50.647  29.367  33.137  0.00  0.00            
ATOM    644 HD23 LEU X  43      49.757  27.968  33.509  0.00  0.00            
ATOM    645  C   LEU X  43      53.585  25.829  30.886  0.00  0.00            
ATOM    646  O   LEU X  43      54.344  25.578  31.791  0.00  0.00            
ATOM    647  N   VAL X  44      53.988  26.365  29.780  0.00  0.00            
ATOM    648  H   VAL X  44      53.259  26.561  29.110  0.00  0.00            
ATOM    649  CA  VAL X  44      55.345  26.918  29.600  0.00  0.00            
ATOM    650  HA  VAL X  44      55.972  26.727  30.470  0.00  0.00            
ATOM    651  CB  VAL X  44      56.050  26.039  28.446  0.00  0.00            
ATOM    652  HB  VAL X  44      55.486  26.025  27.513  0.00  0.00            
ATOM    653  CG1 VAL X  44      57.386  26.746  28.181  0.00  0.00            
ATOM    654 HG11 VAL X  44      57.798  26.196  27.335  0.00  0.00            
ATOM    655 HG12 VAL X  44      57.333  27.746  27.751  0.00  0.00            
ATOM    656 HG13 VAL X  44      58.023  26.596  29.053  0.00  0.00            
ATOM    657  CG2 VAL X  44      56.168  24.569  28.860  0.00  0.00            
ATOM    658 HG21 VAL X  44      56.693  24.015  28.082  0.00  0.00            
ATOM    659 HG22 VAL X  44      56.796  24.544  29.752  0.00  0.00            
ATOM    660 HG23 VAL X  44      55.170  24.184  29.068  0.00  0.00            
ATOM    661  C   VAL X  44      55.314  28.369  29.223  0.00  0.00            
ATOM    662  O   VAL X  44      54.531  28.713  28.295  0.00  0.00            
ATOM    663  N   PHE X  45      55.936  29.253  30.022  0.00  0.00            
ATOM    664  H   PHE X  45      56.517  28.834  30.734  0.00  0.00            
ATOM    665  CA  PHE X  45      56.305  30.653  29.659  0.00  0.00            
ATOM    666  HA  PHE X  45      55.450  30.972  29.062  0.00  0.00            
ATOM    667  CB  PHE X  45      56.507  31.497  30.895  0.00  0.00            
ATOM    668  HB2 PHE X  45      57.316  31.140  31.533  0.00  0.00            
ATOM    669  HB3 PHE X  45      56.872  32.446  30.502  0.00  0.00            
ATOM    670  CG  PHE X  45      55.258  31.773  31.685  0.00  0.00            
ATOM    671  CD1 PHE X  45      54.942  30.878  32.726  0.00  0.00            
ATOM    672  HD1 PHE X  45      55.533  30.017  32.999  0.00  0.00            
ATOM    673  CE1 PHE X  45      53.847  31.145  33.571  0.00  0.00            
ATOM    674  HE1 PHE X  45      53.559  30.398  34.296  0.00  0.00            
ATOM    675  CZ  PHE X  45      53.016  32.309  33.349  0.00  0.00            
ATOM    676  HZ  PHE X  45      52.209  32.542  34.028  0.00  0.00            
ATOM    677  CE2 PHE X  45      53.323  33.160  32.272  0.00  0.00            
ATOM    678  HE2 PHE X  45      52.653  33.990  32.104  0.00  0.00            
ATOM    679  CD2 PHE X  45      54.360  32.838  31.359  0.00  0.00            
ATOM    680  HD2 PHE X  45      54.582  33.575  30.601  0.00  0.00            
ATOM    681  C   PHE X  45      57.506  30.711  28.752  0.00  0.00            
ATOM    682  O   PHE X  45      58.470  29.929  28.825  0.00  0.00            
ATOM    683  N   ASP X  46      57.407  31.650  27.845  0.00  0.00            
ATOM    684  H   ASP X  46      56.524  32.136  27.778  0.00  0.00            
ATOM    685  CA  ASP X  46      58.357  31.892  26.770  0.00  0.00            
ATOM    686  HA  ASP X  46      58.710  30.939  26.375  0.00  0.00            
ATOM    687  CB  ASP X  46      57.674  32.643  25.551  0.00  0.00            
ATOM    688  HB2 ASP X  46      57.357  33.638  25.862  0.00  0.00            
ATOM    689  HB3 ASP X  46      58.438  32.697  24.775  0.00  0.00            
ATOM    690  CG  ASP X  46      56.431  31.990  24.965  0.00  0.00            
ATOM    691  OD1 ASP X  46      55.891  31.024  25.563  0.00  0.00            
ATOM    692  OD2 ASP X  46      55.901  32.537  23.964  0.00  0.00            
ATOM    693  C   ASP X  46      59.587  32.705  27.302  0.00  0.00            
ATOM    694  O   ASP X  46      60.682  32.665  26.730  0.00  0.00            
ATOM    695  N   ARG X  47      59.449  33.416  28.436  0.00  0.00            
ATOM    696  H   ARG X  47      58.545  33.392  28.887  0.00  0.00            
ATOM    697  CA  ARG X  47      60.562  34.204  29.110  0.00  0.00            
ATOM    698  HA  ARG X  47      61.348  34.314  28.363  0.00  0.00            
ATOM    699  CB  ARG X  47      60.014  35.621  29.418  0.00  0.00            
ATOM    700  HB2 ARG X  47      59.863  36.227  28.525  0.00  0.00            
ATOM    701  HB3 ARG X  47      59.144  35.437  30.049  0.00  0.00            
ATOM    702  CG  ARG X  47      61.042  36.489  30.223  0.00  0.00            
ATOM    703  HG2 ARG X  47      61.367  35.927  31.099  0.00  0.00            
ATOM    704  HG3 ARG X  47      61.956  36.641  29.649  0.00  0.00            
ATOM    705  CD  ARG X  47      60.579  37.911  30.779  0.00  0.00            
ATOM    706  HD2 ARG X  47      59.816  37.788  31.548  0.00  0.00            
ATOM    707  HD3 ARG X  47      61.441  38.397  31.238  0.00  0.00            
ATOM    708  NE  ARG X  47      59.939  38.792  29.757  0.00  0.00            
ATOM    709  HE  ARG X  47      58.946  38.686  29.604  0.00  0.00            
ATOM    710  CZ  ARG X  47      60.520  39.652  28.944  0.00  0.00            
ATOM    711  NH1 ARG X  47      61.804  39.892  28.892  0.00  0.00            
ATOM    712 HH11 ARG X  47      62.492  39.461  29.493  0.00  0.00            
ATOM    713 HH12 ARG X  47      62.076  40.600  28.225  0.00  0.00            
ATOM    714  NH2 ARG X  47      59.755  40.257  28.140  0.00  0.00            
ATOM    715 HH21 ARG X  47      58.757  40.204  28.289  0.00  0.00            
ATOM    716 HH22 ARG X  47      60.170  40.806  27.401  0.00  0.00            
ATOM    717  C   ARG X  47      61.097  33.320  30.255  0.00  0.00            
ATOM    718  O   ARG X  47      60.319  32.695  30.967  0.00  0.00            
ATOM    719  N   ASP X  48      62.385  33.452  30.583  0.00  0.00            
ATOM    720  H   ASP X  48      63.102  33.957  30.081  0.00  0.00            
ATOM    721  CA  ASP X  48      62.971  32.545  31.652  0.00  0.00            
ATOM    722  HA  ASP X  48      62.697  31.499  31.507  0.00  0.00            
ATOM    723  CB  ASP X  48      64.542  32.625  31.448  0.00  0.00            
ATOM    724  HB2 ASP X  48      64.866  33.623  31.746  0.00  0.00            
ATOM    725  HB3 ASP X  48      65.036  31.975  32.170  0.00  0.00            
ATOM    726  CG  ASP X  48      65.048  32.238  30.032  0.00  0.00            
ATOM    727  OD1 ASP X  48      64.410  31.494  29.296  0.00  0.00            
ATOM    728  OD2 ASP X  48      66.215  32.666  29.675  0.00  0.00            
ATOM    729  C   ASP X  48      62.446  33.042  33.021  0.00  0.00            
ATOM    730  O   ASP X  48      62.191  32.237  33.894  0.00  0.00            
ATOM    731  N   GLU X  49      62.158  34.346  33.155  0.00  0.00            
ATOM    732  H   GLU X  49      62.455  34.931  32.387  0.00  0.00            
ATOM    733  CA  GLU X  49      61.421  35.078  34.203  0.00  0.00            
ATOM    734  HA  GLU X  49      61.470  34.409  35.063  0.00  0.00            
ATOM    735  CB  GLU X  49      62.160  36.419  34.326  0.00  0.00            
ATOM    736  HB2 GLU X  49      61.962  37.085  33.487  0.00  0.00            
ATOM    737  HB3 GLU X  49      61.756  36.971  35.174  0.00  0.00            
ATOM    738  CG  GLU X  49      63.710  36.357  34.440  0.00  0.00            
ATOM    739  HG2 GLU X  49      64.174  36.137  33.479  0.00  0.00            
ATOM    740  HG3 GLU X  49      64.029  37.368  34.694  0.00  0.00            
ATOM    741  CD  GLU X  49      64.155  35.401  35.493  0.00  0.00            
ATOM    742  OE1 GLU X  49      63.644  35.569  36.627  0.00  0.00            
ATOM    743  OE2 GLU X  49      65.183  34.702  35.214  0.00  0.00            
ATOM    744  C   GLU X  49      59.973  35.327  33.832  0.00  0.00            
ATOM    745  O   GLU X  49      59.401  36.253  34.371  0.00  0.00            
ATOM    746  N   GLY X  50      59.371  34.567  32.945  0.00  0.00            
ATOM    747  H   GLY X  50      59.862  33.762  32.582  0.00  0.00            
ATOM    748  CA  GLY X  50      57.895  34.678  32.678  0.00  0.00            
ATOM    749  HA2 GLY X  50      57.598  35.720  32.567  0.00  0.00            
ATOM    750  HA3 GLY X  50      57.653  34.078  31.801  0.00  0.00            
ATOM    751  C   GLY X  50      57.023  34.215  33.774  0.00  0.00            
ATOM    752  O   GLY X  50      56.259  35.024  34.289  0.00  0.00            
ATOM    753  N   PHE X  51      57.210  33.071  34.383  0.00  0.00            
ATOM    754  H   PHE X  51      57.884  32.405  34.032  0.00  0.00            
ATOM    755  CA  PHE X  51      56.490  32.707  35.574  0.00  0.00            
ATOM    756  HA  PHE X  51      55.455  32.563  35.262  0.00  0.00            
ATOM    757  CB  PHE X  51      56.861  31.219  35.847  0.00  0.00            
ATOM    758  HB2 PHE X  51      56.674  30.610  34.963  0.00  0.00            
ATOM    759  HB3 PHE X  51      57.936  31.204  36.026  0.00  0.00            
ATOM    760  CG  PHE X  51      56.223  30.544  37.056  0.00  0.00            
ATOM    761  CD1 PHE X  51      55.008  29.813  36.879  0.00  0.00            
ATOM    762  HD1 PHE X  51      54.717  29.468  35.898  0.00  0.00            
ATOM    763  CE1 PHE X  51      54.327  29.239  37.939  0.00  0.00            
ATOM    764  HE1 PHE X  51      53.425  28.647  37.977  0.00  0.00            
ATOM    765  CZ  PHE X  51      54.890  29.409  39.227  0.00  0.00            
ATOM    766  HZ  PHE X  51      54.403  28.842  40.007  0.00  0.00            
ATOM    767  CE2 PHE X  51      56.000  30.193  39.477  0.00  0.00            
ATOM    768  HE2 PHE X  51      56.444  30.319  40.453  0.00  0.00            
ATOM    769  CD2 PHE X  51      56.673  30.775  38.387  0.00  0.00            
ATOM    770  HD2 PHE X  51      57.486  31.469  38.537  0.00  0.00            
ATOM    771  C   PHE X  51      56.668  33.609  36.713  0.00  0.00            
ATOM    772  O   PHE X  51      55.675  34.043  37.298  0.00  0.00            
ATOM    773  N   ASP X  52      57.896  34.110  36.944  0.00  0.00            
ATOM    774  H   ASP X  52      58.661  33.901  36.319  0.00  0.00            
ATOM    775  CA  ASP X  52      58.193  35.118  37.969  0.00  0.00            
ATOM    776  HA  ASP X  52      57.883  34.680  38.918  0.00  0.00            
ATOM    777  CB  ASP X  52      59.708  35.298  38.016  0.00  0.00            
ATOM    778  HB2 ASP X  52      60.255  34.356  38.030  0.00  0.00            
ATOM    779  HB3 ASP X  52      60.144  35.781  37.142  0.00  0.00            
ATOM    780  CG  ASP X  52      60.135  36.010  39.249  0.00  0.00            
ATOM    781  OD1 ASP X  52      60.736  37.083  39.200  0.00  0.00            
ATOM    782  OD2 ASP X  52      59.685  35.562  40.371  0.00  0.00            
ATOM    783  C   ASP X  52      57.481  36.458  37.887  0.00  0.00            
ATOM    784  O   ASP X  52      56.984  36.935  38.835  0.00  0.00            
ATOM    785  N   ARG X  53      57.336  36.988  36.640  0.00  0.00            
ATOM    786  H   ARG X  53      57.832  36.503  35.905  0.00  0.00            
ATOM    787  CA  ARG X  53      56.540  38.231  36.403  0.00  0.00            
ATOM    788  HA  ARG X  53      56.600  39.028  37.144  0.00  0.00            
ATOM    789  CB  ARG X  53      56.840  38.631  34.924  0.00  0.00            
ATOM    790  HB2 ARG X  53      56.638  37.833  34.209  0.00  0.00            
ATOM    791  HB3 ARG X  53      55.977  39.251  34.682  0.00  0.00            
ATOM    792  CG  ARG X  53      58.086  39.403  34.573  0.00  0.00            
ATOM    793  HG2 ARG X  53      58.211  40.281  35.206  0.00  0.00            
ATOM    794  HG3 ARG X  53      58.946  38.767  34.785  0.00  0.00            
ATOM    795  CD  ARG X  53      58.220  39.834  33.058  0.00  0.00            
ATOM    796  HD2 ARG X  53      58.312  38.858  32.582  0.00  0.00            
ATOM    797  HD3 ARG X  53      57.325  40.302  32.648  0.00  0.00            
ATOM    798  NE  ARG X  53      59.451  40.609  32.938  0.00  0.00            
ATOM    799  HE  ARG X  53      60.152  40.469  33.651  0.00  0.00            
ATOM    800  CZ  ARG X  53      59.720  41.509  32.085  0.00  0.00            
ATOM    801  NH1 ARG X  53      58.918  41.810  31.115  0.00  0.00            
ATOM    802 HH11 ARG X  53      58.106  41.230  30.956  0.00  0.00            
ATOM    803 HH12 ARG X  53      59.320  42.365  30.373  0.00  0.00            
ATOM    804  NH2 ARG X  53      60.830  42.118  32.095  0.00  0.00            
ATOM    805 HH21 ARG X  53      61.468  41.976  32.865  0.00  0.00            
ATOM    806 HH22 ARG X  53      60.996  42.825  31.393  0.00  0.00            
ATOM    807  C   ARG X  53      55.092  37.947  36.575  0.00  0.00            
ATOM    808  O   ARG X  53      54.316  38.704  37.151  0.00  0.00            
ATOM    809  N   ALA X  54      54.646  36.896  36.003  0.00  0.00            
ATOM    810  H   ALA X  54      55.358  36.316  35.584  0.00  0.00            
ATOM    811  CA  ALA X  54      53.235  36.403  36.051  0.00  0.00            
ATOM    812  HA  ALA X  54      52.623  37.243  35.722  0.00  0.00            
ATOM    813  CB  ALA X  54      53.177  35.126  35.173  0.00  0.00            
ATOM    814  HB1 ALA X  54      53.596  35.291  34.180  0.00  0.00            
ATOM    815  HB2 ALA X  54      53.749  34.333  35.655  0.00  0.00            
ATOM    816  HB3 ALA X  54      52.146  34.787  35.079  0.00  0.00            
ATOM    817  C   ALA X  54      52.798  36.111  37.486  0.00  0.00            
ATOM    818  O   ALA X  54      51.658  36.438  37.740  0.00  0.00            
ATOM    819  N   LEU X  55      53.687  35.714  38.453  0.00  0.00            
ATOM    820  H   LEU X  55      54.534  35.274  38.123  0.00  0.00            
ATOM    821  CA  LEU X  55      53.399  35.745  39.882  0.00  0.00            
ATOM    822  HA  LEU X  55      52.585  35.024  39.961  0.00  0.00            
ATOM    823  CB  LEU X  55      54.562  35.177  40.691  0.00  0.00            
ATOM    824  HB2 LEU X  55      55.435  35.809  40.526  0.00  0.00            
ATOM    825  HB3 LEU X  55      54.334  35.457  41.719  0.00  0.00            
ATOM    826  CG  LEU X  55      54.765  33.645  40.673  0.00  0.00            
ATOM    827  HG  LEU X  55      54.990  33.226  39.692  0.00  0.00            
ATOM    828  CD1 LEU X  55      55.856  33.417  41.654  0.00  0.00            
ATOM    829 HD11 LEU X  55      55.634  33.899  42.606  0.00  0.00            
ATOM    830 HD12 LEU X  55      56.084  32.355  41.736  0.00  0.00            
ATOM    831 HD13 LEU X  55      56.754  33.824  41.190  0.00  0.00            
ATOM    832  CD2 LEU X  55      53.575  32.806  41.114  0.00  0.00            
ATOM    833 HD21 LEU X  55      53.844  31.753  41.025  0.00  0.00            
ATOM    834 HD22 LEU X  55      53.483  32.942  42.191  0.00  0.00            
ATOM    835 HD23 LEU X  55      52.711  33.140  40.539  0.00  0.00            
ATOM    836  C   LEU X  55      52.807  37.035  40.410  0.00  0.00            
ATOM    837  O   LEU X  55      51.778  37.075  41.054  0.00  0.00            
ATOM    838  N   ALA X  56      53.505  38.121  40.160  0.00  0.00            
ATOM    839  H   ALA X  56      54.167  38.108  39.397  0.00  0.00            
ATOM    840  CA  ALA X  56      53.446  39.377  40.787  0.00  0.00            
ATOM    841  HA  ALA X  56      52.884  39.311  41.719  0.00  0.00            
ATOM    842  CB  ALA X  56      54.842  39.853  41.063  0.00  0.00            
ATOM    843  HB1 ALA X  56      55.366  39.278  41.826  0.00  0.00            
ATOM    844  HB2 ALA X  56      55.473  39.798  40.176  0.00  0.00            
ATOM    845  HB3 ALA X  56      54.842  40.895  41.381  0.00  0.00            
ATOM    846  C   ALA X  56      52.660  40.406  39.947  0.00  0.00            
ATOM    847  O   ALA X  56      52.006  41.277  40.556  0.00  0.00            
ATOM    848  N   GLN X  57      52.658  40.347  38.616  0.00  0.00            
ATOM    849  H   GLN X  57      53.178  39.649  38.103  0.00  0.00            
ATOM    850  CA  GLN X  57      51.817  41.092  37.749  0.00  0.00            
ATOM    851  HA  GLN X  57      51.666  42.080  38.183  0.00  0.00            
ATOM    852  CB  GLN X  57      52.420  41.271  36.381  0.00  0.00            
ATOM    853  HB2 GLN X  57      52.483  40.371  35.769  0.00  0.00            
ATOM    854  HB3 GLN X  57      51.776  41.999  35.888  0.00  0.00            
ATOM    855  CG  GLN X  57      53.875  41.952  36.399  0.00  0.00            
ATOM    856  HG2 GLN X  57      53.745  42.819  37.046  0.00  0.00            
ATOM    857  HG3 GLN X  57      54.600  41.274  36.850  0.00  0.00            
ATOM    858  CD  GLN X  57      54.314  42.560  35.051  0.00  0.00            
ATOM    859  OE1 GLN X  57      55.250  43.374  35.066  0.00  0.00            
ATOM    860  NE2 GLN X  57      53.856  42.071  33.916  0.00  0.00            
ATOM    861 HE21 GLN X  57      54.422  42.388  33.142  0.00  0.00            
ATOM    862 HE22 GLN X  57      53.507  41.124  33.956  0.00  0.00            
ATOM    863  C   GLN X  57      50.344  40.492  37.724  0.00  0.00            
ATOM    864  O   GLN X  57      49.394  41.262  37.874  0.00  0.00            
ATOM    865  N   GLY X  58      50.241  39.178  37.808  0.00  0.00            
ATOM    866  H   GLY X  58      51.082  38.627  37.908  0.00  0.00            
ATOM    867  CA  GLY X  58      48.980  38.399  38.116  0.00  0.00            
ATOM    868  HA2 GLY X  58      49.343  37.438  38.478  0.00  0.00            
ATOM    869  HA3 GLY X  58      48.465  38.858  38.960  0.00  0.00            
ATOM    870  C   GLY X  58      47.997  37.991  36.957  0.00  0.00            
ATOM    871  O   GLY X  58      46.922  37.432  37.175  0.00  0.00            
ATOM    872  N   PHE X  59      48.393  38.482  35.785  0.00  0.00            
ATOM    873  H   PHE X  59      49.293  38.927  35.683  0.00  0.00            
ATOM    874  CA  PHE X  59      47.638  38.243  34.501  0.00  0.00            
ATOM    875  HA  PHE X  59      47.275  37.235  34.699  0.00  0.00            
ATOM    876  CB  PHE X  59      46.579  39.246  34.165  0.00  0.00            
ATOM    877  HB2 PHE X  59      45.951  38.829  33.378  0.00  0.00            
ATOM    878  HB3 PHE X  59      45.961  39.258  35.062  0.00  0.00            
ATOM    879  CG  PHE X  59      47.146  40.634  33.849  0.00  0.00            
ATOM    880  CD1 PHE X  59      47.175  41.028  32.543  0.00  0.00            
ATOM    881  HD1 PHE X  59      46.786  40.343  31.804  0.00  0.00            
ATOM    882  CE1 PHE X  59      47.608  42.302  32.207  0.00  0.00            
ATOM    883  HE1 PHE X  59      47.575  42.672  31.193  0.00  0.00            
ATOM    884  CZ  PHE X  59      48.087  43.185  33.204  0.00  0.00            
ATOM    885  HZ  PHE X  59      48.373  44.167  32.856  0.00  0.00            
ATOM    886  CE2 PHE X  59      48.008  42.827  34.488  0.00  0.00            
ATOM    887  HE2 PHE X  59      48.346  43.526  35.238  0.00  0.00            
ATOM    888  CD2 PHE X  59      47.534  41.573  34.847  0.00  0.00            
ATOM    889  HD2 PHE X  59      47.496  41.347  35.903  0.00  0.00            
ATOM    890  C   PHE X  59      48.737  38.230  33.387  0.00  0.00            
ATOM    891  O   PHE X  59      49.844  38.764  33.585  0.00  0.00            
ATOM    892  N   PHE X  60      48.368  37.467  32.317  0.00  0.00            
ATOM    893  H   PHE X  60      47.416  37.140  32.242  0.00  0.00            
ATOM    894  CA  PHE X  60      49.248  36.973  31.235  0.00  0.00            
ATOM    895  HA  PHE X  60      49.804  37.823  30.838  0.00  0.00            
ATOM    896  CB  PHE X  60      50.321  35.960  31.781  0.00  0.00            
ATOM    897  HB2 PHE X  60      51.025  35.699  30.991  0.00  0.00            
ATOM    898  HB3 PHE X  60      50.892  36.578  32.474  0.00  0.00            
ATOM    899  CG  PHE X  60      49.905  34.593  32.365  0.00  0.00            
ATOM    900  CD1 PHE X  60      49.991  33.271  31.762  0.00  0.00            
ATOM    901  HD1 PHE X  60      50.372  33.101  30.766  0.00  0.00            
ATOM    902  CE1 PHE X  60      49.341  32.161  32.337  0.00  0.00            
ATOM    903  HE1 PHE X  60      49.341  31.221  31.804  0.00  0.00            
ATOM    904  CZ  PHE X  60      49.038  32.267  33.726  0.00  0.00            
ATOM    905  HZ  PHE X  60      48.683  31.392  34.250  0.00  0.00            
ATOM    906  CE2 PHE X  60      49.195  33.488  34.437  0.00  0.00            
ATOM    907  HE2 PHE X  60      49.090  33.542  35.510  0.00  0.00            
ATOM    908  CD2 PHE X  60      49.419  34.617  33.682  0.00  0.00            
ATOM    909  HD2 PHE X  60      49.589  35.580  34.142  0.00  0.00            
ATOM    910  C   PHE X  60      48.562  36.487  29.952  0.00  0.00            
ATOM    911  O   PHE X  60      47.318  36.323  29.896  0.00  0.00            
ATOM    912  N   LEU X  61      49.368  36.248  28.836  0.00  0.00            
ATOM    913  H   LEU X  61      50.369  36.215  28.964  0.00  0.00            
ATOM    914  CA  LEU X  61      48.835  36.078  27.488  0.00  0.00            
ATOM    915  HA  LEU X  61      47.746  36.117  27.510  0.00  0.00            
ATOM    916  CB  LEU X  61      49.386  37.227  26.627  0.00  0.00            
ATOM    917  HB2 LEU X  61      49.094  38.153  27.122  0.00  0.00            
ATOM    918  HB3 LEU X  61      50.472  37.254  26.710  0.00  0.00            
ATOM    919  CG  LEU X  61      48.993  37.177  25.083  0.00  0.00            
ATOM    920  HG  LEU X  61      48.998  36.160  24.690  0.00  0.00            
ATOM    921  CD1 LEU X  61      47.584  37.748  24.903  0.00  0.00            
ATOM    922 HD11 LEU X  61      46.805  37.043  25.194  0.00  0.00            
ATOM    923 HD12 LEU X  61      47.342  38.638  25.483  0.00  0.00            
ATOM    924 HD13 LEU X  61      47.392  38.032  23.868  0.00  0.00            
ATOM    925  CD2 LEU X  61      49.949  38.003  24.214  0.00  0.00            
ATOM    926 HD21 LEU X  61      49.577  38.246  23.218  0.00  0.00            
ATOM    927 HD22 LEU X  61      50.226  38.924  24.728  0.00  0.00            
ATOM    928 HD23 LEU X  61      50.898  37.466  24.222  0.00  0.00            
ATOM    929  C   LEU X  61      49.142  34.666  26.913  0.00  0.00            
ATOM    930  O   LEU X  61      50.243  34.234  27.044  0.00  0.00            
ATOM    931  N   VAL X  62      48.123  34.011  26.389  0.00  0.00            
ATOM    932  H   VAL X  62      47.196  34.413  26.365  0.00  0.00            
ATOM    933  CA  VAL X  62      48.213  32.556  26.060  0.00  0.00            
ATOM    934  HA  VAL X  62      49.200  32.144  26.270  0.00  0.00            
ATOM    935  CB  VAL X  62      47.293  31.806  27.119  0.00  0.00            
ATOM    936  HB  VAL X  62      46.322  31.908  26.636  0.00  0.00            
ATOM    937  CG1 VAL X  62      47.711  30.369  27.215  0.00  0.00            
ATOM    938 HG11 VAL X  62      47.027  29.705  27.743  0.00  0.00            
ATOM    939 HG12 VAL X  62      47.779  29.940  26.215  0.00  0.00            
ATOM    940 HG13 VAL X  62      48.744  30.271  27.548  0.00  0.00            
ATOM    941  CG2 VAL X  62      47.169  32.208  28.564  0.00  0.00            
ATOM    942 HG21 VAL X  62      46.931  33.271  28.540  0.00  0.00            
ATOM    943 HG22 VAL X  62      46.395  31.608  29.043  0.00  0.00            
ATOM    944 HG23 VAL X  62      48.066  32.047  29.163  0.00  0.00            
ATOM    945  C   VAL X  62      47.743  32.239  24.589  0.00  0.00            
ATOM    946  O   VAL X  62      46.791  32.787  24.011  0.00  0.00            
ATOM    947  N   ARG X  63      48.447  31.341  23.892  0.00  0.00            
ATOM    948  H   ARG X  63      49.270  30.961  24.338  0.00  0.00            
ATOM    949  CA  ARG X  63      48.041  30.893  22.509  0.00  0.00            
ATOM    950  HA  ARG X  63      47.894  31.815  21.947  0.00  0.00            
ATOM    951  CB  ARG X  63      49.098  30.069  21.796  0.00  0.00            
ATOM    952  HB2 ARG X  63      49.145  29.032  22.126  0.00  0.00            
ATOM    953  HB3 ARG X  63      48.730  29.945  20.777  0.00  0.00            
ATOM    954  CG  ARG X  63      50.511  30.733  21.774  0.00  0.00            
ATOM    955  HG2 ARG X  63      50.431  31.702  21.281  0.00  0.00            
ATOM    956  HG3 ARG X  63      50.844  30.855  22.805  0.00  0.00            
ATOM    957  CD  ARG X  63      51.591  29.875  20.985  0.00  0.00            
ATOM    958  HD2 ARG X  63      51.808  28.917  21.458  0.00  0.00            
ATOM    959  HD3 ARG X  63      51.339  29.498  19.994  0.00  0.00            
ATOM    960  NE  ARG X  63      52.853  30.677  20.793  0.00  0.00            
ATOM    961  HE  ARG X  63      53.132  30.966  19.867  0.00  0.00            
ATOM    962  CZ  ARG X  63      53.662  30.987  21.862  0.00  0.00            
ATOM    963  NH1 ARG X  63      53.398  30.850  23.137  0.00  0.00            
ATOM    964 HH11 ARG X  63      52.472  30.561  23.417  0.00  0.00            
ATOM    965 HH12 ARG X  63      54.038  31.219  23.826  0.00  0.00            
ATOM    966  NH2 ARG X  63      54.797  31.553  21.615  0.00  0.00            
ATOM    967 HH21 ARG X  63      55.088  31.756  20.670  0.00  0.00            
ATOM    968 HH22 ARG X  63      55.335  31.977  22.357  0.00  0.00            
ATOM    969  C   ARG X  63      46.748  30.095  22.493  0.00  0.00            
ATOM    970  O   ARG X  63      46.534  29.338  23.425  0.00  0.00            
ATOM    971  N   ILE X  64      46.014  30.172  21.392  0.00  0.00            
ATOM    972  H   ILE X  64      46.247  30.891  20.722  0.00  0.00            
ATOM    973  CA  ILE X  64      44.795  29.324  21.274  0.00  0.00            
ATOM    974  HA  ILE X  64      44.282  29.249  22.233  0.00  0.00            
ATOM    975  CB  ILE X  64      43.740  30.056  20.379  0.00  0.00            
ATOM    976  HB  ILE X  64      44.232  30.344  19.450  0.00  0.00            
ATOM    977  CG2 ILE X  64      42.658  29.127  19.855  0.00  0.00            
ATOM    978 HG21 ILE X  64      42.073  28.742  20.690  0.00  0.00            
ATOM    979 HG22 ILE X  64      41.989  29.615  19.147  0.00  0.00            
ATOM    980 HG23 ILE X  64      43.112  28.314  19.289  0.00  0.00            
ATOM    981  CG1 ILE X  64      43.295  31.333  21.186  0.00  0.00            
ATOM    982 HG12 ILE X  64      42.739  30.953  22.043  0.00  0.00            
ATOM    983 HG13 ILE X  64      44.162  31.936  21.456  0.00  0.00            
ATOM    984  CD1 ILE X  64      42.488  32.202  20.220  0.00  0.00            
ATOM    985 HD11 ILE X  64      42.050  32.999  20.820  0.00  0.00            
ATOM    986 HD12 ILE X  64      43.079  32.596  19.394  0.00  0.00            
ATOM    987 HD13 ILE X  64      41.643  31.680  19.773  0.00  0.00            
ATOM    988  C   ILE X  64      45.243  27.935  20.693  0.00  0.00            
ATOM    989  O   ILE X  64      45.723  27.851  19.566  0.00  0.00            
ATOM    990  N   PRO X  65      45.116  26.883  21.480  0.00  0.00            
ATOM    991  CD  PRO X  65      44.398  26.744  22.746  0.00  0.00            
ATOM    992  HD2 PRO X  65      43.560  27.440  22.710  0.00  0.00            
ATOM    993  HD3 PRO X  65      45.078  26.920  23.579  0.00  0.00            
ATOM    994  CG  PRO X  65      43.863  25.344  22.857  0.00  0.00            
ATOM    995  HG2 PRO X  65      42.927  25.236  22.308  0.00  0.00            
ATOM    996  HG3 PRO X  65      43.628  25.079  23.887  0.00  0.00            
ATOM    997  CB  PRO X  65      45.003  24.558  22.258  0.00  0.00            
ATOM    998  HB2 PRO X  65      44.490  23.700  21.825  0.00  0.00            
ATOM    999  HB3 PRO X  65      45.809  24.315  22.951  0.00  0.00            
ATOM   1000  CA  PRO X  65      45.475  25.485  21.133  0.00  0.00            
ATOM   1001  HA  PRO X  65      46.562  25.568  21.121  0.00  0.00            
ATOM   1002  C   PRO X  65      44.780  24.952  19.879  0.00  0.00            
ATOM   1003  O   PRO X  65      43.697  25.385  19.595  0.00  0.00            
ATOM   1004  N   GLU X  66      45.396  23.994  19.132  0.00  0.00            
ATOM   1005  H   GLU X  66      46.353  23.734  19.323  0.00  0.00            
ATOM   1006  CA  GLU X  66      44.694  23.227  18.069  0.00  0.00            
ATOM   1007  HA  GLU X  66      44.268  23.963  17.388  0.00  0.00            
ATOM   1008  CB  GLU X  66      45.640  22.234  17.372  0.00  0.00            
ATOM   1009  HB2 GLU X  66      46.534  22.786  17.085  0.00  0.00            
ATOM   1010  HB3 GLU X  66      45.931  21.500  18.123  0.00  0.00            
ATOM   1011  CG  GLU X  66      44.937  21.478  16.166  0.00  0.00            
ATOM   1012  HG2 GLU X  66      45.684  20.781  15.786  0.00  0.00            
ATOM   1013  HG3 GLU X  66      44.248  20.805  16.675  0.00  0.00            
ATOM   1014  CD  GLU X  66      44.277  22.363  15.082  0.00  0.00            
ATOM   1015  OE1 GLU X  66      43.226  23.019  15.309  0.00  0.00            
ATOM   1016  OE2 GLU X  66      44.794  22.389  13.949  0.00  0.00            
ATOM   1017  C   GLU X  66      43.470  22.457  18.606  0.00  0.00            
ATOM   1018  O   GLU X  66      43.483  21.904  19.724  0.00  0.00            
ATOM   1019  N   GLY X  67      42.358  22.368  17.827  0.00  0.00            
ATOM   1020  H   GLY X  67      42.460  22.613  16.853  0.00  0.00            
ATOM   1021  CA  GLY X  67      41.105  21.730  18.089  0.00  0.00            
ATOM   1022  HA2 GLY X  67      40.530  21.505  17.191  0.00  0.00            
ATOM   1023  HA3 GLY X  67      41.227  20.762  18.576  0.00  0.00            
ATOM   1024  C   GLY X  67      40.193  22.573  18.949  0.00  0.00            
ATOM   1025  O   GLY X  67      39.165  22.060  19.519  0.00  0.00            
ATOM   1026  N   THR X  68      40.400  23.902  18.993  0.00  0.00            
ATOM   1027  H   THR X  68      41.173  24.185  18.407  0.00  0.00            
ATOM   1028  CA  THR X  68      39.651  24.961  19.599  0.00  0.00            
ATOM   1029  HA  THR X  68      38.654  24.603  19.856  0.00  0.00            
ATOM   1030  CB  THR X  68      40.183  25.189  21.035  0.00  0.00            
ATOM   1031  HB  THR X  68      41.270  25.203  20.955  0.00  0.00            
ATOM   1032  CG2 THR X  68      39.827  26.490  21.809  0.00  0.00            
ATOM   1033 HG21 THR X  68      38.737  26.500  21.838  0.00  0.00            
ATOM   1034 HG22 THR X  68      40.264  26.455  22.807  0.00  0.00            
ATOM   1035 HG23 THR X  68      40.210  27.378  21.307  0.00  0.00            
ATOM   1036  OG1 THR X  68      40.006  24.109  21.951  0.00  0.00            
ATOM   1037  HG1 THR X  68      40.399  23.385  21.458  0.00  0.00            
ATOM   1038  C   THR X  68      39.553  26.292  18.868  0.00  0.00            
ATOM   1039  O   THR X  68      40.387  26.577  18.050  0.00  0.00            
ATOM   1040  N   ASP X  69      38.439  26.998  18.909  0.00  0.00            
ATOM   1041  H   ASP X  69      37.710  26.658  19.520  0.00  0.00            
ATOM   1042  CA  ASP X  69      38.198  28.218  18.093  0.00  0.00            
ATOM   1043  HA  ASP X  69      39.119  28.796  18.015  0.00  0.00            
ATOM   1044  CB  ASP X  69      37.871  27.836  16.635  0.00  0.00            
ATOM   1045  HB2 ASP X  69      38.819  27.721  16.111  0.00  0.00            
ATOM   1046  HB3 ASP X  69      37.265  26.947  16.461  0.00  0.00            
ATOM   1047  CG  ASP X  69      37.176  29.060  15.918  0.00  0.00            
ATOM   1048  OD1 ASP X  69      37.636  30.221  15.989  0.00  0.00            
ATOM   1049  OD2 ASP X  69      36.135  28.784  15.362  0.00  0.00            
ATOM   1050  C   ASP X  69      37.120  29.026  18.726  0.00  0.00            
ATOM   1051  O   ASP X  69      35.916  28.706  18.635  0.00  0.00            
ATOM   1052  N   PRO X  70      37.518  30.082  19.474  0.00  0.00            
ATOM   1053  CD  PRO X  70      38.856  30.400  19.924  0.00  0.00            
ATOM   1054  HD2 PRO X  70      39.275  31.166  19.272  0.00  0.00            
ATOM   1055  HD3 PRO X  70      39.546  29.574  19.746  0.00  0.00            
ATOM   1056  CG  PRO X  70      38.622  30.990  21.317  0.00  0.00            
ATOM   1057  HG2 PRO X  70      39.493  31.574  21.612  0.00  0.00            
ATOM   1058  HG3 PRO X  70      38.450  30.163  22.006  0.00  0.00            
ATOM   1059  CB  PRO X  70      37.406  31.782  21.134  0.00  0.00            
ATOM   1060  HB2 PRO X  70      37.643  32.723  20.638  0.00  0.00            
ATOM   1061  HB3 PRO X  70      36.765  31.895  22.008  0.00  0.00            
ATOM   1062  CA  PRO X  70      36.557  30.948  20.097  0.00  0.00            
ATOM   1063  HA  PRO X  70      35.891  30.240  20.591  0.00  0.00            
ATOM   1064  C   PRO X  70      35.623  31.778  19.200  0.00  0.00            
ATOM   1065  O   PRO X  70      34.733  32.539  19.687  0.00  0.00            
ATOM   1066  N   ALA X  71      35.730  31.667  17.888  0.00  0.00            
ATOM   1067  H   ALA X  71      36.334  30.973  17.472  0.00  0.00            
ATOM   1068  CA  ALA X  71      34.849  32.452  16.977  0.00  0.00            
ATOM   1069  HA  ALA X  71      34.895  33.484  17.326  0.00  0.00            
ATOM   1070  CB  ALA X  71      35.441  32.365  15.538  0.00  0.00            
ATOM   1071  HB1 ALA X  71      34.913  33.061  14.887  0.00  0.00            
ATOM   1072  HB2 ALA X  71      36.496  32.617  15.642  0.00  0.00            
ATOM   1073  HB3 ALA X  71      35.303  31.317  15.273  0.00  0.00            
ATOM   1074  C   ALA X  71      33.375  32.076  17.184  0.00  0.00            
ATOM   1075  O   ALA X  71      32.485  32.941  17.158  0.00  0.00            
ATOM   1076  N   ALA X  72      33.088  30.772  17.476  0.00  0.00            
ATOM   1077  H   ALA X  72      33.925  30.208  17.495  0.00  0.00            
ATOM   1078  CA  ALA X  72      31.726  30.299  17.838  0.00  0.00            
ATOM   1079  HA  ALA X  72      31.115  30.314  16.936  0.00  0.00            
ATOM   1080  CB  ALA X  72      31.857  28.829  18.205  0.00  0.00            
ATOM   1081  HB1 ALA X  72      32.173  28.341  17.282  0.00  0.00            
ATOM   1082  HB2 ALA X  72      32.638  28.732  18.959  0.00  0.00            
ATOM   1083  HB3 ALA X  72      30.897  28.350  18.400  0.00  0.00            
ATOM   1084  C   ALA X  72      31.084  31.045  19.058  0.00  0.00            
ATOM   1085  O   ALA X  72      29.931  31.380  18.885  0.00  0.00            
ATOM   1086  N   GLY X  73      31.894  31.273  20.122  0.00  0.00            
ATOM   1087  H   GLY X  73      32.885  31.084  20.066  0.00  0.00            
ATOM   1088  CA  GLY X  73      31.490  32.154  21.212  0.00  0.00            
ATOM   1089  HA2 GLY X  73      30.461  31.871  21.435  0.00  0.00            
ATOM   1090  HA3 GLY X  73      32.221  32.037  22.012  0.00  0.00            
ATOM   1091  C   GLY X  73      31.401  33.615  20.891  0.00  0.00            
ATOM   1092  O   GLY X  73      30.686  34.360  21.552  0.00  0.00            
ATOM   1093  N   ASP X  74      32.125  34.179  19.932  0.00  0.00            
ATOM   1094  H   ASP X  74      32.667  33.585  19.320  0.00  0.00            
ATOM   1095  CA  ASP X  74      31.994  35.603  19.458  0.00  0.00            
ATOM   1096  HA  ASP X  74      31.887  36.367  20.228  0.00  0.00            
ATOM   1097  CB  ASP X  74      33.178  35.955  18.633  0.00  0.00            
ATOM   1098  HB2 ASP X  74      33.209  35.341  17.733  0.00  0.00            
ATOM   1099  HB3 ASP X  74      33.015  36.962  18.249  0.00  0.00            
ATOM   1100  CG  ASP X  74      34.465  36.067  19.368  0.00  0.00            
ATOM   1101  OD1 ASP X  74      34.577  36.093  20.603  0.00  0.00            
ATOM   1102  OD2 ASP X  74      35.513  36.301  18.753  0.00  0.00            
ATOM   1103  C   ASP X  74      30.627  35.786  18.744  0.00  0.00            
ATOM   1104  O   ASP X  74      29.828  36.724  19.013  0.00  0.00            
ATOM   1105  N   ARG X  75      30.263  34.886  17.787  0.00  0.00            
ATOM   1106  H   ARG X  75      30.947  34.154  17.656  0.00  0.00            
ATOM   1107  CA  ARG X  75      29.052  34.858  16.957  0.00  0.00            
ATOM   1108  HA  ARG X  75      28.861  35.837  16.518  0.00  0.00            
ATOM   1109  CB  ARG X  75      29.099  33.771  15.859  0.00  0.00            
ATOM   1110  HB2 ARG X  75      29.661  32.980  16.355  0.00  0.00            
ATOM   1111  HB3 ARG X  75      28.116  33.398  15.575  0.00  0.00            
ATOM   1112  CG  ARG X  75      29.906  34.183  14.649  0.00  0.00            
ATOM   1113  HG2 ARG X  75      29.568  35.136  14.241  0.00  0.00            
ATOM   1114  HG3 ARG X  75      30.952  34.358  14.901  0.00  0.00            
ATOM   1115  CD  ARG X  75      29.837  33.196  13.520  0.00  0.00            
ATOM   1116  HD2 ARG X  75      28.808  33.160  13.163  0.00  0.00            
ATOM   1117  HD3 ARG X  75      30.530  33.494  12.734  0.00  0.00            
ATOM   1118  NE  ARG X  75      30.287  31.832  13.938  0.00  0.00            
ATOM   1119  HE  ARG X  75      29.580  31.344  14.470  0.00  0.00            
ATOM   1120  CZ  ARG X  75      31.377  31.226  13.650  0.00  0.00            
ATOM   1121  NH1 ARG X  75      32.445  31.780  13.179  0.00  0.00            
ATOM   1122 HH11 ARG X  75      32.391  32.762  12.947  0.00  0.00            
ATOM   1123 HH12 ARG X  75      33.295  31.257  13.028  0.00  0.00            
ATOM   1124  NH2 ARG X  75      31.597  29.980  13.858  0.00  0.00            
ATOM   1125 HH21 ARG X  75      30.935  29.316  14.233  0.00  0.00            
ATOM   1126 HH22 ARG X  75      32.536  29.646  13.695  0.00  0.00            
ATOM   1127  C   ARG X  75      27.801  34.705  17.825  0.00  0.00            
ATOM   1128  O   ARG X  75      26.730  35.166  17.368  0.00  0.00            
ATOM   1129  N   PHE X  76      27.914  34.182  19.053  0.00  0.00            
ATOM   1130  H   PHE X  76      28.856  33.915  19.300  0.00  0.00            
ATOM   1131  CA  PHE X  76      26.925  34.098  20.110  0.00  0.00            
ATOM   1132  HA  PHE X  76      25.946  34.031  19.636  0.00  0.00            
ATOM   1133  CB  PHE X  76      27.304  32.867  20.921  0.00  0.00            
ATOM   1134  HB2 PHE X  76      27.409  32.061  20.194  0.00  0.00            
ATOM   1135  HB3 PHE X  76      28.247  33.029  21.443  0.00  0.00            
ATOM   1136  CG  PHE X  76      26.239  32.466  21.908  0.00  0.00            
ATOM   1137  CD1 PHE X  76      25.070  31.839  21.488  0.00  0.00            
ATOM   1138  HD1 PHE X  76      24.838  31.726  20.439  0.00  0.00            
ATOM   1139  CE1 PHE X  76      24.210  31.331  22.477  0.00  0.00            
ATOM   1140  HE1 PHE X  76      23.314  30.823  22.152  0.00  0.00            
ATOM   1141  CZ  PHE X  76      24.444  31.500  23.834  0.00  0.00            
ATOM   1142  HZ  PHE X  76      23.693  31.157  24.529  0.00  0.00            
ATOM   1143  CE2 PHE X  76      25.595  32.165  24.234  0.00  0.00            
ATOM   1144  HE2 PHE X  76      25.738  32.428  25.272  0.00  0.00            
ATOM   1145  CD2 PHE X  76      26.506  32.705  23.213  0.00  0.00            
ATOM   1146  HD2 PHE X  76      27.365  33.283  23.523  0.00  0.00            
ATOM   1147  C   PHE X  76      26.759  35.369  20.920  0.00  0.00            
ATOM   1148  O   PHE X  76      25.643  35.827  21.169  0.00  0.00            
ATOM   1149  N   ALA X  77      27.916  35.984  21.319  0.00  0.00            
ATOM   1150  H   ALA X  77      28.753  35.461  21.105  0.00  0.00            
ATOM   1151  CA  ALA X  77      28.023  37.239  22.025  0.00  0.00            
ATOM   1152  HA  ALA X  77      27.277  37.120  22.811  0.00  0.00            
ATOM   1153  CB  ALA X  77      29.418  37.394  22.636  0.00  0.00            
ATOM   1154  HB1 ALA X  77      29.751  36.493  23.150  0.00  0.00            
ATOM   1155  HB2 ALA X  77      30.134  37.815  21.931  0.00  0.00            
ATOM   1156  HB3 ALA X  77      29.233  38.110  23.436  0.00  0.00            
ATOM   1157  C   ALA X  77      27.421  38.499  21.369  0.00  0.00            
ATOM   1158  O   ALA X  77      27.027  39.420  22.042  0.00  0.00            
ATOM   1159  N   ALA X  78      27.294  38.350  20.078  0.00  0.00            
ATOM   1160  H   ALA X  78      27.910  37.664  19.665  0.00  0.00            
ATOM   1161  CA  ALA X  78      26.489  39.290  19.352  0.00  0.00            
ATOM   1162  HA  ALA X  78      26.959  40.260  19.512  0.00  0.00            
ATOM   1163  CB  ALA X  78      26.769  38.999  17.911  0.00  0.00            
ATOM   1164  HB1 ALA X  78      27.852  39.077  17.816  0.00  0.00            
ATOM   1165  HB2 ALA X  78      26.287  38.071  17.605  0.00  0.00            
ATOM   1166  HB3 ALA X  78      26.354  39.854  17.377  0.00  0.00            
ATOM   1167  C   ALA X  78      24.986  39.345  19.654  0.00  0.00            
ATOM   1168  O   ALA X  78      24.369  40.371  19.471  0.00  0.00            
ATOM   1169  N   HID X  79      24.393  38.237  20.074  0.00  0.00            
ATOM   1170  H   HID X  79      24.981  37.439  20.265  0.00  0.00            
ATOM   1171  CA  HID X  79      22.965  38.184  20.276  0.00  0.00            
ATOM   1172  HA  HID X  79      22.451  38.471  19.359  0.00  0.00            
ATOM   1173  CB  HID X  79      22.586  36.726  20.672  0.00  0.00            
ATOM   1174  HB2 HID X  79      23.178  36.413  21.532  0.00  0.00            
ATOM   1175  HB3 HID X  79      21.563  36.676  21.044  0.00  0.00            
ATOM   1176  CG  HID X  79      22.810  35.720  19.559  0.00  0.00            
ATOM   1177  ND1 HID X  79      22.949  36.005  18.194  0.00  0.00            
ATOM   1178  HD1 HID X  79      22.904  36.939  17.813  0.00  0.00            
ATOM   1179  CE1 HID X  79      23.141  34.819  17.622  0.00  0.00            
ATOM   1180  HE1 HID X  79      23.256  34.658  16.561  0.00  0.00            
ATOM   1181  NE2 HID X  79      23.288  33.832  18.500  0.00  0.00            
ATOM   1182  CD2 HID X  79      23.136  34.410  19.730  0.00  0.00            
ATOM   1183  HD2 HID X  79      23.198  33.884  20.671  0.00  0.00            
ATOM   1184  C   HID X  79      22.486  39.172  21.379  0.00  0.00            
ATOM   1185  O   HID X  79      21.367  39.773  21.248  0.00  0.00            
ATOM   1186  N   PHE X  80      23.244  39.343  22.443  0.00  0.00            
ATOM   1187  H   PHE X  80      23.918  38.613  22.618  0.00  0.00            
ATOM   1188  CA  PHE X  80      22.809  40.052  23.698  0.00  0.00            
ATOM   1189  HA  PHE X  80      21.946  39.498  24.068  0.00  0.00            
ATOM   1190  CB  PHE X  80      23.942  39.802  24.694  0.00  0.00            
ATOM   1191  HB2 PHE X  80      24.859  40.203  24.262  0.00  0.00            
ATOM   1192  HB3 PHE X  80      23.743  40.405  25.580  0.00  0.00            
ATOM   1193  CG  PHE X  80      24.081  38.295  25.006  0.00  0.00            
ATOM   1194  CD1 PHE X  80      23.124  37.671  25.752  0.00  0.00            
ATOM   1195  HD1 PHE X  80      22.363  38.271  26.228  0.00  0.00            
ATOM   1196  CE1 PHE X  80      23.086  36.298  25.884  0.00  0.00            
ATOM   1197  HE1 PHE X  80      22.288  35.836  26.447  0.00  0.00            
ATOM   1198  CZ  PHE X  80      23.999  35.482  25.223  0.00  0.00            
ATOM   1199  HZ  PHE X  80      23.885  34.408  25.241  0.00  0.00            
ATOM   1200  CE2 PHE X  80      24.959  36.022  24.372  0.00  0.00            
ATOM   1201  HE2 PHE X  80      25.658  35.431  23.798  0.00  0.00            
ATOM   1202  CD2 PHE X  80      24.939  37.464  24.190  0.00  0.00            
ATOM   1203  HD2 PHE X  80      25.581  37.933  23.459  0.00  0.00            
ATOM   1204  C   PHE X  80      22.495  41.579  23.522  0.00  0.00            
ATOM   1205  O   PHE X  80      22.249  42.334  24.434  0.00  0.00            
ATOM   1206  N   HIE X  81      22.602  42.005  22.246  0.00  0.00            
ATOM   1207  H   HIE X  81      22.675  41.293  21.533  0.00  0.00            
ATOM   1208  CA  HIE X  81      22.355  43.407  21.844  0.00  0.00            
ATOM   1209  HA  HIE X  81      21.504  43.705  22.456  0.00  0.00            
ATOM   1210  CB  HIE X  81      23.466  44.378  22.164  0.00  0.00            
ATOM   1211  HB2 HIE X  81      23.197  45.311  21.669  0.00  0.00            
ATOM   1212  HB3 HIE X  81      23.578  44.562  23.233  0.00  0.00            
ATOM   1213  CG  HIE X  81      24.788  43.983  21.669  0.00  0.00            
ATOM   1214  ND1 HIE X  81      25.429  44.083  20.460  0.00  0.00            
ATOM   1215  CE1 HIE X  81      26.642  43.593  20.559  0.00  0.00            
ATOM   1216  HE1 HIE X  81      27.367  43.505  19.763  0.00  0.00            
ATOM   1217  NE2 HIE X  81      26.808  43.163  21.863  0.00  0.00            
ATOM   1218  HE2 HIE X  81      27.664  42.850  22.297  0.00  0.00            
ATOM   1219  CD2 HIE X  81      25.657  43.389  22.546  0.00  0.00            
ATOM   1220  HD2 HIE X  81      25.476  43.272  23.604  0.00  0.00            
ATOM   1221  C   HIE X  81      21.832  43.459  20.337  0.00  0.00            
ATOM   1222  O   HIE X  81      21.740  44.581  19.884  0.00  0.00            
ATOM   1223  N   GLU X  82      21.197  42.373  19.760  0.00  0.00            
ATOM   1224  H   GLU X  82      21.375  41.495  20.226  0.00  0.00            
ATOM   1225  CA  GLU X  82      20.312  42.371  18.602  0.00  0.00            
ATOM   1226  HA  GLU X  82      20.576  43.106  17.841  0.00  0.00            
ATOM   1227  CB  GLU X  82      20.486  41.025  17.924  0.00  0.00            
ATOM   1228  HB2 GLU X  82      20.262  40.188  18.584  0.00  0.00            
ATOM   1229  HB3 GLU X  82      19.647  40.985  17.229  0.00  0.00            
ATOM   1230  CG  GLU X  82      21.857  40.837  17.237  0.00  0.00            
ATOM   1231  HG2 GLU X  82      22.020  41.781  16.717  0.00  0.00            
ATOM   1232  HG3 GLU X  82      22.683  40.701  17.934  0.00  0.00            
ATOM   1233  CD  GLU X  82      21.858  39.539  16.483  0.00  0.00            
ATOM   1234  OE1 GLU X  82      21.783  39.598  15.247  0.00  0.00            
ATOM   1235  OE2 GLU X  82      22.086  38.463  17.040  0.00  0.00            
ATOM   1236  C   GLU X  82      18.801  42.536  19.022  0.00  0.00            
ATOM   1237  O   GLU X  82      18.341  42.520  20.184  0.00  0.00            
ATOM   1238  N   GLU X  83      17.970  42.792  17.993  0.00  0.00            
ATOM   1239  H   GLU X  83      18.422  42.875  17.094  0.00  0.00            
ATOM   1240  CA  GLU X  83      16.594  43.328  18.202  0.00  0.00            
ATOM   1241  HA  GLU X  83      16.719  44.055  19.004  0.00  0.00            
ATOM   1242  CB  GLU X  83      16.011  44.183  17.059  0.00  0.00            
ATOM   1243  HB2 GLU X  83      15.165  44.752  17.445  0.00  0.00            
ATOM   1244  HB3 GLU X  83      16.813  44.856  16.757  0.00  0.00            
ATOM   1245  CG  GLU X  83      15.519  43.419  15.792  0.00  0.00            
ATOM   1246  HG2 GLU X  83      16.280  42.707  15.475  0.00  0.00            
ATOM   1247  HG3 GLU X  83      14.600  42.939  16.132  0.00  0.00            
ATOM   1248  CD  GLU X  83      15.211  44.341  14.546  0.00  0.00            
ATOM   1249  OE1 GLU X  83      15.155  45.583  14.648  0.00  0.00            
ATOM   1250  OE2 GLU X  83      15.012  43.817  13.413  0.00  0.00            
ATOM   1251  C   GLU X  83      15.501  42.251  18.601  0.00  0.00            
ATOM   1252  O   GLU X  83      14.379  42.565  19.028  0.00  0.00            
ATOM   1253  N   ARG X  84      15.869  40.946  18.500  0.00  0.00            
ATOM   1254  H   ARG X  84      16.781  40.675  18.160  0.00  0.00            
ATOM   1255  CA  ARG X  84      15.032  39.731  18.536  0.00  0.00            
ATOM   1256  HA  ARG X  84      15.679  38.873  18.716  0.00  0.00            
ATOM   1257  CB  ARG X  84      14.047  39.757  19.769  0.00  0.00            
ATOM   1258  HB2 ARG X  84      13.309  40.559  19.787  0.00  0.00            
ATOM   1259  HB3 ARG X  84      13.396  38.883  19.743  0.00  0.00            
ATOM   1260  CG  ARG X  84      14.909  39.689  20.984  0.00  0.00            
ATOM   1261  HG2 ARG X  84      15.661  38.907  20.883  0.00  0.00            
ATOM   1262  HG3 ARG X  84      15.307  40.699  21.083  0.00  0.00            
ATOM   1263  CD  ARG X  84      14.208  39.388  22.300  0.00  0.00            
ATOM   1264  HD2 ARG X  84      14.942  39.718  23.036  0.00  0.00            
ATOM   1265  HD3 ARG X  84      13.385  40.102  22.285  0.00  0.00            
ATOM   1266  NE  ARG X  84      13.717  38.046  22.411  0.00  0.00            
ATOM   1267  HE  ARG X  84      13.904  37.450  21.618  0.00  0.00            
ATOM   1268  CZ  ARG X  84      12.813  37.721  23.351  0.00  0.00            
ATOM   1269  NH1 ARG X  84      12.500  38.499  24.338  0.00  0.00            
ATOM   1270 HH11 ARG X  84      13.029  39.341  24.513  0.00  0.00            
ATOM   1271 HH12 ARG X  84      11.824  38.337  25.071  0.00  0.00            
ATOM   1272  NH2 ARG X  84      12.286  36.558  23.267  0.00  0.00            
ATOM   1273 HH21 ARG X  84      12.399  35.888  22.519  0.00  0.00            
ATOM   1274 HH22 ARG X  84      11.469  36.478  23.856  0.00  0.00            
ATOM   1275  C   ARG X  84      14.349  39.334  17.219  0.00  0.00            
ATOM   1276  O   ARG X  84      14.084  40.138  16.336  0.00  0.00            
ATOM   1277  N   ALA X  85      14.025  38.042  17.149  0.00  0.00            
ATOM   1278  H   ALA X  85      14.214  37.462  17.954  0.00  0.00            
ATOM   1279  CA  ALA X  85      13.765  37.327  15.911  0.00  0.00            
ATOM   1280  HA  ALA X  85      13.373  38.047  15.193  0.00  0.00            
ATOM   1281  CB  ALA X  85      15.139  36.738  15.400  0.00  0.00            
ATOM   1282  HB1 ALA X  85      15.805  37.533  15.063  0.00  0.00            
ATOM   1283  HB2 ALA X  85      15.491  36.114  16.222  0.00  0.00            
ATOM   1284  HB3 ALA X  85      14.951  36.199  14.472  0.00  0.00            
ATOM   1285  C   ALA X  85      12.623  36.295  16.084  0.00  0.00            
ATOM   1286  O   ALA X  85      12.248  35.623  15.101  0.00  0.00            
ATOM   1287  N   GLY X  86      12.032  36.127  17.278  0.00  0.00            
ATOM   1288  H   GLY X  86      12.467  36.495  18.112  0.00  0.00            
ATOM   1289  CA  GLY X  86      10.759  35.441  17.475  0.00  0.00            
ATOM   1290  HA2 GLY X  86      10.302  35.693  18.432  0.00  0.00            
ATOM   1291  HA3 GLY X  86      10.074  35.888  16.754  0.00  0.00            
ATOM   1292  C   GLY X  86      10.760  33.892  17.386  0.00  0.00            
ATOM   1293  O   GLY X  86      11.072  33.210  18.396  0.00  0.00            
ATOM   1294  N   GLY X  87      10.312  33.235  16.318  0.00  0.00            
ATOM   1295  H   GLY X  87      10.096  33.675  15.435  0.00  0.00            
ATOM   1296  CA  GLY X  87      10.284  31.779  16.209  0.00  0.00            
ATOM   1297  HA2 GLY X  87       9.902  31.333  17.127  0.00  0.00            
ATOM   1298  HA3 GLY X  87       9.666  31.468  15.366  0.00  0.00            
ATOM   1299  C   GLY X  87      11.695  31.208  16.008  0.00  0.00            
ATOM   1300  O   GLY X  87      11.892  30.021  16.274  0.00  0.00            
ATOM   1301  N   ASP X  88      12.655  32.039  15.568  0.00  0.00            
ATOM   1302  H   ASP X  88      12.319  32.931  15.233  0.00  0.00            
ATOM   1303  CA  ASP X  88      14.093  31.687  15.396  0.00  0.00            
ATOM   1304  HA  ASP X  88      14.196  31.107  14.478  0.00  0.00            
ATOM   1305  CB  ASP X  88      14.887  33.076  15.283  0.00  0.00            
ATOM   1306  HB2 ASP X  88      14.617  33.630  14.384  0.00  0.00            
ATOM   1307  HB3 ASP X  88      14.724  33.726  16.143  0.00  0.00            
ATOM   1308  CG  ASP X  88      16.424  32.820  15.318  0.00  0.00            
ATOM   1309  OD1 ASP X  88      17.000  31.675  15.070  0.00  0.00            
ATOM   1310  OD2 ASP X  88      17.116  33.837  15.526  0.00  0.00            
ATOM   1311  C   ASP X  88      14.631  30.843  16.603  0.00  0.00            
ATOM   1312  O   ASP X  88      14.391  31.205  17.787  0.00  0.00            
ATOM   1313  N   PRO X  89      15.441  29.751  16.490  0.00  0.00            
ATOM   1314  CD  PRO X  89      15.584  28.872  15.336  0.00  0.00            
ATOM   1315  HD2 PRO X  89      16.389  29.295  14.736  0.00  0.00            
ATOM   1316  HD3 PRO X  89      14.654  28.848  14.767  0.00  0.00            
ATOM   1317  CG  PRO X  89      15.916  27.484  15.907  0.00  0.00            
ATOM   1318  HG2 PRO X  89      16.452  26.795  15.254  0.00  0.00            
ATOM   1319  HG3 PRO X  89      15.017  26.987  16.274  0.00  0.00            
ATOM   1320  CB  PRO X  89      16.809  27.969  17.151  0.00  0.00            
ATOM   1321  HB2 PRO X  89      17.788  28.385  16.914  0.00  0.00            
ATOM   1322  HB3 PRO X  89      16.819  27.259  17.977  0.00  0.00            
ATOM   1323  CA  PRO X  89      16.024  29.105  17.658  0.00  0.00            
ATOM   1324  HA  PRO X  89      15.250  28.747  18.337  0.00  0.00            
ATOM   1325  C   PRO X  89      16.940  30.099  18.405  0.00  0.00            
ATOM   1326  O   PRO X  89      17.100  29.976  19.631  0.00  0.00            
ATOM   1327  N   LEU X  90      17.582  31.150  17.826  0.00  0.00            
ATOM   1328  H   LEU X  90      17.442  31.361  16.849  0.00  0.00            
ATOM   1329  CA  LEU X  90      18.537  32.025  18.539  0.00  0.00            
ATOM   1330  HA  LEU X  90      19.104  31.393  19.223  0.00  0.00            
ATOM   1331  CB  LEU X  90      19.530  32.514  17.510  0.00  0.00            
ATOM   1332  HB2 LEU X  90      19.024  33.089  16.734  0.00  0.00            
ATOM   1333  HB3 LEU X  90      20.223  33.226  17.959  0.00  0.00            
ATOM   1334  CG  LEU X  90      20.344  31.462  16.710  0.00  0.00            
ATOM   1335  HG  LEU X  90      19.712  30.702  16.251  0.00  0.00            
ATOM   1336  CD1 LEU X  90      21.145  32.097  15.591  0.00  0.00            
ATOM   1337 HD11 LEU X  90      20.464  32.741  15.036  0.00  0.00            
ATOM   1338 HD12 LEU X  90      21.930  32.718  16.023  0.00  0.00            
ATOM   1339 HD13 LEU X  90      21.654  31.398  14.928  0.00  0.00            
ATOM   1340  CD2 LEU X  90      21.297  30.729  17.627  0.00  0.00            
ATOM   1341 HD21 LEU X  90      21.922  30.003  17.107  0.00  0.00            
ATOM   1342 HD22 LEU X  90      22.089  31.436  17.872  0.00  0.00            
ATOM   1343 HD23 LEU X  90      20.897  30.238  18.514  0.00  0.00            
ATOM   1344  C   LEU X  90      17.796  33.153  19.216  0.00  0.00            
ATOM   1345  O   LEU X  90      18.466  33.905  19.936  0.00  0.00            
ATOM   1346  N   ASP X  91      16.468  33.204  19.139  0.00  0.00            
ATOM   1347  H   ASP X  91      16.000  32.575  18.502  0.00  0.00            
ATOM   1348  CA  ASP X  91      15.677  34.230  19.808  0.00  0.00            
ATOM   1349  HA  ASP X  91      15.944  35.240  19.500  0.00  0.00            
ATOM   1350  CB  ASP X  91      14.228  34.183  19.302  0.00  0.00            
ATOM   1351  HB2 ASP X  91      14.101  34.226  18.220  0.00  0.00            
ATOM   1352  HB3 ASP X  91      13.971  33.174  19.624  0.00  0.00            
ATOM   1353  CG  ASP X  91      13.408  35.299  20.018  0.00  0.00            
ATOM   1354  OD1 ASP X  91      13.498  36.498  19.601  0.00  0.00            
ATOM   1355  OD2 ASP X  91      12.660  35.002  20.987  0.00  0.00            
ATOM   1356  C   ASP X  91      15.580  33.952  21.351  0.00  0.00            
ATOM   1357  O   ASP X  91      15.462  34.851  22.188  0.00  0.00            
ATOM   1358  N   ALA X  92      15.793  32.697  21.725  0.00  0.00            
ATOM   1359  H   ALA X  92      15.951  31.989  21.022  0.00  0.00            
ATOM   1360  CA  ALA X  92      16.097  32.287  23.123  0.00  0.00            
ATOM   1361  HA  ALA X  92      15.268  32.409  23.820  0.00  0.00            
ATOM   1362  CB  ALA X  92      16.354  30.735  23.076  0.00  0.00            
ATOM   1363  HB1 ALA X  92      16.512  30.393  24.099  0.00  0.00            
ATOM   1364  HB2 ALA X  92      15.587  30.126  22.598  0.00  0.00            
ATOM   1365  HB3 ALA X  92      17.255  30.548  22.492  0.00  0.00            
ATOM   1366  C   ALA X  92      17.259  32.996  23.731  0.00  0.00            
ATOM   1367  O   ALA X  92      17.163  33.426  24.885  0.00  0.00            
ATOM   1368  N   TYR X  93      18.263  33.284  22.899  0.00  0.00            
ATOM   1369  H   TYR X  93      18.247  32.931  21.952  0.00  0.00            
ATOM   1370  CA  TYR X  93      19.461  34.004  23.323  0.00  0.00            
ATOM   1371  HA  TYR X  93      19.519  33.809  24.394  0.00  0.00            
ATOM   1372  CB  TYR X  93      20.658  33.357  22.674  0.00  0.00            
ATOM   1373  HB2 TYR X  93      20.639  33.631  21.619  0.00  0.00            
ATOM   1374  HB3 TYR X  93      21.552  33.820  23.092  0.00  0.00            
ATOM   1375  CG  TYR X  93      20.727  31.882  22.755  0.00  0.00            
ATOM   1376  CD1 TYR X  93      20.721  31.131  21.548  0.00  0.00            
ATOM   1377  HD1 TYR X  93      20.686  31.612  20.582  0.00  0.00            
ATOM   1378  CE1 TYR X  93      20.764  29.678  21.651  0.00  0.00            
ATOM   1379  HE1 TYR X  93      20.607  29.086  20.761  0.00  0.00            
ATOM   1380  CZ  TYR X  93      20.702  29.070  22.899  0.00  0.00            
ATOM   1381  OH  TYR X  93      20.684  27.678  22.871  0.00  0.00            
ATOM   1382  HH  TYR X  93      20.600  27.372  23.778  0.00  0.00            
ATOM   1383  CE2 TYR X  93      20.683  29.857  24.073  0.00  0.00            
ATOM   1384  HE2 TYR X  93      20.782  29.409  25.051  0.00  0.00            
ATOM   1385  CD2 TYR X  93      20.764  31.281  24.000  0.00  0.00            
ATOM   1386  HD2 TYR X  93      20.734  31.851  24.917  0.00  0.00            
ATOM   1387  C   TYR X  93      19.511  35.510  23.152  0.00  0.00            
ATOM   1388  O   TYR X  93      20.113  36.292  23.873  0.00  0.00            
ATOM   1389  N   ARG X  94      18.779  36.009  22.108  0.00  0.00            
ATOM   1390  H   ARG X  94      18.251  35.258  21.688  0.00  0.00            
ATOM   1391  CA  ARG X  94      18.946  37.309  21.424  0.00  0.00            
ATOM   1392  HA  ARG X  94      19.871  37.866  21.572  0.00  0.00            
ATOM   1393  CB  ARG X  94      18.394  37.293  19.943  0.00  0.00            
ATOM   1394  HB2 ARG X  94      17.532  36.629  20.006  0.00  0.00            
ATOM   1395  HB3 ARG X  94      18.079  38.266  19.565  0.00  0.00            
ATOM   1396  CG  ARG X  94      19.467  36.713  19.072  0.00  0.00            
ATOM   1397  HG2 ARG X  94      20.185  37.525  18.957  0.00  0.00            
ATOM   1398  HG3 ARG X  94      19.909  35.921  19.677  0.00  0.00            
ATOM   1399  CD  ARG X  94      19.079  36.195  17.668  0.00  0.00            
ATOM   1400  HD2 ARG X  94      19.104  35.113  17.800  0.00  0.00            
ATOM   1401  HD3 ARG X  94      18.115  36.632  17.408  0.00  0.00            
ATOM   1402  NE  ARG X  94      20.022  36.607  16.694  0.00  0.00            
ATOM   1403  HE  ARG X  94      20.840  37.144  16.946  0.00  0.00            
ATOM   1404  CZ  ARG X  94      19.968  36.309  15.398  0.00  0.00            
ATOM   1405  NH1 ARG X  94      19.114  35.585  14.878  0.00  0.00            
ATOM   1406 HH11 ARG X  94      18.552  34.995  15.476  0.00  0.00            
ATOM   1407 HH12 ARG X  94      19.091  35.300  13.909  0.00  0.00            
ATOM   1408  NH2 ARG X  94      20.684  36.986  14.507  0.00  0.00            
ATOM   1409 HH21 ARG X  94      21.233  37.787  14.784  0.00  0.00            
ATOM   1410 HH22 ARG X  94      20.736  36.624  13.566  0.00  0.00            
ATOM   1411  C   ARG X  94      18.160  38.388  22.331  0.00  0.00            
ATOM   1412  O   ARG X  94      17.083  38.066  22.886  0.00  0.00            
ATOM   1413  N   GLY X  95      18.727  39.614  22.338  0.00  0.00            
ATOM   1414  H   GLY X  95      19.644  39.778  21.947  0.00  0.00            
ATOM   1415  CA  GLY X  95      18.004  40.720  22.906  0.00  0.00            
ATOM   1416  HA2 GLY X  95      18.383  41.579  22.350  0.00  0.00            
ATOM   1417  HA3 GLY X  95      16.943  40.511  22.769  0.00  0.00            
ATOM   1418  C   GLY X  95      18.196  40.974  24.403  0.00  0.00            
ATOM   1419  O   GLY X  95      18.923  40.216  25.047  0.00  0.00            
ATOM   1420  N   TYR X  96      17.607  42.020  24.887  0.00  0.00            
ATOM   1421  H   TYR X  96      17.335  42.720  24.211  0.00  0.00            
ATOM   1422  CA  TYR X  96      17.610  42.332  26.335  0.00  0.00            
ATOM   1423  HA  TYR X  96      18.613  42.022  26.628  0.00  0.00            
ATOM   1424  CB  TYR X  96      17.589  43.793  26.702  0.00  0.00            
ATOM   1425  HB2 TYR X  96      16.626  44.247  26.466  0.00  0.00            
ATOM   1426  HB3 TYR X  96      17.592  44.038  27.764  0.00  0.00            
ATOM   1427  CG  TYR X  96      18.607  44.673  26.076  0.00  0.00            
ATOM   1428  CD1 TYR X  96      19.965  44.496  26.242  0.00  0.00            
ATOM   1429  HD1 TYR X  96      20.386  43.787  26.940  0.00  0.00            
ATOM   1430  CE1 TYR X  96      20.924  45.298  25.602  0.00  0.00            
ATOM   1431  HE1 TYR X  96      21.972  45.070  25.729  0.00  0.00            
ATOM   1432  CZ  TYR X  96      20.477  46.191  24.645  0.00  0.00            
ATOM   1433  OH  TYR X  96      21.354  46.832  23.888  0.00  0.00            
ATOM   1434  HH  TYR X  96      22.190  47.092  24.280  0.00  0.00            
ATOM   1435  CE2 TYR X  96      19.112  46.306  24.340  0.00  0.00            
ATOM   1436  HE2 TYR X  96      18.785  46.857  23.471  0.00  0.00            
ATOM   1437  CD2 TYR X  96      18.179  45.661  25.196  0.00  0.00            
ATOM   1438  HD2 TYR X  96      17.113  45.806  25.111  0.00  0.00            
ATOM   1439  C   TYR X  96      16.500  41.536  27.075  0.00  0.00            
ATOM   1440  O   TYR X  96      15.559  42.113  27.632  0.00  0.00            
ATOM   1441  N   ARG X  97      16.657  40.215  27.093  0.00  0.00            
ATOM   1442  H   ARG X  97      17.443  39.797  26.615  0.00  0.00            
ATOM   1443  CA  ARG X  97      15.824  39.296  27.910  0.00  0.00            
ATOM   1444  HA  ARG X  97      14.798  39.648  27.806  0.00  0.00            
ATOM   1445  CB  ARG X  97      15.896  37.817  27.455  0.00  0.00            
ATOM   1446  HB2 ARG X  97      16.903  37.428  27.608  0.00  0.00            
ATOM   1447  HB3 ARG X  97      15.115  37.291  28.004  0.00  0.00            
ATOM   1448  CG  ARG X  97      15.708  37.628  26.009  0.00  0.00            
ATOM   1449  HG2 ARG X  97      14.774  38.131  25.758  0.00  0.00            
ATOM   1450  HG3 ARG X  97      16.508  38.055  25.404  0.00  0.00            
ATOM   1451  CD  ARG X  97      15.530  36.170  25.587  0.00  0.00            
ATOM   1452  HD2 ARG X  97      15.433  36.161  24.501  0.00  0.00            
ATOM   1453  HD3 ARG X  97      16.310  35.518  25.980  0.00  0.00            
ATOM   1454  NE  ARG X  97      14.291  35.656  26.210  0.00  0.00            
ATOM   1455  HE  ARG X  97      13.591  36.361  26.391  0.00  0.00            
ATOM   1456  CZ  ARG X  97      13.864  34.413  26.513  0.00  0.00            
ATOM   1457  NH1 ARG X  97      14.646  33.368  26.241  0.00  0.00            
ATOM   1458 HH11 ARG X  97      15.464  33.543  25.675  0.00  0.00            
ATOM   1459 HH12 ARG X  97      14.316  32.414  26.292  0.00  0.00            
ATOM   1460  NH2 ARG X  97      12.657  34.235  26.889  0.00  0.00            
ATOM   1461 HH21 ARG X  97      12.097  35.064  27.025  0.00  0.00            
ATOM   1462 HH22 ARG X  97      12.255  33.319  27.031  0.00  0.00            
ATOM   1463  C   ARG X  97      16.187  39.497  29.433  0.00  0.00            
ATOM   1464  O   ARG X  97      17.307  39.961  29.722  0.00  0.00            
ATOM   1465  N   HIE X  98      15.260  39.216  30.365  0.00  0.00            
ATOM   1466  H   HIE X  98      14.385  39.051  29.888  0.00  0.00            
ATOM   1467  CA  HIE X  98      15.270  39.245  31.770  0.00  0.00            
ATOM   1468  HA  HIE X  98      16.277  39.547  32.058  0.00  0.00            
ATOM   1469  CB  HIE X  98      14.211  40.261  32.373  0.00  0.00            
ATOM   1470  HB2 HIE X  98      13.302  39.887  31.902  0.00  0.00            
ATOM   1471  HB3 HIE X  98      14.225  40.184  33.460  0.00  0.00            
ATOM   1472  CG  HIE X  98      14.318  41.793  32.057  0.00  0.00            
ATOM   1473  ND1 HIE X  98      13.523  42.786  32.554  0.00  0.00            
ATOM   1474  CE1 HIE X  98      13.899  43.954  31.982  0.00  0.00            
ATOM   1475  HE1 HIE X  98      13.438  44.927  32.063  0.00  0.00            
ATOM   1476  NE2 HIE X  98      14.937  43.736  31.149  0.00  0.00            
ATOM   1477  HE2 HIE X  98      15.505  44.417  30.666  0.00  0.00            
ATOM   1478  CD2 HIE X  98      15.213  42.356  31.161  0.00  0.00            
ATOM   1479  HD2 HIE X  98      16.047  41.841  30.707  0.00  0.00            
ATOM   1480  C   HIE X  98      15.125  37.842  32.359  0.00  0.00            
ATOM   1481  O   HIE X  98      15.284  37.708  33.559  0.00  0.00            
ATOM   1482  N   VAL X  99      14.895  36.772  31.606  0.00  0.00            
ATOM   1483  H   VAL X  99      14.789  36.868  30.606  0.00  0.00            
ATOM   1484  CA  VAL X  99      14.686  35.453  32.229  0.00  0.00            
ATOM   1485  HA  VAL X  99      13.880  35.432  32.963  0.00  0.00            
ATOM   1486  CB  VAL X  99      14.176  34.424  31.132  0.00  0.00            
ATOM   1487  HB  VAL X  99      14.182  33.419  31.555  0.00  0.00            
ATOM   1488  CG1 VAL X  99      12.745  34.663  30.615  0.00  0.00            
ATOM   1489 HG11 VAL X  99      12.782  35.464  29.876  0.00  0.00            
ATOM   1490 HG12 VAL X  99      12.307  33.829  30.066  0.00  0.00            
ATOM   1491 HG13 VAL X  99      12.074  34.996  31.407  0.00  0.00            
ATOM   1492  CG2 VAL X  99      14.994  34.392  29.819  0.00  0.00            
ATOM   1493 HG21 VAL X  99      15.997  34.184  30.192  0.00  0.00            
ATOM   1494 HG22 VAL X  99      14.622  33.555  29.229  0.00  0.00            
ATOM   1495 HG23 VAL X  99      14.951  35.359  29.318  0.00  0.00            
ATOM   1496  C   VAL X  99      15.835  34.823  33.073  0.00  0.00            
ATOM   1497  O   VAL X  99      17.047  35.198  33.024  0.00  0.00            
ATOM   1498  N   ARG X 100      15.302  33.856  33.879  0.00  0.00            
ATOM   1499  H   ARG X 100      14.369  33.509  33.705  0.00  0.00            
ATOM   1500  CA  ARG X 100      16.098  33.249  34.946  0.00  0.00            
ATOM   1501  HA  ARG X 100      17.097  33.683  34.919  0.00  0.00            
ATOM   1502  CB  ARG X 100      15.351  33.583  36.271  0.00  0.00            
ATOM   1503  HB2 ARG X 100      14.284  33.465  36.082  0.00  0.00            
ATOM   1504  HB3 ARG X 100      15.670  32.902  37.061  0.00  0.00            
ATOM   1505  CG  ARG X 100      15.576  35.075  36.639  0.00  0.00            
ATOM   1506  HG2 ARG X 100      16.643  35.296  36.622  0.00  0.00            
ATOM   1507  HG3 ARG X 100      15.071  35.777  35.976  0.00  0.00            
ATOM   1508  CD  ARG X 100      15.043  35.301  38.053  0.00  0.00            
ATOM   1509  HD2 ARG X 100      14.955  36.375  38.219  0.00  0.00            
ATOM   1510  HD3 ARG X 100      14.070  34.830  38.192  0.00  0.00            
ATOM   1511  NE  ARG X 100      15.979  34.835  39.083  0.00  0.00            
ATOM   1512  HE  ARG X 100      16.891  34.584  38.729  0.00  0.00            
ATOM   1513  CZ  ARG X 100      15.644  34.717  40.358  0.00  0.00            
ATOM   1514  NH1 ARG X 100      14.420  34.811  40.751  0.00  0.00            
ATOM   1515 HH11 ARG X 100      13.647  35.153  40.199  0.00  0.00            
ATOM   1516 HH12 ARG X 100      14.305  34.825  41.754  0.00  0.00            
ATOM   1517  NH2 ARG X 100      16.499  34.320  41.233  0.00  0.00            
ATOM   1518 HH21 ARG X 100      17.505  34.238  41.197  0.00  0.00            
ATOM   1519 HH22 ARG X 100      16.075  34.199  42.142  0.00  0.00            
ATOM   1520  C   ARG X 100      16.205  31.778  34.632  0.00  0.00            
ATOM   1521  O   ARG X 100      15.323  31.216  33.934  0.00  0.00            
ATOM   1522  N   VAL X 101      17.144  31.130  35.251  0.00  0.00            
ATOM   1523  H   VAL X 101      17.691  31.713  35.869  0.00  0.00            
ATOM   1524  CA  VAL X 101      17.428  29.659  35.072  0.00  0.00            
ATOM   1525  HA  VAL X 101      16.526  29.287  34.586  0.00  0.00            
ATOM   1526  CB  VAL X 101      18.607  29.524  34.102  0.00  0.00            
ATOM   1527  HB  VAL X 101      19.608  29.713  34.489  0.00  0.00            
ATOM   1528  CG1 VAL X 101      18.573  28.041  33.631  0.00  0.00            
ATOM   1529 HG11 VAL X 101      18.855  27.312  34.390  0.00  0.00            
ATOM   1530 HG12 VAL X 101      17.585  27.796  33.242  0.00  0.00            
ATOM   1531 HG13 VAL X 101      19.278  27.932  32.807  0.00  0.00            
ATOM   1532  CG2 VAL X 101      18.562  30.429  32.891  0.00  0.00            
ATOM   1533 HG21 VAL X 101      18.474  31.457  33.241  0.00  0.00            
ATOM   1534 HG22 VAL X 101      19.515  30.356  32.367  0.00  0.00            
ATOM   1535 HG23 VAL X 101      17.788  30.166  32.169  0.00  0.00            
ATOM   1536  C   VAL X 101      17.726  28.937  36.402  0.00  0.00            
ATOM   1537  O   VAL X 101      18.440  29.562  37.199  0.00  0.00            
ATOM   1538  N   PRO X 102      17.145  27.712  36.619  0.00  0.00            
ATOM   1539  CD  PRO X 102      16.349  26.966  35.611  0.00  0.00            
ATOM   1540  HD2 PRO X 102      16.912  26.185  35.099  0.00  0.00            
ATOM   1541  HD3 PRO X 102      15.858  27.503  34.800  0.00  0.00            
ATOM   1542  CG  PRO X 102      15.302  26.208  36.350  0.00  0.00            
ATOM   1543  HG2 PRO X 102      15.057  25.303  35.794  0.00  0.00            
ATOM   1544  HG3 PRO X 102      14.451  26.867  36.527  0.00  0.00            
ATOM   1545  CB  PRO X 102      15.998  25.994  37.676  0.00  0.00            
ATOM   1546  HB2 PRO X 102      16.702  25.163  37.672  0.00  0.00            
ATOM   1547  HB3 PRO X 102      15.350  25.715  38.507  0.00  0.00            
ATOM   1548  CA  PRO X 102      16.780  27.247  37.938  0.00  0.00            
ATOM   1549  HA  PRO X 102      16.026  27.970  38.251  0.00  0.00            
ATOM   1550  C   PRO X 102      17.795  27.167  39.032  0.00  0.00            
ATOM   1551  O   PRO X 102      17.423  27.113  40.185  0.00  0.00            
ATOM   1552  N   GLY X 103      19.091  27.251  38.729  0.00  0.00            
ATOM   1553  H   GLY X 103      19.265  27.534  37.776  0.00  0.00            
ATOM   1554  CA  GLY X 103      20.142  27.371  39.709  0.00  0.00            
ATOM   1555  HA2 GLY X 103      20.070  26.642  40.516  0.00  0.00            
ATOM   1556  HA3 GLY X 103      21.092  27.344  39.176  0.00  0.00            
ATOM   1557  C   GLY X 103      20.130  28.718  40.336  0.00  0.00            
ATOM   1558  O   GLY X 103      21.160  29.312  40.376  0.00  0.00            
ATOM   1559  N   ASP X 104      19.022  29.285  40.810  0.00  0.00            
ATOM   1560  H   ASP X 104      18.155  28.820  40.583  0.00  0.00            
ATOM   1561  CA  ASP X 104      18.908  30.557  41.544  0.00  0.00            
ATOM   1562  HA  ASP X 104      17.856  30.724  41.775  0.00  0.00            
ATOM   1563  CB  ASP X 104      19.581  30.410  42.982  0.00  0.00            
ATOM   1564  HB2 ASP X 104      20.661  30.288  42.901  0.00  0.00            
ATOM   1565  HB3 ASP X 104      19.366  31.314  43.552  0.00  0.00            
ATOM   1566  CG  ASP X 104      19.118  29.239  43.881  0.00  0.00            
ATOM   1567  OD1 ASP X 104      19.673  29.023  44.959  0.00  0.00            
ATOM   1568  OD2 ASP X 104      18.050  28.646  43.629  0.00  0.00            
ATOM   1569  C   ASP X 104      19.420  31.759  40.764  0.00  0.00            
ATOM   1570  O   ASP X 104      18.624  32.313  39.912  0.00  0.00            
ATOM   1571  N   TYR X 105      20.665  32.259  40.971  0.00  0.00            
ATOM   1572  H   TYR X 105      21.284  31.627  41.459  0.00  0.00            
ATOM   1573  CA  TYR X 105      21.247  33.458  40.428  0.00  0.00            
ATOM   1574  HA  TYR X 105      20.578  34.312  40.530  0.00  0.00            
ATOM   1575  CB  TYR X 105      22.549  33.788  41.301  0.00  0.00            
ATOM   1576  HB2 TYR X 105      22.267  33.697  42.350  0.00  0.00            
ATOM   1577  HB3 TYR X 105      23.249  32.960  41.188  0.00  0.00            
ATOM   1578  CG  TYR X 105      23.201  35.163  40.969  0.00  0.00            
ATOM   1579  CD1 TYR X 105      24.315  35.115  40.140  0.00  0.00            
ATOM   1580  HD1 TYR X 105      24.679  34.246  39.611  0.00  0.00            
ATOM   1581  CE1 TYR X 105      25.001  36.340  39.894  0.00  0.00            
ATOM   1582  HE1 TYR X 105      25.799  36.281  39.170  0.00  0.00            
ATOM   1583  CZ  TYR X 105      24.512  37.569  40.426  0.00  0.00            
ATOM   1584  OH  TYR X 105      25.161  38.758  40.211  0.00  0.00            
ATOM   1585  HH  TYR X 105      26.060  38.563  39.935  0.00  0.00            
ATOM   1586  CE2 TYR X 105      23.311  37.576  41.248  0.00  0.00            
ATOM   1587  HE2 TYR X 105      22.947  38.550  41.539  0.00  0.00            
ATOM   1588  CD2 TYR X 105      22.757  36.319  41.600  0.00  0.00            
ATOM   1589  HD2 TYR X 105      21.844  36.114  42.138  0.00  0.00            
ATOM   1590  C   TYR X 105      21.680  33.360  38.966  0.00  0.00            
ATOM   1591  O   TYR X 105      21.752  34.440  38.315  0.00  0.00            
ATOM   1592  N   GLN X 106      21.770  32.162  38.272  0.00  0.00            
ATOM   1593  H   GLN X 106      21.347  31.394  38.772  0.00  0.00            
ATOM   1594  CA  GLN X 106      21.788  32.084  36.816  0.00  0.00            
ATOM   1595  HA  GLN X 106      22.760  32.446  36.481  0.00  0.00            
ATOM   1596  CB  GLN X 106      21.771  30.523  36.407  0.00  0.00            
ATOM   1597  HB2 GLN X 106      22.660  30.130  36.900  0.00  0.00            
ATOM   1598  HB3 GLN X 106      20.806  30.096  36.681  0.00  0.00            
ATOM   1599  CG  GLN X 106      22.083  30.390  34.913  0.00  0.00            
ATOM   1600  HG2 GLN X 106      21.392  30.979  34.311  0.00  0.00            
ATOM   1601  HG3 GLN X 106      23.037  30.854  34.665  0.00  0.00            
ATOM   1602  CD  GLN X 106      22.185  28.957  34.421  0.00  0.00            
ATOM   1603  OE1 GLN X 106      22.173  27.934  35.073  0.00  0.00            
ATOM   1604  NE2 GLN X 106      22.045  28.879  33.127  0.00  0.00            
ATOM   1605 HE21 GLN X 106      21.921  27.940  32.776  0.00  0.00            
ATOM   1606 HE22 GLN X 106      21.944  29.709  32.561  0.00  0.00            
ATOM   1607  C   GLN X 106      20.634  32.910  36.073  0.00  0.00            
ATOM   1608  O   GLN X 106      19.460  32.665  36.246  0.00  0.00            
ATOM   1609  N   GLY X 107      20.941  33.941  35.250  0.00  0.00            
ATOM   1610  H   GLY X 107      21.928  34.090  35.096  0.00  0.00            
ATOM   1611  CA  GLY X 107      19.926  34.705  34.442  0.00  0.00            
ATOM   1612  HA2 GLY X 107      19.607  33.993  33.681  0.00  0.00            
ATOM   1613  HA3 GLY X 107      19.062  34.964  35.055  0.00  0.00            
ATOM   1614  C   GLY X 107      20.452  35.949  33.754  0.00  0.00            
ATOM   1615  O   GLY X 107      21.634  36.204  33.772  0.00  0.00            
ATOM   1616  N   TYR X 108      19.620  36.779  33.058  0.00  0.00            
ATOM   1617  H   TYR X 108      18.661  36.495  32.918  0.00  0.00            
ATOM   1618  CA  TYR X 108      20.118  38.111  32.631  0.00  0.00            
ATOM   1619  HA  TYR X 108      21.140  38.011  32.264  0.00  0.00            
ATOM   1620  CB  TYR X 108      19.259  38.498  31.421  0.00  0.00            
ATOM   1621  HB2 TYR X 108      18.201  38.600  31.662  0.00  0.00            
ATOM   1622  HB3 TYR X 108      19.647  39.509  31.293  0.00  0.00            
ATOM   1623  CG  TYR X 108      19.289  37.704  30.155  0.00  0.00            
ATOM   1624  CD1 TYR X 108      18.630  36.480  30.057  0.00  0.00            
ATOM   1625  HD1 TYR X 108      18.089  36.050  30.887  0.00  0.00            
ATOM   1626  CE1 TYR X 108      18.581  35.790  28.856  0.00  0.00            
ATOM   1627  HE1 TYR X 108      18.099  34.824  28.825  0.00  0.00            
ATOM   1628  CZ  TYR X 108      19.073  36.412  27.672  0.00  0.00            
ATOM   1629  OH  TYR X 108      19.085  35.676  26.604  0.00  0.00            
ATOM   1630  HH  TYR X 108      19.647  36.056  25.926  0.00  0.00            
ATOM   1631  CE2 TYR X 108      19.659  37.689  27.795  0.00  0.00            
ATOM   1632  HE2 TYR X 108      19.873  38.135  26.835  0.00  0.00            
ATOM   1633  CD2 TYR X 108      19.754  38.354  29.014  0.00  0.00            
ATOM   1634  HD2 TYR X 108      20.183  39.345  29.047  0.00  0.00            
ATOM   1635  C   TYR X 108      20.017  39.065  33.829  0.00  0.00            
ATOM   1636  O   TYR X 108      18.999  39.030  34.519  0.00  0.00            
ATOM   1637  N   PHE X 109      20.915  40.051  33.929  0.00  0.00            
ATOM   1638  H   PHE X 109      21.769  39.863  33.423  0.00  0.00            
ATOM   1639  CA  PHE X 109      20.983  41.235  34.721  0.00  0.00            
ATOM   1640  HA  PHE X 109      20.032  41.600  35.107  0.00  0.00            
ATOM   1641  CB  PHE X 109      21.783  41.034  35.957  0.00  0.00            
ATOM   1642  HB2 PHE X 109      22.842  40.959  35.713  0.00  0.00            
ATOM   1643  HB3 PHE X 109      21.762  41.916  36.598  0.00  0.00            
ATOM   1644  CG  PHE X 109      21.378  39.917  36.937  0.00  0.00            
ATOM   1645  CD1 PHE X 109      22.100  38.728  36.948  0.00  0.00            
ATOM   1646  HD1 PHE X 109      22.868  38.615  36.196  0.00  0.00            
ATOM   1647  CE1 PHE X 109      21.860  37.704  37.898  0.00  0.00            
ATOM   1648  HE1 PHE X 109      22.413  36.778  37.947  0.00  0.00            
ATOM   1649  CZ  PHE X 109      20.828  37.961  38.849  0.00  0.00            
ATOM   1650  HZ  PHE X 109      20.640  37.292  39.676  0.00  0.00            
ATOM   1651  CE2 PHE X 109      20.052  39.128  38.779  0.00  0.00            
ATOM   1652  HE2 PHE X 109      19.296  39.131  39.550  0.00  0.00            
ATOM   1653  CD2 PHE X 109      20.283  40.087  37.757  0.00  0.00            
ATOM   1654  HD2 PHE X 109      19.656  40.966  37.753  0.00  0.00            
ATOM   1655  C   PHE X 109      21.536  42.409  33.954  0.00  0.00            
ATOM   1656  O   PHE X 109      21.928  42.338  32.804  0.00  0.00            
ATOM   1657  N   ASP X 110      21.372  43.550  34.638  0.00  0.00            
ATOM   1658  H   ASP X 110      21.031  43.439  35.583  0.00  0.00            
ATOM   1659  CA  ASP X 110      21.892  44.852  34.241  0.00  0.00            
ATOM   1660  HA  ASP X 110      22.927  44.677  33.951  0.00  0.00            
ATOM   1661  CB  ASP X 110      20.950  45.423  33.162  0.00  0.00            
ATOM   1662  HB2 ASP X 110      21.477  46.150  32.544  0.00  0.00            
ATOM   1663  HB3 ASP X 110      20.550  44.585  32.592  0.00  0.00            
ATOM   1664  CG  ASP X 110      19.660  46.179  33.687  0.00  0.00            
ATOM   1665  OD1 ASP X 110      18.629  45.574  34.046  0.00  0.00            
ATOM   1666  OD2 ASP X 110      19.610  47.435  33.367  0.00  0.00            
ATOM   1667  C   ASP X 110      22.102  45.791  35.461  0.00  0.00            
ATOM   1668  O   ASP X 110      21.250  45.959  36.328  0.00  0.00            
ATOM   1669  N   ARG X 111      23.202  46.541  35.493  0.00  0.00            
ATOM   1670  H   ARG X 111      23.735  46.622  34.639  0.00  0.00            
ATOM   1671  CA  ARG X 111      23.375  47.692  36.461  0.00  0.00            
ATOM   1672  HA  ARG X 111      22.372  47.915  36.824  0.00  0.00            
ATOM   1673  CB  ARG X 111      24.489  47.322  37.502  0.00  0.00            
ATOM   1674  HB2 ARG X 111      24.172  46.348  37.873  0.00  0.00            
ATOM   1675  HB3 ARG X 111      25.434  47.172  36.979  0.00  0.00            
ATOM   1676  CG  ARG X 111      24.769  48.338  38.625  0.00  0.00            
ATOM   1677  HG2 ARG X 111      25.722  47.980  39.016  0.00  0.00            
ATOM   1678  HG3 ARG X 111      24.843  49.357  38.247  0.00  0.00            
ATOM   1679  CD  ARG X 111      23.843  48.372  39.771  0.00  0.00            
ATOM   1680  HD2 ARG X 111      22.889  48.728  39.381  0.00  0.00            
ATOM   1681  HD3 ARG X 111      23.784  47.333  40.098  0.00  0.00            
ATOM   1682  NE  ARG X 111      24.289  49.234  40.924  0.00  0.00            
ATOM   1683  HE  ARG X 111      25.239  49.576  40.933  0.00  0.00            
ATOM   1684  CZ  ARG X 111      23.695  49.707  42.031  0.00  0.00            
ATOM   1685  NH1 ARG X 111      22.412  49.582  42.268  0.00  0.00            
ATOM   1686 HH11 ARG X 111      21.952  48.923  41.657  0.00  0.00            
ATOM   1687 HH12 ARG X 111      21.965  49.915  43.110  0.00  0.00            
ATOM   1688  NH2 ARG X 111      24.328  50.480  42.822  0.00  0.00            
ATOM   1689 HH21 ARG X 111      25.273  50.760  42.601  0.00  0.00            
ATOM   1690 HH22 ARG X 111      23.847  50.839  43.634  0.00  0.00            
ATOM   1691  C   ARG X 111      23.663  48.944  35.616  0.00  0.00            
ATOM   1692  O   ARG X 111      24.805  49.321  35.373  0.00  0.00            
ATOM   1693  N   GLU X 112      22.580  49.657  35.320  0.00  0.00            
ATOM   1694  H   GLU X 112      21.717  49.230  35.624  0.00  0.00            
ATOM   1695  CA  GLU X 112      22.586  50.912  34.626  0.00  0.00            
ATOM   1696  HA  GLU X 112      22.914  50.718  33.605  0.00  0.00            
ATOM   1697  CB  GLU X 112      21.160  51.442  34.526  0.00  0.00            
ATOM   1698  HB2 GLU X 112      20.568  50.821  33.854  0.00  0.00            
ATOM   1699  HB3 GLU X 112      20.613  51.435  35.469  0.00  0.00            
ATOM   1700  CG  GLU X 112      21.058  52.891  34.104  0.00  0.00            
ATOM   1701  HG2 GLU X 112      21.141  53.550  34.969  0.00  0.00            
ATOM   1702  HG3 GLU X 112      21.813  53.170  33.370  0.00  0.00            
ATOM   1703  CD  GLU X 112      19.833  53.178  33.307  0.00  0.00            
ATOM   1704  OE1 GLU X 112      18.706  52.688  33.507  0.00  0.00            
ATOM   1705  OE2 GLU X 112      19.941  54.076  32.397  0.00  0.00            
ATOM   1706  C   GLU X 112      23.556  51.960  35.246  0.00  0.00            
ATOM   1707  O   GLU X 112      24.296  52.557  34.473  0.00  0.00            
ATOM   1708  N   HIE X 113      23.664  52.116  36.581  0.00  0.00            
ATOM   1709  H   HIE X 113      23.032  51.612  37.187  0.00  0.00            
ATOM   1710  CA  HIE X 113      24.626  52.953  37.302  0.00  0.00            
ATOM   1711  HA  HIE X 113      24.417  53.981  37.006  0.00  0.00            
ATOM   1712  CB  HIE X 113      24.356  52.830  38.803  0.00  0.00            
ATOM   1713  HB2 HIE X 113      23.312  53.047  39.028  0.00  0.00            
ATOM   1714  HB3 HIE X 113      24.484  51.782  39.076  0.00  0.00            
ATOM   1715  CG  HIE X 113      25.086  53.704  39.783  0.00  0.00            
ATOM   1716  ND1 HIE X 113      25.476  53.342  41.103  0.00  0.00            
ATOM   1717  CE1 HIE X 113      26.037  54.348  41.634  0.00  0.00            
ATOM   1718  HE1 HIE X 113      26.404  54.330  42.649  0.00  0.00            
ATOM   1719  NE2 HIE X 113      26.083  55.334  40.770  0.00  0.00            
ATOM   1720  HE2 HIE X 113      26.431  56.259  40.978  0.00  0.00            
ATOM   1721  CD2 HIE X 113      25.480  54.974  39.581  0.00  0.00            
ATOM   1722  HD2 HIE X 113      25.229  55.505  38.675  0.00  0.00            
ATOM   1723  C   HIE X 113      26.121  52.568  36.923  0.00  0.00            
ATOM   1724  O   HIE X 113      26.943  53.374  37.201  0.00  0.00            
ATOM   1725  N   ASP X 114      26.465  51.353  36.458  0.00  0.00            
ATOM   1726  H   ASP X 114      25.734  50.656  36.431  0.00  0.00            
ATOM   1727  CA  ASP X 114      27.763  50.922  36.119  0.00  0.00            
ATOM   1728  HA  ASP X 114      28.453  51.761  36.208  0.00  0.00            
ATOM   1729  CB  ASP X 114      28.166  49.780  37.019  0.00  0.00            
ATOM   1730  HB2 ASP X 114      27.393  49.012  37.052  0.00  0.00            
ATOM   1731  HB3 ASP X 114      29.044  49.357  36.530  0.00  0.00            
ATOM   1732  CG  ASP X 114      28.753  50.057  38.390  0.00  0.00            
ATOM   1733  OD1 ASP X 114      28.848  51.172  38.918  0.00  0.00            
ATOM   1734  OD2 ASP X 114      29.288  49.048  39.009  0.00  0.00            
ATOM   1735  C   ASP X 114      27.855  50.607  34.571  0.00  0.00            
ATOM   1736  O   ASP X 114      28.769  49.818  34.186  0.00  0.00            
ATOM   1737  N   GLN X 115      26.822  51.013  33.775  0.00  0.00            
ATOM   1738  H   GLN X 115      26.123  51.566  34.251  0.00  0.00            
ATOM   1739  CA  GLN X 115      26.653  50.810  32.325  0.00  0.00            
ATOM   1740  HA  GLN X 115      25.602  51.022  32.127  0.00  0.00            
ATOM   1741  CB  GLN X 115      27.638  51.777  31.534  0.00  0.00            
ATOM   1742  HB2 GLN X 115      27.231  51.836  30.524  0.00  0.00            
ATOM   1743  HB3 GLN X 115      27.646  52.796  31.921  0.00  0.00            
ATOM   1744  CG  GLN X 115      29.101  51.411  31.517  0.00  0.00            
ATOM   1745  HG2 GLN X 115      29.480  51.628  32.516  0.00  0.00            
ATOM   1746  HG3 GLN X 115      29.176  50.339  31.335  0.00  0.00            
ATOM   1747  CD  GLN X 115      29.939  52.043  30.424  0.00  0.00            
ATOM   1748  OE1 GLN X 115      30.803  51.336  29.918  0.00  0.00            
ATOM   1749  NE2 GLN X 115      29.779  53.318  30.029  0.00  0.00            
ATOM   1750 HE21 GLN X 115      30.140  53.440  29.093  0.00  0.00            
ATOM   1751 HE22 GLN X 115      29.097  53.974  30.381  0.00  0.00            
ATOM   1752  C   GLN X 115      26.729  49.397  31.792  0.00  0.00            
ATOM   1753  O   GLN X 115      26.998  49.154  30.604  0.00  0.00            
ATOM   1754  N   TRP X 116      26.543  48.393  32.600  0.00  0.00            
ATOM   1755  H   TRP X 116      26.468  48.554  33.595  0.00  0.00            
ATOM   1756  CA  TRP X 116      26.546  47.013  32.131  0.00  0.00            
ATOM   1757  HA  TRP X 116      27.012  47.016  31.145  0.00  0.00            
ATOM   1758  CB  TRP X 116      27.510  46.033  32.779  0.00  0.00            
ATOM   1759  HB2 TRP X 116      27.490  45.049  32.312  0.00  0.00            
ATOM   1760  HB3 TRP X 116      28.499  46.368  32.467  0.00  0.00            
ATOM   1761  CG  TRP X 116      27.523  45.975  34.288  0.00  0.00            
ATOM   1762  CD1 TRP X 116      28.321  46.700  35.063  0.00  0.00            
ATOM   1763  HD1 TRP X 116      29.034  47.443  34.736  0.00  0.00            
ATOM   1764  NE1 TRP X 116      28.111  46.365  36.371  0.00  0.00            
ATOM   1765  HE1 TRP X 116      28.595  46.846  37.115  0.00  0.00            
ATOM   1766  CE2 TRP X 116      27.194  45.330  36.481  0.00  0.00            
ATOM   1767  CZ2 TRP X 116      26.639  44.694  37.655  0.00  0.00            
ATOM   1768  HZ2 TRP X 116      26.931  44.986  38.653  0.00  0.00            
ATOM   1769  CH2 TRP X 116      25.548  43.905  37.397  0.00  0.00            
ATOM   1770  HH2 TRP X 116      24.867  43.591  38.174  0.00  0.00            
ATOM   1771  CZ3 TRP X 116      25.105  43.646  36.043  0.00  0.00            
ATOM   1772  HZ3 TRP X 116      24.189  43.171  35.723  0.00  0.00            
ATOM   1773  CE3 TRP X 116      25.819  44.157  34.961  0.00  0.00            
ATOM   1774  HE3 TRP X 116      25.511  44.004  33.938  0.00  0.00            
ATOM   1775  CD2 TRP X 116      26.827  45.083  35.164  0.00  0.00            
ATOM   1776  C   TRP X 116      25.135  46.337  31.992  0.00  0.00            
ATOM   1777  O   TRP X 116      24.214  46.574  32.840  0.00  0.00            
ATOM   1778  N   GLU X 117      24.962  45.502  30.977  0.00  0.00            
ATOM   1779  H   GLU X 117      25.601  45.545  30.195  0.00  0.00            
ATOM   1780  CA  GLU X 117      24.090  44.336  30.928  0.00  0.00            
ATOM   1781  HA  GLU X 117      23.338  44.407  31.715  0.00  0.00            
ATOM   1782  CB  GLU X 117      23.498  44.205  29.536  0.00  0.00            
ATOM   1783  HB2 GLU X 117      24.132  44.721  28.814  0.00  0.00            
ATOM   1784  HB3 GLU X 117      23.495  43.160  29.225  0.00  0.00            
ATOM   1785  CG  GLU X 117      22.032  44.602  29.386  0.00  0.00            
ATOM   1786  HG2 GLU X 117      21.642  44.071  28.517  0.00  0.00            
ATOM   1787  HG3 GLU X 117      21.514  44.306  30.298  0.00  0.00            
ATOM   1788  CD  GLU X 117      21.865  46.085  29.127  0.00  0.00            
ATOM   1789  OE1 GLU X 117      20.722  46.489  29.343  0.00  0.00            
ATOM   1790  OE2 GLU X 117      22.733  46.784  28.560  0.00  0.00            
ATOM   1791  C   GLU X 117      24.973  43.114  31.050  0.00  0.00            
ATOM   1792  O   GLU X 117      26.190  43.211  30.714  0.00  0.00            
ATOM   1793  N   ASN X 118      24.386  41.948  31.406  0.00  0.00            
ATOM   1794  H   ASN X 118      23.462  41.928  31.812  0.00  0.00            
ATOM   1795  CA  ASN X 118      25.187  40.721  31.724  0.00  0.00            
ATOM   1796  HA  ASN X 118      25.962  40.705  30.958  0.00  0.00            
ATOM   1797  CB  ASN X 118      25.849  40.928  33.106  0.00  0.00            
ATOM   1798  HB2 ASN X 118      26.737  41.545  32.969  0.00  0.00            
ATOM   1799  HB3 ASN X 118      25.191  41.576  33.685  0.00  0.00            
ATOM   1800  CG  ASN X 118      26.154  39.761  34.065  0.00  0.00            
ATOM   1801  OD1 ASN X 118      25.427  39.566  34.982  0.00  0.00            
ATOM   1802  ND2 ASN X 118      27.206  39.026  33.922  0.00  0.00            
ATOM   1803 HD21 ASN X 118      27.263  38.257  34.574  0.00  0.00            
ATOM   1804 HD22 ASN X 118      27.934  39.219  33.249  0.00  0.00            
ATOM   1805  C   ASN X 118      24.303  39.470  31.555  0.00  0.00            
ATOM   1806  O   ASN X 118      23.131  39.432  31.881  0.00  0.00            
ATOM   1807  N   PHE X 119      24.989  38.367  31.212  0.00  0.00            
ATOM   1808  H   PHE X 119      25.985  38.453  31.073  0.00  0.00            
ATOM   1809  CA  PHE X 119      24.499  36.960  31.291  0.00  0.00            
ATOM   1810  HA  PHE X 119      23.694  36.971  32.025  0.00  0.00            
ATOM   1811  CB  PHE X 119      23.910  36.554  29.919  0.00  0.00            
ATOM   1812  HB2 PHE X 119      23.152  37.270  29.601  0.00  0.00            
ATOM   1813  HB3 PHE X 119      24.692  36.616  29.161  0.00  0.00            
ATOM   1814  CG  PHE X 119      23.261  35.211  29.778  0.00  0.00            
ATOM   1815  CD1 PHE X 119      21.948  34.952  30.316  0.00  0.00            
ATOM   1816  HD1 PHE X 119      21.350  35.736  30.758  0.00  0.00            
ATOM   1817  CE1 PHE X 119      21.323  33.804  29.891  0.00  0.00            
ATOM   1818  HE1 PHE X 119      20.343  33.601  30.297  0.00  0.00            
ATOM   1819  CZ  PHE X 119      21.921  32.881  29.052  0.00  0.00            
ATOM   1820  HZ  PHE X 119      21.444  31.955  28.767  0.00  0.00            
ATOM   1821  CE2 PHE X 119      23.212  33.131  28.554  0.00  0.00            
ATOM   1822  HE2 PHE X 119      23.760  32.466  27.904  0.00  0.00            
ATOM   1823  CD2 PHE X 119      23.830  34.343  28.867  0.00  0.00            
ATOM   1824  HD2 PHE X 119      24.800  34.479  28.413  0.00  0.00            
ATOM   1825  C   PHE X 119      25.510  35.977  31.950  0.00  0.00            
ATOM   1826  O   PHE X 119      26.574  35.757  31.436  0.00  0.00            
ATOM   1827  N   TYR X 120      25.212  35.186  32.940  0.00  0.00            
ATOM   1828  H   TYR X 120      24.284  35.309  33.318  0.00  0.00            
ATOM   1829  CA  TYR X 120      25.974  34.040  33.418  0.00  0.00            
ATOM   1830  HA  TYR X 120      27.008  34.031  33.072  0.00  0.00            
ATOM   1831  CB  TYR X 120      26.038  34.042  34.953  0.00  0.00            
ATOM   1832  HB2 TYR X 120      25.076  33.969  35.461  0.00  0.00            
ATOM   1833  HB3 TYR X 120      26.589  33.123  35.155  0.00  0.00            
ATOM   1834  CG  TYR X 120      26.827  35.189  35.655  0.00  0.00            
ATOM   1835  CD1 TYR X 120      26.167  36.396  35.932  0.00  0.00            
ATOM   1836  HD1 TYR X 120      25.136  36.461  35.619  0.00  0.00            
ATOM   1837  CE1 TYR X 120      26.810  37.452  36.575  0.00  0.00            
ATOM   1838  HE1 TYR X 120      26.329  38.411  36.699  0.00  0.00            
ATOM   1839  CZ  TYR X 120      28.180  37.284  36.901  0.00  0.00            
ATOM   1840  OH  TYR X 120      28.977  38.360  37.285  0.00  0.00            
ATOM   1841  HH  TYR X 120      28.404  39.095  37.518  0.00  0.00            
ATOM   1842  CE2 TYR X 120      28.956  36.088  36.625  0.00  0.00            
ATOM   1843  HE2 TYR X 120      29.991  36.085  36.933  0.00  0.00            
ATOM   1844  CD2 TYR X 120      28.228  34.999  36.023  0.00  0.00            
ATOM   1845  HD2 TYR X 120      28.730  34.077  35.770  0.00  0.00            
ATOM   1846  C   TYR X 120      25.346  32.659  32.977  0.00  0.00            
ATOM   1847  O   TYR X 120      24.139  32.571  32.796  0.00  0.00            
ATOM   1848  N   VAL X 121      26.229  31.686  32.882  0.00  0.00            
ATOM   1849  H   VAL X 121      27.197  31.881  32.674  0.00  0.00            
ATOM   1850  CA  VAL X 121      25.883  30.271  32.783  0.00  0.00            
ATOM   1851  HA  VAL X 121      24.836  30.206  33.078  0.00  0.00            
ATOM   1852  CB  VAL X 121      25.795  29.767  31.376  0.00  0.00            
ATOM   1853  HB  VAL X 121      26.709  29.205  31.187  0.00  0.00            
ATOM   1854  CG1 VAL X 121      24.611  28.873  31.027  0.00  0.00            
ATOM   1855 HG11 VAL X 121      24.528  28.185  31.868  0.00  0.00            
ATOM   1856 HG12 VAL X 121      23.719  29.465  30.822  0.00  0.00            
ATOM   1857 HG13 VAL X 121      24.905  28.392  30.094  0.00  0.00            
ATOM   1858  CG2 VAL X 121      25.848  30.872  30.310  0.00  0.00            
ATOM   1859 HG21 VAL X 121      25.990  30.391  29.342  0.00  0.00            
ATOM   1860 HG22 VAL X 121      24.965  31.496  30.451  0.00  0.00            
ATOM   1861 HG23 VAL X 121      26.759  31.469  30.355  0.00  0.00            
ATOM   1862  C   VAL X 121      26.683  29.277  33.643  0.00  0.00            
ATOM   1863  O   VAL X 121      27.920  29.320  33.603  0.00  0.00            
ATOM   1864  N   GLU X 122      25.887  28.503  34.440  0.00  0.00            
ATOM   1865  H   GLU X 122      24.882  28.567  34.366  0.00  0.00            
ATOM   1866  CA  GLU X 122      26.525  27.507  35.255  0.00  0.00            
ATOM   1867  HA  GLU X 122      27.518  27.753  35.633  0.00  0.00            
ATOM   1868  CB  GLU X 122      25.591  27.244  36.455  0.00  0.00            
ATOM   1869  HB2 GLU X 122      24.615  26.881  36.132  0.00  0.00            
ATOM   1870  HB3 GLU X 122      26.077  26.419  36.976  0.00  0.00            
ATOM   1871  CG  GLU X 122      25.539  28.459  37.402  0.00  0.00            
ATOM   1872  HG2 GLU X 122      25.506  29.384  36.826  0.00  0.00            
ATOM   1873  HG3 GLU X 122      24.650  28.418  38.031  0.00  0.00            
ATOM   1874  CD  GLU X 122      26.829  28.591  38.250  0.00  0.00            
ATOM   1875  OE1 GLU X 122      27.920  28.091  37.887  0.00  0.00            
ATOM   1876  OE2 GLU X 122      26.693  29.180  39.365  0.00  0.00            
ATOM   1877  C   GLU X 122      26.705  26.212  34.459  0.00  0.00            
ATOM   1878  O   GLU X 122      25.883  25.898  33.561  0.00  0.00            
ATOM   1879  N   ARG X 123      27.755  25.432  34.761  0.00  0.00            
ATOM   1880  H   ARG X 123      28.361  25.773  35.493  0.00  0.00            
ATOM   1881  CA  ARG X 123      28.149  24.191  33.978  0.00  0.00            
ATOM   1882  HA  ARG X 123      28.321  24.495  32.945  0.00  0.00            
ATOM   1883  CB  ARG X 123      29.496  23.678  34.554  0.00  0.00            
ATOM   1884  HB2 ARG X 123      30.114  24.575  34.591  0.00  0.00            
ATOM   1885  HB3 ARG X 123      29.388  23.381  35.597  0.00  0.00            
ATOM   1886  CG  ARG X 123      30.227  22.588  33.736  0.00  0.00            
ATOM   1887  HG2 ARG X 123      30.153  22.776  32.665  0.00  0.00            
ATOM   1888  HG3 ARG X 123      31.260  22.699  34.064  0.00  0.00            
ATOM   1889  CD  ARG X 123      29.732  21.190  33.892  0.00  0.00            
ATOM   1890  HD2 ARG X 123      28.738  21.215  33.444  0.00  0.00            
ATOM   1891  HD3 ARG X 123      30.337  20.380  33.486  0.00  0.00            
ATOM   1892  NE  ARG X 123      29.354  20.824  35.321  0.00  0.00            
ATOM   1893  HE  ARG X 123      28.367  20.825  35.537  0.00  0.00            
ATOM   1894  CZ  ARG X 123      30.109  20.435  36.299  0.00  0.00            
ATOM   1895  NH1 ARG X 123      31.381  20.137  36.150  0.00  0.00            
ATOM   1896 HH11 ARG X 123      31.781  20.111  35.223  0.00  0.00            
ATOM   1897 HH12 ARG X 123      31.893  19.679  36.891  0.00  0.00            
ATOM   1898  NH2 ARG X 123      29.594  20.158  37.473  0.00  0.00            
ATOM   1899 HH21 ARG X 123      28.598  20.180  37.639  0.00  0.00            
ATOM   1900 HH22 ARG X 123      30.206  19.803  38.194  0.00  0.00            
ATOM   1901  C   ARG X 123      27.068  23.161  33.836  0.00  0.00            
ATOM   1902  O   ARG X 123      26.777  22.725  32.702  0.00  0.00            
ATOM   1903  N   ASP X 124      26.314  22.883  34.943  0.00  0.00            
ATOM   1904  H   ASP X 124      26.693  23.241  35.808  0.00  0.00            
ATOM   1905  CA  ASP X 124      25.155  21.927  34.977  0.00  0.00            
ATOM   1906  HA  ASP X 124      25.570  21.130  34.360  0.00  0.00            
ATOM   1907  CB  ASP X 124      24.829  21.576  36.376  0.00  0.00            
ATOM   1908  HB2 ASP X 124      24.863  22.506  36.944  0.00  0.00            
ATOM   1909  HB3 ASP X 124      23.870  21.062  36.434  0.00  0.00            
ATOM   1910  CG  ASP X 124      25.844  20.731  37.170  0.00  0.00            
ATOM   1911  OD1 ASP X 124      25.589  20.409  38.348  0.00  0.00            
ATOM   1912  OD2 ASP X 124      26.920  20.478  36.673  0.00  0.00            
ATOM   1913  C   ASP X 124      23.990  22.456  34.123  0.00  0.00            
ATOM   1914  O   ASP X 124      22.985  21.761  33.943  0.00  0.00            
ATOM   1915  N   ASN X 125      24.157  23.690  33.601  0.00  0.00            
ATOM   1916  H   ASN X 125      25.076  24.088  33.733  0.00  0.00            
ATOM   1917  CA  ASN X 125      23.208  24.335  32.633  0.00  0.00            
ATOM   1918  HA  ASN X 125      22.548  23.492  32.430  0.00  0.00            
ATOM   1919  CB  ASN X 125      22.404  25.427  33.393  0.00  0.00            
ATOM   1920  HB2 ASN X 125      23.111  26.132  33.830  0.00  0.00            
ATOM   1921  HB3 ASN X 125      21.771  26.056  32.767  0.00  0.00            
ATOM   1922  CG  ASN X 125      21.432  24.947  34.443  0.00  0.00            
ATOM   1923  OD1 ASN X 125      20.485  24.265  34.182  0.00  0.00            
ATOM   1924  ND2 ASN X 125      21.659  25.373  35.660  0.00  0.00            
ATOM   1925 HD21 ASN X 125      21.047  25.118  36.422  0.00  0.00            
ATOM   1926 HD22 ASN X 125      22.209  26.220  35.658  0.00  0.00            
ATOM   1927  C   ASN X 125      23.792  24.753  31.257  0.00  0.00            
ATOM   1928  O   ASN X 125      23.097  25.520  30.568  0.00  0.00            
ATOM   1929  N   TRP X 126      25.023  24.434  30.872  0.00  0.00            
ATOM   1930  H   TRP X 126      25.606  23.957  31.544  0.00  0.00            
ATOM   1931  CA  TRP X 126      25.529  24.585  29.525  0.00  0.00            
ATOM   1932  HA  TRP X 126      25.286  25.629  29.329  0.00  0.00            
ATOM   1933  CB  TRP X 126      27.066  24.454  29.433  0.00  0.00            
ATOM   1934  HB2 TRP X 126      27.268  23.415  29.694  0.00  0.00            
ATOM   1935  HB3 TRP X 126      27.355  24.672  28.405  0.00  0.00            
ATOM   1936  CG  TRP X 126      27.945  25.304  30.308  0.00  0.00            
ATOM   1937  CD1 TRP X 126      27.477  26.363  31.058  0.00  0.00            
ATOM   1938  HD1 TRP X 126      26.467  26.714  31.204  0.00  0.00            
ATOM   1939  NE1 TRP X 126      28.603  26.924  31.709  0.00  0.00            
ATOM   1940  HE1 TRP X 126      28.529  27.633  32.424  0.00  0.00            
ATOM   1941  CE2 TRP X 126      29.767  26.230  31.430  0.00  0.00            
ATOM   1942  CZ2 TRP X 126      31.076  26.298  31.937  0.00  0.00            
ATOM   1943  HZ2 TRP X 126      31.195  26.997  32.752  0.00  0.00            
ATOM   1944  CH2 TRP X 126      32.099  25.364  31.509  0.00  0.00            
ATOM   1945  HH2 TRP X 126      33.076  25.352  31.970  0.00  0.00            
ATOM   1946  CZ3 TRP X 126      31.708  24.369  30.623  0.00  0.00            
ATOM   1947  HZ3 TRP X 126      32.503  23.723  30.280  0.00  0.00            
ATOM   1948  CE3 TRP X 126      30.455  24.389  29.986  0.00  0.00            
ATOM   1949  HE3 TRP X 126      30.214  23.734  29.162  0.00  0.00            
ATOM   1950  CD2 TRP X 126      29.386  25.230  30.499  0.00  0.00            
ATOM   1951  C   TRP X 126      24.832  23.860  28.404  0.00  0.00            
ATOM   1952  O   TRP X 126      25.046  24.190  27.246  0.00  0.00            
ATOM   1953  N   ASP X 127      23.929  22.939  28.701  0.00  0.00            
ATOM   1954  H   ASP X 127      23.590  22.866  29.650  0.00  0.00            
ATOM   1955  CA  ASP X 127      23.063  22.356  27.692  0.00  0.00            
ATOM   1956  HA  ASP X 127      23.566  21.883  26.849  0.00  0.00            
ATOM   1957  CB  ASP X 127      22.287  21.170  28.294  0.00  0.00            
ATOM   1958  HB2 ASP X 127      21.796  20.657  27.467  0.00  0.00            
ATOM   1959  HB3 ASP X 127      23.071  20.508  28.660  0.00  0.00            
ATOM   1960  CG  ASP X 127      21.341  21.380  29.423  0.00  0.00            
ATOM   1961  OD1 ASP X 127      21.589  22.250  30.284  0.00  0.00            
ATOM   1962  OD2 ASP X 127      20.369  20.597  29.458  0.00  0.00            
ATOM   1963  C   ASP X 127      22.059  23.283  27.075  0.00  0.00            
ATOM   1964  O   ASP X 127      21.520  23.099  26.050  0.00  0.00            
ATOM   1965  N   VAL X 128      21.852  24.392  27.748  0.00  0.00            
ATOM   1966  H   VAL X 128      22.194  24.441  28.697  0.00  0.00            
ATOM   1967  CA  VAL X 128      20.941  25.481  27.344  0.00  0.00            
ATOM   1968  HA  VAL X 128      20.071  25.019  26.877  0.00  0.00            
ATOM   1969  CB  VAL X 128      20.637  26.282  28.564  0.00  0.00            
ATOM   1970  HB  VAL X 128      21.575  26.552  29.051  0.00  0.00            
ATOM   1971  CG1 VAL X 128      19.931  27.582  28.467  0.00  0.00            
ATOM   1972 HG11 VAL X 128      20.480  28.285  27.841  0.00  0.00            
ATOM   1973 HG12 VAL X 128      18.982  27.322  27.998  0.00  0.00            
ATOM   1974 HG13 VAL X 128      19.775  28.087  29.421  0.00  0.00            
ATOM   1975  CG2 VAL X 128      19.757  25.559  29.526  0.00  0.00            
ATOM   1976 HG21 VAL X 128      18.869  25.243  28.978  0.00  0.00            
ATOM   1977 HG22 VAL X 128      20.302  24.741  29.997  0.00  0.00            
ATOM   1978 HG23 VAL X 128      19.622  26.233  30.372  0.00  0.00            
ATOM   1979  C   VAL X 128      21.627  26.263  26.212  0.00  0.00            
ATOM   1980  O   VAL X 128      20.959  26.929  25.375  0.00  0.00            
ATOM   1981  N   LEU X 129      22.958  26.131  25.957  0.00  0.00            
ATOM   1982  H   LEU X 129      23.416  25.363  26.426  0.00  0.00            
ATOM   1983  CA  LEU X 129      23.634  26.904  24.914  0.00  0.00            
ATOM   1984  HA  LEU X 129      23.090  27.792  24.591  0.00  0.00            
ATOM   1985  CB  LEU X 129      25.073  27.072  25.444  0.00  0.00            
ATOM   1986  HB2 LEU X 129      25.460  26.082  25.683  0.00  0.00            
ATOM   1987  HB3 LEU X 129      25.730  27.624  24.771  0.00  0.00            
ATOM   1988  CG  LEU X 129      25.093  27.883  26.768  0.00  0.00            
ATOM   1989  HG  LEU X 129      24.609  27.358  27.591  0.00  0.00            
ATOM   1990  CD1 LEU X 129      26.501  27.989  27.250  0.00  0.00            
ATOM   1991 HD11 LEU X 129      27.149  28.692  26.727  0.00  0.00            
ATOM   1992 HD12 LEU X 129      26.481  28.322  28.288  0.00  0.00            
ATOM   1993 HD13 LEU X 129      26.986  27.015  27.308  0.00  0.00            
ATOM   1994  CD2 LEU X 129      24.510  29.239  26.834  0.00  0.00            
ATOM   1995 HD21 LEU X 129      24.440  29.439  27.903  0.00  0.00            
ATOM   1996 HD22 LEU X 129      25.039  30.066  26.359  0.00  0.00            
ATOM   1997 HD23 LEU X 129      23.482  29.241  26.473  0.00  0.00            
ATOM   1998  C   LEU X 129      23.696  26.110  23.614  0.00  0.00            
ATOM   1999  O   LEU X 129      23.391  24.877  23.532  0.00  0.00            
ATOM   2000  N   PRO X 130      24.142  26.682  22.524  0.00  0.00            
ATOM   2001  CD  PRO X 130      24.124  28.096  22.264  0.00  0.00            
ATOM   2002  HD2 PRO X 130      24.949  28.605  22.763  0.00  0.00            
ATOM   2003  HD3 PRO X 130      23.218  28.462  22.745  0.00  0.00            
ATOM   2004  CG  PRO X 130      24.116  28.246  20.765  0.00  0.00            
ATOM   2005  HG2 PRO X 130      24.402  29.255  20.467  0.00  0.00            
ATOM   2006  HG3 PRO X 130      23.087  28.207  20.407  0.00  0.00            
ATOM   2007  CB  PRO X 130      24.851  27.005  20.279  0.00  0.00            
ATOM   2008  HB2 PRO X 130      25.885  27.347  20.325  0.00  0.00            
ATOM   2009  HB3 PRO X 130      24.639  26.598  19.291  0.00  0.00            
ATOM   2010  CA  PRO X 130      24.614  25.940  21.375  0.00  0.00            
ATOM   2011  HA  PRO X 130      23.841  25.258  21.019  0.00  0.00            
ATOM   2012  C   PRO X 130      25.906  25.089  21.654  0.00  0.00            
ATOM   2013  O   PRO X 130      26.776  25.459  22.461  0.00  0.00            
ATOM   2014  N   SER X 131      26.165  24.039  20.904  0.00  0.00            
ATOM   2015  H   SER X 131      25.563  23.941  20.099  0.00  0.00            
ATOM   2016  CA  SER X 131      27.209  23.057  21.201  0.00  0.00            
ATOM   2017  HA  SER X 131      27.099  22.735  22.236  0.00  0.00            
ATOM   2018  CB  SER X 131      26.944  21.878  20.322  0.00  0.00            
ATOM   2019  HB2 SER X 131      26.944  22.362  19.345  0.00  0.00            
ATOM   2020  HB3 SER X 131      27.694  21.090  20.392  0.00  0.00            
ATOM   2021  OG  SER X 131      25.665  21.373  20.497  0.00  0.00            
ATOM   2022  HG  SER X 131      25.794  20.830  21.278  0.00  0.00            
ATOM   2023  C   SER X 131      28.627  23.598  21.011  0.00  0.00            
ATOM   2024  O   SER X 131      29.561  23.502  21.891  0.00  0.00            
ATOM   2025  N   GLU X 132      28.919  24.252  19.913  0.00  0.00            
ATOM   2026  H   GLU X 132      28.245  24.239  19.161  0.00  0.00            
ATOM   2027  CA  GLU X 132      30.292  24.849  19.637  0.00  0.00            
ATOM   2028  HA  GLU X 132      31.053  24.080  19.772  0.00  0.00            
ATOM   2029  CB  GLU X 132      30.365  25.454  18.181  0.00  0.00            
ATOM   2030  HB2 GLU X 132      29.430  26.009  18.097  0.00  0.00            
ATOM   2031  HB3 GLU X 132      31.230  26.089  17.991  0.00  0.00            
ATOM   2032  CG  GLU X 132      30.326  24.301  17.140  0.00  0.00            
ATOM   2033  HG2 GLU X 132      29.444  23.674  17.265  0.00  0.00            
ATOM   2034  HG3 GLU X 132      30.226  24.744  16.149  0.00  0.00            
ATOM   2035  CD  GLU X 132      31.506  23.356  17.218  0.00  0.00            
ATOM   2036  OE1 GLU X 132      32.525  23.619  16.593  0.00  0.00            
ATOM   2037  OE2 GLU X 132      31.454  22.429  18.010  0.00  0.00            
ATOM   2038  C   GLU X 132      30.652  25.991  20.672  0.00  0.00            
ATOM   2039  O   GLU X 132      31.801  26.231  21.098  0.00  0.00            
ATOM   2040  N   VAL X 133      29.669  26.700  21.177  0.00  0.00            
ATOM   2041  H   VAL X 133      28.724  26.594  20.836  0.00  0.00            
ATOM   2042  CA  VAL X 133      29.899  27.625  22.282  0.00  0.00            
ATOM   2043  HA  VAL X 133      30.805  28.178  22.034  0.00  0.00            
ATOM   2044  CB  VAL X 133      28.716  28.569  22.426  0.00  0.00            
ATOM   2045  HB  VAL X 133      27.782  28.019  22.533  0.00  0.00            
ATOM   2046  CG1 VAL X 133      28.906  29.497  23.620  0.00  0.00            
ATOM   2047 HG11 VAL X 133      28.040  30.147  23.743  0.00  0.00            
ATOM   2048 HG12 VAL X 133      28.888  28.823  24.476  0.00  0.00            
ATOM   2049 HG13 VAL X 133      29.833  30.055  23.748  0.00  0.00            
ATOM   2050  CG2 VAL X 133      28.601  29.490  21.164  0.00  0.00            
ATOM   2051 HG21 VAL X 133      27.815  30.221  21.353  0.00  0.00            
ATOM   2052 HG22 VAL X 133      29.574  29.952  20.999  0.00  0.00            
ATOM   2053 HG23 VAL X 133      28.473  28.787  20.341  0.00  0.00            
ATOM   2054  C   VAL X 133      30.182  26.802  23.572  0.00  0.00            
ATOM   2055  O   VAL X 133      31.068  27.175  24.357  0.00  0.00            
ATOM   2056  N   ALA X 134      29.384  25.795  23.812  0.00  0.00            
ATOM   2057  H   ALA X 134      28.744  25.439  23.116  0.00  0.00            
ATOM   2058  CA  ALA X 134      29.606  24.974  25.045  0.00  0.00            
ATOM   2059  HA  ALA X 134      29.657  25.721  25.837  0.00  0.00            
ATOM   2060  CB  ALA X 134      28.392  24.051  25.337  0.00  0.00            
ATOM   2061  HB1 ALA X 134      27.447  24.581  25.452  0.00  0.00            
ATOM   2062  HB2 ALA X 134      28.259  23.263  24.596  0.00  0.00            
ATOM   2063  HB3 ALA X 134      28.579  23.592  26.308  0.00  0.00            
ATOM   2064  C   ALA X 134      30.994  24.218  25.040  0.00  0.00            
ATOM   2065  O   ALA X 134      31.610  24.179  26.083  0.00  0.00            
ATOM   2066  N   ARG X 135      31.532  23.830  23.845  0.00  0.00            
ATOM   2067  H   ARG X 135      30.773  23.793  23.180  0.00  0.00            
ATOM   2068  CA  ARG X 135      32.825  23.283  23.442  0.00  0.00            
ATOM   2069  HA  ARG X 135      33.018  22.492  24.167  0.00  0.00            
ATOM   2070  CB  ARG X 135      32.663  22.712  22.024  0.00  0.00            
ATOM   2071  HB2 ARG X 135      31.846  21.992  21.987  0.00  0.00            
ATOM   2072  HB3 ARG X 135      32.376  23.473  21.298  0.00  0.00            
ATOM   2073  CG  ARG X 135      33.979  22.137  21.608  0.00  0.00            
ATOM   2074  HG2 ARG X 135      34.642  22.979  21.408  0.00  0.00            
ATOM   2075  HG3 ARG X 135      34.420  21.399  22.278  0.00  0.00            
ATOM   2076  CD  ARG X 135      34.027  21.363  20.324  0.00  0.00            
ATOM   2077  HD2 ARG X 135      34.910  20.725  20.308  0.00  0.00            
ATOM   2078  HD3 ARG X 135      33.153  20.714  20.276  0.00  0.00            
ATOM   2079  NE  ARG X 135      34.130  22.159  19.070  0.00  0.00            
ATOM   2080  HE  ARG X 135      33.249  22.214  18.579  0.00  0.00            
ATOM   2081  CZ  ARG X 135      35.214  22.514  18.347  0.00  0.00            
ATOM   2082  NH1 ARG X 135      36.364  22.230  18.812  0.00  0.00            
ATOM   2083 HH11 ARG X 135      36.408  21.801  19.725  0.00  0.00            
ATOM   2084 HH12 ARG X 135      37.155  22.511  18.251  0.00  0.00            
ATOM   2085  NH2 ARG X 135      35.123  23.010  17.204  0.00  0.00            
ATOM   2086 HH21 ARG X 135      34.215  23.320  16.886  0.00  0.00            
ATOM   2087 HH22 ARG X 135      35.938  23.339  16.706  0.00  0.00            
ATOM   2088  C   ARG X 135      33.923  24.349  23.535  0.00  0.00            
ATOM   2089  O   ARG X 135      34.959  24.020  24.046  0.00  0.00            
ATOM   2090  N   VAL X 136      33.634  25.636  23.222  0.00  0.00            
ATOM   2091  H   VAL X 136      32.746  25.716  22.748  0.00  0.00            
ATOM   2092  CA  VAL X 136      34.518  26.759  23.500  0.00  0.00            
ATOM   2093  HA  VAL X 136      35.445  26.435  23.027  0.00  0.00            
ATOM   2094  CB  VAL X 136      34.099  28.107  22.843  0.00  0.00            
ATOM   2095  HB  VAL X 136      33.058  28.391  22.995  0.00  0.00            
ATOM   2096  CG1 VAL X 136      34.889  29.362  23.294  0.00  0.00            
ATOM   2097 HG11 VAL X 136      34.817  29.628  24.348  0.00  0.00            
ATOM   2098 HG12 VAL X 136      35.934  29.258  23.004  0.00  0.00            
ATOM   2099 HG13 VAL X 136      34.611  30.309  22.831  0.00  0.00            
ATOM   2100  CG2 VAL X 136      34.367  28.098  21.332  0.00  0.00            
ATOM   2101 HG21 VAL X 136      33.852  28.874  20.766  0.00  0.00            
ATOM   2102 HG22 VAL X 136      35.438  28.166  21.141  0.00  0.00            
ATOM   2103 HG23 VAL X 136      34.184  27.095  20.946  0.00  0.00            
ATOM   2104  C   VAL X 136      34.758  26.804  25.037  0.00  0.00            
ATOM   2105  O   VAL X 136      35.878  27.029  25.431  0.00  0.00            
ATOM   2106  N   GLY X 137      33.714  26.853  25.852  0.00  0.00            
ATOM   2107  H   GLY X 137      32.914  26.489  25.355  0.00  0.00            
ATOM   2108  CA  GLY X 137      33.699  26.835  27.279  0.00  0.00            
ATOM   2109  HA2 GLY X 137      34.169  27.777  27.561  0.00  0.00            
ATOM   2110  HA3 GLY X 137      32.632  26.899  27.497  0.00  0.00            
ATOM   2111  C   GLY X 137      34.384  25.612  28.024  0.00  0.00            
ATOM   2112  O   GLY X 137      35.344  25.922  28.713  0.00  0.00            
ATOM   2113  N   ARG X 138      34.150  24.393  27.563  0.00  0.00            
ATOM   2114  H   ARG X 138      33.373  24.324  26.921  0.00  0.00            
ATOM   2115  CA  ARG X 138      34.969  23.265  27.797  0.00  0.00            
ATOM   2116  HA  ARG X 138      35.099  23.196  28.877  0.00  0.00            
ATOM   2117  CB  ARG X 138      34.464  21.913  27.202  0.00  0.00            
ATOM   2118  HB2 ARG X 138      34.369  21.947  26.116  0.00  0.00            
ATOM   2119  HB3 ARG X 138      35.235  21.193  27.476  0.00  0.00            
ATOM   2120  CG  ARG X 138      33.157  21.433  27.825  0.00  0.00            
ATOM   2121  HG2 ARG X 138      33.253  21.411  28.910  0.00  0.00            
ATOM   2122  HG3 ARG X 138      32.298  22.020  27.499  0.00  0.00            
ATOM   2123  CD  ARG X 138      33.028  19.921  27.504  0.00  0.00            
ATOM   2124  HD2 ARG X 138      33.934  19.527  27.966  0.00  0.00            
ATOM   2125  HD3 ARG X 138      32.134  19.514  27.976  0.00  0.00            
ATOM   2126  NE  ARG X 138      33.051  19.643  25.955  0.00  0.00            
ATOM   2127  HE  ARG X 138      33.918  19.556  25.444  0.00  0.00            
ATOM   2128  CZ  ARG X 138      31.910  19.736  25.215  0.00  0.00            
ATOM   2129  NH1 ARG X 138      30.795  20.094  25.722  0.00  0.00            
ATOM   2130 HH11 ARG X 138      30.739  20.347  26.698  0.00  0.00            
ATOM   2131 HH12 ARG X 138      29.986  20.044  25.119  0.00  0.00            
ATOM   2132  NH2 ARG X 138      31.904  19.418  23.968  0.00  0.00            
ATOM   2133 HH21 ARG X 138      32.699  18.980  23.526  0.00  0.00            
ATOM   2134 HH22 ARG X 138      31.149  19.686  23.352  0.00  0.00            
ATOM   2135  C   ARG X 138      36.437  23.468  27.404  0.00  0.00            
ATOM   2136  O   ARG X 138      37.316  23.076  28.222  0.00  0.00            
ATOM   2137  N   GLY X 139      36.713  24.008  26.258  0.00  0.00            
ATOM   2138  H   GLY X 139      36.092  24.125  25.471  0.00  0.00            
ATOM   2139  CA  GLY X 139      38.072  24.435  25.959  0.00  0.00            
ATOM   2140  HA2 GLY X 139      38.714  23.554  25.979  0.00  0.00            
ATOM   2141  HA3 GLY X 139      38.077  24.773  24.923  0.00  0.00            
ATOM   2142  C   GLY X 139      38.648  25.498  26.867  0.00  0.00            
ATOM   2143  O   GLY X 139      39.672  25.271  27.558  0.00  0.00            
ATOM   2144  N   MET X 140      37.867  26.499  27.212  0.00  0.00            
ATOM   2145  H   MET X 140      37.062  26.581  26.608  0.00  0.00            
ATOM   2146  CA  MET X 140      38.320  27.607  28.092  0.00  0.00            
ATOM   2147  HA  MET X 140      39.292  27.949  27.737  0.00  0.00            
ATOM   2148  CB  MET X 140      37.400  28.835  28.109  0.00  0.00            
ATOM   2149  HB2 MET X 140      36.362  28.504  28.150  0.00  0.00            
ATOM   2150  HB3 MET X 140      37.622  29.423  28.999  0.00  0.00            
ATOM   2151  CG  MET X 140      37.662  29.584  26.842  0.00  0.00            
ATOM   2152  HG2 MET X 140      38.714  29.867  26.888  0.00  0.00            
ATOM   2153  HG3 MET X 140      37.588  28.877  26.016  0.00  0.00            
ATOM   2154  SD  MET X 140      36.693  31.053  26.521  0.00  0.00            
ATOM   2155  CE  MET X 140      37.286  32.173  27.808  0.00  0.00            
ATOM   2156  HE1 MET X 140      36.684  33.064  27.981  0.00  0.00            
ATOM   2157  HE2 MET X 140      37.279  31.553  28.705  0.00  0.00            
ATOM   2158  HE3 MET X 140      38.274  32.599  27.634  0.00  0.00            
ATOM   2159  C   MET X 140      38.688  27.081  29.446  0.00  0.00            
ATOM   2160  O   MET X 140      39.834  27.343  29.920  0.00  0.00            
ATOM   2161  N   ALA X 141      37.787  26.238  29.982  0.00  0.00            
ATOM   2162  H   ALA X 141      36.984  25.975  29.429  0.00  0.00            
ATOM   2163  CA  ALA X 141      37.894  25.524  31.265  0.00  0.00            
ATOM   2164  HA  ALA X 141      38.006  26.350  31.967  0.00  0.00            
ATOM   2165  CB  ALA X 141      36.592  24.862  31.596  0.00  0.00            
ATOM   2166  HB1 ALA X 141      36.399  24.093  30.849  0.00  0.00            
ATOM   2167  HB2 ALA X 141      36.810  24.319  32.515  0.00  0.00            
ATOM   2168  HB3 ALA X 141      35.757  25.552  31.720  0.00  0.00            
ATOM   2169  C   ALA X 141      39.039  24.490  31.282  0.00  0.00            
ATOM   2170  O   ALA X 141      39.860  24.453  32.194  0.00  0.00            
ATOM   2171  N   GLY X 142      39.284  23.732  30.153  0.00  0.00            
ATOM   2172  H   GLY X 142      38.561  23.747  29.448  0.00  0.00            
ATOM   2173  CA  GLY X 142      40.457  22.855  30.022  0.00  0.00            
ATOM   2174  HA2 GLY X 142      40.294  22.075  30.766  0.00  0.00            
ATOM   2175  HA3 GLY X 142      40.454  22.286  29.093  0.00  0.00            
ATOM   2176  C   GLY X 142      41.776  23.565  30.194  0.00  0.00            
ATOM   2177  O   GLY X 142      42.687  23.186  30.925  0.00  0.00            
ATOM   2178  N   LEU X 143      41.877  24.753  29.601  0.00  0.00            
ATOM   2179  H   LEU X 143      41.119  24.882  28.946  0.00  0.00            
ATOM   2180  CA  LEU X 143      43.005  25.733  29.586  0.00  0.00            
ATOM   2181  HA  LEU X 143      43.947  25.233  29.361  0.00  0.00            
ATOM   2182  CB  LEU X 143      42.692  26.710  28.481  0.00  0.00            
ATOM   2183  HB2 LEU X 143      41.689  27.126  28.580  0.00  0.00            
ATOM   2184  HB3 LEU X 143      43.173  27.661  28.712  0.00  0.00            
ATOM   2185  CG  LEU X 143      42.793  26.263  27.056  0.00  0.00            
ATOM   2186  HG  LEU X 143      42.407  25.252  26.924  0.00  0.00            
ATOM   2187  CD1 LEU X 143      42.290  27.222  25.897  0.00  0.00            
ATOM   2188 HD11 LEU X 143      41.328  27.713  26.043  0.00  0.00            
ATOM   2189 HD12 LEU X 143      43.066  27.985  25.850  0.00  0.00            
ATOM   2190 HD13 LEU X 143      42.297  26.537  25.049  0.00  0.00            
ATOM   2191  CD2 LEU X 143      44.309  26.154  26.783  0.00  0.00            
ATOM   2192 HD21 LEU X 143      44.495  25.904  25.739  0.00  0.00            
ATOM   2193 HD22 LEU X 143      44.821  27.086  27.025  0.00  0.00            
ATOM   2194 HD23 LEU X 143      44.635  25.319  27.404  0.00  0.00            
ATOM   2195  C   LEU X 143      43.202  26.350  31.028  0.00  0.00            
ATOM   2196  O   LEU X 143      44.294  26.444  31.437  0.00  0.00            
ATOM   2197  N   GLY X 144      42.148  26.605  31.800  0.00  0.00            
ATOM   2198  H   GLY X 144      41.247  26.737  31.361  0.00  0.00            
ATOM   2199  CA  GLY X 144      42.160  27.008  33.204  0.00  0.00            
ATOM   2200  HA2 GLY X 144      42.704  27.951  33.242  0.00  0.00            
ATOM   2201  HA3 GLY X 144      41.132  27.254  33.472  0.00  0.00            
ATOM   2202  C   GLY X 144      42.740  25.956  34.122  0.00  0.00            
ATOM   2203  O   GLY X 144      43.727  26.169  34.791  0.00  0.00            
ATOM   2204  N   VAL X 145      42.221  24.743  34.198  0.00  0.00            
ATOM   2205  H   VAL X 145      41.437  24.609  33.575  0.00  0.00            
ATOM   2206  CA  VAL X 145      42.822  23.571  34.944  0.00  0.00            
ATOM   2207  HA  VAL X 145      42.914  23.805  36.005  0.00  0.00            
ATOM   2208  CB  VAL X 145      41.897  22.346  34.700  0.00  0.00            
ATOM   2209  HB  VAL X 145      41.704  22.101  33.655  0.00  0.00            
ATOM   2210  CG1 VAL X 145      42.383  21.078  35.528  0.00  0.00            
ATOM   2211 HG11 VAL X 145      42.388  21.382  36.575  0.00  0.00            
ATOM   2212 HG12 VAL X 145      41.711  20.246  35.316  0.00  0.00            
ATOM   2213 HG13 VAL X 145      43.431  20.909  35.282  0.00  0.00            
ATOM   2214  CG2 VAL X 145      40.571  22.668  35.264  0.00  0.00            
ATOM   2215 HG21 VAL X 145      40.163  23.632  34.961  0.00  0.00            
ATOM   2216 HG22 VAL X 145      39.800  21.924  35.063  0.00  0.00            
ATOM   2217 HG23 VAL X 145      40.604  22.750  36.351  0.00  0.00            
ATOM   2218  C   VAL X 145      44.233  23.225  34.489  0.00  0.00            
ATOM   2219  O   VAL X 145      45.027  22.980  35.345  0.00  0.00            
ATOM   2220  N   THR X 146      44.455  23.311  33.201  0.00  0.00            
ATOM   2221  H   THR X 146      43.743  23.572  32.534  0.00  0.00            
ATOM   2222  CA  THR X 146      45.826  23.089  32.658  0.00  0.00            
ATOM   2223  HA  THR X 146      46.140  22.109  33.019  0.00  0.00            
ATOM   2224  CB  THR X 146      45.840  22.987  31.132  0.00  0.00            
ATOM   2225  HB  THR X 146      45.500  23.974  30.819  0.00  0.00            
ATOM   2226  CG2 THR X 146      47.231  22.576  30.758  0.00  0.00            
ATOM   2227 HG21 THR X 146      47.835  23.484  30.779  0.00  0.00            
ATOM   2228 HG22 THR X 146      47.608  21.746  31.355  0.00  0.00            
ATOM   2229 HG23 THR X 146      47.224  22.296  29.704  0.00  0.00            
ATOM   2230  OG1 THR X 146      44.969  21.960  30.720  0.00  0.00            
ATOM   2231  HG1 THR X 146      44.086  22.220  30.994  0.00  0.00            
ATOM   2232  C   THR X 146      46.811  24.145  33.217  0.00  0.00            
ATOM   2233  O   THR X 146      47.932  23.804  33.624  0.00  0.00            
ATOM   2234  N   ILE X 147      46.455  25.434  33.277  0.00  0.00            
ATOM   2235  H   ILE X 147      45.610  25.689  32.787  0.00  0.00            
ATOM   2236  CA  ILE X 147      47.269  26.477  33.859  0.00  0.00            
ATOM   2237  HA  ILE X 147      48.218  26.365  33.335  0.00  0.00            
ATOM   2238  CB  ILE X 147      46.573  27.800  33.502  0.00  0.00            
ATOM   2239  HB  ILE X 147      45.491  27.677  33.556  0.00  0.00            
ATOM   2240  CG2 ILE X 147      47.041  28.934  34.555  0.00  0.00            
ATOM   2241 HG21 ILE X 147      48.113  28.838  34.732  0.00  0.00            
ATOM   2242 HG22 ILE X 147      46.859  29.877  34.039  0.00  0.00            
ATOM   2243 HG23 ILE X 147      46.441  28.853  35.462  0.00  0.00            
ATOM   2244  CG1 ILE X 147      46.985  28.168  32.019  0.00  0.00            
ATOM   2245 HG12 ILE X 147      47.982  28.596  31.912  0.00  0.00            
ATOM   2246 HG13 ILE X 147      46.898  27.288  31.383  0.00  0.00            
ATOM   2247  CD1 ILE X 147      46.070  29.239  31.476  0.00  0.00            
ATOM   2248 HD11 ILE X 147      45.063  29.104  31.869  0.00  0.00            
ATOM   2249 HD12 ILE X 147      46.457  30.221  31.749  0.00  0.00            
ATOM   2250 HD13 ILE X 147      46.055  29.217  30.387  0.00  0.00            
ATOM   2251  C   ILE X 147      47.507  26.179  35.316  0.00  0.00            
ATOM   2252  O   ILE X 147      48.630  26.309  35.830  0.00  0.00            
ATOM   2253  N   LEU X 148      46.427  25.850  36.079  0.00  0.00            
ATOM   2254  H   LEU X 148      45.531  25.898  35.614  0.00  0.00            
ATOM   2255  CA  LEU X 148      46.435  25.606  37.495  0.00  0.00            
ATOM   2256  HA  LEU X 148      46.945  26.442  37.974  0.00  0.00            
ATOM   2257  CB  LEU X 148      44.971  25.605  37.939  0.00  0.00            
ATOM   2258  HB2 LEU X 148      44.479  26.550  37.708  0.00  0.00            
ATOM   2259  HB3 LEU X 148      44.418  24.812  37.438  0.00  0.00            
ATOM   2260  CG  LEU X 148      44.842  25.217  39.444  0.00  0.00            
ATOM   2261  HG  LEU X 148      45.517  24.431  39.783  0.00  0.00            
ATOM   2262  CD1 LEU X 148      45.269  26.429  40.322  0.00  0.00            
ATOM   2263 HD11 LEU X 148      45.057  26.281  41.381  0.00  0.00            
ATOM   2264 HD12 LEU X 148      46.351  26.539  40.257  0.00  0.00            
ATOM   2265 HD13 LEU X 148      44.790  27.352  39.995  0.00  0.00            
ATOM   2266  CD2 LEU X 148      43.416  24.935  39.844  0.00  0.00            
ATOM   2267 HD21 LEU X 148      43.140  23.994  39.368  0.00  0.00            
ATOM   2268 HD22 LEU X 148      43.401  24.747  40.917  0.00  0.00            
ATOM   2269 HD23 LEU X 148      42.812  25.787  39.532  0.00  0.00            
ATOM   2270  C   LEU X 148      47.300  24.394  37.923  0.00  0.00            
ATOM   2271  O   LEU X 148      48.223  24.495  38.744  0.00  0.00            
ATOM   2272  N   ARG X 149      47.140  23.213  37.258  0.00  0.00            
ATOM   2273  H   ARG X 149      46.488  23.236  36.487  0.00  0.00            
ATOM   2274  CA  ARG X 149      48.122  22.089  37.353  0.00  0.00            
ATOM   2275  HA  ARG X 149      48.146  21.611  38.332  0.00  0.00            
ATOM   2276  CB  ARG X 149      47.914  20.957  36.316  0.00  0.00            
ATOM   2277  HB2 ARG X 149      47.752  21.423  35.344  0.00  0.00            
ATOM   2278  HB3 ARG X 149      48.750  20.266  36.427  0.00  0.00            
ATOM   2279  CG  ARG X 149      46.667  20.175  36.724  0.00  0.00            
ATOM   2280  HG2 ARG X 149      46.756  19.558  37.618  0.00  0.00            
ATOM   2281  HG3 ARG X 149      45.809  20.823  36.904  0.00  0.00            
ATOM   2282  CD  ARG X 149      46.126  19.236  35.666  0.00  0.00            
ATOM   2283  HD2 ARG X 149      45.870  19.734  34.731  0.00  0.00            
ATOM   2284  HD3 ARG X 149      46.946  18.534  35.515  0.00  0.00            
ATOM   2285  NE  ARG X 149      44.977  18.474  36.222  0.00  0.00            
ATOM   2286  HE  ARG X 149      45.109  17.942  37.070  0.00  0.00            
ATOM   2287  CZ  ARG X 149      43.906  18.007  35.536  0.00  0.00            
ATOM   2288  NH1 ARG X 149      43.714  18.237  34.314  0.00  0.00            
ATOM   2289 HH11 ARG X 149      44.383  18.656  33.684  0.00  0.00            
ATOM   2290 HH12 ARG X 149      42.955  17.721  33.893  0.00  0.00            
ATOM   2291  NH2 ARG X 149      43.033  17.233  36.109  0.00  0.00            
ATOM   2292 HH21 ARG X 149      43.124  17.087  37.104  0.00  0.00            
ATOM   2293 HH22 ARG X 149      42.209  16.918  35.618  0.00  0.00            
ATOM   2294  C   ARG X 149      49.586  22.671  37.135  0.00  0.00            
ATOM   2295  O   ARG X 149      50.408  22.292  37.934  0.00  0.00            
ATOM   2296  N   GLY X 150      49.784  23.630  36.226  0.00  0.00            
ATOM   2297  H   GLY X 150      49.034  23.955  35.632  0.00  0.00            
ATOM   2298  CA  GLY X 150      51.169  24.099  35.948  0.00  0.00            
ATOM   2299  HA2 GLY X 150      51.834  23.235  35.953  0.00  0.00            
ATOM   2300  HA3 GLY X 150      51.157  24.692  35.033  0.00  0.00            
ATOM   2301  C   GLY X 150      51.655  25.044  37.085  0.00  0.00            
ATOM   2302  O   GLY X 150      52.862  25.043  37.354  0.00  0.00            
ATOM   2303  N   VAL X 151      50.740  25.657  37.823  0.00  0.00            
ATOM   2304  H   VAL X 151      49.768  25.509  37.593  0.00  0.00            
ATOM   2305  CA  VAL X 151      51.120  26.462  39.006  0.00  0.00            
ATOM   2306  HA  VAL X 151      51.977  27.065  38.706  0.00  0.00            
ATOM   2307  CB  VAL X 151      50.025  27.481  39.453  0.00  0.00            
ATOM   2308  HB  VAL X 151      49.058  27.005  39.616  0.00  0.00            
ATOM   2309  CG1 VAL X 151      50.401  28.090  40.843  0.00  0.00            
ATOM   2310 HG11 VAL X 151      50.510  27.338  41.624  0.00  0.00            
ATOM   2311 HG12 VAL X 151      51.360  28.592  40.710  0.00  0.00            
ATOM   2312 HG13 VAL X 151      49.596  28.786  41.078  0.00  0.00            
ATOM   2313  CG2 VAL X 151      49.957  28.628  38.483  0.00  0.00            
ATOM   2314 HG21 VAL X 151      50.908  29.134  38.314  0.00  0.00            
ATOM   2315 HG22 VAL X 151      49.505  28.307  37.544  0.00  0.00            
ATOM   2316 HG23 VAL X 151      49.271  29.350  38.925  0.00  0.00            
ATOM   2317  C   VAL X 151      51.455  25.611  40.253  0.00  0.00            
ATOM   2318  O   VAL X 151      52.460  25.822  40.880  0.00  0.00            
ATOM   2319  N   LEU X 152      50.702  24.509  40.451  0.00  0.00            
ATOM   2320  H   LEU X 152      49.789  24.471  40.020  0.00  0.00            
ATOM   2321  CA  LEU X 152      50.935  23.659  41.631  0.00  0.00            
ATOM   2322  HA  LEU X 152      51.141  24.331  42.465  0.00  0.00            
ATOM   2323  CB  LEU X 152      49.718  22.958  42.010  0.00  0.00            
ATOM   2324  HB2 LEU X 152      49.601  22.177  41.259  0.00  0.00            
ATOM   2325  HB3 LEU X 152      49.802  22.539  43.013  0.00  0.00            
ATOM   2326  CG  LEU X 152      48.374  23.792  42.197  0.00  0.00            
ATOM   2327  HG  LEU X 152      48.174  24.252  41.229  0.00  0.00            
ATOM   2328  CD1 LEU X 152      47.254  22.912  42.634  0.00  0.00            
ATOM   2329 HD11 LEU X 152      47.468  22.535  43.634  0.00  0.00            
ATOM   2330 HD12 LEU X 152      46.317  23.468  42.647  0.00  0.00            
ATOM   2331 HD13 LEU X 152      47.213  22.001  42.037  0.00  0.00            
ATOM   2332  CD2 LEU X 152      48.476  25.056  43.024  0.00  0.00            
ATOM   2333 HD21 LEU X 152      49.315  25.656  42.673  0.00  0.00            
ATOM   2334 HD22 LEU X 152      47.523  25.528  42.784  0.00  0.00            
ATOM   2335 HD23 LEU X 152      48.485  24.914  44.104  0.00  0.00            
ATOM   2336  C   LEU X 152      52.199  22.827  41.381  0.00  0.00            
ATOM   2337  O   LEU X 152      52.836  22.337  42.330  0.00  0.00            
ATOM   2338  N   GLU X 153      52.603  22.506  40.146  0.00  0.00            
ATOM   2339  H   GLU X 153      52.023  22.816  39.379  0.00  0.00            
ATOM   2340  CA  GLU X 153      53.751  21.716  39.721  0.00  0.00            
ATOM   2341  HA  GLU X 153      53.865  20.949  40.488  0.00  0.00            
ATOM   2342  CB  GLU X 153      53.381  21.290  38.253  0.00  0.00            
ATOM   2343  HB2 GLU X 153      52.487  20.667  38.276  0.00  0.00            
ATOM   2344  HB3 GLU X 153      53.150  22.182  37.670  0.00  0.00            
ATOM   2345  CG  GLU X 153      54.391  20.458  37.415  0.00  0.00            
ATOM   2346  HG2 GLU X 153      54.143  20.597  36.363  0.00  0.00            
ATOM   2347  HG3 GLU X 153      55.375  20.891  37.596  0.00  0.00            
ATOM   2348  CD  GLU X 153      54.438  18.966  37.746  0.00  0.00            
ATOM   2349  OE1 GLU X 153      55.219  18.680  38.649  0.00  0.00            
ATOM   2350  OE2 GLU X 153      53.668  18.095  37.243  0.00  0.00            
ATOM   2351  C   GLU X 153      54.972  22.570  39.793  0.00  0.00            
ATOM   2352  O   GLU X 153      55.905  22.258  40.487  0.00  0.00            
ATOM   2353  N   HIE X 154      54.960  23.857  39.338  0.00  0.00            
ATOM   2354  H   HIE X 154      54.203  24.040  38.696  0.00  0.00            
ATOM   2355  CA  HIE X 154      56.104  24.818  39.434  0.00  0.00            
ATOM   2356  HA  HIE X 154      56.989  24.329  39.026  0.00  0.00            
ATOM   2357  CB  HIE X 154      55.810  26.098  38.607  0.00  0.00            
ATOM   2358  HB2 HIE X 154      55.480  25.820  37.606  0.00  0.00            
ATOM   2359  HB3 HIE X 154      55.223  26.857  39.124  0.00  0.00            
ATOM   2360  CG  HIE X 154      57.033  26.953  38.379  0.00  0.00            
ATOM   2361  ND1 HIE X 154      57.594  27.293  37.137  0.00  0.00            
ATOM   2362  CE1 HIE X 154      58.623  28.128  37.271  0.00  0.00            
ATOM   2363  HE1 HIE X 154      59.305  28.467  36.506  0.00  0.00            
ATOM   2364  NE2 HIE X 154      58.775  28.250  38.596  0.00  0.00            
ATOM   2365  HE2 HIE X 154      59.582  28.702  39.001  0.00  0.00            
ATOM   2366  CD2 HIE X 154      57.747  27.588  39.290  0.00  0.00            
ATOM   2367  HD2 HIE X 154      57.425  27.526  40.319  0.00  0.00            
ATOM   2368  C   HIE X 154      56.316  25.176  40.897  0.00  0.00            
ATOM   2369  O   HIE X 154      57.494  25.326  41.256  0.00  0.00            
ATOM   2370  N   LEU X 155      55.324  25.261  41.806  0.00  0.00            
ATOM   2371  H   LEU X 155      54.355  25.280  41.522  0.00  0.00            
ATOM   2372  CA  LEU X 155      55.578  25.447  43.211  0.00  0.00            
ATOM   2373  HA  LEU X 155      56.397  26.122  43.459  0.00  0.00            
ATOM   2374  CB  LEU X 155      54.320  26.051  43.749  0.00  0.00            
ATOM   2375  HB2 LEU X 155      53.470  25.427  43.473  0.00  0.00            
ATOM   2376  HB3 LEU X 155      54.242  25.995  44.834  0.00  0.00            
ATOM   2377  CG  LEU X 155      54.132  27.533  43.250  0.00  0.00            
ATOM   2378  HG  LEU X 155      54.034  27.549  42.165  0.00  0.00            
ATOM   2379  CD1 LEU X 155      52.758  27.869  43.869  0.00  0.00            
ATOM   2380 HD11 LEU X 155      52.455  28.880  43.594  0.00  0.00            
ATOM   2381 HD12 LEU X 155      52.028  27.148  43.500  0.00  0.00            
ATOM   2382 HD13 LEU X 155      52.849  27.836  44.955  0.00  0.00            
ATOM   2383  CD2 LEU X 155      55.167  28.595  43.658  0.00  0.00            
ATOM   2384 HD21 LEU X 155      56.163  28.229  43.408  0.00  0.00            
ATOM   2385 HD22 LEU X 155      54.840  29.555  43.261  0.00  0.00            
ATOM   2386 HD23 LEU X 155      55.132  28.641  44.747  0.00  0.00            
ATOM   2387  C   LEU X 155      55.882  24.113  43.969  0.00  0.00            
ATOM   2388  O   LEU X 155      56.032  24.175  45.197  0.00  0.00            
ATOM   2389  N   ARG X 156      55.896  22.969  43.255  0.00  0.00            
ATOM   2390  H   ARG X 156      55.772  23.103  42.261  0.00  0.00            
ATOM   2391  CA  ARG X 156      56.254  21.602  43.716  0.00  0.00            
ATOM   2392  HA  ARG X 156      56.289  20.972  42.828  0.00  0.00            
ATOM   2393  CB  ARG X 156      57.728  21.661  44.193  0.00  0.00            
ATOM   2394  HB2 ARG X 156      58.157  22.528  43.691  0.00  0.00            
ATOM   2395  HB3 ARG X 156      57.870  21.918  45.242  0.00  0.00            
ATOM   2396  CG  ARG X 156      58.529  20.407  43.925  0.00  0.00            
ATOM   2397  HG2 ARG X 156      58.099  19.600  44.519  0.00  0.00            
ATOM   2398  HG3 ARG X 156      58.440  20.116  42.878  0.00  0.00            
ATOM   2399  CD  ARG X 156      59.986  20.625  44.315  0.00  0.00            
ATOM   2400  HD2 ARG X 156      60.354  21.472  43.734  0.00  0.00            
ATOM   2401  HD3 ARG X 156      59.959  20.932  45.360  0.00  0.00            
ATOM   2402  NE  ARG X 156      60.873  19.462  44.049  0.00  0.00            
ATOM   2403  HE  ARG X 156      60.505  18.609  43.651  0.00  0.00            
ATOM   2404  CZ  ARG X 156      62.185  19.542  44.172  0.00  0.00            
ATOM   2405  NH1 ARG X 156      62.920  20.612  44.447  0.00  0.00            
ATOM   2406 HH11 ARG X 156      62.461  21.485  44.663  0.00  0.00            
ATOM   2407 HH12 ARG X 156      63.859  20.569  44.078  0.00  0.00            
ATOM   2408  NH2 ARG X 156      62.841  18.463  43.892  0.00  0.00            
ATOM   2409 HH21 ARG X 156      62.296  17.638  43.684  0.00  0.00            
ATOM   2410 HH22 ARG X 156      63.829  18.471  44.099  0.00  0.00            
ATOM   2411  C   ARG X 156      55.259  20.861  44.738  0.00  0.00            
ATOM   2412  O   ARG X 156      55.574  19.843  45.412  0.00  0.00            
ATOM   2413  N   LEU X 157      54.078  21.432  44.885  0.00  0.00            
ATOM   2414  H   LEU X 157      53.715  21.867  44.050  0.00  0.00            
ATOM   2415  CA  LEU X 157      53.026  20.965  45.797  0.00  0.00            
ATOM   2416  HA  LEU X 157      53.278  20.935  46.858  0.00  0.00            
ATOM   2417  CB  LEU X 157      51.887  21.938  45.621  0.00  0.00            
ATOM   2418  HB2 LEU X 157      51.757  22.048  44.544  0.00  0.00            
ATOM   2419  HB3 LEU X 157      50.926  21.590  46.001  0.00  0.00            
ATOM   2420  CG  LEU X 157      52.086  23.476  46.091  0.00  0.00            
ATOM   2421  HG  LEU X 157      52.925  23.919  45.555  0.00  0.00            
ATOM   2422  CD1 LEU X 157      50.765  24.167  45.667  0.00  0.00            
ATOM   2423 HD11 LEU X 157      49.966  23.772  46.294  0.00  0.00            
ATOM   2424 HD12 LEU X 157      50.812  25.256  45.687  0.00  0.00            
ATOM   2425 HD13 LEU X 157      50.442  23.881  44.666  0.00  0.00            
ATOM   2426  CD2 LEU X 157      52.315  23.590  47.632  0.00  0.00            
ATOM   2427 HD21 LEU X 157      53.298  23.147  47.792  0.00  0.00            
ATOM   2428 HD22 LEU X 157      52.324  24.591  48.064  0.00  0.00            
ATOM   2429 HD23 LEU X 157      51.606  22.937  48.142  0.00  0.00            
ATOM   2430  C   LEU X 157      52.541  19.586  45.368  0.00  0.00            
ATOM   2431  O   LEU X 157      52.545  19.249  44.173  0.00  0.00            
ATOM   2432  N   PRO X 158      52.209  18.756  46.359  0.00  0.00            
ATOM   2433  CD  PRO X 158      52.607  18.902  47.739  0.00  0.00            
ATOM   2434  HD2 PRO X 158      52.317  19.890  48.098  0.00  0.00            
ATOM   2435  HD3 PRO X 158      53.687  18.791  47.828  0.00  0.00            
ATOM   2436  CG  PRO X 158      51.716  17.775  48.371  0.00  0.00            
ATOM   2437  HG2 PRO X 158      50.669  18.079  48.369  0.00  0.00            
ATOM   2438  HG3 PRO X 158      51.957  17.516  49.401  0.00  0.00            
ATOM   2439  CB  PRO X 158      51.932  16.585  47.421  0.00  0.00            
ATOM   2440  HB2 PRO X 158      51.034  15.968  47.402  0.00  0.00            
ATOM   2441  HB3 PRO X 158      52.826  16.006  47.653  0.00  0.00            
ATOM   2442  CA  PRO X 158      51.993  17.303  46.125  0.00  0.00            
ATOM   2443  HA  PRO X 158      52.794  16.854  45.538  0.00  0.00            
ATOM   2444  C   PRO X 158      50.751  17.059  45.405  0.00  0.00            
ATOM   2445  O   PRO X 158      49.655  17.470  45.765  0.00  0.00            
ATOM   2446  N   ARG X 159      50.886  16.373  44.245  0.00  0.00            
ATOM   2447  H   ARG X 159      51.778  15.900  44.252  0.00  0.00            
ATOM   2448  CA  ARG X 159      49.831  15.961  43.300  0.00  0.00            
ATOM   2449  HA  ARG X 159      49.358  16.826  42.835  0.00  0.00            
ATOM   2450  CB  ARG X 159      50.350  15.266  42.006  0.00  0.00            
ATOM   2451  HB2 ARG X 159      50.660  14.249  42.245  0.00  0.00            
ATOM   2452  HB3 ARG X 159      49.578  15.371  41.244  0.00  0.00            
ATOM   2453  CG  ARG X 159      51.598  15.978  41.302  0.00  0.00            
ATOM   2454  HG2 ARG X 159      51.393  17.049  41.302  0.00  0.00            
ATOM   2455  HG3 ARG X 159      52.489  15.889  41.923  0.00  0.00            
ATOM   2456  CD  ARG X 159      51.794  15.483  39.855  0.00  0.00            
ATOM   2457  HD2 ARG X 159      51.828  14.394  39.819  0.00  0.00            
ATOM   2458  HD3 ARG X 159      50.965  15.732  39.193  0.00  0.00            
ATOM   2459  NE  ARG X 159      53.085  15.956  39.283  0.00  0.00            
ATOM   2460  HE  ARG X 159      53.233  16.708  38.625  0.00  0.00            
ATOM   2461  CZ  ARG X 159      54.243  15.320  39.595  0.00  0.00            
ATOM   2462  NH1 ARG X 159      54.343  14.196  40.268  0.00  0.00            
ATOM   2463 HH11 ARG X 159      53.502  13.675  40.474  0.00  0.00            
ATOM   2464 HH12 ARG X 159      55.251  13.771  40.147  0.00  0.00            
ATOM   2465  NH2 ARG X 159      55.372  15.922  39.264  0.00  0.00            
ATOM   2466 HH21 ARG X 159      55.357  16.857  38.882  0.00  0.00            
ATOM   2467 HH22 ARG X 159      56.253  15.504  39.526  0.00  0.00            
ATOM   2468  C   ARG X 159      48.608  15.220  43.952  0.00  0.00            
ATOM   2469  O   ARG X 159      47.440  15.381  43.650  0.00  0.00            
ATOM   2470  N   GLU X 160      49.006  14.460  44.976  0.00  0.00            
ATOM   2471  H   GLU X 160      49.984  14.251  45.117  0.00  0.00            
ATOM   2472  CA  GLU X 160      48.000  13.706  45.690  0.00  0.00            
ATOM   2473  HA  GLU X 160      47.456  13.145  44.930  0.00  0.00            
ATOM   2474  CB  GLU X 160      48.767  12.662  46.523  0.00  0.00            
ATOM   2475  HB2 GLU X 160      49.447  12.268  45.768  0.00  0.00            
ATOM   2476  HB3 GLU X 160      49.294  13.246  47.277  0.00  0.00            
ATOM   2477  CG  GLU X 160      47.983  11.536  47.189  0.00  0.00            
ATOM   2478  HG2 GLU X 160      47.278  11.174  46.441  0.00  0.00            
ATOM   2479  HG3 GLU X 160      48.714  10.761  47.417  0.00  0.00            
ATOM   2480  CD  GLU X 160      47.214  11.973  48.483  0.00  0.00            
ATOM   2481  OE1 GLU X 160      46.210  11.344  48.861  0.00  0.00            
ATOM   2482  OE2 GLU X 160      47.811  12.877  49.200  0.00  0.00            
ATOM   2483  C   GLU X 160      47.106  14.620  46.505  0.00  0.00            
ATOM   2484  O   GLU X 160      46.035  14.254  46.918  0.00  0.00            
ATOM   2485  N   HIE X 161      47.417  15.867  46.686  0.00  0.00            
ATOM   2486  H   HIE X 161      48.361  16.136  46.446  0.00  0.00            
ATOM   2487  CA  HIE X 161      46.628  16.888  47.454  0.00  0.00            
ATOM   2488  HA  HIE X 161      45.928  16.360  48.101  0.00  0.00            
ATOM   2489  CB  HIE X 161      47.562  17.738  48.326  0.00  0.00            
ATOM   2490  HB2 HIE X 161      48.309  18.201  47.681  0.00  0.00            
ATOM   2491  HB3 HIE X 161      46.928  18.456  48.847  0.00  0.00            
ATOM   2492  CG  HIE X 161      48.402  16.946  49.393  0.00  0.00            
ATOM   2493  ND1 HIE X 161      48.691  17.406  50.727  0.00  0.00            
ATOM   2494  CE1 HIE X 161      49.572  16.490  51.235  0.00  0.00            
ATOM   2495  HE1 HIE X 161      50.034  16.543  52.210  0.00  0.00            
ATOM   2496  NE2 HIE X 161      49.713  15.486  50.360  0.00  0.00            
ATOM   2497  HE2 HIE X 161      50.301  14.682  50.529  0.00  0.00            
ATOM   2498  CD2 HIE X 161      49.088  15.802  49.209  0.00  0.00            
ATOM   2499  HD2 HIE X 161      49.202  15.216  48.309  0.00  0.00            
ATOM   2500  C   HIE X 161      45.899  17.847  46.523  0.00  0.00            
ATOM   2501  O   HIE X 161      44.950  18.502  46.963  0.00  0.00            
ATOM   2502  N   TRP X 162      46.369  18.004  45.279  0.00  0.00            
ATOM   2503  H   TRP X 162      47.110  17.396  44.960  0.00  0.00            
ATOM   2504  CA  TRP X 162      45.851  18.956  44.349  0.00  0.00            
ATOM   2505  HA  TRP X 162      46.165  19.935  44.711  0.00  0.00            
ATOM   2506  CB  TRP X 162      46.464  18.721  42.969  0.00  0.00            
ATOM   2507  HB2 TRP X 162      46.231  17.744  42.546  0.00  0.00            
ATOM   2508  HB3 TRP X 162      45.840  19.372  42.357  0.00  0.00            
ATOM   2509  CG  TRP X 162      47.965  19.091  42.636  0.00  0.00            
ATOM   2510  CD1 TRP X 162      48.870  19.561  43.594  0.00  0.00            
ATOM   2511  HD1 TRP X 162      48.673  19.715  44.644  0.00  0.00            
ATOM   2512  NE1 TRP X 162      50.056  19.869  42.908  0.00  0.00            
ATOM   2513  HE1 TRP X 162      50.934  19.909  43.406  0.00  0.00            
ATOM   2514  CE2 TRP X 162      50.080  19.538  41.597  0.00  0.00            
ATOM   2515  CZ2 TRP X 162      51.038  19.425  40.591  0.00  0.00            
ATOM   2516  HZ2 TRP X 162      52.044  19.784  40.750  0.00  0.00            
ATOM   2517  CH2 TRP X 162      50.672  18.850  39.394  0.00  0.00            
ATOM   2518  HH2 TRP X 162      51.426  18.903  38.623  0.00  0.00            
ATOM   2519  CZ3 TRP X 162      49.488  18.304  39.180  0.00  0.00            
ATOM   2520  HZ3 TRP X 162      49.282  17.840  38.227  0.00  0.00            
ATOM   2521  CE3 TRP X 162      48.497  18.414  40.122  0.00  0.00            
ATOM   2522  HE3 TRP X 162      47.505  18.047  39.904  0.00  0.00            
ATOM   2523  CD2 TRP X 162      48.711  19.031  41.376  0.00  0.00            
ATOM   2524  C   TRP X 162      44.333  18.844  44.184  0.00  0.00            
ATOM   2525  O   TRP X 162      43.735  19.934  44.083  0.00  0.00            
ATOM   2526  N   ALA X 163      43.716  17.703  44.302  0.00  0.00            
ATOM   2527  H   ALA X 163      44.236  16.856  44.483  0.00  0.00            
ATOM   2528  CA  ALA X 163      42.265  17.695  44.206  0.00  0.00            
ATOM   2529  HA  ALA X 163      42.052  18.435  43.435  0.00  0.00            
ATOM   2530  CB  ALA X 163      41.766  16.290  43.628  0.00  0.00            
ATOM   2531  HB1 ALA X 163      42.013  16.229  42.569  0.00  0.00            
ATOM   2532  HB2 ALA X 163      42.124  15.511  44.301  0.00  0.00            
ATOM   2533  HB3 ALA X 163      40.684  16.164  43.583  0.00  0.00            
ATOM   2534  C   ALA X 163      41.596  18.115  45.522  0.00  0.00            
ATOM   2535  O   ALA X 163      40.539  18.687  45.314  0.00  0.00            
ATOM   2536  N   ARG X 164      42.189  17.770  46.708  0.00  0.00            
ATOM   2537  H   ARG X 164      42.843  17.000  46.690  0.00  0.00            
ATOM   2538  CA  ARG X 164      41.517  18.152  47.997  0.00  0.00            
ATOM   2539  HA  ARG X 164      40.483  17.829  47.879  0.00  0.00            
ATOM   2540  CB  ARG X 164      42.237  17.616  49.255  0.00  0.00            
ATOM   2541  HB2 ARG X 164      43.325  17.637  49.181  0.00  0.00            
ATOM   2542  HB3 ARG X 164      41.913  18.203  50.115  0.00  0.00            
ATOM   2543  CG  ARG X 164      41.874  16.180  49.461  0.00  0.00            
ATOM   2544  HG2 ARG X 164      40.789  16.078  49.511  0.00  0.00            
ATOM   2545  HG3 ARG X 164      42.193  15.624  48.580  0.00  0.00            
ATOM   2546  CD  ARG X 164      42.434  15.441  50.651  0.00  0.00            
ATOM   2547  HD2 ARG X 164      42.200  16.006  51.554  0.00  0.00            
ATOM   2548  HD3 ARG X 164      41.915  14.502  50.842  0.00  0.00            
ATOM   2549  NE  ARG X 164      43.878  15.376  50.666  0.00  0.00            
ATOM   2550  HE  ARG X 164      44.359  16.177  51.049  0.00  0.00            
ATOM   2551  CZ  ARG X 164      44.754  14.557  50.107  0.00  0.00            
ATOM   2552  NH1 ARG X 164      44.363  13.497  49.480  0.00  0.00            
ATOM   2553 HH11 ARG X 164      43.387  13.240  49.511  0.00  0.00            
ATOM   2554 HH12 ARG X 164      45.066  12.877  49.104  0.00  0.00            
ATOM   2555  NH2 ARG X 164      46.047  14.844  50.093  0.00  0.00            
ATOM   2556 HH21 ARG X 164      46.422  15.712  50.447  0.00  0.00            
ATOM   2557 HH22 ARG X 164      46.683  14.116  49.799  0.00  0.00            
ATOM   2558  C   ARG X 164      41.658  19.663  48.118  0.00  0.00            
ATOM   2559  O   ARG X 164      40.720  20.362  48.480  0.00  0.00            
ATOM   2560  N   VAL X 165      42.774  20.253  47.634  0.00  0.00            
ATOM   2561  H   VAL X 165      43.474  19.568  47.385  0.00  0.00            
ATOM   2562  CA  VAL X 165      43.171  21.643  47.727  0.00  0.00            
ATOM   2563  HA  VAL X 165      42.984  22.048  48.722  0.00  0.00            
ATOM   2564  CB  VAL X 165      44.659  21.835  47.293  0.00  0.00            
ATOM   2565  HB  VAL X 165      44.882  21.261  46.394  0.00  0.00            
ATOM   2566  CG1 VAL X 165      45.040  23.293  47.109  0.00  0.00            
ATOM   2567 HG11 VAL X 165      46.082  23.329  46.790  0.00  0.00            
ATOM   2568 HG12 VAL X 165      44.421  23.614  46.271  0.00  0.00            
ATOM   2569 HG13 VAL X 165      44.870  23.860  48.024  0.00  0.00            
ATOM   2570  CG2 VAL X 165      45.615  21.208  48.275  0.00  0.00            
ATOM   2571 HG21 VAL X 165      45.254  20.363  48.861  0.00  0.00            
ATOM   2572 HG22 VAL X 165      46.489  20.860  47.725  0.00  0.00            
ATOM   2573 HG23 VAL X 165      46.051  21.859  49.032  0.00  0.00            
ATOM   2574  C   VAL X 165      42.255  22.546  46.880  0.00  0.00            
ATOM   2575  O   VAL X 165      41.633  23.452  47.432  0.00  0.00            
ATOM   2576  N   THR X 166      42.012  22.193  45.592  0.00  0.00            
ATOM   2577  H   THR X 166      42.567  21.434  45.223  0.00  0.00            
ATOM   2578  CA  THR X 166      41.286  23.013  44.605  0.00  0.00            
ATOM   2579  HA  THR X 166      41.377  24.053  44.916  0.00  0.00            
ATOM   2580  CB  THR X 166      42.009  22.864  43.258  0.00  0.00            
ATOM   2581  HB  THR X 166      41.552  23.599  42.595  0.00  0.00            
ATOM   2582  CG2 THR X 166      43.459  23.225  43.384  0.00  0.00            
ATOM   2583 HG21 THR X 166      44.040  22.621  44.080  0.00  0.00            
ATOM   2584 HG22 THR X 166      43.896  23.261  42.386  0.00  0.00            
ATOM   2585 HG23 THR X 166      43.618  24.262  43.680  0.00  0.00            
ATOM   2586  OG1 THR X 166      41.940  21.573  42.769  0.00  0.00            
ATOM   2587  HG1 THR X 166      42.601  21.006  43.173  0.00  0.00            
ATOM   2588  C   THR X 166      39.851  22.767  44.555  0.00  0.00            
ATOM   2589  O   THR X 166      39.148  23.175  43.591  0.00  0.00            
ATOM   2590  N   GLY X 167      39.271  22.105  45.567  0.00  0.00            
ATOM   2591  H   GLY X 167      39.908  21.941  46.334  0.00  0.00            
ATOM   2592  CA  GLY X 167      37.826  21.840  45.672  0.00  0.00            
ATOM   2593  HA2 GLY X 167      37.528  21.459  46.648  0.00  0.00            
ATOM   2594  HA3 GLY X 167      37.247  22.761  45.613  0.00  0.00            
ATOM   2595  C   GLY X 167      37.226  20.856  44.653  0.00  0.00            
ATOM   2596  O   GLY X 167      36.097  21.026  44.136  0.00  0.00            
ATOM   2597  N   GLY X 168      38.073  19.923  44.248  0.00  0.00            
ATOM   2598  H   GLY X 168      39.018  19.878  44.604  0.00  0.00            
ATOM   2599  CA  GLY X 168      37.809  18.946  43.124  0.00  0.00            
ATOM   2600  HA2 GLY X 168      38.638  18.238  43.110  0.00  0.00            
ATOM   2601  HA3 GLY X 168      36.830  18.478  43.224  0.00  0.00            
ATOM   2602  C   GLY X 168      37.857  19.528  41.708  0.00  0.00            
ATOM   2603  O   GLY X 168      37.307  18.866  40.826  0.00  0.00            
ATOM   2604  N   LEU X 169      38.423  20.705  41.464  0.00  0.00            
ATOM   2605  H   LEU X 169      38.857  21.093  42.290  0.00  0.00            
ATOM   2606  CA  LEU X 169      38.564  21.464  40.152  0.00  0.00            
ATOM   2607  HA  LEU X 169      37.534  21.490  39.796  0.00  0.00            
ATOM   2608  CB  LEU X 169      39.118  22.907  40.436  0.00  0.00            
ATOM   2609  HB2 LEU X 169      38.413  23.366  41.129  0.00  0.00            
ATOM   2610  HB3 LEU X 169      40.089  22.739  40.900  0.00  0.00            
ATOM   2611  CG  LEU X 169      39.342  23.892  39.213  0.00  0.00            
ATOM   2612  HG  LEU X 169      40.126  23.607  38.512  0.00  0.00            
ATOM   2613  CD1 LEU X 169      37.949  24.057  38.527  0.00  0.00            
ATOM   2614 HD11 LEU X 169      37.950  24.701  37.648  0.00  0.00            
ATOM   2615 HD12 LEU X 169      37.438  23.131  38.267  0.00  0.00            
ATOM   2616 HD13 LEU X 169      37.332  24.551  39.277  0.00  0.00            
ATOM   2617  CD2 LEU X 169      39.638  25.244  39.858  0.00  0.00            
ATOM   2618 HD21 LEU X 169      39.544  26.092  39.181  0.00  0.00            
ATOM   2619 HD22 LEU X 169      38.940  25.429  40.675  0.00  0.00            
ATOM   2620 HD23 LEU X 169      40.669  25.226  40.211  0.00  0.00            
ATOM   2621  C   LEU X 169      39.409  20.586  39.189  0.00  0.00            
ATOM   2622  O   LEU X 169      38.963  20.369  38.090  0.00  0.00            
ATOM   2623  N   THR X 170      40.558  20.051  39.672  0.00  0.00            
ATOM   2624  H   THR X 170      40.866  20.291  40.604  0.00  0.00            
ATOM   2625  CA  THR X 170      41.356  19.037  38.995  0.00  0.00            
ATOM   2626  HA  THR X 170      41.679  19.397  38.018  0.00  0.00            
ATOM   2627  CB  THR X 170      42.738  18.813  39.699  0.00  0.00            
ATOM   2628  HB  THR X 170      43.399  18.155  39.135  0.00  0.00            
ATOM   2629  CG2 THR X 170      43.551  20.155  39.887  0.00  0.00            
ATOM   2630 HG21 THR X 170      44.592  19.865  40.023  0.00  0.00            
ATOM   2631 HG22 THR X 170      43.384  20.752  38.990  0.00  0.00            
ATOM   2632 HG23 THR X 170      43.330  20.700  40.805  0.00  0.00            
ATOM   2633  OG1 THR X 170      42.511  18.251  40.993  0.00  0.00            
ATOM   2634  HG1 THR X 170      42.870  17.361  41.027  0.00  0.00            
ATOM   2635  C   THR X 170      40.597  17.662  38.817  0.00  0.00            
ATOM   2636  O   THR X 170      41.245  16.667  38.394  0.00  0.00            
ATOM   2637  N   GLU X 171      39.321  17.585  39.153  0.00  0.00            
ATOM   2638  H   GLU X 171      38.852  18.454  39.367  0.00  0.00            
ATOM   2639  CA  GLU X 171      38.536  16.367  39.036  0.00  0.00            
ATOM   2640  HA  GLU X 171      39.080  15.682  38.386  0.00  0.00            
ATOM   2641  CB  GLU X 171      38.471  15.541  40.394  0.00  0.00            
ATOM   2642  HB2 GLU X 171      37.938  16.089  41.171  0.00  0.00            
ATOM   2643  HB3 GLU X 171      37.808  14.711  40.152  0.00  0.00            
ATOM   2644  CG  GLU X 171      39.806  15.026  40.958  0.00  0.00            
ATOM   2645  HG2 GLU X 171      40.540  15.828  41.040  0.00  0.00            
ATOM   2646  HG3 GLU X 171      39.583  14.564  41.920  0.00  0.00            
ATOM   2647  CD  GLU X 171      40.338  13.832  40.079  0.00  0.00            
ATOM   2648  OE1 GLU X 171      41.566  13.745  39.925  0.00  0.00            
ATOM   2649  OE2 GLU X 171      39.562  12.919  39.721  0.00  0.00            
ATOM   2650  C   GLU X 171      37.093  16.721  38.607  0.00  0.00            
ATOM   2651  O   GLU X 171      36.162  15.996  38.892  0.00  0.00            
ATOM   2652  N   ASP X 172      36.894  17.877  37.957  0.00  0.00            
ATOM   2653  H   ASP X 172      37.665  18.496  37.749  0.00  0.00            
ATOM   2654  CA  ASP X 172      35.564  18.261  37.424  0.00  0.00            
ATOM   2655  HA  ASP X 172      35.743  19.266  37.042  0.00  0.00            
ATOM   2656  CB  ASP X 172      35.120  17.474  36.182  0.00  0.00            
ATOM   2657  HB2 ASP X 172      36.033  17.307  35.610  0.00  0.00            
ATOM   2658  HB3 ASP X 172      34.749  16.462  36.342  0.00  0.00            
ATOM   2659  CG  ASP X 172      34.134  18.270  35.269  0.00  0.00            
ATOM   2660  OD1 ASP X 172      33.282  17.640  34.605  0.00  0.00            
ATOM   2661  OD2 ASP X 172      34.299  19.531  35.170  0.00  0.00            
ATOM   2662  C   ASP X 172      34.417  18.453  38.460  0.00  0.00            
ATOM   2663  O   ASP X 172      33.282  18.883  38.053  0.00  0.00            
ATOM   2664  N   ARG X 173      34.707  18.340  39.756  0.00  0.00            
ATOM   2665  H   ARG X 173      35.620  17.977  39.989  0.00  0.00            
ATOM   2666  CA  ARG X 173      33.827  18.827  40.833  0.00  0.00            
ATOM   2667  HA  ARG X 173      32.857  18.540  40.426  0.00  0.00            
ATOM   2668  CB  ARG X 173      34.093  18.062  42.108  0.00  0.00            
ATOM   2669  HB2 ARG X 173      34.411  17.049  41.862  0.00  0.00            
ATOM   2670  HB3 ARG X 173      34.948  18.542  42.585  0.00  0.00            
ATOM   2671  CG  ARG X 173      32.837  18.089  43.032  0.00  0.00            
ATOM   2672  HG2 ARG X 173      32.751  19.084  43.469  0.00  0.00            
ATOM   2673  HG3 ARG X 173      31.905  17.865  42.513  0.00  0.00            
ATOM   2674  CD  ARG X 173      32.961  17.091  44.250  0.00  0.00            
ATOM   2675  HD2 ARG X 173      33.476  16.161  44.010  0.00  0.00            
ATOM   2676  HD3 ARG X 173      33.536  17.605  45.020  0.00  0.00            
ATOM   2677  NE  ARG X 173      31.624  16.850  44.811  0.00  0.00            
ATOM   2678  HE  ARG X 173      31.198  17.703  45.146  0.00  0.00            
ATOM   2679  CZ  ARG X 173      30.947  15.782  45.053  0.00  0.00            
ATOM   2680  NH1 ARG X 173      31.347  14.590  44.852  0.00  0.00            
ATOM   2681 HH11 ARG X 173      32.280  14.432  44.500  0.00  0.00            
ATOM   2682 HH12 ARG X 173      30.806  13.823  45.225  0.00  0.00            
ATOM   2683  NH2 ARG X 173      29.810  15.850  45.666  0.00  0.00            
ATOM   2684 HH21 ARG X 173      29.501  16.735  46.043  0.00  0.00            
ATOM   2685 HH22 ARG X 173      29.314  14.982  45.807  0.00  0.00            
ATOM   2686  C   ARG X 173      33.798  20.369  40.998  0.00  0.00            
ATOM   2687  O   ARG X 173      32.749  20.979  41.188  0.00  0.00            
ATOM   2688  N   GLY X 174      35.044  20.902  40.915  0.00  0.00            
ATOM   2689  H   GLY X 174      35.803  20.242  40.820  0.00  0.00            
ATOM   2690  CA  GLY X 174      35.276  22.322  41.100  0.00  0.00            
ATOM   2691  HA2 GLY X 174      35.059  22.592  42.133  0.00  0.00            
ATOM   2692  HA3 GLY X 174      36.281  22.690  40.890  0.00  0.00            
ATOM   2693  C   GLY X 174      34.306  23.182  40.279  0.00  0.00            
ATOM   2694  O   GLY X 174      34.066  22.907  39.132  0.00  0.00            
ATOM   2695  N   HIP X 175      33.640  24.214  40.859  0.00  0.00            
ATOM   2696  H   HIP X 175      34.062  24.499  41.731  0.00  0.00            
ATOM   2697  CA  HIP X 175      32.740  25.219  40.288  0.00  0.00            
ATOM   2698  HA  HIP X 175      31.854  24.679  39.955  0.00  0.00            
ATOM   2699  CB  HIP X 175      32.405  26.273  41.375  0.00  0.00            
ATOM   2700  HB2 HIP X 175      31.827  25.876  42.209  0.00  0.00            
ATOM   2701  HB3 HIP X 175      33.304  26.732  41.788  0.00  0.00            
ATOM   2702  CG  HIP X 175      31.650  27.479  40.894  0.00  0.00            
ATOM   2703  ND1 HIP X 175      31.742  28.746  41.394  0.00  0.00            
ATOM   2704  HD1 HIP X 175      32.414  29.033  42.092  0.00  0.00            
ATOM   2705  CE1 HIP X 175      30.779  29.448  40.725  0.00  0.00            
ATOM   2706  HE1 HIP X 175      30.534  30.465  40.993  0.00  0.00            
ATOM   2707  NE2 HIP X 175      30.033  28.641  39.921  0.00  0.00            
ATOM   2708  HE2 HIP X 175      29.231  28.781  39.323  0.00  0.00            
ATOM   2709  CD2 HIP X 175      30.680  27.443  39.977  0.00  0.00            
ATOM   2710  HD2 HIP X 175      30.288  26.537  39.540  0.00  0.00            
ATOM   2711  C   HIP X 175      33.322  25.814  39.044  0.00  0.00            
ATOM   2712  O   HIP X 175      34.396  26.470  39.138  0.00  0.00            
ATOM   2713  N   GLN X 176      32.652  25.727  37.900  0.00  0.00            
ATOM   2714  H   GLN X 176      31.832  25.137  37.905  0.00  0.00            
ATOM   2715  CA  GLN X 176      32.948  26.423  36.641  0.00  0.00            
ATOM   2716  HA  GLN X 176      33.715  27.176  36.823  0.00  0.00            
ATOM   2717  CB  GLN X 176      33.507  25.326  35.639  0.00  0.00            
ATOM   2718  HB2 GLN X 176      32.681  24.637  35.464  0.00  0.00            
ATOM   2719  HB3 GLN X 176      33.813  25.808  34.710  0.00  0.00            
ATOM   2720  CG  GLN X 176      34.748  24.579  36.161  0.00  0.00            
ATOM   2721  HG2 GLN X 176      35.658  25.007  35.743  0.00  0.00            
ATOM   2722  HG3 GLN X 176      34.809  24.590  37.250  0.00  0.00            
ATOM   2723  CD  GLN X 176      34.643  23.097  35.646  0.00  0.00            
ATOM   2724  OE1 GLN X 176      34.640  22.835  34.460  0.00  0.00            
ATOM   2725  NE2 GLN X 176      34.531  22.120  36.487  0.00  0.00            
ATOM   2726 HE21 GLN X 176      34.577  21.166  36.159  0.00  0.00            
ATOM   2727 HE22 GLN X 176      34.361  22.257  37.474  0.00  0.00            
ATOM   2728  C   GLN X 176      31.765  27.134  35.956  0.00  0.00            
ATOM   2729  O   GLN X 176      30.651  26.600  35.901  0.00  0.00            
ATOM   2730  N   MET X 177      31.958  28.385  35.611  0.00  0.00            
ATOM   2731  H   MET X 177      32.895  28.757  35.666  0.00  0.00            
ATOM   2732  CA  MET X 177      30.846  29.235  35.186  0.00  0.00            
ATOM   2733  HA  MET X 177      29.973  28.741  34.759  0.00  0.00            
ATOM   2734  CB  MET X 177      30.294  29.959  36.405  0.00  0.00            
ATOM   2735  HB2 MET X 177      29.864  29.203  37.061  0.00  0.00            
ATOM   2736  HB3 MET X 177      31.176  30.339  36.922  0.00  0.00            
ATOM   2737  CG  MET X 177      29.265  31.110  36.292  0.00  0.00            
ATOM   2738  HG2 MET X 177      29.700  31.802  35.571  0.00  0.00            
ATOM   2739  HG3 MET X 177      28.327  30.695  35.924  0.00  0.00            
ATOM   2740  SD  MET X 177      28.992  32.185  37.701  0.00  0.00            
ATOM   2741  CE  MET X 177      30.745  32.823  38.077  0.00  0.00            
ATOM   2742  HE1 MET X 177      31.077  33.376  37.197  0.00  0.00            
ATOM   2743  HE2 MET X 177      30.722  33.372  39.018  0.00  0.00            
ATOM   2744  HE3 MET X 177      31.477  32.015  38.070  0.00  0.00            
ATOM   2745  C   MET X 177      31.357  30.214  34.089  0.00  0.00            
ATOM   2746  O   MET X 177      32.406  30.834  34.158  0.00  0.00            
ATOM   2747  N   LEU X 178      30.499  30.473  33.112  0.00  0.00            
ATOM   2748  H   LEU X 178      29.641  29.958  33.251  0.00  0.00            
ATOM   2749  CA  LEU X 178      30.689  31.395  32.035  0.00  0.00            
ATOM   2750  HA  LEU X 178      31.765  31.452  31.868  0.00  0.00            
ATOM   2751  CB  LEU X 178      29.966  30.890  30.753  0.00  0.00            
ATOM   2752  HB2 LEU X 178      28.887  31.034  30.805  0.00  0.00            
ATOM   2753  HB3 LEU X 178      30.266  31.516  29.912  0.00  0.00            
ATOM   2754  CG  LEU X 178      30.339  29.504  30.257  0.00  0.00            
ATOM   2755  HG  LEU X 178      30.048  28.852  31.081  0.00  0.00            
ATOM   2756  CD1 LEU X 178      29.532  29.174  29.010  0.00  0.00            
ATOM   2757 HD11 LEU X 178      28.458  29.084  29.177  0.00  0.00            
ATOM   2758 HD12 LEU X 178      29.820  29.686  28.091  0.00  0.00            
ATOM   2759 HD13 LEU X 178      29.834  28.146  28.809  0.00  0.00            
ATOM   2760  CD2 LEU X 178      31.813  29.292  29.979  0.00  0.00            
ATOM   2761 HD21 LEU X 178      32.124  29.743  29.036  0.00  0.00            
ATOM   2762 HD22 LEU X 178      32.378  29.757  30.787  0.00  0.00            
ATOM   2763 HD23 LEU X 178      31.887  28.207  29.903  0.00  0.00            
ATOM   2764  C   LEU X 178      30.035  32.730  32.387  0.00  0.00            
ATOM   2765  O   LEU X 178      29.091  32.689  33.154  0.00  0.00            
ATOM   2766  N   ALA X 179      30.409  33.843  31.729  0.00  0.00            
ATOM   2767  H   ALA X 179      31.204  33.835  31.107  0.00  0.00            
ATOM   2768  CA  ALA X 179      29.610  35.034  31.656  0.00  0.00            
ATOM   2769  HA  ALA X 179      28.582  34.672  31.656  0.00  0.00            
ATOM   2770  CB  ALA X 179      29.707  35.977  32.886  0.00  0.00            
ATOM   2771  HB1 ALA X 179      30.709  36.404  32.920  0.00  0.00            
ATOM   2772  HB2 ALA X 179      28.954  36.762  32.818  0.00  0.00            
ATOM   2773  HB3 ALA X 179      29.583  35.439  33.826  0.00  0.00            
ATOM   2774  C   ALA X 179      29.748  35.686  30.248  0.00  0.00            
ATOM   2775  O   ALA X 179      30.810  35.673  29.577  0.00  0.00            
ATOM   2776  N   PHE X 180      28.695  36.366  29.828  0.00  0.00            
ATOM   2777  H   PHE X 180      27.827  36.354  30.343  0.00  0.00            
ATOM   2778  CA  PHE X 180      28.794  37.402  28.785  0.00  0.00            
ATOM   2779  HA  PHE X 180      29.826  37.449  28.437  0.00  0.00            
ATOM   2780  CB  PHE X 180      28.030  37.109  27.516  0.00  0.00            
ATOM   2781  HB2 PHE X 180      26.968  37.191  27.747  0.00  0.00            
ATOM   2782  HB3 PHE X 180      28.257  37.893  26.794  0.00  0.00            
ATOM   2783  CG  PHE X 180      28.255  35.761  26.905  0.00  0.00            
ATOM   2784  CD1 PHE X 180      27.888  34.562  27.534  0.00  0.00            
ATOM   2785  HD1 PHE X 180      27.388  34.648  28.487  0.00  0.00            
ATOM   2786  CE1 PHE X 180      28.036  33.321  26.883  0.00  0.00            
ATOM   2787  HE1 PHE X 180      27.902  32.459  27.519  0.00  0.00            
ATOM   2788  CZ  PHE X 180      28.777  33.242  25.667  0.00  0.00            
ATOM   2789  HZ  PHE X 180      29.174  32.332  25.241  0.00  0.00            
ATOM   2790  CE2 PHE X 180      29.168  34.393  25.031  0.00  0.00            
ATOM   2791  HE2 PHE X 180      29.783  34.287  24.149  0.00  0.00            
ATOM   2792  CD2 PHE X 180      28.966  35.641  25.720  0.00  0.00            
ATOM   2793  HD2 PHE X 180      29.288  36.511  25.167  0.00  0.00            
ATOM   2794  C   PHE X 180      28.399  38.779  29.343  0.00  0.00            
ATOM   2795  O   PHE X 180      27.402  38.982  30.001  0.00  0.00            
ATOM   2796  N   ASN X 181      29.266  39.781  29.147  0.00  0.00            
ATOM   2797  H   ASN X 181      30.137  39.580  28.676  0.00  0.00            
ATOM   2798  CA  ASN X 181      29.157  41.084  29.778  0.00  0.00            
ATOM   2799  HA  ASN X 181      28.138  41.114  30.164  0.00  0.00            
ATOM   2800  CB  ASN X 181      30.224  41.332  30.888  0.00  0.00            
ATOM   2801  HB2 ASN X 181      31.185  41.367  30.375  0.00  0.00            
ATOM   2802  HB3 ASN X 181      30.037  42.263  31.424  0.00  0.00            
ATOM   2803  CG  ASN X 181      30.350  40.071  31.789  0.00  0.00            
ATOM   2804  OD1 ASN X 181      29.394  39.552  32.335  0.00  0.00            
ATOM   2805  ND2 ASN X 181      31.575  39.600  31.964  0.00  0.00            
ATOM   2806 HD21 ASN X 181      31.608  38.749  32.507  0.00  0.00            
ATOM   2807 HD22 ASN X 181      32.464  40.042  31.779  0.00  0.00            
ATOM   2808  C   ASN X 181      29.249  42.178  28.696  0.00  0.00            
ATOM   2809  O   ASN X 181      30.142  42.130  27.806  0.00  0.00            
ATOM   2810  N   HIE X 182      28.331  43.176  28.695  0.00  0.00            
ATOM   2811  H   HIE X 182      27.597  43.100  29.385  0.00  0.00            
ATOM   2812  CA  HIE X 182      28.159  44.110  27.600  0.00  0.00            
ATOM   2813  HA  HIE X 182      28.929  44.026  26.834  0.00  0.00            
ATOM   2814  CB  HIE X 182      26.936  43.803  26.767  0.00  0.00            
ATOM   2815  HB2 HIE X 182      26.096  44.047  27.417  0.00  0.00            
ATOM   2816  HB3 HIE X 182      26.966  44.479  25.912  0.00  0.00            
ATOM   2817  CG  HIE X 182      26.870  42.406  26.336  0.00  0.00            
ATOM   2818  ND1 HIE X 182      27.542  41.796  25.239  0.00  0.00            
ATOM   2819  CE1 HIE X 182      27.308  40.536  25.337  0.00  0.00            
ATOM   2820  HE1 HIE X 182      27.703  39.729  24.738  0.00  0.00            
ATOM   2821  NE2 HIE X 182      26.602  40.240  26.406  0.00  0.00            
ATOM   2822  HE2 HIE X 182      26.308  39.313  26.677  0.00  0.00            
ATOM   2823  CD2 HIE X 182      26.308  41.425  27.092  0.00  0.00            
ATOM   2824  HD2 HIE X 182      25.838  41.599  28.049  0.00  0.00            
ATOM   2825  C   HIE X 182      28.024  45.520  28.102  0.00  0.00            
ATOM   2826  O   HIE X 182      26.984  45.938  28.739  0.00  0.00            
ATOM   2827  N   PHE X 183      28.889  46.470  27.700  0.00  0.00            
ATOM   2828  H   PHE X 183      29.657  46.197  27.103  0.00  0.00            
ATOM   2829  CA  PHE X 183      29.148  47.757  28.342  0.00  0.00            
ATOM   2830  HA  PHE X 183      28.743  47.906  29.343  0.00  0.00            
ATOM   2831  CB  PHE X 183      30.690  47.854  28.601  0.00  0.00            
ATOM   2832  HB2 PHE X 183      31.087  47.881  27.586  0.00  0.00            
ATOM   2833  HB3 PHE X 183      30.968  48.772  29.117  0.00  0.00            
ATOM   2834  CG  PHE X 183      31.136  46.675  29.467  0.00  0.00            
ATOM   2835  CD1 PHE X 183      31.504  45.490  28.812  0.00  0.00            
ATOM   2836  HD1 PHE X 183      31.613  45.478  27.737  0.00  0.00            
ATOM   2837  CE1 PHE X 183      31.988  44.382  29.589  0.00  0.00            
ATOM   2838  HE1 PHE X 183      32.353  43.536  29.027  0.00  0.00            
ATOM   2839  CZ  PHE X 183      31.949  44.408  30.990  0.00  0.00            
ATOM   2840  HZ  PHE X 183      32.251  43.563  31.592  0.00  0.00            
ATOM   2841  CE2 PHE X 183      31.535  45.609  31.611  0.00  0.00            
ATOM   2842  HE2 PHE X 183      31.504  45.558  32.690  0.00  0.00            
ATOM   2843  CD2 PHE X 183      31.225  46.809  30.859  0.00  0.00            
ATOM   2844  HD2 PHE X 183      30.954  47.724  31.364  0.00  0.00            
ATOM   2845  C   PHE X 183      28.573  48.913  27.467  0.00  0.00            
ATOM   2846  O   PHE X 183      29.097  49.305  26.456  0.00  0.00            
ATOM   2847  N   ARG X 184      27.359  49.448  27.787  0.00  0.00            
ATOM   2848  H   ARG X 184      26.868  49.208  28.636  0.00  0.00            
ATOM   2849  CA  ARG X 184      26.597  50.397  26.898  0.00  0.00            
ATOM   2850  HA  ARG X 184      26.493  49.819  25.979  0.00  0.00            
ATOM   2851  CB  ARG X 184      25.222  50.635  27.490  0.00  0.00            
ATOM   2852  HB2 ARG X 184      24.731  49.666  27.581  0.00  0.00            
ATOM   2853  HB3 ARG X 184      25.179  50.955  28.531  0.00  0.00            
ATOM   2854  CG  ARG X 184      24.393  51.566  26.630  0.00  0.00            
ATOM   2855  HG2 ARG X 184      23.435  51.597  27.149  0.00  0.00            
ATOM   2856  HG3 ARG X 184      24.805  52.574  26.662  0.00  0.00            
ATOM   2857  CD  ARG X 184      24.157  51.024  25.215  0.00  0.00            
ATOM   2858  HD2 ARG X 184      24.993  51.274  24.562  0.00  0.00            
ATOM   2859  HD3 ARG X 184      24.115  49.940  25.317  0.00  0.00            
ATOM   2860  NE  ARG X 184      22.908  51.583  24.649  0.00  0.00            
ATOM   2861  HE  ARG X 184      22.314  51.965  25.371  0.00  0.00            
ATOM   2862  CZ  ARG X 184      22.408  51.436  23.436  0.00  0.00            
ATOM   2863  NH1 ARG X 184      23.007  50.906  22.391  0.00  0.00            
ATOM   2864 HH11 ARG X 184      23.974  50.619  22.432  0.00  0.00            
ATOM   2865 HH12 ARG X 184      22.432  51.027  21.569  0.00  0.00            
ATOM   2866  NH2 ARG X 184      21.296  51.826  23.124  0.00  0.00            
ATOM   2867 HH21 ARG X 184      20.726  52.110  23.908  0.00  0.00            
ATOM   2868 HH22 ARG X 184      21.074  51.806  22.139  0.00  0.00            
ATOM   2869  C   ARG X 184      27.429  51.721  26.688  0.00  0.00            
ATOM   2870  O   ARG X 184      27.530  52.492  27.599  0.00  0.00            
ATOM   2871  N   SER X 185      27.664  51.950  25.377  0.00  0.00            
ATOM   2872  H   SER X 185      27.548  51.229  24.679  0.00  0.00            
ATOM   2873  CA  SER X 185      28.514  53.077  24.994  0.00  0.00            
ATOM   2874  HA  SER X 185      29.494  52.826  25.400  0.00  0.00            
ATOM   2875  CB  SER X 185      28.730  53.167  23.398  0.00  0.00            
ATOM   2876  HB2 SER X 185      27.812  53.363  22.843  0.00  0.00            
ATOM   2877  HB3 SER X 185      29.435  53.990  23.278  0.00  0.00            
ATOM   2878  OG  SER X 185      29.267  51.967  23.102  0.00  0.00            
ATOM   2879  HG  SER X 185      28.496  51.395  23.070  0.00  0.00            
ATOM   2880  C   SER X 185      27.968  54.461  25.491  0.00  0.00            
ATOM   2881  O   SER X 185      28.700  55.325  25.890  0.00  0.00            
ATOM   2882  N   HIE X 186      26.654  54.658  25.503  0.00  0.00            
ATOM   2883  H   HIE X 186      26.158  53.919  25.025  0.00  0.00            
ATOM   2884  CA  HIE X 186      26.022  55.940  25.777  0.00  0.00            
ATOM   2885  HA  HIE X 186      26.502  56.683  25.140  0.00  0.00            
ATOM   2886  CB  HIE X 186      24.522  55.915  25.509  0.00  0.00            
ATOM   2887  HB2 HIE X 186      24.252  54.989  26.017  0.00  0.00            
ATOM   2888  HB3 HIE X 186      24.073  56.761  26.029  0.00  0.00            
ATOM   2889  CG  HIE X 186      24.002  55.863  24.129  0.00  0.00            
ATOM   2890  ND1 HIE X 186      24.118  54.771  23.268  0.00  0.00            
ATOM   2891  CE1 HIE X 186      23.565  55.122  22.117  0.00  0.00            
ATOM   2892  HE1 HIE X 186      23.388  54.438  21.301  0.00  0.00            
ATOM   2893  NE2 HIE X 186      23.076  56.358  22.170  0.00  0.00            
ATOM   2894  HE2 HIE X 186      22.608  56.888  21.449  0.00  0.00            
ATOM   2895  CD2 HIE X 186      23.312  56.841  23.475  0.00  0.00            
ATOM   2896  HD2 HIE X 186      23.108  57.802  23.924  0.00  0.00            
ATOM   2897  C   HIE X 186      26.152  56.500  27.220  0.00  0.00            
ATOM   2898  O   HIE X 186      26.117  57.718  27.378  0.00  0.00            
ATOM   2899  N   LYS X 187      26.153  55.555  28.149  0.00  0.00            
ATOM   2900  H   LYS X 187      26.421  54.677  27.728  0.00  0.00            
ATOM   2901  CA  LYS X 187      25.997  55.723  29.634  0.00  0.00            
ATOM   2902  HA  LYS X 187      25.182  56.395  29.904  0.00  0.00            
ATOM   2903  CB  LYS X 187      25.740  54.340  30.144  0.00  0.00            
ATOM   2904  HB2 LYS X 187      26.541  53.675  29.819  0.00  0.00            
ATOM   2905  HB3 LYS X 187      25.874  54.403  31.224  0.00  0.00            
ATOM   2906  CG  LYS X 187      24.407  53.609  29.739  0.00  0.00            
ATOM   2907  HG2 LYS X 187      24.415  53.437  28.663  0.00  0.00            
ATOM   2908  HG3 LYS X 187      24.307  52.622  30.191  0.00  0.00            
ATOM   2909  CD  LYS X 187      23.062  54.336  30.027  0.00  0.00            
ATOM   2910  HD2 LYS X 187      22.857  54.435  31.093  0.00  0.00            
ATOM   2911  HD3 LYS X 187      22.990  55.363  29.670  0.00  0.00            
ATOM   2912  CE  LYS X 187      21.902  53.574  29.397  0.00  0.00            
ATOM   2913  HE2 LYS X 187      22.124  53.475  28.334  0.00  0.00            
ATOM   2914  HE3 LYS X 187      22.010  52.563  29.790  0.00  0.00            
ATOM   2915  NZ  LYS X 187      20.590  54.129  29.737  0.00  0.00            
ATOM   2916  HZ1 LYS X 187      20.471  55.101  29.492  0.00  0.00            
ATOM   2917  HZ2 LYS X 187      19.841  53.661  29.247  0.00  0.00            
ATOM   2918  HZ3 LYS X 187      20.330  54.029  30.708  0.00  0.00            
ATOM   2919  C   LYS X 187      27.281  56.268  30.377  0.00  0.00            
ATOM   2920  O   LYS X 187      28.304  55.563  30.571  0.00  0.00            
ATOM   2921  N   GLY X 188      27.233  57.534  30.669  0.00  0.00            
ATOM   2922  H   GLY X 188      26.368  58.010  30.457  0.00  0.00            
ATOM   2923  CA  GLY X 188      28.322  58.420  31.200  0.00  0.00            
ATOM   2924  HA2 GLY X 188      29.269  58.253  30.686  0.00  0.00            
ATOM   2925  HA3 GLY X 188      27.990  59.444  31.029  0.00  0.00            
ATOM   2926  C   GLY X 188      28.515  58.275  32.664  0.00  0.00            
ATOM   2927  O   GLY X 188      28.472  59.210  33.438  0.00  0.00            
ATOM   2928  N   VAL X 189      28.824  56.981  33.026  0.00  0.00            
ATOM   2929  H   VAL X 189      28.993  56.342  32.262  0.00  0.00            
ATOM   2930  CA  VAL X 189      29.161  56.435  34.344  0.00  0.00            
ATOM   2931  HA  VAL X 189      29.345  57.251  35.044  0.00  0.00            
ATOM   2932  CB  VAL X 189      27.966  55.694  34.962  0.00  0.00            
ATOM   2933  HB  VAL X 189      28.329  55.214  35.870  0.00  0.00            
ATOM   2934  CG1 VAL X 189      26.895  56.703  35.482  0.00  0.00            
ATOM   2935 HG11 VAL X 189      25.955  56.200  35.707  0.00  0.00            
ATOM   2936 HG12 VAL X 189      27.182  57.021  36.484  0.00  0.00            
ATOM   2937 HG13 VAL X 189      26.758  57.514  34.767  0.00  0.00            
ATOM   2938  CG2 VAL X 189      27.300  54.721  33.946  0.00  0.00            
ATOM   2939 HG21 VAL X 189      28.062  54.074  33.511  0.00  0.00            
ATOM   2940 HG22 VAL X 189      26.579  54.087  34.461  0.00  0.00            
ATOM   2941 HG23 VAL X 189      26.772  55.286  33.178  0.00  0.00            
ATOM   2942  C   VAL X 189      30.358  55.631  34.330  0.00  0.00            
ATOM   2943  O   VAL X 189      30.830  55.349  33.242  0.00  0.00            
ATOM   2944  N   ARG X 190      30.860  55.289  35.512  0.00  0.00            
ATOM   2945  H   ARG X 190      30.332  55.599  36.315  0.00  0.00            
ATOM   2946  CA  ARG X 190      31.920  54.228  35.539  0.00  0.00            
ATOM   2947  HA  ARG X 190      32.742  54.630  34.947  0.00  0.00            
ATOM   2948  CB  ARG X 190      32.297  53.987  37.044  0.00  0.00            
ATOM   2949  HB2 ARG X 190      31.389  53.787  37.613  0.00  0.00            
ATOM   2950  HB3 ARG X 190      32.810  53.027  37.104  0.00  0.00            
ATOM   2951  CG  ARG X 190      33.161  55.091  37.720  0.00  0.00            
ATOM   2952  HG2 ARG X 190      34.022  55.237  37.068  0.00  0.00            
ATOM   2953  HG3 ARG X 190      32.548  55.991  37.759  0.00  0.00            
ATOM   2954  CD  ARG X 190      33.665  54.798  39.103  0.00  0.00            
ATOM   2955  HD2 ARG X 190      34.611  54.258  39.140  0.00  0.00            
ATOM   2956  HD3 ARG X 190      33.864  55.781  39.529  0.00  0.00            
ATOM   2957  NE  ARG X 190      32.615  54.080  39.830  0.00  0.00            
ATOM   2958  HE  ARG X 190      32.226  53.226  39.455  0.00  0.00            
ATOM   2959  CZ  ARG X 190      32.019  54.294  40.971  0.00  0.00            
ATOM   2960  NH1 ARG X 190      31.992  55.490  41.458  0.00  0.00            
ATOM   2961 HH11 ARG X 190      32.546  56.205  41.009  0.00  0.00            
ATOM   2962 HH12 ARG X 190      31.584  55.705  42.357  0.00  0.00            
ATOM   2963  NH2 ARG X 190      31.331  53.365  41.482  0.00  0.00            
ATOM   2964 HH21 ARG X 190      31.136  52.497  41.005  0.00  0.00            
ATOM   2965 HH22 ARG X 190      30.607  53.732  42.083  0.00  0.00            
ATOM   2966  C   ARG X 190      31.369  52.933  34.932  0.00  0.00            
ATOM   2967  O   ARG X 190      30.137  52.790  34.935  0.00  0.00            
ATOM   2968  N   GLY X 191      32.223  52.149  34.452  0.00  0.00            
ATOM   2969  H   GLY X 191      33.195  52.420  34.486  0.00  0.00            
ATOM   2970  CA  GLY X 191      31.941  50.734  34.242  0.00  0.00            
ATOM   2971  HA2 GLY X 191      30.900  50.676  33.925  0.00  0.00            
ATOM   2972  HA3 GLY X 191      32.717  50.365  33.571  0.00  0.00            
ATOM   2973  C   GLY X 191      31.943  49.861  35.483  0.00  0.00            
ATOM   2974  O   GLY X 191      31.422  50.263  36.501  0.00  0.00            
ATOM   2975  N   SER X 192      32.686  48.781  35.495  0.00  0.00            
ATOM   2976  H   SER X 192      33.368  48.607  34.770  0.00  0.00            
ATOM   2977  CA  SER X 192      32.653  47.800  36.545  0.00  0.00            
ATOM   2978  HA  SER X 192      31.631  47.742  36.920  0.00  0.00            
ATOM   2979  CB  SER X 192      32.945  46.371  35.990  0.00  0.00            
ATOM   2980  HB2 SER X 192      32.661  45.713  36.811  0.00  0.00            
ATOM   2981  HB3 SER X 192      32.277  46.114  35.168  0.00  0.00            
ATOM   2982  OG  SER X 192      34.306  46.126  35.739  0.00  0.00            
ATOM   2983  HG  SER X 192      34.401  45.186  35.905  0.00  0.00            
ATOM   2984  C   SER X 192      33.532  48.166  37.732  0.00  0.00            
ATOM   2985  O   SER X 192      34.630  48.689  37.535  0.00  0.00            
ATOM   2986  N   LYS X 193      32.996  47.799  38.883  0.00  0.00            
ATOM   2987  H   LYS X 193      32.094  47.347  38.846  0.00  0.00            
ATOM   2988  CA  LYS X 193      33.709  47.978  40.198  0.00  0.00            
ATOM   2989  HA  LYS X 193      34.032  49.013  40.306  0.00  0.00            
ATOM   2990  CB  LYS X 193      32.796  47.558  41.414  0.00  0.00            
ATOM   2991  HB2 LYS X 193      32.467  46.558  41.128  0.00  0.00            
ATOM   2992  HB3 LYS X 193      33.332  47.598  42.362  0.00  0.00            
ATOM   2993  CG  LYS X 193      31.715  48.549  41.506  0.00  0.00            
ATOM   2994  HG2 LYS X 193      32.105  49.552  41.678  0.00  0.00            
ATOM   2995  HG3 LYS X 193      31.079  48.545  40.621  0.00  0.00            
ATOM   2996  CD  LYS X 193      30.839  48.299  42.737  0.00  0.00            
ATOM   2997  HD2 LYS X 193      30.638  47.241  42.907  0.00  0.00            
ATOM   2998  HD3 LYS X 193      31.428  48.770  43.524  0.00  0.00            
ATOM   2999  CE  LYS X 193      29.576  49.118  42.552  0.00  0.00            
ATOM   3000  HE2 LYS X 193      29.082  49.310  43.505  0.00  0.00            
ATOM   3001  HE3 LYS X 193      29.872  50.088  42.151  0.00  0.00            
ATOM   3002  NZ  LYS X 193      28.609  48.590  41.529  0.00  0.00            
ATOM   3003  HZ1 LYS X 193      28.455  47.595  41.605  0.00  0.00            
ATOM   3004  HZ2 LYS X 193      27.679  48.908  41.765  0.00  0.00            
ATOM   3005  HZ3 LYS X 193      28.886  48.841  40.591  0.00  0.00            
ATOM   3006  C   LYS X 193      35.058  47.259  40.267  0.00  0.00            
ATOM   3007  O   LYS X 193      35.189  46.054  39.745  0.00  0.00            
ATOM   3008  N   PHE X 194      36.052  47.893  40.853  0.00  0.00            
ATOM   3009  H   PHE X 194      35.952  48.847  41.170  0.00  0.00            
ATOM   3010  CA  PHE X 194      37.356  47.370  40.838  0.00  0.00            
ATOM   3011  HA  PHE X 194      37.733  47.130  39.844  0.00  0.00            
ATOM   3012  CB  PHE X 194      38.423  48.384  41.278  0.00  0.00            
ATOM   3013  HB2 PHE X 194      38.197  48.807  42.257  0.00  0.00            
ATOM   3014  HB3 PHE X 194      39.310  47.766  41.421  0.00  0.00            
ATOM   3015  CG  PHE X 194      38.513  49.521  40.211  0.00  0.00            
ATOM   3016  CD1 PHE X 194      37.950  50.756  40.388  0.00  0.00            
ATOM   3017  HD1 PHE X 194      37.557  51.059  41.348  0.00  0.00            
ATOM   3018  CE1 PHE X 194      38.016  51.741  39.359  0.00  0.00            
ATOM   3019  HE1 PHE X 194      37.707  52.731  39.659  0.00  0.00            
ATOM   3020  CZ  PHE X 194      38.711  51.439  38.175  0.00  0.00            
ATOM   3021  HZ  PHE X 194      38.921  52.171  37.409  0.00  0.00            
ATOM   3022  CE2 PHE X 194      39.334  50.235  37.976  0.00  0.00            
ATOM   3023  HE2 PHE X 194      39.820  49.959  37.052  0.00  0.00            
ATOM   3024  CD2 PHE X 194      39.224  49.242  39.004  0.00  0.00            
ATOM   3025  HD2 PHE X 194      39.653  48.277  38.778  0.00  0.00            
ATOM   3026  C   PHE X 194      37.328  46.123  41.775  0.00  0.00            
ATOM   3027  O   PHE X 194      36.799  46.184  42.908  0.00  0.00            
ATOM   3028  N   HD1 X 195      37.863  45.050  41.347  0.00  0.00            
ATOM   3029  H   HD1 X 195      38.071  45.057  40.359  0.00  0.00            
ATOM   3030  CA  HD1 X 195      37.628  43.733  41.962  0.00  0.00            
ATOM   3031  HA  HD1 X 195      37.654  43.866  43.044  0.00  0.00            
ATOM   3032  CB  HD1 X 195      36.318  43.185  41.518  0.00  0.00            
ATOM   3033  HB2 HD1 X 195      36.026  42.313  42.104  0.00  0.00            
ATOM   3034  HB3 HD1 X 195      35.525  43.930  41.452  0.00  0.00            
ATOM   3035  CG  HD1 X 195      36.392  42.677  40.113  0.00  0.00            
ATOM   3036  ND1 HD1 X 195      36.439  43.457  38.972  0.00  0.00            
ATOM   3037  HD1 HD1 X 195      36.690  44.434  38.930  0.00  0.00            
ATOM   3038  CE1 HD1 X 195      36.569  42.593  37.962  0.00  0.00            
ATOM   3039  HE1 HD1 X 195      36.869  42.918  36.977  0.00  0.00            
ATOM   3040  NE2 HD1 X 195      36.557  41.346  38.362  0.00  0.00            
ATOM   3041  CD2 HD1 X 195      36.386  41.374  39.743  0.00  0.00            
ATOM   3042  HD2 HD1 X 195      36.502  40.539  40.418  0.00  0.00            
ATOM   3043  C   HD1 X 195      38.801  42.704  41.625  0.00  0.00            
ATOM   3044  O   HD1 X 195      39.376  42.733  40.508  0.00  0.00            
ATOM   3045  N   ARG X 196      39.016  41.765  42.523  0.00  0.00            
ATOM   3046  H   ARG X 196      38.510  41.825  43.395  0.00  0.00            
ATOM   3047  CA  ARG X 196      39.618  40.456  42.108  0.00  0.00            
ATOM   3048  HA  ARG X 196      40.047  40.557  41.111  0.00  0.00            
ATOM   3049  CB  ARG X 196      40.778  40.079  43.037  0.00  0.00            
ATOM   3050  HB2 ARG X 196      41.407  39.380  42.486  0.00  0.00            
ATOM   3051  HB3 ARG X 196      41.470  40.921  43.011  0.00  0.00            
ATOM   3052  CG  ARG X 196      40.501  39.558  44.420  0.00  0.00            
ATOM   3053  HG2 ARG X 196      39.876  40.274  44.954  0.00  0.00            
ATOM   3054  HG3 ARG X 196      39.983  38.599  44.408  0.00  0.00            
ATOM   3055  CD  ARG X 196      41.748  39.507  45.366  0.00  0.00            
ATOM   3056  HD2 ARG X 196      42.529  38.957  44.841  0.00  0.00            
ATOM   3057  HD3 ARG X 196      42.065  40.526  45.587  0.00  0.00            
ATOM   3058  NE  ARG X 196      41.432  38.921  46.718  0.00  0.00            
ATOM   3059  HE  ARG X 196      40.560  38.453  46.919  0.00  0.00            
ATOM   3060  CZ  ARG X 196      42.191  39.124  47.759  0.00  0.00            
ATOM   3061  NH1 ARG X 196      43.331  39.713  47.695  0.00  0.00            
ATOM   3062 HH11 ARG X 196      43.526  40.128  46.795  0.00  0.00            
ATOM   3063 HH12 ARG X 196      43.934  39.916  48.480  0.00  0.00            
ATOM   3064  NH2 ARG X 196      41.785  38.793  48.965  0.00  0.00            
ATOM   3065 HH21 ARG X 196      40.942  38.283  49.189  0.00  0.00            
ATOM   3066 HH22 ARG X 196      42.353  38.960  49.784  0.00  0.00            
ATOM   3067  C   ARG X 196      38.502  39.436  42.030  0.00  0.00            
ATOM   3068  O   ARG X 196      37.461  39.607  42.654  0.00  0.00            
ATOM   3069  N   AP1 X 197      38.689  38.366  41.244  0.00  0.00            
ATOM   3070  H   AP1 X 197      39.589  38.318  40.788  0.00  0.00            
ATOM   3071  CA  AP1 X 197      37.807  37.226  41.170  0.00  0.00            
ATOM   3072  HA  AP1 X 197      36.838  37.623  41.473  0.00  0.00            
ATOM   3073  CB  AP1 X 197      37.729  36.655  39.803  0.00  0.00            
ATOM   3074  HB2 AP1 X 197      38.315  35.743  39.689  0.00  0.00            
ATOM   3075  HB3 AP1 X 197      36.686  36.398  39.621  0.00  0.00            
ATOM   3076  CG  AP1 X 197      38.045  37.481  38.553  0.00  0.00            
ATOM   3077  OD1 AP1 X 197      37.896  38.690  38.594  0.00  0.00            
ATOM   3078  OD2 AP1 X 197      38.409  36.876  37.496  0.00  0.00            
ATOM   3079  C   AP1 X 197      38.143  36.117  42.273  0.00  0.00            
ATOM   3080  O   AP1 X 197      39.377  35.877  42.412  0.00  0.00            
ATOM   3081  N   SER X 198      37.184  35.630  43.037  0.00  0.00            
ATOM   3082  H   SER X 198      36.247  35.997  42.952  0.00  0.00            
ATOM   3083  CA  SER X 198      37.456  34.858  44.254  0.00  0.00            
ATOM   3084  HA  SER X 198      38.258  35.372  44.783  0.00  0.00            
ATOM   3085  CB  SER X 198      36.230  34.926  45.208  0.00  0.00            
ATOM   3086  HB2 SER X 198      36.624  34.745  46.208  0.00  0.00            
ATOM   3087  HB3 SER X 198      35.824  35.937  45.160  0.00  0.00            
ATOM   3088  OG  SER X 198      35.205  34.014  44.832  0.00  0.00            
ATOM   3089  HG  SER X 198      35.496  33.138  45.095  0.00  0.00            
ATOM   3090  C   SER X 198      38.006  33.448  44.054  0.00  0.00            
ATOM   3091  O   SER X 198      38.601  32.961  45.009  0.00  0.00            
ATOM   3092  N   GLY X 199      37.935  32.839  42.833  0.00  0.00            
ATOM   3093  H   GLY X 199      37.590  33.337  42.025  0.00  0.00            
ATOM   3094  CA  GLY X 199      38.303  31.432  42.607  0.00  0.00            
ATOM   3095  HA2 GLY X 199      37.864  30.730  43.317  0.00  0.00            
ATOM   3096  HA3 GLY X 199      37.851  31.117  41.667  0.00  0.00            
ATOM   3097  C   GLY X 199      39.792  31.116  42.468  0.00  0.00            
ATOM   3098  O   GLY X 199      40.664  31.857  42.976  0.00  0.00            
ATOM   3099  N   TRP X 200      40.155  30.077  41.699  0.00  0.00            
ATOM   3100  H   TRP X 200      39.447  29.599  41.159  0.00  0.00            
ATOM   3101  CA  TRP X 200      41.557  29.797  41.400  0.00  0.00            
ATOM   3102  HA  TRP X 200      42.139  30.106  42.268  0.00  0.00            
ATOM   3103  CB  TRP X 200      41.796  28.307  41.249  0.00  0.00            
ATOM   3104  HB2 TRP X 200      41.417  27.956  40.289  0.00  0.00            
ATOM   3105  HB3 TRP X 200      42.879  28.202  41.172  0.00  0.00            
ATOM   3106  CG  TRP X 200      41.351  27.583  42.458  0.00  0.00            
ATOM   3107  CD1 TRP X 200      40.139  27.099  42.787  0.00  0.00            
ATOM   3108  HD1 TRP X 200      39.314  27.174  42.094  0.00  0.00            
ATOM   3109  NE1 TRP X 200      40.176  26.558  44.005  0.00  0.00            
ATOM   3110  HE1 TRP X 200      39.418  25.995  44.363  0.00  0.00            
ATOM   3111  CE2 TRP X 200      41.433  26.731  44.557  0.00  0.00            
ATOM   3112  CZ2 TRP X 200      42.002  26.341  45.790  0.00  0.00            
ATOM   3113  HZ2 TRP X 200      41.380  25.780  46.471  0.00  0.00            
ATOM   3114  CH2 TRP X 200      43.331  26.635  46.091  0.00  0.00            
ATOM   3115  HH2 TRP X 200      43.727  26.317  47.045  0.00  0.00            
ATOM   3116  CZ3 TRP X 200      44.043  27.365  45.196  0.00  0.00            
ATOM   3117  HZ3 TRP X 200      45.122  27.407  45.222  0.00  0.00            
ATOM   3118  CE3 TRP X 200      43.521  27.763  43.941  0.00  0.00            
ATOM   3119  HE3 TRP X 200      44.102  28.137  43.111  0.00  0.00            
ATOM   3120  CD2 TRP X 200      42.146  27.433  43.587  0.00  0.00            
ATOM   3121  C   TRP X 200      42.156  30.606  40.203  0.00  0.00            
ATOM   3122  O   TRP X 200      43.355  30.990  40.290  0.00  0.00            
ATOM   3123  N   VAL X 201      41.486  30.854  39.068  0.00  0.00            
ATOM   3124  H   VAL X 201      40.523  30.579  38.932  0.00  0.00            
ATOM   3125  CA  VAL X 201      41.930  31.532  37.853  0.00  0.00            
ATOM   3126  HA  VAL X 201      42.607  32.356  38.077  0.00  0.00            
ATOM   3127  CB  VAL X 201      42.799  30.466  37.048  0.00  0.00            
ATOM   3128  HB  VAL X 201      43.519  29.947  37.681  0.00  0.00            
ATOM   3129  CG1 VAL X 201      42.129  29.237  36.408  0.00  0.00            
ATOM   3130 HG11 VAL X 201      41.514  28.829  37.210  0.00  0.00            
ATOM   3131 HG12 VAL X 201      41.380  29.630  35.720  0.00  0.00            
ATOM   3132 HG13 VAL X 201      42.867  28.617  35.899  0.00  0.00            
ATOM   3133  CG2 VAL X 201      43.610  31.180  35.996  0.00  0.00            
ATOM   3134 HG21 VAL X 201      43.000  31.692  35.251  0.00  0.00            
ATOM   3135 HG22 VAL X 201      44.226  31.962  36.439  0.00  0.00            
ATOM   3136 HG23 VAL X 201      44.290  30.505  35.476  0.00  0.00            
ATOM   3137  C   VAL X 201      40.697  31.948  37.004  0.00  0.00            
ATOM   3138  O   VAL X 201      39.643  31.343  37.169  0.00  0.00            
ATOM   3139  N   THR X 202      40.906  32.796  36.027  0.00  0.00            
ATOM   3140  H   THR X 202      41.754  33.343  36.042  0.00  0.00            
ATOM   3141  CA  THR X 202      39.807  33.200  35.173  0.00  0.00            
ATOM   3142  HA  THR X 202      39.017  32.452  35.108  0.00  0.00            
ATOM   3143  CB  THR X 202      39.202  34.537  35.687  0.00  0.00            
ATOM   3144  HB  THR X 202      39.871  35.388  35.561  0.00  0.00            
ATOM   3145  CG2 THR X 202      37.942  35.010  34.940  0.00  0.00            
ATOM   3146 HG21 THR X 202      37.553  35.951  35.329  0.00  0.00            
ATOM   3147 HG22 THR X 202      38.196  35.157  33.890  0.00  0.00            
ATOM   3148 HG23 THR X 202      37.209  34.204  34.953  0.00  0.00            
ATOM   3149  OG1 THR X 202      38.781  34.368  37.016  0.00  0.00            
ATOM   3150  HG1 THR X 202      38.523  35.249  37.296  0.00  0.00            
ATOM   3151  C   THR X 202      40.305  33.418  33.748  0.00  0.00            
ATOM   3152  O   THR X 202      41.406  33.962  33.519  0.00  0.00            
ATOM   3153  N   VAL X 203      39.538  32.984  32.778  0.00  0.00            
ATOM   3154  H   VAL X 203      38.625  32.654  33.056  0.00  0.00            
ATOM   3155  CA  VAL X 203      39.789  32.943  31.283  0.00  0.00            
ATOM   3156  HA  VAL X 203      40.821  33.210  31.054  0.00  0.00            
ATOM   3157  CB  VAL X 203      39.601  31.542  30.780  0.00  0.00            
ATOM   3158  HB  VAL X 203      38.543  31.278  30.759  0.00  0.00            
ATOM   3159  CG1 VAL X 203      40.153  31.307  29.342  0.00  0.00            
ATOM   3160 HG11 VAL X 203      39.996  32.169  28.694  0.00  0.00            
ATOM   3161 HG12 VAL X 203      41.188  30.970  29.391  0.00  0.00            
ATOM   3162 HG13 VAL X 203      39.677  30.467  28.836  0.00  0.00            
ATOM   3163  CG2 VAL X 203      40.323  30.463  31.531  0.00  0.00            
ATOM   3164 HG21 VAL X 203      39.710  30.355  32.426  0.00  0.00            
ATOM   3165 HG22 VAL X 203      40.420  29.547  30.948  0.00  0.00            
ATOM   3166 HG23 VAL X 203      41.363  30.715  31.736  0.00  0.00            
ATOM   3167  C   VAL X 203      38.979  33.951  30.548  0.00  0.00            
ATOM   3168  O   VAL X 203      37.823  33.917  30.750  0.00  0.00            
ATOM   3169  N   LEU X 204      39.666  34.872  29.912  0.00  0.00            
ATOM   3170  H   LEU X 204      40.648  34.743  29.715  0.00  0.00            
ATOM   3171  CA  LEU X 204      39.065  36.109  29.255  0.00  0.00            
ATOM   3172  HA  LEU X 204      37.992  36.059  29.439  0.00  0.00            
ATOM   3173  CB  LEU X 204      39.616  37.378  29.944  0.00  0.00            
ATOM   3174  HB2 LEU X 204      40.688  37.493  29.784  0.00  0.00            
ATOM   3175  HB3 LEU X 204      39.142  38.215  29.431  0.00  0.00            
ATOM   3176  CG  LEU X 204      39.293  37.445  31.417  0.00  0.00            
ATOM   3177  HG  LEU X 204      38.702  36.608  31.788  0.00  0.00            
ATOM   3178  CD1 LEU X 204      40.559  37.225  32.215  0.00  0.00            
ATOM   3179 HD11 LEU X 204      41.182  36.432  31.800  0.00  0.00            
ATOM   3180 HD12 LEU X 204      41.157  38.114  32.016  0.00  0.00            
ATOM   3181 HD13 LEU X 204      40.256  37.027  33.243  0.00  0.00            
ATOM   3182  CD2 LEU X 204      38.648  38.746  31.823  0.00  0.00            
ATOM   3183 HD21 LEU X 204      37.672  38.915  31.366  0.00  0.00            
ATOM   3184 HD22 LEU X 204      38.561  38.852  32.904  0.00  0.00            
ATOM   3185 HD23 LEU X 204      39.222  39.621  31.516  0.00  0.00            
ATOM   3186  C   LEU X 204      39.283  36.206  27.759  0.00  0.00            
ATOM   3187  O   LEU X 204      40.444  36.143  27.362  0.00  0.00            
ATOM   3188  N   ARG X 205      38.252  36.696  27.051  0.00  0.00            
ATOM   3189  H   ARG X 205      37.349  36.785  27.496  0.00  0.00            
ATOM   3190  CA  ARG X 205      38.493  37.260  25.749  0.00  0.00            
ATOM   3191  HA  ARG X 205      39.539  37.568  25.729  0.00  0.00            
ATOM   3192  CB  ARG X 205      38.264  36.250  24.714  0.00  0.00            
ATOM   3193  HB2 ARG X 205      37.270  35.808  24.781  0.00  0.00            
ATOM   3194  HB3 ARG X 205      38.227  36.736  23.739  0.00  0.00            
ATOM   3195  CG  ARG X 205      39.290  35.076  24.596  0.00  0.00            
ATOM   3196  HG2 ARG X 205      40.257  35.352  24.175  0.00  0.00            
ATOM   3197  HG3 ARG X 205      39.371  34.556  25.550  0.00  0.00            
ATOM   3198  CD  ARG X 205      38.890  34.001  23.510  0.00  0.00            
ATOM   3199  HD2 ARG X 205      39.719  33.334  23.273  0.00  0.00            
ATOM   3200  HD3 ARG X 205      38.087  33.488  24.040  0.00  0.00            
ATOM   3201  NE  ARG X 205      38.528  34.625  22.220  0.00  0.00            
ATOM   3202  HE  ARG X 205      39.231  34.698  21.498  0.00  0.00            
ATOM   3203  CZ  ARG X 205      37.319  35.033  21.848  0.00  0.00            
ATOM   3204  NH1 ARG X 205      36.184  34.851  22.493  0.00  0.00            
ATOM   3205 HH11 ARG X 205      36.058  34.274  23.313  0.00  0.00            
ATOM   3206 HH12 ARG X 205      35.341  35.123  22.009  0.00  0.00            
ATOM   3207  NH2 ARG X 205      37.380  35.728  20.750  0.00  0.00            
ATOM   3208 HH21 ARG X 205      38.245  35.602  20.244  0.00  0.00            
ATOM   3209 HH22 ARG X 205      36.542  35.942  20.230  0.00  0.00            
ATOM   3210  C   ARG X 205      37.530  38.500  25.719  0.00  0.00            
ATOM   3211  O   ARG X 205      36.452  38.550  26.306  0.00  0.00            
ATOM   3212  N   SER X 206      37.734  39.399  24.744  0.00  0.00            
ATOM   3213  H   SER X 206      38.553  39.232  24.177  0.00  0.00            
ATOM   3214  CA  SER X 206      36.864  40.538  24.426  0.00  0.00            
ATOM   3215  HA  SER X 206      35.811  40.278  24.539  0.00  0.00            
ATOM   3216  CB  SER X 206      37.142  41.704  25.451  0.00  0.00            
ATOM   3217  HB2 SER X 206      38.212  41.893  25.371  0.00  0.00            
ATOM   3218  HB3 SER X 206      36.648  42.601  25.077  0.00  0.00            
ATOM   3219  OG  SER X 206      36.870  41.358  26.769  0.00  0.00            
ATOM   3220  HG  SER X 206      35.951  41.538  26.980  0.00  0.00            
ATOM   3221  C   SER X 206      36.946  41.008  22.999  0.00  0.00            
ATOM   3222  O   SER X 206      38.080  41.175  22.475  0.00  0.00            
ATOM   3223  N   VAL X 207      35.782  41.274  22.419  0.00  0.00            
ATOM   3224  H   VAL X 207      34.944  41.176  22.974  0.00  0.00            
ATOM   3225  CA  VAL X 207      35.691  41.670  21.023  0.00  0.00            
ATOM   3226  HA  VAL X 207      36.198  40.960  20.369  0.00  0.00            
ATOM   3227  CB  VAL X 207      34.215  41.586  20.538  0.00  0.00            
ATOM   3228  HB  VAL X 207      33.523  41.952  21.297  0.00  0.00            
ATOM   3229  CG1 VAL X 207      33.991  42.279  19.189  0.00  0.00            
ATOM   3230 HG11 VAL X 207      34.714  41.995  18.424  0.00  0.00            
ATOM   3231 HG12 VAL X 207      32.996  41.933  18.909  0.00  0.00            
ATOM   3232 HG13 VAL X 207      34.026  43.359  19.325  0.00  0.00            
ATOM   3233  CG2 VAL X 207      33.866  40.093  20.309  0.00  0.00            
ATOM   3234 HG21 VAL X 207      32.911  39.909  19.817  0.00  0.00            
ATOM   3235 HG22 VAL X 207      34.646  39.486  19.849  0.00  0.00            
ATOM   3236 HG23 VAL X 207      33.622  39.662  21.280  0.00  0.00            
ATOM   3237  C   VAL X 207      36.484  42.938  20.820  0.00  0.00            
ATOM   3238  O   VAL X 207      37.271  42.928  19.857  0.00  0.00            
ATOM   3239  N   ASP X 208      36.405  43.894  21.741  0.00  0.00            
ATOM   3240  H   ASP X 208      35.796  43.806  22.542  0.00  0.00            
ATOM   3241  CA  ASP X 208      37.335  45.006  21.906  0.00  0.00            
ATOM   3242  HA  ASP X 208      38.252  44.721  21.390  0.00  0.00            
ATOM   3243  CB  ASP X 208      36.664  46.311  21.400  0.00  0.00            
ATOM   3244  HB2 ASP X 208      35.960  46.693  22.140  0.00  0.00            
ATOM   3245  HB3 ASP X 208      37.495  47.014  21.346  0.00  0.00            
ATOM   3246  CG  ASP X 208      35.979  46.178  20.087  0.00  0.00            
ATOM   3247  OD1 ASP X 208      36.723  46.120  19.088  0.00  0.00            
ATOM   3248  OD2 ASP X 208      34.722  46.203  19.868  0.00  0.00            
ATOM   3249  C   ASP X 208      37.980  45.206  23.341  0.00  0.00            
ATOM   3250  O   ASP X 208      37.328  44.865  24.321  0.00  0.00            
ATOM   3251  N   PRO X 209      39.175  45.809  23.427  0.00  0.00            
ATOM   3252  CD  PRO X 209      40.145  45.904  22.299  0.00  0.00            
ATOM   3253  HD2 PRO X 209      39.716  46.611  21.588  0.00  0.00            
ATOM   3254  HD3 PRO X 209      40.329  44.968  21.772  0.00  0.00            
ATOM   3255  CG  PRO X 209      41.400  46.389  22.925  0.00  0.00            
ATOM   3256  HG2 PRO X 209      41.976  47.160  22.412  0.00  0.00            
ATOM   3257  HG3 PRO X 209      42.039  45.513  23.029  0.00  0.00            
ATOM   3258  CB  PRO X 209      41.065  46.856  24.392  0.00  0.00            
ATOM   3259  HB2 PRO X 209      40.927  47.935  24.452  0.00  0.00            
ATOM   3260  HB3 PRO X 209      41.872  46.612  25.083  0.00  0.00            
ATOM   3261  CA  PRO X 209      39.682  46.211  24.717  0.00  0.00            
ATOM   3262  HA  PRO X 209      39.886  45.329  25.324  0.00  0.00            
ATOM   3263  C   PRO X 209      38.816  47.233  25.545  0.00  0.00            
ATOM   3264  O   PRO X 209      38.054  47.976  24.949  0.00  0.00            
ATOM   3265  N   GLY X 210      39.011  47.133  26.910  0.00  0.00            
ATOM   3266  H   GLY X 210      39.714  46.491  27.247  0.00  0.00            
ATOM   3267  CA  GLY X 210      38.353  48.077  27.772  0.00  0.00            
ATOM   3268  HA2 GLY X 210      38.929  48.999  27.686  0.00  0.00            
ATOM   3269  HA3 GLY X 210      37.323  48.347  27.539  0.00  0.00            
ATOM   3270  C   GLY X 210      38.495  47.543  29.241  0.00  0.00            
ATOM   3271  O   GLY X 210      38.180  48.350  30.173  0.00  0.00            
ATOM   3272  N   LEU X 211      38.871  46.336  29.580  0.00  0.00            
ATOM   3273  H   LEU X 211      39.115  45.688  28.844  0.00  0.00            
ATOM   3274  CA  LEU X 211      39.496  45.957  30.872  0.00  0.00            
ATOM   3275  HA  LEU X 211      38.844  46.373  31.640  0.00  0.00            
ATOM   3276  CB  LEU X 211      39.750  44.455  30.988  0.00  0.00            
ATOM   3277  HB2 LEU X 211      38.842  43.964  30.639  0.00  0.00            
ATOM   3278  HB3 LEU X 211      40.515  44.157  30.272  0.00  0.00            
ATOM   3279  CG  LEU X 211      40.137  43.906  32.372  0.00  0.00            
ATOM   3280  HG  LEU X 211      40.990  44.408  32.828  0.00  0.00            
ATOM   3281  CD1 LEU X 211      39.012  44.126  33.330  0.00  0.00            
ATOM   3282 HD11 LEU X 211      38.842  45.188  33.507  0.00  0.00            
ATOM   3283 HD12 LEU X 211      38.131  43.598  32.963  0.00  0.00            
ATOM   3284 HD13 LEU X 211      39.293  43.694  34.290  0.00  0.00            
ATOM   3285  CD2 LEU X 211      40.538  42.470  32.328  0.00  0.00            
ATOM   3286 HD21 LEU X 211      41.375  42.396  31.634  0.00  0.00            
ATOM   3287 HD22 LEU X 211      40.834  42.146  33.326  0.00  0.00            
ATOM   3288 HD23 LEU X 211      39.690  41.837  32.069  0.00  0.00            
ATOM   3289  C   LEU X 211      40.835  46.695  31.030  0.00  0.00            
ATOM   3290  O   LEU X 211      41.635  46.726  30.105  0.00  0.00            
ATOM   3291  N   LEU X 212      41.114  47.072  32.308  0.00  0.00            
ATOM   3292  H   LEU X 212      40.342  47.070  32.960  0.00  0.00            
ATOM   3293  CA  LEU X 212      42.307  47.585  32.913  0.00  0.00            
ATOM   3294  HA  LEU X 212      43.177  47.328  32.309  0.00  0.00            
ATOM   3295  CB  LEU X 212      42.118  49.094  33.162  0.00  0.00            
ATOM   3296  HB2 LEU X 212      41.047  49.295  33.164  0.00  0.00            
ATOM   3297  HB3 LEU X 212      42.411  49.352  34.180  0.00  0.00            
ATOM   3298  CG  LEU X 212      42.825  50.099  32.195  0.00  0.00            
ATOM   3299  HG  LEU X 212      43.840  49.807  31.929  0.00  0.00            
ATOM   3300  CD1 LEU X 212      42.075  50.182  30.880  0.00  0.00            
ATOM   3301 HD11 LEU X 212      42.682  50.831  30.248  0.00  0.00            
ATOM   3302 HD12 LEU X 212      42.052  49.207  30.393  0.00  0.00            
ATOM   3303 HD13 LEU X 212      41.101  50.670  30.911  0.00  0.00            
ATOM   3304  CD2 LEU X 212      42.912  51.470  32.747  0.00  0.00            
ATOM   3305 HD21 LEU X 212      43.612  51.419  33.581  0.00  0.00            
ATOM   3306 HD22 LEU X 212      43.456  52.042  31.995  0.00  0.00            
ATOM   3307 HD23 LEU X 212      41.986  51.978  33.017  0.00  0.00            
ATOM   3308  C   LEU X 212      42.628  46.796  34.255  0.00  0.00            
ATOM   3309  O   LEU X 212      41.712  46.349  34.897  0.00  0.00            
ATOM   3310  N   ALA X 213      43.886  46.593  34.607  0.00  0.00            
ATOM   3311  H   ALA X 213      44.534  46.815  33.865  0.00  0.00            
ATOM   3312  CA  ALA X 213      44.415  45.704  35.684  0.00  0.00            
ATOM   3313  HA  ALA X 213      43.662  45.354  36.391  0.00  0.00            
ATOM   3314  CB  ALA X 213      44.938  44.512  34.949  0.00  0.00            
ATOM   3315  HB1 ALA X 213      44.161  44.007  34.376  0.00  0.00            
ATOM   3316  HB2 ALA X 213      45.754  44.862  34.317  0.00  0.00            
ATOM   3317  HB3 ALA X 213      45.394  43.891  35.720  0.00  0.00            
ATOM   3318  C   ALA X 213      45.540  46.305  36.578  0.00  0.00            
ATOM   3319  O   ALA X 213      46.384  47.012  36.091  0.00  0.00            
ATOM   3320  N   LEU X 214      45.576  46.003  37.898  0.00  0.00            
ATOM   3321  H   LEU X 214      44.923  45.336  38.283  0.00  0.00            
ATOM   3322  CA  LEU X 214      46.405  46.678  38.891  0.00  0.00            
ATOM   3323  HA  LEU X 214      46.669  47.598  38.370  0.00  0.00            
ATOM   3324  CB  LEU X 214      45.574  46.998  40.136  0.00  0.00            
ATOM   3325  HB2 LEU X 214      44.640  47.420  39.767  0.00  0.00            
ATOM   3326  HB3 LEU X 214      45.284  46.074  40.638  0.00  0.00            
ATOM   3327  CG  LEU X 214      46.248  47.860  41.226  0.00  0.00            
ATOM   3328  HG  LEU X 214      47.316  47.655  41.157  0.00  0.00            
ATOM   3329  CD1 LEU X 214      46.112  49.302  40.991  0.00  0.00            
ATOM   3330 HD11 LEU X 214      46.567  49.852  41.816  0.00  0.00            
ATOM   3331 HD12 LEU X 214      46.680  49.577  40.103  0.00  0.00            
ATOM   3332 HD13 LEU X 214      45.045  49.472  40.849  0.00  0.00            
ATOM   3333  CD2 LEU X 214      45.688  47.446  42.621  0.00  0.00            
ATOM   3334 HD21 LEU X 214      44.603  47.541  42.575  0.00  0.00            
ATOM   3335 HD22 LEU X 214      45.841  46.397  42.876  0.00  0.00            
ATOM   3336 HD23 LEU X 214      46.177  47.962  43.446  0.00  0.00            
ATOM   3337  C   LEU X 214      47.784  46.095  39.201  0.00  0.00            
ATOM   3338  O   LEU X 214      47.811  44.949  39.670  0.00  0.00            
ATOM   3339  N   VAL X 215      48.863  46.798  38.944  0.00  0.00            
ATOM   3340  H   VAL X 215      48.715  47.743  38.619  0.00  0.00            
ATOM   3341  CA  VAL X 215      50.209  46.277  39.033  0.00  0.00            
ATOM   3342  HA  VAL X 215      50.291  45.323  39.554  0.00  0.00            
ATOM   3343  CB  VAL X 215      50.729  45.934  37.643  0.00  0.00            
ATOM   3344  HB  VAL X 215      50.474  46.729  36.943  0.00  0.00            
ATOM   3345  CG1 VAL X 215      52.249  45.683  37.625  0.00  0.00            
ATOM   3346 HG11 VAL X 215      52.485  44.957  36.847  0.00  0.00            
ATOM   3347 HG12 VAL X 215      52.816  46.590  37.413  0.00  0.00            
ATOM   3348 HG13 VAL X 215      52.666  45.201  38.509  0.00  0.00            
ATOM   3349  CG2 VAL X 215      50.129  44.650  37.094  0.00  0.00            
ATOM   3350 HG21 VAL X 215      49.045  44.659  37.206  0.00  0.00            
ATOM   3351 HG22 VAL X 215      50.450  44.629  36.053  0.00  0.00            
ATOM   3352 HG23 VAL X 215      50.467  43.812  37.704  0.00  0.00            
ATOM   3353  C   VAL X 215      51.089  47.362  39.697  0.00  0.00            
ATOM   3354  O   VAL X 215      51.062  48.523  39.239  0.00  0.00            
ATOM   3355  N   ASP X 216      51.549  47.024  40.917  0.00  0.00            
ATOM   3356  H   ASP X 216      51.504  46.049  41.179  0.00  0.00            
ATOM   3357  CA  ASP X 216      52.220  47.944  41.869  0.00  0.00            
ATOM   3358  HA  ASP X 216      52.143  47.380  42.798  0.00  0.00            
ATOM   3359  CB  ASP X 216      53.762  48.037  41.654  0.00  0.00            
ATOM   3360  HB2 ASP X 216      53.849  48.624  40.739  0.00  0.00            
ATOM   3361  HB3 ASP X 216      54.166  48.615  42.486  0.00  0.00            
ATOM   3362  CG  ASP X 216      54.568  46.714  41.702  0.00  0.00            
ATOM   3363  OD1 ASP X 216      55.807  46.816  41.680  0.00  0.00            
ATOM   3364  OD2 ASP X 216      53.932  45.657  41.693  0.00  0.00            
ATOM   3365  C   ASP X 216      51.534  49.233  42.174  0.00  0.00            
ATOM   3366  O   ASP X 216      52.180  50.293  42.324  0.00  0.00            
ATOM   3367  N   GLY X 217      50.222  49.310  42.202  0.00  0.00            
ATOM   3368  H   GLY X 217      49.661  48.472  42.261  0.00  0.00            
ATOM   3369  CA  GLY X 217      49.514  50.544  42.593  0.00  0.00            
ATOM   3370  HA2 GLY X 217      48.664  50.318  43.237  0.00  0.00            
ATOM   3371  HA3 GLY X 217      50.138  51.138  43.260  0.00  0.00            
ATOM   3372  C   GLY X 217      49.002  51.424  41.507  0.00  0.00            
ATOM   3373  O   GLY X 217      48.321  52.401  41.798  0.00  0.00            
ATOM   3374  N   ARG X 218      49.177  51.022  40.203  0.00  0.00            
ATOM   3375  H   ARG X 218      49.847  50.286  40.032  0.00  0.00            
ATOM   3376  CA  ARG X 218      48.588  51.663  38.938  0.00  0.00            
ATOM   3377  HA  ARG X 218      47.900  52.448  39.251  0.00  0.00            
ATOM   3378  CB  ARG X 218      49.713  52.207  38.035  0.00  0.00            
ATOM   3379  HB2 ARG X 218      50.325  52.925  38.580  0.00  0.00            
ATOM   3380  HB3 ARG X 218      50.366  51.385  37.742  0.00  0.00            
ATOM   3381  CG  ARG X 218      49.127  52.862  36.757  0.00  0.00            
ATOM   3382  HG2 ARG X 218      48.704  52.126  36.074  0.00  0.00            
ATOM   3383  HG3 ARG X 218      48.477  53.659  37.117  0.00  0.00            
ATOM   3384  CD  ARG X 218      50.384  53.491  36.048  0.00  0.00            
ATOM   3385  HD2 ARG X 218      50.826  54.110  36.828  0.00  0.00            
ATOM   3386  HD3 ARG X 218      51.075  52.698  35.761  0.00  0.00            
ATOM   3387  NE  ARG X 218      49.992  54.386  34.960  0.00  0.00            
ATOM   3388  HE  ARG X 218      49.342  55.114  35.220  0.00  0.00            
ATOM   3389  CZ  ARG X 218      50.513  54.607  33.770  0.00  0.00            
ATOM   3390  NH1 ARG X 218      51.316  53.788  33.180  0.00  0.00            
ATOM   3391 HH11 ARG X 218      51.524  52.910  33.632  0.00  0.00            
ATOM   3392 HH12 ARG X 218      51.838  54.114  32.379  0.00  0.00            
ATOM   3393  NH2 ARG X 218      50.192  55.635  33.152  0.00  0.00            
ATOM   3394 HH21 ARG X 218      49.544  56.258  33.612  0.00  0.00            
ATOM   3395 HH22 ARG X 218      50.565  55.771  32.223  0.00  0.00            
ATOM   3396  C   ARG X 218      47.785  50.631  38.195  0.00  0.00            
ATOM   3397  O   ARG X 218      48.090  49.463  38.189  0.00  0.00            
ATOM   3398  N   LEU X 219      46.706  51.148  37.619  0.00  0.00            
ATOM   3399  H   LEU X 219      46.555  52.142  37.713  0.00  0.00            
ATOM   3400  CA  LEU X 219      45.889  50.390  36.604  0.00  0.00            
ATOM   3401  HA  LEU X 219      45.787  49.354  36.927  0.00  0.00            
ATOM   3402  CB  LEU X 219      44.445  50.906  36.448  0.00  0.00            
ATOM   3403  HB2 LEU X 219      44.534  51.969  36.228  0.00  0.00            
ATOM   3404  HB3 LEU X 219      44.036  50.412  35.567  0.00  0.00            
ATOM   3405  CG  LEU X 219      43.480  50.639  37.567  0.00  0.00            
ATOM   3406  HG  LEU X 219      44.021  50.848  38.490  0.00  0.00            
ATOM   3407  CD1 LEU X 219      42.169  51.508  37.384  0.00  0.00            
ATOM   3408 HD11 LEU X 219      42.481  52.545  37.260  0.00  0.00            
ATOM   3409 HD12 LEU X 219      41.573  51.224  36.516  0.00  0.00            
ATOM   3410 HD13 LEU X 219      41.567  51.414  38.287  0.00  0.00            
ATOM   3411  CD2 LEU X 219      43.018  49.211  37.603  0.00  0.00            
ATOM   3412 HD21 LEU X 219      43.923  48.607  37.668  0.00  0.00            
ATOM   3413 HD22 LEU X 219      42.393  49.104  38.489  0.00  0.00            
ATOM   3414 HD23 LEU X 219      42.439  48.972  36.711  0.00  0.00            
ATOM   3415  C   LEU X 219      46.542  50.498  35.208  0.00  0.00            
ATOM   3416  O   LEU X 219      46.446  51.453  34.476  0.00  0.00            
ATOM   3417  N   TRP X 220      47.330  49.466  34.947  0.00  0.00            
ATOM   3418  H   TRP X 220      47.363  48.806  35.711  0.00  0.00            
ATOM   3419  CA  TRP X 220      47.710  49.192  33.575  0.00  0.00            
ATOM   3420  HA  TRP X 220      48.295  50.021  33.177  0.00  0.00            
ATOM   3421  CB  TRP X 220      48.787  48.031  33.392  0.00  0.00            
ATOM   3422  HB2 TRP X 220      48.248  47.099  33.562  0.00  0.00            
ATOM   3423  HB3 TRP X 220      49.118  48.062  32.354  0.00  0.00            
ATOM   3424  CG  TRP X 220      50.050  48.107  34.220  0.00  0.00            
ATOM   3425  CD1 TRP X 220      50.370  49.019  35.175  0.00  0.00            
ATOM   3426  HD1 TRP X 220      49.706  49.769  35.578  0.00  0.00            
ATOM   3427  NE1 TRP X 220      51.633  48.821  35.631  0.00  0.00            
ATOM   3428  HE1 TRP X 220      52.100  49.414  36.302  0.00  0.00            
ATOM   3429  CE2 TRP X 220      52.293  47.858  34.854  0.00  0.00            
ATOM   3430  CZ2 TRP X 220      53.637  47.492  34.800  0.00  0.00            
ATOM   3431  HZ2 TRP X 220      54.284  47.940  35.540  0.00  0.00            
ATOM   3432  CH2 TRP X 220      54.025  46.372  34.032  0.00  0.00            
ATOM   3433  HH2 TRP X 220      55.044  46.015  33.997  0.00  0.00            
ATOM   3434  CZ3 TRP X 220      53.042  45.821  33.201  0.00  0.00            
ATOM   3435  HZ3 TRP X 220      53.324  45.027  32.525  0.00  0.00            
ATOM   3436  CE3 TRP X 220      51.742  46.291  33.159  0.00  0.00            
ATOM   3437  HE3 TRP X 220      51.083  45.887  32.406  0.00  0.00            
ATOM   3438  CD2 TRP X 220      51.271  47.301  34.026  0.00  0.00            
ATOM   3439  C   TRP X 220      46.464  48.877  32.638  0.00  0.00            
ATOM   3440  O   TRP X 220      45.516  48.196  32.946  0.00  0.00            
ATOM   3441  N   ALA X 221      46.594  49.133  31.397  0.00  0.00            
ATOM   3442  H   ALA X 221      47.231  49.873  31.140  0.00  0.00            
ATOM   3443  CA  ALA X 221      45.677  48.792  30.324  0.00  0.00            
ATOM   3444  HA  ALA X 221      44.697  48.668  30.786  0.00  0.00            
ATOM   3445  CB  ALA X 221      45.570  49.998  29.345  0.00  0.00            
ATOM   3446  HB1 ALA X 221      44.560  50.019  28.935  0.00  0.00            
ATOM   3447  HB2 ALA X 221      45.776  50.878  29.953  0.00  0.00            
ATOM   3448  HB3 ALA X 221      46.307  49.886  28.549  0.00  0.00            
ATOM   3449  C   ALA X 221      45.990  47.368  29.892  0.00  0.00            
ATOM   3450  O   ALA X 221      47.055  47.157  29.336  0.00  0.00            
ATOM   3451  N   VAL X 222      45.158  46.343  30.219  0.00  0.00            
ATOM   3452  H   VAL X 222      44.401  46.557  30.854  0.00  0.00            
ATOM   3453  CA  VAL X 222      45.216  45.019  29.549  0.00  0.00            
ATOM   3454  HA  VAL X 222      46.212  44.628  29.754  0.00  0.00            
ATOM   3455  CB  VAL X 222      44.194  44.003  30.214  0.00  0.00            
ATOM   3456  HB  VAL X 222      43.200  44.328  29.909  0.00  0.00            
ATOM   3457  CG1 VAL X 222      44.393  42.563  29.757  0.00  0.00            
ATOM   3458 HG11 VAL X 222      43.610  42.054  30.320  0.00  0.00            
ATOM   3459 HG12 VAL X 222      44.420  42.558  28.668  0.00  0.00            
ATOM   3460 HG13 VAL X 222      45.357  42.202  30.113  0.00  0.00            
ATOM   3461  CG2 VAL X 222      44.245  43.921  31.740  0.00  0.00            
ATOM   3462 HG21 VAL X 222      44.029  44.923  32.110  0.00  0.00            
ATOM   3463 HG22 VAL X 222      43.482  43.285  32.188  0.00  0.00            
ATOM   3464 HG23 VAL X 222      45.217  43.582  32.098  0.00  0.00            
ATOM   3465  C   VAL X 222      45.186  45.093  28.006  0.00  0.00            
ATOM   3466  O   VAL X 222      44.419  45.826  27.382  0.00  0.00            
ATOM   3467  N   ASP X 223      45.930  44.272  27.365  0.00  0.00            
ATOM   3468  H   ASP X 223      46.653  43.821  27.906  0.00  0.00            
ATOM   3469  CA  ASP X 223      46.053  44.314  25.914  0.00  0.00            
ATOM   3470  HA  ASP X 223      45.173  44.818  25.513  0.00  0.00            
ATOM   3471  CB  ASP X 223      47.210  45.281  25.525  0.00  0.00            
ATOM   3472  HB2 ASP X 223      47.188  46.216  26.087  0.00  0.00            
ATOM   3473  HB3 ASP X 223      48.099  44.866  26.000  0.00  0.00            
ATOM   3474  CG  ASP X 223      47.455  45.514  24.009  0.00  0.00            
ATOM   3475  OD1 ASP X 223      48.649  45.376  23.603  0.00  0.00            
ATOM   3476  OD2 ASP X 223      46.487  45.743  23.229  0.00  0.00            
ATOM   3477  C   ASP X 223      46.056  42.921  25.266  0.00  0.00            
ATOM   3478  O   ASP X 223      47.173  42.398  25.088  0.00  0.00            
ATOM   3479  N   PRO X 224      44.881  42.396  24.808  0.00  0.00            
ATOM   3480  CD  PRO X 224      43.506  42.795  25.100  0.00  0.00            
ATOM   3481  HD2 PRO X 224      43.063  43.499  24.396  0.00  0.00            
ATOM   3482  HD3 PRO X 224      43.481  43.225  26.102  0.00  0.00            
ATOM   3483  CG  PRO X 224      42.674  41.491  25.112  0.00  0.00            
ATOM   3484  HG2 PRO X 224      41.717  41.777  24.676  0.00  0.00            
ATOM   3485  HG3 PRO X 224      42.692  41.086  26.124  0.00  0.00            
ATOM   3486  CB  PRO X 224      43.461  40.600  24.130  0.00  0.00            
ATOM   3487  HB2 PRO X 224      42.967  40.553  23.159  0.00  0.00            
ATOM   3488  HB3 PRO X 224      43.368  39.552  24.414  0.00  0.00            
ATOM   3489  CA  PRO X 224      44.890  41.164  24.054  0.00  0.00            
ATOM   3490  HA  PRO X 224      45.480  40.407  24.572  0.00  0.00            
ATOM   3491  C   PRO X 224      45.362  41.153  22.604  0.00  0.00            
ATOM   3492  O   PRO X 224      45.030  42.024  21.794  0.00  0.00            
ATOM   3493  N   GLU X 225      46.113  40.117  22.194  0.00  0.00            
ATOM   3494  H   GLU X 225      46.191  39.344  22.840  0.00  0.00            
ATOM   3495  CA  GLU X 225      46.524  39.903  20.787  0.00  0.00            
ATOM   3496  HA  GLU X 225      46.712  40.866  20.314  0.00  0.00            
ATOM   3497  CB  GLU X 225      47.944  39.225  21.025  0.00  0.00            
ATOM   3498  HB2 GLU X 225      48.427  39.862  21.765  0.00  0.00            
ATOM   3499  HB3 GLU X 225      47.992  38.315  21.622  0.00  0.00            
ATOM   3500  CG  GLU X 225      48.750  39.294  19.716  0.00  0.00            
ATOM   3501  HG2 GLU X 225      48.284  38.533  19.091  0.00  0.00            
ATOM   3502  HG3 GLU X 225      48.562  40.257  19.242  0.00  0.00            
ATOM   3503  CD  GLU X 225      50.253  39.163  19.868  0.00  0.00            
ATOM   3504  OE1 GLU X 225      50.868  39.908  20.706  0.00  0.00            
ATOM   3505  OE2 GLU X 225      50.848  38.286  19.184  0.00  0.00            
ATOM   3506  C   GLU X 225      45.688  38.922  19.963  0.00  0.00            
ATOM   3507  O   GLU X 225      45.153  38.042  20.617  0.00  0.00            
ATOM   3508  N   PRO X 226      45.674  39.033  18.645  0.00  0.00            
ATOM   3509  CD  PRO X 226      45.797  40.296  17.948  0.00  0.00            
ATOM   3510  HD2 PRO X 226      46.810  40.698  17.991  0.00  0.00            
ATOM   3511  HD3 PRO X 226      45.029  41.005  18.258  0.00  0.00            
ATOM   3512  CG  PRO X 226      45.431  40.039  16.485  0.00  0.00            
ATOM   3513  HG2 PRO X 226      46.101  40.698  15.932  0.00  0.00            
ATOM   3514  HG3 PRO X 226      44.390  40.292  16.281  0.00  0.00            
ATOM   3515  CB  PRO X 226      45.709  38.527  16.425  0.00  0.00            
ATOM   3516  HB2 PRO X 226      46.741  38.227  16.239  0.00  0.00            
ATOM   3517  HB3 PRO X 226      45.007  38.087  15.717  0.00  0.00            
ATOM   3518  CA  PRO X 226      45.284  37.969  17.756  0.00  0.00            
ATOM   3519  HA  PRO X 226      44.206  37.902  17.903  0.00  0.00            
ATOM   3520  C   PRO X 226      45.937  36.658  18.117  0.00  0.00            
ATOM   3521  O   PRO X 226      47.100  36.569  18.531  0.00  0.00            
ATOM   3522  N   GLY X 227      45.213  35.589  17.842  0.00  0.00            
ATOM   3523  H   GLY X 227      44.282  35.783  17.504  0.00  0.00            
ATOM   3524  CA  GLY X 227      45.574  34.258  18.110  0.00  0.00            
ATOM   3525  HA2 GLY X 227      44.825  33.544  17.765  0.00  0.00            
ATOM   3526  HA3 GLY X 227      46.533  34.083  17.622  0.00  0.00            
ATOM   3527  C   GLY X 227      45.730  33.808  19.572  0.00  0.00            
ATOM   3528  O   GLY X 227      46.240  32.713  19.758  0.00  0.00            
ATOM   3529  N   HID X 228      45.340  34.620  20.559  0.00  0.00            
ATOM   3530  H   HID X 228      45.005  35.498  20.187  0.00  0.00            
ATOM   3531  CA  HID X 228      45.576  34.413  22.012  0.00  0.00            
ATOM   3532  HA  HID X 228      45.748  33.339  22.079  0.00  0.00            
ATOM   3533  CB  HID X 228      46.839  35.276  22.330  0.00  0.00            
ATOM   3534  HB2 HID X 228      46.597  36.326  22.170  0.00  0.00            
ATOM   3535  HB3 HID X 228      46.996  35.273  23.409  0.00  0.00            
ATOM   3536  CG  HID X 228      48.147  34.994  21.668  0.00  0.00            
ATOM   3537  ND1 HID X 228      48.603  35.291  20.380  0.00  0.00            
ATOM   3538  HD1 HID X 228      48.085  35.835  19.704  0.00  0.00            
ATOM   3539  CE1 HID X 228      49.920  35.011  20.386  0.00  0.00            
ATOM   3540  HE1 HID X 228      50.522  35.054  19.490  0.00  0.00            
ATOM   3541  NE2 HID X 228      50.332  34.558  21.598  0.00  0.00            
ATOM   3542  CD2 HID X 228      49.221  34.508  22.390  0.00  0.00            
ATOM   3543  HD2 HID X 228      49.208  34.261  23.441  0.00  0.00            
ATOM   3544  C   HID X 228      44.357  34.765  22.836  0.00  0.00            
ATOM   3545  O   HID X 228      43.254  35.059  22.328  0.00  0.00            
ATOM   3546  N   PHE X 229      44.464  34.567  24.162  0.00  0.00            
ATOM   3547  H   PHE X 229      45.274  34.045  24.463  0.00  0.00            
ATOM   3548  CA  PHE X 229      43.486  34.925  25.284  0.00  0.00            
ATOM   3549  HA  PHE X 229      42.921  35.767  24.884  0.00  0.00            
ATOM   3550  CB  PHE X 229      42.507  33.725  25.464  0.00  0.00            
ATOM   3551  HB2 PHE X 229      41.709  34.114  26.097  0.00  0.00            
ATOM   3552  HB3 PHE X 229      42.061  33.476  24.500  0.00  0.00            
ATOM   3553  CG  PHE X 229      43.151  32.521  26.135  0.00  0.00            
ATOM   3554  CD1 PHE X 229      42.916  32.238  27.468  0.00  0.00            
ATOM   3555  HD1 PHE X 229      42.411  32.934  28.121  0.00  0.00            
ATOM   3556  CE1 PHE X 229      43.472  31.027  28.009  0.00  0.00            
ATOM   3557  HE1 PHE X 229      43.317  30.834  29.061  0.00  0.00            
ATOM   3558  CZ  PHE X 229      44.188  30.153  27.211  0.00  0.00            
ATOM   3559  HZ  PHE X 229      44.472  29.172  27.561  0.00  0.00            
ATOM   3560  CE2 PHE X 229      44.346  30.414  25.781  0.00  0.00            
ATOM   3561  HE2 PHE X 229      44.707  29.625  25.137  0.00  0.00            
ATOM   3562  CD2 PHE X 229      43.798  31.581  25.270  0.00  0.00            
ATOM   3563  HD2 PHE X 229      43.918  31.762  24.212  0.00  0.00            
ATOM   3564  C   PHE X 229      44.184  35.381  26.584  0.00  0.00            
ATOM   3565  O   PHE X 229      45.352  35.091  26.747  0.00  0.00            
ATOM   3566  N   ILE X 230      43.513  36.158  27.432  0.00  0.00            
ATOM   3567  H   ILE X 230      42.557  36.427  27.249  0.00  0.00            
ATOM   3568  CA  ILE X 230      44.091  36.663  28.726  0.00  0.00            
ATOM   3569  HA  ILE X 230      45.173  36.579  28.627  0.00  0.00            
ATOM   3570  CB  ILE X 230      43.827  38.219  28.943  0.00  0.00            
ATOM   3571  HB  ILE X 230      42.748  38.348  29.024  0.00  0.00            
ATOM   3572  CG2 ILE X 230      44.251  38.632  30.418  0.00  0.00            
ATOM   3573 HG21 ILE X 230      43.525  38.406  31.199  0.00  0.00            
ATOM   3574 HG22 ILE X 230      45.235  38.206  30.618  0.00  0.00            
ATOM   3575 HG23 ILE X 230      44.431  39.707  30.412  0.00  0.00            
ATOM   3576  CG1 ILE X 230      44.305  39.246  27.855  0.00  0.00            
ATOM   3577 HG12 ILE X 230      43.965  38.954  26.862  0.00  0.00            
ATOM   3578 HG13 ILE X 230      43.852  40.224  28.020  0.00  0.00            
ATOM   3579  CD1 ILE X 230      45.874  39.494  27.727  0.00  0.00            
ATOM   3580 HD11 ILE X 230      45.871  40.245  26.937  0.00  0.00            
ATOM   3581 HD12 ILE X 230      46.212  39.945  28.660  0.00  0.00            
ATOM   3582 HD13 ILE X 230      46.348  38.596  27.332  0.00  0.00            
ATOM   3583  C   ILE X 230      43.645  35.742  29.868  0.00  0.00            
ATOM   3584  O   ILE X 230      42.472  35.303  29.783  0.00  0.00            
ATOM   3585  N   VAL X 231      44.495  35.402  30.823  0.00  0.00            
ATOM   3586  H   VAL X 231      45.441  35.738  30.704  0.00  0.00            
ATOM   3587  CA  VAL X 231      43.965  34.981  32.105  0.00  0.00            
ATOM   3588  HA  VAL X 231      42.883  35.015  31.978  0.00  0.00            
ATOM   3589  CB  VAL X 231      44.497  33.574  32.519  0.00  0.00            
ATOM   3590  HB  VAL X 231      44.125  33.203  33.474  0.00  0.00            
ATOM   3591  CG1 VAL X 231      43.916  32.572  31.560  0.00  0.00            
ATOM   3592 HG11 VAL X 231      42.850  32.732  31.395  0.00  0.00            
ATOM   3593 HG12 VAL X 231      44.548  32.397  30.690  0.00  0.00            
ATOM   3594 HG13 VAL X 231      43.990  31.586  32.018  0.00  0.00            
ATOM   3595  CG2 VAL X 231      45.995  33.397  32.626  0.00  0.00            
ATOM   3596 HG21 VAL X 231      46.611  33.880  31.868  0.00  0.00            
ATOM   3597 HG22 VAL X 231      46.449  33.838  33.513  0.00  0.00            
ATOM   3598 HG23 VAL X 231      46.211  32.331  32.699  0.00  0.00            
ATOM   3599  C   VAL X 231      44.346  35.903  33.207  0.00  0.00            
ATOM   3600  O   VAL X 231      45.430  36.480  33.072  0.00  0.00            
ATOM   3601  N   ASN X 232      43.531  36.072  34.303  0.00  0.00            
ATOM   3602  H   ASN X 232      42.728  35.460  34.313  0.00  0.00            
ATOM   3603  CA  ASN X 232      44.052  36.335  35.601  0.00  0.00            
ATOM   3604  HA  ASN X 232      45.110  36.573  35.494  0.00  0.00            
ATOM   3605  CB  ASN X 232      43.338  37.588  36.125  0.00  0.00            
ATOM   3606  HB2 ASN X 232      43.709  38.005  37.061  0.00  0.00            
ATOM   3607  HB3 ASN X 232      43.366  38.388  35.384  0.00  0.00            
ATOM   3608  CG  ASN X 232      41.804  37.328  36.361  0.00  0.00            
ATOM   3609  OD1 ASN X 232      40.965  37.676  35.540  0.00  0.00            
ATOM   3610  ND2 ASN X 232      41.336  36.782  37.402  0.00  0.00            
ATOM   3611 HD21 ASN X 232      40.333  36.690  37.479  0.00  0.00            
ATOM   3612 HD22 ASN X 232      42.045  36.335  37.966  0.00  0.00            
ATOM   3613  C   ASN X 232      43.951  35.196  36.629  0.00  0.00            
ATOM   3614  O   ASN X 232      42.926  34.429  36.583  0.00  0.00            
ATOM   3615  N   PHE X 233      44.822  35.256  37.599  0.00  0.00            
ATOM   3616  H   PHE X 233      45.612  35.875  37.496  0.00  0.00            
ATOM   3617  CA  PHE X 233      44.746  34.413  38.825  0.00  0.00            
ATOM   3618  HA  PHE X 233      44.523  33.400  38.493  0.00  0.00            
ATOM   3619  CB  PHE X 233      46.115  34.270  39.550  0.00  0.00            
ATOM   3620  HB2 PHE X 233      46.403  35.295  39.781  0.00  0.00            
ATOM   3621  HB3 PHE X 233      45.860  33.737  40.467  0.00  0.00            
ATOM   3622  CG  PHE X 233      47.286  33.544  38.837  0.00  0.00            
ATOM   3623  CD1 PHE X 233      48.611  33.899  39.056  0.00  0.00            
ATOM   3624  HD1 PHE X 233      48.703  34.862  39.535  0.00  0.00            
ATOM   3625  CE1 PHE X 233      49.699  33.141  38.595  0.00  0.00            
ATOM   3626  HE1 PHE X 233      50.719  33.483  38.694  0.00  0.00            
ATOM   3627  CZ  PHE X 233      49.481  31.971  37.931  0.00  0.00            
ATOM   3628  HZ  PHE X 233      50.359  31.453  37.575  0.00  0.00            
ATOM   3629  CE2 PHE X 233      48.135  31.568  37.747  0.00  0.00            
ATOM   3630  HE2 PHE X 233      47.971  30.620  37.256  0.00  0.00            
ATOM   3631  CD2 PHE X 233      47.052  32.276  38.225  0.00  0.00            
ATOM   3632  HD2 PHE X 233      46.028  31.935  38.212  0.00  0.00            
ATOM   3633  C   PHE X 233      43.598  34.850  39.679  0.00  0.00            
ATOM   3634  O   PHE X 233      43.301  36.030  39.683  0.00  0.00            
ATOM   3635  N   GLY X 234      43.025  33.901  40.460  0.00  0.00            
ATOM   3636  H   GLY X 234      43.373  32.955  40.525  0.00  0.00            
ATOM   3637  CA  GLY X 234      42.065  34.268  41.469  0.00  0.00            
ATOM   3638  HA2 GLY X 234      41.819  35.312  41.274  0.00  0.00            
ATOM   3639  HA3 GLY X 234      41.139  33.711  41.328  0.00  0.00            
ATOM   3640  C   GLY X 234      42.458  34.157  42.933  0.00  0.00            
ATOM   3641  O   GLY X 234      43.381  33.442  43.324  0.00  0.00            
ATOM   3642  N   SER X 235      41.637  34.683  43.763  0.00  0.00            
ATOM   3643  H   SER X 235      40.756  35.094  43.489  0.00  0.00            
ATOM   3644  CA  SER X 235      41.965  34.924  45.216  0.00  0.00            
ATOM   3645  HA  SER X 235      42.807  35.611  45.295  0.00  0.00            
ATOM   3646  CB  SER X 235      40.869  35.678  45.889  0.00  0.00            
ATOM   3647  HB2 SER X 235      40.716  36.591  45.313  0.00  0.00            
ATOM   3648  HB3 SER X 235      39.971  35.069  45.787  0.00  0.00            
ATOM   3649  OG  SER X 235      41.056  36.035  47.267  0.00  0.00            
ATOM   3650  HG  SER X 235      40.319  36.633  47.413  0.00  0.00            
ATOM   3651  C   SER X 235      42.374  33.689  46.004  0.00  0.00            
ATOM   3652  O   SER X 235      43.286  33.675  46.882  0.00  0.00            
ATOM   3653  N   SER X 236      41.834  32.528  45.654  0.00  0.00            
ATOM   3654  H   SER X 236      41.182  32.578  44.884  0.00  0.00            
ATOM   3655  CA  SER X 236      42.133  31.255  46.318  0.00  0.00            
ATOM   3656  HA  SER X 236      41.763  31.374  47.337  0.00  0.00            
ATOM   3657  CB  SER X 236      41.283  30.158  45.662  0.00  0.00            
ATOM   3658  HB2 SER X 236      41.700  30.094  44.657  0.00  0.00            
ATOM   3659  HB3 SER X 236      41.441  29.249  46.242  0.00  0.00            
ATOM   3660  OG  SER X 236      39.899  30.430  45.685  0.00  0.00            
ATOM   3661  HG  SER X 236      39.819  31.340  45.388  0.00  0.00            
ATOM   3662  C   SER X 236      43.584  30.665  46.245  0.00  0.00            
ATOM   3663  O   SER X 236      44.166  30.148  47.202  0.00  0.00            
ATOM   3664  N   LEU X 237      44.217  31.000  45.127  0.00  0.00            
ATOM   3665  H   LEU X 237      43.803  31.439  44.317  0.00  0.00            
ATOM   3666  CA  LEU X 237      45.638  30.810  44.934  0.00  0.00            
ATOM   3667  HA  LEU X 237      45.866  29.800  45.276  0.00  0.00            
ATOM   3668  CB  LEU X 237      45.815  30.784  43.408  0.00  0.00            
ATOM   3669  HB2 LEU X 237      45.001  30.262  42.907  0.00  0.00            
ATOM   3670  HB3 LEU X 237      45.729  31.829  43.110  0.00  0.00            
ATOM   3671  CG  LEU X 237      47.067  30.140  42.759  0.00  0.00            
ATOM   3672  HG  LEU X 237      47.928  30.686  43.144  0.00  0.00            
ATOM   3673  CD1 LEU X 237      47.126  28.647  43.074  0.00  0.00            
ATOM   3674 HD11 LEU X 237      46.194  28.115  42.883  0.00  0.00            
ATOM   3675 HD12 LEU X 237      47.952  28.269  42.472  0.00  0.00            
ATOM   3676 HD13 LEU X 237      47.406  28.641  44.127  0.00  0.00            
ATOM   3677  CD2 LEU X 237      46.966  30.457  41.221  0.00  0.00            
ATOM   3678 HD21 LEU X 237      47.651  31.261  40.950  0.00  0.00            
ATOM   3679 HD22 LEU X 237      47.241  29.521  40.734  0.00  0.00            
ATOM   3680 HD23 LEU X 237      45.931  30.606  40.915  0.00  0.00            
ATOM   3681  C   LEU X 237      46.433  31.832  45.625  0.00  0.00            
ATOM   3682  O   LEU X 237      47.502  31.468  46.134  0.00  0.00            
ATOM   3683  N   GLU X 238      45.879  33.053  45.843  0.00  0.00            
ATOM   3684  H   GLU X 238      45.023  33.306  45.370  0.00  0.00            
ATOM   3685  CA  GLU X 238      46.592  34.081  46.671  0.00  0.00            
ATOM   3686  HA  GLU X 238      47.604  34.173  46.277  0.00  0.00            
ATOM   3687  CB  GLU X 238      45.941  35.524  46.522  0.00  0.00            
ATOM   3688  HB2 GLU X 238      46.066  35.757  45.464  0.00  0.00            
ATOM   3689  HB3 GLU X 238      44.904  35.454  46.849  0.00  0.00            
ATOM   3690  CG  GLU X 238      46.654  36.481  47.448  0.00  0.00            
ATOM   3691  HG2 GLU X 238      46.125  36.355  48.392  0.00  0.00            
ATOM   3692  HG3 GLU X 238      47.705  36.192  47.470  0.00  0.00            
ATOM   3693  CD  GLU X 238      46.530  38.007  47.055  0.00  0.00            
ATOM   3694  OE1 GLU X 238      46.788  38.932  47.842  0.00  0.00            
ATOM   3695  OE2 GLU X 238      46.159  38.394  45.913  0.00  0.00            
ATOM   3696  C   GLU X 238      46.751  33.622  48.181  0.00  0.00            
ATOM   3697  O   GLU X 238      47.848  33.526  48.691  0.00  0.00            
ATOM   3698  N   VAL X 239      45.628  33.250  48.836  0.00  0.00            
ATOM   3699  H   VAL X 239      44.730  33.479  48.435  0.00  0.00            
ATOM   3700  CA  VAL X 239      45.564  32.579  50.121  0.00  0.00            
ATOM   3701  HA  VAL X 239      45.897  33.312  50.856  0.00  0.00            
ATOM   3702  CB  VAL X 239      44.131  32.229  50.483  0.00  0.00            
ATOM   3703  HB  VAL X 239      43.630  31.811  49.610  0.00  0.00            
ATOM   3704  CG1 VAL X 239      43.991  31.341  51.765  0.00  0.00            
ATOM   3705 HG11 VAL X 239      42.925  31.181  51.925  0.00  0.00            
ATOM   3706 HG12 VAL X 239      44.274  30.321  51.504  0.00  0.00            
ATOM   3707 HG13 VAL X 239      44.597  31.720  52.587  0.00  0.00            
ATOM   3708  CG2 VAL X 239      43.452  33.542  50.817  0.00  0.00            
ATOM   3709 HG21 VAL X 239      42.406  33.464  51.112  0.00  0.00            
ATOM   3710 HG22 VAL X 239      44.093  34.172  51.435  0.00  0.00            
ATOM   3711 HG23 VAL X 239      43.313  34.214  49.969  0.00  0.00            
ATOM   3712  C   VAL X 239      46.455  31.309  50.175  0.00  0.00            
ATOM   3713  O   VAL X 239      47.230  31.185  51.085  0.00  0.00            
ATOM   3714  N   LEU X 240      46.360  30.487  49.143  0.00  0.00            
ATOM   3715  H   LEU X 240      45.717  30.663  48.385  0.00  0.00            
ATOM   3716  CA  LEU X 240      47.003  29.163  49.326  0.00  0.00            
ATOM   3717  HA  LEU X 240      46.599  28.774  50.260  0.00  0.00            
ATOM   3718  CB  LEU X 240      46.731  28.337  48.028  0.00  0.00            
ATOM   3719  HB2 LEU X 240      45.651  28.351  47.884  0.00  0.00            
ATOM   3720  HB3 LEU X 240      47.260  28.893  47.254  0.00  0.00            
ATOM   3721  CG  LEU X 240      47.116  26.843  48.182  0.00  0.00            
ATOM   3722  HG  LEU X 240      48.173  26.748  48.433  0.00  0.00            
ATOM   3723  CD1 LEU X 240      46.447  26.072  49.271  0.00  0.00            
ATOM   3724 HD11 LEU X 240      46.899  25.085  49.180  0.00  0.00            
ATOM   3725 HD12 LEU X 240      46.592  26.721  50.135  0.00  0.00            
ATOM   3726 HD13 LEU X 240      45.384  25.954  49.059  0.00  0.00            
ATOM   3727  CD2 LEU X 240      47.156  26.016  46.839  0.00  0.00            
ATOM   3728 HD21 LEU X 240      46.122  26.068  46.496  0.00  0.00            
ATOM   3729 HD22 LEU X 240      47.608  26.553  46.005  0.00  0.00            
ATOM   3730 HD23 LEU X 240      47.523  24.990  46.853  0.00  0.00            
ATOM   3731  C   LEU X 240      48.480  29.276  49.510  0.00  0.00            
ATOM   3732  O   LEU X 240      49.111  28.454  50.150  0.00  0.00            
ATOM   3733  N   THR X 241      49.055  30.223  48.808  0.00  0.00            
ATOM   3734  H   THR X 241      48.437  30.883  48.358  0.00  0.00            
ATOM   3735  CA  THR X 241      50.493  30.480  48.644  0.00  0.00            
ATOM   3736  HA  THR X 241      50.862  29.522  49.011  0.00  0.00            
ATOM   3737  CB  THR X 241      50.910  30.808  47.231  0.00  0.00            
ATOM   3738  HB  THR X 241      51.979  31.018  47.211  0.00  0.00            
ATOM   3739  CG2 THR X 241      50.591  29.685  46.303  0.00  0.00            
ATOM   3740 HG21 THR X 241      50.938  29.953  45.305  0.00  0.00            
ATOM   3741 HG22 THR X 241      51.083  28.801  46.709  0.00  0.00            
ATOM   3742 HG23 THR X 241      49.514  29.555  46.193  0.00  0.00            
ATOM   3743  OG1 THR X 241      50.195  31.946  46.744  0.00  0.00            
ATOM   3744  HG1 THR X 241      49.367  31.637  46.369  0.00  0.00            
ATOM   3745  C   THR X 241      51.203  31.489  49.591  0.00  0.00            
ATOM   3746  O   THR X 241      52.297  31.882  49.434  0.00  0.00            
ATOM   3747  N   GLU X 242      50.454  31.997  50.538  0.00  0.00            
ATOM   3748  H   GLU X 242      49.469  31.795  50.442  0.00  0.00            
ATOM   3749  CA  GLU X 242      50.783  32.964  51.533  0.00  0.00            
ATOM   3750  HA  GLU X 242      50.989  33.936  51.083  0.00  0.00            
ATOM   3751  CB  GLU X 242      49.460  33.064  52.317  0.00  0.00            
ATOM   3752  HB2 GLU X 242      48.617  33.436  51.735  0.00  0.00            
ATOM   3753  HB3 GLU X 242      49.080  32.071  52.560  0.00  0.00            
ATOM   3754  CG  GLU X 242      49.421  33.924  53.570  0.00  0.00            
ATOM   3755  HG2 GLU X 242      48.429  34.079  53.994  0.00  0.00            
ATOM   3756  HG3 GLU X 242      50.093  33.458  54.291  0.00  0.00            
ATOM   3757  CD  GLU X 242      49.914  35.394  53.236  0.00  0.00            
ATOM   3758  OE1 GLU X 242      50.014  35.764  52.058  0.00  0.00            
ATOM   3759  OE2 GLU X 242      50.161  36.109  54.197  0.00  0.00            
ATOM   3760  C   GLU X 242      52.037  32.524  52.382  0.00  0.00            
ATOM   3761  O   GLU X 242      52.749  33.398  52.883  0.00  0.00            
ATOM   3762  N   ARG X 243      52.354  31.240  52.526  0.00  0.00            
ATOM   3763  H   ARG X 243      51.977  30.577  51.864  0.00  0.00            
ATOM   3764  CA  ARG X 243      53.549  30.813  53.241  0.00  0.00            
ATOM   3765  HA  ARG X 243      53.890  31.668  53.825  0.00  0.00            
ATOM   3766  CB  ARG X 243      53.187  29.739  54.213  0.00  0.00            
ATOM   3767  HB2 ARG X 243      52.851  28.887  53.622  0.00  0.00            
ATOM   3768  HB3 ARG X 243      54.101  29.438  54.726  0.00  0.00            
ATOM   3769  CG  ARG X 243      52.109  30.139  55.315  0.00  0.00            
ATOM   3770  HG2 ARG X 243      51.204  30.562  54.880  0.00  0.00            
ATOM   3771  HG3 ARG X 243      51.774  29.250  55.850  0.00  0.00            
ATOM   3772  CD  ARG X 243      52.728  31.126  56.324  0.00  0.00            
ATOM   3773  HD2 ARG X 243      53.730  30.770  56.561  0.00  0.00            
ATOM   3774  HD3 ARG X 243      52.867  32.106  55.866  0.00  0.00            
ATOM   3775  NE  ARG X 243      51.804  31.168  57.476  0.00  0.00            
ATOM   3776  HE  ARG X 243      51.646  30.304  57.974  0.00  0.00            
ATOM   3777  CZ  ARG X 243      51.075  32.172  57.873  0.00  0.00            
ATOM   3778  NH1 ARG X 243      50.969  33.203  57.110  0.00  0.00            
ATOM   3779 HH11 ARG X 243      51.428  33.133  56.213  0.00  0.00            
ATOM   3780 HH12 ARG X 243      50.356  33.913  57.484  0.00  0.00            
ATOM   3781  NH2 ARG X 243      50.484  32.278  59.014  0.00  0.00            
ATOM   3782 HH21 ARG X 243      50.505  31.437  59.573  0.00  0.00            
ATOM   3783 HH22 ARG X 243      50.008  33.121  59.301  0.00  0.00            
ATOM   3784  C   ARG X 243      54.803  30.484  52.388  0.00  0.00            
ATOM   3785  O   ARG X 243      55.789  30.032  52.926  0.00  0.00            
ATOM   3786  N   LEU X 244      54.829  30.747  51.088  0.00  0.00            
ATOM   3787  H   LEU X 244      54.140  31.312  50.613  0.00  0.00            
ATOM   3788  CA  LEU X 244      56.015  30.377  50.179  0.00  0.00            
ATOM   3789  HA  LEU X 244      56.761  29.668  50.539  0.00  0.00            
ATOM   3790  CB  LEU X 244      55.404  29.765  48.928  0.00  0.00            
ATOM   3791  HB2 LEU X 244      54.859  30.519  48.359  0.00  0.00            
ATOM   3792  HB3 LEU X 244      56.199  29.624  48.197  0.00  0.00            
ATOM   3793  CG  LEU X 244      54.514  28.548  49.131  0.00  0.00            
ATOM   3794  HG  LEU X 244      53.616  28.852  49.668  0.00  0.00            
ATOM   3795  CD1 LEU X 244      54.126  28.113  47.726  0.00  0.00            
ATOM   3796 HD11 LEU X 244      53.743  28.921  47.102  0.00  0.00            
ATOM   3797 HD12 LEU X 244      55.040  27.849  47.194  0.00  0.00            
ATOM   3798 HD13 LEU X 244      53.376  27.325  47.804  0.00  0.00            
ATOM   3799  CD2 LEU X 244      55.286  27.478  49.894  0.00  0.00            
ATOM   3800 HD21 LEU X 244      56.329  27.381  49.594  0.00  0.00            
ATOM   3801 HD22 LEU X 244      55.364  27.612  50.973  0.00  0.00            
ATOM   3802 HD23 LEU X 244      54.775  26.516  49.914  0.00  0.00            
ATOM   3803  C   LEU X 244      56.902  31.605  49.891  0.00  0.00            
ATOM   3804  O   LEU X 244      56.606  32.729  50.286  0.00  0.00            
ATOM   3805  N   ASP X 245      58.011  31.463  49.166  0.00  0.00            
ATOM   3806  H   ASP X 245      58.226  30.589  48.709  0.00  0.00            
ATOM   3807  CA  ASP X 245      59.101  32.481  49.160  0.00  0.00            
ATOM   3808  HA  ASP X 245      59.322  32.911  50.137  0.00  0.00            
ATOM   3809  CB  ASP X 245      60.299  31.708  48.511  0.00  0.00            
ATOM   3810  HB2 ASP X 245      60.060  31.377  47.500  0.00  0.00            
ATOM   3811  HB3 ASP X 245      61.145  32.378  48.361  0.00  0.00            
ATOM   3812  CG  ASP X 245      61.043  30.663  49.399  0.00  0.00            
ATOM   3813  OD1 ASP X 245      61.047  30.686  50.654  0.00  0.00            
ATOM   3814  OD2 ASP X 245      61.587  29.694  48.863  0.00  0.00            
ATOM   3815  C   ASP X 245      58.738  33.691  48.243  0.00  0.00            
ATOM   3816  O   ASP X 245      58.647  34.871  48.658  0.00  0.00            
ATOM   3817  N   ARG X 246      58.272  33.322  47.030  0.00  0.00            
ATOM   3818  H   ARG X 246      58.271  32.368  46.699  0.00  0.00            
ATOM   3819  CA  ARG X 246      57.525  34.223  46.137  0.00  0.00            
ATOM   3820  HA  ARG X 246      57.435  35.186  46.639  0.00  0.00            
ATOM   3821  CB  ARG X 246      58.299  34.325  44.795  0.00  0.00            
ATOM   3822  HB2 ARG X 246      58.218  33.363  44.288  0.00  0.00            
ATOM   3823  HB3 ARG X 246      57.657  34.970  44.195  0.00  0.00            
ATOM   3824  CG  ARG X 246      59.764  34.827  44.920  0.00  0.00            
ATOM   3825  HG2 ARG X 246      59.660  35.721  45.534  0.00  0.00            
ATOM   3826  HG3 ARG X 246      60.458  34.091  45.323  0.00  0.00            
ATOM   3827  CD  ARG X 246      60.279  35.211  43.524  0.00  0.00            
ATOM   3828  HD2 ARG X 246      60.115  34.412  42.800  0.00  0.00            
ATOM   3829  HD3 ARG X 246      59.749  36.058  43.090  0.00  0.00            
ATOM   3830  NE  ARG X 246      61.711  35.472  43.619  0.00  0.00            
ATOM   3831  HE  ARG X 246      61.913  36.005  44.453  0.00  0.00            
ATOM   3832  CZ  ARG X 246      62.560  35.348  42.654  0.00  0.00            
ATOM   3833  NH1 ARG X 246      62.237  35.145  41.407  0.00  0.00            
ATOM   3834 HH11 ARG X 246      61.276  35.019  41.124  0.00  0.00            
ATOM   3835 HH12 ARG X 246      62.969  35.415  40.765  0.00  0.00            
ATOM   3836  NH2 ARG X 246      63.754  35.736  42.937  0.00  0.00            
ATOM   3837 HH21 ARG X 246      63.904  36.329  43.741  0.00  0.00            
ATOM   3838 HH22 ARG X 246      64.411  35.767  42.171  0.00  0.00            
ATOM   3839  C   ARG X 246      56.026  33.808  46.005  0.00  0.00            
ATOM   3840  O   ARG X 246      55.809  32.902  45.165  0.00  0.00            
ATOM   3841  N   PRO X 247      55.067  34.392  46.811  0.00  0.00            
ATOM   3842  CD  PRO X 247      55.350  35.110  48.056  0.00  0.00            
ATOM   3843  HD2 PRO X 247      55.370  36.151  47.733  0.00  0.00            
ATOM   3844  HD3 PRO X 247      56.260  34.650  48.441  0.00  0.00            
ATOM   3845  CG  PRO X 247      54.144  34.797  48.952  0.00  0.00            
ATOM   3846  HG2 PRO X 247      54.135  35.636  49.647  0.00  0.00            
ATOM   3847  HG3 PRO X 247      54.282  33.840  49.455  0.00  0.00            
ATOM   3848  CB  PRO X 247      52.998  34.779  47.890  0.00  0.00            
ATOM   3849  HB2 PRO X 247      52.637  35.768  47.606  0.00  0.00            
ATOM   3850  HB3 PRO X 247      52.064  34.285  48.159  0.00  0.00            
ATOM   3851  CA  PRO X 247      53.691  34.083  46.707  0.00  0.00            
ATOM   3852  HA  PRO X 247      53.574  33.000  46.755  0.00  0.00            
ATOM   3853  C   PRO X 247      52.911  34.484  45.414  0.00  0.00            
ATOM   3854  O   PRO X 247      53.436  35.392  44.713  0.00  0.00            
ATOM   3855  N   VAL X 248      51.631  34.075  45.173  0.00  0.00            
ATOM   3856  H   VAL X 248      51.189  33.455  45.836  0.00  0.00            
ATOM   3857  CA  VAL X 248      50.808  34.447  44.040  0.00  0.00            
ATOM   3858  HA  VAL X 248      51.478  34.698  43.218  0.00  0.00            
ATOM   3859  CB  VAL X 248      49.854  33.284  43.625  0.00  0.00            
ATOM   3860  HB  VAL X 248      49.487  32.828  44.545  0.00  0.00            
ATOM   3861  CG1 VAL X 248      48.681  33.666  42.764  0.00  0.00            
ATOM   3862 HG11 VAL X 248      47.960  32.854  42.669  0.00  0.00            
ATOM   3863 HG12 VAL X 248      48.177  34.397  43.396  0.00  0.00            
ATOM   3864 HG13 VAL X 248      49.039  33.955  41.776  0.00  0.00            
ATOM   3865  CG2 VAL X 248      50.761  32.294  42.930  0.00  0.00            
ATOM   3866 HG21 VAL X 248      51.643  32.204  43.564  0.00  0.00            
ATOM   3867 HG22 VAL X 248      50.381  31.301  42.690  0.00  0.00            
ATOM   3868 HG23 VAL X 248      51.050  32.668  41.948  0.00  0.00            
ATOM   3869  C   VAL X 248      50.049  35.754  44.353  0.00  0.00            
ATOM   3870  O   VAL X 248      49.437  35.854  45.408  0.00  0.00            
ATOM   3871  N   ARG X 249      49.798  36.611  43.356  0.00  0.00            
ATOM   3872  H   ARG X 249      50.328  36.505  42.502  0.00  0.00            
ATOM   3873  CA  ARG X 249      48.940  37.811  43.553  0.00  0.00            
ATOM   3874  HA  ARG X 249      48.656  37.862  44.604  0.00  0.00            
ATOM   3875  CB  ARG X 249      49.737  39.056  43.204  0.00  0.00            
ATOM   3876  HB2 ARG X 249      50.710  38.923  43.676  0.00  0.00            
ATOM   3877  HB3 ARG X 249      49.839  39.043  42.119  0.00  0.00            
ATOM   3878  CG  ARG X 249      49.042  40.417  43.562  0.00  0.00            
ATOM   3879  HG2 ARG X 249      49.628  41.255  43.185  0.00  0.00            
ATOM   3880  HG3 ARG X 249      48.112  40.503  43.001  0.00  0.00            
ATOM   3881  CD  ARG X 249      48.767  40.695  45.086  0.00  0.00            
ATOM   3882  HD2 ARG X 249      48.024  41.481  45.221  0.00  0.00            
ATOM   3883  HD3 ARG X 249      48.326  39.805  45.534  0.00  0.00            
ATOM   3884  NE  ARG X 249      49.930  41.003  45.919  0.00  0.00            
ATOM   3885  HE  ARG X 249      50.691  41.462  45.439  0.00  0.00            
ATOM   3886  CZ  ARG X 249      50.085  41.025  47.234  0.00  0.00            
ATOM   3887  NH1 ARG X 249      49.232  40.587  48.114  0.00  0.00            
ATOM   3888 HH11 ARG X 249      48.271  40.356  47.906  0.00  0.00            
ATOM   3889 HH12 ARG X 249      49.567  40.638  49.066  0.00  0.00            
ATOM   3890  NH2 ARG X 249      51.275  41.394  47.679  0.00  0.00            
ATOM   3891 HH21 ARG X 249      52.106  41.548  47.127  0.00  0.00            
ATOM   3892 HH22 ARG X 249      51.398  41.398  48.682  0.00  0.00            
ATOM   3893  C   ARG X 249      47.674  37.541  42.625  0.00  0.00            
ATOM   3894  O   ARG X 249      47.850  37.380  41.391  0.00  0.00            
ATOM   3895  N   ALA X 250      46.490  37.576  43.230  0.00  0.00            
ATOM   3896  H   ALA X 250      46.440  37.918  44.179  0.00  0.00            
ATOM   3897  CA  ALA X 250      45.213  37.469  42.509  0.00  0.00            
ATOM   3898  HA  ALA X 250      45.452  36.795  41.686  0.00  0.00            
ATOM   3899  CB  ALA X 250      44.149  36.785  43.421  0.00  0.00            
ATOM   3900  HB1 ALA X 250      44.454  35.752  43.586  0.00  0.00            
ATOM   3901  HB2 ALA X 250      44.149  37.242  44.411  0.00  0.00            
ATOM   3902  HB3 ALA X 250      43.132  36.748  43.031  0.00  0.00            
ATOM   3903  C   ALA X 250      44.832  38.940  42.096  0.00  0.00            
ATOM   3904  O   ALA X 250      44.551  39.726  43.020  0.00  0.00            
ATOM   3905  N   ASN X 251      44.924  39.235  40.819  0.00  0.00            
ATOM   3906  H   ASN X 251      44.982  38.454  40.181  0.00  0.00            
ATOM   3907  CA  ASN X 251      44.902  40.541  40.237  0.00  0.00            
ATOM   3908  HA  ASN X 251      45.744  41.010  40.746  0.00  0.00            
ATOM   3909  CB  ASN X 251      45.291  40.435  38.739  0.00  0.00            
ATOM   3910  HB2 ASN X 251      46.228  39.892  38.613  0.00  0.00            
ATOM   3911  HB3 ASN X 251      44.540  39.834  38.226  0.00  0.00            
ATOM   3912  CG  ASN X 251      45.357  41.820  38.128  0.00  0.00            
ATOM   3913  OD1 ASN X 251      44.406  42.336  37.547  0.00  0.00            
ATOM   3914  ND2 ASN X 251      46.460  42.549  38.282  0.00  0.00            
ATOM   3915 HD21 ASN X 251      46.375  43.527  38.043  0.00  0.00            
ATOM   3916 HD22 ASN X 251      47.269  42.188  38.766  0.00  0.00            
ATOM   3917  C   ASN X 251      43.633  41.354  40.461  0.00  0.00            
ATOM   3918  O   ASN X 251      42.533  40.740  40.377  0.00  0.00            
ATOM   3919  N   VAL X 252      43.720  42.652  40.945  0.00  0.00            
ATOM   3920  H   VAL X 252      44.665  42.936  41.161  0.00  0.00            
ATOM   3921  CA  VAL X 252      42.574  43.601  40.918  0.00  0.00            
ATOM   3922  HA  VAL X 252      41.676  42.983  40.918  0.00  0.00            
ATOM   3923  CB  VAL X 252      42.711  44.618  42.156  0.00  0.00            
ATOM   3924  HB  VAL X 252      43.503  45.272  41.793  0.00  0.00            
ATOM   3925  CG1 VAL X 252      41.420  45.426  42.316  0.00  0.00            
ATOM   3926 HG11 VAL X 252      40.592  44.718  42.353  0.00  0.00            
ATOM   3927 HG12 VAL X 252      41.172  45.812  43.305  0.00  0.00            
ATOM   3928 HG13 VAL X 252      41.341  46.186  41.539  0.00  0.00            
ATOM   3929  CG2 VAL X 252      42.970  43.915  43.472  0.00  0.00            
ATOM   3930 HG21 VAL X 252      42.053  43.397  43.754  0.00  0.00            
ATOM   3931 HG22 VAL X 252      43.850  43.280  43.379  0.00  0.00            
ATOM   3932 HG23 VAL X 252      43.234  44.601  44.277  0.00  0.00            
ATOM   3933  C   VAL X 252      42.377  44.328  39.616  0.00  0.00            
ATOM   3934  O   VAL X 252      43.367  44.746  39.040  0.00  0.00            
ATOM   3935  N   HD2 X 253      41.138  44.438  39.115  0.00  0.00            
ATOM   3936  H   HD2 X 253      40.384  43.987  39.613  0.00  0.00            
ATOM   3937  CA  HD2 X 253      40.858  44.840  37.754  0.00  0.00            
ATOM   3938  HA  HD2 X 253      41.490  45.671  37.441  0.00  0.00            
ATOM   3939  CB  HD2 X 253      41.124  43.696  36.719  0.00  0.00            
ATOM   3940  HB2 HD2 X 253      40.767  43.997  35.734  0.00  0.00            
ATOM   3941  HB3 HD2 X 253      42.195  43.515  36.623  0.00  0.00            
ATOM   3942  CG  HD2 X 253      40.438  42.420  37.019  0.00  0.00            
ATOM   3943  ND1 HD2 X 253      41.036  41.419  37.735  0.00  0.00            
ATOM   3944  HD1 HD2 X 253      41.866  41.548  38.296  0.00  0.00            
ATOM   3945  CE1 HD2 X 253      40.133  40.422  37.768  0.00  0.00            
ATOM   3946  HE1 HD2 X 253      40.411  39.453  38.154  0.00  0.00            
ATOM   3947  NE2 HD2 X 253      38.978  40.767  37.158  0.00  0.00            
ATOM   3948  CD2 HD2 X 253      39.202  41.992  36.610  0.00  0.00            
ATOM   3949  HD2 HD2 X 253      38.541  42.602  36.012  0.00  0.00            
ATOM   3950  C   HD2 X 253      39.369  45.360  37.671  0.00  0.00            
ATOM   3951  O   HD2 X 253      38.522  45.175  38.583  0.00  0.00            
ATOM   3952  N   GLY X 254      39.101  46.180  36.644  0.00  0.00            
ATOM   3953  H   GLY X 254      39.816  46.307  35.943  0.00  0.00            
ATOM   3954  CA  GLY X 254      37.816  46.777  36.404  0.00  0.00            
ATOM   3955  HA2 GLY X 254      36.989  46.100  36.616  0.00  0.00            
ATOM   3956  HA3 GLY X 254      37.664  47.658  37.028  0.00  0.00            
ATOM   3957  C   GLY X 254      37.707  47.217  34.964  0.00  0.00            
ATOM   3958  O   GLY X 254      38.778  47.437  34.322  0.00  0.00            
ATOM   3959  N   VAL X 255      36.440  47.451  34.456  0.00  0.00            
ATOM   3960  H   VAL X 255      35.667  47.383  35.102  0.00  0.00            
ATOM   3961  CA  VAL X 255      36.185  47.794  33.056  0.00  0.00            
ATOM   3962  HA  VAL X 255      36.988  47.450  32.404  0.00  0.00            
ATOM   3963  CB  VAL X 255      34.954  47.036  32.530  0.00  0.00            
ATOM   3964  HB  VAL X 255      34.137  47.271  33.212  0.00  0.00            
ATOM   3965  CG1 VAL X 255      34.645  47.556  31.160  0.00  0.00            
ATOM   3966 HG11 VAL X 255      35.475  47.741  30.478  0.00  0.00            
ATOM   3967 HG12 VAL X 255      33.796  47.008  30.751  0.00  0.00            
ATOM   3968 HG13 VAL X 255      34.273  48.570  31.309  0.00  0.00            
ATOM   3969  CG2 VAL X 255      35.229  45.549  32.568  0.00  0.00            
ATOM   3970 HG21 VAL X 255      36.192  45.315  32.114  0.00  0.00            
ATOM   3971 HG22 VAL X 255      35.342  45.142  33.573  0.00  0.00            
ATOM   3972 HG23 VAL X 255      34.477  45.009  31.992  0.00  0.00            
ATOM   3973  C   VAL X 255      36.115  49.374  32.996  0.00  0.00            
ATOM   3974  O   VAL X 255      35.102  49.941  33.418  0.00  0.00            
ATOM   3975  N   VAL X 256      37.136  50.113  32.454  0.00  0.00            
ATOM   3976  H   VAL X 256      37.957  49.666  32.071  0.00  0.00            
ATOM   3977  CA  VAL X 256      37.302  51.586  32.683  0.00  0.00            
ATOM   3978  HA  VAL X 256      36.853  51.808  33.651  0.00  0.00            
ATOM   3979  CB  VAL X 256      38.751  52.008  32.889  0.00  0.00            
ATOM   3980  HB  VAL X 256      39.383  51.701  32.055  0.00  0.00            
ATOM   3981  CG1 VAL X 256      38.916  53.531  33.054  0.00  0.00            
ATOM   3982 HG11 VAL X 256      38.491  54.082  32.214  0.00  0.00            
ATOM   3983 HG12 VAL X 256      38.255  53.950  33.812  0.00  0.00            
ATOM   3984 HG13 VAL X 256      39.966  53.742  33.255  0.00  0.00            
ATOM   3985  CG2 VAL X 256      39.250  51.337  34.255  0.00  0.00            
ATOM   3986 HG21 VAL X 256      38.549  51.590  35.051  0.00  0.00            
ATOM   3987 HG22 VAL X 256      39.214  50.253  34.151  0.00  0.00            
ATOM   3988 HG23 VAL X 256      40.261  51.624  34.546  0.00  0.00            
ATOM   3989  C   VAL X 256      36.541  52.393  31.626  0.00  0.00            
ATOM   3990  O   VAL X 256      37.094  53.053  30.811  0.00  0.00            
ATOM   3991  N   SER X 257      35.204  52.329  31.688  0.00  0.00            
ATOM   3992  H   SER X 257      34.919  51.780  32.487  0.00  0.00            
ATOM   3993  CA  SER X 257      34.134  52.918  30.880  0.00  0.00            
ATOM   3994  HA  SER X 257      33.202  52.488  31.248  0.00  0.00            
ATOM   3995  CB  SER X 257      34.079  54.390  31.318  0.00  0.00            
ATOM   3996  HB2 SER X 257      33.160  54.782  30.883  0.00  0.00            
ATOM   3997  HB3 SER X 257      33.969  54.395  32.402  0.00  0.00            
ATOM   3998  OG  SER X 257      35.272  55.164  30.887  0.00  0.00            
ATOM   3999  HG  SER X 257      36.103  54.684  30.893  0.00  0.00            
ATOM   4000  C   SER X 257      34.173  52.773  29.395  0.00  0.00            
ATOM   4001  O   SER X 257      35.202  52.462  28.833  0.00  0.00            
ATOM   4002  N   THR X 258      33.021  52.960  28.811  0.00  0.00            
ATOM   4003  H   THR X 258      32.196  53.154  29.361  0.00  0.00            
ATOM   4004  CA  THR X 258      32.777  52.791  27.425  0.00  0.00            
ATOM   4005  HA  THR X 258      33.720  52.617  26.907  0.00  0.00            
ATOM   4006  CB  THR X 258      32.018  51.505  27.176  0.00  0.00            
ATOM   4007  HB  THR X 258      30.987  51.698  27.472  0.00  0.00            
ATOM   4008  CG2 THR X 258      31.902  51.085  25.751  0.00  0.00            
ATOM   4009 HG21 THR X 258      32.780  50.550  25.388  0.00  0.00            
ATOM   4010 HG22 THR X 258      31.078  50.371  25.763  0.00  0.00            
ATOM   4011 HG23 THR X 258      31.544  51.918  25.146  0.00  0.00            
ATOM   4012  OG1 THR X 258      32.574  50.432  27.891  0.00  0.00            
ATOM   4013  HG1 THR X 258      32.200  50.462  28.774  0.00  0.00            
ATOM   4014  C   THR X 258      32.119  54.047  26.847  0.00  0.00            
ATOM   4015  O   THR X 258      31.199  54.466  27.453  0.00  0.00            
ATOM   4016  N   GLU X 259      32.509  54.514  25.676  0.00  0.00            
ATOM   4017  H   GLU X 259      33.301  54.068  25.234  0.00  0.00            
ATOM   4018  CA  GLU X 259      31.959  55.697  24.976  0.00  0.00            
ATOM   4019  HA  GLU X 259      30.903  55.883  25.168  0.00  0.00            
ATOM   4020  CB  GLU X 259      32.767  56.920  25.466  0.00  0.00            
ATOM   4021  HB2 GLU X 259      32.524  57.096  26.513  0.00  0.00            
ATOM   4022  HB3 GLU X 259      33.847  56.773  25.486  0.00  0.00            
ATOM   4023  CG  GLU X 259      32.282  58.235  24.700  0.00  0.00            
ATOM   4024  HG2 GLU X 259      32.009  58.000  23.671  0.00  0.00            
ATOM   4025  HG3 GLU X 259      31.490  58.679  25.303  0.00  0.00            
ATOM   4026  CD  GLU X 259      33.423  59.327  24.622  0.00  0.00            
ATOM   4027  OE1 GLU X 259      34.041  59.518  23.598  0.00  0.00            
ATOM   4028  OE2 GLU X 259      33.779  59.875  25.708  0.00  0.00            
ATOM   4029  C   GLU X 259      32.114  55.494  23.441  0.00  0.00            
ATOM   4030  O   GLU X 259      31.228  55.772  22.702  0.00  0.00            
ATOM   4031  N   ARG X 260      33.221  54.939  22.998  0.00  0.00            
ATOM   4032  H   ARG X 260      33.999  54.881  23.640  0.00  0.00            
ATOM   4033  CA  ARG X 260      33.496  54.370  21.646  0.00  0.00            
ATOM   4034  HA  ARG X 260      34.530  54.023  21.624  0.00  0.00            
ATOM   4035  CB  ARG X 260      32.728  53.029  21.426  0.00  0.00            
ATOM   4036  HB2 ARG X 260      31.702  53.291  21.684  0.00  0.00            
ATOM   4037  HB3 ARG X 260      32.846  52.542  20.458  0.00  0.00            
ATOM   4038  CG  ARG X 260      33.455  51.927  22.294  0.00  0.00            
ATOM   4039  HG2 ARG X 260      34.410  51.663  21.840  0.00  0.00            
ATOM   4040  HG3 ARG X 260      33.520  52.299  23.316  0.00  0.00            
ATOM   4041  CD  ARG X 260      32.523  50.695  22.590  0.00  0.00            
ATOM   4042  HD2 ARG X 260      32.985  50.084  23.366  0.00  0.00            
ATOM   4043  HD3 ARG X 260      31.546  50.973  22.986  0.00  0.00            
ATOM   4044  NE  ARG X 260      32.271  49.943  21.345  0.00  0.00            
ATOM   4045  HE  ARG X 260      31.422  50.256  20.897  0.00  0.00            
ATOM   4046  CZ  ARG X 260      33.078  49.018  20.801  0.00  0.00            
ATOM   4047  NH1 ARG X 260      34.226  48.689  21.305  0.00  0.00            
ATOM   4048 HH11 ARG X 260      34.521  49.182  22.136  0.00  0.00            
ATOM   4049 HH12 ARG X 260      34.811  47.958  20.928  0.00  0.00            
ATOM   4050  NH2 ARG X 260      32.814  48.562  19.568  0.00  0.00            
ATOM   4051 HH21 ARG X 260      31.907  48.748  19.165  0.00  0.00            
ATOM   4052 HH22 ARG X 260      33.548  48.047  19.102  0.00  0.00            
ATOM   4053  C   ARG X 260      33.321  55.401  20.506  0.00  0.00            
ATOM   4054  O   ARG X 260      33.822  56.535  20.612  0.00  0.00            
ATOM   4055  N   ALA X 261      32.749  55.005  19.338  0.00  0.00            
ATOM   4056  H   ALA X 261      32.205  54.165  19.471  0.00  0.00            
ATOM   4057  CA  ALA X 261      32.223  55.918  18.325  0.00  0.00            
ATOM   4058  HA  ALA X 261      32.113  56.900  18.786  0.00  0.00            
ATOM   4059  CB  ALA X 261      33.262  56.056  17.168  0.00  0.00            
ATOM   4060  HB1 ALA X 261      33.580  55.114  16.722  0.00  0.00            
ATOM   4061  HB2 ALA X 261      32.789  56.685  16.413  0.00  0.00            
ATOM   4062  HB3 ALA X 261      34.151  56.600  17.486  0.00  0.00            
ATOM   4063  C   ALA X 261      30.747  55.560  17.978  0.00  0.00            
ATOM   4064  O   ALA X 261      30.294  54.466  18.332  0.00  0.00            
ATOM   4065  N   PRO X 262      29.936  56.450  17.339  0.00  0.00            
ATOM   4066  CD  PRO X 262      30.315  57.831  17.027  0.00  0.00            
ATOM   4067  HD2 PRO X 262      31.257  57.925  16.486  0.00  0.00            
ATOM   4068  HD3 PRO X 262      30.342  58.448  17.925  0.00  0.00            
ATOM   4069  CG  PRO X 262      29.093  58.421  16.251  0.00  0.00            
ATOM   4070  HG2 PRO X 262      29.225  57.989  15.259  0.00  0.00            
ATOM   4071  HG3 PRO X 262      29.151  59.509  16.267  0.00  0.00            
ATOM   4072  CB  PRO X 262      27.914  57.734  17.019  0.00  0.00            
ATOM   4073  HB2 PRO X 262      26.964  57.861  16.500  0.00  0.00            
ATOM   4074  HB3 PRO X 262      27.836  58.233  17.985  0.00  0.00            
ATOM   4075  CA  PRO X 262      28.476  56.380  17.362  0.00  0.00            
ATOM   4076  HA  PRO X 262      28.026  56.252  18.347  0.00  0.00            
ATOM   4077  C   PRO X 262      27.753  55.357  16.366  0.00  0.00            
ATOM   4078  O   PRO X 262      26.619  55.025  16.621  0.00  0.00            
ATOM   4079  N   GLY X 263      28.484  54.895  15.338  0.00  0.00            
ATOM   4080  H   GLY X 263      29.418  55.211  15.118  0.00  0.00            
ATOM   4081  CA  GLY X 263      28.075  53.768  14.480  0.00  0.00            
ATOM   4082  HA2 GLY X 263      26.995  53.742  14.340  0.00  0.00            
ATOM   4083  HA3 GLY X 263      28.496  53.938  13.489  0.00  0.00            
ATOM   4084  C   GLY X 263      28.705  52.424  14.964  0.00  0.00            
ATOM   4085  O   GLY X 263      28.432  51.442  14.253  0.00  0.00            
ATOM   4086  N   GLN X 264      29.427  52.380  16.108  0.00  0.00            
ATOM   4087  H   GLN X 264      29.771  53.260  16.465  0.00  0.00            
ATOM   4088  CA  GLN X 264      29.954  51.062  16.626  0.00  0.00            
ATOM   4089  HA  GLN X 264      30.149  50.515  15.703  0.00  0.00            
ATOM   4090  CB  GLN X 264      31.311  51.100  17.422  0.00  0.00            
ATOM   4091  HB2 GLN X 264      31.284  51.667  18.353  0.00  0.00            
ATOM   4092  HB3 GLN X 264      31.560  50.069  17.676  0.00  0.00            
ATOM   4093  CG  GLN X 264      32.406  51.851  16.640  0.00  0.00            
ATOM   4094  HG2 GLN X 264      32.424  51.456  15.624  0.00  0.00            
ATOM   4095  HG3 GLN X 264      32.279  52.933  16.614  0.00  0.00            
ATOM   4096  CD  GLN X 264      33.867  51.571  17.168  0.00  0.00            
ATOM   4097  OE1 GLN X 264      34.144  50.993  18.225  0.00  0.00            
ATOM   4098  NE2 GLN X 264      34.923  52.009  16.460  0.00  0.00            
ATOM   4099 HE21 GLN X 264      35.880  51.826  16.725  0.00  0.00            
ATOM   4100 HE22 GLN X 264      34.932  52.410  15.533  0.00  0.00            
ATOM   4101  C   GLN X 264      28.833  50.267  17.382  0.00  0.00            
ATOM   4102  O   GLN X 264      27.908  50.898  17.934  0.00  0.00            
ATOM   4103  N   PRO X 265      28.886  48.923  17.400  0.00  0.00            
ATOM   4104  CD  PRO X 265      29.769  48.062  16.652  0.00  0.00            
ATOM   4105  HD2 PRO X 265      30.744  48.509  16.456  0.00  0.00            
ATOM   4106  HD3 PRO X 265      29.208  47.976  15.721  0.00  0.00            
ATOM   4107  CG  PRO X 265      29.870  46.730  17.319  0.00  0.00            
ATOM   4108  HG2 PRO X 265      30.778  46.742  17.922  0.00  0.00            
ATOM   4109  HG3 PRO X 265      29.834  45.903  16.609  0.00  0.00            
ATOM   4110  CB  PRO X 265      28.547  46.741  18.178  0.00  0.00            
ATOM   4111  HB2 PRO X 265      28.606  46.098  19.056  0.00  0.00            
ATOM   4112  HB3 PRO X 265      27.705  46.395  17.578  0.00  0.00            
ATOM   4113  CA  PRO X 265      28.369  48.201  18.545  0.00  0.00            
ATOM   4114  HA  PRO X 265      27.310  48.394  18.716  0.00  0.00            
ATOM   4115  C   PRO X 265      29.070  48.583  19.822  0.00  0.00            
ATOM   4116  O   PRO X 265      30.044  49.338  19.761  0.00  0.00            
ATOM   4117  N   ASP X 266      28.520  48.187  20.979  0.00  0.00            
ATOM   4118  H   ASP X 266      27.772  47.509  20.973  0.00  0.00            
ATOM   4119  CA  ASP X 266      29.179  48.385  22.289  0.00  0.00            
ATOM   4120  HA  ASP X 266      29.633  49.376  22.318  0.00  0.00            
ATOM   4121  CB  ASP X 266      27.953  48.292  23.251  0.00  0.00            
ATOM   4122  HB2 ASP X 266      27.606  47.267  23.119  0.00  0.00            
ATOM   4123  HB3 ASP X 266      28.348  48.431  24.257  0.00  0.00            
ATOM   4124  CG  ASP X 266      26.819  49.323  23.011  0.00  0.00            
ATOM   4125  OD1 ASP X 266      27.125  50.525  22.920  0.00  0.00            
ATOM   4126  OD2 ASP X 266      25.632  48.935  23.043  0.00  0.00            
ATOM   4127  C   ASP X 266      30.383  47.477  22.634  0.00  0.00            
ATOM   4128  O   ASP X 266      30.787  46.665  21.827  0.00  0.00            
ATOM   4129  N   ARG X 267      31.058  47.547  23.801  0.00  0.00            
ATOM   4130  H   ARG X 267      30.447  47.760  24.576  0.00  0.00            
ATOM   4131  CA  ARG X 267      32.166  46.590  24.143  0.00  0.00            
ATOM   4132  HA  ARG X 267      32.665  46.269  23.229  0.00  0.00            
ATOM   4133  CB  ARG X 267      33.178  47.232  25.012  0.00  0.00            
ATOM   4134  HB2 ARG X 267      33.426  48.216  24.613  0.00  0.00            
ATOM   4135  HB3 ARG X 267      32.733  47.479  25.976  0.00  0.00            
ATOM   4136  CG  ARG X 267      34.430  46.385  25.242  0.00  0.00            
ATOM   4137  HG2 ARG X 267      34.216  45.325  25.379  0.00  0.00            
ATOM   4138  HG3 ARG X 267      35.037  46.414  24.337  0.00  0.00            
ATOM   4139  CD  ARG X 267      35.274  46.771  26.472  0.00  0.00            
ATOM   4140  HD2 ARG X 267      35.822  47.691  26.267  0.00  0.00            
ATOM   4141  HD3 ARG X 267      34.693  47.116  27.326  0.00  0.00            
ATOM   4142  NE  ARG X 267      36.142  45.667  26.854  0.00  0.00            
ATOM   4143  HE  ARG X 267      36.889  45.399  26.229  0.00  0.00            
ATOM   4144  CZ  ARG X 267      35.946  44.788  27.893  0.00  0.00            
ATOM   4145  NH1 ARG X 267      34.936  44.831  28.656  0.00  0.00            
ATOM   4146 HH11 ARG X 267      34.212  45.462  28.341  0.00  0.00            
ATOM   4147 HH12 ARG X 267      34.841  44.115  29.362  0.00  0.00            
ATOM   4148  NH2 ARG X 267      36.820  43.856  28.149  0.00  0.00            
ATOM   4149 HH21 ARG X 267      37.732  43.857  27.714  0.00  0.00            
ATOM   4150 HH22 ARG X 267      36.826  43.290  28.986  0.00  0.00            
ATOM   4151  C   ARG X 267      31.576  45.326  24.718  0.00  0.00            
ATOM   4152  O   ARG X 267      30.567  45.521  25.492  0.00  0.00            
ATOM   4153  N   THR X 268      32.151  44.140  24.380  0.00  0.00            
ATOM   4154  H   THR X 268      32.876  44.147  23.676  0.00  0.00            
ATOM   4155  CA  THR X 268      31.558  42.787  24.593  0.00  0.00            
ATOM   4156  HA  THR X 268      30.891  42.710  25.451  0.00  0.00            
ATOM   4157  CB  THR X 268      30.734  42.305  23.362  0.00  0.00            
ATOM   4158  HB  THR X 268      31.283  42.606  22.470  0.00  0.00            
ATOM   4159  CG2 THR X 268      30.500  40.821  23.327  0.00  0.00            
ATOM   4160 HG21 THR X 268      29.996  40.463  24.225  0.00  0.00            
ATOM   4161 HG22 THR X 268      30.031  40.531  22.387  0.00  0.00            
ATOM   4162 HG23 THR X 268      31.461  40.312  23.260  0.00  0.00            
ATOM   4163  OG1 THR X 268      29.393  42.811  23.313  0.00  0.00            
ATOM   4164  HG1 THR X 268      28.886  42.545  24.084  0.00  0.00            
ATOM   4165  C   THR X 268      32.649  41.805  24.990  0.00  0.00            
ATOM   4166  O   THR X 268      33.799  41.919  24.493  0.00  0.00            
ATOM   4167  N   SER X 269      32.317  40.927  25.926  0.00  0.00            
ATOM   4168  H   SER X 269      31.330  40.881  26.135  0.00  0.00            
ATOM   4169  CA  SER X 269      33.254  39.973  26.500  0.00  0.00            
ATOM   4170  HA  SER X 269      34.112  39.868  25.837  0.00  0.00            
ATOM   4171  CB  SER X 269      33.805  40.450  27.840  0.00  0.00            
ATOM   4172  HB2 SER X 269      32.958  40.486  28.525  0.00  0.00            
ATOM   4173  HB3 SER X 269      34.429  39.607  28.135  0.00  0.00            
ATOM   4174  OG  SER X 269      34.467  41.727  27.883  0.00  0.00            
ATOM   4175  HG  SER X 269      34.494  42.011  28.800  0.00  0.00            
ATOM   4176  C   SER X 269      32.606  38.667  26.627  0.00  0.00            
ATOM   4177  O   SER X 269      31.416  38.561  26.853  0.00  0.00            
ATOM   4178  N   TYR X 270      33.440  37.623  26.640  0.00  0.00            
ATOM   4179  H   TYR X 270      34.401  37.825  26.405  0.00  0.00            
ATOM   4180  CA  TYR X 270      33.020  36.248  26.976  0.00  0.00            
ATOM   4181  HA  TYR X 270      32.053  36.317  27.474  0.00  0.00            
ATOM   4182  CB  TYR X 270      32.741  35.444  25.695  0.00  0.00            
ATOM   4183  HB2 TYR X 270      31.899  35.965  25.239  0.00  0.00            
ATOM   4184  HB3 TYR X 270      33.561  35.564  24.987  0.00  0.00            
ATOM   4185  CG  TYR X 270      32.471  33.927  25.804  0.00  0.00            
ATOM   4186  CD1 TYR X 270      32.015  33.345  27.014  0.00  0.00            
ATOM   4187  HD1 TYR X 270      31.633  34.010  27.774  0.00  0.00            
ATOM   4188  CE1 TYR X 270      31.864  31.962  27.123  0.00  0.00            
ATOM   4189  HE1 TYR X 270      31.324  31.444  27.903  0.00  0.00            
ATOM   4190  CZ  TYR X 270      32.175  31.073  26.064  0.00  0.00            
ATOM   4191  OH  TYR X 270      31.695  29.765  26.118  0.00  0.00            
ATOM   4192  HH  TYR X 270      31.977  29.182  25.410  0.00  0.00            
ATOM   4193  CE2 TYR X 270      32.700  31.603  24.936  0.00  0.00            
ATOM   4194  HE2 TYR X 270      32.925  30.946  24.108  0.00  0.00            
ATOM   4195  CD2 TYR X 270      32.855  33.040  24.754  0.00  0.00            
ATOM   4196  HD2 TYR X 270      33.282  33.456  23.853  0.00  0.00            
ATOM   4197  C   TYR X 270      34.018  35.526  27.924  0.00  0.00            
ATOM   4198  O   TYR X 270      35.048  35.121  27.461  0.00  0.00            
ATOM   4199  N   VAL X 271      33.682  35.441  29.256  0.00  0.00            
ATOM   4200  H   VAL X 271      32.836  35.886  29.584  0.00  0.00            
ATOM   4201  CA  VAL X 271      34.553  34.805  30.277  0.00  0.00            
ATOM   4202  HA  VAL X 271      35.561  34.829  29.863  0.00  0.00            
ATOM   4203  CB  VAL X 271      34.660  35.855  31.429  0.00  0.00            
ATOM   4204  HB  VAL X 271      33.682  36.180  31.784  0.00  0.00            
ATOM   4205  CG1 VAL X 271      35.334  35.396  32.671  0.00  0.00            
ATOM   4206 HG11 VAL X 271      36.269  34.952  32.328  0.00  0.00            
ATOM   4207 HG12 VAL X 271      35.691  36.229  33.277  0.00  0.00            
ATOM   4208 HG13 VAL X 271      34.692  34.741  33.259  0.00  0.00            
ATOM   4209  CG2 VAL X 271      35.277  37.134  31.035  0.00  0.00            
ATOM   4210 HG21 VAL X 271      34.673  37.494  30.202  0.00  0.00            
ATOM   4211 HG22 VAL X 271      35.261  37.848  31.859  0.00  0.00            
ATOM   4212 HG23 VAL X 271      36.251  36.869  30.624  0.00  0.00            
ATOM   4213  C   VAL X 271      34.275  33.381  30.716  0.00  0.00            
ATOM   4214  O   VAL X 271      33.077  32.997  30.701  0.00  0.00            
ATOM   4215  N   THR X 272      35.320  32.634  31.186  0.00  0.00            
ATOM   4216  H   THR X 272      36.229  33.061  31.083  0.00  0.00            
ATOM   4217  CA  THR X 272      35.174  31.391  31.934  0.00  0.00            
ATOM   4218  HA  THR X 272      34.136  31.230  32.223  0.00  0.00            
ATOM   4219  CB  THR X 272      35.636  30.122  31.214  0.00  0.00            
ATOM   4220  HB  THR X 272      36.609  30.272  30.747  0.00  0.00            
ATOM   4221  CG2 THR X 272      35.640  28.838  32.027  0.00  0.00            
ATOM   4222 HG21 THR X 272      36.366  28.851  32.840  0.00  0.00            
ATOM   4223 HG22 THR X 272      34.735  28.587  32.580  0.00  0.00            
ATOM   4224 HG23 THR X 272      35.953  28.094  31.295  0.00  0.00            
ATOM   4225  OG1 THR X 272      34.839  29.984  30.103  0.00  0.00            
ATOM   4226  HG1 THR X 272      34.294  30.774  30.088  0.00  0.00            
ATOM   4227  C   THR X 272      35.904  31.513  33.285  0.00  0.00            
ATOM   4228  O   THR X 272      37.159  31.546  33.400  0.00  0.00            
ATOM   4229  N   PHE X 273      35.100  31.455  34.313  0.00  0.00            
ATOM   4230  H   PHE X 273      34.122  31.484  34.061  0.00  0.00            
ATOM   4231  CA  PHE X 273      35.474  31.412  35.697  0.00  0.00            
ATOM   4232  HA  PHE X 273      36.285  32.104  35.925  0.00  0.00            
ATOM   4233  CB  PHE X 273      34.330  31.914  36.525  0.00  0.00            
ATOM   4234  HB2 PHE X 273      33.447  31.357  36.212  0.00  0.00            
ATOM   4235  HB3 PHE X 273      34.576  31.709  37.567  0.00  0.00            
ATOM   4236  CG  PHE X 273      34.099  33.392  36.463  0.00  0.00            
ATOM   4237  CD1 PHE X 273      33.072  33.939  35.598  0.00  0.00            
ATOM   4238  HD1 PHE X 273      32.422  33.365  34.953  0.00  0.00            
ATOM   4239  CE1 PHE X 273      32.944  35.319  35.502  0.00  0.00            
ATOM   4240  HE1 PHE X 273      32.205  35.775  34.859  0.00  0.00            
ATOM   4241  CZ  PHE X 273      33.831  36.212  36.203  0.00  0.00            
ATOM   4242  HZ  PHE X 273      33.778  37.290  36.242  0.00  0.00            
ATOM   4243  CE2 PHE X 273      34.799  35.661  37.014  0.00  0.00            
ATOM   4244  HE2 PHE X 273      35.495  36.322  37.509  0.00  0.00            
ATOM   4245  CD2 PHE X 273      34.909  34.260  37.138  0.00  0.00            
ATOM   4246  HD2 PHE X 273      35.681  33.801  37.738  0.00  0.00            
ATOM   4247  C   PHE X 273      35.745  29.942  36.223  0.00  0.00            
ATOM   4248  O   PHE X 273      35.037  29.006  35.825  0.00  0.00            
ATOM   4249  N   LEU X 274      36.711  29.715  37.077  0.00  0.00            
ATOM   4250  H   LEU X 274      37.260  30.484  37.436  0.00  0.00            
ATOM   4251  CA  LEU X 274      37.078  28.486  37.754  0.00  0.00            
ATOM   4252  HA  LEU X 274      36.138  27.957  37.591  0.00  0.00            
ATOM   4253  CB  LEU X 274      38.225  27.700  36.985  0.00  0.00            
ATOM   4254  HB2 LEU X 274      39.180  28.138  37.275  0.00  0.00            
ATOM   4255  HB3 LEU X 274      38.163  26.685  37.379  0.00  0.00            
ATOM   4256  CG  LEU X 274      38.034  27.616  35.496  0.00  0.00            
ATOM   4257  HG  LEU X 274      36.989  27.384  35.288  0.00  0.00            
ATOM   4258  CD1 LEU X 274      38.568  28.776  34.739  0.00  0.00            
ATOM   4259 HD11 LEU X 274      38.269  29.759  35.102  0.00  0.00            
ATOM   4260 HD12 LEU X 274      39.658  28.759  34.750  0.00  0.00            
ATOM   4261 HD13 LEU X 274      38.316  28.717  33.680  0.00  0.00            
ATOM   4262  CD2 LEU X 274      38.804  26.370  35.082  0.00  0.00            
ATOM   4263 HD21 LEU X 274      39.005  26.339  34.012  0.00  0.00            
ATOM   4264 HD22 LEU X 274      39.815  26.474  35.475  0.00  0.00            
ATOM   4265 HD23 LEU X 274      38.226  25.494  35.379  0.00  0.00            
ATOM   4266  C   LEU X 274      37.389  28.615  39.318  0.00  0.00            
ATOM   4267  O   LEU X 274      38.168  29.482  39.712  0.00  0.00            
ATOM   4268  N   ASP X 275      36.771  27.765  40.096  0.00  0.00            
ATOM   4269  H   ASP X 275      36.187  27.088  39.626  0.00  0.00            
ATOM   4270  CA  ASP X 275      36.471  27.866  41.563  0.00  0.00            
ATOM   4271  HA  ASP X 275      37.385  28.318  41.949  0.00  0.00            
ATOM   4272  CB  ASP X 275      35.238  28.790  41.670  0.00  0.00            
ATOM   4273  HB2 ASP X 275      35.457  29.748  41.198  0.00  0.00            
ATOM   4274  HB3 ASP X 275      34.457  28.341  41.056  0.00  0.00            
ATOM   4275  CG  ASP X 275      34.837  29.130  43.106  0.00  0.00            
ATOM   4276  OD1 ASP X 275      35.697  29.103  44.030  0.00  0.00            
ATOM   4277  OD2 ASP X 275      33.647  29.450  43.285  0.00  0.00            
ATOM   4278  C   ASP X 275      36.317  26.473  42.237  0.00  0.00            
ATOM   4279  O   ASP X 275      35.943  25.436  41.643  0.00  0.00            
ATOM   4280  N   SER X 276      36.440  26.380  43.576  0.00  0.00            
ATOM   4281  H   SER X 276      36.484  27.264  44.062  0.00  0.00            
ATOM   4282  CA  SER X 276      36.218  25.159  44.372  0.00  0.00            
ATOM   4283  HA  SER X 276      36.823  24.341  43.981  0.00  0.00            
ATOM   4284  CB  SER X 276      36.589  25.442  45.796  0.00  0.00            
ATOM   4285  HB2 SER X 276      36.226  26.456  45.964  0.00  0.00            
ATOM   4286  HB3 SER X 276      36.106  24.791  46.525  0.00  0.00            
ATOM   4287  OG  SER X 276      38.046  25.375  45.943  0.00  0.00            
ATOM   4288  HG  SER X 276      38.185  24.760  46.667  0.00  0.00            
ATOM   4289  C   SER X 276      34.735  24.653  44.373  0.00  0.00            
ATOM   4290  O   SER X 276      33.810  25.486  44.232  0.00  0.00            
ATOM   4291  N   ASP X 277      34.517  23.380  44.697  0.00  0.00            
ATOM   4292  H   ASP X 277      35.345  22.801  44.708  0.00  0.00            
ATOM   4293  CA  ASP X 277      33.223  22.874  45.162  0.00  0.00            
ATOM   4294  HA  ASP X 277      32.648  22.877  44.235  0.00  0.00            
ATOM   4295  CB  ASP X 277      33.337  21.407  45.641  0.00  0.00            
ATOM   4296  HB2 ASP X 277      33.622  20.806  44.777  0.00  0.00            
ATOM   4297  HB3 ASP X 277      34.196  21.451  46.311  0.00  0.00            
ATOM   4298  CG  ASP X 277      32.184  20.626  46.268  0.00  0.00            
ATOM   4299  OD1 ASP X 277      31.252  21.257  46.832  0.00  0.00            
ATOM   4300  OD2 ASP X 277      32.221  19.383  46.245  0.00  0.00            
ATOM   4301  C   ASP X 277      32.684  23.727  46.350  0.00  0.00            
ATOM   4302  O   ASP X 277      33.365  23.726  47.345  0.00  0.00            
ATOM   4303  N   LEU X 278      31.439  24.167  46.249  0.00  0.00            
ATOM   4304  H   LEU X 278      30.948  24.226  45.369  0.00  0.00            
ATOM   4305  CA  LEU X 278      30.914  24.979  47.323  0.00  0.00            
ATOM   4306  HA  LEU X 278      31.655  25.772  47.427  0.00  0.00            
ATOM   4307  CB  LEU X 278      29.595  25.557  46.831  0.00  0.00            
ATOM   4308  HB2 LEU X 278      29.706  26.037  45.858  0.00  0.00            
ATOM   4309  HB3 LEU X 278      28.885  24.746  46.665  0.00  0.00            
ATOM   4310  CG  LEU X 278      28.921  26.646  47.735  0.00  0.00            
ATOM   4311  HG  LEU X 278      28.597  26.229  48.688  0.00  0.00            
ATOM   4312  CD1 LEU X 278      29.791  27.830  47.920  0.00  0.00            
ATOM   4313 HD11 LEU X 278      30.057  28.294  46.971  0.00  0.00            
ATOM   4314 HD12 LEU X 278      29.348  28.640  48.500  0.00  0.00            
ATOM   4315 HD13 LEU X 278      30.638  27.470  48.503  0.00  0.00            
ATOM   4316  CD2 LEU X 278      27.602  27.143  47.055  0.00  0.00            
ATOM   4317 HD21 LEU X 278      27.752  27.323  45.990  0.00  0.00            
ATOM   4318 HD22 LEU X 278      26.933  26.298  47.220  0.00  0.00            
ATOM   4319 HD23 LEU X 278      27.185  27.995  47.591  0.00  0.00            
ATOM   4320  C   LEU X 278      30.895  24.376  48.795  0.00  0.00            
ATOM   4321  O   LEU X 278      30.955  25.128  49.790  0.00  0.00            
ATOM   4322  N   THR X 279      30.826  23.022  48.921  0.00  0.00            
ATOM   4323  H   THR X 279      31.046  22.469  48.105  0.00  0.00            
ATOM   4324  CA  THR X 279      30.867  22.249  50.153  0.00  0.00            
ATOM   4325  HA  THR X 279      30.229  22.730  50.895  0.00  0.00            
ATOM   4326  CB  THR X 279      30.381  20.774  50.050  0.00  0.00            
ATOM   4327  HB  THR X 279      30.513  20.256  51.000  0.00  0.00            
ATOM   4328  CG2 THR X 279      28.885  20.643  49.691  0.00  0.00            
ATOM   4329 HG21 THR X 279      28.242  21.314  50.260  0.00  0.00            
ATOM   4330 HG22 THR X 279      28.844  20.847  48.621  0.00  0.00            
ATOM   4331 HG23 THR X 279      28.460  19.678  49.968  0.00  0.00            
ATOM   4332  OG1 THR X 279      31.021  19.905  49.181  0.00  0.00            
ATOM   4333  HG1 THR X 279      31.220  20.494  48.449  0.00  0.00            
ATOM   4334  C   THR X 279      32.266  22.186  50.682  0.00  0.00            
ATOM   4335  O   THR X 279      32.404  21.679  51.804  0.00  0.00            
ATOM   4336  N   GLY X 280      33.304  22.656  49.962  0.00  0.00            
ATOM   4337  H   GLY X 280      33.091  22.941  49.017  0.00  0.00            
ATOM   4338  CA  GLY X 280      34.713  22.516  50.233  0.00  0.00            
ATOM   4339  HA2 GLY X 280      34.910  21.480  50.508  0.00  0.00            
ATOM   4340  HA3 GLY X 280      35.328  22.734  49.360  0.00  0.00            
ATOM   4341  C   GLY X 280      35.345  23.372  51.364  0.00  0.00            
ATOM   4342  O   GLY X 280      34.766  24.302  51.951  0.00  0.00            
ATOM   4343  N   THR X 281      36.603  23.075  51.574  0.00  0.00            
ATOM   4344  H   THR X 281      37.002  22.343  51.004  0.00  0.00            
ATOM   4345  CA  THR X 281      37.453  23.815  52.535  0.00  0.00            
ATOM   4346  HA  THR X 281      36.868  24.519  53.127  0.00  0.00            
ATOM   4347  CB  THR X 281      38.232  22.768  53.452  0.00  0.00            
ATOM   4348  HB  THR X 281      39.013  22.299  52.854  0.00  0.00            
ATOM   4349  CG2 THR X 281      38.820  23.446  54.725  0.00  0.00            
ATOM   4350 HG21 THR X 281      39.816  23.833  54.512  0.00  0.00            
ATOM   4351 HG22 THR X 281      38.169  24.264  55.034  0.00  0.00            
ATOM   4352 HG23 THR X 281      38.973  22.775  55.570  0.00  0.00            
ATOM   4353  OG1 THR X 281      37.374  21.810  54.069  0.00  0.00            
ATOM   4354  HG1 THR X 281      36.916  21.277  53.415  0.00  0.00            
ATOM   4355  C   THR X 281      38.451  24.659  51.842  0.00  0.00            
ATOM   4356  O   THR X 281      38.799  24.401  50.659  0.00  0.00            
ATOM   4357  N   VAL X 282      38.888  25.758  52.452  0.00  0.00            
ATOM   4358  H   VAL X 282      38.571  25.789  53.410  0.00  0.00            
ATOM   4359  CA  VAL X 282      40.021  26.658  52.051  0.00  0.00            
ATOM   4360  HA  VAL X 282      40.164  26.612  50.971  0.00  0.00            
ATOM   4361  CB  VAL X 282      39.679  28.188  52.263  0.00  0.00            
ATOM   4362  HB  VAL X 282      39.513  28.369  53.325  0.00  0.00            
ATOM   4363  CG1 VAL X 282      40.743  29.200  51.760  0.00  0.00            
ATOM   4364 HG11 VAL X 282      41.228  28.782  50.878  0.00  0.00            
ATOM   4365 HG12 VAL X 282      40.319  30.185  51.566  0.00  0.00            
ATOM   4366 HG13 VAL X 282      41.387  29.188  52.640  0.00  0.00            
ATOM   4367  CG2 VAL X 282      38.353  28.328  51.432  0.00  0.00            
ATOM   4368 HG21 VAL X 282      37.549  27.676  51.772  0.00  0.00            
ATOM   4369 HG22 VAL X 282      37.959  29.344  51.404  0.00  0.00            
ATOM   4370 HG23 VAL X 282      38.611  28.062  50.407  0.00  0.00            
ATOM   4371  C   VAL X 282      41.185  26.413  52.949  0.00  0.00            
ATOM   4372  O   VAL X 282      41.085  26.400  54.130  0.00  0.00            
ATOM   4373  N   TYR X 283      42.361  26.333  52.341  0.00  0.00            
ATOM   4374  H   TYR X 283      42.180  26.386  51.349  0.00  0.00            
ATOM   4375  CA  TYR X 283      43.614  25.860  52.913  0.00  0.00            
ATOM   4376  HA  TYR X 283      43.534  25.900  54.000  0.00  0.00            
ATOM   4377  CB  TYR X 283      43.988  24.462  52.385  0.00  0.00            
ATOM   4378  HB2 TYR X 283      44.202  24.460  51.316  0.00  0.00            
ATOM   4379  HB3 TYR X 283      44.899  24.226  52.935  0.00  0.00            
ATOM   4380  CG  TYR X 283      42.979  23.248  52.503  0.00  0.00            
ATOM   4381  CD1 TYR X 283      42.043  22.926  51.500  0.00  0.00            
ATOM   4382  HD1 TYR X 283      42.014  23.517  50.597  0.00  0.00            
ATOM   4383  CE1 TYR X 283      41.223  21.800  51.654  0.00  0.00            
ATOM   4384  HE1 TYR X 283      40.571  21.474  50.858  0.00  0.00            
ATOM   4385  CZ  TYR X 283      41.340  20.965  52.809  0.00  0.00            
ATOM   4386  OH  TYR X 283      40.468  19.911  52.910  0.00  0.00            
ATOM   4387  HH  TYR X 283      40.497  19.393  53.718  0.00  0.00            
ATOM   4388  CE2 TYR X 283      42.300  21.297  53.741  0.00  0.00            
ATOM   4389  HE2 TYR X 283      42.384  20.628  54.585  0.00  0.00            
ATOM   4390  CD2 TYR X 283      43.065  22.483  53.654  0.00  0.00            
ATOM   4391  HD2 TYR X 283      43.863  22.714  54.344  0.00  0.00            
ATOM   4392  C   TYR X 283      44.830  26.723  52.698  0.00  0.00            
ATOM   4393  O   TYR X 283      44.812  27.547  51.726  0.00  0.00            
ATOM   4394  N   ARG X 284      45.863  26.515  53.510  0.00  0.00            
ATOM   4395  H   ARG X 284      45.861  25.896  54.308  0.00  0.00            
ATOM   4396  CA  ARG X 284      47.270  27.037  53.246  0.00  0.00            
ATOM   4397  HA  ARG X 284      47.327  27.435  52.233  0.00  0.00            
ATOM   4398  CB  ARG X 284      47.700  28.271  54.109  0.00  0.00            
ATOM   4399  HB2 ARG X 284      47.683  27.971  55.157  0.00  0.00            
ATOM   4400  HB3 ARG X 284      48.747  28.417  53.844  0.00  0.00            
ATOM   4401  CG  ARG X 284      46.834  29.452  53.870  0.00  0.00            
ATOM   4402  HG2 ARG X 284      46.593  29.587  52.816  0.00  0.00            
ATOM   4403  HG3 ARG X 284      45.847  29.303  54.307  0.00  0.00            
ATOM   4404  CD  ARG X 284      47.436  30.766  54.447  0.00  0.00            
ATOM   4405  HD2 ARG X 284      48.475  30.923  54.156  0.00  0.00            
ATOM   4406  HD3 ARG X 284      46.871  31.592  54.016  0.00  0.00            
ATOM   4407  NE  ARG X 284      47.296  30.819  55.906  0.00  0.00            
ATOM   4408  HE  ARG X 284      47.181  29.913  56.336  0.00  0.00            
ATOM   4409  CZ  ARG X 284      47.386  31.796  56.780  0.00  0.00            
ATOM   4410  NH1 ARG X 284      47.339  33.080  56.418  0.00  0.00            
ATOM   4411 HH11 ARG X 284      47.179  33.389  55.470  0.00  0.00            
ATOM   4412 HH12 ARG X 284      47.324  33.799  57.128  0.00  0.00            
ATOM   4413  NH2 ARG X 284      47.309  31.489  58.021  0.00  0.00            
ATOM   4414 HH21 ARG X 284      47.408  30.507  58.237  0.00  0.00            
ATOM   4415 HH22 ARG X 284      47.232  32.166  58.767  0.00  0.00            
ATOM   4416  C   ARG X 284      48.274  25.916  53.440  0.00  0.00            
ATOM   4417  O   ARG X 284      48.336  25.373  54.546  0.00  0.00            
ATOM   4418  N   PHE X 285      49.170  25.683  52.498  0.00  0.00            
ATOM   4419  H   PHE X 285      49.045  26.272  51.687  0.00  0.00            
ATOM   4420  CA  PHE X 285      50.355  24.902  52.688  0.00  0.00            
ATOM   4421  HA  PHE X 285      50.096  23.979  53.207  0.00  0.00            
ATOM   4422  CB  PHE X 285      51.043  24.477  51.387  0.00  0.00            
ATOM   4423  HB2 PHE X 285      51.090  25.359  50.748  0.00  0.00            
ATOM   4424  HB3 PHE X 285      52.050  24.155  51.649  0.00  0.00            
ATOM   4425  CG  PHE X 285      50.477  23.369  50.623  0.00  0.00            
ATOM   4426  CD1 PHE X 285      49.382  23.552  49.806  0.00  0.00            
ATOM   4427  HD1 PHE X 285      48.926  24.521  49.667  0.00  0.00            
ATOM   4428  CE1 PHE X 285      48.816  22.457  49.140  0.00  0.00            
ATOM   4429  HE1 PHE X 285      48.059  22.620  48.388  0.00  0.00            
ATOM   4430  CZ  PHE X 285      49.340  21.135  49.321  0.00  0.00            
ATOM   4431  HZ  PHE X 285      48.801  20.318  48.866  0.00  0.00            
ATOM   4432  CE2 PHE X 285      50.469  20.957  50.214  0.00  0.00            
ATOM   4433  HE2 PHE X 285      50.848  19.957  50.361  0.00  0.00            
ATOM   4434  CD2 PHE X 285      51.020  22.086  50.878  0.00  0.00            
ATOM   4435  HD2 PHE X 285      51.888  22.037  51.517  0.00  0.00            
ATOM   4436  C   PHE X 285      51.396  25.608  53.570  0.00  0.00            
ATOM   4437  O   PHE X 285      51.797  26.691  53.281  0.00  0.00            
ATOM   4438  N   GLU X 286      51.846  24.887  54.548  0.00  0.00            
ATOM   4439  H   GLU X 286      51.444  23.960  54.542  0.00  0.00            
ATOM   4440  CA  GLU X 286      52.953  25.075  55.491  0.00  0.00            
ATOM   4441  HA  GLU X 286      53.833  25.522  55.028  0.00  0.00            
ATOM   4442  CB  GLU X 286      52.394  26.026  56.513  0.00  0.00            
ATOM   4443  HB2 GLU X 286      51.986  26.890  55.987  0.00  0.00            
ATOM   4444  HB3 GLU X 286      51.554  25.551  57.020  0.00  0.00            
ATOM   4445  CG  GLU X 286      53.477  26.375  57.539  0.00  0.00            
ATOM   4446  HG2 GLU X 286      53.595  25.535  58.223  0.00  0.00            
ATOM   4447  HG3 GLU X 286      54.443  26.506  57.050  0.00  0.00            
ATOM   4448  CD  GLU X 286      53.146  27.646  58.296  0.00  0.00            
ATOM   4449  OE1 GLU X 286      51.918  27.946  58.495  0.00  0.00            
ATOM   4450  OE2 GLU X 286      54.051  28.444  58.611  0.00  0.00            
ATOM   4451  C   GLU X 286      53.458  23.743  56.040  0.00  0.00            
ATOM   4452  O   GLU X 286      52.650  22.804  56.192  0.00  0.00            
ATOM   4453  N   ASN X 287      54.801  23.700  56.377  0.00  0.00            
ATOM   4454  H   ASN X 287      55.340  24.554  56.354  0.00  0.00            
ATOM   4455  CA  ASN X 287      55.459  22.449  56.772  0.00  0.00            
ATOM   4456  HA  ASN X 287      56.484  22.627  56.446  0.00  0.00            
ATOM   4457  CB  ASN X 287      55.320  22.284  58.343  0.00  0.00            
ATOM   4458  HB2 ASN X 287      54.402  21.793  58.665  0.00  0.00            
ATOM   4459  HB3 ASN X 287      56.051  21.525  58.621  0.00  0.00            
ATOM   4460  CG  ASN X 287      55.755  23.505  59.063  0.00  0.00            
ATOM   4461  OD1 ASN X 287      56.868  23.990  58.895  0.00  0.00            
ATOM   4462  ND2 ASN X 287      54.918  24.067  59.883  0.00  0.00            
ATOM   4463 HD21 ASN X 287      55.202  24.934  60.315  0.00  0.00            
ATOM   4464 HD22 ASN X 287      53.971  23.727  59.972  0.00  0.00            
ATOM   4465  C   ASN X 287      55.111  21.145  55.984  0.00  0.00            
ATOM   4466  O   ASN X 287      55.093  20.122  56.714  0.00  0.00            
ATOM   4467  N   GLY X 288      54.778  21.153  54.713  0.00  0.00            
ATOM   4468  H   GLY X 288      54.962  21.985  54.170  0.00  0.00            
ATOM   4469  CA  GLY X 288      54.455  20.017  53.884  0.00  0.00            
ATOM   4470  HA2 GLY X 288      54.532  20.364  52.853  0.00  0.00            
ATOM   4471  HA3 GLY X 288      55.090  19.202  54.231  0.00  0.00            
ATOM   4472  C   GLY X 288      53.013  19.513  54.051  0.00  0.00            
ATOM   4473  O   GLY X 288      52.676  18.348  53.653  0.00  0.00            
ATOM   4474  N   THR X 289      52.201  20.290  54.665  0.00  0.00            
ATOM   4475  H   THR X 289      52.611  21.138  55.032  0.00  0.00            
ATOM   4476  CA  THR X 289      50.761  19.936  54.713  0.00  0.00            
ATOM   4477  HA  THR X 289      50.581  19.141  53.989  0.00  0.00            
ATOM   4478  CB  THR X 289      50.381  19.357  56.058  0.00  0.00            
ATOM   4479  HB  THR X 289      51.017  18.496  56.262  0.00  0.00            
ATOM   4480  CG2 THR X 289      50.500  20.354  57.189  0.00  0.00            
ATOM   4481 HG21 THR X 289      50.274  19.958  58.179  0.00  0.00            
ATOM   4482 HG22 THR X 289      51.543  20.638  57.334  0.00  0.00            
ATOM   4483 HG23 THR X 289      49.822  21.200  57.079  0.00  0.00            
ATOM   4484  OG1 THR X 289      49.115  18.838  55.971  0.00  0.00            
ATOM   4485  HG1 THR X 289      48.951  18.400  56.810  0.00  0.00            
ATOM   4486  C   THR X 289      49.814  21.129  54.402  0.00  0.00            
ATOM   4487  O   THR X 289      50.071  22.257  54.849  0.00  0.00            
ATOM   4488  N   PRO X 290      48.708  20.989  53.657  0.00  0.00            
ATOM   4489  CD  PRO X 290      48.333  19.827  52.920  0.00  0.00            
ATOM   4490  HD2 PRO X 290      48.226  18.944  53.549  0.00  0.00            
ATOM   4491  HD3 PRO X 290      49.131  19.518  52.245  0.00  0.00            
ATOM   4492  CG  PRO X 290      46.924  20.095  52.243  0.00  0.00            
ATOM   4493  HG2 PRO X 290      46.153  19.510  52.745  0.00  0.00            
ATOM   4494  HG3 PRO X 290      46.942  19.890  51.172  0.00  0.00            
ATOM   4495  CB  PRO X 290      46.792  21.623  52.429  0.00  0.00            
ATOM   4496  HB2 PRO X 290      45.734  21.880  52.479  0.00  0.00            
ATOM   4497  HB3 PRO X 290      47.269  22.187  51.627  0.00  0.00            
ATOM   4498  CA  PRO X 290      47.663  22.040  53.640  0.00  0.00            
ATOM   4499  HA  PRO X 290      48.258  22.940  53.480  0.00  0.00            
ATOM   4500  C   PRO X 290      46.891  22.109  54.958  0.00  0.00            
ATOM   4501  O   PRO X 290      46.175  21.208  55.353  0.00  0.00            
ATOM   4502  N   ARG X 291      47.056  23.203  55.725  0.00  0.00            
ATOM   4503  H   ARG X 291      47.735  23.896  55.444  0.00  0.00            
ATOM   4504  CA  ARG X 291      46.277  23.479  56.891  0.00  0.00            
ATOM   4505  HA  ARG X 291      46.164  22.532  57.418  0.00  0.00            
ATOM   4506  CB  ARG X 291      46.956  24.617  57.702  0.00  0.00            
ATOM   4507  HB2 ARG X 291      46.998  25.497  57.061  0.00  0.00            
ATOM   4508  HB3 ARG X 291      46.201  24.966  58.405  0.00  0.00            
ATOM   4509  CG  ARG X 291      48.257  24.310  58.379  0.00  0.00            
ATOM   4510  HG2 ARG X 291      48.980  24.201  57.571  0.00  0.00            
ATOM   4511  HG3 ARG X 291      48.626  25.158  58.956  0.00  0.00            
ATOM   4512  CD  ARG X 291      48.295  23.000  59.151  0.00  0.00            
ATOM   4513  HD2 ARG X 291      47.283  22.932  59.551  0.00  0.00            
ATOM   4514  HD3 ARG X 291      48.377  22.161  58.460  0.00  0.00            
ATOM   4515  NE  ARG X 291      49.337  22.916  60.220  0.00  0.00            
ATOM   4516  HE  ARG X 291      50.031  23.650  60.229  0.00  0.00            
ATOM   4517  CZ  ARG X 291      49.595  21.878  60.935  0.00  0.00            
ATOM   4518  NH1 ARG X 291      48.778  20.847  60.898  0.00  0.00            
ATOM   4519 HH11 ARG X 291      47.894  20.921  60.415  0.00  0.00            
ATOM   4520 HH12 ARG X 291      49.050  19.906  61.145  0.00  0.00            
ATOM   4521  NH2 ARG X 291      50.534  21.780  61.861  0.00  0.00            
ATOM   4522 HH21 ARG X 291      51.273  22.463  61.948  0.00  0.00            
ATOM   4523 HH22 ARG X 291      50.572  20.831  62.203  0.00  0.00            
ATOM   4524  C   ARG X 291      44.883  24.006  56.498  0.00  0.00            
ATOM   4525  O   ARG X 291      44.754  24.949  55.696  0.00  0.00            
ATOM   4526  N   PRO X 292      43.806  23.503  57.021  0.00  0.00            
ATOM   4527  CD  PRO X 292      43.687  22.295  57.757  0.00  0.00            
ATOM   4528  HD2 PRO X 292      44.363  22.208  58.608  0.00  0.00            
ATOM   4529  HD3 PRO X 292      43.867  21.416  57.139  0.00  0.00            
ATOM   4530  CG  PRO X 292      42.252  22.299  58.251  0.00  0.00            
ATOM   4531  HG2 PRO X 292      42.087  22.820  59.194  0.00  0.00            
ATOM   4532  HG3 PRO X 292      41.839  21.293  58.317  0.00  0.00            
ATOM   4533  CB  PRO X 292      41.465  23.131  57.296  0.00  0.00            
ATOM   4534  HB2 PRO X 292      40.712  23.783  57.738  0.00  0.00            
ATOM   4535  HB3 PRO X 292      41.151  22.545  56.432  0.00  0.00            
ATOM   4536  CA  PRO X 292      42.462  24.092  56.741  0.00  0.00            
ATOM   4537  HA  PRO X 292      42.312  24.150  55.663  0.00  0.00            
ATOM   4538  C   PRO X 292      42.347  25.511  57.431  0.00  0.00            
ATOM   4539  O   PRO X 292      42.951  25.619  58.547  0.00  0.00            
ATOM   4540  N   LEU X 293      41.548  26.449  56.932  0.00  0.00            
ATOM   4541  H   LEU X 293      41.125  26.233  56.040  0.00  0.00            
ATOM   4542  CA  LEU X 293      41.548  27.874  57.372  0.00  0.00            
ATOM   4543  HA  LEU X 293      41.947  28.016  58.376  0.00  0.00            
ATOM   4544  CB  LEU X 293      42.427  28.620  56.251  0.00  0.00            
ATOM   4545  HB2 LEU X 293      43.394  28.140  56.104  0.00  0.00            
ATOM   4546  HB3 LEU X 293      41.919  28.480  55.297  0.00  0.00            
ATOM   4547  CG  LEU X 293      42.614  30.073  56.742  0.00  0.00            
ATOM   4548  HG  LEU X 293      41.633  30.466  57.008  0.00  0.00            
ATOM   4549  CD1 LEU X 293      43.599  30.168  57.899  0.00  0.00            
ATOM   4550 HD11 LEU X 293      44.642  29.925  57.695  0.00  0.00            
ATOM   4551 HD12 LEU X 293      43.467  31.182  58.277  0.00  0.00            
ATOM   4552 HD13 LEU X 293      43.216  29.643  58.774  0.00  0.00            
ATOM   4553  CD2 LEU X 293      43.174  31.013  55.698  0.00  0.00            
ATOM   4554 HD21 LEU X 293      42.515  31.072  54.832  0.00  0.00            
ATOM   4555 HD22 LEU X 293      43.367  31.988  56.146  0.00  0.00            
ATOM   4556 HD23 LEU X 293      44.104  30.658  55.254  0.00  0.00            
ATOM   4557  C   LEU X 293      40.093  28.453  57.470  0.00  0.00            
ATOM   4558  O   LEU X 293      39.669  28.987  58.462  0.00  0.00            
ATOM   4559  N   GLN X 294      39.284  28.141  56.462  0.00  0.00            
ATOM   4560  H   GLN X 294      39.658  27.373  55.922  0.00  0.00            
ATOM   4561  CA  GLN X 294      37.972  28.671  56.208  0.00  0.00            
ATOM   4562  HA  GLN X 294      37.530  28.705  57.205  0.00  0.00            
ATOM   4563  CB  GLN X 294      38.041  30.081  55.689  0.00  0.00            
ATOM   4564  HB2 GLN X 294      38.761  30.671  56.257  0.00  0.00            
ATOM   4565  HB3 GLN X 294      38.370  30.066  54.650  0.00  0.00            
ATOM   4566  CG  GLN X 294      36.751  30.871  55.912  0.00  0.00            
ATOM   4567  HG2 GLN X 294      36.020  30.562  55.166  0.00  0.00            
ATOM   4568  HG3 GLN X 294      36.309  30.462  56.821  0.00  0.00            
ATOM   4569  CD  GLN X 294      36.863  32.389  55.917  0.00  0.00            
ATOM   4570  OE1 GLN X 294      37.441  33.036  55.099  0.00  0.00            
ATOM   4571  NE2 GLN X 294      36.106  32.991  56.800  0.00  0.00            
ATOM   4572 HE21 GLN X 294      36.095  33.997  56.719  0.00  0.00            
ATOM   4573 HE22 GLN X 294      35.577  32.439  57.459  0.00  0.00            
ATOM   4574  C   GLN X 294      37.038  27.765  55.342  0.00  0.00            
ATOM   4575  O   GLN X 294      37.597  26.896  54.691  0.00  0.00            
ATOM   4576  N   SER X 295      35.686  27.988  55.385  0.00  0.00            
ATOM   4577  H   SER X 295      35.317  28.681  56.021  0.00  0.00            
ATOM   4578  CA  SER X 295      34.653  27.363  54.432  0.00  0.00            
ATOM   4579  HA  SER X 295      34.940  26.336  54.206  0.00  0.00            
ATOM   4580  CB  SER X 295      33.272  27.539  55.075  0.00  0.00            
ATOM   4581  HB2 SER X 295      33.317  28.448  55.675  0.00  0.00            
ATOM   4582  HB3 SER X 295      32.530  27.650  54.284  0.00  0.00            
ATOM   4583  OG  SER X 295      33.130  26.452  55.965  0.00  0.00            
ATOM   4584  HG  SER X 295      32.576  25.834  55.482  0.00  0.00            
ATOM   4585  C   SER X 295      34.704  28.112  53.061  0.00  0.00            
ATOM   4586  O   SER X 295      34.669  29.365  53.056  0.00  0.00            
ATOM   4587  N   VAL X 296      34.618  27.328  51.957  0.00  0.00            
ATOM   4588  H   VAL X 296      34.580  26.323  52.052  0.00  0.00            
ATOM   4589  CA  VAL X 296      34.452  27.965  50.589  0.00  0.00            
ATOM   4590  HA  VAL X 296      35.262  28.630  50.290  0.00  0.00            
ATOM   4591  CB  VAL X 296      34.379  26.926  49.493  0.00  0.00            
ATOM   4592  HB  VAL X 296      33.646  26.232  49.904  0.00  0.00            
ATOM   4593  CG1 VAL X 296      33.828  27.275  48.089  0.00  0.00            
ATOM   4594 HG11 VAL X 296      32.767  27.481  48.235  0.00  0.00            
ATOM   4595 HG12 VAL X 296      34.323  28.102  47.580  0.00  0.00            
ATOM   4596 HG13 VAL X 296      33.950  26.409  47.440  0.00  0.00            
ATOM   4597  CG2 VAL X 296      35.669  26.088  49.236  0.00  0.00            
ATOM   4598 HG21 VAL X 296      36.087  25.689  50.160  0.00  0.00            
ATOM   4599 HG22 VAL X 296      35.331  25.256  48.618  0.00  0.00            
ATOM   4600 HG23 VAL X 296      36.402  26.627  48.636  0.00  0.00            
ATOM   4601  C   VAL X 296      33.227  28.892  50.558  0.00  0.00            
ATOM   4602  O   VAL X 296      33.269  30.037  50.110  0.00  0.00            
ATOM   4603  N   ALA X 297      32.152  28.439  51.233  0.00  0.00            
ATOM   4604  H   ALA X 297      32.142  27.456  51.466  0.00  0.00            
ATOM   4605  CA  ALA X 297      30.841  29.072  51.180  0.00  0.00            
ATOM   4606  HA  ALA X 297      30.607  29.492  50.202  0.00  0.00            
ATOM   4607  CB  ALA X 297      29.718  28.092  51.477  0.00  0.00            
ATOM   4608  HB1 ALA X 297      29.747  27.897  52.549  0.00  0.00            
ATOM   4609  HB2 ALA X 297      28.820  28.637  51.185  0.00  0.00            
ATOM   4610  HB3 ALA X 297      29.703  27.275  50.756  0.00  0.00            
ATOM   4611  C   ALA X 297      30.760  30.333  52.064  0.00  0.00            
ATOM   4612  O   ALA X 297      30.002  31.218  51.811  0.00  0.00            
ATOM   4613  N   GLU X 298      31.587  30.355  53.094  0.00  0.00            
ATOM   4614  H   GLU X 298      32.038  29.461  53.221  0.00  0.00            
ATOM   4615  CA  GLU X 298      31.904  31.569  53.864  0.00  0.00            
ATOM   4616  HA  GLU X 298      31.004  32.160  54.033  0.00  0.00            
ATOM   4617  CB  GLU X 298      32.522  31.160  55.184  0.00  0.00            
ATOM   4618  HB2 GLU X 298      32.006  30.304  55.617  0.00  0.00            
ATOM   4619  HB3 GLU X 298      33.599  31.150  55.017  0.00  0.00            
ATOM   4620  CG  GLU X 298      32.461  32.254  56.232  0.00  0.00            
ATOM   4621  HG2 GLU X 298      33.083  32.074  57.109  0.00  0.00            
ATOM   4622  HG3 GLU X 298      32.752  33.213  55.804  0.00  0.00            
ATOM   4623  CD  GLU X 298      31.080  32.398  56.863  0.00  0.00            
ATOM   4624  OE1 GLU X 298      30.089  32.717  56.156  0.00  0.00            
ATOM   4625  OE2 GLU X 298      30.897  32.182  58.079  0.00  0.00            
ATOM   4626  C   GLU X 298      32.815  32.490  53.009  0.00  0.00            
ATOM   4627  O   GLU X 298      32.336  33.629  52.743  0.00  0.00            
ATOM   4628  N   PHE X 299      33.986  32.110  52.531  0.00  0.00            
ATOM   4629  H   PHE X 299      34.347  31.202  52.787  0.00  0.00            
ATOM   4630  CA  PHE X 299      34.928  32.809  51.646  0.00  0.00            
ATOM   4631  HA  PHE X 299      35.375  33.687  52.114  0.00  0.00            
ATOM   4632  CB  PHE X 299      36.065  31.816  51.327  0.00  0.00            
ATOM   4633  HB2 PHE X 299      36.620  31.669  52.253  0.00  0.00            
ATOM   4634  HB3 PHE X 299      35.650  30.874  50.968  0.00  0.00            
ATOM   4635  CG  PHE X 299      37.149  32.232  50.401  0.00  0.00            
ATOM   4636  CD1 PHE X 299      38.271  32.898  50.942  0.00  0.00            
ATOM   4637  HD1 PHE X 299      38.329  33.008  52.015  0.00  0.00            
ATOM   4638  CE1 PHE X 299      39.330  33.272  50.184  0.00  0.00            
ATOM   4639  HE1 PHE X 299      40.252  33.747  50.484  0.00  0.00            
ATOM   4640  CZ  PHE X 299      39.268  32.988  48.822  0.00  0.00            
ATOM   4641  HZ  PHE X 299      40.094  33.221  48.167  0.00  0.00            
ATOM   4642  CE2 PHE X 299      38.081  32.446  48.192  0.00  0.00            
ATOM   4643  HE2 PHE X 299      37.938  32.318  47.129  0.00  0.00            
ATOM   4644  CD2 PHE X 299      37.075  32.025  49.010  0.00  0.00            
ATOM   4645  HD2 PHE X 299      36.170  31.567  48.639  0.00  0.00            
ATOM   4646  C   PHE X 299      34.337  33.404  50.321  0.00  0.00            
ATOM   4647  O   PHE X 299      34.625  34.614  50.120  0.00  0.00            
ATOM   4648  N   ALA X 300      33.762  32.670  49.395  0.00  0.00            
ATOM   4649  H   ALA X 300      33.806  31.664  49.478  0.00  0.00            
ATOM   4650  CA  ALA X 300      33.083  33.262  48.259  0.00  0.00            
ATOM   4651  HA  ALA X 300      33.886  33.818  47.776  0.00  0.00            
ATOM   4652  CB  ALA X 300      32.490  32.089  47.354  0.00  0.00            
ATOM   4653  HB1 ALA X 300      33.399  31.500  47.232  0.00  0.00            
ATOM   4654  HB2 ALA X 300      31.760  31.607  48.004  0.00  0.00            
ATOM   4655  HB3 ALA X 300      32.121  32.570  46.448  0.00  0.00            
ATOM   4656  C   ALA X 300      32.085  34.282  48.591  0.00  0.00            
ATOM   4657  O   ALA X 300      31.988  35.303  47.937  0.00  0.00            
ATOM   4658  N   GLY X 301      31.360  34.090  49.704  0.00  0.00            
ATOM   4659  H   GLY X 301      31.600  33.302  50.289  0.00  0.00            
ATOM   4660  CA  GLY X 301      30.587  35.131  50.319  0.00  0.00            
ATOM   4661  HA2 GLY X 301      29.824  35.462  49.615  0.00  0.00            
ATOM   4662  HA3 GLY X 301      30.046  34.811  51.209  0.00  0.00            
ATOM   4663  C   GLY X 301      31.363  36.361  50.708  0.00  0.00            
ATOM   4664  O   GLY X 301      30.927  37.453  50.304  0.00  0.00            
ATOM   4665  N   GLN X 302      32.399  36.266  51.494  0.00  0.00            
ATOM   4666  H   GLN X 302      32.700  35.397  51.911  0.00  0.00            
ATOM   4667  CA  GLN X 302      33.170  37.491  51.926  0.00  0.00            
ATOM   4668  HA  GLN X 302      32.541  38.112  52.565  0.00  0.00            
ATOM   4669  CB  GLN X 302      34.474  37.151  52.758  0.00  0.00            
ATOM   4670  HB2 GLN X 302      35.078  36.325  52.383  0.00  0.00            
ATOM   4671  HB3 GLN X 302      35.138  38.013  52.819  0.00  0.00            
ATOM   4672  CG  GLN X 302      33.914  36.822  54.204  0.00  0.00            
ATOM   4673  HG2 GLN X 302      33.300  37.653  54.551  0.00  0.00            
ATOM   4674  HG3 GLN X 302      33.308  35.922  54.103  0.00  0.00            
ATOM   4675  CD  GLN X 302      35.040  36.597  55.206  0.00  0.00            
ATOM   4676  OE1 GLN X 302      35.163  35.604  55.921  0.00  0.00            
ATOM   4677  NE2 GLN X 302      35.998  37.441  55.135  0.00  0.00            
ATOM   4678 HE21 GLN X 302      36.903  37.296  55.560  0.00  0.00            
ATOM   4679 HE22 GLN X 302      35.860  38.240  54.532  0.00  0.00            
ATOM   4680  C   GLN X 302      33.794  38.207  50.666  0.00  0.00            
ATOM   4681  O   GLN X 302      33.462  39.332  50.376  0.00  0.00            
ATOM   4682  N   GLU X 303      34.519  37.500  49.831  0.00  0.00            
ATOM   4683  H   GLU X 303      34.613  36.497  49.906  0.00  0.00            
ATOM   4684  CA  GLU X 303      35.322  38.046  48.584  0.00  0.00            
ATOM   4685  HA  GLU X 303      36.004  38.860  48.826  0.00  0.00            
ATOM   4686  CB  GLU X 303      36.144  36.882  48.042  0.00  0.00            
ATOM   4687  HB2 GLU X 303      35.490  36.020  47.907  0.00  0.00            
ATOM   4688  HB3 GLU X 303      36.513  37.120  47.045  0.00  0.00            
ATOM   4689  CG  GLU X 303      37.402  36.502  48.821  0.00  0.00            
ATOM   4690  HG2 GLU X 303      37.232  36.512  49.898  0.00  0.00            
ATOM   4691  HG3 GLU X 303      37.663  35.488  48.518  0.00  0.00            
ATOM   4692  CD  GLU X 303      38.570  37.501  48.605  0.00  0.00            
ATOM   4693  OE1 GLU X 303      39.207  37.905  49.598  0.00  0.00            
ATOM   4694  OE2 GLU X 303      38.968  37.744  47.465  0.00  0.00            
ATOM   4695  C   GLU X 303      34.401  38.508  47.492  0.00  0.00            
ATOM   4696  O   GLU X 303      34.826  39.343  46.711  0.00  0.00            
ATOM   4697  N   VAL X 304      33.117  38.088  47.435  0.00  0.00            
ATOM   4698  H   VAL X 304      32.821  37.470  48.177  0.00  0.00            
ATOM   4699  CA  VAL X 304      32.181  38.725  46.487  0.00  0.00            
ATOM   4700  HA  VAL X 304      32.785  39.072  45.648  0.00  0.00            
ATOM   4701  CB  VAL X 304      31.158  37.672  46.001  0.00  0.00            
ATOM   4702  HB  VAL X 304      30.773  37.129  46.865  0.00  0.00            
ATOM   4703  CG1 VAL X 304      30.020  38.320  45.169  0.00  0.00            
ATOM   4704 HG11 VAL X 304      30.572  38.957  44.478  0.00  0.00            
ATOM   4705 HG12 VAL X 304      29.621  37.510  44.558  0.00  0.00            
ATOM   4706 HG13 VAL X 304      29.321  38.927  45.745  0.00  0.00            
ATOM   4707  CG2 VAL X 304      31.899  36.659  45.141  0.00  0.00            
ATOM   4708 HG21 VAL X 304      31.238  35.966  44.620  0.00  0.00            
ATOM   4709 HG22 VAL X 304      32.502  37.134  44.367  0.00  0.00            
ATOM   4710 HG23 VAL X 304      32.599  36.078  45.741  0.00  0.00            
ATOM   4711  C   VAL X 304      31.491  39.928  47.151  0.00  0.00            
ATOM   4712  O   VAL X 304      31.710  41.076  46.690  0.00  0.00            
ATOM   4713  N   GLY X 305      30.775  39.632  48.278  0.00  0.00            
ATOM   4714  H   GLY X 305      30.818  38.676  48.602  0.00  0.00            
ATOM   4715  CA  GLY X 305      29.967  40.624  49.068  0.00  0.00            
ATOM   4716  HA2 GLY X 305      29.081  40.922  48.506  0.00  0.00            
ATOM   4717  HA3 GLY X 305      29.603  40.147  49.978  0.00  0.00            
ATOM   4718  C   GLY X 305      30.742  41.865  49.516  0.00  0.00            
ATOM   4719  O   GLY X 305      30.184  42.912  49.308  0.00  0.00            
ATOM   4720  N   ARG X 306      32.060  41.865  49.800  0.00  0.00            
ATOM   4721  H   ARG X 306      32.625  41.031  49.868  0.00  0.00            
ATOM   4722  CA  ARG X 306      32.807  43.115  50.009  0.00  0.00            
ATOM   4723  HA  ARG X 306      32.331  43.755  50.752  0.00  0.00            
ATOM   4724  CB  ARG X 306      34.214  42.837  50.515  0.00  0.00            
ATOM   4725  HB2 ARG X 306      34.518  43.785  50.959  0.00  0.00            
ATOM   4726  HB3 ARG X 306      34.193  42.011  51.225  0.00  0.00            
ATOM   4727  CG  ARG X 306      35.255  42.379  49.478  0.00  0.00            
ATOM   4728  HG2 ARG X 306      35.009  41.367  49.156  0.00  0.00            
ATOM   4729  HG3 ARG X 306      35.231  42.996  48.579  0.00  0.00            
ATOM   4730  CD  ARG X 306      36.563  42.345  50.040  0.00  0.00            
ATOM   4731  HD2 ARG X 306      36.526  41.767  50.963  0.00  0.00            
ATOM   4732  HD3 ARG X 306      37.087  41.706  49.329  0.00  0.00            
ATOM   4733  NE  ARG X 306      37.221  43.644  50.181  0.00  0.00            
ATOM   4734  HE  ARG X 306      36.714  44.228  50.830  0.00  0.00            
ATOM   4735  CZ  ARG X 306      38.376  44.177  49.863  0.00  0.00            
ATOM   4736  NH1 ARG X 306      39.216  43.446  49.241  0.00  0.00            
ATOM   4737 HH11 ARG X 306      39.088  42.455  49.095  0.00  0.00            
ATOM   4738 HH12 ARG X 306      40.098  43.820  48.922  0.00  0.00            
ATOM   4739  NH2 ARG X 306      38.677  45.417  50.148  0.00  0.00            
ATOM   4740 HH21 ARG X 306      38.110  46.007  50.739  0.00  0.00            
ATOM   4741 HH22 ARG X 306      39.415  45.841  49.605  0.00  0.00            
ATOM   4742  C   ARG X 306      32.933  44.063  48.804  0.00  0.00            
ATOM   4743  O   ARG X 306      33.388  45.166  49.000  0.00  0.00            
ATOM   4744  N   THR X 307      32.511  43.603  47.601  0.00  0.00            
ATOM   4745  H   THR X 307      32.088  42.711  47.388  0.00  0.00            
ATOM   4746  CA  THR X 307      32.291  44.602  46.466  0.00  0.00            
ATOM   4747  HA  THR X 307      32.893  45.511  46.486  0.00  0.00            
ATOM   4748  CB  THR X 307      32.558  43.800  45.178  0.00  0.00            
ATOM   4749  HB  THR X 307      31.892  42.937  45.148  0.00  0.00            
ATOM   4750  CG2 THR X 307      32.552  44.640  43.937  0.00  0.00            
ATOM   4751 HG21 THR X 307      33.291  44.259  43.233  0.00  0.00            
ATOM   4752 HG22 THR X 307      31.596  44.586  43.415  0.00  0.00            
ATOM   4753 HG23 THR X 307      32.954  45.629  44.154  0.00  0.00            
ATOM   4754  OG1 THR X 307      33.891  43.359  45.107  0.00  0.00            
ATOM   4755  HG1 THR X 307      34.058  42.688  45.773  0.00  0.00            
ATOM   4756  C   THR X 307      30.867  45.221  46.514  0.00  0.00            
ATOM   4757  O   THR X 307      30.757  46.259  45.827  0.00  0.00            
ATOM   4758  N   TYR X 308      29.905  44.656  47.198  0.00  0.00            
ATOM   4759  H   TYR X 308      30.115  43.980  47.918  0.00  0.00            
ATOM   4760  CA  TYR X 308      28.533  45.174  47.253  0.00  0.00            
ATOM   4761  HA  TYR X 308      28.422  45.983  46.531  0.00  0.00            
ATOM   4762  CB  TYR X 308      27.566  43.965  47.248  0.00  0.00            
ATOM   4763  HB2 TYR X 308      27.873  43.254  48.016  0.00  0.00            
ATOM   4764  HB3 TYR X 308      26.591  44.397  47.476  0.00  0.00            
ATOM   4765  CG  TYR X 308      27.536  43.192  45.939  0.00  0.00            
ATOM   4766  CD1 TYR X 308      28.500  42.186  45.723  0.00  0.00            
ATOM   4767  HD1 TYR X 308      29.288  41.947  46.422  0.00  0.00            
ATOM   4768  CE1 TYR X 308      28.355  41.390  44.571  0.00  0.00            
ATOM   4769  HE1 TYR X 308      29.102  40.664  44.287  0.00  0.00            
ATOM   4770  CZ  TYR X 308      27.310  41.677  43.604  0.00  0.00            
ATOM   4771  OH  TYR X 308      27.263  40.958  42.424  0.00  0.00            
ATOM   4772  HH  TYR X 308      26.406  41.004  41.993  0.00  0.00            
ATOM   4773  CE2 TYR X 308      26.312  42.577  43.875  0.00  0.00            
ATOM   4774  HE2 TYR X 308      25.501  42.720  43.177  0.00  0.00            
ATOM   4775  CD2 TYR X 308      26.526  43.403  45.021  0.00  0.00            
ATOM   4776  HD2 TYR X 308      25.744  44.082  45.327  0.00  0.00            
ATOM   4777  C   TYR X 308      28.179  45.922  48.523  0.00  0.00            
ATOM   4778  O   TYR X 308      27.395  46.888  48.483  0.00  0.00            
ATOM   4779  N   ASP X 309      28.712  45.487  49.684  0.00  0.00            
ATOM   4780  H   ASP X 309      29.267  44.662  49.502  0.00  0.00            
ATOM   4781  CA  ASP X 309      28.769  46.204  50.901  0.00  0.00            
ATOM   4782  HA  ASP X 309      27.719  46.269  51.187  0.00  0.00            
ATOM   4783  CB  ASP X 309      29.468  45.328  51.901  0.00  0.00            
ATOM   4784  HB2 ASP X 309      30.454  45.090  51.504  0.00  0.00            
ATOM   4785  HB3 ASP X 309      29.541  45.928  52.809  0.00  0.00            
ATOM   4786  CG  ASP X 309      28.778  43.952  52.061  0.00  0.00            
ATOM   4787  OD1 ASP X 309      27.571  43.906  52.011  0.00  0.00            
ATOM   4788  OD2 ASP X 309      29.416  42.930  52.551  0.00  0.00            
ATOM   4789  C   ASP X 309      29.341  47.620  50.807  0.00  0.00            
ATOM   4790  O   ASP X 309      30.023  47.883  49.862  0.00  0.00            
ATOM   4791  N   ASP X 310      29.241  48.417  51.886  0.00  0.00            
ATOM   4792  H   ASP X 310      28.560  48.215  52.604  0.00  0.00            
ATOM   4793  CA  ASP X 310      29.880  49.770  51.971  0.00  0.00            
ATOM   4794  HA  ASP X 310      30.876  49.692  51.536  0.00  0.00            
ATOM   4795  CB  ASP X 310      29.040  50.813  51.252  0.00  0.00            
ATOM   4796  HB2 ASP X 310      28.600  50.462  50.319  0.00  0.00            
ATOM   4797  HB3 ASP X 310      28.160  51.020  51.860  0.00  0.00            
ATOM   4798  CG  ASP X 310      29.745  52.124  50.929  0.00  0.00            
ATOM   4799  OD1 ASP X 310      30.919  52.326  51.215  0.00  0.00            
ATOM   4800  OD2 ASP X 310      29.181  52.974  50.295  0.00  0.00            
ATOM   4801  C   ASP X 310      30.018  50.317  53.460  0.00  0.00            
ATOM   4802  O   ASP X 310      29.217  50.007  54.369  0.00  0.00            
ATOM   4803  N   SER X 311      31.042  51.079  53.833  0.00  0.00            
ATOM   4804  H   SER X 311      31.806  51.270  53.201  0.00  0.00            
ATOM   4805  CA  SER X 311      31.193  51.736  55.095  0.00  0.00            
ATOM   4806  HA  SER X 311      30.951  50.949  55.809  0.00  0.00            
ATOM   4807  CB  SER X 311      32.649  52.118  55.353  0.00  0.00            
ATOM   4808  HB2 SER X 311      32.850  52.543  56.336  0.00  0.00            
ATOM   4809  HB3 SER X 311      33.315  51.273  55.177  0.00  0.00            
ATOM   4810  OG  SER X 311      32.965  53.025  54.359  0.00  0.00            
ATOM   4811  HG  SER X 311      33.922  52.981  54.307  0.00  0.00            
ATOM   4812  C   SER X 311      30.327  53.035  55.266  0.00  0.00            
ATOM   4813  O   SER X 311      29.925  53.382  56.433  0.00  0.00            
ATOM   4814  N   GLY X 312      30.024  53.622  54.109  0.00  0.00            
ATOM   4815  H   GLY X 312      30.423  53.258  53.255  0.00  0.00            
ATOM   4816  CA  GLY X 312      29.182  54.846  53.946  0.00  0.00            
ATOM   4817  HA2 GLY X 312      29.288  55.441  54.852  0.00  0.00            
ATOM   4818  HA3 GLY X 312      29.507  55.390  53.059  0.00  0.00            
ATOM   4819  C   GLY X 312      27.723  54.513  53.685  0.00  0.00            
ATOM   4820  O   GLY X 312      27.312  53.410  53.324  0.00  0.00            
ATOM   4821  N   ALA X 313      26.825  55.531  54.096  0.00  0.00            
ATOM   4822  H   ALA X 313      27.208  56.424  54.373  0.00  0.00            
ATOM   4823  CA  ALA X 313      25.392  55.269  54.047  0.00  0.00            
ATOM   4824  HA  ALA X 313      25.426  54.267  54.477  0.00  0.00            
ATOM   4825  CB  ALA X 313      24.695  56.082  55.235  0.00  0.00            
ATOM   4826  HB1 ALA X 313      23.663  55.729  55.237  0.00  0.00            
ATOM   4827  HB2 ALA X 313      25.272  55.802  56.116  0.00  0.00            
ATOM   4828  HB3 ALA X 313      24.840  57.159  55.148  0.00  0.00            
ATOM   4829  C   ALA X 313      24.663  55.349  52.700  0.00  0.00            
ATOM   4830  O   ALA X 313      25.364  55.745  51.709  0.00  0.00            
ATOM   4831  N   LEU X 314      23.396  54.975  52.705  0.00  0.00            
ATOM   4832  H   LEU X 314      22.939  54.771  53.582  0.00  0.00            
ATOM   4833  CA  LEU X 314      22.505  54.971  51.467  0.00  0.00            
ATOM   4834  HA  LEU X 314      23.222  54.894  50.650  0.00  0.00            
ATOM   4835  CB  LEU X 314      21.614  53.734  51.569  0.00  0.00            
ATOM   4836  HB2 LEU X 314      21.269  53.706  52.602  0.00  0.00            
ATOM   4837  HB3 LEU X 314      20.771  53.671  50.881  0.00  0.00            
ATOM   4838  CG  LEU X 314      22.434  52.413  51.429  0.00  0.00            
ATOM   4839  HG  LEU X 314      23.286  52.466  52.107  0.00  0.00            
ATOM   4840  CD1 LEU X 314      21.476  51.284  51.939  0.00  0.00            
ATOM   4841 HD11 LEU X 314      21.312  51.463  53.002  0.00  0.00            
ATOM   4842 HD12 LEU X 314      20.574  51.420  51.341  0.00  0.00            
ATOM   4843 HD13 LEU X 314      22.005  50.338  51.824  0.00  0.00            
ATOM   4844  CD2 LEU X 314      22.923  52.221  49.944  0.00  0.00            
ATOM   4845 HD21 LEU X 314      23.448  51.269  49.865  0.00  0.00            
ATOM   4846 HD22 LEU X 314      22.055  52.278  49.288  0.00  0.00            
ATOM   4847 HD23 LEU X 314      23.597  53.041  49.694  0.00  0.00            
ATOM   4848  C   LEU X 314      21.649  56.215  51.266  0.00  0.00            
ATOM   4849  O   LEU X 314      21.709  56.785  50.165  0.00  0.00            
ATOM   4850  OXT LEU X 314      20.897  56.656  52.200  0.00  0.00            
ATOM   4851  C1  SC1 X 315      36.096  40.560  34.851  0.00  0.00            
ATOM   4852  C2  SC1 X 315      36.460  41.369  33.566  0.00  0.00            
ATOM   4853  C3  SC1 X 315      35.299  41.649  32.544  0.00  0.00            
ATOM   4854  C4  SC1 X 315      35.770  42.289  31.192  0.00  0.00            
ATOM   4855  O1  SC1 X 315      36.631  40.839  35.868  0.00  0.00            
ATOM   4856  O2  SC1 X 315      35.172  39.769  34.669  0.00  0.00            
ATOM   4857  O3  SC1 X 315      34.873  42.493  30.389  0.00  0.00            
ATOM   4858  O4  SC1 X 315      36.977  42.420  30.892  0.00  0.00            
ATOM   4859  H1  SC1 X 315      37.383  40.954  33.142  0.00  0.00            
ATOM   4860  H2  SC1 X 315      36.807  42.356  33.895  0.00  0.00            
ATOM   4861  H3  SC1 X 315      34.434  42.247  32.854  0.00  0.00            
ATOM   4862  H4  SC1 X 315      34.934  40.663  32.230  0.00  0.00            
ATOM   4863  FE  FE1 X 316      37.201  39.639  37.064  0.00  0.00            
ATOM   4864  O1  FO1 X 317      35.772  38.851  37.235  0.00  0.00            
ATOM   4865  O1  HH1 X 318      38.251  38.456  35.561  0.00  0.00            
ATOM   4866  H1  HH1 X 318      38.670  37.730  36.056  0.00  0.00            
ATOM   4867  H2  HH1 X 318      38.948  38.512  34.884  0.00  0.00            
ATOM   4868  C1  RC1 X 319      32.934  40.574  42.791  0.00  0.00            
ATOM   4869  C2  RC1 X 319      32.070  41.582  42.070  0.00  0.00            
ATOM   4870  C3  RC1 X 319      31.930  40.386  39.828  0.00  0.00            
ATOM   4871  C4  RC1 X 319      28.932  42.112  34.756  0.00  0.00            
ATOM   4872  C5  RC1 X 319      31.441  42.321  34.363  0.00  0.00            
ATOM   4873  C6  RC1 X 319      30.220  42.700  35.266  0.00  0.00            
ATOM   4874  C7  RC1 X 319      31.050  40.859  41.060  0.00  0.00            
ATOM   4875  C8  RC1 X 319      30.525  42.337  36.796  0.00  0.00            
ATOM   4876  C9  RC1 X 319      28.724  41.433  38.430  0.00  0.00            
ATOM   4877  C10 RC1 X 319      29.450  42.637  37.826  0.00  0.00            
ATOM   4878  C11 RC1 X 319      30.385  43.130  40.123  0.00  0.00            
ATOM   4879  C12 RC1 X 319      29.898  41.795  40.642  0.00  0.00            
ATOM   4880  N1  RC1 X 319      28.933  41.103  39.766  0.00  0.00            
ATOM   4881  N2  RC1 X 319      30.082  43.520  38.775  0.00  0.00            
ATOM   4882  O1  RC1 X 319      30.811  43.999  40.799  0.00  0.00            
ATOM   4883  O2  RC1 X 319      28.072  40.653  37.766  0.00  0.00            
ATOM   4884  H1  RC1 X 319      33.747  40.257  42.125  0.00  0.00            
ATOM   4885  H2  RC1 X 319      33.322  40.936  43.751  0.00  0.00            
ATOM   4886  H3  RC1 X 319      32.691  42.364  41.616  0.00  0.00            
ATOM   4887  H4  RC1 X 319      31.502  42.147  42.818  0.00  0.00            
ATOM   4888  H5  RC1 X 319      32.313  39.388  40.071  0.00  0.00            
ATOM   4889  H6  RC1 X 319      32.832  40.978  39.631  0.00  0.00            
ATOM   4890  H7  RC1 X 319      31.248  40.389  38.968  0.00  0.00            
ATOM   4891  H8  RC1 X 319      28.955  42.087  33.660  0.00  0.00            
ATOM   4892  H9  RC1 X 319      28.012  42.607  35.087  0.00  0.00            
ATOM   4893  H10 RC1 X 319      29.067  41.100  35.159  0.00  0.00            
ATOM   4894  H11 RC1 X 319      31.179  42.648  33.349  0.00  0.00            
ATOM   4895  H12 RC1 X 319      32.373  42.784  34.709  0.00  0.00            
ATOM   4896  H13 RC1 X 319      30.663  39.924  41.484  0.00  0.00            
ATOM   4897  H14 RC1 X 319      31.496  42.815  36.975  0.00  0.00            
ATOM   4898  H15 RC1 X 319      30.862  41.304  36.945  0.00  0.00            
ATOM   4899  H16 RC1 X 319      29.292  41.999  41.533  0.00  0.00            
ATOM   4900  H17 RC1 X 319      28.280  40.428  40.143  0.00  0.00            
ATOM   4901  H18 RC1 X 319      30.333  44.458  38.488  0.00  0.00            
ATOM   4902  H19 RC1 X 319      28.645  43.159  37.295  0.00  0.00            
ATOM   4903  H20 RC1 X 319      31.722  41.261  34.357  0.00  0.00            
ATOM   4904  H21 RC1 X 319      30.182  43.795  35.231  0.00  0.00            
ATOM   4905  H22 RC1 X 319      32.302  39.691  42.944  0.00  0.00            
ATOM   4906  Na+ Na+ X 320      71.557  68.511  67.353  0.00  0.00            
ATOM   4907  Na+ Na+ X 321      10.782  36.142  13.168  0.00  0.00            
ATOM   4908  Na+ Na+ X 322      17.931  55.273  71.007  0.00  0.00            
ATOM   4909  Na+ Na+ X 323      60.845  65.218  14.375  0.00  0.00            
ATOM   4910  Na+ Na+ X 324      10.432   8.818  29.650  0.00  0.00            
ATOM   4911  Na+ Na+ X 325      17.620  21.987  51.207  0.00  0.00            
ATOM   4912  Na+ Na+ X 326      21.694  28.359  67.001  0.00  0.00            
ATOM   4913  Na+ Na+ X 327       1.410  61.620  54.387  0.00  0.00            
ATOM   4914  O   WAT X 328      60.897  31.506  66.208  0.00  0.00            
ATOM   4915  H1  WAT X 328      60.309  32.225  65.976  0.00  0.00            
ATOM   4916  H2  WAT X 328      61.685  31.938  66.537  0.00  0.00            
ATOM   4917  O   WAT X 329      56.530  42.239  56.076  0.00  0.00            
ATOM   4918  H1  WAT X 329      56.061  42.775  56.716  0.00  0.00            
ATOM   4919  H2  WAT X 329      57.455  42.376  56.282  0.00  0.00            
ATOM   4920  O   WAT X 330       7.237  39.484  25.427  0.00  0.00            
ATOM   4921  H1  WAT X 330       6.989  40.388  25.233  0.00  0.00            
ATOM   4922  H2  WAT X 330       6.445  39.091  25.794  0.00  0.00            
ATOM   4923  O   WAT X 331      37.776  35.033  14.239  0.00  0.00            
ATOM   4924  H1  WAT X 331      37.022  35.176  14.812  0.00  0.00            
ATOM   4925  H2  WAT X 331      37.924  35.882  13.822  0.00  0.00            
ATOM   4926  O   WAT X 332       0.726  67.232  29.775  0.00  0.00            
ATOM   4927  H1  WAT X 332       1.355  67.185  29.055  0.00  0.00            
ATOM   4928  H2  WAT X 332       0.243  66.407  29.725  0.00  0.00            
ATOM   4929  O   WAT X 333       0.903   9.442  43.117  0.00  0.00            
ATOM   4930  H1  WAT X 333       0.974   8.980  42.282  0.00  0.00            
ATOM   4931  H2  WAT X 333       0.406  10.234  42.911  0.00  0.00            
ATOM   4932  O   WAT X 334      62.908  65.850  63.554  0.00  0.00            
ATOM   4933  H1  WAT X 334      62.810  65.536  62.655  0.00  0.00            
ATOM   4934  H2  WAT X 334      63.853  65.945  63.673  0.00  0.00            
ATOM   4935  O   WAT X 335      51.448  30.077   9.916  0.00  0.00            
ATOM   4936  H1  WAT X 335      52.252  30.584  10.022  0.00  0.00            
ATOM   4937  H2  WAT X 335      51.255  29.747  10.794  0.00  0.00            
ATOM   4938  O   WAT X 336      22.931  38.134   8.132  0.00  0.00            
ATOM   4939  H1  WAT X 336      22.347  38.487   7.460  0.00  0.00            
ATOM   4940  H2  WAT X 336      23.782  38.066   7.698  0.00  0.00            
ATOM   4941  O   WAT X 337       9.576  30.810  34.859  0.00  0.00            
ATOM   4942  H1  WAT X 337       9.423  30.606  35.782  0.00  0.00            
ATOM   4943  H2  WAT X 337       9.138  30.105  34.382  0.00  0.00            
ATOM   4944  O   WAT X 338      32.296  70.353  13.580  0.00  0.00            
ATOM   4945  H1  WAT X 338      31.352  70.200  13.612  0.00  0.00            
ATOM   4946  H2  WAT X 338      32.643  69.868  14.328  0.00  0.00            
ATOM   4947  O   WAT X 339      63.421  50.882  33.290  0.00  0.00            
ATOM   4948  H1  WAT X 339      64.201  50.975  32.744  0.00  0.00            
ATOM   4949  H2  WAT X 339      63.693  50.297  33.998  0.00  0.00            
ATOM   4950  O   WAT X 340      33.595  26.657  62.419  0.00  0.00            
ATOM   4951  H1  WAT X 340      33.546  26.257  63.287  0.00  0.00            
ATOM   4952  H2  WAT X 340      34.308  27.292  62.487  0.00  0.00            
ATOM   4953  O   WAT X 341       9.921  44.314  23.927  0.00  0.00            
ATOM   4954  H1  WAT X 341      10.418  44.430  23.117  0.00  0.00            
ATOM   4955  H2  WAT X 341      10.426  44.788  24.587  0.00  0.00            
ATOM   4956  O   WAT X 342      58.915  59.864  57.818  0.00  0.00            
ATOM   4957  H1  WAT X 342      58.581  60.702  57.498  0.00  0.00            
ATOM   4958  H2  WAT X 342      58.209  59.242  57.642  0.00  0.00            
ATOM   4959  O   WAT X 343       4.311  22.432  23.110  0.00  0.00            
ATOM   4960  H1  WAT X 343       3.582  23.053  23.107  0.00  0.00            
ATOM   4961  H2  WAT X 343       4.202  21.939  23.923  0.00  0.00            
ATOM   4962  O   WAT X 344      71.264  57.859   7.626  0.00  0.00            
ATOM   4963  H1  WAT X 344      71.089  57.082   7.097  0.00  0.00            
ATOM   4964  H2  WAT X 344      71.896  58.361   7.112  0.00  0.00            
ATOM   4965  O   WAT X 345      73.278  47.908  33.443  0.00  0.00            
ATOM   4966  H1  WAT X 345      73.234  48.768  33.861  0.00  0.00            
ATOM   4967  H2  WAT X 345      72.365  47.684  33.259  0.00  0.00            
ATOM   4968  O   WAT X 346      49.019  65.888  20.437  0.00  0.00            
ATOM   4969  H1  WAT X 346      49.222  65.803  21.369  0.00  0.00            
ATOM   4970  H2  WAT X 346      49.297  66.776  20.212  0.00  0.00            
ATOM   4971  O   WAT X 347      10.721  69.434  17.433  0.00  0.00            
ATOM   4972  H1  WAT X 347      10.135  68.970  18.030  0.00  0.00            
ATOM   4973  H2  WAT X 347      10.574  70.360  17.624  0.00  0.00            
ATOM   4974  O   WAT X 348      28.809  26.922  70.956  0.00  0.00            
ATOM   4975  H1  WAT X 348      29.739  27.150  70.978  0.00  0.00            
ATOM   4976  H2  WAT X 348      28.788  26.035  70.599  0.00  0.00            
ATOM   4977  O   WAT X 349      57.739  70.939  17.079  0.00  0.00            
ATOM   4978  H1  WAT X 349      58.300  70.984  16.304  0.00  0.00            
ATOM   4979  H2  WAT X 349      56.848  70.971  16.730  0.00  0.00            
ATOM   4980  O   WAT X 350      49.027  21.715  15.143  0.00  0.00            
ATOM   4981  H1  WAT X 350      49.875  22.017  14.818  0.00  0.00            
ATOM   4982  H2  WAT X 350      48.407  21.955  14.455  0.00  0.00            
ATOM   4983  O   WAT X 351      52.090  50.829  65.540  0.00  0.00            
ATOM   4984  H1  WAT X 351      52.711  50.984  66.252  0.00  0.00            
ATOM   4985  H2  WAT X 351      52.329  51.469  64.870  0.00  0.00            
ATOM   4986  O   WAT X 352      14.570  17.443  23.585  0.00  0.00            
ATOM   4987  H1  WAT X 352      14.840  16.574  23.289  0.00  0.00            
ATOM   4988  H2  WAT X 352      13.724  17.298  24.010  0.00  0.00            
ATOM   4989  O   WAT X 353      40.253  46.520   7.763  0.00  0.00            
ATOM   4990  H1  WAT X 353      40.784  47.031   8.373  0.00  0.00            
ATOM   4991  H2  WAT X 353      39.755  47.174   7.272  0.00  0.00            
ATOM   4992  O   WAT X 354      18.369  32.586  54.183  0.00  0.00            
ATOM   4993  H1  WAT X 354      18.478  31.757  53.718  0.00  0.00            
ATOM   4994  H2  WAT X 354      17.624  32.438  54.765  0.00  0.00            
ATOM   4995  O   WAT X 355      17.594  50.991  24.350  0.00  0.00            
ATOM   4996  H1  WAT X 355      16.708  51.304  24.528  0.00  0.00            
ATOM   4997  H2  WAT X 355      17.630  50.127  24.760  0.00  0.00            
ATOM   4998  O   WAT X 356      46.048   4.468   5.294  0.00  0.00            
ATOM   4999  H1  WAT X 356      46.104   4.008   4.456  0.00  0.00            
ATOM   5000  H2  WAT X 356      45.350   5.111   5.168  0.00  0.00            
ATOM   5001  O   WAT X 357      71.578  70.893  39.744  0.00  0.00            
ATOM   5002  H1  WAT X 357      72.380  70.831  39.225  0.00  0.00            
ATOM   5003  H2  WAT X 357      71.740  70.332  40.503  0.00  0.00            
ATOM   5004  O   WAT X 358      70.952  67.966   6.031  0.00  0.00            
ATOM   5005  H1  WAT X 358      70.913  67.565   6.899  0.00  0.00            
ATOM   5006  H2  WAT X 358      70.803  67.240   5.425  0.00  0.00            
ATOM   5007  O   WAT X 359      17.234  69.321  24.161  0.00  0.00            
ATOM   5008  H1  WAT X 359      16.292  69.201  24.045  0.00  0.00            
ATOM   5009  H2  WAT X 359      17.309  70.056  24.770  0.00  0.00            
ATOM   5010  O   WAT X 360      75.835  41.380   5.647  0.00  0.00            
ATOM   5011  H1  WAT X 360      75.168  41.964   5.285  0.00  0.00            
ATOM   5012  H2  WAT X 360      76.261  41.897   6.330  0.00  0.00            
ATOM   5013  O   WAT X 361      70.395  15.922   0.855  0.00  0.00            
ATOM   5014  H1  WAT X 361      70.416  15.059   0.442  0.00  0.00            
ATOM   5015  H2  WAT X 361      71.125  16.397   0.456  0.00  0.00            
ATOM   5016  O   WAT X 362      35.974  45.322  15.149  0.00  0.00            
ATOM   5017  H1  WAT X 362      35.189  45.014  14.696  0.00  0.00            
ATOM   5018  H2  WAT X 362      36.102  44.696  15.861  0.00  0.00            
ATOM   5019  O   WAT X 363      57.787  57.790  15.242  0.00  0.00            
ATOM   5020  H1  WAT X 363      57.752  57.074  14.607  0.00  0.00            
ATOM   5021  H2  WAT X 363      58.206  58.509  14.770  0.00  0.00            
ATOM   5022  O   WAT X 364       1.865  30.915  11.803  0.00  0.00            
ATOM   5023  H1  WAT X 364       1.372  30.806  12.617  0.00  0.00            
ATOM   5024  H2  WAT X 364       1.568  30.197  11.245  0.00  0.00            
ATOM   5025  O   WAT X 365      62.401  21.967  23.706  0.00  0.00            
ATOM   5026  H1  WAT X 365      62.065  21.146  24.068  0.00  0.00            
ATOM   5027  H2  WAT X 365      61.663  22.573  23.763  0.00  0.00            
ATOM   5028  O   WAT X 366      40.573  50.313  58.275  0.00  0.00            
ATOM   5029  H1  WAT X 366      40.707  49.650  58.952  0.00  0.00            
ATOM   5030  H2  WAT X 366      40.662  49.835  57.450  0.00  0.00            
ATOM   5031  O   WAT X 367      22.929  24.378  14.732  0.00  0.00            
ATOM   5032  H1  WAT X 367      23.490  24.968  15.235  0.00  0.00            
ATOM   5033  H2  WAT X 367      23.114  24.594  13.818  0.00  0.00            
ATOM   5034  O   WAT X 368       4.863  38.572  37.594  0.00  0.00            
ATOM   5035  H1  WAT X 368       4.979  39.452  37.954  0.00  0.00            
ATOM   5036  H2  WAT X 368       5.658  38.103  37.848  0.00  0.00            
ATOM   5037  O   WAT X 369       4.043  68.265  12.805  0.00  0.00            
ATOM   5038  H1  WAT X 369       4.156  67.339  13.021  0.00  0.00            
ATOM   5039  H2  WAT X 369       4.898  68.657  12.978  0.00  0.00            
ATOM   5040  O   WAT X 370      60.154  32.703  56.008  0.00  0.00            
ATOM   5041  H1  WAT X 370      59.653  31.902  55.849  0.00  0.00            
ATOM   5042  H2  WAT X 370      59.995  33.242  55.233  0.00  0.00            
ATOM   5043  O   WAT X 371      33.798  29.952  65.863  0.00  0.00            
ATOM   5044  H1  WAT X 371      34.133  30.618  65.262  0.00  0.00            
ATOM   5045  H2  WAT X 371      33.169  29.454  65.342  0.00  0.00            
ATOM   5046  O   WAT X 372      35.416  63.952  30.869  0.00  0.00            
ATOM   5047  H1  WAT X 372      35.864  63.492  31.579  0.00  0.00            
ATOM   5048  H2  WAT X 372      34.813  63.303  30.506  0.00  0.00            
ATOM   5049  O   WAT X 373      60.161  10.424  51.810  0.00  0.00            
ATOM   5050  H1  WAT X 373      60.253  11.218  51.283  0.00  0.00            
ATOM   5051  H2  WAT X 373      60.122   9.714  51.169  0.00  0.00            
ATOM   5052  O   WAT X 374      32.440  47.787  65.514  0.00  0.00            
ATOM   5053  H1  WAT X 374      31.497  47.741  65.671  0.00  0.00            
ATOM   5054  H2  WAT X 374      32.522  48.264  64.688  0.00  0.00            
ATOM   5055  O   WAT X 375       1.787  27.531   0.625  0.00  0.00            
ATOM   5056  H1  WAT X 375       1.893  28.315   1.165  0.00  0.00            
ATOM   5057  H2  WAT X 375       1.970  27.829  -0.266  0.00  0.00            
ATOM   5058  O   WAT X 376      70.889  37.067  38.255  0.00  0.00            
ATOM   5059  H1  WAT X 376      71.183  36.182  38.472  0.00  0.00            
ATOM   5060  H2  WAT X 376      69.944  37.048  38.404  0.00  0.00            
ATOM   5061  O   WAT X 377       6.299  51.024  65.424  0.00  0.00            
ATOM   5062  H1  WAT X 377       5.908  51.213  66.277  0.00  0.00
[truncated: 2,673,207 more chars]
