# Supplementary material for: Three distinct strategies lead to programmable aliphatic C−H oxidation in bicyclomycin biosynthesis
Source: Nat Commun. 2025 May 19;16:4651. doi: 10.1038/s41467-025-58997-8 (PMC12089406; doi:10.1038/s41467-025-58997-8)
Supplement: Supplementary file 5 — Source Data 2 [file 41467_2025_58997_MOESM5_ESM.zip › initial and final configurations for MD/Final MD snapshot of the reactant FeIV-oxo species of F273A SsBcmE in complex with 1.pdb]

CRYST1   77.874   68.445   73.615  90.00  90.00  90.00               1
ATOM      1  N   MET     1      27.451  44.388  40.628  1.00  0.00           N  
ATOM      2  H1  MET     1      26.661  44.982  40.422  1.00  0.00           H  
ATOM      3  H2  MET     1      27.178  43.419  40.714  1.00  0.00           H  
ATOM      4  H3  MET     1      28.139  44.451  39.891  1.00  0.00           H  
ATOM      5  CA  MET     1      28.035  44.926  41.878  1.00  0.00           C  
ATOM      6  HA  MET     1      27.206  45.001  42.582  1.00  0.00           H  
ATOM      7  CB  MET     1      29.014  43.833  42.425  1.00  0.00           C  
ATOM      8  HB2 MET     1      28.423  42.971  42.736  1.00  0.00           H  
ATOM      9  HB3 MET     1      29.721  43.417  41.706  1.00  0.00           H  
ATOM     10  CG  MET     1      29.763  44.293  43.689  1.00  0.00           C  
ATOM     11  HG2 MET     1      30.368  43.431  43.969  1.00  0.00           H  
ATOM     12  HG3 MET     1      30.444  45.104  43.429  1.00  0.00           H  
ATOM     13  SD  MET     1      28.673  44.752  45.062  1.00  0.00           S  
ATOM     14  CE  MET     1      28.518  43.018  45.769  1.00  0.00           C  
ATOM     15  HE1 MET     1      29.537  42.692  45.977  1.00  0.00           H  
ATOM     16  HE2 MET     1      27.884  43.063  46.654  1.00  0.00           H  
ATOM     17  HE3 MET     1      28.111  42.381  44.983  1.00  0.00           H  
ATOM     18  C   MET     1      28.533  46.368  41.742  1.00  0.00           C  
ATOM     19  O   MET     1      28.904  46.786  40.633  1.00  0.00           O  
ATOM     20  N   ALA     2      28.521  47.200  42.801  1.00  0.00           N  
ATOM     21  H   ALA     2      28.163  46.819  43.665  1.00  0.00           H  
ATOM     22  CA  ALA     2      28.905  48.635  42.761  1.00  0.00           C  
ATOM     23  HA  ALA     2      29.463  48.733  41.830  1.00  0.00           H  
ATOM     24  CB  ALA     2      27.614  49.513  42.619  1.00  0.00           C  
ATOM     25  HB1 ALA     2      27.140  49.267  41.669  1.00  0.00           H  
ATOM     26  HB2 ALA     2      26.973  49.316  43.478  1.00  0.00           H  
ATOM     27  HB3 ALA     2      27.973  50.542  42.586  1.00  0.00           H  
ATOM     28  C   ALA     2      29.785  49.000  43.956  1.00  0.00           C  
ATOM     29  O   ALA     2      30.115  48.174  44.857  1.00  0.00           O  
ATOM     30  N   SER     3      30.281  50.208  43.888  1.00  0.00           N  
ATOM     31  H   SER     3      30.069  50.891  43.174  1.00  0.00           H  
ATOM     32  CA  SER     3      31.207  50.657  44.941  1.00  0.00           C  
ATOM     33  HA  SER     3      31.999  49.914  45.035  1.00  0.00           H  
ATOM     34  CB  SER     3      31.884  51.912  44.486  1.00  0.00           C  
ATOM     35  HB2 SER     3      32.283  51.723  43.489  1.00  0.00           H  
ATOM     36  HB3 SER     3      31.165  52.731  44.493  1.00  0.00           H  
ATOM     37  OG  SER     3      33.004  52.301  45.249  1.00  0.00           O  
ATOM     38  HG  SER     3      32.615  52.733  46.013  1.00  0.00           H  
ATOM     39  C   SER     3      30.639  50.968  46.281  1.00  0.00           C  
ATOM     40  O   SER     3      29.568  51.560  46.267  1.00  0.00           O  
ATOM     41  N   PRO     4      31.189  50.557  47.409  1.00  0.00           N  
ATOM     42  CD  PRO     4      31.983  49.343  47.599  1.00  0.00           C  
ATOM     43  HD2 PRO     4      33.047  49.427  47.377  1.00  0.00           H  
ATOM     44  HD3 PRO     4      31.509  48.547  47.025  1.00  0.00           H  
ATOM     45  CG  PRO     4      31.816  48.917  49.059  1.00  0.00           C  
ATOM     46  HG2 PRO     4      32.672  48.399  49.492  1.00  0.00           H  
ATOM     47  HG3 PRO     4      30.880  48.390  49.246  1.00  0.00           H  
ATOM     48  CB  PRO     4      31.663  50.290  49.727  1.00  0.00           C  
ATOM     49  HB2 PRO     4      32.639  50.714  49.963  1.00  0.00           H  
ATOM     50  HB3 PRO     4      31.127  50.166  50.669  1.00  0.00           H  
ATOM     51  CA  PRO     4      30.978  51.142  48.727  1.00  0.00           C  
ATOM     52  HA  PRO     4      29.912  51.137  48.956  1.00  0.00           H  
ATOM     53  C   PRO     4      31.417  52.596  48.809  1.00  0.00           C  
ATOM     54  O   PRO     4      32.319  53.011  48.047  1.00  0.00           O  
ATOM     55  N   ASP     5      31.016  53.380  49.809  1.00  0.00           N  
ATOM     56  H   ASP     5      30.187  53.157  50.340  1.00  0.00           H  
ATOM     57  CA  ASP     5      31.592  54.718  50.240  1.00  0.00           C  
ATOM     58  HA  ASP     5      31.199  55.426  49.511  1.00  0.00           H  
ATOM     59  CB  ASP     5      31.118  55.093  51.627  1.00  0.00           C  
ATOM     60  HB2 ASP     5      30.067  54.852  51.783  1.00  0.00           H  
ATOM     61  HB3 ASP     5      31.661  54.511  52.373  1.00  0.00           H  
ATOM     62  CG  ASP     5      31.213  56.570  51.959  1.00  0.00           C  
ATOM     63  OD1 ASP     5      31.204  56.856  53.156  1.00  0.00           O  
ATOM     64  OD2 ASP     5      31.515  57.425  51.083  1.00  0.00           O  
ATOM     65  C   ASP     5      33.195  54.791  50.219  1.00  0.00           C  
ATOM     66  O   ASP     5      33.908  54.000  50.847  1.00  0.00           O  
ATOM     67  N   SER     6      33.693  55.920  49.599  1.00  0.00           N  
ATOM     68  H   SER     6      33.039  56.596  49.230  1.00  0.00           H  
ATOM     69  CA  SER     6      35.129  56.095  49.398  1.00  0.00           C  
ATOM     70  HA  SER     6      35.544  55.264  48.827  1.00  0.00           H  
ATOM     71  CB  SER     6      35.373  57.338  48.591  1.00  0.00           C  
ATOM     72  HB2 SER     6      36.393  57.494  48.239  1.00  0.00           H  
ATOM     73  HB3 SER     6      34.767  57.215  47.693  1.00  0.00           H  
ATOM     74  OG  SER     6      34.953  58.459  49.264  1.00  0.00           O  
ATOM     75  HG  SER     6      35.685  58.607  49.867  1.00  0.00           H  
ATOM     76  C   SER     6      36.007  56.115  50.693  1.00  0.00           C  
ATOM     77  O   SER     6      37.201  55.937  50.547  1.00  0.00           O  
ATOM     78  N   ALA     7      35.436  56.360  51.880  1.00  0.00           N  
ATOM     79  H   ALA     7      34.480  56.682  51.911  1.00  0.00           H  
ATOM     80  CA  ALA     7      36.095  56.210  53.225  1.00  0.00           C  
ATOM     81  HA  ALA     7      37.142  56.510  53.173  1.00  0.00           H  
ATOM     82  CB  ALA     7      35.401  57.196  54.133  1.00  0.00           C  
ATOM     83  HB1 ALA     7      35.862  57.275  55.118  1.00  0.00           H  
ATOM     84  HB2 ALA     7      35.441  58.176  53.659  1.00  0.00           H  
ATOM     85  HB3 ALA     7      34.376  56.860  54.286  1.00  0.00           H  
ATOM     86  C   ALA     7      36.029  54.811  53.836  1.00  0.00           C  
ATOM     87  O   ALA     7      36.553  54.551  54.907  1.00  0.00           O  
ATOM     88  N   THR     8      35.422  53.851  53.132  1.00  0.00           N  
ATOM     89  H   THR     8      34.830  54.027  52.333  1.00  0.00           H  
ATOM     90  CA  THR     8      35.533  52.421  53.556  1.00  0.00           C  
ATOM     91  HA  THR     8      35.943  52.297  54.558  1.00  0.00           H  
ATOM     92  CB  THR     8      34.182  51.695  53.515  1.00  0.00           C  
ATOM     93  HB  THR     8      34.238  50.628  53.733  1.00  0.00           H  
ATOM     94  CG2 THR     8      33.143  52.134  54.529  1.00  0.00           C  
ATOM     95 HG21 THR     8      32.391  51.348  54.598  1.00  0.00           H  
ATOM     96 HG22 THR     8      33.647  52.307  55.480  1.00  0.00           H  
ATOM     97 HG23 THR     8      32.627  53.030  54.184  1.00  0.00           H  
ATOM     98  OG1 THR     8      33.652  51.616  52.185  1.00  0.00           O  
ATOM     99  HG1 THR     8      33.797  52.472  51.774  1.00  0.00           H  
ATOM    100  C   THR     8      36.445  51.546  52.723  1.00  0.00           C  
ATOM    101  O   THR     8      36.498  50.335  52.930  1.00  0.00           O  
ATOM    102  N   LEU     9      37.193  52.163  51.752  1.00  0.00           N  
ATOM    103  H   LEU     9      37.085  53.159  51.620  1.00  0.00           H  
ATOM    104  CA  LEU     9      38.114  51.538  50.823  1.00  0.00           C  
ATOM    105  HA  LEU     9      37.932  50.467  50.912  1.00  0.00           H  
ATOM    106  CB  LEU     9      37.720  52.080  49.463  1.00  0.00           C  
ATOM    107  HB2 LEU     9      37.804  53.165  49.513  1.00  0.00           H  
ATOM    108  HB3 LEU     9      38.459  51.803  48.710  1.00  0.00           H  
ATOM    109  CG  LEU     9      36.275  51.713  48.879  1.00  0.00           C  
ATOM    110  HG  LEU     9      35.445  51.855  49.570  1.00  0.00           H  
ATOM    111  CD1 LEU     9      36.001  52.460  47.522  1.00  0.00           C  
ATOM    112 HD11 LEU     9      36.797  52.154  46.844  1.00  0.00           H  
ATOM    113 HD12 LEU     9      35.034  52.201  47.091  1.00  0.00           H  
ATOM    114 HD13 LEU     9      35.923  53.519  47.769  1.00  0.00           H  
ATOM    115  CD2 LEU     9      36.219  50.246  48.583  1.00  0.00           C  
ATOM    116 HD21 LEU     9      36.499  49.638  49.443  1.00  0.00           H  
ATOM    117 HD22 LEU     9      35.151  50.064  48.463  1.00  0.00           H  
ATOM    118 HD23 LEU     9      36.777  49.942  47.697  1.00  0.00           H  
ATOM    119  C   LEU     9      39.553  51.784  51.159  1.00  0.00           C  
ATOM    120  O   LEU     9      39.910  52.903  51.572  1.00  0.00           O  
ATOM    121  N   ARG    10      40.402  50.852  50.758  1.00  0.00           N  
ATOM    122  H   ARG    10      39.931  50.057  50.350  1.00  0.00           H  
ATOM    123  CA  ARG    10      41.898  50.865  50.550  1.00  0.00           C  
ATOM    124  HA  ARG    10      42.437  51.313  51.385  1.00  0.00           H  
ATOM    125  CB  ARG    10      42.395  49.418  50.332  1.00  0.00           C  
ATOM    126  HB2 ARG    10      41.674  49.043  49.606  1.00  0.00           H  
ATOM    127  HB3 ARG    10      43.419  49.429  49.958  1.00  0.00           H  
ATOM    128  CG  ARG    10      42.392  48.626  51.686  1.00  0.00           C  
ATOM    129  HG2 ARG    10      43.071  49.145  52.362  1.00  0.00           H  
ATOM    130  HG3 ARG    10      41.406  48.513  52.136  1.00  0.00           H  
ATOM    131  CD  ARG    10      42.827  47.170  51.534  1.00  0.00           C  
ATOM    132  HD2 ARG    10      42.147  46.590  50.910  1.00  0.00           H  
ATOM    133  HD3 ARG    10      43.820  47.125  51.086  1.00  0.00           H  
ATOM    134  NE  ARG    10      42.942  46.584  52.845  1.00  0.00           N  
ATOM    135  HE  ARG    10      42.314  46.904  53.568  1.00  0.00           H  
ATOM    136  CZ  ARG    10      43.650  45.467  53.116  1.00  0.00           C  
ATOM    137  NH1 ARG    10      44.334  44.738  52.163  1.00  0.00           N  
ATOM    138 HH11 ARG    10      44.571  45.098  51.250  1.00  0.00           H  
ATOM    139 HH12 ARG    10      44.943  43.974  52.416  1.00  0.00           H  
ATOM    140  NH2 ARG    10      43.676  44.911  54.313  1.00  0.00           N  
ATOM    141 HH21 ARG    10      43.185  45.275  55.117  1.00  0.00           H  
ATOM    142 HH22 ARG    10      43.972  43.946  54.287  1.00  0.00           H  
ATOM    143  C   ARG    10      42.263  51.733  49.316  1.00  0.00           C  
ATOM    144  O   ARG    10      41.446  51.828  48.382  1.00  0.00           O  
ATOM    145  N   GLU    11      43.463  52.323  49.374  1.00  0.00           N  
ATOM    146  H   GLU    11      44.077  52.230  50.171  1.00  0.00           H  
ATOM    147  CA  GLU    11      43.993  53.266  48.310  1.00  0.00           C  
ATOM    148  HA  GLU    11      43.422  54.193  48.353  1.00  0.00           H  
ATOM    149  CB  GLU    11      45.415  53.668  48.833  1.00  0.00           C  
ATOM    150  HB2 GLU    11      45.283  54.094  49.828  1.00  0.00           H  
ATOM    151  HB3 GLU    11      45.984  52.754  49.003  1.00  0.00           H  
ATOM    152  CG  GLU    11      46.237  54.789  48.136  1.00  0.00           C  
ATOM    153  HG2 GLU    11      46.218  54.489  47.088  1.00  0.00           H  
ATOM    154  HG3 GLU    11      45.707  55.732  48.265  1.00  0.00           H  
ATOM    155  CD  GLU    11      47.694  54.881  48.633  1.00  0.00           C  
ATOM    156  OE1 GLU    11      48.500  53.930  48.393  1.00  0.00           O  
ATOM    157  OE2 GLU    11      48.014  55.943  49.229  1.00  0.00           O  
ATOM    158  C   GLU    11      43.994  52.823  46.882  1.00  0.00           C  
ATOM    159  O   GLU    11      44.224  51.596  46.717  1.00  0.00           O  
ATOM    160  N   PRO    12      43.876  53.617  45.825  1.00  0.00           N  
ATOM    161  CD  PRO    12      43.260  54.947  45.896  1.00  0.00           C  
ATOM    162  HD2 PRO    12      43.580  55.484  46.789  1.00  0.00           H  
ATOM    163  HD3 PRO    12      42.171  54.884  45.897  1.00  0.00           H  
ATOM    164  CG  PRO    12      43.738  55.626  44.612  1.00  0.00           C  
ATOM    165  HG2 PRO    12      44.757  55.993  44.732  1.00  0.00           H  
ATOM    166  HG3 PRO    12      43.099  56.454  44.307  1.00  0.00           H  
ATOM    167  CB  PRO    12      43.712  54.473  43.622  1.00  0.00           C  
ATOM    168  HB2 PRO    12      44.329  54.795  42.783  1.00  0.00           H  
ATOM    169  HB3 PRO    12      42.662  54.556  43.342  1.00  0.00           H  
ATOM    170  CA  PRO    12      44.136  53.220  44.484  1.00  0.00           C  
ATOM    171  HA  PRO    12      43.577  52.315  44.244  1.00  0.00           H  
ATOM    172  C   PRO    12      45.612  53.030  44.229  1.00  0.00           C  
ATOM    173  O   PRO    12      46.509  53.847  44.653  1.00  0.00           O  
ATOM    174  N   VAL    13      45.986  51.825  43.711  1.00  0.00           N  
ATOM    175  H   VAL    13      45.289  51.094  43.708  1.00  0.00           H  
ATOM    176  CA  VAL    13      47.312  51.367  43.336  1.00  0.00           C  
ATOM    177  HA  VAL    13      47.851  51.272  44.279  1.00  0.00           H  
ATOM    178  CB  VAL    13      47.234  49.960  42.871  1.00  0.00           C  
ATOM    179  HB  VAL    13      46.734  49.965  41.903  1.00  0.00           H  
ATOM    180  CG1 VAL    13      48.623  49.289  42.606  1.00  0.00           C  
ATOM    181 HG11 VAL    13      48.534  48.288  42.183  1.00  0.00           H  
ATOM    182 HG12 VAL    13      49.173  49.965  41.951  1.00  0.00           H  
ATOM    183 HG13 VAL    13      49.143  49.311  43.564  1.00  0.00           H  
ATOM    184  CG2 VAL    13      46.458  49.000  43.741  1.00  0.00           C  
ATOM    185 HG21 VAL    13      45.393  49.229  43.701  1.00  0.00           H  
ATOM    186 HG22 VAL    13      46.530  48.022  43.266  1.00  0.00           H  
ATOM    187 HG23 VAL    13      46.798  48.881  44.770  1.00  0.00           H  
ATOM    188  C   VAL    13      48.005  52.323  42.395  1.00  0.00           C  
ATOM    189  O   VAL    13      49.206  52.686  42.458  1.00  0.00           O  
ATOM    190  N   VAL    14      47.384  52.694  41.296  1.00  0.00           N  
ATOM    191  H   VAL    14      46.432  52.418  41.102  1.00  0.00           H  
ATOM    192  CA  VAL    14      48.048  53.461  40.224  1.00  0.00           C  
ATOM    193  HA  VAL    14      47.376  53.454  39.367  1.00  0.00           H  
ATOM    194  CB  VAL    14      48.217  54.916  40.558  1.00  0.00           C  
ATOM    195  HB  VAL    14      49.113  55.043  41.167  1.00  0.00           H  
ATOM    196  CG1 VAL    14      48.684  55.707  39.316  1.00  0.00           C  
ATOM    197 HG11 VAL    14      47.877  56.154  38.736  1.00  0.00           H  
ATOM    198 HG12 VAL    14      49.147  56.584  39.768  1.00  0.00           H  
ATOM    199 HG13 VAL    14      49.454  55.205  38.731  1.00  0.00           H  
ATOM    200  CG2 VAL    14      47.039  55.525  41.294  1.00  0.00           C  
ATOM    201 HG21 VAL    14      46.083  55.419  40.781  1.00  0.00           H  
ATOM    202 HG22 VAL    14      46.943  55.019  42.254  1.00  0.00           H  
ATOM    203 HG23 VAL    14      47.248  56.548  41.607  1.00  0.00           H  
ATOM    204  C   VAL    14      49.309  52.718  39.690  1.00  0.00           C  
ATOM    205  O   VAL    14      50.461  53.187  39.745  1.00  0.00           O  
ATOM    206  N   LEU    15      49.043  51.583  39.017  1.00  0.00           N  
ATOM    207  H   LEU    15      48.177  51.064  39.016  1.00  0.00           H  
ATOM    208  CA  LEU    15      49.965  51.146  38.006  1.00  0.00           C  
ATOM    209  HA  LEU    15      50.989  51.255  38.362  1.00  0.00           H  
ATOM    210  CB  LEU    15      49.629  49.664  37.787  1.00  0.00           C  
ATOM    211  HB2 LEU    15      48.554  49.648  37.608  1.00  0.00           H  
ATOM    212  HB3 LEU    15      50.060  49.308  36.852  1.00  0.00           H  
ATOM    213  CG  LEU    15      50.037  48.719  38.912  1.00  0.00           C  
ATOM    214  HG  LEU    15      49.577  49.101  39.823  1.00  0.00           H  
ATOM    215  CD1 LEU    15      49.621  47.249  38.695  1.00  0.00           C  
ATOM    216 HD11 LEU    15      50.250  46.771  37.945  1.00  0.00           H  
ATOM    217 HD12 LEU    15      49.674  46.767  39.672  1.00  0.00           H  
ATOM    218 HD13 LEU    15      48.565  47.143  38.445  1.00  0.00           H  
ATOM    219  CD2 LEU    15      51.570  48.847  39.276  1.00  0.00           C  
ATOM    220 HD21 LEU    15      51.863  49.763  39.790  1.00  0.00           H  
ATOM    221 HD22 LEU    15      51.830  47.940  39.821  1.00  0.00           H  
ATOM    222 HD23 LEU    15      52.207  48.877  38.392  1.00  0.00           H  
ATOM    223  C   LEU    15      49.870  51.989  36.711  1.00  0.00           C  
ATOM    224  O   LEU    15      48.904  52.680  36.450  1.00  0.00           O  
ATOM    225  N   PRO    16      50.859  51.903  35.801  1.00  0.00           N  
ATOM    226  CD  PRO    16      52.153  51.277  35.898  1.00  0.00           C  
ATOM    227  HD2 PRO    16      52.013  50.234  35.615  1.00  0.00           H  
ATOM    228  HD3 PRO    16      52.546  51.329  36.913  1.00  0.00           H  
ATOM    229  CG  PRO    16      53.060  51.917  34.879  1.00  0.00           C  
ATOM    230  HG2 PRO    16      53.844  51.228  34.565  1.00  0.00           H  
ATOM    231  HG3 PRO    16      53.396  52.852  35.327  1.00  0.00           H  
ATOM    232  CB  PRO    16      52.141  52.233  33.713  1.00  0.00           C  
ATOM    233  HB2 PRO    16      52.098  51.366  33.055  1.00  0.00           H  
ATOM    234  HB3 PRO    16      52.497  53.151  33.245  1.00  0.00           H  
ATOM    235  CA  PRO    16      50.798  52.410  34.400  1.00  0.00           C  
ATOM    236  HA  PRO    16      50.527  53.465  34.391  1.00  0.00           H  
ATOM    237  C   PRO    16      49.686  51.652  33.662  1.00  0.00           C  
ATOM    238  O   PRO    16      49.661  50.417  33.928  1.00  0.00           O  
ATOM    239  N   PRO    17      48.964  52.206  32.685  1.00  0.00           N  
ATOM    240  CD  PRO    17      49.165  53.528  32.192  1.00  0.00           C  
ATOM    241  HD2 PRO    17      50.224  53.605  31.946  1.00  0.00           H  
ATOM    242  HD3 PRO    17      48.838  54.270  32.921  1.00  0.00           H  
ATOM    243  CG  PRO    17      48.289  53.643  30.990  1.00  0.00           C  
ATOM    244  HG2 PRO    17      48.884  53.480  30.092  1.00  0.00           H  
ATOM    245  HG3 PRO    17      47.748  54.589  30.987  1.00  0.00           H  
ATOM    246  CB  PRO    17      47.304  52.476  31.044  1.00  0.00           C  
ATOM    247  HB2 PRO    17      46.974  52.124  30.067  1.00  0.00           H  
ATOM    248  HB3 PRO    17      46.514  52.654  31.773  1.00  0.00           H  
ATOM    249  CA  PRO    17      48.169  51.404  31.734  1.00  0.00           C  
ATOM    250  HA  PRO    17      47.528  50.787  32.363  1.00  0.00           H  
ATOM    251  C   PRO    17      49.068  50.642  30.709  1.00  0.00           C  
ATOM    252  O   PRO    17      50.110  51.159  30.245  1.00  0.00           O  
ATOM    253  N   MET    18      48.660  49.446  30.390  1.00  0.00           N  
ATOM    254  H   MET    18      47.733  49.160  30.670  1.00  0.00           H  
ATOM    255  CA  MET    18      49.559  48.382  30.024  1.00  0.00           C  
ATOM    256  HA  MET    18      50.404  48.331  30.711  1.00  0.00           H  
ATOM    257  CB  MET    18      48.848  47.094  30.314  1.00  0.00           C  
ATOM    258  HB2 MET    18      49.562  46.291  30.134  1.00  0.00           H  
ATOM    259  HB3 MET    18      48.521  47.194  31.349  1.00  0.00           H  
ATOM    260  CG  MET    18      47.590  46.787  29.526  1.00  0.00           C  
ATOM    261  HG2 MET    18      46.785  47.403  29.926  1.00  0.00           H  
ATOM    262  HG3 MET    18      47.761  47.032  28.477  1.00  0.00           H  
ATOM    263  SD  MET    18      47.035  45.042  29.793  1.00  0.00           S  
ATOM    264  CE  MET    18      46.216  45.198  31.418  1.00  0.00           C  
ATOM    265  HE1 MET    18      45.149  45.346  31.256  1.00  0.00           H  
ATOM    266  HE2 MET    18      46.396  44.281  31.979  1.00  0.00           H  
ATOM    267  HE3 MET    18      46.634  46.031  31.985  1.00  0.00           H  
ATOM    268  C   MET    18      50.161  48.384  28.626  1.00  0.00           C  
ATOM    269  O   MET    18      49.473  49.045  27.850  1.00  0.00           O  
ATOM    270  N   PRO    19      51.309  47.778  28.224  1.00  0.00           N  
ATOM    271  CD  PRO    19      52.300  47.159  29.056  1.00  0.00           C  
ATOM    272  HD2 PRO    19      52.029  46.110  28.929  1.00  0.00           H  
ATOM    273  HD3 PRO    19      52.211  47.432  30.108  1.00  0.00           H  
ATOM    274  CG  PRO    19      53.633  47.502  28.303  1.00  0.00           C  
ATOM    275  HG2 PRO    19      54.425  46.798  28.559  1.00  0.00           H  
ATOM    276  HG3 PRO    19      53.944  48.545  28.351  1.00  0.00           H  
ATOM    277  CB  PRO    19      53.186  47.229  26.835  1.00  0.00           C  
ATOM    278  HB2 PRO    19      53.142  46.140  26.812  1.00  0.00           H  
ATOM    279  HB3 PRO    19      53.742  47.825  26.111  1.00  0.00           H  
ATOM    280  CA  PRO    19      51.746  47.746  26.833  1.00  0.00           C  
ATOM    281  HA  PRO    19      51.825  48.784  26.511  1.00  0.00           H  
ATOM    282  C   PRO    19      50.872  46.890  25.911  1.00  0.00           C  
ATOM    283  O   PRO    19      49.996  46.211  26.424  1.00  0.00           O  
ATOM    284  N   GLY    20      51.065  46.952  24.626  1.00  0.00           N  
ATOM    285  H   GLY    20      51.809  47.561  24.317  1.00  0.00           H  
ATOM    286  CA  GLY    20      50.721  45.787  23.805  1.00  0.00           C  
ATOM    287  HA2 GLY    20      49.742  45.438  24.135  1.00  0.00           H  
ATOM    288  HA3 GLY    20      50.684  46.005  22.738  1.00  0.00           H  
ATOM    289  C   GLY    20      51.565  44.537  24.126  1.00  0.00           C  
ATOM    290  O   GLY    20      52.753  44.673  24.469  1.00  0.00           O  
ATOM    291  N   GLU    21      51.052  43.340  24.087  1.00  0.00           N  
ATOM    292  H   GLU    21      50.130  43.287  23.677  1.00  0.00           H  
ATOM    293  CA  GLU    21      51.703  42.072  24.561  1.00  0.00           C  
ATOM    294  HA  GLU    21      51.962  42.237  25.607  1.00  0.00           H  
ATOM    295  CB  GLU    21      50.753  40.861  24.570  1.00  0.00           C  
ATOM    296  HB2 GLU    21      51.393  39.980  24.610  1.00  0.00           H  
ATOM    297  HB3 GLU    21      50.032  40.993  25.376  1.00  0.00           H  
ATOM    298  CG  GLU    21      49.923  40.672  23.253  1.00  0.00           C  
ATOM    299  HG2 GLU    21      49.117  39.988  23.520  1.00  0.00           H  
ATOM    300  HG3 GLU    21      49.482  41.649  23.056  1.00  0.00           H  
ATOM    301  CD  GLU    21      50.762  40.242  22.112  1.00  0.00           C  
ATOM    302  OE1 GLU    21      50.788  41.014  21.151  1.00  0.00           O  
ATOM    303  OE2 GLU    21      51.305  39.111  22.073  1.00  0.00           O  
ATOM    304  C   GLU    21      53.023  41.685  23.871  1.00  0.00           C  
ATOM    305  O   GLU    21      53.861  41.111  24.510  1.00  0.00           O  
ATOM    306  N   HIE    22      53.189  42.218  22.663  1.00  0.00           N  
ATOM    307  H   HIE    22      52.325  42.512  22.231  1.00  0.00           H  
ATOM    308  CA  HIE    22      54.322  42.004  21.867  1.00  0.00           C  
ATOM    309  HA  HIE    22      54.596  40.949  21.848  1.00  0.00           H  
ATOM    310  CB  HIE    22      54.034  42.361  20.397  1.00  0.00           C  
ATOM    311  HB2 HIE    22      52.984  42.111  20.248  1.00  0.00           H  
ATOM    312  HB3 HIE    22      54.178  43.429  20.237  1.00  0.00           H  
ATOM    313  CG  HIE    22      54.988  41.623  19.425  1.00  0.00           C  
ATOM    314  ND1 HIE    22      56.361  41.534  19.554  1.00  0.00           N  
ATOM    315  CE1 HIE    22      56.777  40.796  18.445  1.00  0.00           C  
ATOM    316  HE1 HIE    22      57.782  40.422  18.319  1.00  0.00           H  
ATOM    317  NE2 HIE    22      55.699  40.448  17.740  1.00  0.00           N  
ATOM    318  HE2 HIE    22      55.665  39.947  16.864  1.00  0.00           H  
ATOM    319  CD2 HIE    22      54.574  40.947  18.375  1.00  0.00           C  
ATOM    320  HD2 HIE    22      53.589  40.888  17.937  1.00  0.00           H  
ATOM    321  C   HIE    22      55.483  42.816  22.382  1.00  0.00           C  
ATOM    322  O   HIE    22      56.606  42.313  22.555  1.00  0.00           O  
ATOM    323  N   GLU    23      55.309  44.130  22.735  1.00  0.00           N  
ATOM    324  H   GLU    23      54.401  44.542  22.576  1.00  0.00           H  
ATOM    325  CA  GLU    23      56.222  44.888  23.482  1.00  0.00           C  
ATOM    326  HA  GLU    23      57.158  44.822  22.929  1.00  0.00           H  
ATOM    327  CB  GLU    23      55.802  46.381  23.435  1.00  0.00           C  
ATOM    328  HB2 GLU    23      54.744  46.235  23.652  1.00  0.00           H  
ATOM    329  HB3 GLU    23      56.277  46.911  24.261  1.00  0.00           H  
ATOM    330  CG  GLU    23      55.909  47.183  22.090  1.00  0.00           C  
ATOM    331  HG2 GLU    23      55.433  46.673  21.252  1.00  0.00           H  
ATOM    332  HG3 GLU    23      55.368  48.118  22.230  1.00  0.00           H  
ATOM    333  CD  GLU    23      57.408  47.501  21.815  1.00  0.00           C  
ATOM    334  OE1 GLU    23      57.732  48.682  21.428  1.00  0.00           O  
ATOM    335  OE2 GLU    23      58.295  46.634  21.973  1.00  0.00           O  
ATOM    336  C   GLU    23      56.451  44.423  24.925  1.00  0.00           C  
ATOM    337  O   GLU    23      57.679  44.590  25.401  1.00  0.00           O  
ATOM    338  N   ALA    24      55.549  43.714  25.609  1.00  0.00           N  
ATOM    339  H   ALA    24      54.643  43.603  25.175  1.00  0.00           H  
ATOM    340  CA  ALA    24      55.858  43.031  26.865  1.00  0.00           C  
ATOM    341  HA  ALA    24      56.344  43.761  27.513  1.00  0.00           H  
ATOM    342  CB  ALA    24      54.505  42.618  27.428  1.00  0.00           C  
ATOM    343  HB1 ALA    24      54.556  42.354  28.485  1.00  0.00           H  
ATOM    344  HB2 ALA    24      53.709  43.328  27.205  1.00  0.00           H  
ATOM    345  HB3 ALA    24      54.157  41.822  26.770  1.00  0.00           H  
ATOM    346  C   ALA    24      56.770  41.772  26.692  1.00  0.00           C  
ATOM    347  O   ALA    24      57.736  41.569  27.467  1.00  0.00           O  
ATOM    348  N   ARG    25      56.534  40.920  25.642  1.00  0.00           N  
ATOM    349  H   ARG    25      55.729  41.109  25.062  1.00  0.00           H  
ATOM    350  CA  ARG    25      57.210  39.587  25.456  1.00  0.00           C  
ATOM    351  HA  ARG    25      57.284  39.139  26.447  1.00  0.00           H  
ATOM    352  CB  ARG    25      56.413  38.656  24.467  1.00  0.00           C  
ATOM    353  HB2 ARG    25      55.342  38.624  24.668  1.00  0.00           H  
ATOM    354  HB3 ARG    25      56.426  39.129  23.485  1.00  0.00           H  
ATOM    355  CG  ARG    25      56.952  37.245  24.310  1.00  0.00           C  
ATOM    356  HG2 ARG    25      57.979  37.297  23.949  1.00  0.00           H  
ATOM    357  HG3 ARG    25      56.897  36.770  25.289  1.00  0.00           H  
ATOM    358  CD  ARG    25      56.135  36.408  23.366  1.00  0.00           C  
ATOM    359  HD2 ARG    25      56.252  36.660  22.312  1.00  0.00           H  
ATOM    360  HD3 ARG    25      56.459  35.370  23.434  1.00  0.00           H  
ATOM    361  NE  ARG    25      54.670  36.497  23.669  1.00  0.00           N  
ATOM    362  HE  ARG    25      54.208  35.924  24.359  1.00  0.00           H  
ATOM    363  CZ  ARG    25      53.764  37.227  23.055  1.00  0.00           C  
ATOM    364  NH1 ARG    25      53.979  38.155  22.109  1.00  0.00           N  
ATOM    365 HH11 ARG    25      54.908  38.179  21.714  1.00  0.00           H  
ATOM    366 HH12 ARG    25      53.138  38.587  21.752  1.00  0.00           H  
ATOM    367  NH2 ARG    25      52.569  37.132  23.484  1.00  0.00           N  
ATOM    368 HH21 ARG    25      52.339  36.534  24.265  1.00  0.00           H  
ATOM    369 HH22 ARG    25      51.924  37.855  23.199  1.00  0.00           H  
ATOM    370  C   ARG    25      58.620  39.726  25.014  1.00  0.00           C  
ATOM    371  O   ARG    25      59.427  38.935  25.447  1.00  0.00           O  
ATOM    372  N   ALA    26      58.812  40.716  24.145  1.00  0.00           N  
ATOM    373  H   ALA    26      58.080  41.366  23.897  1.00  0.00           H  
ATOM    374  CA  ALA    26      60.132  41.055  23.643  1.00  0.00           C  
ATOM    375  HA  ALA    26      60.616  40.105  23.412  1.00  0.00           H  
ATOM    376  CB  ALA    26      60.048  42.008  22.432  1.00  0.00           C  
ATOM    377  HB1 ALA    26      59.408  41.610  21.644  1.00  0.00           H  
ATOM    378  HB2 ALA    26      59.726  43.024  22.659  1.00  0.00           H  
ATOM    379  HB3 ALA    26      61.002  42.131  21.918  1.00  0.00           H  
ATOM    380  C   ALA    26      61.147  41.606  24.673  1.00  0.00           C  
ATOM    381  O   ALA    26      62.334  41.638  24.419  1.00  0.00           O  
ATOM    382  N   ALA    27      60.592  42.089  25.784  1.00  0.00           N  
ATOM    383  H   ALA    27      59.625  41.808  25.863  1.00  0.00           H  
ATOM    384  CA  ALA    27      61.321  42.621  26.941  1.00  0.00           C  
ATOM    385  HA  ALA    27      62.245  43.074  26.581  1.00  0.00           H  
ATOM    386  CB  ALA    27      60.390  43.575  27.645  1.00  0.00           C  
ATOM    387  HB1 ALA    27      59.412  43.274  28.020  1.00  0.00           H  
ATOM    388  HB2 ALA    27      60.883  44.144  28.433  1.00  0.00           H  
ATOM    389  HB3 ALA    27      60.189  44.364  26.920  1.00  0.00           H  
ATOM    390  C   ALA    27      61.933  41.578  27.859  1.00  0.00           C  
ATOM    391  O   ALA    27      62.387  41.952  28.984  1.00  0.00           O  
ATOM    392  N   TYR    28      61.890  40.250  27.541  1.00  0.00           N  
ATOM    393  H   TYR    28      61.281  39.948  26.794  1.00  0.00           H  
ATOM    394  CA  TYR    28      62.321  39.168  28.530  1.00  0.00           C  
ATOM    395  HA  TYR    28      63.273  39.472  28.965  1.00  0.00           H  
ATOM    396  CB  TYR    28      61.365  38.898  29.743  1.00  0.00           C  
ATOM    397  HB2 TYR    28      61.831  38.136  30.367  1.00  0.00           H  
ATOM    398  HB3 TYR    28      61.337  39.777  30.386  1.00  0.00           H  
ATOM    399  CG  TYR    28      59.952  38.485  29.356  1.00  0.00           C  
ATOM    400  CD1 TYR    28      59.616  37.117  29.214  1.00  0.00           C  
ATOM    401  HD1 TYR    28      60.358  36.344  29.348  1.00  0.00           H  
ATOM    402  CE1 TYR    28      58.283  36.727  29.003  1.00  0.00           C  
ATOM    403  HE1 TYR    28      58.044  35.686  28.842  1.00  0.00           H  
ATOM    404  CZ  TYR    28      57.307  37.725  28.944  1.00  0.00           C  
ATOM    405  OH  TYR    28      56.003  37.325  28.795  1.00  0.00           O  
ATOM    406  HH  TYR    28      55.890  36.499  28.320  1.00  0.00           H  
ATOM    407  CE2 TYR    28      57.601  39.048  29.102  1.00  0.00           C  
ATOM    408  HE2 TYR    28      56.775  39.743  29.060  1.00  0.00           H  
ATOM    409  CD2 TYR    28      58.917  39.419  29.372  1.00  0.00           C  
ATOM    410  HD2 TYR    28      59.202  40.450  29.527  1.00  0.00           H  
ATOM    411  C   TYR    28      62.672  37.805  27.817  1.00  0.00           C  
ATOM    412  O   TYR    28      61.974  37.545  26.879  1.00  0.00           O  
ATOM    413  N   PRO    29      63.684  37.039  28.224  1.00  0.00           N  
ATOM    414  CD  PRO    29      64.503  37.290  29.341  1.00  0.00           C  
ATOM    415  HD2 PRO    29      63.880  37.373  30.232  1.00  0.00           H  
ATOM    416  HD3 PRO    29      65.083  38.204  29.216  1.00  0.00           H  
ATOM    417  CG  PRO    29      65.400  35.998  29.518  1.00  0.00           C  
ATOM    418  HG2 PRO    29      64.915  35.253  30.150  1.00  0.00           H  
ATOM    419  HG3 PRO    29      66.384  36.300  29.875  1.00  0.00           H  
ATOM    420  CB  PRO    29      65.479  35.331  28.144  1.00  0.00           C  
ATOM    421  HB2 PRO    29      65.758  34.278  28.129  1.00  0.00           H  
ATOM    422  HB3 PRO    29      66.240  35.935  27.650  1.00  0.00           H  
ATOM    423  CA  PRO    29      64.001  35.700  27.675  1.00  0.00           C  
ATOM    424  HA  PRO    29      63.894  35.780  26.593  1.00  0.00           H  
ATOM    425  C   PRO    29      62.927  34.662  28.171  1.00  0.00           C  
ATOM    426  O   PRO    29      62.426  34.827  29.279  1.00  0.00           O  
ATOM    427  N   PRO    30      62.663  33.620  27.381  1.00  0.00           N  
ATOM    428  CD  PRO    30      63.350  33.271  26.104  1.00  0.00           C  
ATOM    429  HD2 PRO    30      64.414  33.159  26.311  1.00  0.00           H  
ATOM    430  HD3 PRO    30      63.191  34.005  25.313  1.00  0.00           H  
ATOM    431  CG  PRO    30      62.814  31.941  25.658  1.00  0.00           C  
ATOM    432  HG2 PRO    30      63.429  31.165  26.113  1.00  0.00           H  
ATOM    433  HG3 PRO    30      62.994  31.800  24.592  1.00  0.00           H  
ATOM    434  CB  PRO    30      61.376  32.014  26.132  1.00  0.00           C  
ATOM    435  HB2 PRO    30      60.999  31.011  26.333  1.00  0.00           H  
ATOM    436  HB3 PRO    30      60.911  32.463  25.254  1.00  0.00           H  
ATOM    437  CA  PRO    30      61.454  32.874  27.527  1.00  0.00           C  
ATOM    438  HA  PRO    30      60.646  33.602  27.595  1.00  0.00           H  
ATOM    439  C   PRO    30      61.506  31.921  28.784  1.00  0.00           C  
ATOM    440  O   PRO    30      62.580  31.927  29.413  1.00  0.00           O  
ATOM    441  N   ILE    31      60.411  31.106  29.134  1.00  0.00           N  
ATOM    442  H   ILE    31      59.717  30.925  28.424  1.00  0.00           H  
ATOM    443  CA  ILE    31      60.189  30.742  30.550  1.00  0.00           C  
ATOM    444  HA  ILE    31      61.201  30.581  30.922  1.00  0.00           H  
ATOM    445  CB  ILE    31      59.569  31.961  31.302  1.00  0.00           C  
ATOM    446  HB  ILE    31      60.307  32.746  31.137  1.00  0.00           H  
ATOM    447  CG2 ILE    31      58.209  32.268  30.703  1.00  0.00           C  
ATOM    448 HG21 ILE    31      57.451  31.493  30.817  1.00  0.00           H  
ATOM    449 HG22 ILE    31      57.888  33.206  31.155  1.00  0.00           H  
ATOM    450 HG23 ILE    31      58.258  32.581  29.660  1.00  0.00           H  
ATOM    451  CG1 ILE    31      59.534  31.711  32.801  1.00  0.00           C  
ATOM    452 HG12 ILE    31      58.938  32.522  33.219  1.00  0.00           H  
ATOM    453 HG13 ILE    31      58.868  30.857  32.919  1.00  0.00           H  
ATOM    454  CD1 ILE    31      60.892  31.619  33.482  1.00  0.00           C  
ATOM    455 HD11 ILE    31      61.410  32.569  33.351  1.00  0.00           H  
ATOM    456 HD12 ILE    31      60.724  31.527  34.556  1.00  0.00           H  
ATOM    457 HD13 ILE    31      61.390  30.716  33.128  1.00  0.00           H  
ATOM    458  C   ILE    31      59.471  29.329  30.642  1.00  0.00           C  
ATOM    459  O   ILE    31      58.744  28.900  29.758  1.00  0.00           O  
ATOM    460  N   GLY    32      59.695  28.658  31.785  1.00  0.00           N  
ATOM    461  H   GLY    32      60.301  29.016  32.510  1.00  0.00           H  
ATOM    462  CA  GLY    32      58.928  27.457  32.141  1.00  0.00           C  
ATOM    463  HA2 GLY    32      58.971  26.783  31.286  1.00  0.00           H  
ATOM    464  HA3 GLY    32      59.492  26.936  32.914  1.00  0.00           H  
ATOM    465  C   GLY    32      57.485  27.724  32.543  1.00  0.00           C  
ATOM    466  O   GLY    32      57.240  28.601  33.383  1.00  0.00           O  
ATOM    467  N   LEU    33      56.532  26.879  32.173  1.00  0.00           N  
ATOM    468  H   LEU    33      56.781  26.172  31.496  1.00  0.00           H  
ATOM    469  CA  LEU    33      55.164  26.866  32.653  1.00  0.00           C  
ATOM    470  HA  LEU    33      54.795  27.878  32.821  1.00  0.00           H  
ATOM    471  CB  LEU    33      54.197  26.275  31.582  1.00  0.00           C  
ATOM    472  HB2 LEU    33      54.446  25.249  31.315  1.00  0.00           H  
ATOM    473  HB3 LEU    33      53.178  26.275  31.968  1.00  0.00           H  
ATOM    474  CG  LEU    33      54.179  27.191  30.321  1.00  0.00           C  
ATOM    475  HG  LEU    33      55.164  27.139  29.858  1.00  0.00           H  
ATOM    476  CD1 LEU    33      53.231  26.460  29.328  1.00  0.00           C  
ATOM    477 HD11 LEU    33      53.061  27.065  28.437  1.00  0.00           H  
ATOM    478 HD12 LEU    33      53.435  25.458  28.950  1.00  0.00           H  
ATOM    479 HD13 LEU    33      52.296  26.472  29.888  1.00  0.00           H  
ATOM    480  CD2 LEU    33      53.638  28.643  30.625  1.00  0.00           C  
ATOM    481 HD21 LEU    33      54.427  29.102  31.220  1.00  0.00           H  
ATOM    482 HD22 LEU    33      53.464  29.236  29.727  1.00  0.00           H  
ATOM    483 HD23 LEU    33      52.760  28.824  31.244  1.00  0.00           H  
ATOM    484  C   LEU    33      54.994  26.056  33.958  1.00  0.00           C  
ATOM    485  O   LEU    33      55.745  25.185  34.376  1.00  0.00           O  
ATOM    486  N   GLU    34      53.839  26.252  34.590  1.00  0.00           N  
ATOM    487  H   GLU    34      53.307  27.012  34.191  1.00  0.00           H  
ATOM    488  CA  GLU    34      53.421  25.501  35.823  1.00  0.00           C  
ATOM    489  HA  GLU    34      54.253  24.878  36.149  1.00  0.00           H  
ATOM    490  CB  GLU    34      53.055  26.533  36.982  1.00  0.00           C  
ATOM    491  HB2 GLU    34      52.454  27.380  36.653  1.00  0.00           H  
ATOM    492  HB3 GLU    34      52.511  25.977  37.746  1.00  0.00           H  
ATOM    493  CG  GLU    34      54.374  27.035  37.637  1.00  0.00           C  
ATOM    494  HG2 GLU    34      54.083  27.457  38.599  1.00  0.00           H  
ATOM    495  HG3 GLU    34      55.047  26.181  37.715  1.00  0.00           H  
ATOM    496  CD  GLU    34      55.199  28.095  36.847  1.00  0.00           C  
ATOM    497  OE1 GLU    34      56.475  28.075  36.909  1.00  0.00           O  
ATOM    498  OE2 GLU    34      54.583  28.987  36.172  1.00  0.00           O  
ATOM    499  C   GLU    34      52.217  24.616  35.499  1.00  0.00           C  
ATOM    500  O   GLU    34      51.106  24.915  35.846  1.00  0.00           O  
ATOM    501  N   ARG    35      52.445  23.570  34.710  1.00  0.00           N  
ATOM    502  H   ARG    35      53.417  23.434  34.472  1.00  0.00           H  
ATOM    503  CA  ARG    35      51.497  22.535  34.186  1.00  0.00           C  
ATOM    504  HA  ARG    35      50.643  23.128  33.858  1.00  0.00           H  
ATOM    505  CB  ARG    35      51.990  21.638  33.031  1.00  0.00           C  
ATOM    506  HB2 ARG    35      52.855  21.160  33.491  1.00  0.00           H  
ATOM    507  HB3 ARG    35      51.270  20.834  32.873  1.00  0.00           H  
ATOM    508  CG  ARG    35      52.274  22.394  31.791  1.00  0.00           C  
ATOM    509  HG2 ARG    35      51.459  23.042  31.469  1.00  0.00           H  
ATOM    510  HG3 ARG    35      53.116  23.072  31.930  1.00  0.00           H  
ATOM    511  CD  ARG    35      52.516  21.257  30.781  1.00  0.00           C  
ATOM    512  HD2 ARG    35      53.354  20.664  31.147  1.00  0.00           H  
ATOM    513  HD3 ARG    35      51.603  20.663  30.799  1.00  0.00           H  
ATOM    514  NE  ARG    35      52.822  21.770  29.437  1.00  0.00           N  
ATOM    515  HE  ARG    35      52.046  22.111  28.888  1.00  0.00           H  
ATOM    516  CZ  ARG    35      54.027  21.962  28.907  1.00  0.00           C  
ATOM    517  NH1 ARG    35      55.100  21.440  29.423  1.00  0.00           N  
ATOM    518 HH11 ARG    35      55.030  20.782  30.186  1.00  0.00           H  
ATOM    519 HH12 ARG    35      55.978  21.659  28.975  1.00  0.00           H  
ATOM    520  NH2 ARG    35      54.162  22.535  27.776  1.00  0.00           N  
ATOM    521 HH21 ARG    35      53.363  23.018  27.393  1.00  0.00           H  
ATOM    522 HH22 ARG    35      55.103  22.711  27.453  1.00  0.00           H  
ATOM    523  C   ARG    35      51.089  21.677  35.375  1.00  0.00           C  
ATOM    524  O   ARG    35      51.898  21.267  36.176  1.00  0.00           O  
ATOM    525  N   SER    36      49.815  21.289  35.350  1.00  0.00           N  
ATOM    526  H   SER    36      49.190  21.886  34.828  1.00  0.00           H  
ATOM    527  CA  SER    36      49.205  20.307  36.256  1.00  0.00           C  
ATOM    528  HA  SER    36      49.976  19.631  36.623  1.00  0.00           H  
ATOM    529  CB  SER    36      48.765  21.000  37.498  1.00  0.00           C  
ATOM    530  HB2 SER    36      48.297  20.346  38.233  1.00  0.00           H  
ATOM    531  HB3 SER    36      49.511  21.599  38.022  1.00  0.00           H  
ATOM    532  OG  SER    36      47.734  21.866  37.048  1.00  0.00           O  
ATOM    533  HG  SER    36      48.036  22.672  36.624  1.00  0.00           H  
ATOM    534  C   SER    36      47.988  19.501  35.609  1.00  0.00           C  
ATOM    535  O   SER    36      47.690  19.646  34.406  1.00  0.00           O  
ATOM    536  N   ARG    37      47.374  18.565  36.411  1.00  0.00           N  
ATOM    537  H   ARG    37      47.723  18.483  37.355  1.00  0.00           H  
ATOM    538  CA  ARG    37      46.200  17.776  36.107  1.00  0.00           C  
ATOM    539  HA  ARG    37      45.499  18.385  35.536  1.00  0.00           H  
ATOM    540  CB  ARG    37      46.731  16.495  35.337  1.00  0.00           C  
ATOM    541  HB2 ARG    37      45.865  15.900  35.046  1.00  0.00           H  
ATOM    542  HB3 ARG    37      47.321  16.791  34.470  1.00  0.00           H  
ATOM    543  CG  ARG    37      47.678  15.567  36.075  1.00  0.00           C  
ATOM    544  HG2 ARG    37      48.510  16.182  36.419  1.00  0.00           H  
ATOM    545  HG3 ARG    37      47.193  15.160  36.962  1.00  0.00           H  
ATOM    546  CD  ARG    37      48.252  14.403  35.166  1.00  0.00           C  
ATOM    547  HD2 ARG    37      47.424  13.832  34.746  1.00  0.00           H  
ATOM    548  HD3 ARG    37      48.890  14.753  34.354  1.00  0.00           H  
ATOM    549  NE  ARG    37      49.227  13.583  35.999  1.00  0.00           N  
ATOM    550  HE  ARG    37      49.933  14.038  36.560  1.00  0.00           H  
ATOM    551  CZ  ARG    37      49.307  12.248  35.903  1.00  0.00           C  
ATOM    552  NH1 ARG    37      48.439  11.568  35.225  1.00  0.00           N  
ATOM    553 HH11 ARG    37      47.622  12.040  34.865  1.00  0.00           H  
ATOM    554 HH12 ARG    37      48.542  10.564  35.244  1.00  0.00           H  
ATOM    555  NH2 ARG    37      50.117  11.587  36.640  1.00  0.00           N  
ATOM    556 HH21 ARG    37      50.920  12.002  37.091  1.00  0.00           H  
ATOM    557 HH22 ARG    37      50.135  10.577  36.651  1.00  0.00           H  
ATOM    558  C   ARG    37      45.401  17.386  37.394  1.00  0.00           C  
ATOM    559  O   ARG    37      45.965  17.577  38.498  1.00  0.00           O  
ATOM    560  N   VAL    38      44.116  17.024  37.259  1.00  0.00           N  
ATOM    561  H   VAL    38      43.609  17.094  36.389  1.00  0.00           H  
ATOM    562  CA  VAL    38      43.481  16.134  38.284  1.00  0.00           C  
ATOM    563  HA  VAL    38      43.973  16.375  39.226  1.00  0.00           H  
ATOM    564  CB  VAL    38      41.916  16.295  38.395  1.00  0.00           C  
ATOM    565  HB  VAL    38      41.494  16.082  37.413  1.00  0.00           H  
ATOM    566  CG1 VAL    38      41.262  15.179  39.239  1.00  0.00           C  
ATOM    567 HG11 VAL    38      41.779  15.200  40.198  1.00  0.00           H  
ATOM    568 HG12 VAL    38      40.198  15.338  39.411  1.00  0.00           H  
ATOM    569 HG13 VAL    38      41.465  14.263  38.685  1.00  0.00           H  
ATOM    570  CG2 VAL    38      41.582  17.730  38.807  1.00  0.00           C  
ATOM    571 HG21 VAL    38      42.269  17.968  39.620  1.00  0.00           H  
ATOM    572 HG22 VAL    38      41.646  18.377  37.932  1.00  0.00           H  
ATOM    573 HG23 VAL    38      40.549  17.955  39.073  1.00  0.00           H  
ATOM    574  C   VAL    38      43.971  14.694  37.936  1.00  0.00           C  
ATOM    575  O   VAL    38      43.935  14.414  36.747  1.00  0.00           O  
ATOM    576  N   THR    39      44.356  13.809  38.915  1.00  0.00           N  
ATOM    577  H   THR    39      44.534  14.216  39.822  1.00  0.00           H  
ATOM    578  CA  THR    39      44.837  12.400  38.707  1.00  0.00           C  
ATOM    579  HA  THR    39      44.134  12.014  37.969  1.00  0.00           H  
ATOM    580  CB  THR    39      46.273  12.351  38.237  1.00  0.00           C  
ATOM    581  HB  THR    39      46.306  12.955  37.330  1.00  0.00           H  
ATOM    582  CG2 THR    39      47.223  12.911  39.303  1.00  0.00           C  
ATOM    583 HG21 THR    39      48.224  12.954  38.874  1.00  0.00           H  
ATOM    584 HG22 THR    39      46.995  13.936  39.598  1.00  0.00           H  
ATOM    585 HG23 THR    39      47.436  12.290  40.173  1.00  0.00           H  
ATOM    586  OG1 THR    39      46.690  11.056  38.021  1.00  0.00           O  
ATOM    587  HG1 THR    39      46.195  10.616  37.326  1.00  0.00           H  
ATOM    588  C   THR    39      44.615  11.654  40.051  1.00  0.00           C  
ATOM    589  O   THR    39      44.856  12.174  41.161  1.00  0.00           O  
ATOM    590  N   GLY    40      44.225  10.401  39.862  1.00  0.00           N  
ATOM    591  H   GLY    40      44.268  10.060  38.912  1.00  0.00           H  
ATOM    592  CA  GLY    40      43.578   9.686  40.954  1.00  0.00           C  
ATOM    593  HA2 GLY    40      42.936   8.870  40.624  1.00  0.00           H  
ATOM    594  HA3 GLY    40      44.307   9.231  41.624  1.00  0.00           H  
ATOM    595  C   GLY    40      42.607  10.412  41.944  1.00  0.00           C  
ATOM    596  O   GLY    40      42.661  10.127  43.164  1.00  0.00           O  
ATOM    597  N   GLY    41      41.740  11.266  41.456  1.00  0.00           N  
ATOM    598  H   GLY    41      41.678  11.331  40.450  1.00  0.00           H  
ATOM    599  CA  GLY    41      40.938  12.091  42.345  1.00  0.00           C  
ATOM    600  HA2 GLY    41      40.051  12.363  41.773  1.00  0.00           H  
ATOM    601  HA3 GLY    41      40.596  11.610  43.261  1.00  0.00           H  
ATOM    602  C   GLY    41      41.533  13.424  42.857  1.00  0.00           C  
ATOM    603  O   GLY    41      40.883  13.978  43.724  1.00  0.00           O  
ATOM    604  N   ARG    42      42.780  13.852  42.575  1.00  0.00           N  
ATOM    605  H   ARG    42      43.339  13.258  41.980  1.00  0.00           H  
ATOM    606  CA  ARG    42      43.408  15.007  43.146  1.00  0.00           C  
ATOM    607  HA  ARG    42      42.649  15.712  43.485  1.00  0.00           H  
ATOM    608  CB  ARG    42      44.211  14.632  44.360  1.00  0.00           C  
ATOM    609  HB2 ARG    42      44.543  15.575  44.794  1.00  0.00           H  
ATOM    610  HB3 ARG    42      43.581  14.106  45.077  1.00  0.00           H  
ATOM    611  CG  ARG    42      45.445  13.790  44.201  1.00  0.00           C  
ATOM    612  HG2 ARG    42      44.973  12.910  43.763  1.00  0.00           H  
ATOM    613  HG3 ARG    42      46.146  14.265  43.515  1.00  0.00           H  
ATOM    614  CD  ARG    42      46.117  13.326  45.542  1.00  0.00           C  
ATOM    615  HD2 ARG    42      45.522  12.545  46.018  1.00  0.00           H  
ATOM    616  HD3 ARG    42      47.066  12.805  45.412  1.00  0.00           H  
ATOM    617  NE  ARG    42      46.172  14.451  46.522  1.00  0.00           N  
ATOM    618  HE  ARG    42      46.344  15.346  46.087  1.00  0.00           H  
ATOM    619  CZ  ARG    42      45.851  14.503  47.813  1.00  0.00           C  
ATOM    620  NH1 ARG    42      45.610  13.529  48.619  1.00  0.00           N  
ATOM    621 HH11 ARG    42      45.891  12.579  48.421  1.00  0.00           H  
ATOM    622 HH12 ARG    42      45.153  13.776  49.485  1.00  0.00           H  
ATOM    623  NH2 ARG    42      45.736  15.673  48.273  1.00  0.00           N  
ATOM    624 HH21 ARG    42      45.847  16.392  47.572  1.00  0.00           H  
ATOM    625 HH22 ARG    42      45.415  15.847  49.214  1.00  0.00           H  
ATOM    626  C   ARG    42      44.410  15.888  42.246  1.00  0.00           C  
ATOM    627  O   ARG    42      45.002  15.357  41.298  1.00  0.00           O  
ATOM    628  N   LEU    43      44.667  17.171  42.592  1.00  0.00           N  
ATOM    629  H   LEU    43      44.151  17.548  43.374  1.00  0.00           H  
ATOM    630  CA  LEU    43      45.598  18.081  41.907  1.00  0.00           C  
ATOM    631  HA  LEU    43      45.305  18.045  40.857  1.00  0.00           H  
ATOM    632  CB  LEU    43      45.254  19.495  42.338  1.00  0.00           C  
ATOM    633  HB2 LEU    43      44.256  19.738  41.971  1.00  0.00           H  
ATOM    634  HB3 LEU    43      45.207  19.520  43.427  1.00  0.00           H  
ATOM    635  CG  LEU    43      46.299  20.548  41.985  1.00  0.00           C  
ATOM    636  HG  LEU    43      47.327  20.227  42.154  1.00  0.00           H  
ATOM    637  CD1 LEU    43      46.248  20.987  40.448  1.00  0.00           C  
ATOM    638 HD11 LEU    43      46.637  20.159  39.856  1.00  0.00           H  
ATOM    639 HD12 LEU    43      45.212  21.128  40.141  1.00  0.00           H  
ATOM    640 HD13 LEU    43      46.829  21.881  40.222  1.00  0.00           H  
ATOM    641  CD2 LEU    43      46.030  21.811  42.788  1.00  0.00           C  
ATOM    642 HD21 LEU    43      46.666  22.646  42.493  1.00  0.00           H  
ATOM    643 HD22 LEU    43      44.986  22.100  42.663  1.00  0.00           H  
ATOM    644 HD23 LEU    43      46.383  21.597  43.797  1.00  0.00           H  
ATOM    645  C   LEU    43      47.032  17.690  42.065  1.00  0.00           C  
ATOM    646  O   LEU    43      47.498  17.662  43.199  1.00  0.00           O  
ATOM    647  N   VAL    44      47.700  17.484  40.948  1.00  0.00           N  
ATOM    648  H   VAL    44      47.177  17.534  40.085  1.00  0.00           H  
ATOM    649  CA  VAL    44      49.099  17.054  40.806  1.00  0.00           C  
ATOM    650  HA  VAL    44      49.630  17.157  41.752  1.00  0.00           H  
ATOM    651  CB  VAL    44      49.201  15.648  40.443  1.00  0.00           C  
ATOM    652  HB  VAL    44      48.620  15.471  39.538  1.00  0.00           H  
ATOM    653  CG1 VAL    44      50.599  15.202  40.151  1.00  0.00           C  
ATOM    654 HG11 VAL    44      50.650  14.129  39.970  1.00  0.00           H  
ATOM    655 HG12 VAL    44      51.035  15.747  39.314  1.00  0.00           H  
ATOM    656 HG13 VAL    44      51.286  15.503  40.942  1.00  0.00           H  
ATOM    657  CG2 VAL    44      48.652  14.780  41.613  1.00  0.00           C  
ATOM    658 HG21 VAL    44      47.595  14.984  41.785  1.00  0.00           H  
ATOM    659 HG22 VAL    44      48.768  13.712  41.431  1.00  0.00           H  
ATOM    660 HG23 VAL    44      49.164  14.956  42.559  1.00  0.00           H  
ATOM    661  C   VAL    44      49.712  17.960  39.773  1.00  0.00           C  
ATOM    662  O   VAL    44      49.069  18.251  38.770  1.00  0.00           O  
ATOM    663  N   PHE    45      50.934  18.470  40.022  1.00  0.00           N  
ATOM    664  H   PHE    45      51.285  18.340  40.960  1.00  0.00           H  
ATOM    665  CA  PHE    45      51.814  19.374  39.190  1.00  0.00           C  
ATOM    666  HA  PHE    45      51.153  19.703  38.388  1.00  0.00           H  
ATOM    667  CB  PHE    45      52.345  20.550  39.929  1.00  0.00           C  
ATOM    668  HB2 PHE    45      52.822  20.297  40.876  1.00  0.00           H  
ATOM    669  HB3 PHE    45      53.238  20.883  39.399  1.00  0.00           H  
ATOM    670  CG  PHE    45      51.415  21.711  40.122  1.00  0.00           C  
ATOM    671  CD1 PHE    45      50.250  21.603  40.896  1.00  0.00           C  
ATOM    672  HD1 PHE    45      49.926  20.679  41.351  1.00  0.00           H  
ATOM    673  CE1 PHE    45      49.382  22.728  41.004  1.00  0.00           C  
ATOM    674  HE1 PHE    45      48.525  22.785  41.659  1.00  0.00           H  
ATOM    675  CZ  PHE    45      49.739  23.917  40.327  1.00  0.00           C  
ATOM    676  HZ  PHE    45      49.135  24.808  40.420  1.00  0.00           H  
ATOM    677  CE2 PHE    45      50.876  23.995  39.505  1.00  0.00           C  
ATOM    678  HE2 PHE    45      51.131  24.916  39.003  1.00  0.00           H  
ATOM    679  CD2 PHE    45      51.649  22.846  39.329  1.00  0.00           C  
ATOM    680  HD2 PHE    45      52.528  22.905  38.703  1.00  0.00           H  
ATOM    681  C   PHE    45      52.899  18.546  38.442  1.00  0.00           C  
ATOM    682  O   PHE    45      53.418  17.537  38.985  1.00  0.00           O  
ATOM    683  N   ASP    46      53.168  18.924  37.186  1.00  0.00           N  
ATOM    684  H   ASP    46      52.701  19.711  36.759  1.00  0.00           H  
ATOM    685  CA  ASP    46      54.320  18.235  36.473  1.00  0.00           C  
ATOM    686  HA  ASP    46      54.052  17.189  36.325  1.00  0.00           H  
ATOM    687  CB  ASP    46      54.496  18.768  35.060  1.00  0.00           C  
ATOM    688  HB2 ASP    46      54.617  19.833  35.258  1.00  0.00           H  
ATOM    689  HB3 ASP    46      55.452  18.349  34.746  1.00  0.00           H  
ATOM    690  CG  ASP    46      53.313  18.353  34.086  1.00  0.00           C  
ATOM    691  OD1 ASP    46      53.495  18.318  32.882  1.00  0.00           O  
ATOM    692  OD2 ASP    46      52.172  18.083  34.566  1.00  0.00           O  
ATOM    693  C   ASP    46      55.647  18.267  37.263  1.00  0.00           C  
ATOM    694  O   ASP    46      56.345  17.219  37.378  1.00  0.00           O  
ATOM    695  N   ARG    47      55.886  19.429  37.937  1.00  0.00           N  
ATOM    696  H   ARG    47      55.204  20.152  37.757  1.00  0.00           H  
ATOM    697  CA  ARG    47      56.873  19.654  39.073  1.00  0.00           C  
ATOM    698  HA  ARG    47      57.095  18.616  39.321  1.00  0.00           H  
ATOM    699  CB  ARG    47      58.135  20.464  38.667  1.00  0.00           C  
ATOM    700  HB2 ARG    47      58.600  20.799  39.595  1.00  0.00           H  
ATOM    701  HB3 ARG    47      58.834  19.952  38.005  1.00  0.00           H  
ATOM    702  CG  ARG    47      57.712  21.770  37.796  1.00  0.00           C  
ATOM    703  HG2 ARG    47      57.683  21.466  36.749  1.00  0.00           H  
ATOM    704  HG3 ARG    47      56.750  22.183  38.100  1.00  0.00           H  
ATOM    705  CD  ARG    47      58.681  22.934  37.803  1.00  0.00           C  
ATOM    706  HD2 ARG    47      58.668  23.393  38.792  1.00  0.00           H  
ATOM    707  HD3 ARG    47      59.697  22.567  37.664  1.00  0.00           H  
ATOM    708  NE  ARG    47      58.417  23.922  36.751  1.00  0.00           N  
ATOM    709  HE  ARG    47      58.283  23.572  35.813  1.00  0.00           H  
ATOM    710  CZ  ARG    47      58.274  25.226  36.853  1.00  0.00           C  
ATOM    711  NH1 ARG    47      58.371  25.867  37.955  1.00  0.00           N  
ATOM    712 HH11 ARG    47      58.965  25.603  38.728  1.00  0.00           H  
ATOM    713 HH12 ARG    47      57.963  26.789  38.010  1.00  0.00           H  
ATOM    714  NH2 ARG    47      57.938  25.910  35.831  1.00  0.00           N  
ATOM    715 HH21 ARG    47      57.619  25.390  35.027  1.00  0.00           H  
ATOM    716 HH22 ARG    47      57.610  26.847  36.017  1.00  0.00           H  
ATOM    717  C   ARG    47      56.123  20.171  40.295  1.00  0.00           C  
ATOM    718  O   ARG    47      55.486  21.203  40.203  1.00  0.00           O  
ATOM    719  N   ASP    48      56.332  19.500  41.448  1.00  0.00           N  
ATOM    720  H   ASP    48      57.083  18.834  41.561  1.00  0.00           H  
ATOM    721  CA  ASP    48      55.739  19.915  42.723  1.00  0.00           C  
ATOM    722  HA  ASP    48      54.658  20.033  42.646  1.00  0.00           H  
ATOM    723  CB  ASP    48      56.076  18.971  43.837  1.00  0.00           C  
ATOM    724  HB2 ASP    48      57.163  18.933  43.903  1.00  0.00           H  
ATOM    725  HB3 ASP    48      55.798  19.393  44.803  1.00  0.00           H  
ATOM    726  CG  ASP    48      55.512  17.503  43.782  1.00  0.00           C  
ATOM    727  OD1 ASP    48      54.479  17.173  43.108  1.00  0.00           O  
ATOM    728  OD2 ASP    48      56.206  16.646  44.329  1.00  0.00           O  
ATOM    729  C   ASP    48      56.210  21.301  43.134  1.00  0.00           C  
ATOM    730  O   ASP    48      55.420  22.162  43.555  1.00  0.00           O  
ATOM    731  N   GLU    49      57.432  21.675  42.823  1.00  0.00           N  
ATOM    732  H   GLU    49      58.077  20.928  42.606  1.00  0.00           H  
ATOM    733  CA  GLU    49      57.962  23.033  43.077  1.00  0.00           C  
ATOM    734  HA  GLU    49      57.637  23.149  44.111  1.00  0.00           H  
ATOM    735  CB  GLU    49      59.524  23.109  43.093  1.00  0.00           C  
ATOM    736  HB2 GLU    49      59.785  24.048  43.580  1.00  0.00           H  
ATOM    737  HB3 GLU    49      59.913  22.285  43.691  1.00  0.00           H  
ATOM    738  CG  GLU    49      60.166  23.045  41.788  1.00  0.00           C  
ATOM    739  HG2 GLU    49      61.148  22.602  41.955  1.00  0.00           H  
ATOM    740  HG3 GLU    49      59.643  22.334  41.150  1.00  0.00           H  
ATOM    741  CD  GLU    49      60.527  24.460  41.152  1.00  0.00           C  
ATOM    742  OE1 GLU    49      60.086  24.780  40.039  1.00  0.00           O  
ATOM    743  OE2 GLU    49      61.163  25.247  41.865  1.00  0.00           O  
ATOM    744  C   GLU    49      57.277  24.169  42.245  1.00  0.00           C  
ATOM    745  O   GLU    49      57.321  25.349  42.578  1.00  0.00           O  
ATOM    746  N   GLY    50      56.565  23.751  41.194  1.00  0.00           N  
ATOM    747  H   GLY    50      56.674  22.751  41.109  1.00  0.00           H  
ATOM    748  CA  GLY    50      55.714  24.505  40.377  1.00  0.00           C  
ATOM    749  HA2 GLY    50      56.150  25.503  40.335  1.00  0.00           H  
ATOM    750  HA3 GLY    50      55.553  24.118  39.371  1.00  0.00           H  
ATOM    751  C   GLY    50      54.324  24.759  40.914  1.00  0.00           C  
ATOM    752  O   GLY    50      53.831  25.856  40.688  1.00  0.00           O  
ATOM    753  N   PHE    51      53.782  23.889  41.798  1.00  0.00           N  
ATOM    754  H   PHE    51      54.367  23.109  42.063  1.00  0.00           H  
ATOM    755  CA  PHE    51      52.685  24.261  42.672  1.00  0.00           C  
ATOM    756  HA  PHE    51      51.859  24.694  42.109  1.00  0.00           H  
ATOM    757  CB  PHE    51      52.195  23.019  43.347  1.00  0.00           C  
ATOM    758  HB2 PHE    51      52.240  22.203  42.626  1.00  0.00           H  
ATOM    759  HB3 PHE    51      52.882  22.691  44.127  1.00  0.00           H  
ATOM    760  CG  PHE    51      50.713  22.990  43.807  1.00  0.00           C  
ATOM    761  CD1 PHE    51      49.965  24.154  44.079  1.00  0.00           C  
ATOM    762  HD1 PHE    51      50.234  25.136  43.719  1.00  0.00           H  
ATOM    763  CE1 PHE    51      48.728  24.060  44.710  1.00  0.00           C  
ATOM    764  HE1 PHE    51      48.096  24.935  44.689  1.00  0.00           H  
ATOM    765  CZ  PHE    51      48.251  22.812  45.175  1.00  0.00           C  
ATOM    766  HZ  PHE    51      47.261  22.717  45.594  1.00  0.00           H  
ATOM    767  CE2 PHE    51      48.911  21.653  44.829  1.00  0.00           C  
ATOM    768  HE2 PHE    51      48.537  20.671  45.077  1.00  0.00           H  
ATOM    769  CD2 PHE    51      50.186  21.762  44.273  1.00  0.00           C  
ATOM    770  HD2 PHE    51      50.734  20.843  44.128  1.00  0.00           H  
ATOM    771  C   PHE    51      53.168  25.245  43.790  1.00  0.00           C  
ATOM    772  O   PHE    51      52.351  26.093  44.257  1.00  0.00           O  
ATOM    773  N   ASP    52      54.448  25.276  44.222  1.00  0.00           N  
ATOM    774  H   ASP    52      55.139  24.588  43.961  1.00  0.00           H  
ATOM    775  CA  ASP    52      55.000  26.386  45.033  1.00  0.00           C  
ATOM    776  HA  ASP    52      54.198  26.671  45.715  1.00  0.00           H  
ATOM    777  CB  ASP    52      56.256  25.935  45.845  1.00  0.00           C  
ATOM    778  HB2 ASP    52      56.981  25.615  45.096  1.00  0.00           H  
ATOM    779  HB3 ASP    52      56.690  26.749  46.425  1.00  0.00           H  
ATOM    780  CG  ASP    52      55.918  24.784  46.795  1.00  0.00           C  
ATOM    781  OD1 ASP    52      54.856  24.698  47.442  1.00  0.00           O  
ATOM    782  OD2 ASP    52      56.659  23.754  46.793  1.00  0.00           O  
ATOM    783  C   ASP    52      55.104  27.619  44.158  1.00  0.00           C  
ATOM    784  O   ASP    52      54.656  28.657  44.627  1.00  0.00           O  
ATOM    785  N   ARG    53      55.696  27.674  42.910  1.00  0.00           N  
ATOM    786  H   ARG    53      56.088  26.802  42.583  1.00  0.00           H  
ATOM    787  CA  ARG    53      55.817  28.920  42.090  1.00  0.00           C  
ATOM    788  HA  ARG    53      56.359  29.716  42.600  1.00  0.00           H  
ATOM    789  CB  ARG    53      56.605  28.662  40.816  1.00  0.00           C  
ATOM    790  HB2 ARG    53      57.585  28.347  41.173  1.00  0.00           H  
ATOM    791  HB3 ARG    53      56.001  27.996  40.200  1.00  0.00           H  
ATOM    792  CG  ARG    53      56.957  29.923  39.979  1.00  0.00           C  
ATOM    793  HG2 ARG    53      57.716  29.597  39.268  1.00  0.00           H  
ATOM    794  HG3 ARG    53      56.103  30.127  39.332  1.00  0.00           H  
ATOM    795  CD  ARG    53      57.539  31.111  40.659  1.00  0.00           C  
ATOM    796  HD2 ARG    53      56.944  31.454  41.506  1.00  0.00           H  
ATOM    797  HD3 ARG    53      58.489  30.667  40.958  1.00  0.00           H  
ATOM    798  NE  ARG    53      57.762  32.259  39.684  1.00  0.00           N  
ATOM    799  HE  ARG    53      57.885  32.004  38.714  1.00  0.00           H  
ATOM    800  CZ  ARG    53      57.782  33.525  39.879  1.00  0.00           C  
ATOM    801  NH1 ARG    53      57.824  34.031  41.123  1.00  0.00           N  
ATOM    802 HH11 ARG    53      57.667  33.424  41.914  1.00  0.00           H  
ATOM    803 HH12 ARG    53      57.957  35.019  41.286  1.00  0.00           H  
ATOM    804  NH2 ARG    53      57.936  34.284  38.857  1.00  0.00           N  
ATOM    805 HH21 ARG    53      58.039  33.871  37.942  1.00  0.00           H  
ATOM    806 HH22 ARG    53      58.198  35.255  38.952  1.00  0.00           H  
ATOM    807  C   ARG    53      54.465  29.501  41.705  1.00  0.00           C  
ATOM    808  O   ARG    53      54.244  30.707  41.775  1.00  0.00           O  
ATOM    809  N   ALA    54      53.494  28.590  41.493  1.00  0.00           N  
ATOM    810  H   ALA    54      53.835  27.639  41.488  1.00  0.00           H  
ATOM    811  CA  ALA    54      52.050  28.824  41.218  1.00  0.00           C  
ATOM    812  HA  ALA    54      51.855  29.252  40.235  1.00  0.00           H  
ATOM    813  CB  ALA    54      51.361  27.493  41.129  1.00  0.00           C  
ATOM    814  HB1 ALA    54      50.276  27.601  41.152  1.00  0.00           H  
ATOM    815  HB2 ALA    54      51.564  26.858  40.267  1.00  0.00           H  
ATOM    816  HB3 ALA    54      51.632  26.970  42.046  1.00  0.00           H  
ATOM    817  C   ALA    54      51.323  29.637  42.336  1.00  0.00           C  
ATOM    818  O   ALA    54      50.717  30.710  42.124  1.00  0.00           O  
ATOM    819  N   LEU    55      51.221  29.054  43.547  1.00  0.00           N  
ATOM    820  H   LEU    55      51.661  28.150  43.640  1.00  0.00           H  
ATOM    821  CA  LEU    55      50.722  29.688  44.750  1.00  0.00           C  
ATOM    822  HA  LEU    55      49.668  29.851  44.522  1.00  0.00           H  
ATOM    823  CB  LEU    55      50.768  28.788  45.950  1.00  0.00           C  
ATOM    824  HB2 LEU    55      51.740  28.305  46.048  1.00  0.00           H  
ATOM    825  HB3 LEU    55      50.672  29.421  46.832  1.00  0.00           H  
ATOM    826  CG  LEU    55      49.816  27.553  45.941  1.00  0.00           C  
ATOM    827  HG  LEU    55      49.859  27.083  44.959  1.00  0.00           H  
ATOM    828  CD1 LEU    55      50.194  26.658  47.133  1.00  0.00           C  
ATOM    829 HD11 LEU    55      49.434  25.881  47.211  1.00  0.00           H  
ATOM    830 HD12 LEU    55      51.195  26.237  47.040  1.00  0.00           H  
ATOM    831 HD13 LEU    55      50.133  27.250  48.046  1.00  0.00           H  
ATOM    832  CD2 LEU    55      48.346  27.949  46.175  1.00  0.00           C  
ATOM    833 HD21 LEU    55      47.655  27.149  45.909  1.00  0.00           H  
ATOM    834 HD22 LEU    55      48.105  28.338  47.164  1.00  0.00           H  
ATOM    835 HD23 LEU    55      48.157  28.701  45.408  1.00  0.00           H  
ATOM    836  C   LEU    55      51.436  31.060  45.033  1.00  0.00           C  
ATOM    837  O   LEU    55      50.769  32.055  45.401  1.00  0.00           O  
ATOM    838  N   ALA    56      52.775  31.108  44.834  1.00  0.00           N  
ATOM    839  H   ALA    56      53.317  30.334  44.478  1.00  0.00           H  
ATOM    840  CA  ALA    56      53.546  32.360  45.054  1.00  0.00           C  
ATOM    841  HA  ALA    56      53.251  32.772  46.020  1.00  0.00           H  
ATOM    842  CB  ALA    56      55.023  31.893  45.033  1.00  0.00           C  
ATOM    843  HB1 ALA    56      55.318  31.264  45.873  1.00  0.00           H  
ATOM    844  HB2 ALA    56      55.111  31.369  44.081  1.00  0.00           H  
ATOM    845  HB3 ALA    56      55.561  32.833  45.156  1.00  0.00           H  
ATOM    846  C   ALA    56      53.226  33.426  44.003  1.00  0.00           C  
ATOM    847  O   ALA    56      53.312  34.613  44.244  1.00  0.00           O  
ATOM    848  N   GLN    57      53.016  33.000  42.784  1.00  0.00           N  
ATOM    849  H   GLN    57      53.152  32.039  42.505  1.00  0.00           H  
ATOM    850  CA  GLN    57      52.683  33.902  41.685  1.00  0.00           C  
ATOM    851  HA  GLN    57      53.222  34.824  41.905  1.00  0.00           H  
ATOM    852  CB  GLN    57      53.269  33.522  40.334  1.00  0.00           C  
ATOM    853  HB2 GLN    57      53.334  34.326  39.601  1.00  0.00           H  
ATOM    854  HB3 GLN    57      54.296  33.215  40.530  1.00  0.00           H  
ATOM    855  CG  GLN    57      52.508  32.389  39.665  1.00  0.00           C  
ATOM    856  HG2 GLN    57      52.305  31.528  40.301  1.00  0.00           H  
ATOM    857  HG3 GLN    57      51.583  32.780  39.240  1.00  0.00           H  
ATOM    858  CD  GLN    57      53.324  31.853  38.450  1.00  0.00           C  
ATOM    859  OE1 GLN    57      54.468  32.146  38.164  1.00  0.00           O  
ATOM    860  NE2 GLN    57      52.856  30.771  37.817  1.00  0.00           N  
ATOM    861 HE21 GLN    57      53.485  30.266  37.208  1.00  0.00           H  
ATOM    862 HE22 GLN    57      51.922  30.410  37.953  1.00  0.00           H  
ATOM    863  C   GLN    57      51.191  34.184  41.576  1.00  0.00           C  
ATOM    864  O   GLN    57      50.737  34.953  40.808  1.00  0.00           O  
ATOM    865  N   GLY    58      50.316  33.421  42.186  1.00  0.00           N  
ATOM    866  H   GLY    58      50.710  32.573  42.570  1.00  0.00           H  
ATOM    867  CA  GLY    58      48.817  33.498  42.100  1.00  0.00           C  
ATOM    868  HA2 GLY    58      48.381  32.924  42.917  1.00  0.00           H  
ATOM    869  HA3 GLY    58      48.542  34.553  42.119  1.00  0.00           H  
ATOM    870  C   GLY    58      48.153  32.858  40.803  1.00  0.00           C  
ATOM    871  O   GLY    58      46.945  32.976  40.597  1.00  0.00           O  
ATOM    872  N   PHE    59      48.942  32.098  40.037  1.00  0.00           N  
ATOM    873  H   PHE    59      49.855  31.835  40.380  1.00  0.00           H  
ATOM    874  CA  PHE    59      48.233  31.328  38.955  1.00  0.00           C  
ATOM    875  HA  PHE    59      47.210  31.037  39.194  1.00  0.00           H  
ATOM    876  CB  PHE    59      48.002  32.194  37.699  1.00  0.00           C  
ATOM    877  HB2 PHE    59      47.366  31.678  36.981  1.00  0.00           H  
ATOM    878  HB3 PHE    59      47.363  33.064  37.850  1.00  0.00           H  
ATOM    879  CG  PHE    59      49.219  32.636  36.882  1.00  0.00           C  
ATOM    880  CD1 PHE    59      49.510  31.916  35.644  1.00  0.00           C  
ATOM    881  HD1 PHE    59      48.801  31.167  35.324  1.00  0.00           H  
ATOM    882  CE1 PHE    59      50.502  32.317  34.766  1.00  0.00           C  
ATOM    883  HE1 PHE    59      50.677  31.794  33.837  1.00  0.00           H  
ATOM    884  CZ  PHE    59      51.269  33.483  35.108  1.00  0.00           C  
ATOM    885  HZ  PHE    59      52.061  33.748  34.423  1.00  0.00           H  
ATOM    886  CE2 PHE    59      51.005  34.215  36.256  1.00  0.00           C  
ATOM    887  HE2 PHE    59      51.612  35.040  36.598  1.00  0.00           H  
ATOM    888  CD2 PHE    59      50.089  33.740  37.199  1.00  0.00           C  
ATOM    889  HD2 PHE    59      50.073  34.372  38.075  1.00  0.00           H  
ATOM    890  C   PHE    59      48.984  30.033  38.684  1.00  0.00           C  
ATOM    891  O   PHE    59      50.163  29.860  38.995  1.00  0.00           O  
ATOM    892  N   PHE    60      48.258  29.111  37.992  1.00  0.00           N  
ATOM    893  H   PHE    60      47.289  29.316  37.796  1.00  0.00           H  
ATOM    894  CA  PHE    60      48.819  27.979  37.193  1.00  0.00           C  
ATOM    895  HA  PHE    60      49.798  28.227  36.784  1.00  0.00           H  
ATOM    896  CB  PHE    60      48.986  26.868  38.132  1.00  0.00           C  
ATOM    897  HB2 PHE    60      49.632  26.132  37.654  1.00  0.00           H  
ATOM    898  HB3 PHE    60      49.591  27.251  38.954  1.00  0.00           H  
ATOM    899  CG  PHE    60      47.638  26.259  38.659  1.00  0.00           C  
ATOM    900  CD1 PHE    60      47.433  24.888  38.304  1.00  0.00           C  
ATOM    901  HD1 PHE    60      48.166  24.370  37.703  1.00  0.00           H  
ATOM    902  CE1 PHE    60      46.214  24.288  38.690  1.00  0.00           C  
ATOM    903  HE1 PHE    60      45.874  23.322  38.347  1.00  0.00           H  
ATOM    904  CZ  PHE    60      45.393  24.939  39.568  1.00  0.00           C  
ATOM    905  HZ  PHE    60      44.498  24.408  39.854  1.00  0.00           H  
ATOM    906  CE2 PHE    60      45.595  26.208  40.063  1.00  0.00           C  
ATOM    907  HE2 PHE    60      45.036  26.606  40.897  1.00  0.00           H  
ATOM    908  CD2 PHE    60      46.727  26.891  39.592  1.00  0.00           C  
ATOM    909  HD2 PHE    60      46.787  27.921  39.911  1.00  0.00           H  
ATOM    910  C   PHE    60      47.970  27.676  35.941  1.00  0.00           C  
ATOM    911  O   PHE    60      46.964  28.312  35.610  1.00  0.00           O  
ATOM    912  N   LEU    61      48.332  26.442  35.394  1.00  0.00           N  
ATOM    913  H   LEU    61      49.208  26.075  35.736  1.00  0.00           H  
ATOM    914  CA  LEU    61      47.631  25.787  34.310  1.00  0.00           C  
ATOM    915  HA  LEU    61      46.720  26.357  34.129  1.00  0.00           H  
ATOM    916  CB  LEU    61      48.436  25.822  32.962  1.00  0.00           C  
ATOM    917  HB2 LEU    61      49.400  25.387  33.226  1.00  0.00           H  
ATOM    918  HB3 LEU    61      48.001  25.188  32.190  1.00  0.00           H  
ATOM    919  CG  LEU    61      48.868  27.230  32.438  1.00  0.00           C  
ATOM    920  HG  LEU    61      48.121  27.953  32.765  1.00  0.00           H  
ATOM    921  CD1 LEU    61      50.236  27.775  32.912  1.00  0.00           C  
ATOM    922 HD11 LEU    61      50.958  27.016  32.611  1.00  0.00           H  
ATOM    923 HD12 LEU    61      50.554  28.678  32.390  1.00  0.00           H  
ATOM    924 HD13 LEU    61      50.258  27.864  33.999  1.00  0.00           H  
ATOM    925  CD2 LEU    61      48.945  27.054  30.964  1.00  0.00           C  
ATOM    926 HD21 LEU    61      49.373  27.945  30.505  1.00  0.00           H  
ATOM    927 HD22 LEU    61      49.657  26.232  30.892  1.00  0.00           H  
ATOM    928 HD23 LEU    61      47.908  26.914  30.660  1.00  0.00           H  
ATOM    929  C   LEU    61      47.253  24.358  34.621  1.00  0.00           C  
ATOM    930  O   LEU    61      48.050  23.437  34.839  1.00  0.00           O  
ATOM    931  N   VAL    62      45.932  24.049  34.660  1.00  0.00           N  
ATOM    932  H   VAL    62      45.205  24.698  34.394  1.00  0.00           H  
ATOM    933  CA  VAL    62      45.383  22.715  34.844  1.00  0.00           C  
ATOM    934  HA  VAL    62      46.127  22.016  35.226  1.00  0.00           H  
ATOM    935  CB  VAL    62      44.175  22.715  35.785  1.00  0.00           C  
ATOM    936  HB  VAL    62      44.362  23.314  36.676  1.00  0.00           H  
ATOM    937  CG1 VAL    62      42.995  23.358  35.081  1.00  0.00           C  
ATOM    938 HG11 VAL    62      42.191  23.137  35.783  1.00  0.00           H  
ATOM    939 HG12 VAL    62      43.098  24.442  35.029  1.00  0.00           H  
ATOM    940 HG13 VAL    62      42.699  22.831  34.173  1.00  0.00           H  
ATOM    941  CG2 VAL    62      43.894  21.319  36.380  1.00  0.00           C  
ATOM    942 HG21 VAL    62      44.754  21.079  37.006  1.00  0.00           H  
ATOM    943 HG22 VAL    62      43.034  21.332  37.049  1.00  0.00           H  
ATOM    944 HG23 VAL    62      43.780  20.547  35.619  1.00  0.00           H  
ATOM    945  C   VAL    62      45.123  22.117  33.496  1.00  0.00           C  
ATOM    946  O   VAL    62      44.890  22.866  32.576  1.00  0.00           O  
ATOM    947  N   ARG    63      45.266  20.841  33.311  1.00  0.00           N  
ATOM    948  H   ARG    63      45.445  20.258  34.116  1.00  0.00           H  
ATOM    949  CA  ARG    63      44.871  20.229  32.046  1.00  0.00           C  
ATOM    950  HA  ARG    63      45.393  20.767  31.254  1.00  0.00           H  
ATOM    951  CB  ARG    63      45.388  18.799  31.825  1.00  0.00           C  
ATOM    952  HB2 ARG    63      45.530  18.335  32.801  1.00  0.00           H  
ATOM    953  HB3 ARG    63      44.670  18.211  31.252  1.00  0.00           H  
ATOM    954  CG  ARG    63      46.721  18.736  31.275  1.00  0.00           C  
ATOM    955  HG2 ARG    63      46.713  19.057  30.233  1.00  0.00           H  
ATOM    956  HG3 ARG    63      47.239  19.511  31.839  1.00  0.00           H  
ATOM    957  CD  ARG    63      47.453  17.363  31.355  1.00  0.00           C  
ATOM    958  HD2 ARG    63      47.199  16.945  32.329  1.00  0.00           H  
ATOM    959  HD3 ARG    63      47.031  16.657  30.639  1.00  0.00           H  
ATOM    960  NE  ARG    63      48.942  17.483  31.086  1.00  0.00           N  
ATOM    961  HE  ARG    63      49.139  17.017  30.212  1.00  0.00           H  
ATOM    962  CZ  ARG    63      49.928  17.897  31.830  1.00  0.00           C  
ATOM    963  NH1 ARG    63      49.766  18.496  32.982  1.00  0.00           N  
ATOM    964 HH11 ARG    63      48.859  18.895  33.179  1.00  0.00           H  
ATOM    965 HH12 ARG    63      50.556  18.571  33.606  1.00  0.00           H  
ATOM    966  NH2 ARG    63      51.170  17.754  31.522  1.00  0.00           N  
ATOM    967 HH21 ARG    63      51.354  17.619  30.538  1.00  0.00           H  
ATOM    968 HH22 ARG    63      51.905  18.066  32.141  1.00  0.00           H  
ATOM    969  C   ARG    63      43.336  20.255  31.797  1.00  0.00           C  
ATOM    970  O   ARG    63      42.537  20.294  32.755  1.00  0.00           O  
ATOM    971  N   ILE    64      42.918  20.107  30.554  1.00  0.00           N  
ATOM    972  H   ILE    64      43.687  19.998  29.908  1.00  0.00           H  
ATOM    973  CA  ILE    64      41.522  20.086  30.104  1.00  0.00           C  
ATOM    974  HA  ILE    64      41.077  21.046  30.368  1.00  0.00           H  
ATOM    975  CB  ILE    64      41.448  20.217  28.518  1.00  0.00           C  
ATOM    976  HB  ILE    64      41.990  19.371  28.095  1.00  0.00           H  
ATOM    977  CG2 ILE    64      39.964  20.138  28.207  1.00  0.00           C  
ATOM    978 HG21 ILE    64      39.474  21.037  28.582  1.00  0.00           H  
ATOM    979 HG22 ILE    64      39.804  19.960  27.144  1.00  0.00           H  
ATOM    980 HG23 ILE    64      39.491  19.217  28.547  1.00  0.00           H  
ATOM    981  CG1 ILE    64      42.056  21.500  28.004  1.00  0.00           C  
ATOM    982 HG12 ILE    64      41.326  22.300  28.128  1.00  0.00           H  
ATOM    983 HG13 ILE    64      42.990  21.760  28.501  1.00  0.00           H  
ATOM    984  CD1 ILE    64      42.316  21.437  26.450  1.00  0.00           C  
ATOM    985 HD11 ILE    64      42.511  22.458  26.122  1.00  0.00           H  
ATOM    986 HD12 ILE    64      43.194  20.806  26.313  1.00  0.00           H  
ATOM    987 HD13 ILE    64      41.510  21.041  25.832  1.00  0.00           H  
ATOM    988  C   ILE    64      40.760  18.791  30.696  1.00  0.00           C  
ATOM    989  O   ILE    64      41.489  17.729  30.603  1.00  0.00           O  
ATOM    990  N   PRO    65      39.557  18.792  31.272  1.00  0.00           N  
ATOM    991  CD  PRO    65      38.765  19.952  31.493  1.00  0.00           C  
ATOM    992  HD2 PRO    65      38.964  20.721  30.746  1.00  0.00           H  
ATOM    993  HD3 PRO    65      38.949  20.324  32.501  1.00  0.00           H  
ATOM    994  CG  PRO    65      37.342  19.469  31.356  1.00  0.00           C  
ATOM    995  HG2 PRO    65      37.180  19.512  30.279  1.00  0.00           H  
ATOM    996  HG3 PRO    65      36.738  20.198  31.896  1.00  0.00           H  
ATOM    997  CB  PRO    65      37.485  18.080  31.991  1.00  0.00           C  
ATOM    998  HB2 PRO    65      36.696  17.378  31.723  1.00  0.00           H  
ATOM    999  HB3 PRO    65      37.555  18.080  33.079  1.00  0.00           H  
ATOM   1000  CA  PRO    65      38.848  17.561  31.560  1.00  0.00           C  
ATOM   1001  HA  PRO    65      39.352  17.119  32.419  1.00  0.00           H  
ATOM   1002  C   PRO    65      38.768  16.576  30.352  1.00  0.00           C  
ATOM   1003  O   PRO    65      38.618  17.093  29.290  1.00  0.00           O  
ATOM   1004  N   GLU    66      38.772  15.265  30.600  1.00  0.00           N  
ATOM   1005  H   GLU    66      38.884  14.988  31.565  1.00  0.00           H  
ATOM   1006  CA  GLU    66      38.605  14.142  29.676  1.00  0.00           C  
ATOM   1007  HA  GLU    66      39.465  14.196  29.009  1.00  0.00           H  
ATOM   1008  CB  GLU    66      38.637  12.827  30.481  1.00  0.00           C  
ATOM   1009  HB2 GLU    66      37.830  13.006  31.191  1.00  0.00           H  
ATOM   1010  HB3 GLU    66      38.436  11.950  29.865  1.00  0.00           H  
ATOM   1011  CG  GLU    66      39.956  12.550  31.350  1.00  0.00           C  
ATOM   1012  HG2 GLU    66      40.106  13.396  32.020  1.00  0.00           H  
ATOM   1013  HG3 GLU    66      39.757  11.733  32.044  1.00  0.00           H  
ATOM   1014  CD  GLU    66      41.284  12.202  30.590  1.00  0.00           C  
ATOM   1015  OE1 GLU    66      41.282  12.217  29.355  1.00  0.00           O  
ATOM   1016  OE2 GLU    66      42.327  11.864  31.168  1.00  0.00           O  
ATOM   1017  C   GLU    66      37.256  14.162  28.892  1.00  0.00           C  
ATOM   1018  O   GLU    66      36.223  14.472  29.456  1.00  0.00           O  
ATOM   1019  N   GLY    67      37.257  13.588  27.632  1.00  0.00           N  
ATOM   1020  H   GLY    67      38.154  13.319  27.255  1.00  0.00           H  
ATOM   1021  CA  GLY    67      36.028  13.576  26.846  1.00  0.00           C  
ATOM   1022  HA2 GLY    67      36.247  13.086  25.898  1.00  0.00           H  
ATOM   1023  HA3 GLY    67      35.294  12.936  27.336  1.00  0.00           H  
ATOM   1024  C   GLY    67      35.358  14.970  26.581  1.00  0.00           C  
ATOM   1025  O   GLY    67      34.510  15.057  25.741  1.00  0.00           O  
ATOM   1026  N   THR    68      35.803  16.000  27.174  1.00  0.00           N  
ATOM   1027  H   THR    68      36.554  15.809  27.821  1.00  0.00           H  
ATOM   1028  CA  THR    68      35.231  17.375  27.169  1.00  0.00           C  
ATOM   1029  HA  THR    68      34.153  17.256  27.061  1.00  0.00           H  
ATOM   1030  CB  THR    68      35.571  18.184  28.446  1.00  0.00           C  
ATOM   1031  HB  THR    68      36.658  18.220  28.521  1.00  0.00           H  
ATOM   1032  CG2 THR    68      34.890  19.522  28.493  1.00  0.00           C  
ATOM   1033 HG21 THR    68      33.807  19.398  28.504  1.00  0.00           H  
ATOM   1034 HG22 THR    68      35.108  20.022  29.436  1.00  0.00           H  
ATOM   1035 HG23 THR    68      35.083  20.201  27.663  1.00  0.00           H  
ATOM   1036  OG1 THR    68      35.150  17.510  29.559  1.00  0.00           O  
ATOM   1037  HG1 THR    68      35.485  16.613  29.483  1.00  0.00           H  
ATOM   1038  C   THR    68      35.919  18.050  25.957  1.00  0.00           C  
ATOM   1039  O   THR    68      37.139  18.038  25.728  1.00  0.00           O  
ATOM   1040  N   ASP    69      35.071  18.715  25.112  1.00  0.00           N  
ATOM   1041  H   ASP    69      34.119  18.652  25.443  1.00  0.00           H  
ATOM   1042  CA  ASP    69      35.510  19.592  24.042  1.00  0.00           C  
ATOM   1043  HA  ASP    69      36.535  19.368  23.745  1.00  0.00           H  
ATOM   1044  CB  ASP    69      34.740  19.274  22.750  1.00  0.00           C  
ATOM   1045  HB2 ASP    69      34.876  18.201  22.611  1.00  0.00           H  
ATOM   1046  HB3 ASP    69      33.693  19.528  22.915  1.00  0.00           H  
ATOM   1047  CG  ASP    69      35.267  20.074  21.572  1.00  0.00           C  
ATOM   1048  OD1 ASP    69      34.712  20.006  20.459  1.00  0.00           O  
ATOM   1049  OD2 ASP    69      36.210  20.869  21.703  1.00  0.00           O  
ATOM   1050  C   ASP    69      35.284  21.096  24.472  1.00  0.00           C  
ATOM   1051  O   ASP    69      34.155  21.548  24.436  1.00  0.00           O  
ATOM   1052  N   PRO    70      36.295  21.783  24.942  1.00  0.00           N  
ATOM   1053  CD  PRO    70      37.665  21.368  24.994  1.00  0.00           C  
ATOM   1054  HD2 PRO    70      37.987  20.980  24.027  1.00  0.00           H  
ATOM   1055  HD3 PRO    70      37.774  20.709  25.855  1.00  0.00           H  
ATOM   1056  CG  PRO    70      38.592  22.544  25.255  1.00  0.00           C  
ATOM   1057  HG2 PRO    70      38.955  23.007  24.337  1.00  0.00           H  
ATOM   1058  HG3 PRO    70      39.454  22.323  25.884  1.00  0.00           H  
ATOM   1059  CB  PRO    70      37.617  23.411  25.982  1.00  0.00           C  
ATOM   1060  HB2 PRO    70      37.832  24.477  26.051  1.00  0.00           H  
ATOM   1061  HB3 PRO    70      37.586  23.065  27.015  1.00  0.00           H  
ATOM   1062  CA  PRO    70      36.194  23.156  25.396  1.00  0.00           C  
ATOM   1063  HA  PRO    70      35.446  23.337  26.168  1.00  0.00           H  
ATOM   1064  C   PRO    70      35.917  24.121  24.263  1.00  0.00           C  
ATOM   1065  O   PRO    70      35.201  25.116  24.463  1.00  0.00           O  
ATOM   1066  N   ALA    71      36.408  23.793  23.046  1.00  0.00           N  
ATOM   1067  H   ALA    71      36.926  22.927  22.999  1.00  0.00           H  
ATOM   1068  CA  ALA    71      36.089  24.568  21.848  1.00  0.00           C  
ATOM   1069  HA  ALA    71      36.345  25.595  22.108  1.00  0.00           H  
ATOM   1070  CB  ALA    71      36.995  24.189  20.754  1.00  0.00           C  
ATOM   1071  HB1 ALA    71      36.771  24.724  19.831  1.00  0.00           H  
ATOM   1072  HB2 ALA    71      38.035  24.372  21.025  1.00  0.00           H  
ATOM   1073  HB3 ALA    71      36.995  23.104  20.643  1.00  0.00           H  
ATOM   1074  C   ALA    71      34.600  24.558  21.518  1.00  0.00           C  
ATOM   1075  O   ALA    71      34.134  25.469  20.810  1.00  0.00           O  
ATOM   1076  N   ALA    72      33.783  23.713  22.151  1.00  0.00           N  
ATOM   1077  H   ALA    72      34.100  22.961  22.746  1.00  0.00           H  
ATOM   1078  CA  ALA    72      32.310  23.906  22.101  1.00  0.00           C  
ATOM   1079  HA  ALA    72      32.082  23.946  21.036  1.00  0.00           H  
ATOM   1080  CB  ALA    72      31.599  22.695  22.731  1.00  0.00           C  
ATOM   1081  HB1 ALA    72      31.843  21.755  22.235  1.00  0.00           H  
ATOM   1082  HB2 ALA    72      31.791  22.560  23.795  1.00  0.00           H  
ATOM   1083  HB3 ALA    72      30.520  22.727  22.579  1.00  0.00           H  
ATOM   1084  C   ALA    72      31.883  25.271  22.676  1.00  0.00           C  
ATOM   1085  O   ALA    72      31.043  25.927  22.063  1.00  0.00           O  
ATOM   1086  N   GLY    73      32.458  25.812  23.748  1.00  0.00           N  
ATOM   1087  H   GLY    73      33.256  25.293  24.087  1.00  0.00           H  
ATOM   1088  CA  GLY    73      32.294  27.143  24.243  1.00  0.00           C  
ATOM   1089  HA2 GLY    73      31.233  27.308  24.429  1.00  0.00           H  
ATOM   1090  HA3 GLY    73      32.768  27.368  25.199  1.00  0.00           H  
ATOM   1091  C   GLY    73      32.761  28.262  23.380  1.00  0.00           C  
ATOM   1092  O   GLY    73      32.008  29.250  23.300  1.00  0.00           O  
ATOM   1093  N   ASP    74      33.942  28.173  22.636  1.00  0.00           N  
ATOM   1094  H   ASP    74      34.426  27.291  22.551  1.00  0.00           H  
ATOM   1095  CA  ASP    74      34.328  29.182  21.666  1.00  0.00           C  
ATOM   1096  HA  ASP    74      34.481  30.151  22.142  1.00  0.00           H  
ATOM   1097  CB  ASP    74      35.676  28.918  20.955  1.00  0.00           C  
ATOM   1098  HB2 ASP    74      35.501  28.230  20.128  1.00  0.00           H  
ATOM   1099  HB3 ASP    74      36.041  29.893  20.633  1.00  0.00           H  
ATOM   1100  CG  ASP    74      36.772  28.302  21.874  1.00  0.00           C  
ATOM   1101  OD1 ASP    74      37.620  27.575  21.331  1.00  0.00           O  
ATOM   1102  OD2 ASP    74      36.851  28.609  23.071  1.00  0.00           O  
ATOM   1103  C   ASP    74      33.353  29.274  20.560  1.00  0.00           C  
ATOM   1104  O   ASP    74      32.972  30.376  20.090  1.00  0.00           O  
ATOM   1105  N   ARG    75      33.005  28.105  19.973  1.00  0.00           N  
ATOM   1106  H   ARG    75      33.429  27.301  20.412  1.00  0.00           H  
ATOM   1107  CA  ARG    75      32.086  28.013  18.826  1.00  0.00           C  
ATOM   1108  HA  ARG    75      32.346  28.613  17.954  1.00  0.00           H  
ATOM   1109  CB  ARG    75      31.897  26.560  18.371  1.00  0.00           C  
ATOM   1110  HB2 ARG    75      31.801  25.859  19.200  1.00  0.00           H  
ATOM   1111  HB3 ARG    75      31.033  26.580  17.707  1.00  0.00           H  
ATOM   1112  CG  ARG    75      33.122  26.021  17.616  1.00  0.00           C  
ATOM   1113  HG2 ARG    75      33.464  26.793  16.926  1.00  0.00           H  
ATOM   1114  HG3 ARG    75      33.895  25.860  18.367  1.00  0.00           H  
ATOM   1115  CD  ARG    75      32.826  24.695  16.934  1.00  0.00           C  
ATOM   1116  HD2 ARG    75      31.976  24.824  16.264  1.00  0.00           H  
ATOM   1117  HD3 ARG    75      33.612  24.410  16.234  1.00  0.00           H  
ATOM   1118  NE  ARG    75      32.582  23.658  17.964  1.00  0.00           N  
ATOM   1119  HE  ARG    75      31.647  23.591  18.340  1.00  0.00           H  
ATOM   1120  CZ  ARG    75      33.414  22.715  18.382  1.00  0.00           C  
ATOM   1121  NH1 ARG    75      34.650  22.869  18.020  1.00  0.00           N  
ATOM   1122 HH11 ARG    75      34.938  23.548  17.330  1.00  0.00           H  
ATOM   1123 HH12 ARG    75      35.329  22.266  18.462  1.00  0.00           H  
ATOM   1124  NH2 ARG    75      33.033  21.840  19.226  1.00  0.00           N  
ATOM   1125 HH21 ARG    75      32.122  21.691  19.635  1.00  0.00           H  
ATOM   1126 HH22 ARG    75      33.778  21.229  19.528  1.00  0.00           H  
ATOM   1127  C   ARG    75      30.700  28.499  19.177  1.00  0.00           C  
ATOM   1128  O   ARG    75      30.154  29.405  18.521  1.00  0.00           O  
ATOM   1129  N   PHE    76      30.112  28.111  20.351  1.00  0.00           N  
ATOM   1130  H   PHE    76      30.536  27.349  20.861  1.00  0.00           H  
ATOM   1131  CA  PHE    76      28.921  28.701  20.895  1.00  0.00           C  
ATOM   1132  HA  PHE    76      28.037  28.509  20.287  1.00  0.00           H  
ATOM   1133  CB  PHE    76      28.747  28.046  22.263  1.00  0.00           C  
ATOM   1134  HB2 PHE    76      28.505  26.988  22.161  1.00  0.00           H  
ATOM   1135  HB3 PHE    76      29.699  28.022  22.793  1.00  0.00           H  
ATOM   1136  CG  PHE    76      27.716  28.719  23.172  1.00  0.00           C  
ATOM   1137  CD1 PHE    76      26.345  28.470  23.109  1.00  0.00           C  
ATOM   1138  HD1 PHE    76      25.987  27.815  22.328  1.00  0.00           H  
ATOM   1139  CE1 PHE    76      25.360  29.211  23.873  1.00  0.00           C  
ATOM   1140  HE1 PHE    76      24.305  29.064  23.695  1.00  0.00           H  
ATOM   1141  CZ  PHE    76      25.804  30.157  24.755  1.00  0.00           C  
ATOM   1142  HZ  PHE    76      25.089  30.689  25.365  1.00  0.00           H  
ATOM   1143  CE2 PHE    76      27.231  30.456  24.867  1.00  0.00           C  
ATOM   1144  HE2 PHE    76      27.566  31.221  25.552  1.00  0.00           H  
ATOM   1145  CD2 PHE    76      28.177  29.719  24.107  1.00  0.00           C  
ATOM   1146  HD2 PHE    76      29.233  29.939  24.169  1.00  0.00           H  
ATOM   1147  C   PHE    76      28.994  30.179  20.983  1.00  0.00           C  
ATOM   1148  O   PHE    76      27.960  30.797  20.689  1.00  0.00           O  
ATOM   1149  N   ALA    77      30.107  30.777  21.470  1.00  0.00           N  
ATOM   1150  H   ALA    77      30.785  30.218  21.969  1.00  0.00           H  
ATOM   1151  CA  ALA    77      30.225  32.243  21.566  1.00  0.00           C  
ATOM   1152  HA  ALA    77      29.403  32.619  22.176  1.00  0.00           H  
ATOM   1153  CB  ALA    77      31.538  32.569  22.119  1.00  0.00           C  
ATOM   1154  HB1 ALA    77      32.203  32.138  21.370  1.00  0.00           H  
ATOM   1155  HB2 ALA    77      31.638  33.647  22.243  1.00  0.00           H  
ATOM   1156  HB3 ALA    77      31.562  32.177  23.135  1.00  0.00           H  
ATOM   1157  C   ALA    77      30.048  32.859  20.135  1.00  0.00           C  
ATOM   1158  O   ALA    77      29.639  33.987  20.008  1.00  0.00           O  
ATOM   1159  N   ALA    78      30.504  32.193  19.044  1.00  0.00           N  
ATOM   1160  H   ALA    78      30.800  31.227  19.051  1.00  0.00           H  
ATOM   1161  CA  ALA    78      30.570  32.862  17.732  1.00  0.00           C  
ATOM   1162  HA  ALA    78      31.202  33.729  17.925  1.00  0.00           H  
ATOM   1163  CB  ALA    78      31.270  32.065  16.554  1.00  0.00           C  
ATOM   1164  HB1 ALA    78      30.656  31.189  16.347  1.00  0.00           H  
ATOM   1165  HB2 ALA    78      31.406  32.754  15.720  1.00  0.00           H  
ATOM   1166  HB3 ALA    78      32.229  31.596  16.775  1.00  0.00           H  
ATOM   1167  C   ALA    78      29.182  33.311  17.199  1.00  0.00           C  
ATOM   1168  O   ALA    78      29.112  34.335  16.557  1.00  0.00           O  
ATOM   1169  N   HID    79      28.102  32.691  17.671  1.00  0.00           N  
ATOM   1170  H   HID    79      28.301  31.870  18.226  1.00  0.00           H  
ATOM   1171  CA  HID    79      26.757  32.984  17.270  1.00  0.00           C  
ATOM   1172  HA  HID    79      26.663  32.958  16.185  1.00  0.00           H  
ATOM   1173  CB  HID    79      25.855  31.840  17.712  1.00  0.00           C  
ATOM   1174  HB2 HID    79      25.946  31.643  18.781  1.00  0.00           H  
ATOM   1175  HB3 HID    79      24.809  32.114  17.572  1.00  0.00           H  
ATOM   1176  CG  HID    79      26.192  30.566  17.078  1.00  0.00           C  
ATOM   1177  ND1 HID    79      26.259  30.260  15.654  1.00  0.00           N  
ATOM   1178  HD1 HID    79      26.333  30.953  14.923  1.00  0.00           H  
ATOM   1179  CE1 HID    79      26.640  28.977  15.532  1.00  0.00           C  
ATOM   1180  HE1 HID    79      26.831  28.520  14.572  1.00  0.00           H  
ATOM   1181  NE2 HID    79      26.785  28.454  16.773  1.00  0.00           N  
ATOM   1182  CD2 HID    79      26.484  29.435  17.689  1.00  0.00           C  
ATOM   1183  HD2 HID    79      26.398  29.180  18.735  1.00  0.00           H  
ATOM   1184  C   HID    79      26.231  34.288  17.890  1.00  0.00           C  
ATOM   1185  O   HID    79      25.333  34.802  17.248  1.00  0.00           O  
ATOM   1186  N   PHE    80      26.858  34.758  18.975  1.00  0.00           N  
ATOM   1187  H   PHE    80      27.461  34.129  19.486  1.00  0.00           H  
ATOM   1188  CA  PHE    80      26.498  36.118  19.408  1.00  0.00           C  
ATOM   1189  HA  PHE    80      25.439  36.173  19.656  1.00  0.00           H  
ATOM   1190  CB  PHE    80      27.360  36.551  20.581  1.00  0.00           C  
ATOM   1191  HB2 PHE    80      28.411  36.437  20.317  1.00  0.00           H  
ATOM   1192  HB3 PHE    80      27.170  37.598  20.820  1.00  0.00           H  
ATOM   1193  CG  PHE    80      27.224  35.744  21.873  1.00  0.00           C  
ATOM   1194  CD1 PHE    80      27.915  36.275  23.026  1.00  0.00           C  
ATOM   1195  HD1 PHE    80      28.465  37.195  22.894  1.00  0.00           H  
ATOM   1196  CE1 PHE    80      27.780  35.704  24.289  1.00  0.00           C  
ATOM   1197  HE1 PHE    80      28.221  36.169  25.158  1.00  0.00           H  
ATOM   1198  CZ  PHE    80      26.893  34.625  24.501  1.00  0.00           C  
ATOM   1199  HZ  PHE    80      26.771  34.267  25.513  1.00  0.00           H  
ATOM   1200  CE2 PHE    80      26.227  34.076  23.403  1.00  0.00           C  
ATOM   1201  HE2 PHE    80      25.611  33.204  23.566  1.00  0.00           H  
ATOM   1202  CD2 PHE    80      26.379  34.595  22.110  1.00  0.00           C  
ATOM   1203  HD2 PHE    80      25.859  34.303  21.209  1.00  0.00           H  
ATOM   1204  C   PHE    80      26.630  37.191  18.361  1.00  0.00           C  
ATOM   1205  O   PHE    80      25.992  38.225  18.492  1.00  0.00           O  
ATOM   1206  N   HIE    81      27.435  36.966  17.275  1.00  0.00           N  
ATOM   1207  H   HIE    81      27.941  36.092  17.251  1.00  0.00           H  
ATOM   1208  CA  HIE    81      27.643  37.924  16.168  1.00  0.00           C  
ATOM   1209  HA  HIE    81      27.615  38.929  16.589  1.00  0.00           H  
ATOM   1210  CB  HIE    81      28.983  37.602  15.479  1.00  0.00           C  
ATOM   1211  HB2 HIE    81      28.931  36.600  15.054  1.00  0.00           H  
ATOM   1212  HB3 HIE    81      29.157  38.276  14.640  1.00  0.00           H  
ATOM   1213  CG  HIE    81      30.223  37.740  16.417  1.00  0.00           C  
ATOM   1214  ND1 HIE    81      30.601  38.959  17.014  1.00  0.00           N  
ATOM   1215  CE1 HIE    81      31.774  38.684  17.578  1.00  0.00           C  
ATOM   1216  HE1 HIE    81      32.261  39.379  18.247  1.00  0.00           H  
ATOM   1217  NE2 HIE    81      32.178  37.401  17.346  1.00  0.00           N  
ATOM   1218  HE2 HIE    81      33.010  36.944  17.691  1.00  0.00           H  
ATOM   1219  CD2 HIE    81      31.163  36.724  16.678  1.00  0.00           C  
ATOM   1220  HD2 HIE    81      31.273  35.739  16.249  1.00  0.00           H  
ATOM   1221  C   HIE    81      26.506  37.769  15.171  1.00  0.00           C  
ATOM   1222  O   HIE    81      26.245  38.660  14.340  1.00  0.00           O  
ATOM   1223  N   GLU    82      25.683  36.739  15.127  1.00  0.00           N  
ATOM   1224  H   GLU    82      25.681  36.040  15.857  1.00  0.00           H  
ATOM   1225  CA  GLU    82      24.787  36.402  13.995  1.00  0.00           C  
ATOM   1226  HA  GLU    82      25.273  36.806  13.107  1.00  0.00           H  
ATOM   1227  CB  GLU    82      24.636  34.892  13.798  1.00  0.00           C  
ATOM   1228  HB2 GLU    82      24.266  34.495  14.743  1.00  0.00           H  
ATOM   1229  HB3 GLU    82      23.761  34.788  13.157  1.00  0.00           H  
ATOM   1230  CG  GLU    82      25.787  34.219  13.091  1.00  0.00           C  
ATOM   1231  HG2 GLU    82      25.800  34.335  12.007  1.00  0.00           H  
ATOM   1232  HG3 GLU    82      26.688  34.688  13.487  1.00  0.00           H  
ATOM   1233  CD  GLU    82      25.716  32.657  13.342  1.00  0.00           C  
ATOM   1234  OE1 GLU    82      26.649  31.871  13.074  1.00  0.00           O  
ATOM   1235  OE2 GLU    82      24.723  32.203  13.946  1.00  0.00           O  
ATOM   1236  C   GLU    82      23.319  37.082  14.201  1.00  0.00           C  
ATOM   1237  O   GLU    82      22.893  37.410  15.289  1.00  0.00           O  
ATOM   1238  N   GLU    83      22.638  37.285  13.053  1.00  0.00           N  
ATOM   1239  H   GLU    83      23.065  37.240  12.139  1.00  0.00           H  
ATOM   1240  CA  GLU    83      21.185  37.589  12.968  1.00  0.00           C  
ATOM   1241  HA  GLU    83      20.718  37.191  13.869  1.00  0.00           H  
ATOM   1242  CB  GLU    83      20.990  39.075  13.274  1.00  0.00           C  
ATOM   1243  HB2 GLU    83      21.595  39.310  14.150  1.00  0.00           H  
ATOM   1244  HB3 GLU    83      21.317  39.631  12.395  1.00  0.00           H  
ATOM   1245  CG  GLU    83      19.600  39.446  13.647  1.00  0.00           C  
ATOM   1246  HG2 GLU    83      18.986  39.116  12.809  1.00  0.00           H  
ATOM   1247  HG3 GLU    83      19.166  38.864  14.460  1.00  0.00           H  
ATOM   1248  CD  GLU    83      19.363  40.965  13.825  1.00  0.00           C  
ATOM   1249  OE1 GLU    83      19.781  41.700  12.856  1.00  0.00           O  
ATOM   1250  OE2 GLU    83      18.913  41.442  14.890  1.00  0.00           O  
ATOM   1251  C   GLU    83      20.470  37.046  11.738  1.00  0.00           C  
ATOM   1252  O   GLU    83      21.121  36.587  10.794  1.00  0.00           O  
ATOM   1253  N   ARG    84      19.149  36.844  11.760  1.00  0.00           N  
ATOM   1254  H   ARG    84      18.625  37.089  12.588  1.00  0.00           H  
ATOM   1255  CA  ARG    84      18.427  36.175  10.643  1.00  0.00           C  
ATOM   1256  HA  ARG    84      17.374  36.231  10.921  1.00  0.00           H  
ATOM   1257  CB  ARG    84      18.621  36.903   9.318  1.00  0.00           C  
ATOM   1258  HB2 ARG    84      19.516  36.577   8.787  1.00  0.00           H  
ATOM   1259  HB3 ARG    84      17.943  36.485   8.574  1.00  0.00           H  
ATOM   1260  CG  ARG    84      18.499  38.435   9.393  1.00  0.00           C  
ATOM   1261  HG2 ARG    84      17.482  38.748   9.632  1.00  0.00           H  
ATOM   1262  HG3 ARG    84      19.198  38.918  10.076  1.00  0.00           H  
ATOM   1263  CD  ARG    84      18.707  39.020   7.981  1.00  0.00           C  
ATOM   1264  HD2 ARG    84      19.554  38.507   7.526  1.00  0.00           H  
ATOM   1265  HD3 ARG    84      17.815  38.689   7.449  1.00  0.00           H  
ATOM   1266  NE  ARG    84      18.974  40.434   7.975  1.00  0.00           N  
ATOM   1267  HE  ARG    84      19.261  40.868   8.840  1.00  0.00           H  
ATOM   1268  CZ  ARG    84      19.006  41.118   6.865  1.00  0.00           C  
ATOM   1269  NH1 ARG    84      18.844  40.575   5.684  1.00  0.00           N  
ATOM   1270 HH11 ARG    84      18.699  39.581   5.573  1.00  0.00           H  
ATOM   1271 HH12 ARG    84      19.109  41.144   4.893  1.00  0.00           H  
ATOM   1272  NH2 ARG    84      19.182  42.415   6.978  1.00  0.00           N  
ATOM   1273 HH21 ARG    84      19.257  42.808   7.906  1.00  0.00           H  
ATOM   1274 HH22 ARG    84      18.911  43.033   6.227  1.00  0.00           H  
ATOM   1275  C   ARG    84      18.736  34.678  10.576  1.00  0.00           C  
ATOM   1276  O   ARG    84      18.489  34.034   9.556  1.00  0.00           O  
ATOM   1277  N   ALA    85      19.287  34.089  11.593  1.00  0.00           N  
ATOM   1278  H   ALA    85      19.661  34.578  12.394  1.00  0.00           H  
ATOM   1279  CA  ALA    85      19.540  32.707  11.545  1.00  0.00           C  
ATOM   1280  HA  ALA    85      20.192  32.616  10.676  1.00  0.00           H  
ATOM   1281  CB  ALA    85      20.377  32.411  12.809  1.00  0.00           C  
ATOM   1282  HB1 ALA    85      20.796  31.408  12.728  1.00  0.00           H  
ATOM   1283  HB2 ALA    85      21.246  33.070  12.824  1.00  0.00           H  
ATOM   1284  HB3 ALA    85      19.872  32.471  13.773  1.00  0.00           H  
ATOM   1285  C   ALA    85      18.271  31.911  11.405  1.00  0.00           C  
ATOM   1286  O   ALA    85      17.300  32.131  12.156  1.00  0.00           O  
ATOM   1287  N   GLY    86      18.376  30.827  10.638  1.00  0.00           N  
ATOM   1288  H   GLY    86      19.280  30.575  10.263  1.00  0.00           H  
ATOM   1289  CA  GLY    86      17.398  29.758  10.467  1.00  0.00           C  
ATOM   1290  HA2 GLY    86      16.435  30.268  10.461  1.00  0.00           H  
ATOM   1291  HA3 GLY    86      17.504  29.246   9.511  1.00  0.00           H  
ATOM   1292  C   GLY    86      17.263  28.869  11.708  1.00  0.00           C  
ATOM   1293  O   GLY    86      18.071  29.106  12.631  1.00  0.00           O  
ATOM   1294  N   GLY    87      16.228  28.124  11.759  1.00  0.00           N  
ATOM   1295  H   GLY    87      15.820  27.939  10.854  1.00  0.00           H  
ATOM   1296  CA  GLY    87      15.832  27.377  12.924  1.00  0.00           C  
ATOM   1297  HA2 GLY    87      15.487  28.059  13.700  1.00  0.00           H  
ATOM   1298  HA3 GLY    87      14.980  26.770  12.616  1.00  0.00           H  
ATOM   1299  C   GLY    87      16.883  26.481  13.594  1.00  0.00           C  
ATOM   1300  O   GLY    87      17.265  25.442  13.019  1.00  0.00           O  
ATOM   1301  N   ASP    88      17.285  26.823  14.782  1.00  0.00           N  
ATOM   1302  H   ASP    88      16.875  27.628  15.235  1.00  0.00           H  
ATOM   1303  CA  ASP    88      18.347  26.105  15.653  1.00  0.00           C  
ATOM   1304  HA  ASP    88      18.161  25.037  15.536  1.00  0.00           H  
ATOM   1305  CB  ASP    88      19.764  26.387  15.133  1.00  0.00           C  
ATOM   1306  HB2 ASP    88      20.436  25.725  15.679  1.00  0.00           H  
ATOM   1307  HB3 ASP    88      19.881  26.260  14.056  1.00  0.00           H  
ATOM   1308  CG  ASP    88      20.299  27.762  15.500  1.00  0.00           C  
ATOM   1309  OD1 ASP    88      21.426  28.012  15.075  1.00  0.00           O  
ATOM   1310  OD2 ASP    88      19.686  28.646  16.110  1.00  0.00           O  
ATOM   1311  C   ASP    88      18.093  26.532  17.186  1.00  0.00           C  
ATOM   1312  O   ASP    88      17.299  27.457  17.372  1.00  0.00           O  
ATOM   1313  N   PRO    89      18.832  25.989  18.123  1.00  0.00           N  
ATOM   1314  CD  PRO    89      19.830  24.852  18.016  1.00  0.00           C  
ATOM   1315  HD2 PRO    89      20.835  25.217  17.804  1.00  0.00           H  
ATOM   1316  HD3 PRO    89      19.529  24.114  17.273  1.00  0.00           H  
ATOM   1317  CG  PRO    89      19.773  24.156  19.395  1.00  0.00           C  
ATOM   1318  HG2 PRO    89      20.685  23.717  19.800  1.00  0.00           H  
ATOM   1319  HG3 PRO    89      19.023  23.369  19.311  1.00  0.00           H  
ATOM   1320  CB  PRO    89      19.508  25.273  20.358  1.00  0.00           C  
ATOM   1321  HB2 PRO    89      20.471  25.714  20.617  1.00  0.00           H  
ATOM   1322  HB3 PRO    89      19.007  24.833  21.221  1.00  0.00           H  
ATOM   1323  CA  PRO    89      18.667  26.291  19.522  1.00  0.00           C  
ATOM   1324  HA  PRO    89      17.621  26.097  19.760  1.00  0.00           H  
ATOM   1325  C   PRO    89      19.041  27.662  20.008  1.00  0.00           C  
ATOM   1326  O   PRO    89      18.875  27.964  21.187  1.00  0.00           O  
ATOM   1327  N   LEU    90      19.504  28.592  19.204  1.00  0.00           N  
ATOM   1328  H   LEU    90      19.713  28.315  18.255  1.00  0.00           H  
ATOM   1329  CA  LEU    90      20.100  29.842  19.683  1.00  0.00           C  
ATOM   1330  HA  LEU    90      20.058  29.930  20.768  1.00  0.00           H  
ATOM   1331  CB  LEU    90      21.599  29.814  19.314  1.00  0.00           C  
ATOM   1332  HB2 LEU    90      21.643  29.575  18.251  1.00  0.00           H  
ATOM   1333  HB3 LEU    90      21.992  30.806  19.535  1.00  0.00           H  
ATOM   1334  CG  LEU    90      22.402  28.759  20.065  1.00  0.00           C  
ATOM   1335  HG  LEU    90      21.872  27.846  19.796  1.00  0.00           H  
ATOM   1336  CD1 LEU    90      23.778  28.698  19.517  1.00  0.00           C  
ATOM   1337 HD11 LEU    90      23.806  28.585  18.433  1.00  0.00           H  
ATOM   1338 HD12 LEU    90      24.209  29.626  19.891  1.00  0.00           H  
ATOM   1339 HD13 LEU    90      24.271  27.815  19.925  1.00  0.00           H  
ATOM   1340  CD2 LEU    90      22.495  28.919  21.594  1.00  0.00           C  
ATOM   1341 HD21 LEU    90      23.101  28.071  21.914  1.00  0.00           H  
ATOM   1342 HD22 LEU    90      23.058  29.811  21.868  1.00  0.00           H  
ATOM   1343 HD23 LEU    90      21.580  28.935  22.185  1.00  0.00           H  
ATOM   1344  C   LEU    90      19.385  31.124  19.189  1.00  0.00           C  
ATOM   1345  O   LEU    90      19.955  32.188  19.043  1.00  0.00           O  
ATOM   1346  N   ASP    91      18.106  30.988  18.848  1.00  0.00           N  
ATOM   1347  H   ASP    91      17.595  30.135  19.025  1.00  0.00           H  
ATOM   1348  CA  ASP    91      17.306  32.118  18.324  1.00  0.00           C  
ATOM   1349  HA  ASP    91      17.810  32.407  17.403  1.00  0.00           H  
ATOM   1350  CB  ASP    91      15.865  31.619  17.931  1.00  0.00           C  
ATOM   1351  HB2 ASP    91      15.958  30.830  17.184  1.00  0.00           H  
ATOM   1352  HB3 ASP    91      15.469  31.092  18.799  1.00  0.00           H  
ATOM   1353  CG  ASP    91      14.950  32.647  17.325  1.00  0.00           C  
ATOM   1354  OD1 ASP    91      15.250  33.082  16.210  1.00  0.00           O  
ATOM   1355  OD2 ASP    91      14.010  33.153  18.111  1.00  0.00           O  
ATOM   1356  C   ASP    91      17.334  33.349  19.165  1.00  0.00           C  
ATOM   1357  O   ASP    91      17.654  34.440  18.754  1.00  0.00           O  
ATOM   1358  N   ALA    92      17.202  33.085  20.431  1.00  0.00           N  
ATOM   1359  H   ALA    92      16.957  32.133  20.665  1.00  0.00           H  
ATOM   1360  CA  ALA    92      17.132  34.019  21.481  1.00  0.00           C  
ATOM   1361  HA  ALA    92      16.467  34.830  21.186  1.00  0.00           H  
ATOM   1362  CB  ALA    92      16.665  33.224  22.717  1.00  0.00           C  
ATOM   1363  HB1 ALA    92      15.815  32.554  22.587  1.00  0.00           H  
ATOM   1364  HB2 ALA    92      17.572  32.673  22.967  1.00  0.00           H  
ATOM   1365  HB3 ALA    92      16.565  33.828  23.619  1.00  0.00           H  
ATOM   1366  C   ALA    92      18.523  34.639  21.825  1.00  0.00           C  
ATOM   1367  O   ALA    92      18.616  35.608  22.563  1.00  0.00           O  
ATOM   1368  N   TYR    93      19.611  34.078  21.281  1.00  0.00           N  
ATOM   1369  H   TYR    93      19.552  33.268  20.680  1.00  0.00           H  
ATOM   1370  CA  TYR    93      20.924  34.721  21.398  1.00  0.00           C  
ATOM   1371  HA  TYR    93      20.984  35.221  22.364  1.00  0.00           H  
ATOM   1372  CB  TYR    93      22.037  33.654  21.501  1.00  0.00           C  
ATOM   1373  HB2 TYR    93      21.793  32.972  20.687  1.00  0.00           H  
ATOM   1374  HB3 TYR    93      22.997  34.144  21.338  1.00  0.00           H  
ATOM   1375  CG  TYR    93      21.999  32.947  22.806  1.00  0.00           C  
ATOM   1376  CD1 TYR    93      21.151  31.780  22.928  1.00  0.00           C  
ATOM   1377  HD1 TYR    93      20.490  31.603  22.093  1.00  0.00           H  
ATOM   1378  CE1 TYR    93      21.306  30.956  24.082  1.00  0.00           C  
ATOM   1379  HE1 TYR    93      20.690  30.081  24.230  1.00  0.00           H  
ATOM   1380  CZ  TYR    93      22.260  31.252  25.068  1.00  0.00           C  
ATOM   1381  OH  TYR    93      22.391  30.452  26.205  1.00  0.00           O  
ATOM   1382  HH  TYR    93      21.614  29.900  26.314  1.00  0.00           H  
ATOM   1383  CE2 TYR    93      22.967  32.495  25.026  1.00  0.00           C  
ATOM   1384  HE2 TYR    93      23.673  32.720  25.811  1.00  0.00           H  
ATOM   1385  CD2 TYR    93      22.869  33.274  23.839  1.00  0.00           C  
ATOM   1386  HD2 TYR    93      23.527  34.129  23.780  1.00  0.00           H  
ATOM   1387  C   TYR    93      21.261  35.696  20.258  1.00  0.00           C  
ATOM   1388  O   TYR    93      22.171  36.495  20.385  1.00  0.00           O  
ATOM   1389  N   ARG    94      20.486  35.628  19.199  1.00  0.00           N  
ATOM   1390  H   ARG    94      19.708  35.009  19.379  1.00  0.00           H  
ATOM   1391  CA  ARG    94      20.795  36.374  17.926  1.00  0.00           C  
ATOM   1392  HA  ARG    94      21.857  36.214  17.741  1.00  0.00           H  
ATOM   1393  CB  ARG    94      20.125  35.734  16.689  1.00  0.00           C  
ATOM   1394  HB2 ARG    94      19.055  35.737  16.901  1.00  0.00           H  
ATOM   1395  HB3 ARG    94      20.270  36.362  15.810  1.00  0.00           H  
ATOM   1396  CG  ARG    94      20.550  34.251  16.252  1.00  0.00           C  
ATOM   1397  HG2 ARG    94      20.049  33.519  16.885  1.00  0.00           H  
ATOM   1398  HG3 ARG    94      20.394  33.998  15.203  1.00  0.00           H  
ATOM   1399  CD  ARG    94      21.993  33.811  16.584  1.00  0.00           C  
ATOM   1400  HD2 ARG    94      22.585  34.718  16.458  1.00  0.00           H  
ATOM   1401  HD3 ARG    94      22.148  33.700  17.657  1.00  0.00           H  
ATOM   1402  NE  ARG    94      22.541  32.696  15.777  1.00  0.00           N  
ATOM   1403  HE  ARG    94      23.390  32.806  15.242  1.00  0.00           H  
ATOM   1404  CZ  ARG    94      22.062  31.512  15.683  1.00  0.00           C  
ATOM   1405  NH1 ARG    94      21.056  31.133  16.444  1.00  0.00           N  
ATOM   1406 HH11 ARG    94      20.573  31.715  17.113  1.00  0.00           H  
ATOM   1407 HH12 ARG    94      20.922  30.134  16.377  1.00  0.00           H  
ATOM   1408  NH2 ARG    94      22.469  30.625  14.852  1.00  0.00           N  
ATOM   1409 HH21 ARG    94      23.256  30.993  14.337  1.00  0.00           H  
ATOM   1410 HH22 ARG    94      22.152  29.666  14.840  1.00  0.00           H  
ATOM   1411  C   ARG    94      20.562  37.867  18.000  1.00  0.00           C  
ATOM   1412  O   ARG    94      19.773  38.360  18.841  1.00  0.00           O  
ATOM   1413  N   GLY    95      21.355  38.658  17.254  1.00  0.00           N  
ATOM   1414  H   GLY    95      21.937  38.210  16.561  1.00  0.00           H  
ATOM   1415  CA  GLY    95      21.425  40.109  17.297  1.00  0.00           C  
ATOM   1416  HA2 GLY    95      21.997  40.470  16.442  1.00  0.00           H  
ATOM   1417  HA3 GLY    95      20.423  40.515  17.153  1.00  0.00           H  
ATOM   1418  C   GLY    95      22.093  40.767  18.497  1.00  0.00           C  
ATOM   1419  O   GLY    95      22.785  40.070  19.252  1.00  0.00           O  
ATOM   1420  N   TYR    96      21.936  42.103  18.710  1.00  0.00           N  
ATOM   1421  H   TYR    96      21.316  42.571  18.064  1.00  0.00           H  
ATOM   1422  CA  TYR    96      22.186  42.824  19.926  1.00  0.00           C  
ATOM   1423  HA  TYR    96      23.077  42.443  20.426  1.00  0.00           H  
ATOM   1424  CB  TYR    96      22.357  44.345  19.863  1.00  0.00           C  
ATOM   1425  HB2 TYR    96      23.242  44.642  19.301  1.00  0.00           H  
ATOM   1426  HB3 TYR    96      21.464  44.753  19.388  1.00  0.00           H  
ATOM   1427  CG  TYR    96      22.618  45.054  21.216  1.00  0.00           C  
ATOM   1428  CD1 TYR    96      21.682  45.899  21.731  1.00  0.00           C  
ATOM   1429  HD1 TYR    96      20.673  45.971  21.352  1.00  0.00           H  
ATOM   1430  CE1 TYR    96      21.859  46.447  23.008  1.00  0.00           C  
ATOM   1431  HE1 TYR    96      21.023  46.982  23.436  1.00  0.00           H  
ATOM   1432  CZ  TYR    96      23.100  46.349  23.644  1.00  0.00           C  
ATOM   1433  OH  TYR    96      23.276  46.779  24.932  1.00  0.00           O  
ATOM   1434  HH  TYR    96      24.178  46.617  25.220  1.00  0.00           H  
ATOM   1435  CE2 TYR    96      24.149  45.614  22.988  1.00  0.00           C  
ATOM   1436  HE2 TYR    96      25.153  45.632  23.384  1.00  0.00           H  
ATOM   1437  CD2 TYR    96      23.915  45.013  21.726  1.00  0.00           C  
ATOM   1438  HD2 TYR    96      24.722  44.434  21.301  1.00  0.00           H  
ATOM   1439  C   TYR    96      21.243  42.340  21.024  1.00  0.00           C  
ATOM   1440  O   TYR    96      20.113  42.109  20.736  1.00  0.00           O  
ATOM   1441  N   ARG    97      21.675  42.182  22.216  1.00  0.00           N  
ATOM   1442  H   ARG    97      22.654  42.397  22.341  1.00  0.00           H  
ATOM   1443  CA  ARG    97      20.891  41.913  23.439  1.00  0.00           C  
ATOM   1444  HA  ARG    97      19.832  42.120  23.279  1.00  0.00           H  
ATOM   1445  CB  ARG    97      21.135  40.462  23.849  1.00  0.00           C  
ATOM   1446  HB2 ARG    97      22.209  40.300  23.944  1.00  0.00           H  
ATOM   1447  HB3 ARG    97      20.729  40.139  24.807  1.00  0.00           H  
ATOM   1448  CG  ARG    97      20.765  39.333  22.855  1.00  0.00           C  
ATOM   1449  HG2 ARG    97      21.133  39.625  21.871  1.00  0.00           H  
ATOM   1450  HG3 ARG    97      21.108  38.359  23.203  1.00  0.00           H  
ATOM   1451  CD  ARG    97      19.265  39.200  22.787  1.00  0.00           C  
ATOM   1452  HD2 ARG    97      18.960  38.716  23.715  1.00  0.00           H  
ATOM   1453  HD3 ARG    97      18.763  40.168  22.793  1.00  0.00           H  
ATOM   1454  NE  ARG    97      18.940  38.443  21.611  1.00  0.00           N  
ATOM   1455  HE  ARG    97      19.617  38.193  20.904  1.00  0.00           H  
ATOM   1456  CZ  ARG    97      17.678  38.194  21.339  1.00  0.00           C  
ATOM   1457  NH1 ARG    97      16.663  38.262  22.156  1.00  0.00           N  
ATOM   1458 HH11 ARG    97      16.686  38.502  23.137  1.00  0.00           H  
ATOM   1459 HH12 ARG    97      15.816  37.882  21.759  1.00  0.00           H  
ATOM   1460  NH2 ARG    97      17.474  37.671  20.168  1.00  0.00           N  
ATOM   1461 HH21 ARG    97      18.244  37.667  19.514  1.00  0.00           H  
ATOM   1462 HH22 ARG    97      16.523  37.504  19.871  1.00  0.00           H  
ATOM   1463  C   ARG    97      21.410  42.775  24.509  1.00  0.00           C  
ATOM   1464  O   ARG    97      22.550  43.246  24.500  1.00  0.00           O  
ATOM   1465  N   HIE    98      20.534  43.022  25.499  1.00  0.00           N  
ATOM   1466  H   HIE    98      19.642  42.550  25.443  1.00  0.00           H  
ATOM   1467  CA  HIE    98      20.791  43.868  26.617  1.00  0.00           C  
ATOM   1468  HA  HIE    98      21.863  44.065  26.656  1.00  0.00           H  
ATOM   1469  CB  HIE    98      20.294  45.271  26.216  1.00  0.00           C  
ATOM   1470  HB2 HIE    98      20.782  46.030  26.828  1.00  0.00           H  
ATOM   1471  HB3 HIE    98      20.684  45.435  25.211  1.00  0.00           H  
ATOM   1472  CG  HIE    98      18.844  45.509  26.271  1.00  0.00           C  
ATOM   1473  ND1 HIE    98      17.906  45.365  25.219  1.00  0.00           N  
ATOM   1474  CE1 HIE    98      16.684  45.472  25.818  1.00  0.00           C  
ATOM   1475  HE1 HIE    98      15.763  45.173  25.339  1.00  0.00           H  
ATOM   1476  NE2 HIE    98      16.773  45.694  27.164  1.00  0.00           N  
ATOM   1477  HE2 HIE    98      16.020  45.726  27.836  1.00  0.00           H  
ATOM   1478  CD2 HIE    98      18.163  45.674  27.471  1.00  0.00           C  
ATOM   1479  HD2 HIE    98      18.614  45.640  28.451  1.00  0.00           H  
ATOM   1480  C   HIE    98      20.327  43.430  27.992  1.00  0.00           C  
ATOM   1481  O   HIE    98      20.772  43.966  29.051  1.00  0.00           O  
ATOM   1482  N   VAL    99      19.378  42.432  28.040  1.00  0.00           N  
ATOM   1483  H   VAL    99      19.007  42.096  27.163  1.00  0.00           H  
ATOM   1484  CA  VAL    99      18.491  42.145  29.134  1.00  0.00           C  
ATOM   1485  HA  VAL    99      17.996  43.040  29.513  1.00  0.00           H  
ATOM   1486  CB  VAL    99      17.396  41.226  28.589  1.00  0.00           C  
ATOM   1487  HB  VAL    99      17.807  40.710  27.722  1.00  0.00           H  
ATOM   1488  CG1 VAL    99      16.664  40.206  29.484  1.00  0.00           C  
ATOM   1489 HG11 VAL    99      16.036  39.658  28.781  1.00  0.00           H  
ATOM   1490 HG12 VAL    99      17.343  39.482  29.933  1.00  0.00           H  
ATOM   1491 HG13 VAL    99      16.095  40.659  30.296  1.00  0.00           H  
ATOM   1492  CG2 VAL    99      16.224  42.033  27.998  1.00  0.00           C  
ATOM   1493 HG21 VAL    99      15.806  42.694  28.758  1.00  0.00           H  
ATOM   1494 HG22 VAL    99      16.458  42.803  27.262  1.00  0.00           H  
ATOM   1495 HG23 VAL    99      15.352  41.455  27.694  1.00  0.00           H  
ATOM   1496  C   VAL    99      19.280  41.423  30.215  1.00  0.00           C  
ATOM   1497  O   VAL    99      20.121  40.523  29.949  1.00  0.00           O  
ATOM   1498  N   ARG   100      18.999  41.766  31.485  1.00  0.00           N  
ATOM   1499  H   ARG   100      18.312  42.497  31.601  1.00  0.00           H  
ATOM   1500  CA  ARG   100      19.420  41.151  32.724  1.00  0.00           C  
ATOM   1501  HA  ARG   100      19.737  40.144  32.452  1.00  0.00           H  
ATOM   1502  CB  ARG   100      20.685  41.770  33.332  1.00  0.00           C  
ATOM   1503  HB2 ARG   100      20.877  41.351  34.320  1.00  0.00           H  
ATOM   1504  HB3 ARG   100      21.528  41.488  32.701  1.00  0.00           H  
ATOM   1505  CG  ARG   100      20.870  43.333  33.605  1.00  0.00           C  
ATOM   1506  HG2 ARG   100      20.115  43.740  34.278  1.00  0.00           H  
ATOM   1507  HG3 ARG   100      21.786  43.510  34.169  1.00  0.00           H  
ATOM   1508  CD  ARG   100      21.101  44.143  32.408  1.00  0.00           C  
ATOM   1509  HD2 ARG   100      22.124  44.007  32.058  1.00  0.00           H  
ATOM   1510  HD3 ARG   100      20.378  43.788  31.673  1.00  0.00           H  
ATOM   1511  NE  ARG   100      20.935  45.590  32.616  1.00  0.00           N  
ATOM   1512  HE  ARG   100      20.951  45.934  33.565  1.00  0.00           H  
ATOM   1513  CZ  ARG   100      20.933  46.568  31.714  1.00  0.00           C  
ATOM   1514  NH1 ARG   100      20.852  46.324  30.483  1.00  0.00           N  
ATOM   1515 HH11 ARG   100      21.052  45.415  30.090  1.00  0.00           H  
ATOM   1516 HH12 ARG   100      20.742  47.123  29.876  1.00  0.00           H  
ATOM   1517  NH2 ARG   100      21.018  47.864  32.023  1.00  0.00           N  
ATOM   1518 HH21 ARG   100      21.160  48.096  32.995  1.00  0.00           H  
ATOM   1519 HH22 ARG   100      20.713  48.479  31.282  1.00  0.00           H  
ATOM   1520  C   ARG   100      18.344  41.058  33.817  1.00  0.00           C  
ATOM   1521  O   ARG   100      17.482  41.983  33.903  1.00  0.00           O  
ATOM   1522  N   VAL   101      18.413  39.988  34.649  1.00  0.00           N  
ATOM   1523  H   VAL   101      19.117  39.299  34.428  1.00  0.00           H  
ATOM   1524  CA  VAL   101      17.622  39.812  35.877  1.00  0.00           C  
ATOM   1525  HA  VAL   101      16.658  40.193  35.541  1.00  0.00           H  
ATOM   1526  CB  VAL   101      17.437  38.325  36.190  1.00  0.00           C  
ATOM   1527  HB  VAL   101      17.098  37.825  35.283  1.00  0.00           H  
ATOM   1528  CG1 VAL   101      18.667  37.688  36.780  1.00  0.00           C  
ATOM   1529 HG11 VAL   101      19.059  38.057  37.728  1.00  0.00           H  
ATOM   1530 HG12 VAL   101      18.432  36.635  36.941  1.00  0.00           H  
ATOM   1531 HG13 VAL   101      19.563  37.832  36.178  1.00  0.00           H  
ATOM   1532  CG2 VAL   101      16.246  38.027  37.156  1.00  0.00           C  
ATOM   1533 HG21 VAL   101      15.291  38.395  36.783  1.00  0.00           H  
ATOM   1534 HG22 VAL   101      16.136  36.943  37.138  1.00  0.00           H  
ATOM   1535 HG23 VAL   101      16.426  38.384  38.170  1.00  0.00           H  
ATOM   1536  C   VAL   101      18.173  40.682  37.041  1.00  0.00           C  
ATOM   1537  O   VAL   101      19.401  40.820  37.264  1.00  0.00           O  
ATOM   1538  N   PRO   102      17.299  41.301  37.858  1.00  0.00           N  
ATOM   1539  CD  PRO   102      15.863  41.368  37.765  1.00  0.00           C  
ATOM   1540  HD2 PRO   102      15.421  40.592  37.140  1.00  0.00           H  
ATOM   1541  HD3 PRO   102      15.620  42.372  37.417  1.00  0.00           H  
ATOM   1542  CG  PRO   102      15.348  41.315  39.132  1.00  0.00           C  
ATOM   1543  HG2 PRO   102      15.363  40.332  39.603  1.00  0.00           H  
ATOM   1544  HG3 PRO   102      14.385  41.801  39.285  1.00  0.00           H  
ATOM   1545  CB  PRO   102      16.383  42.065  39.878  1.00  0.00           C  
ATOM   1546  HB2 PRO   102      16.359  41.684  40.899  1.00  0.00           H  
ATOM   1547  HB3 PRO   102      16.149  43.128  39.938  1.00  0.00           H  
ATOM   1548  CA  PRO   102      17.675  41.833  39.201  1.00  0.00           C  
ATOM   1549  HA  PRO   102      18.266  42.747  39.137  1.00  0.00           H  
ATOM   1550  C   PRO   102      18.545  40.853  40.022  1.00  0.00           C  
ATOM   1551  O   PRO   102      18.487  39.648  39.971  1.00  0.00           O  
ATOM   1552  N   GLY   103      19.394  41.452  40.877  1.00  0.00           N  
ATOM   1553  H   GLY   103      19.420  42.462  40.877  1.00  0.00           H  
ATOM   1554  CA  GLY   103      20.517  40.717  41.505  1.00  0.00           C  
ATOM   1555  HA2 GLY   103      21.034  41.331  42.242  1.00  0.00           H  
ATOM   1556  HA3 GLY   103      20.032  39.879  42.007  1.00  0.00           H  
ATOM   1557  C   GLY   103      21.557  40.175  40.506  1.00  0.00           C  
ATOM   1558  O   GLY   103      22.385  39.376  40.894  1.00  0.00           O  
ATOM   1559  N   ASP   104      21.529  40.631  39.257  1.00  0.00           N  
ATOM   1560  H   ASP   104      20.720  41.159  38.965  1.00  0.00           H  
ATOM   1561  CA  ASP   104      22.617  40.364  38.344  1.00  0.00           C  
ATOM   1562  HA  ASP   104      22.136  40.766  37.453  1.00  0.00           H  
ATOM   1563  CB  ASP   104      23.802  41.312  38.527  1.00  0.00           C  
ATOM   1564  HB2 ASP   104      24.198  41.066  39.512  1.00  0.00           H  
ATOM   1565  HB3 ASP   104      24.519  41.156  37.720  1.00  0.00           H  
ATOM   1566  CG  ASP   104      23.512  42.812  38.629  1.00  0.00           C  
ATOM   1567  OD1 ASP   104      22.352  43.224  38.480  1.00  0.00           O  
ATOM   1568  OD2 ASP   104      24.431  43.607  38.854  1.00  0.00           O  
ATOM   1569  C   ASP   104      23.078  38.954  37.855  1.00  0.00           C  
ATOM   1570  O   ASP   104      23.921  38.809  36.983  1.00  0.00           O  
ATOM   1571  N   TYR   105      22.481  37.883  38.472  1.00  0.00           N  
ATOM   1572  H   TYR   105      21.876  38.118  39.245  1.00  0.00           H  
ATOM   1573  CA  TYR   105      22.864  36.494  38.189  1.00  0.00           C  
ATOM   1574  HA  TYR   105      23.935  36.478  38.393  1.00  0.00           H  
ATOM   1575  CB  TYR   105      22.173  35.599  39.278  1.00  0.00           C  
ATOM   1576  HB2 TYR   105      22.583  34.596  39.156  1.00  0.00           H  
ATOM   1577  HB3 TYR   105      22.530  35.967  40.239  1.00  0.00           H  
ATOM   1578  CG  TYR   105      20.651  35.429  39.253  1.00  0.00           C  
ATOM   1579  CD1 TYR   105      19.930  36.216  40.160  1.00  0.00           C  
ATOM   1580  HD1 TYR   105      20.453  36.932  40.776  1.00  0.00           H  
ATOM   1581  CE1 TYR   105      18.494  36.136  40.178  1.00  0.00           C  
ATOM   1582  HE1 TYR   105      17.894  36.750  40.834  1.00  0.00           H  
ATOM   1583  CZ  TYR   105      17.887  35.088  39.438  1.00  0.00           C  
ATOM   1584  OH  TYR   105      16.529  34.878  39.435  1.00  0.00           O  
ATOM   1585  HH  TYR   105      16.243  33.988  39.215  1.00  0.00           H  
ATOM   1586  CE2 TYR   105      18.676  34.274  38.511  1.00  0.00           C  
ATOM   1587  HE2 TYR   105      18.113  33.675  37.811  1.00  0.00           H  
ATOM   1588  CD2 TYR   105      20.079  34.474  38.405  1.00  0.00           C  
ATOM   1589  HD2 TYR   105      20.770  33.894  37.811  1.00  0.00           H  
ATOM   1590  C   TYR   105      22.733  35.834  36.808  1.00  0.00           C  
ATOM   1591  O   TYR   105      23.074  34.672  36.646  1.00  0.00           O  
ATOM   1592  N   GLN   106      22.169  36.623  35.874  1.00  0.00           N  
ATOM   1593  H   GLN   106      22.170  37.596  36.143  1.00  0.00           H  
ATOM   1594  CA  GLN   106      21.958  36.296  34.457  1.00  0.00           C  
ATOM   1595  HA  GLN   106      22.786  35.758  33.995  1.00  0.00           H  
ATOM   1596  CB  GLN   106      20.715  35.371  34.337  1.00  0.00           C  
ATOM   1597  HB2 GLN   106      20.875  34.557  35.043  1.00  0.00           H  
ATOM   1598  HB3 GLN   106      19.782  35.855  34.626  1.00  0.00           H  
ATOM   1599  CG  GLN   106      20.536  34.737  32.966  1.00  0.00           C  
ATOM   1600  HG2 GLN   106      20.240  35.512  32.259  1.00  0.00           H  
ATOM   1601  HG3 GLN   106      21.390  34.166  32.601  1.00  0.00           H  
ATOM   1602  CD  GLN   106      19.443  33.699  32.941  1.00  0.00           C  
ATOM   1603  OE1 GLN   106      18.876  33.352  33.996  1.00  0.00           O  
ATOM   1604  NE2 GLN   106      19.213  33.034  31.774  1.00  0.00           N  
ATOM   1605 HE21 GLN   106      18.554  32.270  31.827  1.00  0.00           H  
ATOM   1606 HE22 GLN   106      19.708  33.260  30.924  1.00  0.00           H  
ATOM   1607  C   GLN   106      21.706  37.524  33.577  1.00  0.00           C  
ATOM   1608  O   GLN   106      20.856  38.315  33.929  1.00  0.00           O  
ATOM   1609  N   GLY   107      22.485  37.736  32.521  1.00  0.00           N  
ATOM   1610  H   GLY   107      23.182  37.057  32.249  1.00  0.00           H  
ATOM   1611  CA  GLY   107      22.251  38.736  31.502  1.00  0.00           C  
ATOM   1612  HA2 GLY   107      21.598  38.265  30.768  1.00  0.00           H  
ATOM   1613  HA3 GLY   107      21.655  39.518  31.971  1.00  0.00           H  
ATOM   1614  C   GLY   107      23.439  39.289  30.714  1.00  0.00           C  
ATOM   1615  O   GLY   107      24.577  38.835  30.974  1.00  0.00           O  
ATOM   1616  N   TYR   108      23.191  40.251  29.842  1.00  0.00           N  
ATOM   1617  H   TYR   108      22.252  40.539  29.605  1.00  0.00           H  
ATOM   1618  CA  TYR   108      24.218  40.986  29.051  1.00  0.00           C  
ATOM   1619  HA  TYR   108      25.077  40.357  28.815  1.00  0.00           H  
ATOM   1620  CB  TYR   108      23.559  41.461  27.772  1.00  0.00           C  
ATOM   1621  HB2 TYR   108      22.621  41.919  28.083  1.00  0.00           H  
ATOM   1622  HB3 TYR   108      24.276  42.176  27.368  1.00  0.00           H  
ATOM   1623  CG  TYR   108      23.259  40.276  26.873  1.00  0.00           C  
ATOM   1624  CD1 TYR   108      22.025  39.587  27.070  1.00  0.00           C  
ATOM   1625  HD1 TYR   108      21.228  40.025  27.652  1.00  0.00           H  
ATOM   1626  CE1 TYR   108      21.746  38.401  26.481  1.00  0.00           C  
ATOM   1627  HE1 TYR   108      20.758  38.006  26.662  1.00  0.00           H  
ATOM   1628  CZ  TYR   108      22.665  37.841  25.551  1.00  0.00           C  
ATOM   1629  OH  TYR   108      22.243  36.656  24.906  1.00  0.00           O  
ATOM   1630  HH  TYR   108      21.365  36.439  25.229  1.00  0.00           H  
ATOM   1631  CE2 TYR   108      23.888  38.470  25.325  1.00  0.00           C  
ATOM   1632  HE2 TYR   108      24.611  37.979  24.691  1.00  0.00           H  
ATOM   1633  CD2 TYR   108      24.191  39.739  25.961  1.00  0.00           C  
ATOM   1634  HD2 TYR   108      25.202  40.117  25.971  1.00  0.00           H  
ATOM   1635  C   TYR   108      24.725  42.268  29.836  1.00  0.00           C  
ATOM   1636  O   TYR   108      23.927  43.056  30.294  1.00  0.00           O  
ATOM   1637  N   PHE   109      26.071  42.457  30.002  1.00  0.00           N  
ATOM   1638  H   PHE   109      26.677  41.794  29.540  1.00  0.00           H  
ATOM   1639  CA  PHE   109      26.832  43.565  30.725  1.00  0.00           C  
ATOM   1640  HA  PHE   109      26.119  44.340  31.007  1.00  0.00           H  
ATOM   1641  CB  PHE   109      27.413  43.065  32.040  1.00  0.00           C  
ATOM   1642  HB2 PHE   109      28.235  42.374  31.857  1.00  0.00           H  
ATOM   1643  HB3 PHE   109      27.838  43.926  32.555  1.00  0.00           H  
ATOM   1644  CG  PHE   109      26.443  42.452  33.084  1.00  0.00           C  
ATOM   1645  CD1 PHE   109      25.924  41.104  32.984  1.00  0.00           C  
ATOM   1646  HD1 PHE   109      26.330  40.488  32.196  1.00  0.00           H  
ATOM   1647  CE1 PHE   109      24.925  40.593  33.768  1.00  0.00           C  
ATOM   1648  HE1 PHE   109      24.660  39.556  33.628  1.00  0.00           H  
ATOM   1649  CZ  PHE   109      24.356  41.373  34.784  1.00  0.00           C  
ATOM   1650  HZ  PHE   109      23.497  41.125  35.390  1.00  0.00           H  
ATOM   1651  CE2 PHE   109      24.907  42.667  34.951  1.00  0.00           C  
ATOM   1652  HE2 PHE   109      24.521  43.241  35.780  1.00  0.00           H  
ATOM   1653  CD2 PHE   109      25.880  43.234  34.118  1.00  0.00           C  
ATOM   1654  HD2 PHE   109      26.267  44.231  34.271  1.00  0.00           H  
ATOM   1655  C   PHE   109      27.798  44.143  29.723  1.00  0.00           C  
ATOM   1656  O   PHE   109      28.170  43.518  28.746  1.00  0.00           O  
ATOM   1657  N   ASP   110      28.349  45.334  30.114  1.00  0.00           N  
ATOM   1658  H   ASP   110      27.962  45.852  30.890  1.00  0.00           H  
ATOM   1659  CA  ASP   110      29.360  46.040  29.428  1.00  0.00           C  
ATOM   1660  HA  ASP   110      30.147  45.347  29.128  1.00  0.00           H  
ATOM   1661  CB  ASP   110      28.679  46.834  28.252  1.00  0.00           C  
ATOM   1662  HB2 ASP   110      29.396  47.519  27.800  1.00  0.00           H  
ATOM   1663  HB3 ASP   110      28.319  46.196  27.445  1.00  0.00           H  
ATOM   1664  CG  ASP   110      27.489  47.716  28.621  1.00  0.00           C  
ATOM   1665  OD1 ASP   110      27.388  48.377  29.678  1.00  0.00           O  
ATOM   1666  OD2 ASP   110      26.622  47.890  27.783  1.00  0.00           O  
ATOM   1667  C   ASP   110      30.096  47.079  30.388  1.00  0.00           C  
ATOM   1668  O   ASP   110      29.547  47.311  31.485  1.00  0.00           O  
ATOM   1669  N   ARG   111      31.208  47.668  29.953  1.00  0.00           N  
ATOM   1670  H   ARG   111      31.665  47.384  29.098  1.00  0.00           H  
ATOM   1671  CA  ARG   111      31.872  48.828  30.535  1.00  0.00           C  
ATOM   1672  HA  ARG   111      31.086  49.439  30.978  1.00  0.00           H  
ATOM   1673  CB  ARG   111      32.893  48.398  31.660  1.00  0.00           C  
ATOM   1674  HB2 ARG   111      32.364  47.814  32.413  1.00  0.00           H  
ATOM   1675  HB3 ARG   111      33.638  47.720  31.243  1.00  0.00           H  
ATOM   1676  CG  ARG   111      33.493  49.622  32.284  1.00  0.00           C  
ATOM   1677  HG2 ARG   111      34.350  49.870  31.658  1.00  0.00           H  
ATOM   1678  HG3 ARG   111      32.904  50.539  32.265  1.00  0.00           H  
ATOM   1679  CD  ARG   111      34.033  49.318  33.690  1.00  0.00           C  
ATOM   1680  HD2 ARG   111      33.210  49.160  34.386  1.00  0.00           H  
ATOM   1681  HD3 ARG   111      34.697  48.463  33.564  1.00  0.00           H  
ATOM   1682  NE  ARG   111      34.873  50.510  34.119  1.00  0.00           N  
ATOM   1683  HE  ARG   111      35.787  50.577  33.696  1.00  0.00           H  
ATOM   1684  CZ  ARG   111      34.455  51.603  34.735  1.00  0.00           C  
ATOM   1685  NH1 ARG   111      33.267  51.758  35.251  1.00  0.00           N  
ATOM   1686 HH11 ARG   111      32.579  51.025  35.353  1.00  0.00           H  
ATOM   1687 HH12 ARG   111      32.978  52.681  35.542  1.00  0.00           H  
ATOM   1688  NH2 ARG   111      35.262  52.660  34.906  1.00  0.00           N  
ATOM   1689 HH21 ARG   111      36.247  52.628  34.687  1.00  0.00           H  
ATOM   1690 HH22 ARG   111      34.838  53.464  35.348  1.00  0.00           H  
ATOM   1691  C   ARG   111      32.545  49.579  29.355  1.00  0.00           C  
ATOM   1692  O   ARG   111      33.359  49.072  28.538  1.00  0.00           O  
ATOM   1693  N   GLU   112      32.098  50.857  29.228  1.00  0.00           N  
ATOM   1694  H   GLU   112      31.403  51.181  29.886  1.00  0.00           H  
ATOM   1695  CA  GLU   112      32.537  51.617  28.033  1.00  0.00           C  
ATOM   1696  HA  GLU   112      32.286  51.173  27.070  1.00  0.00           H  
ATOM   1697  CB  GLU   112      31.737  52.916  28.167  1.00  0.00           C  
ATOM   1698  HB2 GLU   112      30.707  52.603  28.340  1.00  0.00           H  
ATOM   1699  HB3 GLU   112      32.143  53.413  29.049  1.00  0.00           H  
ATOM   1700  CG  GLU   112      31.697  53.880  26.957  1.00  0.00           C  
ATOM   1701  HG2 GLU   112      31.429  54.919  27.148  1.00  0.00           H  
ATOM   1702  HG3 GLU   112      32.733  54.001  26.639  1.00  0.00           H  
ATOM   1703  CD  GLU   112      30.873  53.212  25.800  1.00  0.00           C  
ATOM   1704  OE1 GLU   112      30.433  53.978  24.917  1.00  0.00           O  
ATOM   1705  OE2 GLU   112      30.750  51.953  25.695  1.00  0.00           O  
ATOM   1706  C   GLU   112      34.046  51.921  28.099  1.00  0.00           C  
ATOM   1707  O   GLU   112      34.760  51.766  27.089  1.00  0.00           O  
ATOM   1708  N   HIE   113      34.524  52.156  29.349  1.00  0.00           N  
ATOM   1709  H   HIE   113      33.774  52.279  30.013  1.00  0.00           H  
ATOM   1710  CA  HIE   113      35.877  52.581  29.580  1.00  0.00           C  
ATOM   1711  HA  HIE   113      36.182  53.382  28.906  1.00  0.00           H  
ATOM   1712  CB  HIE   113      36.006  53.286  30.925  1.00  0.00           C  
ATOM   1713  HB2 HIE   113      35.777  52.495  31.639  1.00  0.00           H  
ATOM   1714  HB3 HIE   113      37.023  53.649  31.074  1.00  0.00           H  
ATOM   1715  CG  HIE   113      34.966  54.386  30.991  1.00  0.00           C  
ATOM   1716  ND1 HIE   113      34.663  55.321  30.050  1.00  0.00           N  
ATOM   1717  CE1 HIE   113      33.636  55.979  30.618  1.00  0.00           C  
ATOM   1718  HE1 HIE   113      33.198  56.823  30.106  1.00  0.00           H  
ATOM   1719  NE2 HIE   113      33.403  55.539  31.841  1.00  0.00           N  
ATOM   1720  HE2 HIE   113      32.674  55.884  32.449  1.00  0.00           H  
ATOM   1721  CD2 HIE   113      34.236  54.553  32.118  1.00  0.00           C  
ATOM   1722  HD2 HIE   113      34.308  53.904  32.978  1.00  0.00           H  
ATOM   1723  C   HIE   113      36.873  51.445  29.373  1.00  0.00           C  
ATOM   1724  O   HIE   113      38.074  51.725  29.317  1.00  0.00           O  
ATOM   1725  N   ASP   114      36.455  50.189  29.363  1.00  0.00           N  
ATOM   1726  H   ASP   114      35.449  50.102  29.372  1.00  0.00           H  
ATOM   1727  CA  ASP   114      37.292  48.973  29.510  1.00  0.00           C  
ATOM   1728  HA  ASP   114      38.338  49.256  29.632  1.00  0.00           H  
ATOM   1729  CB  ASP   114      37.088  48.366  30.945  1.00  0.00           C  
ATOM   1730  HB2 ASP   114      36.036  48.104  31.053  1.00  0.00           H  
ATOM   1731  HB3 ASP   114      37.618  47.418  31.034  1.00  0.00           H  
ATOM   1732  CG  ASP   114      37.419  49.190  32.256  1.00  0.00           C  
ATOM   1733  OD1 ASP   114      37.854  48.622  33.276  1.00  0.00           O  
ATOM   1734  OD2 ASP   114      37.103  50.422  32.278  1.00  0.00           O  
ATOM   1735  C   ASP   114      37.045  48.049  28.334  1.00  0.00           C  
ATOM   1736  O   ASP   114      37.358  46.887  28.374  1.00  0.00           O  
ATOM   1737  N   GLN   115      36.500  48.570  27.199  1.00  0.00           N  
ATOM   1738  H   GLN   115      36.303  49.561  27.200  1.00  0.00           H  
ATOM   1739  CA  GLN   115      36.260  48.010  25.865  1.00  0.00           C  
ATOM   1740  HA  GLN   115      35.770  48.788  25.279  1.00  0.00           H  
ATOM   1741  CB  GLN   115      37.634  47.642  25.304  1.00  0.00           C  
ATOM   1742  HB2 GLN   115      38.399  48.074  25.950  1.00  0.00           H  
ATOM   1743  HB3 GLN   115      37.787  46.580  25.494  1.00  0.00           H  
ATOM   1744  CG  GLN   115      37.843  48.055  23.844  1.00  0.00           C  
ATOM   1745  HG2 GLN   115      37.072  47.605  23.218  1.00  0.00           H  
ATOM   1746  HG3 GLN   115      37.867  49.145  23.810  1.00  0.00           H  
ATOM   1747  CD  GLN   115      39.104  47.360  23.334  1.00  0.00           C  
ATOM   1748  OE1 GLN   115      40.068  46.950  24.021  1.00  0.00           O  
ATOM   1749  NE2 GLN   115      39.098  47.050  22.023  1.00  0.00           N  
ATOM   1750 HE21 GLN   115      39.683  46.318  21.645  1.00  0.00           H  
ATOM   1751 HE22 GLN   115      38.272  47.304  21.499  1.00  0.00           H  
ATOM   1752  C   GLN   115      35.301  46.731  25.847  1.00  0.00           C  
ATOM   1753  O   GLN   115      34.634  46.586  24.821  1.00  0.00           O  
ATOM   1754  N   TRP   116      35.181  45.982  26.966  1.00  0.00           N  
ATOM   1755  H   TRP   116      35.751  46.226  27.763  1.00  0.00           H  
ATOM   1756  CA  TRP   116      34.509  44.716  27.013  1.00  0.00           C  
ATOM   1757  HA  TRP   116      34.870  44.176  26.137  1.00  0.00           H  
ATOM   1758  CB  TRP   116      34.990  43.914  28.209  1.00  0.00           C  
ATOM   1759  HB2 TRP   116      34.473  42.956  28.177  1.00  0.00           H  
ATOM   1760  HB3 TRP   116      36.072  43.781  28.176  1.00  0.00           H  
ATOM   1761  CG  TRP   116      34.717  44.411  29.625  1.00  0.00           C  
ATOM   1762  CD1 TRP   116      35.710  44.950  30.418  1.00  0.00           C  
ATOM   1763  HD1 TRP   116      36.717  45.254  30.174  1.00  0.00           H  
ATOM   1764  NE1 TRP   116      35.146  45.274  31.675  1.00  0.00           N  
ATOM   1765  HE1 TRP   116      35.645  45.789  32.386  1.00  0.00           H  
ATOM   1766  CE2 TRP   116      33.821  44.924  31.718  1.00  0.00           C  
ATOM   1767  CZ2 TRP   116      32.823  45.093  32.701  1.00  0.00           C  
ATOM   1768  HZ2 TRP   116      33.055  45.616  33.617  1.00  0.00           H  
ATOM   1769  CH2 TRP   116      31.573  44.477  32.510  1.00  0.00           C  
ATOM   1770  HH2 TRP   116      30.763  44.552  33.221  1.00  0.00           H  
ATOM   1771  CZ3 TRP   116      31.254  43.922  31.188  1.00  0.00           C  
ATOM   1772  HZ3 TRP   116      30.270  43.551  30.943  1.00  0.00           H  
ATOM   1773  CE3 TRP   116      32.188  43.945  30.233  1.00  0.00           C  
ATOM   1774  HE3 TRP   116      31.982  43.686  29.206  1.00  0.00           H  
ATOM   1775  CD2 TRP   116      33.550  44.361  30.451  1.00  0.00           C  
ATOM   1776  C   TRP   116      33.006  44.795  26.965  1.00  0.00           C  
ATOM   1777  O   TRP   116      32.323  45.801  27.251  1.00  0.00           O  
ATOM   1778  N   GLU   117      32.437  43.708  26.552  1.00  0.00           N  
ATOM   1779  H   GLU   117      33.061  43.035  26.129  1.00  0.00           H  
ATOM   1780  CA  GLU   117      30.966  43.512  26.444  1.00  0.00           C  
ATOM   1781  HA  GLU   117      30.486  43.980  27.304  1.00  0.00           H  
ATOM   1782  CB  GLU   117      30.332  43.925  25.063  1.00  0.00           C  
ATOM   1783  HB2 GLU   117      30.963  43.650  24.218  1.00  0.00           H  
ATOM   1784  HB3 GLU   117      29.374  43.426  24.916  1.00  0.00           H  
ATOM   1785  CG  GLU   117      30.228  45.479  25.065  1.00  0.00           C  
ATOM   1786  HG2 GLU   117      29.892  45.878  26.022  1.00  0.00           H  
ATOM   1787  HG3 GLU   117      31.257  45.788  24.881  1.00  0.00           H  
ATOM   1788  CD  GLU   117      29.384  45.995  24.028  1.00  0.00           C  
ATOM   1789  OE1 GLU   117      28.635  45.302  23.354  1.00  0.00           O  
ATOM   1790  OE2 GLU   117      29.450  47.260  23.924  1.00  0.00           O  
ATOM   1791  C   GLU   117      30.857  41.979  26.578  1.00  0.00           C  
ATOM   1792  O   GLU   117      31.467  41.231  25.832  1.00  0.00           O  
ATOM   1793  N   ASN   118      29.949  41.615  27.486  1.00  0.00           N  
ATOM   1794  H   ASN   118      29.362  42.237  28.023  1.00  0.00           H  
ATOM   1795  CA  ASN   118      29.833  40.152  27.734  1.00  0.00           C  
ATOM   1796  HA  ASN   118      30.140  39.585  26.856  1.00  0.00           H  
ATOM   1797  CB  ASN   118      30.888  39.720  28.822  1.00  0.00           C  
ATOM   1798  HB2 ASN   118      31.030  38.648  28.688  1.00  0.00           H  
ATOM   1799  HB3 ASN   118      31.845  40.186  28.588  1.00  0.00           H  
ATOM   1800  CG  ASN   118      30.516  39.846  30.238  1.00  0.00           C  
ATOM   1801  OD1 ASN   118      29.482  40.328  30.704  1.00  0.00           O  
ATOM   1802  ND2 ASN   118      31.488  39.428  31.048  1.00  0.00           N  
ATOM   1803 HD21 ASN   118      31.325  39.559  32.036  1.00  0.00           H  
ATOM   1804 HD22 ASN   118      32.228  38.829  30.711  1.00  0.00           H  
ATOM   1805  C   ASN   118      28.345  39.755  28.081  1.00  0.00           C  
ATOM   1806  O   ASN   118      27.547  40.550  28.590  1.00  0.00           O  
ATOM   1807  N   PHE   119      28.237  38.454  28.255  1.00  0.00           N  
ATOM   1808  H   PHE   119      29.013  37.864  27.991  1.00  0.00           H  
ATOM   1809  CA  PHE   119      27.138  37.778  28.843  1.00  0.00           C  
ATOM   1810  HA  PHE   119      26.427  38.512  29.220  1.00  0.00           H  
ATOM   1811  CB  PHE   119      26.499  36.960  27.664  1.00  0.00           C  
ATOM   1812  HB2 PHE   119      26.077  37.567  26.864  1.00  0.00           H  
ATOM   1813  HB3 PHE   119      27.292  36.328  27.264  1.00  0.00           H  
ATOM   1814  CG  PHE   119      25.540  35.875  28.149  1.00  0.00           C  
ATOM   1815  CD1 PHE   119      25.922  34.489  28.038  1.00  0.00           C  
ATOM   1816  HD1 PHE   119      26.891  34.181  27.674  1.00  0.00           H  
ATOM   1817  CE1 PHE   119      24.997  33.534  28.452  1.00  0.00           C  
ATOM   1818  HE1 PHE   119      25.303  32.499  28.484  1.00  0.00           H  
ATOM   1819  CZ  PHE   119      23.745  33.885  28.942  1.00  0.00           C  
ATOM   1820  HZ  PHE   119      23.076  33.071  29.179  1.00  0.00           H  
ATOM   1821  CE2 PHE   119      23.319  35.225  28.907  1.00  0.00           C  
ATOM   1822  HE2 PHE   119      22.389  35.520  29.370  1.00  0.00           H  
ATOM   1823  CD2 PHE   119      24.221  36.206  28.476  1.00  0.00           C  
ATOM   1824  HD2 PHE   119      23.924  37.227  28.283  1.00  0.00           H  
ATOM   1825  C   PHE   119      27.566  36.816  29.923  1.00  0.00           C  
ATOM   1826  O   PHE   119      28.486  36.023  29.836  1.00  0.00           O  
ATOM   1827  N   TYR   120      26.733  36.955  30.951  1.00  0.00           N  
ATOM   1828  H   TYR   120      25.987  37.636  30.947  1.00  0.00           H  
ATOM   1829  CA  TYR   120      27.050  36.315  32.235  1.00  0.00           C  
ATOM   1830  HA  TYR   120      27.961  35.726  32.126  1.00  0.00           H  
ATOM   1831  CB  TYR   120      27.431  37.482  33.153  1.00  0.00           C  
ATOM   1832  HB2 TYR   120      28.335  38.000  32.831  1.00  0.00           H  
ATOM   1833  HB3 TYR   120      26.566  38.139  33.059  1.00  0.00           H  
ATOM   1834  CG  TYR   120      27.604  37.170  34.592  1.00  0.00           C  
ATOM   1835  CD1 TYR   120      28.876  36.831  35.058  1.00  0.00           C  
ATOM   1836  HD1 TYR   120      29.719  36.770  34.385  1.00  0.00           H  
ATOM   1837  CE1 TYR   120      29.108  36.564  36.408  1.00  0.00           C  
ATOM   1838  HE1 TYR   120      30.123  36.417  36.745  1.00  0.00           H  
ATOM   1839  CZ  TYR   120      28.033  36.571  37.257  1.00  0.00           C  
ATOM   1840  OH  TYR   120      28.356  36.364  38.598  1.00  0.00           O  
ATOM   1841  HH  TYR   120      27.686  36.086  39.227  1.00  0.00           H  
ATOM   1842  CE2 TYR   120      26.765  36.956  36.874  1.00  0.00           C  
ATOM   1843  HE2 TYR   120      25.970  36.989  37.603  1.00  0.00           H  
ATOM   1844  CD2 TYR   120      26.491  37.151  35.538  1.00  0.00           C  
ATOM   1845  HD2 TYR   120      25.470  37.291  35.216  1.00  0.00           H  
ATOM   1846  C   TYR   120      25.893  35.563  32.876  1.00  0.00           C  
ATOM   1847  O   TYR   120      24.750  35.901  32.756  1.00  0.00           O  
ATOM   1848  N   VAL   121      26.227  34.403  33.479  1.00  0.00           N  
ATOM   1849  H   VAL   121      27.205  34.154  33.520  1.00  0.00           H  
ATOM   1850  CA  VAL   121      25.176  33.483  34.006  1.00  0.00           C  
ATOM   1851  HA  VAL   121      24.484  34.156  34.514  1.00  0.00           H  
ATOM   1852  CB  VAL   121      24.415  32.759  32.865  1.00  0.00           C  
ATOM   1853  HB  VAL   121      24.093  33.481  32.114  1.00  0.00           H  
ATOM   1854  CG1 VAL   121      25.265  31.737  32.177  1.00  0.00           C  
ATOM   1855 HG11 VAL   121      26.184  32.128  31.742  1.00  0.00           H  
ATOM   1856 HG12 VAL   121      25.626  30.990  32.885  1.00  0.00           H  
ATOM   1857 HG13 VAL   121      24.633  31.387  31.361  1.00  0.00           H  
ATOM   1858  CG2 VAL   121      23.180  32.052  33.442  1.00  0.00           C  
ATOM   1859 HG21 VAL   121      22.632  31.571  32.633  1.00  0.00           H  
ATOM   1860 HG22 VAL   121      23.452  31.333  34.215  1.00  0.00           H  
ATOM   1861 HG23 VAL   121      22.502  32.789  33.872  1.00  0.00           H  
ATOM   1862  C   VAL   121      25.702  32.527  35.109  1.00  0.00           C  
ATOM   1863  O   VAL   121      26.778  31.971  35.047  1.00  0.00           O  
ATOM   1864  N   GLU   122      24.880  32.417  36.206  1.00  0.00           N  
ATOM   1865  H   GLU   122      23.890  32.608  36.139  1.00  0.00           H  
ATOM   1866  CA  GLU   122      25.319  31.638  37.422  1.00  0.00           C  
ATOM   1867  HA  GLU   122      26.387  31.422  37.407  1.00  0.00           H  
ATOM   1868  CB  GLU   122      25.013  32.357  38.725  1.00  0.00           C  
ATOM   1869  HB2 GLU   122      23.957  32.588  38.864  1.00  0.00           H  
ATOM   1870  HB3 GLU   122      25.210  31.692  39.566  1.00  0.00           H  
ATOM   1871  CG  GLU   122      25.859  33.666  38.920  1.00  0.00           C  
ATOM   1872  HG2 GLU   122      26.901  33.365  38.815  1.00  0.00           H  
ATOM   1873  HG3 GLU   122      25.817  34.271  38.014  1.00  0.00           H  
ATOM   1874  CD  GLU   122      25.606  34.484  40.162  1.00  0.00           C  
ATOM   1875  OE1 GLU   122      26.299  35.525  40.159  1.00  0.00           O  
ATOM   1876  OE2 GLU   122      24.760  34.275  41.063  1.00  0.00           O  
ATOM   1877  C   GLU   122      24.721  30.222  37.444  1.00  0.00           C  
ATOM   1878  O   GLU   122      23.751  29.992  36.736  1.00  0.00           O  
ATOM   1879  N   ARG   123      25.189  29.346  38.307  1.00  0.00           N  
ATOM   1880  H   ARG   123      25.902  29.675  38.942  1.00  0.00           H  
ATOM   1881  CA  ARG   123      25.076  27.859  38.266  1.00  0.00           C  
ATOM   1882  HA  ARG   123      25.687  27.586  37.405  1.00  0.00           H  
ATOM   1883  CB  ARG   123      25.838  27.382  39.477  1.00  0.00           C  
ATOM   1884  HB2 ARG   123      26.880  27.703  39.456  1.00  0.00           H  
ATOM   1885  HB3 ARG   123      25.368  27.759  40.385  1.00  0.00           H  
ATOM   1886  CG  ARG   123      25.997  25.812  39.450  1.00  0.00           C  
ATOM   1887  HG2 ARG   123      25.004  25.374  39.543  1.00  0.00           H  
ATOM   1888  HG3 ARG   123      26.466  25.488  38.521  1.00  0.00           H  
ATOM   1889  CD  ARG   123      26.965  25.451  40.594  1.00  0.00           C  
ATOM   1890  HD2 ARG   123      27.959  25.789  40.302  1.00  0.00           H  
ATOM   1891  HD3 ARG   123      26.662  25.997  41.487  1.00  0.00           H  
ATOM   1892  NE  ARG   123      27.053  24.009  40.857  1.00  0.00           N  
ATOM   1893  HE  ARG   123      26.414  23.411  40.354  1.00  0.00           H  
ATOM   1894  CZ  ARG   123      27.779  23.370  41.794  1.00  0.00           C  
ATOM   1895  NH1 ARG   123      28.650  23.981  42.502  1.00  0.00           N  
ATOM   1896 HH11 ARG   123      28.708  24.978  42.346  1.00  0.00           H  
ATOM   1897 HH12 ARG   123      29.220  23.398  43.098  1.00  0.00           H  
ATOM   1898  NH2 ARG   123      27.672  22.107  41.976  1.00  0.00           N  
ATOM   1899 HH21 ARG   123      26.883  21.680  41.512  1.00  0.00           H  
ATOM   1900 HH22 ARG   123      28.289  21.548  42.548  1.00  0.00           H  
ATOM   1901  C   ARG   123      23.654  27.333  38.175  1.00  0.00           C  
ATOM   1902  O   ARG   123      23.330  26.434  37.397  1.00  0.00           O  
ATOM   1903  N   ASP   124      22.754  27.959  38.962  1.00  0.00           N  
ATOM   1904  H   ASP   124      22.989  28.606  39.701  1.00  0.00           H  
ATOM   1905  CA  ASP   124      21.324  27.527  38.962  1.00  0.00           C  
ATOM   1906  HA  ASP   124      21.247  26.455  39.145  1.00  0.00           H  
ATOM   1907  CB  ASP   124      20.681  28.215  40.163  1.00  0.00           C  
ATOM   1908  HB2 ASP   124      20.811  29.292  40.057  1.00  0.00           H  
ATOM   1909  HB3 ASP   124      19.610  28.254  39.962  1.00  0.00           H  
ATOM   1910  CG  ASP   124      21.203  27.650  41.482  1.00  0.00           C  
ATOM   1911  OD1 ASP   124      21.124  26.388  41.706  1.00  0.00           O  
ATOM   1912  OD2 ASP   124      21.586  28.505  42.320  1.00  0.00           O  
ATOM   1913  C   ASP   124      20.521  27.809  37.721  1.00  0.00           C  
ATOM   1914  O   ASP   124      19.468  27.182  37.623  1.00  0.00           O  
ATOM   1915  N   ASN   125      21.118  28.523  36.743  1.00  0.00           N  
ATOM   1916  H   ASN   125      22.025  28.885  36.998  1.00  0.00           H  
ATOM   1917  CA  ASN   125      20.595  28.775  35.439  1.00  0.00           C  
ATOM   1918  HA  ASN   125      19.728  28.123  35.329  1.00  0.00           H  
ATOM   1919  CB  ASN   125      20.036  30.197  35.454  1.00  0.00           C  
ATOM   1920  HB2 ASN   125      20.865  30.749  35.897  1.00  0.00           H  
ATOM   1921  HB3 ASN   125      19.745  30.611  34.488  1.00  0.00           H  
ATOM   1922  CG  ASN   125      18.847  30.308  36.375  1.00  0.00           C  
ATOM   1923  OD1 ASN   125      17.700  29.883  36.149  1.00  0.00           O  
ATOM   1924  ND2 ASN   125      19.010  30.954  37.505  1.00  0.00           N  
ATOM   1925 HD21 ASN   125      18.192  31.267  38.008  1.00  0.00           H  
ATOM   1926 HD22 ASN   125      19.879  30.979  38.019  1.00  0.00           H  
ATOM   1927  C   ASN   125      21.443  28.393  34.254  1.00  0.00           C  
ATOM   1928  O   ASN   125      21.131  28.766  33.176  1.00  0.00           O  
ATOM   1929  N   TRP   126      22.439  27.535  34.435  1.00  0.00           N  
ATOM   1930  H   TRP   126      22.716  27.232  35.358  1.00  0.00           H  
ATOM   1931  CA  TRP   126      23.414  27.189  33.425  1.00  0.00           C  
ATOM   1932  HA  TRP   126      23.763  28.117  32.972  1.00  0.00           H  
ATOM   1933  CB  TRP   126      24.694  26.555  34.073  1.00  0.00           C  
ATOM   1934  HB2 TRP   126      24.380  25.690  34.657  1.00  0.00           H  
ATOM   1935  HB3 TRP   126      25.166  25.991  33.269  1.00  0.00           H  
ATOM   1936  CG  TRP   126      25.825  27.383  34.553  1.00  0.00           C  
ATOM   1937  CD1 TRP   126      25.911  28.741  34.684  1.00  0.00           C  
ATOM   1938  HD1 TRP   126      25.155  29.427  34.331  1.00  0.00           H  
ATOM   1939  NE1 TRP   126      27.109  29.074  35.209  1.00  0.00           N  
ATOM   1940  HE1 TRP   126      27.394  30.033  35.342  1.00  0.00           H  
ATOM   1941  CE2 TRP   126      27.763  27.994  35.724  1.00  0.00           C  
ATOM   1942  CZ2 TRP   126      28.987  27.822  36.342  1.00  0.00           C  
ATOM   1943  HZ2 TRP   126      29.480  28.720  36.687  1.00  0.00           H  
ATOM   1944  CH2 TRP   126      29.408  26.510  36.544  1.00  0.00           C  
ATOM   1945  HH2 TRP   126      30.358  26.310  37.017  1.00  0.00           H  
ATOM   1946  CZ3 TRP   126      28.677  25.402  36.178  1.00  0.00           C  
ATOM   1947  HZ3 TRP   126      29.063  24.428  36.442  1.00  0.00           H  
ATOM   1948  CE3 TRP   126      27.464  25.560  35.515  1.00  0.00           C  
ATOM   1949  HE3 TRP   126      26.939  24.766  35.005  1.00  0.00           H  
ATOM   1950  CD2 TRP   126      26.974  26.862  35.219  1.00  0.00           C  
ATOM   1951  C   TRP   126      22.781  26.299  32.298  1.00  0.00           C  
ATOM   1952  O   TRP   126      23.385  26.186  31.217  1.00  0.00           O  
ATOM   1953  N   ASP   127      21.612  25.662  32.481  1.00  0.00           N  
ATOM   1954  H   ASP   127      21.144  25.722  33.375  1.00  0.00           H  
ATOM   1955  CA  ASP   127      20.970  24.906  31.440  1.00  0.00           C  
ATOM   1956  HA  ASP   127      21.726  24.314  30.924  1.00  0.00           H  
ATOM   1957  CB  ASP   127      20.005  23.795  32.007  1.00  0.00           C  
ATOM   1958  HB2 ASP   127      19.702  23.173  31.165  1.00  0.00           H  
ATOM   1959  HB3 ASP   127      20.603  23.126  32.626  1.00  0.00           H  
ATOM   1960  CG  ASP   127      18.648  24.277  32.635  1.00  0.00           C  
ATOM   1961  OD1 ASP   127      18.422  25.465  32.634  1.00  0.00           O  
ATOM   1962  OD2 ASP   127      17.761  23.523  33.178  1.00  0.00           O  
ATOM   1963  C   ASP   127      20.290  25.784  30.366  1.00  0.00           C  
ATOM   1964  O   ASP   127      19.701  25.305  29.417  1.00  0.00           O  
ATOM   1965  N   VAL   128      20.444  27.125  30.489  1.00  0.00           N  
ATOM   1966  H   VAL   128      20.747  27.421  31.405  1.00  0.00           H  
ATOM   1967  CA  VAL   128      20.132  28.127  29.416  1.00  0.00           C  
ATOM   1968  HA  VAL   128      19.137  27.991  28.992  1.00  0.00           H  
ATOM   1969  CB  VAL   128      20.050  29.549  30.043  1.00  0.00           C  
ATOM   1970  HB  VAL   128      19.605  29.441  31.032  1.00  0.00           H  
ATOM   1971  CG1 VAL   128      21.510  30.129  30.268  1.00  0.00           C  
ATOM   1972 HG11 VAL   128      22.071  29.460  30.921  1.00  0.00           H  
ATOM   1973 HG12 VAL   128      22.136  30.261  29.386  1.00  0.00           H  
ATOM   1974 HG13 VAL   128      21.465  31.100  30.762  1.00  0.00           H  
ATOM   1975  CG2 VAL   128      19.228  30.624  29.285  1.00  0.00           C  
ATOM   1976 HG21 VAL   128      19.431  31.560  29.805  1.00  0.00           H  
ATOM   1977 HG22 VAL   128      19.603  30.818  28.280  1.00  0.00           H  
ATOM   1978 HG23 VAL   128      18.175  30.343  29.310  1.00  0.00           H  
ATOM   1979  C   VAL   128      21.176  28.096  28.285  1.00  0.00           C  
ATOM   1980  O   VAL   128      20.835  28.525  27.258  1.00  0.00           O  
ATOM   1981  N   LEU   129      22.400  27.547  28.478  1.00  0.00           N  
ATOM   1982  H   LEU   129      22.496  27.152  29.403  1.00  0.00           H  
ATOM   1983  CA  LEU   129      23.365  27.103  27.502  1.00  0.00           C  
ATOM   1984  HA  LEU   129      23.626  27.728  26.648  1.00  0.00           H  
ATOM   1985  CB  LEU   129      24.684  26.885  28.223  1.00  0.00           C  
ATOM   1986  HB2 LEU   129      24.513  26.526  29.238  1.00  0.00           H  
ATOM   1987  HB3 LEU   129      25.378  26.164  27.793  1.00  0.00           H  
ATOM   1988  CG  LEU   129      25.476  28.289  28.214  1.00  0.00           C  
ATOM   1989  HG  LEU   129      25.769  28.437  27.175  1.00  0.00           H  
ATOM   1990  CD1 LEU   129      24.708  29.415  28.847  1.00  0.00           C  
ATOM   1991 HD11 LEU   129      24.267  29.059  29.778  1.00  0.00           H  
ATOM   1992 HD12 LEU   129      25.511  30.099  29.120  1.00  0.00           H  
ATOM   1993 HD13 LEU   129      24.022  29.905  28.156  1.00  0.00           H  
ATOM   1994  CD2 LEU   129      26.719  27.963  29.011  1.00  0.00           C  
ATOM   1995 HD21 LEU   129      27.339  28.850  28.879  1.00  0.00           H  
ATOM   1996 HD22 LEU   129      26.542  27.821  30.077  1.00  0.00           H  
ATOM   1997 HD23 LEU   129      27.209  27.087  28.585  1.00  0.00           H  
ATOM   1998  C   LEU   129      22.897  25.649  27.016  1.00  0.00           C  
ATOM   1999  O   LEU   129      22.277  24.974  27.823  1.00  0.00           O  
ATOM   2000  N   PRO   130      23.158  25.147  25.828  1.00  0.00           N  
ATOM   2001  CD  PRO   130      23.874  25.966  24.804  1.00  0.00           C  
ATOM   2002  HD2 PRO   130      24.827  26.334  25.185  1.00  0.00           H  
ATOM   2003  HD3 PRO   130      23.161  26.760  24.580  1.00  0.00           H  
ATOM   2004  CG  PRO   130      24.185  25.120  23.596  1.00  0.00           C  
ATOM   2005  HG2 PRO   130      25.257  24.957  23.488  1.00  0.00           H  
ATOM   2006  HG3 PRO   130      23.679  25.495  22.706  1.00  0.00           H  
ATOM   2007  CB  PRO   130      23.414  23.837  23.965  1.00  0.00           C  
ATOM   2008  HB2 PRO   130      24.076  23.013  23.697  1.00  0.00           H  
ATOM   2009  HB3 PRO   130      22.476  23.832  23.410  1.00  0.00           H  
ATOM   2010  CA  PRO   130      23.049  23.742  25.464  1.00  0.00           C  
ATOM   2011  HA  PRO   130      22.062  23.288  25.556  1.00  0.00           H  
ATOM   2012  C   PRO   130      24.125  22.811  26.086  1.00  0.00           C  
ATOM   2013  O   PRO   130      25.156  23.300  26.577  1.00  0.00           O  
ATOM   2014  N   SER   131      23.780  21.536  26.166  1.00  0.00           N  
ATOM   2015  H   SER   131      23.171  21.213  25.428  1.00  0.00           H  
ATOM   2016  CA  SER   131      24.398  20.649  27.167  1.00  0.00           C  
ATOM   2017  HA  SER   131      24.180  20.916  28.201  1.00  0.00           H  
ATOM   2018  CB  SER   131      23.831  19.210  26.951  1.00  0.00           C  
ATOM   2019  HB2 SER   131      22.746  19.231  27.046  1.00  0.00           H  
ATOM   2020  HB3 SER   131      23.885  18.856  25.922  1.00  0.00           H  
ATOM   2021  OG  SER   131      24.240  18.288  27.882  1.00  0.00           O  
ATOM   2022  HG  SER   131      23.683  17.506  27.848  1.00  0.00           H  
ATOM   2023  C   SER   131      25.943  20.583  26.988  1.00  0.00           C  
ATOM   2024  O   SER   131      26.726  20.609  27.948  1.00  0.00           O  
ATOM   2025  N   GLU   132      26.405  20.430  25.721  1.00  0.00           N  
ATOM   2026  H   GLU   132      25.766  20.458  24.939  1.00  0.00           H  
ATOM   2027  CA  GLU   132      27.809  20.302  25.288  1.00  0.00           C  
ATOM   2028  HA  GLU   132      28.207  19.409  25.770  1.00  0.00           H  
ATOM   2029  CB  GLU   132      27.999  20.000  23.804  1.00  0.00           C  
ATOM   2030  HB2 GLU   132      28.954  19.554  23.528  1.00  0.00           H  
ATOM   2031  HB3 GLU   132      27.337  19.156  23.607  1.00  0.00           H  
ATOM   2032  CG  GLU   132      27.608  21.153  22.879  1.00  0.00           C  
ATOM   2033  HG2 GLU   132      26.752  21.728  23.232  1.00  0.00           H  
ATOM   2034  HG3 GLU   132      28.370  21.927  22.969  1.00  0.00           H  
ATOM   2035  CD  GLU   132      27.583  20.866  21.358  1.00  0.00           C  
ATOM   2036  OE1 GLU   132      26.646  21.294  20.666  1.00  0.00           O  
ATOM   2037  OE2 GLU   132      28.531  20.135  20.923  1.00  0.00           O  
ATOM   2038  C   GLU   132      28.583  21.550  25.705  1.00  0.00           C  
ATOM   2039  O   GLU   132      29.758  21.465  26.010  1.00  0.00           O  
ATOM   2040  N   VAL   133      28.025  22.792  25.752  1.00  0.00           N  
ATOM   2041  H   VAL   133      27.073  22.871  25.424  1.00  0.00           H  
ATOM   2042  CA  VAL   133      28.787  23.917  26.316  1.00  0.00           C  
ATOM   2043  HA  VAL   133      29.816  24.032  25.975  1.00  0.00           H  
ATOM   2044  CB  VAL   133      28.029  25.171  25.716  1.00  0.00           C  
ATOM   2045  HB  VAL   133      26.987  25.119  26.032  1.00  0.00           H  
ATOM   2046  CG1 VAL   133      28.705  26.431  26.185  1.00  0.00           C  
ATOM   2047 HG11 VAL   133      29.655  26.628  25.688  1.00  0.00           H  
ATOM   2048 HG12 VAL   133      28.024  27.248  25.945  1.00  0.00           H  
ATOM   2049 HG13 VAL   133      28.826  26.450  27.268  1.00  0.00           H  
ATOM   2050  CG2 VAL   133      27.939  25.201  24.200  1.00  0.00           C  
ATOM   2051 HG21 VAL   133      27.656  24.209  23.848  1.00  0.00           H  
ATOM   2052 HG22 VAL   133      27.242  25.987  23.911  1.00  0.00           H  
ATOM   2053 HG23 VAL   133      28.892  25.470  23.744  1.00  0.00           H  
ATOM   2054  C   VAL   133      28.720  23.937  27.830  1.00  0.00           C  
ATOM   2055  O   VAL   133      29.686  24.250  28.578  1.00  0.00           O  
ATOM   2056  N   ALA   134      27.567  23.520  28.385  1.00  0.00           N  
ATOM   2057  H   ALA   134      26.766  23.280  27.818  1.00  0.00           H  
ATOM   2058  CA  ALA   134      27.327  23.404  29.823  1.00  0.00           C  
ATOM   2059  HA  ALA   134      27.578  24.365  30.273  1.00  0.00           H  
ATOM   2060  CB  ALA   134      25.793  23.122  29.984  1.00  0.00           C  
ATOM   2061  HB1 ALA   134      25.434  22.206  29.516  1.00  0.00           H  
ATOM   2062  HB2 ALA   134      25.510  23.218  31.032  1.00  0.00           H  
ATOM   2063  HB3 ALA   134      25.190  23.868  29.465  1.00  0.00           H  
ATOM   2064  C   ALA   134      28.285  22.341  30.442  1.00  0.00           C  
ATOM   2065  O   ALA   134      28.605  22.394  31.638  1.00  0.00           O  
ATOM   2066  N   ARG   135      28.754  21.379  29.575  1.00  0.00           N  
ATOM   2067  H   ARG   135      28.373  21.308  28.642  1.00  0.00           H  
ATOM   2068  CA  ARG   135      29.665  20.307  29.923  1.00  0.00           C  
ATOM   2069  HA  ARG   135      29.282  19.832  30.825  1.00  0.00           H  
ATOM   2070  CB  ARG   135      29.749  19.319  28.754  1.00  0.00           C  
ATOM   2071  HB2 ARG   135      28.727  19.037  28.498  1.00  0.00           H  
ATOM   2072  HB3 ARG   135      30.128  19.819  27.863  1.00  0.00           H  
ATOM   2073  CG  ARG   135      30.691  18.184  29.002  1.00  0.00           C  
ATOM   2074  HG2 ARG   135      31.632  18.428  29.495  1.00  0.00           H  
ATOM   2075  HG3 ARG   135      30.093  17.506  29.611  1.00  0.00           H  
ATOM   2076  CD  ARG   135      31.142  17.469  27.688  1.00  0.00           C  
ATOM   2077  HD2 ARG   135      30.397  17.484  26.893  1.00  0.00           H  
ATOM   2078  HD3 ARG   135      31.866  18.163  27.261  1.00  0.00           H  
ATOM   2079  NE  ARG   135      31.684  16.169  28.050  1.00  0.00           N  
ATOM   2080  HE  ARG   135      31.881  16.044  29.032  1.00  0.00           H  
ATOM   2081  CZ  ARG   135      31.704  15.100  27.269  1.00  0.00           C  
ATOM   2082  NH1 ARG   135      31.206  15.199  26.062  1.00  0.00           N  
ATOM   2083 HH11 ARG   135      30.987  16.101  25.664  1.00  0.00           H  
ATOM   2084 HH12 ARG   135      31.379  14.455  25.402  1.00  0.00           H  
ATOM   2085  NH2 ARG   135      32.071  13.922  27.713  1.00  0.00           N  
ATOM   2086 HH21 ARG   135      32.491  13.867  28.629  1.00  0.00           H  
ATOM   2087 HH22 ARG   135      31.977  13.162  27.055  1.00  0.00           H  
ATOM   2088  C   ARG   135      31.018  20.882  30.273  1.00  0.00           C  
ATOM   2089  O   ARG   135      31.720  20.385  31.143  1.00  0.00           O  
ATOM   2090  N   VAL   136      31.352  22.040  29.786  1.00  0.00           N  
ATOM   2091  H   VAL   136      30.740  22.505  29.130  1.00  0.00           H  
ATOM   2092  CA  VAL   136      32.684  22.673  29.993  1.00  0.00           C  
ATOM   2093  HA  VAL   136      33.492  21.941  29.994  1.00  0.00           H  
ATOM   2094  CB  VAL   136      33.012  23.764  28.987  1.00  0.00           C  
ATOM   2095  HB  VAL   136      32.499  24.724  29.044  1.00  0.00           H  
ATOM   2096  CG1 VAL   136      34.455  24.004  29.280  1.00  0.00           C  
ATOM   2097 HG11 VAL   136      34.910  24.621  28.505  1.00  0.00           H  
ATOM   2098 HG12 VAL   136      34.686  24.531  30.205  1.00  0.00           H  
ATOM   2099 HG13 VAL   136      35.042  23.086  29.239  1.00  0.00           H  
ATOM   2100  CG2 VAL   136      32.746  23.322  27.560  1.00  0.00           C  
ATOM   2101 HG21 VAL   136      33.269  24.060  26.951  1.00  0.00           H  
ATOM   2102 HG22 VAL   136      33.217  22.365  27.336  1.00  0.00           H  
ATOM   2103 HG23 VAL   136      31.725  23.229  27.190  1.00  0.00           H  
ATOM   2104  C   VAL   136      32.637  23.144  31.424  1.00  0.00           C  
ATOM   2105  O   VAL   136      33.386  22.635  32.266  1.00  0.00           O  
ATOM   2106  N   GLY   137      31.738  24.092  31.756  1.00  0.00           N  
ATOM   2107  H   GLY   137      31.338  24.632  31.002  1.00  0.00           H  
ATOM   2108  CA  GLY   137      31.668  24.840  33.070  1.00  0.00           C  
ATOM   2109  HA2 GLY   137      32.692  25.186  33.210  1.00  0.00           H  
ATOM   2110  HA3 GLY   137      31.006  25.699  32.962  1.00  0.00           H  
ATOM   2111  C   GLY   137      31.330  24.024  34.297  1.00  0.00           C  
ATOM   2112  O   GLY   137      31.790  24.323  35.420  1.00  0.00           O  
ATOM   2113  N   ARG   138      30.587  22.880  34.118  1.00  0.00           N  
ATOM   2114  H   ARG   138      30.136  22.787  33.219  1.00  0.00           H  
ATOM   2115  CA  ARG   138      30.375  21.769  35.058  1.00  0.00           C  
ATOM   2116  HA  ARG   138      29.927  22.250  35.926  1.00  0.00           H  
ATOM   2117  CB  ARG   138      29.262  20.780  34.613  1.00  0.00           C  
ATOM   2118  HB2 ARG   138      29.510  20.365  33.636  1.00  0.00           H  
ATOM   2119  HB3 ARG   138      29.151  19.961  35.323  1.00  0.00           H  
ATOM   2120  CG  ARG   138      27.850  21.471  34.502  1.00  0.00           C  
ATOM   2121  HG2 ARG   138      27.449  21.557  35.512  1.00  0.00           H  
ATOM   2122  HG3 ARG   138      27.932  22.501  34.152  1.00  0.00           H  
ATOM   2123  CD  ARG   138      26.876  20.706  33.585  1.00  0.00           C  
ATOM   2124  HD2 ARG   138      27.307  20.822  32.591  1.00  0.00           H  
ATOM   2125  HD3 ARG   138      26.944  19.671  33.921  1.00  0.00           H  
ATOM   2126  NE  ARG   138      25.546  21.277  33.653  1.00  0.00           N  
ATOM   2127  HE  ARG   138      25.164  21.440  34.574  1.00  0.00           H  
ATOM   2128  CZ  ARG   138      24.588  21.253  32.760  1.00  0.00           C  
ATOM   2129  NH1 ARG   138      24.695  20.533  31.661  1.00  0.00           N  
ATOM   2130 HH11 ARG   138      25.551  20.049  31.430  1.00  0.00           H  
ATOM   2131 HH12 ARG   138      23.914  20.448  31.027  1.00  0.00           H  
ATOM   2132  NH2 ARG   138      23.466  21.896  32.966  1.00  0.00           N  
ATOM   2133 HH21 ARG   138      23.254  22.265  33.882  1.00  0.00           H  
ATOM   2134 HH22 ARG   138      22.753  21.834  32.254  1.00  0.00           H  
ATOM   2135  C   ARG   138      31.687  20.958  35.321  1.00  0.00           C  
ATOM   2136  O   ARG   138      32.008  20.665  36.484  1.00  0.00           O  
ATOM   2137  N   GLY   139      32.350  20.572  34.275  1.00  0.00           N  
ATOM   2138  H   GLY   139      32.062  20.960  33.389  1.00  0.00           H  
ATOM   2139  CA  GLY   139      33.742  20.080  34.369  1.00  0.00           C  
ATOM   2140  HA2 GLY   139      33.774  19.054  34.736  1.00  0.00           H  
ATOM   2141  HA3 GLY   139      34.130  20.039  33.352  1.00  0.00           H  
ATOM   2142  C   GLY   139      34.661  21.012  35.166  1.00  0.00           C  
ATOM   2143  O   GLY   139      35.254  20.567  36.162  1.00  0.00           O  
ATOM   2144  N   MET   140      34.896  22.247  34.746  1.00  0.00           N  
ATOM   2145  H   MET   140      34.301  22.490  33.967  1.00  0.00           H  
ATOM   2146  CA  MET   140      35.763  23.184  35.289  1.00  0.00           C  
ATOM   2147  HA  MET   140      36.748  22.719  35.328  1.00  0.00           H  
ATOM   2148  CB  MET   140      35.926  24.424  34.432  1.00  0.00           C  
ATOM   2149  HB2 MET   140      34.917  24.767  34.204  1.00  0.00           H  
ATOM   2150  HB3 MET   140      36.535  25.184  34.922  1.00  0.00           H  
ATOM   2151  CG  MET   140      36.614  24.082  33.104  1.00  0.00           C  
ATOM   2152  HG2 MET   140      35.873  23.619  32.452  1.00  0.00           H  
ATOM   2153  HG3 MET   140      36.851  25.002  32.570  1.00  0.00           H  
ATOM   2154  SD  MET   140      37.954  22.895  32.888  1.00  0.00           S  
ATOM   2155  CE  MET   140      39.312  23.817  33.481  1.00  0.00           C  
ATOM   2156  HE1 MET   140      40.238  23.250  33.383  1.00  0.00           H  
ATOM   2157  HE2 MET   140      39.341  24.827  33.072  1.00  0.00           H  
ATOM   2158  HE3 MET   140      39.112  24.084  34.518  1.00  0.00           H  
ATOM   2159  C   MET   140      35.387  23.576  36.747  1.00  0.00           C  
ATOM   2160  O   MET   140      36.299  23.710  37.534  1.00  0.00           O  
ATOM   2161  N   ALA   141      34.085  23.510  37.017  1.00  0.00           N  
ATOM   2162  H   ALA   141      33.491  23.439  36.202  1.00  0.00           H  
ATOM   2163  CA  ALA   141      33.656  23.645  38.453  1.00  0.00           C  
ATOM   2164  HA  ALA   141      34.219  24.478  38.874  1.00  0.00           H  
ATOM   2165  CB  ALA   141      32.167  23.950  38.528  1.00  0.00           C  
ATOM   2166  HB1 ALA   141      31.898  24.863  37.996  1.00  0.00           H  
ATOM   2167  HB2 ALA   141      31.601  23.108  38.131  1.00  0.00           H  
ATOM   2168  HB3 ALA   141      31.806  24.135  39.540  1.00  0.00           H  
ATOM   2169  C   ALA   141      34.098  22.456  39.261  1.00  0.00           C  
ATOM   2170  O   ALA   141      34.574  22.600  40.419  1.00  0.00           O  
ATOM   2171  N   GLY   142      34.027  21.245  38.722  1.00  0.00           N  
ATOM   2172  H   GLY   142      33.765  21.135  37.753  1.00  0.00           H  
ATOM   2173  CA  GLY   142      34.365  20.019  39.428  1.00  0.00           C  
ATOM   2174  HA2 GLY   142      33.869  20.022  40.399  1.00  0.00           H  
ATOM   2175  HA3 GLY   142      34.089  19.094  38.923  1.00  0.00           H  
ATOM   2176  C   GLY   142      35.907  19.967  39.636  1.00  0.00           C  
ATOM   2177  O   GLY   142      36.395  19.750  40.732  1.00  0.00           O  
ATOM   2178  N   LEU   143      36.690  20.236  38.629  1.00  0.00           N  
ATOM   2179  H   LEU   143      36.265  20.390  37.726  1.00  0.00           H  
ATOM   2180  CA  LEU   143      38.093  20.659  38.693  1.00  0.00           C  
ATOM   2181  HA  LEU   143      38.680  19.841  39.110  1.00  0.00           H  
ATOM   2182  CB  LEU   143      38.729  21.084  37.348  1.00  0.00           C  
ATOM   2183  HB2 LEU   143      38.033  21.656  36.734  1.00  0.00           H  
ATOM   2184  HB3 LEU   143      39.532  21.773  37.610  1.00  0.00           H  
ATOM   2185  CG  LEU   143      39.370  19.928  36.589  1.00  0.00           C  
ATOM   2186  HG  LEU   143      40.149  19.431  37.167  1.00  0.00           H  
ATOM   2187  CD1 LEU   143      38.274  18.909  36.290  1.00  0.00           C  
ATOM   2188 HD11 LEU   143      38.698  18.031  35.802  1.00  0.00           H  
ATOM   2189 HD12 LEU   143      37.778  18.581  37.203  1.00  0.00           H  
ATOM   2190 HD13 LEU   143      37.492  19.246  35.609  1.00  0.00           H  
ATOM   2191  CD2 LEU   143      40.103  20.446  35.355  1.00  0.00           C  
ATOM   2192 HD21 LEU   143      39.388  20.897  34.667  1.00  0.00           H  
ATOM   2193 HD22 LEU   143      40.741  21.289  35.620  1.00  0.00           H  
ATOM   2194 HD23 LEU   143      40.487  19.616  34.762  1.00  0.00           H  
ATOM   2195  C   LEU   143      38.354  21.722  39.753  1.00  0.00           C  
ATOM   2196  O   LEU   143      39.132  21.466  40.762  1.00  0.00           O  
ATOM   2197  N   GLY   144      37.656  22.898  39.741  1.00  0.00           N  
ATOM   2198  H   GLY   144      37.010  23.104  38.992  1.00  0.00           H  
ATOM   2199  CA  GLY   144      37.747  23.977  40.716  1.00  0.00           C  
ATOM   2200  HA2 GLY   144      38.733  24.394  40.510  1.00  0.00           H  
ATOM   2201  HA3 GLY   144      36.980  24.706  40.455  1.00  0.00           H  
ATOM   2202  C   GLY   144      37.660  23.620  42.258  1.00  0.00           C  
ATOM   2203  O   GLY   144      38.555  23.953  42.933  1.00  0.00           O  
ATOM   2204  N   VAL   145      36.757  22.776  42.670  1.00  0.00           N  
ATOM   2205  H   VAL   145      36.041  22.493  42.016  1.00  0.00           H  
ATOM   2206  CA  VAL   145      36.619  22.182  44.022  1.00  0.00           C  
ATOM   2207  HA  VAL   145      36.691  22.996  44.744  1.00  0.00           H  
ATOM   2208  CB  VAL   145      35.218  21.576  44.281  1.00  0.00           C  
ATOM   2209  HB  VAL   145      35.013  21.222  45.291  1.00  0.00           H  
ATOM   2210  CG1 VAL   145      34.223  22.738  44.028  1.00  0.00           C  
ATOM   2211 HG11 VAL   145      34.224  23.177  43.030  1.00  0.00           H  
ATOM   2212 HG12 VAL   145      33.200  22.422  44.230  1.00  0.00           H  
ATOM   2213 HG13 VAL   145      34.628  23.542  44.643  1.00  0.00           H  
ATOM   2214  CG2 VAL   145      34.984  20.456  43.278  1.00  0.00           C  
ATOM   2215 HG21 VAL   145      34.940  20.849  42.262  1.00  0.00           H  
ATOM   2216 HG22 VAL   145      35.637  19.592  43.400  1.00  0.00           H  
ATOM   2217 HG23 VAL   145      34.004  20.062  43.546  1.00  0.00           H  
ATOM   2218  C   VAL   145      37.694  21.122  44.262  1.00  0.00           C  
ATOM   2219  O   VAL   145      38.177  20.963  45.418  1.00  0.00           O  
ATOM   2220  N   THR   146      38.182  20.403  43.201  1.00  0.00           N  
ATOM   2221  H   THR   146      37.735  20.562  42.309  1.00  0.00           H  
ATOM   2222  CA  THR   146      39.248  19.431  43.313  1.00  0.00           C  
ATOM   2223  HA  THR   146      39.031  18.716  44.106  1.00  0.00           H  
ATOM   2224  CB  THR   146      39.412  18.524  42.008  1.00  0.00           C  
ATOM   2225  HB  THR   146      39.663  19.276  41.260  1.00  0.00           H  
ATOM   2226  CG2 THR   146      40.572  17.648  42.157  1.00  0.00           C  
ATOM   2227 HG21 THR   146      40.457  16.965  41.316  1.00  0.00           H  
ATOM   2228 HG22 THR   146      41.527  18.161  42.046  1.00  0.00           H  
ATOM   2229 HG23 THR   146      40.565  16.995  43.029  1.00  0.00           H  
ATOM   2230  OG1 THR   146      38.251  17.823  41.779  1.00  0.00           O  
ATOM   2231  HG1 THR   146      37.704  18.405  41.246  1.00  0.00           H  
ATOM   2232  C   THR   146      40.541  20.247  43.648  1.00  0.00           C  
ATOM   2233  O   THR   146      41.236  19.883  44.601  1.00  0.00           O  
ATOM   2234  N   ILE   147      40.823  21.376  42.954  1.00  0.00           N  
ATOM   2235  H   ILE   147      40.215  21.566  42.170  1.00  0.00           H  
ATOM   2236  CA  ILE   147      41.885  22.402  43.083  1.00  0.00           C  
ATOM   2237  HA  ILE   147      42.867  21.942  42.979  1.00  0.00           H  
ATOM   2238  CB  ILE   147      41.832  23.469  41.933  1.00  0.00           C  
ATOM   2239  HB  ILE   147      40.840  23.921  41.920  1.00  0.00           H  
ATOM   2240  CG2 ILE   147      42.804  24.665  42.127  1.00  0.00           C  
ATOM   2241 HG21 ILE   147      43.808  24.314  42.365  1.00  0.00           H  
ATOM   2242 HG22 ILE   147      42.737  25.229  41.196  1.00  0.00           H  
ATOM   2243 HG23 ILE   147      42.528  25.301  42.968  1.00  0.00           H  
ATOM   2244  CG1 ILE   147      42.111  22.778  40.542  1.00  0.00           C  
ATOM   2245 HG12 ILE   147      43.196  22.690  40.602  1.00  0.00           H  
ATOM   2246 HG13 ILE   147      41.706  21.766  40.561  1.00  0.00           H  
ATOM   2247  CD1 ILE   147      41.621  23.527  39.262  1.00  0.00           C  
ATOM   2248 HD11 ILE   147      42.003  23.197  38.296  1.00  0.00           H  
ATOM   2249 HD12 ILE   147      40.549  23.370  39.380  1.00  0.00           H  
ATOM   2250 HD13 ILE   147      41.956  24.565  39.264  1.00  0.00           H  
ATOM   2251  C   ILE   147      41.818  23.016  44.473  1.00  0.00           C  
ATOM   2252  O   ILE   147      42.886  23.030  45.084  1.00  0.00           O  
ATOM   2253  N   LEU   148      40.642  23.376  45.010  1.00  0.00           N  
ATOM   2254  H   LEU   148      39.822  23.314  44.423  1.00  0.00           H  
ATOM   2255  CA  LEU   148      40.565  24.098  46.281  1.00  0.00           C  
ATOM   2256  HA  LEU   148      41.307  24.895  46.292  1.00  0.00           H  
ATOM   2257  CB  LEU   148      39.140  24.698  46.353  1.00  0.00           C  
ATOM   2258  HB2 LEU   148      38.897  25.298  45.476  1.00  0.00           H  
ATOM   2259  HB3 LEU   148      38.425  23.885  46.229  1.00  0.00           H  
ATOM   2260  CG  LEU   148      38.926  25.554  47.689  1.00  0.00           C  
ATOM   2261  HG  LEU   148      39.005  24.928  48.578  1.00  0.00           H  
ATOM   2262  CD1 LEU   148      39.900  26.693  47.865  1.00  0.00           C  
ATOM   2263 HD11 LEU   148      40.887  26.237  47.939  1.00  0.00           H  
ATOM   2264 HD12 LEU   148      39.954  27.302  46.963  1.00  0.00           H  
ATOM   2265 HD13 LEU   148      39.619  27.224  48.775  1.00  0.00           H  
ATOM   2266  CD2 LEU   148      37.463  26.211  47.679  1.00  0.00           C  
ATOM   2267 HD21 LEU   148      36.737  25.404  47.774  1.00  0.00           H  
ATOM   2268 HD22 LEU   148      37.342  26.803  48.586  1.00  0.00           H  
ATOM   2269 HD23 LEU   148      37.177  26.856  46.847  1.00  0.00           H  
ATOM   2270  C   LEU   148      40.899  23.225  47.492  1.00  0.00           C  
ATOM   2271  O   LEU   148      41.695  23.589  48.347  1.00  0.00           O  
ATOM   2272  N   ARG   149      40.278  21.984  47.493  1.00  0.00           N  
ATOM   2273  H   ARG   149      39.701  21.770  46.692  1.00  0.00           H  
ATOM   2274  CA  ARG   149      40.509  20.917  48.498  1.00  0.00           C  
ATOM   2275  HA  ARG   149      40.415  21.309  49.510  1.00  0.00           H  
ATOM   2276  CB  ARG   149      39.680  19.670  48.100  1.00  0.00           C  
ATOM   2277  HB2 ARG   149      39.877  19.358  47.074  1.00  0.00           H  
ATOM   2278  HB3 ARG   149      39.999  18.832  48.719  1.00  0.00           H  
ATOM   2279  CG  ARG   149      38.179  19.840  48.367  1.00  0.00           C  
ATOM   2280  HG2 ARG   149      38.061  20.254  49.369  1.00  0.00           H  
ATOM   2281  HG3 ARG   149      37.724  20.559  47.686  1.00  0.00           H  
ATOM   2282  CD  ARG   149      37.509  18.463  48.425  1.00  0.00           C  
ATOM   2283  HD2 ARG   149      38.119  17.863  49.101  1.00  0.00           H  
ATOM   2284  HD3 ARG   149      36.548  18.579  48.925  1.00  0.00           H  
ATOM   2285  NE  ARG   149      37.420  17.742  47.131  1.00  0.00           N  
ATOM   2286  HE  ARG   149      38.209  17.155  46.901  1.00  0.00           H  
ATOM   2287  CZ  ARG   149      36.408  17.638  46.270  1.00  0.00           C  
ATOM   2288  NH1 ARG   149      35.247  18.181  46.587  1.00  0.00           N  
ATOM   2289 HH11 ARG   149      35.079  18.703  47.435  1.00  0.00           H  
ATOM   2290 HH12 ARG   149      34.459  18.025  45.975  1.00  0.00           H  
ATOM   2291  NH2 ARG   149      36.550  17.044  45.167  1.00  0.00           N  
ATOM   2292 HH21 ARG   149      37.397  16.569  44.890  1.00  0.00           H  
ATOM   2293 HH22 ARG   149      35.734  16.939  44.581  1.00  0.00           H  
ATOM   2294  C   ARG   149      41.965  20.393  48.410  1.00  0.00           C  
ATOM   2295  O   ARG   149      42.619  20.139  49.387  1.00  0.00           O  
ATOM   2296  N   GLY   150      42.586  20.478  47.208  1.00  0.00           N  
ATOM   2297  H   GLY   150      42.058  20.764  46.396  1.00  0.00           H  
ATOM   2298  CA  GLY   150      44.083  20.294  47.181  1.00  0.00           C  
ATOM   2299  HA2 GLY   150      44.356  19.362  47.675  1.00  0.00           H  
ATOM   2300  HA3 GLY   150      44.610  20.178  46.234  1.00  0.00           H  
ATOM   2301  C   GLY   150      44.870  21.352  47.885  1.00  0.00           C  
ATOM   2302  O   GLY   150      45.737  21.030  48.693  1.00  0.00           O  
ATOM   2303  N   VAL   151      44.584  22.643  47.579  1.00  0.00           N  
ATOM   2304  H   VAL   151      43.781  22.807  46.989  1.00  0.00           H  
ATOM   2305  CA  VAL   151      45.206  23.727  48.236  1.00  0.00           C  
ATOM   2306  HA  VAL   151      46.250  23.679  47.925  1.00  0.00           H  
ATOM   2307  CB  VAL   151      44.619  25.044  47.635  1.00  0.00           C  
ATOM   2308  HB  VAL   151      43.531  25.099  47.586  1.00  0.00           H  
ATOM   2309  CG1 VAL   151      45.089  26.158  48.563  1.00  0.00           C  
ATOM   2310 HG11 VAL   151      44.944  27.128  48.088  1.00  0.00           H  
ATOM   2311 HG12 VAL   151      44.388  26.211  49.395  1.00  0.00           H  
ATOM   2312 HG13 VAL   151      46.124  26.003  48.868  1.00  0.00           H  
ATOM   2313  CG2 VAL   151      45.231  25.423  46.293  1.00  0.00           C  
ATOM   2314 HG21 VAL   151      44.920  24.660  45.580  1.00  0.00           H  
ATOM   2315 HG22 VAL   151      44.794  26.325  45.863  1.00  0.00           H  
ATOM   2316 HG23 VAL   151      46.307  25.539  46.425  1.00  0.00           H  
ATOM   2317  C   VAL   151      45.054  23.693  49.763  1.00  0.00           C  
ATOM   2318  O   VAL   151      46.112  23.962  50.451  1.00  0.00           O  
ATOM   2319  N   LEU   152      43.958  23.352  50.378  1.00  0.00           N  
ATOM   2320  H   LEU   152      43.237  22.929  49.811  1.00  0.00           H  
ATOM   2321  CA  LEU   152      43.805  23.308  51.933  1.00  0.00           C  
ATOM   2322  HA  LEU   152      44.279  24.209  52.322  1.00  0.00           H  
ATOM   2323  CB  LEU   152      42.300  23.263  52.295  1.00  0.00           C  
ATOM   2324  HB2 LEU   152      41.937  22.313  51.903  1.00  0.00           H  
ATOM   2325  HB3 LEU   152      42.151  23.133  53.367  1.00  0.00           H  
ATOM   2326  CG  LEU   152      41.499  24.431  51.732  1.00  0.00           C  
ATOM   2327  HG  LEU   152      41.499  24.437  50.642  1.00  0.00           H  
ATOM   2328  CD1 LEU   152      40.095  24.356  52.278  1.00  0.00           C  
ATOM   2329 HD11 LEU   152      40.111  24.688  53.316  1.00  0.00           H  
ATOM   2330 HD12 LEU   152      39.522  25.091  51.713  1.00  0.00           H  
ATOM   2331 HD13 LEU   152      39.698  23.352  52.125  1.00  0.00           H  
ATOM   2332  CD2 LEU   152      41.978  25.846  52.109  1.00  0.00           C  
ATOM   2333 HD21 LEU   152      42.926  26.093  51.630  1.00  0.00           H  
ATOM   2334 HD22 LEU   152      41.196  26.558  51.849  1.00  0.00           H  
ATOM   2335 HD23 LEU   152      42.146  25.937  53.183  1.00  0.00           H  
ATOM   2336  C   LEU   152      44.593  22.132  52.496  1.00  0.00           C  
ATOM   2337  O   LEU   152      44.820  22.080  53.688  1.00  0.00           O  
ATOM   2338  N   GLU   153      44.824  21.088  51.686  1.00  0.00           N  
ATOM   2339  H   GLU   153      44.539  21.009  50.721  1.00  0.00           H  
ATOM   2340  CA  GLU   153      45.673  19.963  52.092  1.00  0.00           C  
ATOM   2341  HA  GLU   153      45.305  19.822  53.108  1.00  0.00           H  
ATOM   2342  CB  GLU   153      45.286  18.640  51.432  1.00  0.00           C  
ATOM   2343  HB2 GLU   153      44.218  18.457  51.545  1.00  0.00           H  
ATOM   2344  HB3 GLU   153      45.408  18.728  50.352  1.00  0.00           H  
ATOM   2345  CG  GLU   153      46.022  17.504  52.140  1.00  0.00           C  
ATOM   2346  HG2 GLU   153      47.102  17.481  51.993  1.00  0.00           H  
ATOM   2347  HG3 GLU   153      45.957  17.623  53.221  1.00  0.00           H  
ATOM   2348  CD  GLU   153      45.500  16.103  51.839  1.00  0.00           C  
ATOM   2349  OE1 GLU   153      44.602  15.965  50.931  1.00  0.00           O  
ATOM   2350  OE2 GLU   153      45.996  15.133  52.420  1.00  0.00           O  
ATOM   2351  C   GLU   153      47.151  20.267  51.908  1.00  0.00           C  
ATOM   2352  O   GLU   153      47.955  19.920  52.779  1.00  0.00           O  
ATOM   2353  N   HIE   154      47.596  20.952  50.811  1.00  0.00           N  
ATOM   2354  H   HIE   154      46.938  21.075  50.055  1.00  0.00           H  
ATOM   2355  CA  HIE   154      49.010  21.362  50.630  1.00  0.00           C  
ATOM   2356  HA  HIE   154      49.653  20.483  50.593  1.00  0.00           H  
ATOM   2357  CB  HIE   154      49.232  21.941  49.208  1.00  0.00           C  
ATOM   2358  HB2 HIE   154      48.760  21.279  48.482  1.00  0.00           H  
ATOM   2359  HB3 HIE   154      48.627  22.827  49.016  1.00  0.00           H  
ATOM   2360  CG  HIE   154      50.714  22.185  48.905  1.00  0.00           C  
ATOM   2361  ND1 HIE   154      51.762  21.262  49.035  1.00  0.00           N  
ATOM   2362  CE1 HIE   154      52.867  21.917  48.735  1.00  0.00           C  
ATOM   2363  HE1 HIE   154      53.820  21.415  48.662  1.00  0.00           H  
ATOM   2364  NE2 HIE   154      52.529  23.165  48.311  1.00  0.00           N  
ATOM   2365  HE2 HIE   154      53.204  23.768  47.862  1.00  0.00           H  
ATOM   2366  CD2 HIE   154      51.211  23.365  48.405  1.00  0.00           C  
ATOM   2367  HD2 HIE   154      50.602  24.237  48.215  1.00  0.00           H  
ATOM   2368  C   HIE   154      49.491  22.309  51.747  1.00  0.00           C  
ATOM   2369  O   HIE   154      50.725  22.171  52.117  1.00  0.00           O  
ATOM   2370  N   LEU   155      48.663  23.140  52.285  1.00  0.00           N  
ATOM   2371  H   LEU   155      47.734  23.318  51.930  1.00  0.00           H  
ATOM   2372  CA  LEU   155      48.978  24.024  53.436  1.00  0.00           C  
ATOM   2373  HA  LEU   155      50.052  24.210  53.456  1.00  0.00           H  
ATOM   2374  CB  LEU   155      48.119  25.332  53.321  1.00  0.00           C  
ATOM   2375  HB2 LEU   155      47.064  25.065  53.255  1.00  0.00           H  
ATOM   2376  HB3 LEU   155      48.281  25.988  54.176  1.00  0.00           H  
ATOM   2377  CG  LEU   155      48.462  26.211  52.126  1.00  0.00           C  
ATOM   2378  HG  LEU   155      48.301  25.595  51.241  1.00  0.00           H  
ATOM   2379  CD1 LEU   155      47.402  27.315  52.084  1.00  0.00           C  
ATOM   2380 HD11 LEU   155      46.454  26.783  52.001  1.00  0.00           H  
ATOM   2381 HD12 LEU   155      47.521  27.965  52.951  1.00  0.00           H  
ATOM   2382 HD13 LEU   155      47.515  27.826  51.128  1.00  0.00           H  
ATOM   2383  CD2 LEU   155      49.932  26.707  52.105  1.00  0.00           C  
ATOM   2384 HD21 LEU   155      50.129  27.221  53.046  1.00  0.00           H  
ATOM   2385 HD22 LEU   155      50.620  25.865  52.035  1.00  0.00           H  
ATOM   2386 HD23 LEU   155      50.022  27.348  51.227  1.00  0.00           H  
ATOM   2387  C   LEU   155      48.834  23.329  54.805  1.00  0.00           C  
ATOM   2388  O   LEU   155      49.394  23.847  55.784  1.00  0.00           O  
ATOM   2389  N   ARG   156      48.274  22.124  54.779  1.00  0.00           N  
ATOM   2390  H   ARG   156      48.022  21.624  53.939  1.00  0.00           H  
ATOM   2391  CA  ARG   156      47.848  21.407  56.039  1.00  0.00           C  
ATOM   2392  HA  ARG   156      47.251  20.585  55.645  1.00  0.00           H  
ATOM   2393  CB  ARG   156      49.051  20.886  56.857  1.00  0.00           C  
ATOM   2394  HB2 ARG   156      49.672  21.739  57.129  1.00  0.00           H  
ATOM   2395  HB3 ARG   156      48.774  20.367  57.775  1.00  0.00           H  
ATOM   2396  CG  ARG   156      49.918  19.940  56.134  1.00  0.00           C  
ATOM   2397  HG2 ARG   156      50.617  19.611  56.902  1.00  0.00           H  
ATOM   2398  HG3 ARG   156      49.274  19.136  55.778  1.00  0.00           H  
ATOM   2399  CD  ARG   156      50.812  20.589  55.037  1.00  0.00           C  
ATOM   2400  HD2 ARG   156      50.298  20.523  54.078  1.00  0.00           H  
ATOM   2401  HD3 ARG   156      50.971  21.649  55.236  1.00  0.00           H  
ATOM   2402  NE  ARG   156      52.098  19.891  54.879  1.00  0.00           N  
ATOM   2403  HE  ARG   156      52.093  18.906  55.101  1.00  0.00           H  
ATOM   2404  CZ  ARG   156      53.148  20.260  54.221  1.00  0.00           C  
ATOM   2405  NH1 ARG   156      53.162  21.222  53.390  1.00  0.00           N  
ATOM   2406 HH11 ARG   156      52.369  21.847  53.403  1.00  0.00           H  
ATOM   2407 HH12 ARG   156      53.794  21.133  52.607  1.00  0.00           H  
ATOM   2408  NH2 ARG   156      54.154  19.442  54.162  1.00  0.00           N  
ATOM   2409 HH21 ARG   156      54.139  18.682  54.826  1.00  0.00           H  
ATOM   2410 HH22 ARG   156      54.962  19.484  53.557  1.00  0.00           H  
ATOM   2411  C   ARG   156      46.842  22.092  56.950  1.00  0.00           C  
ATOM   2412  O   ARG   156      46.938  22.040  58.191  1.00  0.00           O  
ATOM   2413  N   LEU   157      45.862  22.807  56.413  1.00  0.00           N  
ATOM   2414  H   LEU   157      45.793  22.664  55.415  1.00  0.00           H  
ATOM   2415  CA  LEU   157      44.772  23.338  57.193  1.00  0.00           C  
ATOM   2416  HA  LEU   157      45.122  23.666  58.172  1.00  0.00           H  
ATOM   2417  CB  LEU   157      44.148  24.449  56.347  1.00  0.00           C  
ATOM   2418  HB2 LEU   157      43.700  23.868  55.541  1.00  0.00           H  
ATOM   2419  HB3 LEU   157      43.438  25.018  56.946  1.00  0.00           H  
ATOM   2420  CG  LEU   157      45.147  25.462  55.757  1.00  0.00           C  
ATOM   2421  HG  LEU   157      45.925  24.986  55.159  1.00  0.00           H  
ATOM   2422  CD1 LEU   157      44.427  26.445  54.855  1.00  0.00           C  
ATOM   2423 HD11 LEU   157      44.022  26.065  53.917  1.00  0.00           H  
ATOM   2424 HD12 LEU   157      43.535  26.817  55.358  1.00  0.00           H  
ATOM   2425 HD13 LEU   157      45.204  27.173  54.621  1.00  0.00           H  
ATOM   2426  CD2 LEU   157      45.824  26.272  56.911  1.00  0.00           C  
ATOM   2427 HD21 LEU   157      45.100  26.982  57.309  1.00  0.00           H  
ATOM   2428 HD22 LEU   157      46.409  25.700  57.631  1.00  0.00           H  
ATOM   2429 HD23 LEU   157      46.467  26.942  56.338  1.00  0.00           H  
ATOM   2430  C   LEU   157      43.828  22.162  57.542  1.00  0.00           C  
ATOM   2431  O   LEU   157      43.580  21.409  56.647  1.00  0.00           O  
ATOM   2432  N   PRO   158      43.291  21.909  58.792  1.00  0.00           N  
ATOM   2433  CD  PRO   158      43.526  22.669  59.950  1.00  0.00           C  
ATOM   2434  HD2 PRO   158      42.730  23.413  59.986  1.00  0.00           H  
ATOM   2435  HD3 PRO   158      44.507  23.141  59.911  1.00  0.00           H  
ATOM   2436  CG  PRO   158      43.402  21.681  61.090  1.00  0.00           C  
ATOM   2437  HG2 PRO   158      43.156  22.158  62.038  1.00  0.00           H  
ATOM   2438  HG3 PRO   158      44.243  20.988  61.089  1.00  0.00           H  
ATOM   2439  CB  PRO   158      42.315  20.715  60.635  1.00  0.00           C  
ATOM   2440  HB2 PRO   158      41.330  21.059  60.948  1.00  0.00           H  
ATOM   2441  HB3 PRO   158      42.586  19.747  61.057  1.00  0.00           H  
ATOM   2442  CA  PRO   158      42.483  20.670  59.106  1.00  0.00           C  
ATOM   2443  HA  PRO   158      43.098  19.774  59.024  1.00  0.00           H  
ATOM   2444  C   PRO   158      41.128  20.496  58.417  1.00  0.00           C  
ATOM   2445  O   PRO   158      40.305  21.415  58.255  1.00  0.00           O  
ATOM   2446  N   ARG   159      40.876  19.245  58.025  1.00  0.00           N  
ATOM   2447  H   ARG   159      41.618  18.592  58.232  1.00  0.00           H  
ATOM   2448  CA  ARG   159      39.733  18.804  57.098  1.00  0.00           C  
ATOM   2449  HA  ARG   159      39.966  19.435  56.240  1.00  0.00           H  
ATOM   2450  CB  ARG   159      39.910  17.244  56.810  1.00  0.00           C  
ATOM   2451  HB2 ARG   159      40.911  16.851  56.633  1.00  0.00           H  
ATOM   2452  HB3 ARG   159      39.652  16.805  57.773  1.00  0.00           H  
ATOM   2453  CG  ARG   159      38.874  16.577  55.887  1.00  0.00           C  
ATOM   2454  HG2 ARG   159      39.053  15.503  55.927  1.00  0.00           H  
ATOM   2455  HG3 ARG   159      37.866  16.813  56.227  1.00  0.00           H  
ATOM   2456  CD  ARG   159      38.972  17.249  54.554  1.00  0.00           C  
ATOM   2457  HD2 ARG   159      38.877  18.313  54.769  1.00  0.00           H  
ATOM   2458  HD3 ARG   159      39.916  16.976  54.082  1.00  0.00           H  
ATOM   2459  NE  ARG   159      37.929  16.984  53.635  1.00  0.00           N  
ATOM   2460  HE  ARG   159      38.117  16.178  53.055  1.00  0.00           H  
ATOM   2461  CZ  ARG   159      36.816  17.667  53.367  1.00  0.00           C  
ATOM   2462  NH1 ARG   159      36.453  18.701  54.026  1.00  0.00           N  
ATOM   2463 HH11 ARG   159      37.115  18.894  54.764  1.00  0.00           H  
ATOM   2464 HH12 ARG   159      35.664  19.253  53.722  1.00  0.00           H  
ATOM   2465  NH2 ARG   159      36.021  17.305  52.436  1.00  0.00           N  
ATOM   2466 HH21 ARG   159      36.234  16.462  51.922  1.00  0.00           H  
ATOM   2467 HH22 ARG   159      35.131  17.747  52.255  1.00  0.00           H  
ATOM   2468  C   ARG   159      38.352  19.154  57.615  1.00  0.00           C  
ATOM   2469  O   ARG   159      37.458  19.342  56.791  1.00  0.00           O  
ATOM   2470  N   GLU   160      38.209  19.242  58.938  1.00  0.00           N  
ATOM   2471  H   GLU   160      38.968  18.936  59.529  1.00  0.00           H  
ATOM   2472  CA  GLU   160      37.014  19.666  59.679  1.00  0.00           C  
ATOM   2473  HA  GLU   160      36.167  19.077  59.326  1.00  0.00           H  
ATOM   2474  CB  GLU   160      37.203  19.274  61.116  1.00  0.00           C  
ATOM   2475  HB2 GLU   160      37.312  18.193  61.199  1.00  0.00           H  
ATOM   2476  HB3 GLU   160      38.142  19.716  61.450  1.00  0.00           H  
ATOM   2477  CG  GLU   160      36.020  19.647  62.056  1.00  0.00           C  
ATOM   2478  HG2 GLU   160      36.001  20.693  62.363  1.00  0.00           H  
ATOM   2479  HG3 GLU   160      35.070  19.259  61.690  1.00  0.00           H  
ATOM   2480  CD  GLU   160      36.312  18.951  63.383  1.00  0.00           C  
ATOM   2481  OE1 GLU   160      36.074  17.728  63.606  1.00  0.00           O  
ATOM   2482  OE2 GLU   160      36.666  19.677  64.371  1.00  0.00           O  
ATOM   2483  C   GLU   160      36.681  21.191  59.524  1.00  0.00           C  
ATOM   2484  O   GLU   160      35.568  21.603  59.838  1.00  0.00           O  
ATOM   2485  N   HIE   161      37.705  21.973  59.126  1.00  0.00           N  
ATOM   2486  H   HIE   161      38.539  21.486  58.831  1.00  0.00           H  
ATOM   2487  CA  HIE   161      37.561  23.455  58.951  1.00  0.00           C  
ATOM   2488  HA  HIE   161      36.623  23.758  59.415  1.00  0.00           H  
ATOM   2489  CB  HIE   161      38.632  24.157  59.752  1.00  0.00           C  
ATOM   2490  HB2 HIE   161      39.544  23.920  59.206  1.00  0.00           H  
ATOM   2491  HB3 HIE   161      38.495  25.222  59.566  1.00  0.00           H  
ATOM   2492  CG  HIE   161      38.759  23.821  61.199  1.00  0.00           C  
ATOM   2493  ND1 HIE   161      39.743  24.285  62.042  1.00  0.00           N  
ATOM   2494  CE1 HIE   161      39.372  23.889  63.285  1.00  0.00           C  
ATOM   2495  HE1 HIE   161      39.911  23.959  64.218  1.00  0.00           H  
ATOM   2496  NE2 HIE   161      38.229  23.221  63.229  1.00  0.00           N  
ATOM   2497  HE2 HIE   161      37.760  22.782  64.008  1.00  0.00           H  
ATOM   2498  CD2 HIE   161      37.754  23.228  61.979  1.00  0.00           C  
ATOM   2499  HD2 HIE   161      36.782  22.919  61.626  1.00  0.00           H  
ATOM   2500  C   HIE   161      37.417  23.917  57.532  1.00  0.00           C  
ATOM   2501  O   HIE   161      37.264  25.140  57.244  1.00  0.00           O  
ATOM   2502  N   TRP   162      37.547  22.975  56.527  1.00  0.00           N  
ATOM   2503  H   TRP   162      37.827  22.026  56.732  1.00  0.00           H  
ATOM   2504  CA  TRP   162      37.486  23.413  55.108  1.00  0.00           C  
ATOM   2505  HA  TRP   162      38.261  24.167  54.971  1.00  0.00           H  
ATOM   2506  CB  TRP   162      37.850  22.293  54.110  1.00  0.00           C  
ATOM   2507  HB2 TRP   162      37.187  21.431  54.189  1.00  0.00           H  
ATOM   2508  HB3 TRP   162      37.772  22.767  53.132  1.00  0.00           H  
ATOM   2509  CG  TRP   162      39.225  21.647  54.272  1.00  0.00           C  
ATOM   2510  CD1 TRP   162      40.128  21.896  55.248  1.00  0.00           C  
ATOM   2511  HD1 TRP   162      40.082  22.495  56.146  1.00  0.00           H  
ATOM   2512  NE1 TRP   162      41.298  21.181  54.856  1.00  0.00           N  
ATOM   2513  HE1 TRP   162      42.162  21.263  55.372  1.00  0.00           H  
ATOM   2514  CE2 TRP   162      41.148  20.356  53.778  1.00  0.00           C  
ATOM   2515  CZ2 TRP   162      41.932  19.187  53.307  1.00  0.00           C  
ATOM   2516  HZ2 TRP   162      42.867  18.888  53.758  1.00  0.00           H  
ATOM   2517  CH2 TRP   162      41.247  18.425  52.305  1.00  0.00           C  
ATOM   2518  HH2 TRP   162      41.828  17.597  51.927  1.00  0.00           H  
ATOM   2519  CZ3 TRP   162      40.051  18.825  51.712  1.00  0.00           C  
ATOM   2520  HZ3 TRP   162      39.555  18.245  50.948  1.00  0.00           H  
ATOM   2521  CE3 TRP   162      39.295  19.943  52.243  1.00  0.00           C  
ATOM   2522  HE3 TRP   162      38.448  20.398  51.749  1.00  0.00           H  
ATOM   2523  CD2 TRP   162      39.822  20.675  53.335  1.00  0.00           C  
ATOM   2524  C   TRP   162      36.218  24.150  54.752  1.00  0.00           C  
ATOM   2525  O   TRP   162      36.218  25.232  54.131  1.00  0.00           O  
ATOM   2526  N   ALA   163      35.085  23.665  55.198  1.00  0.00           N  
ATOM   2527  H   ALA   163      35.111  22.840  55.780  1.00  0.00           H  
ATOM   2528  CA  ALA   163      33.790  24.157  54.738  1.00  0.00           C  
ATOM   2529  HA  ALA   163      33.809  24.402  53.676  1.00  0.00           H  
ATOM   2530  CB  ALA   163      32.786  23.036  54.992  1.00  0.00           C  
ATOM   2531  HB1 ALA   163      32.893  22.670  56.013  1.00  0.00           H  
ATOM   2532  HB2 ALA   163      31.797  23.476  54.865  1.00  0.00           H  
ATOM   2533  HB3 ALA   163      32.934  22.271  54.231  1.00  0.00           H  
ATOM   2534  C   ALA   163      33.459  25.536  55.452  1.00  0.00           C  
ATOM   2535  O   ALA   163      33.135  26.520  54.822  1.00  0.00           O  
ATOM   2536  N   ARG   164      33.606  25.645  56.818  1.00  0.00           N  
ATOM   2537  H   ARG   164      33.951  24.831  57.306  1.00  0.00           H  
ATOM   2538  CA  ARG   164      33.463  26.891  57.598  1.00  0.00           C  
ATOM   2539  HA  ARG   164      32.448  27.255  57.436  1.00  0.00           H  
ATOM   2540  CB  ARG   164      33.811  26.744  59.116  1.00  0.00           C  
ATOM   2541  HB2 ARG   164      33.089  25.994  59.440  1.00  0.00           H  
ATOM   2542  HB3 ARG   164      34.771  26.232  59.181  1.00  0.00           H  
ATOM   2543  CG  ARG   164      33.757  28.066  59.866  1.00  0.00           C  
ATOM   2544  HG2 ARG   164      34.260  28.937  59.446  1.00  0.00           H  
ATOM   2545  HG3 ARG   164      32.709  28.330  60.006  1.00  0.00           H  
ATOM   2546  CD  ARG   164      34.345  27.769  61.263  1.00  0.00           C  
ATOM   2547  HD2 ARG   164      33.683  26.988  61.637  1.00  0.00           H  
ATOM   2548  HD3 ARG   164      35.403  27.509  61.233  1.00  0.00           H  
ATOM   2549  NE  ARG   164      34.107  28.914  62.194  1.00  0.00           N  
ATOM   2550  HE  ARG   164      34.991  29.226  62.571  1.00  0.00           H  
ATOM   2551  CZ  ARG   164      33.038  29.395  62.790  1.00  0.00           C  
ATOM   2552  NH1 ARG   164      31.878  28.768  62.595  1.00  0.00           N  
ATOM   2553 HH11 ARG   164      32.002  27.771  62.490  1.00  0.00           H  
ATOM   2554 HH12 ARG   164      31.058  29.130  63.062  1.00  0.00           H  
ATOM   2555  NH2 ARG   164      33.088  30.500  63.477  1.00  0.00           N  
ATOM   2556 HH21 ARG   164      33.862  31.105  63.244  1.00  0.00           H  
ATOM   2557 HH22 ARG   164      32.218  30.858  63.846  1.00  0.00           H  
ATOM   2558  C   ARG   164      34.256  28.040  56.942  1.00  0.00           C  
ATOM   2559  O   ARG   164      33.727  29.116  56.702  1.00  0.00           O  
ATOM   2560  N   VAL   165      35.555  27.778  56.610  1.00  0.00           N  
ATOM   2561  H   VAL   165      35.854  26.821  56.730  1.00  0.00           H  
ATOM   2562  CA  VAL   165      36.411  28.723  55.991  1.00  0.00           C  
ATOM   2563  HA  VAL   165      36.159  29.668  56.472  1.00  0.00           H  
ATOM   2564  CB  VAL   165      37.971  28.530  56.335  1.00  0.00           C  
ATOM   2565  HB  VAL   165      38.330  29.512  56.027  1.00  0.00           H  
ATOM   2566  CG1 VAL   165      38.134  28.585  57.901  1.00  0.00           C  
ATOM   2567 HG11 VAL   165      37.587  27.772  58.379  1.00  0.00           H  
ATOM   2568 HG12 VAL   165      39.167  28.527  58.246  1.00  0.00           H  
ATOM   2569 HG13 VAL   165      37.858  29.529  58.371  1.00  0.00           H  
ATOM   2570  CG2 VAL   165      38.618  27.465  55.481  1.00  0.00           C  
ATOM   2571 HG21 VAL   165      39.048  27.863  54.562  1.00  0.00           H  
ATOM   2572 HG22 VAL   165      39.426  26.877  55.917  1.00  0.00           H  
ATOM   2573 HG23 VAL   165      37.825  26.744  55.283  1.00  0.00           H  
ATOM   2574  C   VAL   165      36.190  28.983  54.497  1.00  0.00           C  
ATOM   2575  O   VAL   165      36.646  30.038  54.017  1.00  0.00           O  
ATOM   2576  N   THR   166      35.356  28.172  53.791  1.00  0.00           N  
ATOM   2577  H   THR   166      34.929  27.420  54.312  1.00  0.00           H  
ATOM   2578  CA  THR   166      34.963  28.331  52.366  1.00  0.00           C  
ATOM   2579  HA  THR   166      35.297  29.339  52.120  1.00  0.00           H  
ATOM   2580  CB  THR   166      35.721  27.306  51.425  1.00  0.00           C  
ATOM   2581  HB  THR   166      35.611  27.537  50.366  1.00  0.00           H  
ATOM   2582  CG2 THR   166      37.219  27.153  51.664  1.00  0.00           C  
ATOM   2583 HG21 THR   166      37.385  26.832  52.692  1.00  0.00           H  
ATOM   2584 HG22 THR   166      37.481  26.367  50.955  1.00  0.00           H  
ATOM   2585 HG23 THR   166      37.764  28.094  51.605  1.00  0.00           H  
ATOM   2586  OG1 THR   166      35.217  26.024  51.745  1.00  0.00           O  
ATOM   2587  HG1 THR   166      35.442  25.754  52.638  1.00  0.00           H  
ATOM   2588  C   THR   166      33.412  28.426  52.034  1.00  0.00           C  
ATOM   2589  O   THR   166      32.939  28.327  50.895  1.00  0.00           O  
ATOM   2590  N   GLY   167      32.544  28.602  53.055  1.00  0.00           N  
ATOM   2591  H   GLY   167      33.040  28.601  53.935  1.00  0.00           H  
ATOM   2592  CA  GLY   167      31.123  28.803  52.930  1.00  0.00           C  
ATOM   2593  HA2 GLY   167      30.784  28.922  53.960  1.00  0.00           H  
ATOM   2594  HA3 GLY   167      30.910  29.668  52.303  1.00  0.00           H  
ATOM   2595  C   GLY   167      30.428  27.586  52.300  1.00  0.00           C  
ATOM   2596  O   GLY   167      29.674  27.663  51.365  1.00  0.00           O  
ATOM   2597  N   GLY   168      30.970  26.418  52.633  1.00  0.00           N  
ATOM   2598  H   GLY   168      31.700  26.403  53.330  1.00  0.00           H  
ATOM   2599  CA  GLY   168      30.579  25.113  52.103  1.00  0.00           C  
ATOM   2600  HA2 GLY   168      30.889  24.338  52.804  1.00  0.00           H  
ATOM   2601  HA3 GLY   168      29.493  25.042  52.044  1.00  0.00           H  
ATOM   2602  C   GLY   168      31.261  24.716  50.806  1.00  0.00           C  
ATOM   2603  O   GLY   168      30.930  23.666  50.292  1.00  0.00           O  
ATOM   2604  N   LEU   169      32.094  25.523  50.186  1.00  0.00           N  
ATOM   2605  H   LEU   169      31.998  26.463  50.544  1.00  0.00           H  
ATOM   2606  CA  LEU   169      32.573  25.319  48.826  1.00  0.00           C  
ATOM   2607  HA  LEU   169      31.736  25.086  48.168  1.00  0.00           H  
ATOM   2608  CB  LEU   169      33.291  26.603  48.492  1.00  0.00           C  
ATOM   2609  HB2 LEU   169      32.537  27.390  48.505  1.00  0.00           H  
ATOM   2610  HB3 LEU   169      34.054  26.794  49.246  1.00  0.00           H  
ATOM   2611  CG  LEU   169      34.029  26.689  47.072  1.00  0.00           C  
ATOM   2612  HG  LEU   169      34.844  25.970  46.987  1.00  0.00           H  
ATOM   2613  CD1 LEU   169      33.109  26.408  45.892  1.00  0.00           C  
ATOM   2614 HD11 LEU   169      32.239  27.065  45.868  1.00  0.00           H  
ATOM   2615 HD12 LEU   169      33.621  26.554  44.940  1.00  0.00           H  
ATOM   2616 HD13 LEU   169      32.620  25.434  45.903  1.00  0.00           H  
ATOM   2617  CD2 LEU   169      34.649  28.097  46.962  1.00  0.00           C  
ATOM   2618 HD21 LEU   169      33.961  28.941  46.914  1.00  0.00           H  
ATOM   2619 HD22 LEU   169      35.300  28.230  47.827  1.00  0.00           H  
ATOM   2620 HD23 LEU   169      35.172  28.167  46.008  1.00  0.00           H  
ATOM   2621  C   LEU   169      33.459  24.052  48.639  1.00  0.00           C  
ATOM   2622  O   LEU   169      33.386  23.368  47.640  1.00  0.00           O  
ATOM   2623  N   THR   170      34.301  23.641  49.572  1.00  0.00           N  
ATOM   2624  H   THR   170      34.568  24.258  50.326  1.00  0.00           H  
ATOM   2625  CA  THR   170      35.078  22.358  49.473  1.00  0.00           C  
ATOM   2626  HA  THR   170      35.586  22.306  48.510  1.00  0.00           H  
ATOM   2627  CB  THR   170      35.993  22.038  50.619  1.00  0.00           C  
ATOM   2628  HB  THR   170      36.283  20.988  50.594  1.00  0.00           H  
ATOM   2629  CG2 THR   170      37.269  22.850  50.558  1.00  0.00           C  
ATOM   2630 HG21 THR   170      38.051  22.344  51.125  1.00  0.00           H  
ATOM   2631 HG22 THR   170      37.602  22.934  49.523  1.00  0.00           H  
ATOM   2632 HG23 THR   170      37.156  23.838  51.004  1.00  0.00           H  
ATOM   2633  OG1 THR   170      35.344  22.429  51.811  1.00  0.00           O  
ATOM   2634  HG1 THR   170      34.920  21.667  52.214  1.00  0.00           H  
ATOM   2635  C   THR   170      34.128  21.169  49.282  1.00  0.00           C  
ATOM   2636  O   THR   170      34.481  20.268  48.487  1.00  0.00           O  
ATOM   2637  N   GLU   171      32.985  21.145  49.919  1.00  0.00           N  
ATOM   2638  H   GLU   171      32.798  21.990  50.439  1.00  0.00           H  
ATOM   2639  CA  GLU   171      31.899  20.180  49.832  1.00  0.00           C  
ATOM   2640  HA  GLU   171      32.307  19.181  49.674  1.00  0.00           H  
ATOM   2641  CB  GLU   171      31.068  20.231  51.136  1.00  0.00           C  
ATOM   2642  HB2 GLU   171      30.542  21.182  51.222  1.00  0.00           H  
ATOM   2643  HB3 GLU   171      30.403  19.368  51.093  1.00  0.00           H  
ATOM   2644  CG  GLU   171      31.873  20.117  52.458  1.00  0.00           C  
ATOM   2645  HG2 GLU   171      31.863  21.067  52.992  1.00  0.00           H  
ATOM   2646  HG3 GLU   171      31.309  19.468  53.129  1.00  0.00           H  
ATOM   2647  CD  GLU   171      33.284  19.464  52.326  1.00  0.00           C  
ATOM   2648  OE1 GLU   171      33.450  18.367  51.734  1.00  0.00           O  
ATOM   2649  OE2 GLU   171      34.279  20.118  52.671  1.00  0.00           O  
ATOM   2650  C   GLU   171      30.903  20.377  48.681  1.00  0.00           C  
ATOM   2651  O   GLU   171      29.833  19.812  48.597  1.00  0.00           O  
ATOM   2652  N   ASP   172      31.219  21.381  47.911  1.00  0.00           N  
ATOM   2653  H   ASP   172      32.146  21.739  48.088  1.00  0.00           H  
ATOM   2654  CA  ASP   172      30.526  21.966  46.757  1.00  0.00           C  
ATOM   2655  HA  ASP   172      31.139  22.804  46.426  1.00  0.00           H  
ATOM   2656  CB  ASP   172      30.591  20.939  45.598  1.00  0.00           C  
ATOM   2657  HB2 ASP   172      31.550  20.434  45.488  1.00  0.00           H  
ATOM   2658  HB3 ASP   172      29.800  20.195  45.687  1.00  0.00           H  
ATOM   2659  CG  ASP   172      30.336  21.625  44.241  1.00  0.00           C  
ATOM   2660  OD1 ASP   172      29.907  20.919  43.308  1.00  0.00           O  
ATOM   2661  OD2 ASP   172      30.451  22.877  44.105  1.00  0.00           O  
ATOM   2662  C   ASP   172      29.122  22.556  47.057  1.00  0.00           C  
ATOM   2663  O   ASP   172      28.204  22.566  46.230  1.00  0.00           O  
ATOM   2664  N   ARG   173      29.079  23.168  48.249  1.00  0.00           N  
ATOM   2665  H   ARG   173      29.864  23.050  48.874  1.00  0.00           H  
ATOM   2666  CA  ARG   173      27.915  23.997  48.814  1.00  0.00           C  
ATOM   2667  HA  ARG   173      27.054  23.780  48.182  1.00  0.00           H  
ATOM   2668  CB  ARG   173      27.563  23.443  50.229  1.00  0.00           C  
ATOM   2669  HB2 ARG   173      28.463  23.740  50.766  1.00  0.00           H  
ATOM   2670  HB3 ARG   173      26.652  23.899  50.618  1.00  0.00           H  
ATOM   2671  CG  ARG   173      27.269  21.970  50.344  1.00  0.00           C  
ATOM   2672  HG2 ARG   173      26.298  21.717  49.917  1.00  0.00           H  
ATOM   2673  HG3 ARG   173      27.878  21.379  49.659  1.00  0.00           H  
ATOM   2674  CD  ARG   173      27.525  21.371  51.737  1.00  0.00           C  
ATOM   2675  HD2 ARG   173      28.537  21.495  52.121  1.00  0.00           H  
ATOM   2676  HD3 ARG   173      26.903  21.926  52.439  1.00  0.00           H  
ATOM   2677  NE  ARG   173      27.242  19.890  51.782  1.00  0.00           N  
ATOM   2678  HE  ARG   173      27.459  19.371  50.942  1.00  0.00           H  
ATOM   2679  CZ  ARG   173      26.616  19.245  52.699  1.00  0.00           C  
ATOM   2680  NH1 ARG   173      26.230  19.843  53.806  1.00  0.00           N  
ATOM   2681 HH11 ARG   173      26.537  20.797  53.930  1.00  0.00           H  
ATOM   2682 HH12 ARG   173      26.117  19.255  54.619  1.00  0.00           H  
ATOM   2683  NH2 ARG   173      26.347  17.968  52.581  1.00  0.00           N  
ATOM   2684 HH21 ARG   173      26.757  17.489  51.792  1.00  0.00           H  
ATOM   2685 HH22 ARG   173      25.999  17.459  53.381  1.00  0.00           H  
ATOM   2686  C   ARG   173      28.239  25.506  48.815  1.00  0.00           C  
ATOM   2687  O   ARG   173      27.787  26.229  49.698  1.00  0.00           O  
ATOM   2688  N   GLY   174      29.065  25.947  47.929  1.00  0.00           N  
ATOM   2689  H   GLY   174      29.445  25.388  47.178  1.00  0.00           H  
ATOM   2690  CA  GLY   174      29.486  27.341  47.761  1.00  0.00           C  
ATOM   2691  HA2 GLY   174      29.390  27.894  48.695  1.00  0.00           H  
ATOM   2692  HA3 GLY   174      30.549  27.240  47.541  1.00  0.00           H  
ATOM   2693  C   GLY   174      28.645  28.045  46.689  1.00  0.00           C  
ATOM   2694  O   GLY   174      27.459  27.763  46.518  1.00  0.00           O  
ATOM   2695  N   HIP   175      29.351  28.839  45.829  1.00  0.00           N  
ATOM   2696  H   HIP   175      30.317  29.105  45.958  1.00  0.00           H  
ATOM   2697  CA  HIP   175      28.682  29.467  44.648  1.00  0.00           C  
ATOM   2698  HA  HIP   175      27.716  29.027  44.400  1.00  0.00           H  
ATOM   2699  CB  HIP   175      28.267  30.890  45.107  1.00  0.00           C  
ATOM   2700  HB2 HIP   175      27.979  30.857  46.157  1.00  0.00           H  
ATOM   2701  HB3 HIP   175      29.105  31.584  45.045  1.00  0.00           H  
ATOM   2702  CG  HIP   175      26.958  31.382  44.450  1.00  0.00           C  
ATOM   2703  ND1 HIP   175      25.685  31.079  44.893  1.00  0.00           N  
ATOM   2704  HD1 HIP   175      25.456  30.374  45.578  1.00  0.00           H  
ATOM   2705  CE1 HIP   175      24.745  31.726  44.165  1.00  0.00           C  
ATOM   2706  HE1 HIP   175      23.670  31.671  44.254  1.00  0.00           H  
ATOM   2707  NE2 HIP   175      25.409  32.509  43.281  1.00  0.00           N  
ATOM   2708  HE2 HIP   175      24.949  33.145  42.646  1.00  0.00           H  
ATOM   2709  CD2 HIP   175      26.745  32.299  43.475  1.00  0.00           C  
ATOM   2710  HD2 HIP   175      27.480  32.787  42.852  1.00  0.00           H  
ATOM   2711  C   HIP   175      29.585  29.509  43.363  1.00  0.00           C  
ATOM   2712  O   HIP   175      30.826  29.477  43.480  1.00  0.00           O  
ATOM   2713  N   GLN   176      29.027  29.635  42.149  1.00  0.00           N  
ATOM   2714  H   GLN   176      28.024  29.754  42.146  1.00  0.00           H  
ATOM   2715  CA  GLN   176      29.732  29.761  40.893  1.00  0.00           C  
ATOM   2716  HA  GLN   176      30.639  30.317  41.130  1.00  0.00           H  
ATOM   2717  CB  GLN   176      30.116  28.416  40.334  1.00  0.00           C  
ATOM   2718  HB2 GLN   176      29.202  27.864  40.117  1.00  0.00           H  
ATOM   2719  HB3 GLN   176      30.378  28.594  39.292  1.00  0.00           H  
ATOM   2720  CG  GLN   176      31.102  27.543  41.123  1.00  0.00           C  
ATOM   2721  HG2 GLN   176      31.694  26.947  40.427  1.00  0.00           H  
ATOM   2722  HG3 GLN   176      31.842  28.230  41.534  1.00  0.00           H  
ATOM   2723  CD  GLN   176      30.622  26.604  42.192  1.00  0.00           C  
ATOM   2724  OE1 GLN   176      29.434  26.516  42.499  1.00  0.00           O  
ATOM   2725  NE2 GLN   176      31.542  25.791  42.684  1.00  0.00           N  
ATOM   2726 HE21 GLN   176      31.387  24.988  43.276  1.00  0.00           H  
ATOM   2727 HE22 GLN   176      32.507  26.014  42.485  1.00  0.00           H  
ATOM   2728  C   GLN   176      29.022  30.610  39.779  1.00  0.00           C  
ATOM   2729  O   GLN   176      27.785  30.769  39.730  1.00  0.00           O  
ATOM   2730  N   MET   177      29.757  31.248  38.842  1.00  0.00           N  
ATOM   2731  H   MET   177      30.751  31.070  38.855  1.00  0.00           H  
ATOM   2732  CA  MET   177      29.387  31.935  37.564  1.00  0.00           C  
ATOM   2733  HA  MET   177      28.321  31.853  37.351  1.00  0.00           H  
ATOM   2734  CB  MET   177      29.632  33.443  37.690  1.00  0.00           C  
ATOM   2735  HB2 MET   177      29.174  33.885  36.805  1.00  0.00           H  
ATOM   2736  HB3 MET   177      29.130  33.905  38.539  1.00  0.00           H  
ATOM   2737  CG  MET   177      31.035  33.949  37.903  1.00  0.00           C  
ATOM   2738  HG2 MET   177      30.862  34.993  38.162  1.00  0.00           H  
ATOM   2739  HG3 MET   177      31.551  33.607  38.800  1.00  0.00           H  
ATOM   2740  SD  MET   177      32.120  33.845  36.529  1.00  0.00           S  
ATOM   2741  CE  MET   177      32.889  35.513  36.660  1.00  0.00           C  
ATOM   2742  HE1 MET   177      33.866  35.332  36.211  1.00  0.00           H  
ATOM   2743  HE2 MET   177      32.285  36.233  36.108  1.00  0.00           H  
ATOM   2744  HE3 MET   177      33.040  35.689  37.726  1.00  0.00           H  
ATOM   2745  C   MET   177      30.126  31.378  36.362  1.00  0.00           C  
ATOM   2746  O   MET   177      31.098  30.741  36.549  1.00  0.00           O  
ATOM   2747  N   LEU   178      29.693  31.634  35.159  1.00  0.00           N  
ATOM   2748  H   LEU   178      28.812  32.116  35.056  1.00  0.00           H  
ATOM   2749  CA  LEU   178      30.521  31.624  33.966  1.00  0.00           C  
ATOM   2750  HA  LEU   178      31.585  31.776  34.145  1.00  0.00           H  
ATOM   2751  CB  LEU   178      30.392  30.251  33.254  1.00  0.00           C  
ATOM   2752  HB2 LEU   178      31.255  30.098  32.606  1.00  0.00           H  
ATOM   2753  HB3 LEU   178      30.505  29.514  34.049  1.00  0.00           H  
ATOM   2754  CG  LEU   178      29.063  29.991  32.544  1.00  0.00           C  
ATOM   2755  HG  LEU   178      28.238  30.447  33.092  1.00  0.00           H  
ATOM   2756  CD1 LEU   178      28.984  30.463  31.084  1.00  0.00           C  
ATOM   2757 HD11 LEU   178      29.215  31.523  30.977  1.00  0.00           H  
ATOM   2758 HD12 LEU   178      29.680  29.889  30.472  1.00  0.00           H  
ATOM   2759 HD13 LEU   178      27.964  30.280  30.744  1.00  0.00           H  
ATOM   2760  CD2 LEU   178      28.880  28.426  32.510  1.00  0.00           C  
ATOM   2761 HD21 LEU   178      27.902  28.247  32.064  1.00  0.00           H  
ATOM   2762 HD22 LEU   178      29.612  27.905  31.891  1.00  0.00           H  
ATOM   2763 HD23 LEU   178      28.876  27.955  33.493  1.00  0.00           H  
ATOM   2764  C   LEU   178      30.120  32.811  33.081  1.00  0.00           C  
ATOM   2765  O   LEU   178      29.004  33.333  33.110  1.00  0.00           O  
ATOM   2766  N   ALA   179      30.992  33.147  32.136  1.00  0.00           N  
ATOM   2767  H   ALA   179      31.849  32.614  32.101  1.00  0.00           H  
ATOM   2768  CA  ALA   179      30.742  34.164  31.152  1.00  0.00           C  
ATOM   2769  HA  ALA   179      29.667  34.072  31.001  1.00  0.00           H  
ATOM   2770  CB  ALA   179      31.032  35.607  31.623  1.00  0.00           C  
ATOM   2771  HB1 ALA   179      30.887  36.310  30.803  1.00  0.00           H  
ATOM   2772  HB2 ALA   179      30.394  35.962  32.433  1.00  0.00           H  
ATOM   2773  HB3 ALA   179      32.114  35.661  31.745  1.00  0.00           H  
ATOM   2774  C   ALA   179      31.455  33.960  29.821  1.00  0.00           C  
ATOM   2775  O   ALA   179      32.581  33.374  29.765  1.00  0.00           O  
ATOM   2776  N   PHE   180      30.854  34.487  28.796  1.00  0.00           N  
ATOM   2777  H   PHE   180      29.963  34.940  28.941  1.00  0.00           H  
ATOM   2778  CA  PHE   180      31.364  34.714  27.454  1.00  0.00           C  
ATOM   2779  HA  PHE   180      32.337  34.223  27.429  1.00  0.00           H  
ATOM   2780  CB  PHE   180      30.487  33.949  26.442  1.00  0.00           C  
ATOM   2781  HB2 PHE   180      29.448  34.252  26.573  1.00  0.00           H  
ATOM   2782  HB3 PHE   180      30.771  34.115  25.403  1.00  0.00           H  
ATOM   2783  CG  PHE   180      30.600  32.473  26.690  1.00  0.00           C  
ATOM   2784  CD1 PHE   180      29.687  31.818  27.498  1.00  0.00           C  
ATOM   2785  HD1 PHE   180      28.886  32.386  27.949  1.00  0.00           H  
ATOM   2786  CE1 PHE   180      29.735  30.401  27.544  1.00  0.00           C  
ATOM   2787  HE1 PHE   180      28.936  29.958  28.120  1.00  0.00           H  
ATOM   2788  CZ  PHE   180      30.774  29.721  26.950  1.00  0.00           C  
ATOM   2789  HZ  PHE   180      30.874  28.682  27.226  1.00  0.00           H  
ATOM   2790  CE2 PHE   180      31.755  30.414  26.212  1.00  0.00           C  
ATOM   2791  HE2 PHE   180      32.575  29.886  25.747  1.00  0.00           H  
ATOM   2792  CD2 PHE   180      31.657  31.824  26.056  1.00  0.00           C  
ATOM   2793  HD2 PHE   180      32.297  32.287  25.320  1.00  0.00           H  
ATOM   2794  C   PHE   180      31.517  36.176  27.001  1.00  0.00           C  
ATOM   2795  O   PHE   180      30.546  36.901  26.931  1.00  0.00           O  
ATOM   2796  N   ASN   181      32.705  36.484  26.687  1.00  0.00           N  
ATOM   2797  H   ASN   181      33.426  35.781  26.755  1.00  0.00           H  
ATOM   2798  CA  ASN   181      33.190  37.833  26.564  1.00  0.00           C  
ATOM   2799  HA  ASN   181      32.404  38.573  26.715  1.00  0.00           H  
ATOM   2800  CB  ASN   181      34.408  37.963  27.539  1.00  0.00           C  
ATOM   2801  HB2 ASN   181      35.321  37.577  27.086  1.00  0.00           H  
ATOM   2802  HB3 ASN   181      34.598  39.008  27.782  1.00  0.00           H  
ATOM   2803  CG  ASN   181      34.217  37.205  28.883  1.00  0.00           C  
ATOM   2804  OD1 ASN   181      33.297  37.483  29.674  1.00  0.00           O  
ATOM   2805  ND2 ASN   181      35.184  36.370  29.202  1.00  0.00           N  
ATOM   2806 HD21 ASN   181      35.297  36.416  30.205  1.00  0.00           H  
ATOM   2807 HD22 ASN   181      35.922  36.385  28.513  1.00  0.00           H  
ATOM   2808  C   ASN   181      33.744  38.237  25.176  1.00  0.00           C  
ATOM   2809  O   ASN   181      34.303  37.375  24.541  1.00  0.00           O  
ATOM   2810  N   HIE   182      33.673  39.458  24.786  1.00  0.00           N  
ATOM   2811  H   HIE   182      33.093  40.032  25.381  1.00  0.00           H  
ATOM   2812  CA  HIE   182      34.196  40.117  23.591  1.00  0.00           C  
ATOM   2813  HA  HIE   182      35.119  39.577  23.381  1.00  0.00           H  
ATOM   2814  CB  HIE   182      33.132  40.048  22.538  1.00  0.00           C  
ATOM   2815  HB2 HIE   182      32.289  40.698  22.770  1.00  0.00           H  
ATOM   2816  HB3 HIE   182      33.508  40.509  21.624  1.00  0.00           H  
ATOM   2817  CG  HIE   182      32.555  38.690  22.164  1.00  0.00           C  
ATOM   2818  ND1 HIE   182      31.705  37.788  22.755  1.00  0.00           N  
ATOM   2819  CE1 HIE   182      31.603  36.779  21.901  1.00  0.00           C  
ATOM   2820  HE1 HIE   182      31.158  35.807  22.055  1.00  0.00           H  
ATOM   2821  NE2 HIE   182      32.433  36.966  20.824  1.00  0.00           N  
ATOM   2822  HE2 HIE   182      32.691  36.298  20.111  1.00  0.00           H  
ATOM   2823  CD2 HIE   182      33.019  38.193  20.963  1.00  0.00           C  
ATOM   2824  HD2 HIE   182      33.747  38.662  20.318  1.00  0.00           H  
ATOM   2825  C   HIE   182      34.637  41.515  23.947  1.00  0.00           C  
ATOM   2826  O   HIE   182      34.232  42.191  24.890  1.00  0.00           O  
ATOM   2827  N   PHE   183      35.696  42.049  23.305  1.00  0.00           N  
ATOM   2828  H   PHE   183      36.119  41.609  22.501  1.00  0.00           H  
ATOM   2829  CA  PHE   183      36.292  43.363  23.395  1.00  0.00           C  
ATOM   2830  HA  PHE   183      35.714  43.950  24.108  1.00  0.00           H  
ATOM   2831  CB  PHE   183      37.772  43.257  23.877  1.00  0.00           C  
ATOM   2832  HB2 PHE   183      38.348  42.658  23.172  1.00  0.00           H  
ATOM   2833  HB3 PHE   183      38.088  44.300  23.891  1.00  0.00           H  
ATOM   2834  CG  PHE   183      37.807  42.440  25.153  1.00  0.00           C  
ATOM   2835  CD1 PHE   183      37.955  41.023  25.191  1.00  0.00           C  
ATOM   2836  HD1 PHE   183      37.891  40.468  24.266  1.00  0.00           H  
ATOM   2837  CE1 PHE   183      37.964  40.333  26.379  1.00  0.00           C  
ATOM   2838  HE1 PHE   183      37.986  39.254  26.431  1.00  0.00           H  
ATOM   2839  CZ  PHE   183      38.118  41.025  27.651  1.00  0.00           C  
ATOM   2840  HZ  PHE   183      38.006  40.459  28.564  1.00  0.00           H  
ATOM   2841  CE2 PHE   183      38.238  42.415  27.593  1.00  0.00           C  
ATOM   2842  HE2 PHE   183      38.257  43.006  28.497  1.00  0.00           H  
ATOM   2843  CD2 PHE   183      38.126  43.074  26.367  1.00  0.00           C  
ATOM   2844  HD2 PHE   183      38.202  44.152  26.389  1.00  0.00           H  
ATOM   2845  C   PHE   183      36.147  44.104  22.030  1.00  0.00           C  
ATOM   2846  O   PHE   183      36.780  43.754  21.039  1.00  0.00           O  
ATOM   2847  N   ARG   184      35.404  45.252  22.051  1.00  0.00           N  
ATOM   2848  H   ARG   184      34.922  45.470  22.912  1.00  0.00           H  
ATOM   2849  CA  ARG   184      34.961  45.962  20.874  1.00  0.00           C  
ATOM   2850  HA  ARG   184      34.565  45.172  20.236  1.00  0.00           H  
ATOM   2851  CB  ARG   184      33.760  46.817  21.413  1.00  0.00           C  
ATOM   2852  HB2 ARG   184      34.080  47.502  22.198  1.00  0.00           H  
ATOM   2853  HB3 ARG   184      33.422  47.604  20.739  1.00  0.00           H  
ATOM   2854  CG  ARG   184      32.595  46.163  21.988  1.00  0.00           C  
ATOM   2855  HG2 ARG   184      32.875  45.537  22.834  1.00  0.00           H  
ATOM   2856  HG3 ARG   184      31.912  46.928  22.357  1.00  0.00           H  
ATOM   2857  CD  ARG   184      31.934  45.235  20.859  1.00  0.00           C  
ATOM   2858  HD2 ARG   184      31.829  45.759  19.910  1.00  0.00           H  
ATOM   2859  HD3 ARG   184      32.635  44.421  20.674  1.00  0.00           H  
ATOM   2860  NE  ARG   184      30.549  44.716  21.222  1.00  0.00           N  
ATOM   2861  HE  ARG   184      29.883  45.210  21.799  1.00  0.00           H  
ATOM   2862  CZ  ARG   184      30.005  43.567  20.749  1.00  0.00           C  
ATOM   2863  NH1 ARG   184      30.586  42.663  19.989  1.00  0.00           N  
ATOM   2864 HH11 ARG   184      31.494  42.911  19.624  1.00  0.00           H  
ATOM   2865 HH12 ARG   184      30.022  42.023  19.447  1.00  0.00           H  
ATOM   2866  NH2 ARG   184      28.782  43.290  21.158  1.00  0.00           N  
ATOM   2867 HH21 ARG   184      28.219  43.883  21.752  1.00  0.00           H  
ATOM   2868 HH22 ARG   184      28.430  42.388  20.872  1.00  0.00           H  
ATOM   2869  C   ARG   184      35.968  46.737  20.102  1.00  0.00           C  
ATOM   2870  O   ARG   184      36.654  47.649  20.639  1.00  0.00           O  
ATOM   2871  N   SER   185      36.159  46.336  18.849  1.00  0.00           N  
ATOM   2872  H   SER   185      35.508  45.665  18.469  1.00  0.00           H  
ATOM   2873  CA  SER   185      37.261  46.774  18.000  1.00  0.00           C  
ATOM   2874  HA  SER   185      38.201  46.419  18.422  1.00  0.00           H  
ATOM   2875  CB  SER   185      37.132  46.165  16.597  1.00  0.00           C  
ATOM   2876  HB2 SER   185      36.140  46.273  16.159  1.00  0.00           H  
ATOM   2877  HB3 SER   185      37.927  46.479  15.920  1.00  0.00           H  
ATOM   2878  OG  SER   185      37.341  44.727  16.742  1.00  0.00           O  
ATOM   2879  HG  SER   185      36.590  44.202  17.028  1.00  0.00           H  
ATOM   2880  C   SER   185      37.305  48.282  17.840  1.00  0.00           C  
ATOM   2881  O   SER   185      38.397  48.789  17.761  1.00  0.00           O  
ATOM   2882  N   HIE   186      36.204  49.060  17.880  1.00  0.00           N  
ATOM   2883  H   HIE   186      35.299  48.612  17.853  1.00  0.00           H  
ATOM   2884  CA  HIE   186      36.208  50.479  17.542  1.00  0.00           C  
ATOM   2885  HA  HIE   186      36.992  50.598  16.794  1.00  0.00           H  
ATOM   2886  CB  HIE   186      34.834  50.795  16.935  1.00  0.00           C  
ATOM   2887  HB2 HIE   186      34.820  51.840  16.625  1.00  0.00           H  
ATOM   2888  HB3 HIE   186      34.805  50.142  16.063  1.00  0.00           H  
ATOM   2889  CG  HIE   186      33.661  50.479  17.758  1.00  0.00           C  
ATOM   2890  ND1 HIE   186      33.028  49.216  18.035  1.00  0.00           N  
ATOM   2891  CE1 HIE   186      32.180  49.413  19.058  1.00  0.00           C  
ATOM   2892  HE1 HIE   186      31.575  48.662  19.546  1.00  0.00           H  
ATOM   2893  NE2 HIE   186      32.119  50.702  19.347  1.00  0.00           N  
ATOM   2894  HE2 HIE   186      31.370  51.170  19.836  1.00  0.00           H  
ATOM   2895  CD2 HIE   186      33.033  51.403  18.595  1.00  0.00           C  
ATOM   2896  HD2 HIE   186      33.181  52.472  18.580  1.00  0.00           H  
ATOM   2897  C   HIE   186      36.498  51.403  18.739  1.00  0.00           C  
ATOM   2898  O   HIE   186      36.725  52.536  18.537  1.00  0.00           O  
ATOM   2899  N   LYS   187      36.372  50.920  20.016  1.00  0.00           N  
ATOM   2900  H   LYS   187      36.238  49.924  20.112  1.00  0.00           H  
ATOM   2901  CA  LYS   187      36.497  51.729  21.230  1.00  0.00           C  
ATOM   2902  HA  LYS   187      36.050  52.699  21.014  1.00  0.00           H  
ATOM   2903  CB  LYS   187      35.696  51.095  22.406  1.00  0.00           C  
ATOM   2904  HB2 LYS   187      36.275  50.299  22.875  1.00  0.00           H  
ATOM   2905  HB3 LYS   187      35.499  51.868  23.150  1.00  0.00           H  
ATOM   2906  CG  LYS   187      34.282  50.575  22.079  1.00  0.00           C  
ATOM   2907  HG2 LYS   187      33.635  51.318  21.612  1.00  0.00           H  
ATOM   2908  HG3 LYS   187      34.439  49.642  21.538  1.00  0.00           H  
ATOM   2909  CD  LYS   187      33.526  50.322  23.425  1.00  0.00           C  
ATOM   2910  HD2 LYS   187      34.126  49.645  24.033  1.00  0.00           H  
ATOM   2911  HD3 LYS   187      33.359  51.229  24.006  1.00  0.00           H  
ATOM   2912  CE  LYS   187      32.127  49.773  23.053  1.00  0.00           C  
ATOM   2913  HE2 LYS   187      31.660  50.394  22.288  1.00  0.00           H  
ATOM   2914  HE3 LYS   187      32.194  48.807  22.551  1.00  0.00           H  
ATOM   2915  NZ  LYS   187      31.158  49.681  24.190  1.00  0.00           N  
ATOM   2916  HZ1 LYS   187      30.222  49.484  23.867  1.00  0.00           H  
ATOM   2917  HZ2 LYS   187      31.335  49.051  24.959  1.00  0.00           H  
ATOM   2918  HZ3 LYS   187      31.056  50.560  24.677  1.00  0.00           H  
ATOM   2919  C   LYS   187      37.924  52.070  21.653  1.00  0.00           C  
ATOM   2920  O   LYS   187      38.764  51.170  21.841  1.00  0.00           O  
ATOM   2921  N   GLY   188      38.369  53.326  21.432  1.00  0.00           N  
ATOM   2922  H   GLY   188      37.745  54.011  21.029  1.00  0.00           H  
ATOM   2923  CA  GLY   188      39.717  53.839  21.578  1.00  0.00           C  
ATOM   2924  HA2 GLY   188      40.365  53.446  20.795  1.00  0.00           H  
ATOM   2925  HA3 GLY   188      39.739  54.906  21.358  1.00  0.00           H  
ATOM   2926  C   GLY   188      40.356  53.806  22.931  1.00  0.00           C  
ATOM   2927  O   GLY   188      40.608  54.873  23.487  1.00  0.00           O  
ATOM   2928  N   VAL   189      40.554  52.614  23.464  1.00  0.00           N  
ATOM   2929  H   VAL   189      40.195  51.830  22.939  1.00  0.00           H  
ATOM   2930  CA  VAL   189      40.865  52.332  24.851  1.00  0.00           C  
ATOM   2931  HA  VAL   189      41.464  53.147  25.257  1.00  0.00           H  
ATOM   2932  CB  VAL   189      39.583  52.311  25.753  1.00  0.00           C  
ATOM   2933  HB  VAL   189      39.921  52.151  26.776  1.00  0.00           H  
ATOM   2934  CG1 VAL   189      38.762  53.595  25.775  1.00  0.00           C  
ATOM   2935 HG11 VAL   189      38.088  53.515  26.628  1.00  0.00           H  
ATOM   2936 HG12 VAL   189      39.399  54.435  26.050  1.00  0.00           H  
ATOM   2937 HG13 VAL   189      38.193  53.541  24.846  1.00  0.00           H  
ATOM   2938  CG2 VAL   189      38.599  51.236  25.519  1.00  0.00           C  
ATOM   2939 HG21 VAL   189      37.772  51.370  26.217  1.00  0.00           H  
ATOM   2940 HG22 VAL   189      38.296  51.252  24.473  1.00  0.00           H  
ATOM   2941 HG23 VAL   189      39.083  50.284  25.734  1.00  0.00           H  
ATOM   2942  C   VAL   189      41.605  50.992  25.050  1.00  0.00           C  
ATOM   2943  O   VAL   189      41.828  50.263  24.062  1.00  0.00           O  
ATOM   2944  N   ARG   190      41.981  50.600  26.213  1.00  0.00           N  
ATOM   2945  H   ARG   190      41.833  51.206  27.007  1.00  0.00           H  
ATOM   2946  CA  ARG   190      42.307  49.229  26.579  1.00  0.00           C  
ATOM   2947  HA  ARG   190      42.624  48.678  25.694  1.00  0.00           H  
ATOM   2948  CB  ARG   190      43.448  49.262  27.564  1.00  0.00           C  
ATOM   2949  HB2 ARG   190      43.164  49.981  28.333  1.00  0.00           H  
ATOM   2950  HB3 ARG   190      43.601  48.304  28.061  1.00  0.00           H  
ATOM   2951  CG  ARG   190      44.701  49.694  26.805  1.00  0.00           C  
ATOM   2952  HG2 ARG   190      44.909  48.936  26.050  1.00  0.00           H  
ATOM   2953  HG3 ARG   190      44.610  50.632  26.257  1.00  0.00           H  
ATOM   2954  CD  ARG   190      45.890  49.735  27.792  1.00  0.00           C  
ATOM   2955  HD2 ARG   190      45.523  50.322  28.634  1.00  0.00           H  
ATOM   2956  HD3 ARG   190      46.110  48.725  28.139  1.00  0.00           H  
ATOM   2957  NE  ARG   190      47.166  50.330  27.286  1.00  0.00           N  
ATOM   2958  HE  ARG   190      47.888  49.631  27.178  1.00  0.00           H  
ATOM   2959  CZ  ARG   190      47.605  51.558  27.028  1.00  0.00           C  
ATOM   2960  NH1 ARG   190      46.963  52.689  27.032  1.00  0.00           N  
ATOM   2961 HH11 ARG   190      46.148  52.701  27.628  1.00  0.00           H  
ATOM   2962 HH12 ARG   190      47.423  53.537  26.734  1.00  0.00           H  
ATOM   2963  NH2 ARG   190      48.875  51.612  26.673  1.00  0.00           N  
ATOM   2964 HH21 ARG   190      49.477  50.804  26.734  1.00  0.00           H  
ATOM   2965 HH22 ARG   190      49.259  52.458  26.275  1.00  0.00           H  
ATOM   2966  C   ARG   190      41.048  48.540  27.182  1.00  0.00           C  
ATOM   2967  O   ARG   190      40.056  49.174  27.656  1.00  0.00           O  
ATOM   2968  N   GLY   191      41.126  47.144  27.247  1.00  0.00           N  
ATOM   2969  H   GLY   191      41.956  46.710  26.870  1.00  0.00           H  
ATOM   2970  CA  GLY   191      40.202  46.258  27.946  1.00  0.00           C  
ATOM   2971  HA2 GLY   191      39.256  46.393  27.421  1.00  0.00           H  
ATOM   2972  HA3 GLY   191      40.564  45.238  27.815  1.00  0.00           H  
ATOM   2973  C   GLY   191      40.201  46.521  29.452  1.00  0.00           C  
ATOM   2974  O   GLY   191      40.697  47.561  29.921  1.00  0.00           O  
ATOM   2975  N   SER   192      39.670  45.511  30.238  1.00  0.00           N  
ATOM   2976  H   SER   192      39.372  44.636  29.830  1.00  0.00           H  
ATOM   2977  CA  SER   192      39.815  45.482  31.685  1.00  0.00           C  
ATOM   2978  HA  SER   192      39.278  46.381  31.986  1.00  0.00           H  
ATOM   2979  CB  SER   192      39.276  44.197  32.341  1.00  0.00           C  
ATOM   2980  HB2 SER   192      39.449  44.326  33.409  1.00  0.00           H  
ATOM   2981  HB3 SER   192      38.249  44.094  31.989  1.00  0.00           H  
ATOM   2982  OG  SER   192      40.041  43.176  31.812  1.00  0.00           O  
ATOM   2983  HG  SER   192      39.825  42.327  32.204  1.00  0.00           H  
ATOM   2984  C   SER   192      41.260  45.742  32.096  1.00  0.00           C  
ATOM   2985  O   SER   192      42.204  45.297  31.463  1.00  0.00           O  
ATOM   2986  N   LYS   193      41.431  46.605  33.087  1.00  0.00           N  
ATOM   2987  H   LYS   193      40.597  46.853  33.600  1.00  0.00           H  
ATOM   2988  CA  LYS   193      42.609  47.132  33.656  1.00  0.00           C  
ATOM   2989  HA  LYS   193      43.490  47.167  33.015  1.00  0.00           H  
ATOM   2990  CB  LYS   193      42.248  48.509  34.235  1.00  0.00           C  
ATOM   2991  HB2 LYS   193      41.339  48.420  34.830  1.00  0.00           H  
ATOM   2992  HB3 LYS   193      43.145  48.629  34.843  1.00  0.00           H  
ATOM   2993  CG  LYS   193      42.029  49.649  33.203  1.00  0.00           C  
ATOM   2994  HG2 LYS   193      42.209  50.573  33.750  1.00  0.00           H  
ATOM   2995  HG3 LYS   193      42.803  49.497  32.451  1.00  0.00           H  
ATOM   2996  CD  LYS   193      40.609  49.667  32.602  1.00  0.00           C  
ATOM   2997  HD2 LYS   193      40.192  48.681  32.396  1.00  0.00           H  
ATOM   2998  HD3 LYS   193      39.957  50.004  33.408  1.00  0.00           H  
ATOM   2999  CE  LYS   193      40.364  50.653  31.437  1.00  0.00           C  
ATOM   3000  HE2 LYS   193      39.298  50.654  31.212  1.00  0.00           H  
ATOM   3001  HE3 LYS   193      40.552  51.672  31.775  1.00  0.00           H  
ATOM   3002  NZ  LYS   193      41.092  50.460  30.234  1.00  0.00           N  
ATOM   3003  HZ1 LYS   193      40.934  51.171  29.534  1.00  0.00           H  
ATOM   3004  HZ2 LYS   193      42.086  50.373  30.393  1.00  0.00           H  
ATOM   3005  HZ3 LYS   193      40.727  49.622  29.805  1.00  0.00           H  
ATOM   3006  C   LYS   193      43.073  46.224  34.773  1.00  0.00           C  
ATOM   3007  O   LYS   193      42.293  45.371  35.160  1.00  0.00           O  
ATOM   3008  N   PHE   194      44.347  46.334  35.275  1.00  0.00           N  
ATOM   3009  H   PHE   194      44.915  47.080  34.900  1.00  0.00           H  
ATOM   3010  CA  PHE   194      44.943  45.410  36.255  1.00  0.00           C  
ATOM   3011  HA  PHE   194      45.191  44.429  35.851  1.00  0.00           H  
ATOM   3012  CB  PHE   194      46.364  45.887  36.663  1.00  0.00           C  
ATOM   3013  HB2 PHE   194      46.329  46.956  36.872  1.00  0.00           H  
ATOM   3014  HB3 PHE   194      46.578  45.401  37.615  1.00  0.00           H  
ATOM   3015  CG  PHE   194      47.431  45.529  35.691  1.00  0.00           C  
ATOM   3016  CD1 PHE   194      47.603  44.162  35.248  1.00  0.00           C  
ATOM   3017  HD1 PHE   194      47.084  43.331  35.702  1.00  0.00           H  
ATOM   3018  CE1 PHE   194      48.452  43.879  34.168  1.00  0.00           C  
ATOM   3019  HE1 PHE   194      48.536  42.862  33.812  1.00  0.00           H  
ATOM   3020  CZ  PHE   194      49.108  44.893  33.459  1.00  0.00           C  
ATOM   3021  HZ  PHE   194      49.705  44.644  32.594  1.00  0.00           H  
ATOM   3022  CE2 PHE   194      49.046  46.222  34.044  1.00  0.00           C  
ATOM   3023  HE2 PHE   194      49.779  46.909  33.650  1.00  0.00           H  
ATOM   3024  CD2 PHE   194      48.246  46.568  35.150  1.00  0.00           C  
ATOM   3025  HD2 PHE   194      48.208  47.569  35.555  1.00  0.00           H  
ATOM   3026  C   PHE   194      44.056  45.209  37.560  1.00  0.00           C  
ATOM   3027  O   PHE   194      43.871  46.140  38.339  1.00  0.00           O  
ATOM   3028  N   HD1   195      43.615  43.999  37.811  1.00  0.00           N  
ATOM   3029  H   HD1   195      43.749  43.173  37.245  1.00  0.00           H  
ATOM   3030  CA  HD1   195      42.820  43.664  38.958  1.00  0.00           C  
ATOM   3031  HA  HD1   195      42.958  44.312  39.823  1.00  0.00           H  
ATOM   3032  CB  HD1   195      41.336  43.761  38.617  1.00  0.00           C  
ATOM   3033  HB2 HD1   195      40.786  43.560  39.537  1.00  0.00           H  
ATOM   3034  HB3 HD1   195      41.074  44.798  38.409  1.00  0.00           H  
ATOM   3035  CG  HD1   195      40.873  42.882  37.460  1.00  0.00           C  
ATOM   3036  ND1 HD1   195      41.140  43.025  36.087  1.00  0.00           N  
ATOM   3037  HD1 HD1   195      41.807  43.690  35.721  1.00  0.00           H  
ATOM   3038  CE1 HD1   195      40.846  41.822  35.534  1.00  0.00           C  
ATOM   3039  HE1 HD1   195      41.103  41.552  34.520  1.00  0.00           H  
ATOM   3040  NE2 HD1   195      40.236  40.983  36.390  1.00  0.00           N  
ATOM   3041  CD2 HD1   195      40.291  41.689  37.603  1.00  0.00           C  
ATOM   3042  HD2 HD1   195      40.156  41.191  38.551  1.00  0.00           H  
ATOM   3043  C   HD1   195      43.171  42.217  39.479  1.00  0.00           C  
ATOM   3044  O   HD1   195      43.763  41.445  38.737  1.00  0.00           O  
ATOM   3045  N   ARG   196      42.853  41.899  40.781  1.00  0.00           N  
ATOM   3046  H   ARG   196      42.408  42.588  41.371  1.00  0.00           H  
ATOM   3047  CA  ARG   196      42.777  40.489  41.262  1.00  0.00           C  
ATOM   3048  HA  ARG   196      43.307  39.768  40.640  1.00  0.00           H  
ATOM   3049  CB  ARG   196      43.384  40.425  42.620  1.00  0.00           C  
ATOM   3050  HB2 ARG   196      43.381  39.384  42.944  1.00  0.00           H  
ATOM   3051  HB3 ARG   196      44.447  40.668  42.613  1.00  0.00           H  
ATOM   3052  CG  ARG   196      42.567  41.278  43.653  1.00  0.00           C  
ATOM   3053  HG2 ARG   196      42.764  42.347  43.562  1.00  0.00           H  
ATOM   3054  HG3 ARG   196      41.507  41.168  43.427  1.00  0.00           H  
ATOM   3055  CD  ARG   196      42.885  40.797  45.088  1.00  0.00           C  
ATOM   3056  HD2 ARG   196      42.842  39.715  45.209  1.00  0.00           H  
ATOM   3057  HD3 ARG   196      43.900  41.107  45.337  1.00  0.00           H  
ATOM   3058  NE  ARG   196      41.888  41.294  46.019  1.00  0.00           N  
ATOM   3059  HE  ARG   196      41.171  41.889  45.630  1.00  0.00           H  
ATOM   3060  CZ  ARG   196      41.870  41.076  47.310  1.00  0.00           C  
ATOM   3061  NH1 ARG   196      42.791  40.438  47.904  1.00  0.00           N  
ATOM   3062 HH11 ARG   196      43.543  40.112  47.315  1.00  0.00           H  
ATOM   3063 HH12 ARG   196      42.833  40.189  48.882  1.00  0.00           H  
ATOM   3064  NH2 ARG   196      40.946  41.426  48.123  1.00  0.00           N  
ATOM   3065 HH21 ARG   196      40.125  41.843  47.706  1.00  0.00           H  
ATOM   3066 HH22 ARG   196      40.983  41.578  49.121  1.00  0.00           H  
ATOM   3067  C   ARG   196      41.307  40.070  41.081  1.00  0.00           C  
ATOM   3068  O   ARG   196      40.496  41.015  41.134  1.00  0.00           O  
ATOM   3069  N   AP1   197      40.978  38.739  40.926  1.00  0.00           N  
ATOM   3070  H   AP1   197      41.686  38.019  40.895  1.00  0.00           H  
ATOM   3071  CA  AP1   197      39.561  38.330  40.665  1.00  0.00           C  
ATOM   3072  HA  AP1   197      38.991  39.158  40.243  1.00  0.00           H  
ATOM   3073  CB  AP1   197      39.402  37.248  39.610  1.00  0.00           C  
ATOM   3074  HB2 AP1   197      40.006  36.413  39.966  1.00  0.00           H  
ATOM   3075  HB3 AP1   197      38.370  36.899  39.576  1.00  0.00           H  
ATOM   3076  CG  AP1   197      39.881  37.501  38.185  1.00  0.00           C  
ATOM   3077  OD1 AP1   197      39.676  38.644  37.701  1.00  0.00           O  
ATOM   3078  OD2 AP1   197      40.430  36.540  37.552  1.00  0.00           O  
ATOM   3079  C   AP1   197      38.860  37.803  41.929  1.00  0.00           C  
ATOM   3080  O   AP1   197      39.401  37.081  42.708  1.00  0.00           O  
ATOM   3081  N   SER   198      37.579  38.110  42.083  1.00  0.00           N  
ATOM   3082  H   SER   198      37.066  38.620  41.378  1.00  0.00           H  
ATOM   3083  CA  SER   198      36.834  37.797  43.273  1.00  0.00           C  
ATOM   3084  HA  SER   198      37.445  38.113  44.119  1.00  0.00           H  
ATOM   3085  CB  SER   198      35.646  38.773  43.477  1.00  0.00           C  
ATOM   3086  HB2 SER   198      34.947  38.361  44.206  1.00  0.00           H  
ATOM   3087  HB3 SER   198      36.009  39.760  43.764  1.00  0.00           H  
ATOM   3088  OG  SER   198      34.936  38.920  42.311  1.00  0.00           O  
ATOM   3089  HG  SER   198      34.262  39.566  42.535  1.00  0.00           H  
ATOM   3090  C   SER   198      36.414  36.326  43.458  1.00  0.00           C  
ATOM   3091  O   SER   198      36.317  35.594  42.459  1.00  0.00           O  
ATOM   3092  N   GLY   199      36.153  35.930  44.688  1.00  0.00           N  
ATOM   3093  H   GLY   199      36.032  36.621  45.414  1.00  0.00           H  
ATOM   3094  CA  GLY   199      36.022  34.547  45.078  1.00  0.00           C  
ATOM   3095  HA2 GLY   199      35.531  34.502  46.050  1.00  0.00           H  
ATOM   3096  HA3 GLY   199      35.407  34.039  44.335  1.00  0.00           H  
ATOM   3097  C   GLY   199      37.343  33.914  45.281  1.00  0.00           C  
ATOM   3098  O   GLY   199      38.346  34.590  45.580  1.00  0.00           O  
ATOM   3099  N   TRP   200      37.361  32.598  45.219  1.00  0.00           N  
ATOM   3100  H   TRP   200      36.494  32.164  44.937  1.00  0.00           H  
ATOM   3101  CA  TRP   200      38.562  31.763  45.512  1.00  0.00           C  
ATOM   3102  HA  TRP   200      39.115  32.282  46.295  1.00  0.00           H  
ATOM   3103  CB  TRP   200      37.939  30.506  46.076  1.00  0.00           C  
ATOM   3104  HB2 TRP   200      37.194  30.154  45.361  1.00  0.00           H  
ATOM   3105  HB3 TRP   200      38.765  29.797  46.120  1.00  0.00           H  
ATOM   3106  CG  TRP   200      37.303  30.683  47.359  1.00  0.00           C  
ATOM   3107  CD1 TRP   200      36.008  30.963  47.580  1.00  0.00           C  
ATOM   3108  HD1 TRP   200      35.275  31.189  46.820  1.00  0.00           H  
ATOM   3109  NE1 TRP   200      35.759  31.129  48.901  1.00  0.00           N  
ATOM   3110  HE1 TRP   200      34.850  31.335  49.290  1.00  0.00           H  
ATOM   3111  CE2 TRP   200      36.862  30.878  49.636  1.00  0.00           C  
ATOM   3112  CZ2 TRP   200      37.087  31.006  50.988  1.00  0.00           C  
ATOM   3113  HZ2 TRP   200      36.299  31.351  51.641  1.00  0.00           H  
ATOM   3114  CH2 TRP   200      38.351  30.936  51.445  1.00  0.00           C  
ATOM   3115  HH2 TRP   200      38.480  31.083  52.507  1.00  0.00           H  
ATOM   3116  CZ3 TRP   200      39.403  30.714  50.536  1.00  0.00           C  
ATOM   3117  HZ3 TRP   200      40.400  30.702  50.953  1.00  0.00           H  
ATOM   3118  CE3 TRP   200      39.188  30.550  49.156  1.00  0.00           C  
ATOM   3119  HE3 TRP   200      40.012  30.391  48.476  1.00  0.00           H  
ATOM   3120  CD2 TRP   200      37.884  30.703  48.670  1.00  0.00           C  
ATOM   3121  C   TRP   200      39.372  31.410  44.264  1.00  0.00           C  
ATOM   3122  O   TRP   200      40.576  31.339  44.385  1.00  0.00           O  
ATOM   3123  N   VAL   201      38.758  31.172  43.063  1.00  0.00           N  
ATOM   3124  H   VAL   201      37.785  31.436  43.012  1.00  0.00           H  
ATOM   3125  CA  VAL   201      39.430  30.760  41.913  1.00  0.00           C  
ATOM   3126  HA  VAL   201      40.444  31.157  41.870  1.00  0.00           H  
ATOM   3127  CB  VAL   201      39.379  29.267  41.738  1.00  0.00           C  
ATOM   3128  HB  VAL   201      38.347  28.967  41.556  1.00  0.00           H  
ATOM   3129  CG1 VAL   201      40.148  28.890  40.446  1.00  0.00           C  
ATOM   3130 HG11 VAL   201      41.172  29.259  40.490  1.00  0.00           H  
ATOM   3131 HG12 VAL   201      40.162  27.800  40.421  1.00  0.00           H  
ATOM   3132 HG13 VAL   201      39.705  29.218  39.505  1.00  0.00           H  
ATOM   3133  CG2 VAL   201      40.124  28.435  42.861  1.00  0.00           C  
ATOM   3134 HG21 VAL   201      39.780  27.403  42.803  1.00  0.00           H  
ATOM   3135 HG22 VAL   201      41.198  28.523  42.698  1.00  0.00           H  
ATOM   3136 HG23 VAL   201      39.809  28.754  43.855  1.00  0.00           H  
ATOM   3137  C   VAL   201      38.688  31.315  40.673  1.00  0.00           C  
ATOM   3138  O   VAL   201      37.450  31.250  40.617  1.00  0.00           O  
ATOM   3139  N   THR   202      39.397  31.849  39.654  1.00  0.00           N  
ATOM   3140  H   THR   202      40.403  31.879  39.739  1.00  0.00           H  
ATOM   3141  CA  THR   202      38.827  32.135  38.348  1.00  0.00           C  
ATOM   3142  HA  THR   202      37.844  31.674  38.258  1.00  0.00           H  
ATOM   3143  CB  THR   202      38.668  33.573  38.075  1.00  0.00           C  
ATOM   3144  HB  THR   202      39.660  34.002  38.219  1.00  0.00           H  
ATOM   3145  CG2 THR   202      38.306  33.998  36.607  1.00  0.00           C  
ATOM   3146 HG21 THR   202      37.384  33.645  36.146  1.00  0.00           H  
ATOM   3147 HG22 THR   202      38.198  35.080  36.537  1.00  0.00           H  
ATOM   3148 HG23 THR   202      39.095  33.644  35.944  1.00  0.00           H  
ATOM   3149  OG1 THR   202      37.773  34.205  38.933  1.00  0.00           O  
ATOM   3150  HG1 THR   202      38.031  34.101  39.852  1.00  0.00           H  
ATOM   3151  C   THR   202      39.655  31.518  37.244  1.00  0.00           C  
ATOM   3152  O   THR   202      40.857  31.721  37.080  1.00  0.00           O  
ATOM   3153  N   VAL   203      39.043  30.864  36.262  1.00  0.00           N  
ATOM   3154  H   VAL   203      38.041  30.890  36.391  1.00  0.00           H  
ATOM   3155  CA  VAL   203      39.548  30.077  35.147  1.00  0.00           C  
ATOM   3156  HA  VAL   203      40.599  29.815  35.274  1.00  0.00           H  
ATOM   3157  CB  VAL   203      38.660  28.804  34.978  1.00  0.00           C  
ATOM   3158  HB  VAL   203      37.705  29.126  34.561  1.00  0.00           H  
ATOM   3159  CG1 VAL   203      39.330  27.697  34.099  1.00  0.00           C  
ATOM   3160 HG11 VAL   203      40.015  27.009  34.595  1.00  0.00           H  
ATOM   3161 HG12 VAL   203      38.584  27.012  33.698  1.00  0.00           H  
ATOM   3162 HG13 VAL   203      39.810  28.121  33.217  1.00  0.00           H  
ATOM   3163  CG2 VAL   203      38.438  28.040  36.283  1.00  0.00           C  
ATOM   3164 HG21 VAL   203      39.274  27.390  36.538  1.00  0.00           H  
ATOM   3165 HG22 VAL   203      38.410  28.669  37.173  1.00  0.00           H  
ATOM   3166 HG23 VAL   203      37.501  27.484  36.237  1.00  0.00           H  
ATOM   3167  C   VAL   203      39.252  30.846  33.880  1.00  0.00           C  
ATOM   3168  O   VAL   203      38.186  31.467  33.837  1.00  0.00           O  
ATOM   3169  N   LEU   204      40.171  30.763  32.893  1.00  0.00           N  
ATOM   3170  H   LEU   204      41.011  30.242  33.101  1.00  0.00           H  
ATOM   3171  CA  LEU   204      40.354  31.587  31.651  1.00  0.00           C  
ATOM   3172  HA  LEU   204      39.488  32.231  31.495  1.00  0.00           H  
ATOM   3173  CB  LEU   204      41.423  32.617  31.969  1.00  0.00           C  
ATOM   3174  HB2 LEU   204      42.408  32.152  32.011  1.00  0.00           H  
ATOM   3175  HB3 LEU   204      41.431  33.275  31.100  1.00  0.00           H  
ATOM   3176  CG  LEU   204      41.322  33.481  33.267  1.00  0.00           C  
ATOM   3177  HG  LEU   204      40.280  33.563  33.578  1.00  0.00           H  
ATOM   3178  CD1 LEU   204      42.168  32.929  34.402  1.00  0.00           C  
ATOM   3179 HD11 LEU   204      42.118  31.875  34.674  1.00  0.00           H  
ATOM   3180 HD12 LEU   204      43.232  33.021  34.182  1.00  0.00           H  
ATOM   3181 HD13 LEU   204      41.836  33.282  35.379  1.00  0.00           H  
ATOM   3182  CD2 LEU   204      41.832  34.911  32.960  1.00  0.00           C  
ATOM   3183 HD21 LEU   204      41.816  35.448  33.909  1.00  0.00           H  
ATOM   3184 HD22 LEU   204      42.872  34.956  32.639  1.00  0.00           H  
ATOM   3185 HD23 LEU   204      41.272  35.362  32.141  1.00  0.00           H  
ATOM   3186  C   LEU   204      40.606  30.742  30.313  1.00  0.00           C  
ATOM   3187  O   LEU   204      41.390  29.753  30.442  1.00  0.00           O  
ATOM   3188  N   ARG   205      39.960  31.087  29.194  1.00  0.00           N  
ATOM   3189  H   ARG   205      39.324  31.843  29.404  1.00  0.00           H  
ATOM   3190  CA  ARG   205      40.237  30.534  27.872  1.00  0.00           C  
ATOM   3191  HA  ARG   205      41.224  30.070  27.848  1.00  0.00           H  
ATOM   3192  CB  ARG   205      39.235  29.413  27.566  1.00  0.00           C  
ATOM   3193  HB2 ARG   205      39.560  28.549  28.144  1.00  0.00           H  
ATOM   3194  HB3 ARG   205      38.189  29.714  27.623  1.00  0.00           H  
ATOM   3195  CG  ARG   205      39.351  28.887  26.139  1.00  0.00           C  
ATOM   3196  HG2 ARG   205      39.064  29.521  25.300  1.00  0.00           H  
ATOM   3197  HG3 ARG   205      40.392  28.687  25.885  1.00  0.00           H  
ATOM   3198  CD  ARG   205      38.544  27.598  25.969  1.00  0.00           C  
ATOM   3199  HD2 ARG   205      38.979  26.871  26.655  1.00  0.00           H  
ATOM   3200  HD3 ARG   205      37.544  27.845  26.324  1.00  0.00           H  
ATOM   3201  NE  ARG   205      38.503  27.084  24.594  1.00  0.00           N  
ATOM   3202  HE  ARG   205      37.818  27.471  23.961  1.00  0.00           H  
ATOM   3203  CZ  ARG   205      39.475  26.370  24.015  1.00  0.00           C  
ATOM   3204  NH1 ARG   205      40.624  26.012  24.608  1.00  0.00           N  
ATOM   3205 HH11 ARG   205      40.738  26.132  25.605  1.00  0.00           H  
ATOM   3206 HH12 ARG   205      41.361  25.603  24.052  1.00  0.00           H  
ATOM   3207  NH2 ARG   205      39.301  26.027  22.809  1.00  0.00           N  
ATOM   3208 HH21 ARG   205      38.750  26.656  22.242  1.00  0.00           H  
ATOM   3209 HH22 ARG   205      39.933  25.367  22.379  1.00  0.00           H  
ATOM   3210  C   ARG   205      40.186  31.694  26.838  1.00  0.00           C  
ATOM   3211  O   ARG   205      39.410  32.606  26.885  1.00  0.00           O  
ATOM   3212  N   SER   206      41.016  31.625  25.820  1.00  0.00           N  
ATOM   3213  H   SER   206      41.785  31.006  26.033  1.00  0.00           H  
ATOM   3214  CA  SER   206      41.105  32.524  24.609  1.00  0.00           C  
ATOM   3215  HA  SER   206      40.282  32.348  23.916  1.00  0.00           H  
ATOM   3216  CB  SER   206      41.181  34.069  24.889  1.00  0.00           C  
ATOM   3217  HB2 SER   206      40.225  34.489  25.201  1.00  0.00           H  
ATOM   3218  HB3 SER   206      41.807  34.320  25.745  1.00  0.00           H  
ATOM   3219  OG  SER   206      41.609  34.770  23.771  1.00  0.00           O  
ATOM   3220  HG  SER   206      40.950  34.737  23.073  1.00  0.00           H  
ATOM   3221  C   SER   206      42.275  32.100  23.798  1.00  0.00           C  
ATOM   3222  O   SER   206      43.340  31.622  24.318  1.00  0.00           O  
ATOM   3223  N   VAL   207      42.145  32.130  22.450  1.00  0.00           N  
ATOM   3224  H   VAL   207      41.280  32.519  22.103  1.00  0.00           H  
ATOM   3225  CA  VAL   207      43.172  31.765  21.478  1.00  0.00           C  
ATOM   3226  HA  VAL   207      43.885  31.097  21.961  1.00  0.00           H  
ATOM   3227  CB  VAL   207      42.649  30.840  20.391  1.00  0.00           C  
ATOM   3228  HB  VAL   207      42.211  29.925  20.789  1.00  0.00           H  
ATOM   3229  CG1 VAL   207      41.602  31.586  19.583  1.00  0.00           C  
ATOM   3230 HG11 VAL   207      41.347  30.868  18.803  1.00  0.00           H  
ATOM   3231 HG12 VAL   207      40.698  31.683  20.184  1.00  0.00           H  
ATOM   3232 HG13 VAL   207      42.012  32.569  19.353  1.00  0.00           H  
ATOM   3233  CG2 VAL   207      43.747  30.274  19.547  1.00  0.00           C  
ATOM   3234 HG21 VAL   207      44.316  31.083  19.090  1.00  0.00           H  
ATOM   3235 HG22 VAL   207      44.448  29.673  20.128  1.00  0.00           H  
ATOM   3236 HG23 VAL   207      43.161  29.702  18.828  1.00  0.00           H  
ATOM   3237  C   VAL   207      44.110  32.898  21.019  1.00  0.00           C  
ATOM   3238  O   VAL   207      45.310  32.737  20.935  1.00  0.00           O  
ATOM   3239  N   ASP   208      43.579  34.096  20.738  1.00  0.00           N  
ATOM   3240  H   ASP   208      42.577  34.184  20.824  1.00  0.00           H  
ATOM   3241  CA  ASP   208      44.438  35.293  20.348  1.00  0.00           C  
ATOM   3242  HA  ASP   208      45.153  34.929  19.611  1.00  0.00           H  
ATOM   3243  CB  ASP   208      43.556  36.381  19.687  1.00  0.00           C  
ATOM   3244  HB2 ASP   208      42.904  36.794  20.456  1.00  0.00           H  
ATOM   3245  HB3 ASP   208      44.133  37.239  19.344  1.00  0.00           H  
ATOM   3246  CG  ASP   208      42.998  35.863  18.384  1.00  0.00           C  
ATOM   3247  OD1 ASP   208      43.712  35.158  17.594  1.00  0.00           O  
ATOM   3248  OD2 ASP   208      41.864  36.203  18.007  1.00  0.00           O  
ATOM   3249  C   ASP   208      45.144  35.818  21.609  1.00  0.00           C  
ATOM   3250  O   ASP   208      44.485  35.895  22.682  1.00  0.00           O  
ATOM   3251  N   PRO   209      46.387  36.259  21.502  1.00  0.00           N  
ATOM   3252  CD  PRO   209      47.182  36.256  20.241  1.00  0.00           C  
ATOM   3253  HD2 PRO   209      46.649  36.811  19.469  1.00  0.00           H  
ATOM   3254  HD3 PRO   209      47.418  35.231  19.956  1.00  0.00           H  
ATOM   3255  CG  PRO   209      48.569  36.818  20.641  1.00  0.00           C  
ATOM   3256  HG2 PRO   209      48.526  37.888  20.434  1.00  0.00           H  
ATOM   3257  HG3 PRO   209      49.411  36.412  20.081  1.00  0.00           H  
ATOM   3258  CB  PRO   209      48.618  36.583  22.118  1.00  0.00           C  
ATOM   3259  HB2 PRO   209      49.257  37.350  22.554  1.00  0.00           H  
ATOM   3260  HB3 PRO   209      48.964  35.568  22.315  1.00  0.00           H  
ATOM   3261  CA  PRO   209      47.165  36.751  22.539  1.00  0.00           C  
ATOM   3262  HA  PRO   209      47.106  36.106  23.415  1.00  0.00           H  
ATOM   3263  C   PRO   209      46.816  38.207  22.986  1.00  0.00           C  
ATOM   3264  O   PRO   209      46.549  39.083  22.155  1.00  0.00           O  
ATOM   3265  N   GLY   210      46.725  38.390  24.282  1.00  0.00           N  
ATOM   3266  H   GLY   210      46.985  37.612  24.871  1.00  0.00           H  
ATOM   3267  CA  GLY   210      46.298  39.623  24.894  1.00  0.00           C  
ATOM   3268  HA2 GLY   210      46.942  40.456  24.610  1.00  0.00           H  
ATOM   3269  HA3 GLY   210      45.304  39.923  24.560  1.00  0.00           H  
ATOM   3270  C   GLY   210      46.103  39.673  26.477  1.00  0.00           C  
ATOM   3271  O   GLY   210      45.783  40.750  27.062  1.00  0.00           O  
ATOM   3272  N   LEU   211      46.287  38.530  27.193  1.00  0.00           N  
ATOM   3273  H   LEU   211      46.478  37.621  26.795  1.00  0.00           H  
ATOM   3274  CA  LEU   211      46.236  38.587  28.672  1.00  0.00           C  
ATOM   3275  HA  LEU   211      45.540  39.325  29.070  1.00  0.00           H  
ATOM   3276  CB  LEU   211      45.729  37.264  29.196  1.00  0.00           C  
ATOM   3277  HB2 LEU   211      44.837  37.053  28.606  1.00  0.00           H  
ATOM   3278  HB3 LEU   211      46.474  36.497  28.988  1.00  0.00           H  
ATOM   3279  CG  LEU   211      45.392  37.061  30.669  1.00  0.00           C  
ATOM   3280  HG  LEU   211      46.248  37.261  31.314  1.00  0.00           H  
ATOM   3281  CD1 LEU   211      44.240  38.055  31.085  1.00  0.00           C  
ATOM   3282 HD11 LEU   211      43.364  37.949  30.445  1.00  0.00           H  
ATOM   3283 HD12 LEU   211      43.924  37.752  32.084  1.00  0.00           H  
ATOM   3284 HD13 LEU   211      44.624  39.075  31.090  1.00  0.00           H  
ATOM   3285  CD2 LEU   211      44.900  35.649  30.866  1.00  0.00           C  
ATOM   3286 HD21 LEU   211      44.723  35.365  31.903  1.00  0.00           H  
ATOM   3287 HD22 LEU   211      43.963  35.583  30.313  1.00  0.00           H  
ATOM   3288 HD23 LEU   211      45.629  35.031  30.341  1.00  0.00           H  
ATOM   3289  C   LEU   211      47.626  38.964  29.159  1.00  0.00           C  
ATOM   3290  O   LEU   211      48.626  38.325  28.838  1.00  0.00           O  
ATOM   3291  N   LEU   212      47.656  40.066  29.948  1.00  0.00           N  
ATOM   3292  H   LEU   212      46.796  40.542  30.180  1.00  0.00           H  
ATOM   3293  CA  LEU   212      48.797  40.528  30.760  1.00  0.00           C  
ATOM   3294  HA  LEU   212      49.564  39.859  30.370  1.00  0.00           H  
ATOM   3295  CB  LEU   212      49.157  41.979  30.382  1.00  0.00           C  
ATOM   3296  HB2 LEU   212      48.282  42.493  29.984  1.00  0.00           H  
ATOM   3297  HB3 LEU   212      49.429  42.600  31.235  1.00  0.00           H  
ATOM   3298  CG  LEU   212      50.318  42.168  29.510  1.00  0.00           C  
ATOM   3299  HG  LEU   212      51.207  41.918  30.089  1.00  0.00           H  
ATOM   3300  CD1 LEU   212      50.218  41.502  28.144  1.00  0.00           C  
ATOM   3301 HD11 LEU   212      49.212  41.625  27.744  1.00  0.00           H  
ATOM   3302 HD12 LEU   212      51.001  41.930  27.518  1.00  0.00           H  
ATOM   3303 HD13 LEU   212      50.320  40.417  28.187  1.00  0.00           H  
ATOM   3304  CD2 LEU   212      50.602  43.685  29.285  1.00  0.00           C  
ATOM   3305 HD21 LEU   212      49.800  44.181  28.737  1.00  0.00           H  
ATOM   3306 HD22 LEU   212      50.567  44.156  30.267  1.00  0.00           H  
ATOM   3307 HD23 LEU   212      51.513  43.845  28.708  1.00  0.00           H  
ATOM   3308  C   LEU   212      48.695  40.403  32.274  1.00  0.00           C  
ATOM   3309  O   LEU   212      47.565  40.376  32.782  1.00  0.00           O  
ATOM   3310  N   ALA   213      49.825  40.424  32.966  1.00  0.00           N  
ATOM   3311  H   ALA   213      50.696  40.348  32.460  1.00  0.00           H  
ATOM   3312  CA  ALA   213      49.982  40.140  34.439  1.00  0.00           C  
ATOM   3313  HA  ALA   213      49.159  40.668  34.920  1.00  0.00           H  
ATOM   3314  CB  ALA   213      49.828  38.654  34.822  1.00  0.00           C  
ATOM   3315  HB1 ALA   213      49.006  38.196  34.271  1.00  0.00           H  
ATOM   3316  HB2 ALA   213      50.731  38.116  34.533  1.00  0.00           H  
ATOM   3317  HB3 ALA   213      49.740  38.643  35.908  1.00  0.00           H  
ATOM   3318  C   ALA   213      51.275  40.609  35.019  1.00  0.00           C  
ATOM   3319  O   ALA   213      52.343  40.407  34.454  1.00  0.00           O  
ATOM   3320  N   LEU   214      51.117  41.154  36.205  1.00  0.00           N  
ATOM   3321  H   LEU   214      50.164  41.156  36.539  1.00  0.00           H  
ATOM   3322  CA  LEU   214      52.164  41.342  37.186  1.00  0.00           C  
ATOM   3323  HA  LEU   214      53.033  41.647  36.603  1.00  0.00           H  
ATOM   3324  CB  LEU   214      51.852  42.584  38.041  1.00  0.00           C  
ATOM   3325  HB2 LEU   214      50.779  42.715  38.181  1.00  0.00           H  
ATOM   3326  HB3 LEU   214      52.202  42.525  39.071  1.00  0.00           H  
ATOM   3327  CG  LEU   214      52.418  43.873  37.433  1.00  0.00           C  
ATOM   3328  HG  LEU   214      53.469  43.756  37.169  1.00  0.00           H  
ATOM   3329  CD1 LEU   214      51.582  44.390  36.238  1.00  0.00           C  
ATOM   3330 HD11 LEU   214      51.850  43.792  35.366  1.00  0.00           H  
ATOM   3331 HD12 LEU   214      50.532  44.329  36.525  1.00  0.00           H  
ATOM   3332 HD13 LEU   214      51.857  45.407  35.959  1.00  0.00           H  
ATOM   3333  CD2 LEU   214      52.277  45.052  38.440  1.00  0.00           C  
ATOM   3334 HD21 LEU   214      52.997  45.045  39.258  1.00  0.00           H  
ATOM   3335 HD22 LEU   214      52.337  46.016  37.936  1.00  0.00           H  
ATOM   3336 HD23 LEU   214      51.312  45.113  38.944  1.00  0.00           H  
ATOM   3337  C   LEU   214      52.554  40.082  37.878  1.00  0.00           C  
ATOM   3338  O   LEU   214      51.641  39.436  38.291  1.00  0.00           O  
ATOM   3339  N   VAL   215      53.858  39.874  37.977  1.00  0.00           N  
ATOM   3340  H   VAL   215      54.461  40.557  37.541  1.00  0.00           H  
ATOM   3341  CA  VAL   215      54.491  38.839  38.873  1.00  0.00           C  
ATOM   3342  HA  VAL   215      53.921  38.638  39.780  1.00  0.00           H  
ATOM   3343  CB  VAL   215      54.578  37.453  38.171  1.00  0.00           C  
ATOM   3344  HB  VAL   215      55.206  37.391  37.282  1.00  0.00           H  
ATOM   3345  CG1 VAL   215      55.211  36.341  39.105  1.00  0.00           C  
ATOM   3346 HG11 VAL   215      56.195  36.690  39.418  1.00  0.00           H  
ATOM   3347 HG12 VAL   215      54.623  36.238  40.017  1.00  0.00           H  
ATOM   3348 HG13 VAL   215      55.209  35.422  38.518  1.00  0.00           H  
ATOM   3349  CG2 VAL   215      53.229  36.847  37.621  1.00  0.00           C  
ATOM   3350 HG21 VAL   215      53.526  36.139  36.847  1.00  0.00           H  
ATOM   3351 HG22 VAL   215      52.659  36.491  38.479  1.00  0.00           H  
ATOM   3352 HG23 VAL   215      52.655  37.596  37.076  1.00  0.00           H  
ATOM   3353  C   VAL   215      55.818  39.430  39.278  1.00  0.00           C  
ATOM   3354  O   VAL   215      56.543  40.031  38.408  1.00  0.00           O  
ATOM   3355  N   ASP   216      56.199  39.264  40.519  1.00  0.00           N  
ATOM   3356  H   ASP   216      55.522  38.861  41.150  1.00  0.00           H  
ATOM   3357  CA  ASP   216      57.357  39.803  41.171  1.00  0.00           C  
ATOM   3358  HA  ASP   216      57.208  39.599  42.232  1.00  0.00           H  
ATOM   3359  CB  ASP   216      58.676  38.991  40.810  1.00  0.00           C  
ATOM   3360  HB2 ASP   216      58.898  39.099  39.749  1.00  0.00           H  
ATOM   3361  HB3 ASP   216      59.528  39.223  41.450  1.00  0.00           H  
ATOM   3362  CG  ASP   216      58.537  37.551  41.016  1.00  0.00           C  
ATOM   3363  OD1 ASP   216      58.221  37.144  42.144  1.00  0.00           O  
ATOM   3364  OD2 ASP   216      58.611  36.771  40.068  1.00  0.00           O  
ATOM   3365  C   ASP   216      57.550  41.361  40.951  1.00  0.00           C  
ATOM   3366  O   ASP   216      58.627  41.854  40.995  1.00  0.00           O  
ATOM   3367  N   GLY   217      56.473  42.110  40.683  1.00  0.00           N  
ATOM   3368  H   GLY   217      55.589  41.630  40.777  1.00  0.00           H  
ATOM   3369  CA  GLY   217      56.414  43.611  40.291  1.00  0.00           C  
ATOM   3370  HA2 GLY   217      55.373  43.901  40.149  1.00  0.00           H  
ATOM   3371  HA3 GLY   217      56.845  44.222  41.084  1.00  0.00           H  
ATOM   3372  C   GLY   217      57.108  43.808  38.985  1.00  0.00           C  
ATOM   3373  O   GLY   217      57.202  44.916  38.547  1.00  0.00           O  
ATOM   3374  N   ARG   218      57.478  42.824  38.207  1.00  0.00           N  
ATOM   3375  H   ARG   218      57.100  41.984  38.622  1.00  0.00           H  
ATOM   3376  CA  ARG   218      57.892  42.851  36.804  1.00  0.00           C  
ATOM   3377  HA  ARG   218      58.196  43.835  36.448  1.00  0.00           H  
ATOM   3378  CB  ARG   218      59.131  41.923  36.570  1.00  0.00           C  
ATOM   3379  HB2 ARG   218      59.039  40.933  37.015  1.00  0.00           H  
ATOM   3380  HB3 ARG   218      59.106  41.698  35.504  1.00  0.00           H  
ATOM   3381  CG  ARG   218      60.497  42.554  36.946  1.00  0.00           C  
ATOM   3382  HG2 ARG   218      61.298  41.825  36.827  1.00  0.00           H  
ATOM   3383  HG3 ARG   218      60.742  43.332  36.222  1.00  0.00           H  
ATOM   3384  CD  ARG   218      60.490  42.937  38.426  1.00  0.00           C  
ATOM   3385  HD2 ARG   218      59.789  43.755  38.586  1.00  0.00           H  
ATOM   3386  HD3 ARG   218      60.072  42.091  38.970  1.00  0.00           H  
ATOM   3387  NE  ARG   218      61.842  43.152  39.041  1.00  0.00           N  
ATOM   3388  HE  ARG   218      62.670  43.144  38.462  1.00  0.00           H  
ATOM   3389  CZ  ARG   218      62.133  43.332  40.315  1.00  0.00           C  
ATOM   3390  NH1 ARG   218      61.257  43.256  41.216  1.00  0.00           N  
ATOM   3391 HH11 ARG   218      60.406  42.742  41.038  1.00  0.00           H  
ATOM   3392 HH12 ARG   218      61.521  43.484  42.164  1.00  0.00           H  
ATOM   3393  NH2 ARG   218      63.408  43.591  40.629  1.00  0.00           N  
ATOM   3394 HH21 ARG   218      64.054  43.567  39.852  1.00  0.00           H  
ATOM   3395 HH22 ARG   218      63.795  43.902  41.509  1.00  0.00           H  
ATOM   3396  C   ARG   218      56.646  42.447  36.001  1.00  0.00           C  
ATOM   3397  O   ARG   218      55.688  41.913  36.431  1.00  0.00           O  
ATOM   3398  N   LEU   219      56.601  42.799  34.712  1.00  0.00           N  
ATOM   3399  H   LEU   219      57.453  43.170  34.317  1.00  0.00           H  
ATOM   3400  CA  LEU   219      55.520  42.623  33.817  1.00  0.00           C  
ATOM   3401  HA  LEU   219      54.559  42.557  34.326  1.00  0.00           H  
ATOM   3402  CB  LEU   219      55.387  43.850  32.822  1.00  0.00           C  
ATOM   3403  HB2 LEU   219      55.373  44.764  33.415  1.00  0.00           H  
ATOM   3404  HB3 LEU   219      56.237  43.829  32.140  1.00  0.00           H  
ATOM   3405  CG  LEU   219      54.135  43.839  31.971  1.00  0.00           C  
ATOM   3406  HG  LEU   219      54.202  42.893  31.434  1.00  0.00           H  
ATOM   3407  CD1 LEU   219      52.827  43.785  32.735  1.00  0.00           C  
ATOM   3408 HD11 LEU   219      52.749  44.547  33.510  1.00  0.00           H  
ATOM   3409 HD12 LEU   219      52.065  44.021  31.992  1.00  0.00           H  
ATOM   3410 HD13 LEU   219      52.705  42.754  33.066  1.00  0.00           H  
ATOM   3411  CD2 LEU   219      54.097  44.969  30.870  1.00  0.00           C  
ATOM   3412 HD21 LEU   219      53.290  44.668  30.202  1.00  0.00           H  
ATOM   3413 HD22 LEU   219      54.006  46.015  31.165  1.00  0.00           H  
ATOM   3414 HD23 LEU   219      55.059  44.891  30.364  1.00  0.00           H  
ATOM   3415  C   LEU   219      55.699  41.450  32.890  1.00  0.00           C  
ATOM   3416  O   LEU   219      56.792  41.215  32.418  1.00  0.00           O  
ATOM   3417  N   TRP   220      54.667  40.675  32.576  1.00  0.00           N  
ATOM   3418  H   TRP   220      53.814  40.781  33.106  1.00  0.00           H  
ATOM   3419  CA  TRP   220      54.676  39.434  31.769  1.00  0.00           C  
ATOM   3420  HA  TRP   220      55.527  39.391  31.089  1.00  0.00           H  
ATOM   3421  CB  TRP   220      54.993  38.322  32.789  1.00  0.00           C  
ATOM   3422  HB2 TRP   220      54.049  38.042  33.256  1.00  0.00           H  
ATOM   3423  HB3 TRP   220      55.300  37.430  32.242  1.00  0.00           H  
ATOM   3424  CG  TRP   220      56.037  38.628  33.783  1.00  0.00           C  
ATOM   3425  CD1 TRP   220      55.794  39.018  35.068  1.00  0.00           C  
ATOM   3426  HD1 TRP   220      54.826  39.264  35.476  1.00  0.00           H  
ATOM   3427  NE1 TRP   220      57.046  39.113  35.747  1.00  0.00           N  
ATOM   3428  HE1 TRP   220      56.972  39.252  36.745  1.00  0.00           H  
ATOM   3429  CE2 TRP   220      58.076  38.762  34.897  1.00  0.00           C  
ATOM   3430  CZ2 TRP   220      59.498  38.689  35.038  1.00  0.00           C  
ATOM   3431  HZ2 TRP   220      59.950  39.013  35.964  1.00  0.00           H  
ATOM   3432  CH2 TRP   220      60.195  38.080  33.979  1.00  0.00           C  
ATOM   3433  HH2 TRP   220      61.236  37.919  34.215  1.00  0.00           H  
ATOM   3434  CZ3 TRP   220      59.642  37.696  32.784  1.00  0.00           C  
ATOM   3435  HZ3 TRP   220      60.173  37.296  31.933  1.00  0.00           H  
ATOM   3436  CE3 TRP   220      58.248  37.932  32.626  1.00  0.00           C  
ATOM   3437  HE3 TRP   220      57.758  37.514  31.759  1.00  0.00           H  
ATOM   3438  CD2 TRP   220      57.425  38.468  33.640  1.00  0.00           C  
ATOM   3439  C   TRP   220      53.440  39.265  30.866  1.00  0.00           C  
ATOM   3440  O   TRP   220      52.343  39.823  31.172  1.00  0.00           O  
ATOM   3441  N   ALA   221      53.584  38.614  29.697  1.00  0.00           N  
ATOM   3442  H   ALA   221      54.461  38.196  29.420  1.00  0.00           H  
ATOM   3443  CA  ALA   221      52.426  38.145  28.996  1.00  0.00           C  
ATOM   3444  HA  ALA   221      51.602  38.835  29.182  1.00  0.00           H  
ATOM   3445  CB  ALA   221      52.792  38.292  27.497  1.00  0.00           C  
ATOM   3446  HB1 ALA   221      53.541  37.538  27.255  1.00  0.00           H  
ATOM   3447  HB2 ALA   221      51.923  38.222  26.843  1.00  0.00           H  
ATOM   3448  HB3 ALA   221      53.190  39.302  27.390  1.00  0.00           H  
ATOM   3449  C   ALA   221      52.068  36.686  29.331  1.00  0.00           C  
ATOM   3450  O   ALA   221      52.896  35.792  29.471  1.00  0.00           O  
ATOM   3451  N   VAL   222      50.822  36.423  29.741  1.00  0.00           N  
ATOM   3452  H   VAL   222      50.096  37.125  29.763  1.00  0.00           H  
ATOM   3453  CA  VAL   222      50.365  35.027  30.181  1.00  0.00           C  
ATOM   3454  HA  VAL   222      51.116  34.323  30.538  1.00  0.00           H  
ATOM   3455  CB  VAL   222      49.423  35.180  31.381  1.00  0.00           C  
ATOM   3456  HB  VAL   222      48.588  35.830  31.122  1.00  0.00           H  
ATOM   3457  CG1 VAL   222      48.781  33.869  31.807  1.00  0.00           C  
ATOM   3458 HG11 VAL   222      48.106  33.604  30.993  1.00  0.00           H  
ATOM   3459 HG12 VAL   222      49.519  33.068  31.862  1.00  0.00           H  
ATOM   3460 HG13 VAL   222      48.255  33.977  32.755  1.00  0.00           H  
ATOM   3461  CG2 VAL   222      50.194  35.672  32.569  1.00  0.00           C  
ATOM   3462 HG21 VAL   222      49.664  35.480  33.502  1.00  0.00           H  
ATOM   3463 HG22 VAL   222      51.214  35.287  32.579  1.00  0.00           H  
ATOM   3464 HG23 VAL   222      50.140  36.760  32.594  1.00  0.00           H  
ATOM   3465  C   VAL   222      49.787  34.402  28.920  1.00  0.00           C  
ATOM   3466  O   VAL   222      48.545  34.370  28.689  1.00  0.00           O  
ATOM   3467  N   ASP   223      50.681  33.903  28.018  1.00  0.00           N  
ATOM   3468  H   ASP   223      51.659  33.880  28.268  1.00  0.00           H  
ATOM   3469  CA  ASP   223      50.291  33.316  26.751  1.00  0.00           C  
ATOM   3470  HA  ASP   223      49.626  34.027  26.259  1.00  0.00           H  
ATOM   3471  CB  ASP   223      51.519  33.069  25.830  1.00  0.00           C  
ATOM   3472  HB2 ASP   223      52.268  32.363  26.187  1.00  0.00           H  
ATOM   3473  HB3 ASP   223      51.102  32.792  24.861  1.00  0.00           H  
ATOM   3474  CG  ASP   223      52.194  34.404  25.522  1.00  0.00           C  
ATOM   3475  OD1 ASP   223      51.474  35.412  25.405  1.00  0.00           O  
ATOM   3476  OD2 ASP   223      53.412  34.418  25.306  1.00  0.00           O  
ATOM   3477  C   ASP   223      49.471  32.000  26.918  1.00  0.00           C  
ATOM   3478  O   ASP   223      49.551  31.275  27.899  1.00  0.00           O  
ATOM   3479  N   PRO   224      48.672  31.621  25.881  1.00  0.00           N  
ATOM   3480  CD  PRO   224      48.233  32.467  24.711  1.00  0.00           C  
ATOM   3481  HD2 PRO   224      49.033  32.540  23.974  1.00  0.00           H  
ATOM   3482  HD3 PRO   224      48.058  33.503  25.002  1.00  0.00           H  
ATOM   3483  CG  PRO   224      47.054  31.928  24.044  1.00  0.00           C  
ATOM   3484  HG2 PRO   224      46.902  32.121  22.982  1.00  0.00           H  
ATOM   3485  HG3 PRO   224      46.191  32.167  24.665  1.00  0.00           H  
ATOM   3486  CB  PRO   224      47.205  30.407  24.328  1.00  0.00           C  
ATOM   3487  HB2 PRO   224      47.864  30.007  23.556  1.00  0.00           H  
ATOM   3488  HB3 PRO   224      46.197  30.013  24.458  1.00  0.00           H  
ATOM   3489  CA  PRO   224      48.002  30.333  25.701  1.00  0.00           C  
ATOM   3490  HA  PRO   224      47.230  30.214  26.461  1.00  0.00           H  
ATOM   3491  C   PRO   224      48.873  29.130  25.736  1.00  0.00           C  
ATOM   3492  O   PRO   224      50.076  29.154  25.570  1.00  0.00           O  
ATOM   3493  N   GLU   225      48.256  27.870  25.903  1.00  0.00           N  
ATOM   3494  H   GLU   225      47.253  27.814  26.011  1.00  0.00           H  
ATOM   3495  CA  GLU   225      49.067  26.675  26.000  1.00  0.00           C  
ATOM   3496  HA  GLU   225      50.008  26.723  25.451  1.00  0.00           H  
ATOM   3497  CB  GLU   225      49.569  26.493  27.454  1.00  0.00           C  
ATOM   3498  HB2 GLU   225      50.335  27.223  27.714  1.00  0.00           H  
ATOM   3499  HB3 GLU   225      48.640  26.692  27.988  1.00  0.00           H  
ATOM   3500  CG  GLU   225      50.145  25.165  28.032  1.00  0.00           C  
ATOM   3501  HG2 GLU   225      50.386  25.300  29.087  1.00  0.00           H  
ATOM   3502  HG3 GLU   225      49.252  24.543  28.101  1.00  0.00           H  
ATOM   3503  CD  GLU   225      51.274  24.524  27.184  1.00  0.00           C  
ATOM   3504  OE1 GLU   225      51.958  25.209  26.415  1.00  0.00           O  
ATOM   3505  OE2 GLU   225      51.561  23.288  27.349  1.00  0.00           O  
ATOM   3506  C   GLU   225      48.161  25.418  25.639  1.00  0.00           C  
ATOM   3507  O   GLU   225      47.056  25.293  26.168  1.00  0.00           O  
ATOM   3508  N   PRO   226      48.510  24.512  24.623  1.00  0.00           N  
ATOM   3509  CD  PRO   226      49.666  24.723  23.802  1.00  0.00           C  
ATOM   3510  HD2 PRO   226      50.644  24.708  24.283  1.00  0.00           H  
ATOM   3511  HD3 PRO   226      49.610  25.734  23.397  1.00  0.00           H  
ATOM   3512  CG  PRO   226      49.727  23.625  22.731  1.00  0.00           C  
ATOM   3513  HG2 PRO   226      50.691  23.115  22.746  1.00  0.00           H  
ATOM   3514  HG3 PRO   226      49.624  23.899  21.681  1.00  0.00           H  
ATOM   3515  CB  PRO   226      48.514  22.672  23.068  1.00  0.00           C  
ATOM   3516  HB2 PRO   226      49.027  21.720  23.202  1.00  0.00           H  
ATOM   3517  HB3 PRO   226      47.800  22.580  22.249  1.00  0.00           H  
ATOM   3518  CA  PRO   226      47.694  23.363  24.213  1.00  0.00           C  
ATOM   3519  HA  PRO   226      46.731  23.683  23.814  1.00  0.00           H  
ATOM   3520  C   PRO   226      47.507  22.465  25.428  1.00  0.00           C  
ATOM   3521  O   PRO   226      48.426  22.329  26.287  1.00  0.00           O  
ATOM   3522  N   GLY   227      46.317  21.801  25.461  1.00  0.00           N  
ATOM   3523  H   GLY   227      45.560  22.087  24.856  1.00  0.00           H  
ATOM   3524  CA  GLY   227      45.947  20.762  26.408  1.00  0.00           C  
ATOM   3525  HA2 GLY   227      45.061  20.247  26.036  1.00  0.00           H  
ATOM   3526  HA3 GLY   227      46.802  20.093  26.510  1.00  0.00           H  
ATOM   3527  C   GLY   227      45.555  21.224  27.836  1.00  0.00           C  
ATOM   3528  O   GLY   227      45.083  20.399  28.573  1.00  0.00           O  
ATOM   3529  N   HID   228      45.643  22.508  28.108  1.00  0.00           N  
ATOM   3530  H   HID   228      46.093  23.037  27.374  1.00  0.00           H  
ATOM   3531  CA  HID   228      45.417  23.189  29.379  1.00  0.00           C  
ATOM   3532  HA  HID   228      45.074  22.439  30.091  1.00  0.00           H  
ATOM   3533  CB  HID   228      46.795  23.705  29.933  1.00  0.00           C  
ATOM   3534  HB2 HID   228      47.278  24.459  29.312  1.00  0.00           H  
ATOM   3535  HB3 HID   228      46.597  24.113  30.924  1.00  0.00           H  
ATOM   3536  CG  HID   228      47.796  22.668  30.125  1.00  0.00           C  
ATOM   3537  ND1 HID   228      48.562  22.196  29.135  1.00  0.00           N  
ATOM   3538  HD1 HID   228      48.515  22.358  28.139  1.00  0.00           H  
ATOM   3539  CE1 HID   228      49.428  21.290  29.658  1.00  0.00           C  
ATOM   3540  HE1 HID   228      50.134  20.689  29.105  1.00  0.00           H  
ATOM   3541  NE2 HID   228      49.232  21.091  30.947  1.00  0.00           N  
ATOM   3542  CD2 HID   228      48.209  22.040  31.319  1.00  0.00           C  
ATOM   3543  HD2 HID   228      47.841  22.351  32.286  1.00  0.00           H  
ATOM   3544  C   HID   228      44.376  24.433  29.423  1.00  0.00           C  
ATOM   3545  O   HID   228      43.901  24.789  28.327  1.00  0.00           O  
ATOM   3546  N   PHE   229      44.071  24.954  30.598  1.00  0.00           N  
ATOM   3547  H   PHE   229      44.550  24.494  31.359  1.00  0.00           H  
ATOM   3548  CA  PHE   229      43.344  26.083  30.974  1.00  0.00           C  
ATOM   3549  HA  PHE   229      43.142  26.690  30.092  1.00  0.00           H  
ATOM   3550  CB  PHE   229      42.066  25.736  31.706  1.00  0.00           C  
ATOM   3551  HB2 PHE   229      42.145  24.899  32.400  1.00  0.00           H  
ATOM   3552  HB3 PHE   229      41.764  26.666  32.188  1.00  0.00           H  
ATOM   3553  CG  PHE   229      40.853  25.398  30.763  1.00  0.00           C  
ATOM   3554  CD1 PHE   229      40.580  24.081  30.263  1.00  0.00           C  
ATOM   3555  HD1 PHE   229      41.241  23.247  30.451  1.00  0.00           H  
ATOM   3556  CE1 PHE   229      39.330  23.773  29.691  1.00  0.00           C  
ATOM   3557  HE1 PHE   229      39.096  22.752  29.430  1.00  0.00           H  
ATOM   3558  CZ  PHE   229      38.459  24.844  29.379  1.00  0.00           C  
ATOM   3559  HZ  PHE   229      37.544  24.632  28.845  1.00  0.00           H  
ATOM   3560  CE2 PHE   229      38.812  26.165  29.730  1.00  0.00           C  
ATOM   3561  HE2 PHE   229      38.150  27.004  29.571  1.00  0.00           H  
ATOM   3562  CD2 PHE   229      40.006  26.465  30.434  1.00  0.00           C  
ATOM   3563  HD2 PHE   229      40.178  27.493  30.714  1.00  0.00           H  
ATOM   3564  C   PHE   229      44.181  26.934  31.891  1.00  0.00           C  
ATOM   3565  O   PHE   229      44.969  26.388  32.642  1.00  0.00           O  
ATOM   3566  N   ILE   230      44.092  28.229  31.798  1.00  0.00           N  
ATOM   3567  H   ILE   230      43.414  28.647  31.177  1.00  0.00           H  
ATOM   3568  CA  ILE   230      44.780  29.167  32.665  1.00  0.00           C  
ATOM   3569  HA  ILE   230      45.635  28.586  33.012  1.00  0.00           H  
ATOM   3570  CB  ILE   230      45.314  30.382  31.864  1.00  0.00           C  
ATOM   3571  HB  ILE   230      44.402  30.817  31.455  1.00  0.00           H  
ATOM   3572  CG2 ILE   230      46.074  31.460  32.628  1.00  0.00           C  
ATOM   3573 HG21 ILE   230      47.037  31.107  33.000  1.00  0.00           H  
ATOM   3574 HG22 ILE   230      46.376  32.339  32.059  1.00  0.00           H  
ATOM   3575 HG23 ILE   230      45.435  31.809  33.439  1.00  0.00           H  
ATOM   3576  CG1 ILE   230      46.152  29.835  30.694  1.00  0.00           C  
ATOM   3577 HG12 ILE   230      46.856  29.064  31.007  1.00  0.00           H  
ATOM   3578 HG13 ILE   230      45.501  29.471  29.899  1.00  0.00           H  
ATOM   3579  CD1 ILE   230      46.987  30.867  29.956  1.00  0.00           C  
ATOM   3580 HD11 ILE   230      46.431  31.777  29.732  1.00  0.00           H  
ATOM   3581 HD12 ILE   230      47.817  31.212  30.573  1.00  0.00           H  
ATOM   3582 HD13 ILE   230      47.458  30.402  29.090  1.00  0.00           H  
ATOM   3583  C   ILE   230      43.846  29.426  33.835  1.00  0.00           C  
ATOM   3584  O   ILE   230      42.622  29.343  33.744  1.00  0.00           O  
ATOM   3585  N   VAL   231      44.445  29.536  35.059  1.00  0.00           N  
ATOM   3586  H   VAL   231      45.443  29.519  35.214  1.00  0.00           H  
ATOM   3587  CA  VAL   231      43.745  29.487  36.346  1.00  0.00           C  
ATOM   3588  HA  VAL   231      42.700  29.778  36.231  1.00  0.00           H  
ATOM   3589  CB  VAL   231      43.666  28.065  36.873  1.00  0.00           C  
ATOM   3590  HB  VAL   231      44.662  27.672  37.078  1.00  0.00           H  
ATOM   3591  CG1 VAL   231      42.936  28.050  38.218  1.00  0.00           C  
ATOM   3592 HG11 VAL   231      42.956  27.012  38.551  1.00  0.00           H  
ATOM   3593 HG12 VAL   231      43.427  28.600  39.021  1.00  0.00           H  
ATOM   3594 HG13 VAL   231      41.976  28.539  38.054  1.00  0.00           H  
ATOM   3595  CG2 VAL   231      42.849  27.083  35.998  1.00  0.00           C  
ATOM   3596 HG21 VAL   231      41.947  27.622  35.709  1.00  0.00           H  
ATOM   3597 HG22 VAL   231      43.411  26.873  35.088  1.00  0.00           H  
ATOM   3598 HG23 VAL   231      42.620  26.212  36.612  1.00  0.00           H  
ATOM   3599  C   VAL   231      44.359  30.442  37.361  1.00  0.00           C  
ATOM   3600  O   VAL   231      45.441  30.188  37.823  1.00  0.00           O  
ATOM   3601  N   ASN   232      43.747  31.597  37.482  1.00  0.00           N  
ATOM   3602  H   ASN   232      42.949  31.694  36.871  1.00  0.00           H  
ATOM   3603  CA  ASN   232      43.962  32.639  38.515  1.00  0.00           C  
ATOM   3604  HA  ASN   232      45.029  32.859  38.536  1.00  0.00           H  
ATOM   3605  CB  ASN   232      43.236  33.952  38.083  1.00  0.00           C  
ATOM   3606  HB2 ASN   232      42.204  33.813  37.761  1.00  0.00           H  
ATOM   3607  HB3 ASN   232      43.099  34.563  38.975  1.00  0.00           H  
ATOM   3608  CG  ASN   232      43.909  34.900  37.130  1.00  0.00           C  
ATOM   3609  OD1 ASN   232      45.020  34.674  36.782  1.00  0.00           O  
ATOM   3610  ND2 ASN   232      43.339  35.981  36.799  1.00  0.00           N  
ATOM   3611 HD21 ASN   232      43.867  36.665  36.276  1.00  0.00           H  
ATOM   3612 HD22 ASN   232      42.355  36.104  36.994  1.00  0.00           H  
ATOM   3613  C   ASN   232      43.496  32.093  39.847  1.00  0.00           C  
ATOM   3614  O   ASN   232      42.350  31.695  40.076  1.00  0.00           O  
ATOM   3615  N   PHE   233      44.436  32.128  40.797  1.00  0.00           N  
ATOM   3616  H   PHE   233      45.378  32.440  40.609  1.00  0.00           H  
ATOM   3617  CA  PHE   233      43.969  32.106  42.232  1.00  0.00           C  
ATOM   3618  HA  PHE   233      43.191  31.348  42.315  1.00  0.00           H  
ATOM   3619  CB  PHE   233      45.146  31.903  43.150  1.00  0.00           C  
ATOM   3620  HB2 PHE   233      45.956  32.577  42.872  1.00  0.00           H  
ATOM   3621  HB3 PHE   233      44.778  32.057  44.164  1.00  0.00           H  
ATOM   3622  CG  PHE   233      45.584  30.430  43.046  1.00  0.00           C  
ATOM   3623  CD1 PHE   233      46.907  30.067  42.799  1.00  0.00           C  
ATOM   3624  HD1 PHE   233      47.701  30.798  42.774  1.00  0.00           H  
ATOM   3625  CE1 PHE   233      47.294  28.737  42.740  1.00  0.00           C  
ATOM   3626  HE1 PHE   233      48.350  28.543  42.623  1.00  0.00           H  
ATOM   3627  CZ  PHE   233      46.443  27.688  42.950  1.00  0.00           C  
ATOM   3628  HZ  PHE   233      46.830  26.682  43.017  1.00  0.00           H  
ATOM   3629  CE2 PHE   233      45.048  28.012  43.253  1.00  0.00           C  
ATOM   3630  HE2 PHE   233      44.341  27.215  43.430  1.00  0.00           H  
ATOM   3631  CD2 PHE   233      44.621  29.387  43.153  1.00  0.00           C  
ATOM   3632  HD2 PHE   233      43.614  29.629  43.457  1.00  0.00           H  
ATOM   3633  C   PHE   233      43.361  33.482  42.660  1.00  0.00           C  
ATOM   3634  O   PHE   233      43.768  34.504  42.061  1.00  0.00           O  
ATOM   3635  N   GLY   234      42.347  33.539  43.484  1.00  0.00           N  
ATOM   3636  H   GLY   234      41.990  32.693  43.905  1.00  0.00           H  
ATOM   3637  CA  GLY   234      41.413  34.660  43.721  1.00  0.00           C  
ATOM   3638  HA2 GLY   234      41.439  35.459  42.980  1.00  0.00           H  
ATOM   3639  HA3 GLY   234      40.433  34.193  43.630  1.00  0.00           H  
ATOM   3640  C   GLY   234      41.523  35.351  45.120  1.00  0.00           C  
ATOM   3641  O   GLY   234      42.188  34.794  45.992  1.00  0.00           O  
ATOM   3642  N   SER   235      40.807  36.539  45.292  1.00  0.00           N  
ATOM   3643  H   SER   235      40.234  36.933  44.560  1.00  0.00           H  
ATOM   3644  CA  SER   235      41.011  37.309  46.505  1.00  0.00           C  
ATOM   3645  HA  SER   235      41.982  37.795  46.596  1.00  0.00           H  
ATOM   3646  CB  SER   235      40.141  38.531  46.366  1.00  0.00           C  
ATOM   3647  HB2 SER   235      40.111  39.063  47.317  1.00  0.00           H  
ATOM   3648  HB3 SER   235      40.514  39.212  45.601  1.00  0.00           H  
ATOM   3649  OG  SER   235      38.842  38.055  46.150  1.00  0.00           O  
ATOM   3650  HG  SER   235      38.234  38.717  46.488  1.00  0.00           H  
ATOM   3651  C   SER   235      40.745  36.535  47.812  1.00  0.00           C  
ATOM   3652  O   SER   235      41.416  36.793  48.849  1.00  0.00           O  
ATOM   3653  N   SER   236      39.766  35.650  47.881  1.00  0.00           N  
ATOM   3654  H   SER   236      39.283  35.429  47.022  1.00  0.00           H  
ATOM   3655  CA  SER   236      39.423  35.022  49.149  1.00  0.00           C  
ATOM   3656  HA  SER   236      39.265  35.779  49.917  1.00  0.00           H  
ATOM   3657  CB  SER   236      38.038  34.305  49.002  1.00  0.00           C  
ATOM   3658  HB2 SER   236      38.200  33.384  48.442  1.00  0.00           H  
ATOM   3659  HB3 SER   236      37.777  34.039  50.027  1.00  0.00           H  
ATOM   3660  OG  SER   236      36.968  35.167  48.465  1.00  0.00           O  
ATOM   3661  HG  SER   236      36.162  34.665  48.606  1.00  0.00           H  
ATOM   3662  C   SER   236      40.476  34.086  49.680  1.00  0.00           C  
ATOM   3663  O   SER   236      40.749  33.934  50.845  1.00  0.00           O  
ATOM   3664  N   LEU   237      41.131  33.375  48.732  1.00  0.00           N  
ATOM   3665  H   LEU   237      41.044  33.598  47.751  1.00  0.00           H  
ATOM   3666  CA  LEU   237      42.273  32.613  49.023  1.00  0.00           C  
ATOM   3667  HA  LEU   237      41.919  31.992  49.845  1.00  0.00           H  
ATOM   3668  CB  LEU   237      42.592  31.786  47.775  1.00  0.00           C  
ATOM   3669  HB2 LEU   237      41.716  31.247  47.414  1.00  0.00           H  
ATOM   3670  HB3 LEU   237      43.108  32.367  47.010  1.00  0.00           H  
ATOM   3671  CG  LEU   237      43.642  30.710  48.145  1.00  0.00           C  
ATOM   3672  HG  LEU   237      44.583  31.151  48.475  1.00  0.00           H  
ATOM   3673  CD1 LEU   237      43.223  29.676  49.152  1.00  0.00           C  
ATOM   3674 HD11 LEU   237      42.220  29.333  48.900  1.00  0.00           H  
ATOM   3675 HD12 LEU   237      43.844  28.783  49.074  1.00  0.00           H  
ATOM   3676 HD13 LEU   237      43.284  30.089  50.158  1.00  0.00           H  
ATOM   3677  CD2 LEU   237      44.123  29.913  46.870  1.00  0.00           C  
ATOM   3678 HD21 LEU   237      44.946  29.221  47.046  1.00  0.00           H  
ATOM   3679 HD22 LEU   237      43.322  29.225  46.600  1.00  0.00           H  
ATOM   3680 HD23 LEU   237      44.576  30.610  46.165  1.00  0.00           H  
ATOM   3681  C   LEU   237      43.470  33.437  49.457  1.00  0.00           C  
ATOM   3682  O   LEU   237      44.230  33.044  50.380  1.00  0.00           O  
ATOM   3683  N   GLU   238      43.703  34.623  48.816  1.00  0.00           N  
ATOM   3684  H   GLU   238      43.124  34.901  48.036  1.00  0.00           H  
ATOM   3685  CA  GLU   238      44.691  35.564  49.323  1.00  0.00           C  
ATOM   3686  HA  GLU   238      45.645  35.100  49.070  1.00  0.00           H  
ATOM   3687  CB  GLU   238      44.708  36.844  48.411  1.00  0.00           C  
ATOM   3688  HB2 GLU   238      44.603  36.495  47.384  1.00  0.00           H  
ATOM   3689  HB3 GLU   238      43.844  37.496  48.541  1.00  0.00           H  
ATOM   3690  CG  GLU   238      45.981  37.650  48.570  1.00  0.00           C  
ATOM   3691  HG2 GLU   238      45.910  38.151  49.536  1.00  0.00           H  
ATOM   3692  HG3 GLU   238      46.741  36.872  48.505  1.00  0.00           H  
ATOM   3693  CD  GLU   238      46.156  38.641  47.391  1.00  0.00           C  
ATOM   3694  OE1 GLU   238      45.216  39.424  47.081  1.00  0.00           O  
ATOM   3695  OE2 GLU   238      47.141  38.522  46.632  1.00  0.00           O  
ATOM   3696  C   GLU   238      44.605  35.914  50.784  1.00  0.00           C  
ATOM   3697  O   GLU   238      45.595  35.756  51.527  1.00  0.00           O  
ATOM   3698  N   VAL   239      43.455  36.406  51.141  1.00  0.00           N  
ATOM   3699  H   VAL   239      42.723  36.342  50.448  1.00  0.00           H  
ATOM   3700  CA  VAL   239      43.051  36.907  52.507  1.00  0.00           C  
ATOM   3701  HA  VAL   239      43.768  37.653  52.851  1.00  0.00           H  
ATOM   3702  CB  VAL   239      41.769  37.716  52.386  1.00  0.00           C  
ATOM   3703  HB  VAL   239      41.716  38.406  51.544  1.00  0.00           H  
ATOM   3704  CG1 VAL   239      40.537  36.925  52.330  1.00  0.00           C  
ATOM   3705 HG11 VAL   239      39.662  37.432  51.923  1.00  0.00           H  
ATOM   3706 HG12 VAL   239      40.721  36.276  51.474  1.00  0.00           H  
ATOM   3707 HG13 VAL   239      40.371  36.337  53.232  1.00  0.00           H  
ATOM   3708  CG2 VAL   239      41.569  38.717  53.535  1.00  0.00           C  
ATOM   3709 HG21 VAL   239      40.605  39.193  53.358  1.00  0.00           H  
ATOM   3710 HG22 VAL   239      41.604  38.169  54.476  1.00  0.00           H  
ATOM   3711 HG23 VAL   239      42.407  39.408  53.630  1.00  0.00           H  
ATOM   3712  C   VAL   239      42.883  35.808  53.554  1.00  0.00           C  
ATOM   3713  O   VAL   239      43.032  36.055  54.751  1.00  0.00           O  
ATOM   3714  N   LEU   240      42.770  34.465  53.142  1.00  0.00           N  
ATOM   3715  H   LEU   240      42.762  34.230  52.159  1.00  0.00           H  
ATOM   3716  CA  LEU   240      42.735  33.334  54.054  1.00  0.00           C  
ATOM   3717  HA  LEU   240      42.104  33.600  54.903  1.00  0.00           H  
ATOM   3718  CB  LEU   240      42.343  32.022  53.222  1.00  0.00           C  
ATOM   3719  HB2 LEU   240      41.399  32.189  52.703  1.00  0.00           H  
ATOM   3720  HB3 LEU   240      43.035  31.668  52.458  1.00  0.00           H  
ATOM   3721  CG  LEU   240      42.136  30.738  54.065  1.00  0.00           C  
ATOM   3722  HG  LEU   240      42.939  30.616  54.792  1.00  0.00           H  
ATOM   3723  CD1 LEU   240      40.738  30.903  54.743  1.00  0.00           C  
ATOM   3724 HD11 LEU   240      40.351  29.954  55.114  1.00  0.00           H  
ATOM   3725 HD12 LEU   240      40.916  31.456  55.666  1.00  0.00           H  
ATOM   3726 HD13 LEU   240      40.075  31.434  54.060  1.00  0.00           H  
ATOM   3727  CD2 LEU   240      42.273  29.506  53.122  1.00  0.00           C  
ATOM   3728 HD21 LEU   240      41.761  29.596  52.164  1.00  0.00           H  
ATOM   3729 HD22 LEU   240      43.322  29.298  52.911  1.00  0.00           H  
ATOM   3730 HD23 LEU   240      41.832  28.677  53.674  1.00  0.00           H  
ATOM   3731  C   LEU   240      44.198  33.101  54.632  1.00  0.00           C  
ATOM   3732  O   LEU   240      44.341  32.780  55.837  1.00  0.00           O  
ATOM   3733  N   THR   241      45.211  33.290  53.809  1.00  0.00           N  
ATOM   3734  H   THR   241      44.969  33.471  52.846  1.00  0.00           H  
ATOM   3735  CA  THR   241      46.627  32.791  53.945  1.00  0.00           C  
ATOM   3736  HA  THR   241      46.633  32.101  54.789  1.00  0.00           H  
ATOM   3737  CB  THR   241      47.121  31.935  52.667  1.00  0.00           C  
ATOM   3738  HB  THR   241      48.090  31.560  52.996  1.00  0.00           H  
ATOM   3739  CG2 THR   241      46.178  30.769  52.415  1.00  0.00           C  
ATOM   3740 HG21 THR   241      45.347  31.202  51.858  1.00  0.00           H  
ATOM   3741 HG22 THR   241      46.658  30.032  51.771  1.00  0.00           H  
ATOM   3742 HG23 THR   241      45.921  30.211  53.315  1.00  0.00           H  
ATOM   3743  OG1 THR   241      47.295  32.731  51.506  1.00  0.00           O  
ATOM   3744  HG1 THR   241      46.448  33.167  51.386  1.00  0.00           H  
ATOM   3745  C   THR   241      47.645  33.913  54.194  1.00  0.00           C  
ATOM   3746  O   THR   241      48.831  33.588  54.323  1.00  0.00           O  
ATOM   3747  N   GLU   242      47.212  35.178  54.256  1.00  0.00           N  
ATOM   3748  H   GLU   242      46.239  35.426  54.145  1.00  0.00           H  
ATOM   3749  CA  GLU   242      48.209  36.320  54.333  1.00  0.00           C  
ATOM   3750  HA  GLU   242      48.961  36.123  53.570  1.00  0.00           H  
ATOM   3751  CB  GLU   242      47.484  37.563  53.990  1.00  0.00           C  
ATOM   3752  HB2 GLU   242      48.200  38.349  53.748  1.00  0.00           H  
ATOM   3753  HB3 GLU   242      46.858  37.377  53.118  1.00  0.00           H  
ATOM   3754  CG  GLU   242      46.546  38.102  55.056  1.00  0.00           C  
ATOM   3755  HG2 GLU   242      45.879  37.276  55.301  1.00  0.00           H  
ATOM   3756  HG3 GLU   242      47.110  38.524  55.888  1.00  0.00           H  
ATOM   3757  CD  GLU   242      45.655  39.262  54.452  1.00  0.00           C  
ATOM   3758  OE1 GLU   242      44.848  39.858  55.237  1.00  0.00           O  
ATOM   3759  OE2 GLU   242      45.911  39.713  53.309  1.00  0.00           O  
ATOM   3760  C   GLU   242      48.895  36.512  55.670  1.00  0.00           C  
ATOM   3761  O   GLU   242      49.775  37.366  55.804  1.00  0.00           O  
ATOM   3762  N   ARG   243      48.494  35.742  56.682  1.00  0.00           N  
ATOM   3763  H   ARG   243      47.752  35.076  56.522  1.00  0.00           H  
ATOM   3764  CA  ARG   243      49.175  35.605  58.006  1.00  0.00           C  
ATOM   3765  HA  ARG   243      50.023  36.289  58.017  1.00  0.00           H  
ATOM   3766  CB  ARG   243      48.308  36.024  59.187  1.00  0.00           C  
ATOM   3767  HB2 ARG   243      47.298  35.617  59.126  1.00  0.00           H  
ATOM   3768  HB3 ARG   243      48.793  35.786  60.134  1.00  0.00           H  
ATOM   3769  CG  ARG   243      47.972  37.507  59.094  1.00  0.00           C  
ATOM   3770  HG2 ARG   243      48.818  38.184  58.972  1.00  0.00           H  
ATOM   3771  HG3 ARG   243      47.315  37.669  58.239  1.00  0.00           H  
ATOM   3772  CD  ARG   243      47.177  38.004  60.219  1.00  0.00           C  
ATOM   3773  HD2 ARG   243      46.180  37.563  60.190  1.00  0.00           H  
ATOM   3774  HD3 ARG   243      47.611  37.835  61.205  1.00  0.00           H  
ATOM   3775  NE  ARG   243      47.049  39.492  60.216  1.00  0.00           N  
ATOM   3776  HE  ARG   243      47.579  40.009  59.529  1.00  0.00           H  
ATOM   3777  CZ  ARG   243      46.290  40.209  60.981  1.00  0.00           C  
ATOM   3778  NH1 ARG   243      45.537  39.681  61.901  1.00  0.00           N  
ATOM   3779 HH11 ARG   243      45.439  38.677  61.869  1.00  0.00           H  
ATOM   3780 HH12 ARG   243      44.770  40.193  62.312  1.00  0.00           H  
ATOM   3781  NH2 ARG   243      46.199  41.502  60.798  1.00  0.00           N  
ATOM   3782 HH21 ARG   243      46.823  41.894  60.106  1.00  0.00           H  
ATOM   3783 HH22 ARG   243      45.780  42.047  61.537  1.00  0.00           H  
ATOM   3784  C   ARG   243      49.887  34.232  58.300  1.00  0.00           C  
ATOM   3785  O   ARG   243      50.235  34.047  59.484  1.00  0.00           O  
ATOM   3786  N   LEU   244      50.017  33.311  57.364  1.00  0.00           N  
ATOM   3787  H   LEU   244      49.740  33.552  56.423  1.00  0.00           H  
ATOM   3788  CA  LEU   244      50.932  32.180  57.396  1.00  0.00           C  
ATOM   3789  HA  LEU   244      50.919  31.722  58.385  1.00  0.00           H  
ATOM   3790  CB  LEU   244      50.454  31.130  56.257  1.00  0.00           C  
ATOM   3791  HB2 LEU   244      50.607  31.713  55.349  1.00  0.00           H  
ATOM   3792  HB3 LEU   244      51.159  30.305  56.356  1.00  0.00           H  
ATOM   3793  CG  LEU   244      49.019  30.626  56.318  1.00  0.00           C  
ATOM   3794  HG  LEU   244      48.300  31.438  56.214  1.00  0.00           H  
ATOM   3795  CD1 LEU   244      48.793  29.583  55.254  1.00  0.00           C  
ATOM   3796 HD11 LEU   244      49.092  30.091  54.337  1.00  0.00           H  
ATOM   3797 HD12 LEU   244      49.453  28.743  55.468  1.00  0.00           H  
ATOM   3798 HD13 LEU   244      47.773  29.241  55.428  1.00  0.00           H  
ATOM   3799  CD2 LEU   244      48.784  29.878  57.623  1.00  0.00           C  
ATOM   3800 HD21 LEU   244      47.791  29.446  57.741  1.00  0.00           H  
ATOM   3801 HD22 LEU   244      49.570  29.130  57.731  1.00  0.00           H  
ATOM   3802 HD23 LEU   244      48.829  30.663  58.378  1.00  0.00           H  
ATOM   3803  C   LEU   244      52.319  32.701  56.992  1.00  0.00           C  
ATOM   3804  O   LEU   244      52.546  33.881  56.558  1.00  0.00           O  
ATOM   3805  N   ASP   245      53.197  31.757  57.112  1.00  0.00           N  
ATOM   3806  H   ASP   245      52.822  30.860  57.387  1.00  0.00           H  
ATOM   3807  CA  ASP   245      54.598  31.841  56.668  1.00  0.00           C  
ATOM   3808  HA  ASP   245      54.986  32.808  56.987  1.00  0.00           H  
ATOM   3809  CB  ASP   245      55.526  30.807  57.346  1.00  0.00           C  
ATOM   3810  HB2 ASP   245      56.525  31.116  57.038  1.00  0.00           H  
ATOM   3811  HB3 ASP   245      55.519  31.013  58.416  1.00  0.00           H  
ATOM   3812  CG  ASP   245      55.185  29.341  57.019  1.00  0.00           C  
ATOM   3813  OD1 ASP   245      54.067  28.994  56.594  1.00  0.00           O  
ATOM   3814  OD2 ASP   245      55.976  28.421  57.237  1.00  0.00           O  
ATOM   3815  C   ASP   245      54.802  31.714  55.141  1.00  0.00           C  
ATOM   3816  O   ASP   245      55.738  32.259  54.583  1.00  0.00           O  
ATOM   3817  N   ARG   246      53.804  31.057  54.433  1.00  0.00           N  
ATOM   3818  H   ARG   246      53.100  30.549  54.950  1.00  0.00           H  
ATOM   3819  CA  ARG   246      53.677  30.971  52.951  1.00  0.00           C  
ATOM   3820  HA  ARG   246      54.452  31.619  52.543  1.00  0.00           H  
ATOM   3821  CB  ARG   246      54.042  29.471  52.545  1.00  0.00           C  
ATOM   3822  HB2 ARG   246      53.988  29.491  51.456  1.00  0.00           H  
ATOM   3823  HB3 ARG   246      55.049  29.260  52.903  1.00  0.00           H  
ATOM   3824  CG  ARG   246      53.070  28.402  53.094  1.00  0.00           C  
ATOM   3825  HG2 ARG   246      53.186  28.414  54.178  1.00  0.00           H  
ATOM   3826  HG3 ARG   246      52.033  28.700  52.938  1.00  0.00           H  
ATOM   3827  CD  ARG   246      53.269  27.009  52.401  1.00  0.00           C  
ATOM   3828  HD2 ARG   246      54.297  26.659  52.498  1.00  0.00           H  
ATOM   3829  HD3 ARG   246      52.603  26.303  52.896  1.00  0.00           H  
ATOM   3830  NE  ARG   246      53.021  27.018  50.948  1.00  0.00           N  
ATOM   3831  HE  ARG   246      52.654  27.888  50.589  1.00  0.00           H  
ATOM   3832  CZ  ARG   246      53.580  26.308  49.987  1.00  0.00           C  
ATOM   3833  NH1 ARG   246      54.492  25.307  50.207  1.00  0.00           N  
ATOM   3834 HH11 ARG   246      54.549  24.933  51.144  1.00  0.00           H  
ATOM   3835 HH12 ARG   246      54.813  24.812  49.387  1.00  0.00           H  
ATOM   3836  NH2 ARG   246      53.356  26.668  48.708  1.00  0.00           N  
ATOM   3837 HH21 ARG   246      52.911  27.561  48.552  1.00  0.00           H  
ATOM   3838 HH22 ARG   246      54.037  26.312  48.053  1.00  0.00           H  
ATOM   3839  C   ARG   246      52.342  31.613  52.408  1.00  0.00           C  
ATOM   3840  O   ARG   246      51.533  30.954  51.793  1.00  0.00           O  
ATOM   3841  N   PRO   247      52.264  32.922  52.492  1.00  0.00           N  
ATOM   3842  CD  PRO   247      53.207  33.884  53.111  1.00  0.00           C  
ATOM   3843  HD2 PRO   247      54.161  33.947  52.588  1.00  0.00           H  
ATOM   3844  HD3 PRO   247      53.254  33.581  54.157  1.00  0.00           H  
ATOM   3845  CG  PRO   247      52.537  35.273  53.106  1.00  0.00           C  
ATOM   3846  HG2 PRO   247      53.300  36.048  53.171  1.00  0.00           H  
ATOM   3847  HG3 PRO   247      51.956  35.345  54.026  1.00  0.00           H  
ATOM   3848  CB  PRO   247      51.695  35.261  51.876  1.00  0.00           C  
ATOM   3849  HB2 PRO   247      52.310  35.531  51.018  1.00  0.00           H  
ATOM   3850  HB3 PRO   247      50.833  35.928  51.860  1.00  0.00           H  
ATOM   3851  CA  PRO   247      51.242  33.752  51.837  1.00  0.00           C  
ATOM   3852  HA  PRO   247      50.305  33.614  52.377  1.00  0.00           H  
ATOM   3853  C   PRO   247      51.017  33.324  50.354  1.00  0.00           C  
ATOM   3854  O   PRO   247      52.033  33.299  49.608  1.00  0.00           O  
ATOM   3855  N   VAL   248      49.800  32.936  49.988  1.00  0.00           N  
ATOM   3856  H   VAL   248      49.049  32.843  50.658  1.00  0.00           H  
ATOM   3857  CA  VAL   248      49.408  32.712  48.601  1.00  0.00           C  
ATOM   3858  HA  VAL   248      50.232  32.280  48.034  1.00  0.00           H  
ATOM   3859  CB  VAL   248      48.181  31.735  48.494  1.00  0.00           C  
ATOM   3860  HB  VAL   248      47.330  32.244  48.947  1.00  0.00           H  
ATOM   3861  CG1 VAL   248      47.875  31.326  47.051  1.00  0.00           C  
ATOM   3862 HG11 VAL   248      47.765  32.280  46.535  1.00  0.00           H  
ATOM   3863 HG12 VAL   248      48.778  30.814  46.720  1.00  0.00           H  
ATOM   3864 HG13 VAL   248      47.023  30.646  47.024  1.00  0.00           H  
ATOM   3865  CG2 VAL   248      48.278  30.440  49.366  1.00  0.00           C  
ATOM   3866 HG21 VAL   248      48.559  30.622  50.404  1.00  0.00           H  
ATOM   3867 HG22 VAL   248      47.269  30.037  49.276  1.00  0.00           H  
ATOM   3868 HG23 VAL   248      49.064  29.788  48.984  1.00  0.00           H  
ATOM   3869  C   VAL   248      49.044  34.083  47.985  1.00  0.00           C  
ATOM   3870  O   VAL   248      48.438  34.962  48.626  1.00  0.00           O  
ATOM   3871  N   ARG   249      49.428  34.335  46.711  1.00  0.00           N  
ATOM   3872  H   ARG   249      49.974  33.618  46.256  1.00  0.00           H  
ATOM   3873  CA  ARG   249      48.971  35.501  45.924  1.00  0.00           C  
ATOM   3874  HA  ARG   249      48.887  36.275  46.687  1.00  0.00           H  
ATOM   3875  CB  ARG   249      50.096  35.770  44.929  1.00  0.00           C  
ATOM   3876  HB2 ARG   249      50.969  36.059  45.514  1.00  0.00           H  
ATOM   3877  HB3 ARG   249      50.382  34.832  44.453  1.00  0.00           H  
ATOM   3878  CG  ARG   249      49.822  36.990  44.002  1.00  0.00           C  
ATOM   3879  HG2 ARG   249      49.273  36.662  43.119  1.00  0.00           H  
ATOM   3880  HG3 ARG   249      49.218  37.732  44.525  1.00  0.00           H  
ATOM   3881  CD  ARG   249      51.114  37.581  43.525  1.00  0.00           C  
ATOM   3882  HD2 ARG   249      51.768  37.969  44.306  1.00  0.00           H  
ATOM   3883  HD3 ARG   249      51.671  36.869  42.916  1.00  0.00           H  
ATOM   3884  NE  ARG   249      50.761  38.731  42.712  1.00  0.00           N  
ATOM   3885  HE  ARG   249      50.542  39.617  43.145  1.00  0.00           H  
ATOM   3886  CZ  ARG   249      50.710  38.765  41.386  1.00  0.00           C  
ATOM   3887  NH1 ARG   249      50.701  37.658  40.601  1.00  0.00           N  
ATOM   3888 HH11 ARG   249      50.713  36.697  40.913  1.00  0.00           H  
ATOM   3889 HH12 ARG   249      50.404  37.855  39.656  1.00  0.00           H  
ATOM   3890  NH2 ARG   249      50.613  39.899  40.817  1.00  0.00           N  
ATOM   3891 HH21 ARG   249      50.522  40.743  41.366  1.00  0.00           H  
ATOM   3892 HH22 ARG   249      50.989  39.902  39.880  1.00  0.00           H  
ATOM   3893  C   ARG   249      47.614  35.283  45.231  1.00  0.00           C  
ATOM   3894  O   ARG   249      47.378  34.128  44.807  1.00  0.00           O  
ATOM   3895  N   ALA   250      46.748  36.251  44.996  1.00  0.00           N  
ATOM   3896  H   ALA   250      46.889  37.109  45.510  1.00  0.00           H  
ATOM   3897  CA  ALA   250      45.820  36.357  43.909  1.00  0.00           C  
ATOM   3898  HA  ALA   250      45.612  35.397  43.436  1.00  0.00           H  
ATOM   3899  CB  ALA   250      44.534  36.917  44.399  1.00  0.00           C  
ATOM   3900  HB1 ALA   250      43.989  36.026  44.713  1.00  0.00           H  
ATOM   3901  HB2 ALA   250      44.605  37.721  45.131  1.00  0.00           H  
ATOM   3902  HB3 ALA   250      43.922  37.189  43.539  1.00  0.00           H  
ATOM   3903  C   ALA   250      46.428  37.123  42.709  1.00  0.00           C  
ATOM   3904  O   ALA   250      46.988  38.149  42.956  1.00  0.00           O  
ATOM   3905  N   ASN   251      46.412  36.619  41.445  1.00  0.00           N  
ATOM   3906  H   ASN   251      46.018  35.708  41.261  1.00  0.00           H  
ATOM   3907  CA  ASN   251      47.134  37.135  40.355  1.00  0.00           C  
ATOM   3908  HA  ASN   251      48.143  37.361  40.700  1.00  0.00           H  
ATOM   3909  CB  ASN   251      47.276  36.056  39.305  1.00  0.00           C  
ATOM   3910  HB2 ASN   251      47.802  35.162  39.638  1.00  0.00           H  
ATOM   3911  HB3 ASN   251      46.260  35.795  39.008  1.00  0.00           H  
ATOM   3912  CG  ASN   251      48.040  36.502  38.097  1.00  0.00           C  
ATOM   3913  OD1 ASN   251      48.952  37.246  38.222  1.00  0.00           O  
ATOM   3914  ND2 ASN   251      47.626  36.175  36.915  1.00  0.00           N  
ATOM   3915 HD21 ASN   251      47.931  36.674  36.091  1.00  0.00           H  
ATOM   3916 HD22 ASN   251      47.028  35.385  36.719  1.00  0.00           H  
ATOM   3917  C   ASN   251      46.495  38.455  39.774  1.00  0.00           C  
ATOM   3918  O   ASN   251      45.270  38.408  39.497  1.00  0.00           O  
ATOM   3919  N   VAL   252      47.263  39.452  39.561  1.00  0.00           N  
ATOM   3920  H   VAL   252      48.231  39.397  39.843  1.00  0.00           H  
ATOM   3921  CA  VAL   252      46.840  40.808  39.251  1.00  0.00           C  
ATOM   3922  HA  VAL   252      45.780  40.872  39.497  1.00  0.00           H  
ATOM   3923  CB  VAL   252      47.538  41.880  40.126  1.00  0.00           C  
ATOM   3924  HB  VAL   252      48.607  41.725  39.977  1.00  0.00           H  
ATOM   3925  CG1 VAL   252      47.153  43.268  39.579  1.00  0.00           C  
ATOM   3926 HG11 VAL   252      47.603  43.433  38.599  1.00  0.00           H  
ATOM   3927 HG12 VAL   252      46.089  43.426  39.408  1.00  0.00           H  
ATOM   3928 HG13 VAL   252      47.590  44.050  40.201  1.00  0.00           H  
ATOM   3929  CG2 VAL   252      47.255  41.765  41.661  1.00  0.00           C  
ATOM   3930 HG21 VAL   252      47.489  40.756  42.003  1.00  0.00           H  
ATOM   3931 HG22 VAL   252      47.719  42.552  42.256  1.00  0.00           H  
ATOM   3932 HG23 VAL   252      46.194  41.888  41.878  1.00  0.00           H  
ATOM   3933  C   VAL   252      46.968  41.066  37.727  1.00  0.00           C  
ATOM   3934  O   VAL   252      48.104  41.200  37.264  1.00  0.00           O  
ATOM   3935  N   HD2   253      45.888  41.123  36.948  1.00  0.00           N  
ATOM   3936  H   HD2   253      45.034  41.054  37.482  1.00  0.00           H  
ATOM   3937  CA  HD2   253      45.774  40.770  35.507  1.00  0.00           C  
ATOM   3938  HA  HD2   253      46.785  40.971  35.154  1.00  0.00           H  
ATOM   3939  CB  HD2   253      45.510  39.277  35.258  1.00  0.00           C  
ATOM   3940  HB2 HD2   253      45.550  39.098  34.183  1.00  0.00           H  
ATOM   3941  HB3 HD2   253      46.260  38.657  35.750  1.00  0.00           H  
ATOM   3942  CG  HD2   253      44.115  39.009  35.883  1.00  0.00           C  
ATOM   3943  ND1 HD2   253      43.862  38.979  37.246  1.00  0.00           N  
ATOM   3944  HD1 HD2   253      44.545  39.115  37.977  1.00  0.00           H  
ATOM   3945  CE1 HD2   253      42.529  38.920  37.414  1.00  0.00           C  
ATOM   3946  HE1 HD2   253      41.959  39.049  38.322  1.00  0.00           H  
ATOM   3947  NE2 HD2   253      41.987  38.858  36.235  1.00  0.00           N  
ATOM   3948  CD2 HD2   253      42.969  38.983  35.274  1.00  0.00           C  
ATOM   3949  HD2 HD2   253      42.743  39.095  34.224  1.00  0.00           H  
ATOM   3950  C   HD2   253      44.778  41.658  34.665  1.00  0.00           C  
ATOM   3951  O   HD2   253      43.984  42.464  35.202  1.00  0.00           O  
ATOM   3952  N   GLY   254      44.949  41.622  33.355  1.00  0.00           N  
ATOM   3953  H   GLY   254      45.661  41.019  32.968  1.00  0.00           H  
ATOM   3954  CA  GLY   254      43.991  42.292  32.396  1.00  0.00           C  
ATOM   3955  HA2 GLY   254      42.993  41.885  32.557  1.00  0.00           H  
ATOM   3956  HA3 GLY   254      43.902  43.326  32.729  1.00  0.00           H  
ATOM   3957  C   GLY   254      44.390  42.330  30.982  1.00  0.00           C  
ATOM   3958  O   GLY   254      45.242  41.592  30.498  1.00  0.00           O  
ATOM   3959  N   VAL   255      43.711  43.202  30.244  1.00  0.00           N  
ATOM   3960  H   VAL   255      43.044  43.855  30.632  1.00  0.00           H  
ATOM   3961  CA  VAL   255      43.615  43.008  28.726  1.00  0.00           C  
ATOM   3962  HA  VAL   255      44.397  42.286  28.490  1.00  0.00           H  
ATOM   3963  CB  VAL   255      42.244  42.426  28.324  1.00  0.00           C  
ATOM   3964  HB  VAL   255      41.459  43.102  28.663  1.00  0.00           H  
ATOM   3965  CG1 VAL   255      42.101  42.096  26.820  1.00  0.00           C  
ATOM   3966 HG11 VAL   255      42.931  41.439  26.561  1.00  0.00           H  
ATOM   3967 HG12 VAL   255      41.124  41.653  26.625  1.00  0.00           H  
ATOM   3968 HG13 VAL   255      42.284  42.951  26.168  1.00  0.00           H  
ATOM   3969  CG2 VAL   255      41.830  41.229  29.197  1.00  0.00           C  
ATOM   3970 HG21 VAL   255      41.020  40.613  28.807  1.00  0.00           H  
ATOM   3971 HG22 VAL   255      42.664  40.540  29.331  1.00  0.00           H  
ATOM   3972 HG23 VAL   255      41.413  41.615  30.127  1.00  0.00           H  
ATOM   3973  C   VAL   255      44.045  44.343  28.034  1.00  0.00           C  
ATOM   3974  O   VAL   255      43.573  45.433  28.288  1.00  0.00           O  
ATOM   3975  N   VAL   256      44.866  44.078  27.021  1.00  0.00           N  
ATOM   3976  H   VAL   256      45.213  43.135  26.913  1.00  0.00           H  
ATOM   3977  CA  VAL   256      45.360  45.127  26.021  1.00  0.00           C  
ATOM   3978  HA  VAL   256      45.792  45.928  26.621  1.00  0.00           H  
ATOM   3979  CB  VAL   256      46.425  44.487  25.106  1.00  0.00           C  
ATOM   3980  HB  VAL   256      46.837  45.207  24.400  1.00  0.00           H  
ATOM   3981  CG1 VAL   256      47.644  44.001  25.989  1.00  0.00           C  
ATOM   3982 HG11 VAL   256      48.034  44.879  26.505  1.00  0.00           H  
ATOM   3983 HG12 VAL   256      47.265  43.267  26.700  1.00  0.00           H  
ATOM   3984 HG13 VAL   256      48.421  43.589  25.345  1.00  0.00           H  
ATOM   3985  CG2 VAL   256      45.816  43.345  24.291  1.00  0.00           C  
ATOM   3986 HG21 VAL   256      44.833  43.029  24.640  1.00  0.00           H  
ATOM   3987 HG22 VAL   256      45.645  43.533  23.231  1.00  0.00           H  
ATOM   3988 HG23 VAL   256      46.465  42.489  24.475  1.00  0.00           H  
ATOM   3989  C   VAL   256      44.310  45.816  25.120  1.00  0.00           C  
ATOM   3990  O   VAL   256      43.134  45.381  25.110  1.00  0.00           O  
ATOM   3991  N   SER   257      44.795  46.821  24.444  1.00  0.00           N  
ATOM   3992  H   SER   257      45.780  47.038  24.401  1.00  0.00           H  
ATOM   3993  CA  SER   257      44.071  47.261  23.285  1.00  0.00           C  
ATOM   3994  HA  SER   257      43.034  47.311  23.618  1.00  0.00           H  
ATOM   3995  CB  SER   257      44.564  48.554  22.663  1.00  0.00           C  
ATOM   3996  HB2 SER   257      45.570  48.416  22.267  1.00  0.00           H  
ATOM   3997  HB3 SER   257      43.895  48.850  21.856  1.00  0.00           H  
ATOM   3998  OG  SER   257      44.559  49.464  23.746  1.00  0.00           O  
ATOM   3999  HG  SER   257      43.672  49.831  23.766  1.00  0.00           H  
ATOM   4000  C   SER   257      44.179  46.298  22.172  1.00  0.00           C  
ATOM   4001  O   SER   257      45.188  45.701  21.832  1.00  0.00           O  
ATOM   4002  N   THR   258      43.108  46.169  21.429  1.00  0.00           N  
ATOM   4003  H   THR   258      42.328  46.810  21.429  1.00  0.00           H  
ATOM   4004  CA  THR   258      43.060  45.068  20.434  1.00  0.00           C  
ATOM   4005  HA  THR   258      43.626  44.229  20.837  1.00  0.00           H  
ATOM   4006  CB  THR   258      41.622  44.611  20.196  1.00  0.00           C  
ATOM   4007  HB  THR   258      41.594  44.124  19.221  1.00  0.00           H  
ATOM   4008  CG2 THR   258      41.049  43.644  21.284  1.00  0.00           C  
ATOM   4009 HG21 THR   258      40.231  43.156  20.755  1.00  0.00           H  
ATOM   4010 HG22 THR   258      41.906  42.987  21.435  1.00  0.00           H  
ATOM   4011 HG23 THR   258      40.757  44.127  22.216  1.00  0.00           H  
ATOM   4012  OG1 THR   258      40.765  45.653  20.040  1.00  0.00           O  
ATOM   4013  HG1 THR   258      41.025  46.259  19.343  1.00  0.00           H  
ATOM   4014  C   THR   258      43.817  45.469  19.147  1.00  0.00           C  
ATOM   4015  O   THR   258      43.969  46.613  18.845  1.00  0.00           O  
ATOM   4016  N   GLU   259      44.280  44.517  18.397  1.00  0.00           N  
ATOM   4017  H   GLU   259      44.253  43.573  18.755  1.00  0.00           H  
ATOM   4018  CA  GLU   259      45.140  44.478  17.203  1.00  0.00           C  
ATOM   4019  HA  GLU   259      45.058  45.376  16.590  1.00  0.00           H  
ATOM   4020  CB  GLU   259      46.664  44.328  17.620  1.00  0.00           C  
ATOM   4021  HB2 GLU   259      46.802  45.040  18.433  1.00  0.00           H  
ATOM   4022  HB3 GLU   259      46.853  43.336  18.030  1.00  0.00           H  
ATOM   4023  CG  GLU   259      47.790  44.520  16.560  1.00  0.00           C  
ATOM   4024  HG2 GLU   259      47.426  44.185  15.589  1.00  0.00           H  
ATOM   4025  HG3 GLU   259      48.002  45.579  16.414  1.00  0.00           H  
ATOM   4026  CD  GLU   259      49.027  43.722  16.672  1.00  0.00           C  
ATOM   4027  OE1 GLU   259      49.137  42.786  17.582  1.00  0.00           O  
ATOM   4028  OE2 GLU   259      49.998  43.949  15.929  1.00  0.00           O  
ATOM   4029  C   GLU   259      44.622  43.334  16.240  1.00  0.00           C  
ATOM   4030  O   GLU   259      45.153  42.221  16.214  1.00  0.00           O  
ATOM   4031  N   ARG   260      43.578  43.659  15.436  1.00  0.00           N  
ATOM   4032  H   ARG   260      43.271  44.615  15.544  1.00  0.00           H  
ATOM   4033  CA  ARG   260      42.906  42.781  14.503  1.00  0.00           C  
ATOM   4034  HA  ARG   260      43.181  41.728  14.561  1.00  0.00           H  
ATOM   4035  CB  ARG   260      41.359  42.886  14.629  1.00  0.00           C  
ATOM   4036  HB2 ARG   260      40.951  43.734  14.079  1.00  0.00           H  
ATOM   4037  HB3 ARG   260      40.916  41.971  14.237  1.00  0.00           H  
ATOM   4038  CG  ARG   260      40.826  43.016  16.059  1.00  0.00           C  
ATOM   4039  HG2 ARG   260      41.240  43.852  16.623  1.00  0.00           H  
ATOM   4040  HG3 ARG   260      39.741  43.118  16.090  1.00  0.00           H  
ATOM   4041  CD  ARG   260      41.060  41.686  16.815  1.00  0.00           C  
ATOM   4042  HD2 ARG   260      42.072  41.369  16.562  1.00  0.00           H  
ATOM   4043  HD3 ARG   260      40.972  41.755  17.899  1.00  0.00           H  
ATOM   4044  NE  ARG   260      40.241  40.591  16.313  1.00  0.00           N  
ATOM   4045  HE  ARG   260      39.560  40.826  15.604  1.00  0.00           H  
ATOM   4046  CZ  ARG   260      40.320  39.352  16.642  1.00  0.00           C  
ATOM   4047  NH1 ARG   260      41.222  38.881  17.434  1.00  0.00           N  
ATOM   4048 HH11 ARG   260      42.066  39.423  17.544  1.00  0.00           H  
ATOM   4049 HH12 ARG   260      41.289  37.878  17.534  1.00  0.00           H  
ATOM   4050  NH2 ARG   260      39.508  38.473  16.221  1.00  0.00           N  
ATOM   4051 HH21 ARG   260      38.708  38.847  15.732  1.00  0.00           H  
ATOM   4052 HH22 ARG   260      39.518  37.497  16.481  1.00  0.00           H  
ATOM   4053  C   ARG   260      43.302  43.197  13.034  1.00  0.00           C  
ATOM   4054  O   ARG   260      43.663  44.355  12.641  1.00  0.00           O  
ATOM   4055  N   ALA   261      43.278  42.146  12.177  1.00  0.00           N  
ATOM   4056  H   ALA   261      43.138  41.241  12.604  1.00  0.00           H  
ATOM   4057  CA  ALA   261      43.297  42.362  10.695  1.00  0.00           C  
ATOM   4058  HA  ALA   261      44.177  42.918  10.372  1.00  0.00           H  
ATOM   4059  CB  ALA   261      43.427  40.995  10.055  1.00  0.00           C  
ATOM   4060  HB1 ALA   261      43.519  41.062   8.971  1.00  0.00           H  
ATOM   4061  HB2 ALA   261      44.371  40.584  10.412  1.00  0.00           H  
ATOM   4062  HB3 ALA   261      42.610  40.359  10.393  1.00  0.00           H  
ATOM   4063  C   ALA   261      42.093  43.189  10.176  1.00  0.00           C  
ATOM   4064  O   ALA   261      41.112  43.217  10.874  1.00  0.00           O  
ATOM   4065  N   PRO   262      42.090  43.667   8.887  1.00  0.00           N  
ATOM   4066  CD  PRO   262      43.229  43.827   8.069  1.00  0.00           C  
ATOM   4067  HD2 PRO   262      43.863  42.941   8.074  1.00  0.00           H  
ATOM   4068  HD3 PRO   262      43.770  44.714   8.398  1.00  0.00           H  
ATOM   4069  CG  PRO   262      42.681  44.102   6.682  1.00  0.00           C  
ATOM   4070  HG2 PRO   262      42.313  43.155   6.288  1.00  0.00           H  
ATOM   4071  HG3 PRO   262      43.374  44.749   6.144  1.00  0.00           H  
ATOM   4072  CB  PRO   262      41.462  44.987   6.928  1.00  0.00           C  
ATOM   4073  HB2 PRO   262      40.690  45.032   6.160  1.00  0.00           H  
ATOM   4074  HB3 PRO   262      41.866  45.974   7.150  1.00  0.00           H  
ATOM   4075  CA  PRO   262      40.934  44.331   8.223  1.00  0.00           C  
ATOM   4076  HA  PRO   262      40.519  45.145   8.818  1.00  0.00           H  
ATOM   4077  C   PRO   262      39.733  43.375   8.103  1.00  0.00           C  
ATOM   4078  O   PRO   262      39.767  42.238   7.516  1.00  0.00           O  
ATOM   4079  N   GLY   263      38.638  43.856   8.623  1.00  0.00           N  
ATOM   4080  H   GLY   263      38.789  44.689   9.174  1.00  0.00           H  
ATOM   4081  CA  GLY   263      37.305  43.332   8.739  1.00  0.00           C  
ATOM   4082  HA2 GLY   263      36.553  43.927   9.258  1.00  0.00           H  
ATOM   4083  HA3 GLY   263      36.879  43.209   7.743  1.00  0.00           H  
ATOM   4084  C   GLY   263      37.313  41.923   9.321  1.00  0.00           C  
ATOM   4085  O   GLY   263      36.500  41.063   8.965  1.00  0.00           O  
ATOM   4086  N   GLN   264      38.179  41.686  10.317  1.00  0.00           N  
ATOM   4087  H   GLN   264      38.970  42.289  10.489  1.00  0.00           H  
ATOM   4088  CA  GLN   264      38.175  40.497  11.203  1.00  0.00           C  
ATOM   4089  HA  GLN   264      37.845  39.686  10.554  1.00  0.00           H  
ATOM   4090  CB  GLN   264      39.664  40.237  11.616  1.00  0.00           C  
ATOM   4091  HB2 GLN   264      40.238  40.080  10.703  1.00  0.00           H  
ATOM   4092  HB3 GLN   264      40.058  41.113  12.131  1.00  0.00           H  
ATOM   4093  CG  GLN   264      39.875  39.013  12.531  1.00  0.00           C  
ATOM   4094  HG2 GLN   264      39.137  38.963  13.331  1.00  0.00           H  
ATOM   4095  HG3 GLN   264      39.634  38.099  11.987  1.00  0.00           H  
ATOM   4096  CD  GLN   264      41.293  38.861  13.075  1.00  0.00           C  
ATOM   4097  OE1 GLN   264      41.952  39.813  13.464  1.00  0.00           O  
ATOM   4098  NE2 GLN   264      41.948  37.720  13.191  1.00  0.00           N  
ATOM   4099 HE21 GLN   264      42.955  37.729  13.122  1.00  0.00           H  
ATOM   4100 HE22 GLN   264      41.496  36.835  13.011  1.00  0.00           H  
ATOM   4101  C   GLN   264      37.219  40.780  12.405  1.00  0.00           C  
ATOM   4102  O   GLN   264      37.358  41.968  12.960  1.00  0.00           O  
ATOM   4103  N   PRO   265      36.376  39.865  12.846  1.00  0.00           N  
ATOM   4104  CD  PRO   265      35.903  38.665  12.086  1.00  0.00           C  
ATOM   4105  HD2 PRO   265      36.665  37.886  12.105  1.00  0.00           H  
ATOM   4106  HD3 PRO   265      35.539  38.903  11.087  1.00  0.00           H  
ATOM   4107  CG  PRO   265      34.611  38.145  12.792  1.00  0.00           C  
ATOM   4108  HG2 PRO   265      34.645  37.056  12.766  1.00  0.00           H  
ATOM   4109  HG3 PRO   265      33.774  38.699  12.367  1.00  0.00           H  
ATOM   4110  CB  PRO   265      34.866  38.608  14.237  1.00  0.00           C  
ATOM   4111  HB2 PRO   265      35.500  37.891  14.758  1.00  0.00           H  
ATOM   4112  HB3 PRO   265      33.907  38.720  14.741  1.00  0.00           H  
ATOM   4113  CA  PRO   265      35.538  40.012  14.042  1.00  0.00           C  
ATOM   4114  HA  PRO   265      34.688  40.689  13.955  1.00  0.00           H  
ATOM   4115  C   PRO   265      36.335  40.366  15.358  1.00  0.00           C  
ATOM   4116  O   PRO   265      37.576  40.209  15.406  1.00  0.00           O  
ATOM   4117  N   ASP   266      35.567  40.890  16.354  1.00  0.00           N  
ATOM   4118  H   ASP   266      34.570  40.894  16.196  1.00  0.00           H  
ATOM   4119  CA  ASP   266      36.068  41.287  17.725  1.00  0.00           C  
ATOM   4120  HA  ASP   266      36.742  42.124  17.543  1.00  0.00           H  
ATOM   4121  CB  ASP   266      34.870  41.865  18.526  1.00  0.00           C  
ATOM   4122  HB2 ASP   266      34.104  41.090  18.571  1.00  0.00           H  
ATOM   4123  HB3 ASP   266      35.235  42.035  19.539  1.00  0.00           H  
ATOM   4124  CG  ASP   266      34.265  43.193  18.103  1.00  0.00           C  
ATOM   4125  OD1 ASP   266      35.024  44.063  17.568  1.00  0.00           O  
ATOM   4126  OD2 ASP   266      33.037  43.362  18.382  1.00  0.00           O  
ATOM   4127  C   ASP   266      36.784  40.197  18.478  1.00  0.00           C  
ATOM   4128  O   ASP   266      36.359  39.050  18.402  1.00  0.00           O  
ATOM   4129  N   ARG   267      37.822  40.569  19.201  1.00  0.00           N  
ATOM   4130  H   ARG   267      38.191  41.506  19.130  1.00  0.00           H  
ATOM   4131  CA  ARG   267      38.447  39.626  20.163  1.00  0.00           C  
ATOM   4132  HA  ARG   267      38.899  38.803  19.610  1.00  0.00           H  
ATOM   4133  CB  ARG   267      39.700  40.277  20.815  1.00  0.00           C  
ATOM   4134  HB2 ARG   267      40.348  40.585  19.994  1.00  0.00           H  
ATOM   4135  HB3 ARG   267      39.385  41.190  21.322  1.00  0.00           H  
ATOM   4136  CG  ARG   267      40.511  39.399  21.778  1.00  0.00           C  
ATOM   4137  HG2 ARG   267      40.150  39.314  22.803  1.00  0.00           H  
ATOM   4138  HG3 ARG   267      40.488  38.398  21.347  1.00  0.00           H  
ATOM   4139  CD  ARG   267      42.035  39.846  21.804  1.00  0.00           C  
ATOM   4140  HD2 ARG   267      42.459  39.784  20.802  1.00  0.00           H  
ATOM   4141  HD3 ARG   267      42.096  40.881  22.139  1.00  0.00           H  
ATOM   4142  NE  ARG   267      42.648  38.843  22.618  1.00  0.00           N  
ATOM   4143  HE  ARG   267      42.943  37.957  22.234  1.00  0.00           H  
ATOM   4144  CZ  ARG   267      42.858  38.799  23.928  1.00  0.00           C  
ATOM   4145  NH1 ARG   267      42.542  39.785  24.730  1.00  0.00           N  
ATOM   4146 HH11 ARG   267      42.034  40.591  24.396  1.00  0.00           H  
ATOM   4147 HH12 ARG   267      42.537  39.624  25.727  1.00  0.00           H  
ATOM   4148  NH2 ARG   267      43.419  37.808  24.438  1.00  0.00           N  
ATOM   4149 HH21 ARG   267      43.808  37.038  23.913  1.00  0.00           H  
ATOM   4150 HH22 ARG   267      43.427  37.796  25.447  1.00  0.00           H  
ATOM   4151  C   ARG   267      37.548  39.034  21.235  1.00  0.00           C  
ATOM   4152  O   ARG   267      36.771  39.803  21.754  1.00  0.00           O  
ATOM   4153  N   THR   268      37.729  37.790  21.644  1.00  0.00           N  
ATOM   4154  H   THR   268      38.397  37.197  21.173  1.00  0.00           H  
ATOM   4155  CA  THR   268      36.769  36.987  22.482  1.00  0.00           C  
ATOM   4156  HA  THR   268      36.136  37.713  22.993  1.00  0.00           H  
ATOM   4157  CB  THR   268      35.786  36.144  21.595  1.00  0.00           C  
ATOM   4158  HB  THR   268      35.324  36.837  20.892  1.00  0.00           H  
ATOM   4159  CG2 THR   268      36.437  35.008  20.783  1.00  0.00           C  
ATOM   4160 HG21 THR   268      37.026  35.404  19.956  1.00  0.00           H  
ATOM   4161 HG22 THR   268      37.154  34.449  21.384  1.00  0.00           H  
ATOM   4162 HG23 THR   268      35.715  34.318  20.347  1.00  0.00           H  
ATOM   4163  OG1 THR   268      34.749  35.673  22.347  1.00  0.00           O  
ATOM   4164  HG1 THR   268      34.275  36.458  22.633  1.00  0.00           H  
ATOM   4165  C   THR   268      37.473  36.053  23.529  1.00  0.00           C  
ATOM   4166  O   THR   268      38.626  35.595  23.408  1.00  0.00           O  
ATOM   4167  N   SER   269      36.879  35.798  24.669  1.00  0.00           N  
ATOM   4168  H   SER   269      36.044  36.272  24.983  1.00  0.00           H  
ATOM   4169  CA  SER   269      37.415  34.920  25.746  1.00  0.00           C  
ATOM   4170  HA  SER   269      37.989  34.084  25.347  1.00  0.00           H  
ATOM   4171  CB  SER   269      38.342  35.653  26.628  1.00  0.00           C  
ATOM   4172  HB2 SER   269      38.782  35.082  27.445  1.00  0.00           H  
ATOM   4173  HB3 SER   269      39.085  36.189  26.038  1.00  0.00           H  
ATOM   4174  OG  SER   269      37.724  36.718  27.257  1.00  0.00           O  
ATOM   4175  HG  SER   269      38.088  36.768  28.144  1.00  0.00           H  
ATOM   4176  C   SER   269      36.284  34.296  26.543  1.00  0.00           C  
ATOM   4177  O   SER   269      35.152  34.802  26.485  1.00  0.00           O  
ATOM   4178  N   TYR   270      36.598  33.305  27.385  1.00  0.00           N  
ATOM   4179  H   TYR   270      37.537  32.935  27.438  1.00  0.00           H  
ATOM   4180  CA  TYR   270      35.650  32.668  28.330  1.00  0.00           C  
ATOM   4181  HA  TYR   270      34.685  33.174  28.282  1.00  0.00           H  
ATOM   4182  CB  TYR   270      35.400  31.191  27.891  1.00  0.00           C  
ATOM   4183  HB2 TYR   270      34.683  31.297  27.077  1.00  0.00           H  
ATOM   4184  HB3 TYR   270      36.284  30.843  27.356  1.00  0.00           H  
ATOM   4185  CG  TYR   270      34.713  30.190  28.890  1.00  0.00           C  
ATOM   4186  CD1 TYR   270      33.302  30.230  29.050  1.00  0.00           C  
ATOM   4187  HD1 TYR   270      32.713  30.883  28.423  1.00  0.00           H  
ATOM   4188  CE1 TYR   270      32.670  29.395  29.946  1.00  0.00           C  
ATOM   4189  HE1 TYR   270      31.593  29.473  29.974  1.00  0.00           H  
ATOM   4190  CZ  TYR   270      33.452  28.538  30.781  1.00  0.00           C  
ATOM   4191  OH  TYR   270      32.716  27.871  31.700  1.00  0.00           O  
ATOM   4192  HH  TYR   270      31.993  27.490  31.195  1.00  0.00           H  
ATOM   4193  CE2 TYR   270      34.865  28.435  30.668  1.00  0.00           C  
ATOM   4194  HE2 TYR   270      35.441  27.762  31.284  1.00  0.00           H  
ATOM   4195  CD2 TYR   270      35.466  29.389  29.739  1.00  0.00           C  
ATOM   4196  HD2 TYR   270      36.541  29.476  29.677  1.00  0.00           H  
ATOM   4197  C   TYR   270      36.185  32.717  29.762  1.00  0.00           C  
ATOM   4198  O   TYR   270      37.407  32.428  29.937  1.00  0.00           O  
ATOM   4199  N   VAL   271      35.363  32.934  30.838  1.00  0.00           N  
ATOM   4200  H   VAL   271      34.378  33.140  30.754  1.00  0.00           H  
ATOM   4201  CA  VAL   271      35.841  32.630  32.197  1.00  0.00           C  
ATOM   4202  HA  VAL   271      36.728  31.997  32.170  1.00  0.00           H  
ATOM   4203  CB  VAL   271      36.170  33.955  32.949  1.00  0.00           C  
ATOM   4204  HB  VAL   271      36.358  33.587  33.958  1.00  0.00           H  
ATOM   4205  CG1 VAL   271      37.491  34.707  32.565  1.00  0.00           C  
ATOM   4206 HG11 VAL   271      38.258  33.973  32.317  1.00  0.00           H  
ATOM   4207 HG12 VAL   271      37.208  35.306  31.700  1.00  0.00           H  
ATOM   4208 HG13 VAL   271      37.816  35.448  33.296  1.00  0.00           H  
ATOM   4209  CG2 VAL   271      35.073  34.981  33.099  1.00  0.00           C  
ATOM   4210 HG21 VAL   271      35.182  35.649  33.953  1.00  0.00           H  
ATOM   4211 HG22 VAL   271      34.887  35.494  32.155  1.00  0.00           H  
ATOM   4212 HG23 VAL   271      34.133  34.470  33.305  1.00  0.00           H  
ATOM   4213  C   VAL   271      34.677  31.854  32.999  1.00  0.00           C  
ATOM   4214  O   VAL   271      33.493  31.981  32.720  1.00  0.00           O  
ATOM   4215  N   THR   272      35.061  31.213  34.125  1.00  0.00           N  
ATOM   4216  H   THR   272      36.015  31.353  34.426  1.00  0.00           H  
ATOM   4217  CA  THR   272      34.175  30.694  35.156  1.00  0.00           C  
ATOM   4218  HA  THR   272      33.307  31.345  35.262  1.00  0.00           H  
ATOM   4219  CB  THR   272      33.606  29.300  34.810  1.00  0.00           C  
ATOM   4220  HB  THR   272      33.077  29.419  33.864  1.00  0.00           H  
ATOM   4221  CG2 THR   272      34.638  28.301  34.688  1.00  0.00           C  
ATOM   4222 HG21 THR   272      35.463  28.446  35.385  1.00  0.00           H  
ATOM   4223 HG22 THR   272      34.239  27.301  34.855  1.00  0.00           H  
ATOM   4224 HG23 THR   272      35.025  28.411  33.675  1.00  0.00           H  
ATOM   4225  OG1 THR   272      32.798  28.919  35.933  1.00  0.00           O  
ATOM   4226  HG1 THR   272      32.128  29.585  36.105  1.00  0.00           H  
ATOM   4227  C   THR   272      34.876  30.768  36.524  1.00  0.00           C  
ATOM   4228  O   THR   272      36.121  30.698  36.622  1.00  0.00           O  
ATOM   4229  N   ALA   273      34.107  31.143  37.614  1.00  0.00           N  
ATOM   4230  H   ALA   273      33.100  31.180  37.669  1.00  0.00           H  
ATOM   4231  CA  ALA   273      34.786  31.472  38.859  1.00  0.00           C  
ATOM   4232  HA  ALA   273      35.741  30.954  38.945  1.00  0.00           H  
ATOM   4233  CB  ALA   273      34.883  32.967  38.942  1.00  0.00           C  
ATOM   4234  HB1 ALA   273      33.865  33.350  39.011  1.00  0.00           H  
ATOM   4235  HB2 ALA   273      35.373  33.335  39.844  1.00  0.00           H  
ATOM   4236  HB3 ALA   273      35.388  33.274  38.026  1.00  0.00           H  
ATOM   4237  C   ALA   273      33.898  30.882  39.994  1.00  0.00           C  
ATOM   4238  O   ALA   273      32.726  30.602  39.831  1.00  0.00           O  
ATOM   4239  N   LEU   274      34.643  30.612  41.093  1.00  0.00           N  
ATOM   4240  H   LEU   274      35.607  30.908  41.023  1.00  0.00           H  
ATOM   4241  CA  LEU   274      34.325  29.946  42.346  1.00  0.00           C  
ATOM   4242  HA  LEU   274      33.324  29.515  42.305  1.00  0.00           H  
ATOM   4243  CB  LEU   274      35.308  28.747  42.522  1.00  0.00           C  
ATOM   4244  HB2 LEU   274      36.331  29.081  42.352  1.00  0.00           H  
ATOM   4245  HB3 LEU   274      35.278  28.479  43.578  1.00  0.00           H  
ATOM   4246  CG  LEU   274      35.097  27.493  41.644  1.00  0.00           C  
ATOM   4247  HG  LEU   274      34.053  27.427  41.339  1.00  0.00           H  
ATOM   4248  CD1 LEU   274      35.982  27.460  40.378  1.00  0.00           C  
ATOM   4249 HD11 LEU   274      35.686  26.736  39.619  1.00  0.00           H  
ATOM   4250 HD12 LEU   274      36.002  28.385  39.801  1.00  0.00           H  
ATOM   4251 HD13 LEU   274      37.019  27.238  40.633  1.00  0.00           H  
ATOM   4252  CD2 LEU   274      35.356  26.130  42.414  1.00  0.00           C  
ATOM   4253 HD21 LEU   274      34.824  26.116  43.366  1.00  0.00           H  
ATOM   4254 HD22 LEU   274      35.092  25.273  41.794  1.00  0.00           H  
ATOM   4255 HD23 LEU   274      36.390  26.051  42.752  1.00  0.00           H  
ATOM   4256  C   LEU   274      34.285  30.858  43.624  1.00  0.00           C  
ATOM   4257  O   LEU   274      35.220  31.639  43.796  1.00  0.00           O  
ATOM   4258  N   ASP   275      33.356  30.699  44.497  1.00  0.00           N  
ATOM   4259  H   ASP   275      32.622  30.034  44.301  1.00  0.00           H  
ATOM   4260  CA  ASP   275      32.975  31.824  45.400  1.00  0.00           C  
ATOM   4261  HA  ASP   275      33.795  32.359  45.879  1.00  0.00           H  
ATOM   4262  CB  ASP   275      32.236  32.958  44.690  1.00  0.00           C  
ATOM   4263  HB2 ASP   275      32.932  33.282  43.916  1.00  0.00           H  
ATOM   4264  HB3 ASP   275      31.440  32.359  44.248  1.00  0.00           H  
ATOM   4265  CG  ASP   275      31.773  34.161  45.538  1.00  0.00           C  
ATOM   4266  OD1 ASP   275      30.859  34.847  45.048  1.00  0.00           O  
ATOM   4267  OD2 ASP   275      32.439  34.402  46.598  1.00  0.00           O  
ATOM   4268  C   ASP   275      32.121  31.149  46.595  1.00  0.00           C  
ATOM   4269  O   ASP   275      31.647  30.009  46.570  1.00  0.00           O  
ATOM   4270  N   SER   276      31.981  31.851  47.720  1.00  0.00           N  
ATOM   4271  H   SER   276      32.208  32.829  47.611  1.00  0.00           H  
ATOM   4272  CA  SER   276      31.258  31.329  48.887  1.00  0.00           C  
ATOM   4273  HA  SER   276      31.480  30.268  49.004  1.00  0.00           H  
ATOM   4274  CB  SER   276      31.763  32.015  50.148  1.00  0.00           C  
ATOM   4275  HB2 SER   276      31.488  33.069  50.198  1.00  0.00           H  
ATOM   4276  HB3 SER   276      31.512  31.340  50.967  1.00  0.00           H  
ATOM   4277  OG  SER   276      33.176  31.942  50.251  1.00  0.00           O  
ATOM   4278  HG  SER   276      33.316  31.946  51.200  1.00  0.00           H  
ATOM   4279  C   SER   276      29.779  31.417  48.927  1.00  0.00           C  
ATOM   4280  O   SER   276      29.218  32.310  48.331  1.00  0.00           O  
ATOM   4281  N   ASP   277      29.091  30.664  49.832  1.00  0.00           N  
ATOM   4282  H   ASP   277      29.519  30.031  50.492  1.00  0.00           H  
ATOM   4283  CA  ASP   277      27.606  30.878  49.904  1.00  0.00           C  
ATOM   4284  HA  ASP   277      27.283  31.020  48.873  1.00  0.00           H  
ATOM   4285  CB  ASP   277      26.928  29.625  50.466  1.00  0.00           C  
ATOM   4286  HB2 ASP   277      27.140  28.814  49.769  1.00  0.00           H  
ATOM   4287  HB3 ASP   277      27.434  29.370  51.397  1.00  0.00           H  
ATOM   4288  CG  ASP   277      25.364  29.778  50.568  1.00  0.00           C  
ATOM   4289  OD1 ASP   277      24.856  30.305  51.531  1.00  0.00           O  
ATOM   4290  OD2 ASP   277      24.647  29.351  49.574  1.00  0.00           O  
ATOM   4291  C   ASP   277      27.415  32.142  50.788  1.00  0.00           C  
ATOM   4292  O   ASP   277      27.889  32.151  51.955  1.00  0.00           O  
ATOM   4293  N   LEU   278      26.624  33.124  50.354  1.00  0.00           N  
ATOM   4294  H   LEU   278      26.184  33.034  49.449  1.00  0.00           H  
ATOM   4295  CA  LEU   278      26.535  34.392  51.039  1.00  0.00           C  
ATOM   4296  HA  LEU   278      27.547  34.791  51.099  1.00  0.00           H  
ATOM   4297  CB  LEU   278      25.668  35.344  50.219  1.00  0.00           C  
ATOM   4298  HB2 LEU   278      24.724  34.812  50.100  1.00  0.00           H  
ATOM   4299  HB3 LEU   278      25.560  36.247  50.820  1.00  0.00           H  
ATOM   4300  CG  LEU   278      26.248  35.726  48.878  1.00  0.00           C  
ATOM   4301  HG  LEU   278      26.399  34.828  48.280  1.00  0.00           H  
ATOM   4302  CD1 LEU   278      25.160  36.712  48.263  1.00  0.00           C  
ATOM   4303 HD11 LEU   278      24.167  36.272  48.174  1.00  0.00           H  
ATOM   4304 HD12 LEU   278      25.145  37.674  48.776  1.00  0.00           H  
ATOM   4305 HD13 LEU   278      25.549  37.001  47.287  1.00  0.00           H  
ATOM   4306  CD2 LEU   278      27.632  36.396  48.874  1.00  0.00           C  
ATOM   4307 HD21 LEU   278      27.662  37.356  49.390  1.00  0.00           H  
ATOM   4308 HD22 LEU   278      28.349  35.635  49.182  1.00  0.00           H  
ATOM   4309 HD23 LEU   278      27.938  36.506  47.834  1.00  0.00           H  
ATOM   4310  C   LEU   278      26.018  34.378  52.495  1.00  0.00           C  
ATOM   4311  O   LEU   278      26.317  35.248  53.265  1.00  0.00           O  
ATOM   4312  N   THR   279      25.464  33.225  52.937  1.00  0.00           N  
ATOM   4313  H   THR   279      25.484  32.407  52.345  1.00  0.00           H  
ATOM   4314  CA  THR   279      25.216  33.027  54.372  1.00  0.00           C  
ATOM   4315  HA  THR   279      24.725  33.904  54.792  1.00  0.00           H  
ATOM   4316  CB  THR   279      24.407  31.741  54.670  1.00  0.00           C  
ATOM   4317  HB  THR   279      24.273  31.686  55.750  1.00  0.00           H  
ATOM   4318  CG2 THR   279      23.000  31.737  54.062  1.00  0.00           C  
ATOM   4319 HG21 THR   279      22.944  31.946  52.994  1.00  0.00           H  
ATOM   4320 HG22 THR   279      22.499  30.803  54.317  1.00  0.00           H  
ATOM   4321 HG23 THR   279      22.356  32.430  54.602  1.00  0.00           H  
ATOM   4322  OG1 THR   279      25.094  30.612  54.142  1.00  0.00           O  
ATOM   4323  HG1 THR   279      24.946  30.565  53.195  1.00  0.00           H  
ATOM   4324  C   THR   279      26.503  32.993  55.330  1.00  0.00           C  
ATOM   4325  O   THR   279      26.309  33.353  56.537  1.00  0.00           O  
ATOM   4326  N   GLY   280      27.783  32.690  54.869  1.00  0.00           N  
ATOM   4327  H   GLY   280      27.890  32.602  53.869  1.00  0.00           H  
ATOM   4328  CA  GLY   280      29.025  32.625  55.729  1.00  0.00           C  
ATOM   4329  HA2 GLY   280      28.768  32.250  56.720  1.00  0.00           H  
ATOM   4330  HA3 GLY   280      29.726  31.851  55.415  1.00  0.00           H  
ATOM   4331  C   GLY   280      29.730  33.961  55.770  1.00  0.00           C  
ATOM   4332  O   GLY   280      29.049  35.020  55.792  1.00  0.00           O  
ATOM   4333  N   THR   281      31.021  33.843  55.897  1.00  0.00           N  
ATOM   4334  H   THR   281      31.415  32.913  55.902  1.00  0.00           H  
ATOM   4335  CA  THR   281      31.849  34.959  56.314  1.00  0.00           C  
ATOM   4336  HA  THR   281      31.482  35.836  55.782  1.00  0.00           H  
ATOM   4337  CB  THR   281      31.876  35.046  57.883  1.00  0.00           C  
ATOM   4338  HB  THR   281      31.850  34.057  58.341  1.00  0.00           H  
ATOM   4339  CG2 THR   281      33.062  35.902  58.407  1.00  0.00           C  
ATOM   4340 HG21 THR   281      33.245  36.803  57.821  1.00  0.00           H  
ATOM   4341 HG22 THR   281      32.945  36.226  59.441  1.00  0.00           H  
ATOM   4342 HG23 THR   281      33.991  35.335  58.459  1.00  0.00           H  
ATOM   4343  OG1 THR   281      30.646  35.725  58.249  1.00  0.00           O  
ATOM   4344  HG1 THR   281      29.951  35.069  58.341  1.00  0.00           H  
ATOM   4345  C   THR   281      33.317  34.861  55.859  1.00  0.00           C  
ATOM   4346  O   THR   281      33.817  33.698  55.793  1.00  0.00           O  
ATOM   4347  N   VAL   282      34.032  35.943  55.443  1.00  0.00           N  
ATOM   4348  H   VAL   282      33.569  36.838  55.513  1.00  0.00           H  
ATOM   4349  CA  VAL   282      35.491  35.854  54.994  1.00  0.00           C  
ATOM   4350  HA  VAL   282      35.662  35.080  54.246  1.00  0.00           H  
ATOM   4351  CB  VAL   282      35.933  37.181  54.307  1.00  0.00           C  
ATOM   4352  HB  VAL   282      35.921  38.053  54.960  1.00  0.00           H  
ATOM   4353  CG1 VAL   282      37.339  36.988  53.735  1.00  0.00           C  
ATOM   4354 HG11 VAL   282      38.110  36.783  54.479  1.00  0.00           H  
ATOM   4355 HG12 VAL   282      37.304  36.280  52.906  1.00  0.00           H  
ATOM   4356 HG13 VAL   282      37.644  37.951  53.326  1.00  0.00           H  
ATOM   4357  CG2 VAL   282      35.052  37.690  53.152  1.00  0.00           C  
ATOM   4358 HG21 VAL   282      35.116  36.988  52.322  1.00  0.00           H  
ATOM   4359 HG22 VAL   282      34.053  37.832  53.564  1.00  0.00           H  
ATOM   4360 HG23 VAL   282      35.415  38.638  52.754  1.00  0.00           H  
ATOM   4361  C   VAL   282      36.462  35.595  56.122  1.00  0.00           C  
ATOM   4362  O   VAL   282      36.516  36.377  57.087  1.00  0.00           O  
ATOM   4363  N   TYR   283      37.249  34.545  55.887  1.00  0.00           N  
ATOM   4364  H   TYR   283      37.022  33.991  55.074  1.00  0.00           H  
ATOM   4365  CA  TYR   283      38.167  33.957  56.880  1.00  0.00           C  
ATOM   4366  HA  TYR   283      37.962  34.372  57.867  1.00  0.00           H  
ATOM   4367  CB  TYR   283      37.975  32.427  57.080  1.00  0.00           C  
ATOM   4368  HB2 TYR   283      37.731  31.942  56.135  1.00  0.00           H  
ATOM   4369  HB3 TYR   283      38.924  31.951  57.325  1.00  0.00           H  
ATOM   4370  CG  TYR   283      36.937  32.078  58.120  1.00  0.00           C  
ATOM   4371  CD1 TYR   283      35.661  31.792  57.692  1.00  0.00           C  
ATOM   4372  HD1 TYR   283      35.326  31.910  56.672  1.00  0.00           H  
ATOM   4373  CE1 TYR   283      34.662  31.686  58.687  1.00  0.00           C  
ATOM   4374  HE1 TYR   283      33.635  31.483  58.422  1.00  0.00           H  
ATOM   4375  CZ  TYR   283      35.052  31.779  60.032  1.00  0.00           C  
ATOM   4376  OH  TYR   283      34.035  31.707  60.958  1.00  0.00           O  
ATOM   4377  HH  TYR   283      33.151  31.712  60.583  1.00  0.00           H  
ATOM   4378  CE2 TYR   283      36.438  31.909  60.423  1.00  0.00           C  
ATOM   4379  HE2 TYR   283      36.765  31.880  61.451  1.00  0.00           H  
ATOM   4380  CD2 TYR   283      37.346  31.980  59.459  1.00  0.00           C  
ATOM   4381  HD2 TYR   283      38.381  32.194  59.678  1.00  0.00           H  
ATOM   4382  C   TYR   283      39.637  34.350  56.703  1.00  0.00           C  
ATOM   4383  O   TYR   283      40.104  34.582  55.580  1.00  0.00           O  
ATOM   4384  N   ARG   284      40.377  34.229  57.771  1.00  0.00           N  
ATOM   4385  H   ARG   284      39.815  34.164  58.608  1.00  0.00           H  
ATOM   4386  CA  ARG   284      41.838  34.055  57.911  1.00  0.00           C  
ATOM   4387  HA  ARG   284      42.211  33.702  56.949  1.00  0.00           H  
ATOM   4388  CB  ARG   284      42.391  35.398  58.256  1.00  0.00           C  
ATOM   4389  HB2 ARG   284      41.970  36.118  57.554  1.00  0.00           H  
ATOM   4390  HB3 ARG   284      42.268  35.599  59.320  1.00  0.00           H  
ATOM   4391  CG  ARG   284      43.866  35.540  57.912  1.00  0.00           C  
ATOM   4392  HG2 ARG   284      44.459  35.148  58.739  1.00  0.00           H  
ATOM   4393  HG3 ARG   284      44.145  34.997  57.009  1.00  0.00           H  
ATOM   4394  CD  ARG   284      44.254  37.025  57.623  1.00  0.00           C  
ATOM   4395  HD2 ARG   284      45.342  37.081  57.581  1.00  0.00           H  
ATOM   4396  HD3 ARG   284      43.832  37.431  56.703  1.00  0.00           H  
ATOM   4397  NE  ARG   284      43.816  37.938  58.761  1.00  0.00           N  
ATOM   4398  HE  ARG   284      43.682  37.544  59.682  1.00  0.00           H  
ATOM   4399  CZ  ARG   284      43.709  39.246  58.822  1.00  0.00           C  
ATOM   4400  NH1 ARG   284      43.995  39.996  57.830  1.00  0.00           N  
ATOM   4401 HH11 ARG   284      44.362  39.694  56.939  1.00  0.00           H  
ATOM   4402 HH12 ARG   284      43.859  40.997  57.825  1.00  0.00           H  
ATOM   4403  NH2 ARG   284      43.304  39.876  59.940  1.00  0.00           N  
ATOM   4404 HH21 ARG   284      42.827  39.378  60.678  1.00  0.00           H  
ATOM   4405 HH22 ARG   284      43.291  40.885  59.899  1.00  0.00           H  
ATOM   4406  C   ARG   284      42.220  33.037  58.963  1.00  0.00           C  
ATOM   4407  O   ARG   284      41.705  33.047  60.083  1.00  0.00           O  
ATOM   4408  N   PHE   285      43.221  32.152  58.703  1.00  0.00           N  
ATOM   4409  H   PHE   285      43.689  32.286  57.818  1.00  0.00           H  
ATOM   4410  CA  PHE   285      43.961  31.258  59.626  1.00  0.00           C  
ATOM   4411  HA  PHE   285      43.322  30.872  60.420  1.00  0.00           H  
ATOM   4412  CB  PHE   285      44.410  29.995  58.866  1.00  0.00           C  
ATOM   4413  HB2 PHE   285      44.488  30.173  57.793  1.00  0.00           H  
ATOM   4414  HB3 PHE   285      45.362  29.642  59.261  1.00  0.00           H  
ATOM   4415  CG  PHE   285      43.527  28.759  58.971  1.00  0.00           C  
ATOM   4416  CD1 PHE   285      43.837  27.783  59.978  1.00  0.00           C  
ATOM   4417  HD1 PHE   285      44.774  27.838  60.512  1.00  0.00           H  
ATOM   4418  CE1 PHE   285      43.050  26.618  60.016  1.00  0.00           C  
ATOM   4419  HE1 PHE   285      43.268  25.844  60.737  1.00  0.00           H  
ATOM   4420  CZ  PHE   285      42.038  26.432  59.103  1.00  0.00           C  
ATOM   4421  HZ  PHE   285      41.368  25.598  59.254  1.00  0.00           H  
ATOM   4422  CE2 PHE   285      41.718  27.430  58.170  1.00  0.00           C  
ATOM   4423  HE2 PHE   285      40.918  27.313  57.454  1.00  0.00           H  
ATOM   4424  CD2 PHE   285      42.470  28.567  58.085  1.00  0.00           C  
ATOM   4425  HD2 PHE   285      42.157  29.337  57.395  1.00  0.00           H  
ATOM   4426  C   PHE   285      45.061  32.077  60.262  1.00  0.00           C  
ATOM   4427  O   PHE   285      45.974  32.595  59.629  1.00  0.00           O  
ATOM   4428  N   GLU   286      45.047  32.191  61.617  1.00  0.00           N  
ATOM   4429  H   GLU   286      44.120  32.008  61.972  1.00  0.00           H  
ATOM   4430  CA  GLU   286      45.934  32.906  62.573  1.00  0.00           C  
ATOM   4431  HA  GLU   286      46.793  33.359  62.078  1.00  0.00           H  
ATOM   4432  CB  GLU   286      45.254  34.140  63.176  1.00  0.00           C  
ATOM   4433  HB2 GLU   286      44.239  33.899  63.491  1.00  0.00           H  
ATOM   4434  HB3 GLU   286      45.929  34.527  63.939  1.00  0.00           H  
ATOM   4435  CG  GLU   286      45.143  35.141  61.970  1.00  0.00           C  
ATOM   4436  HG2 GLU   286      46.051  35.218  61.372  1.00  0.00           H  
ATOM   4437  HG3 GLU   286      44.389  34.838  61.244  1.00  0.00           H  
ATOM   4438  CD  GLU   286      44.519  36.452  62.465  1.00  0.00           C  
ATOM   4439  OE1 GLU   286      44.756  36.815  63.657  1.00  0.00           O  
ATOM   4440  OE2 GLU   286      43.831  37.187  61.662  1.00  0.00           O  
ATOM   4441  C   GLU   286      46.492  31.925  63.653  1.00  0.00           C  
ATOM   4442  O   GLU   286      45.716  31.452  64.484  1.00  0.00           O  
ATOM   4443  N   ASN   287      47.704  31.541  63.560  1.00  0.00           N  
ATOM   4444  H   ASN   287      48.228  31.879  62.765  1.00  0.00           H  
ATOM   4445  CA  ASN   287      48.274  30.587  64.533  1.00  0.00           C  
ATOM   4446  HA  ASN   287      49.303  30.407  64.225  1.00  0.00           H  
ATOM   4447  CB  ASN   287      48.433  31.311  65.864  1.00  0.00           C  
ATOM   4448  HB2 ASN   287      47.429  31.620  66.154  1.00  0.00           H  
ATOM   4449  HB3 ASN   287      48.768  30.615  66.633  1.00  0.00           H  
ATOM   4450  CG  ASN   287      49.274  32.558  65.825  1.00  0.00           C  
ATOM   4451  OD1 ASN   287      48.968  33.635  66.347  1.00  0.00           O  
ATOM   4452  ND2 ASN   287      50.487  32.484  65.303  1.00  0.00           N  
ATOM   4453 HD21 ASN   287      51.144  33.248  65.382  1.00  0.00           H  
ATOM   4454 HD22 ASN   287      50.825  31.559  65.078  1.00  0.00           H  
ATOM   4455  C   ASN   287      47.509  29.240  64.523  1.00  0.00           C  
ATOM   4456  O   ASN   287      47.459  28.546  65.562  1.00  0.00           O  
ATOM   4457  N   GLY   288      47.024  28.698  63.368  1.00  0.00           N  
ATOM   4458  H   GLY   288      47.104  29.296  62.558  1.00  0.00           H  
ATOM   4459  CA  GLY   288      46.188  27.473  63.332  1.00  0.00           C  
ATOM   4460  HA2 GLY   288      46.367  27.076  62.333  1.00  0.00           H  
ATOM   4461  HA3 GLY   288      46.575  26.753  64.052  1.00  0.00           H  
ATOM   4462  C   GLY   288      44.672  27.706  63.705  1.00  0.00           C  
ATOM   4463  O   GLY   288      43.878  26.779  63.603  1.00  0.00           O  
ATOM   4464  N   THR   289      44.264  28.887  64.162  1.00  0.00           N  
ATOM   4465  H   THR   289      44.933  29.643  64.157  1.00  0.00           H  
ATOM   4466  CA  THR   289      42.884  29.098  64.586  1.00  0.00           C  
ATOM   4467  HA  THR   289      42.312  28.171  64.582  1.00  0.00           H  
ATOM   4468  CB  THR   289      42.646  29.614  66.060  1.00  0.00           C  
ATOM   4469  HB  THR   289      43.272  30.475  66.294  1.00  0.00           H  
ATOM   4470  CG2 THR   289      41.220  30.040  66.400  1.00  0.00           C  
ATOM   4471 HG21 THR   289      40.610  29.138  66.453  1.00  0.00           H  
ATOM   4472 HG22 THR   289      41.155  30.635  67.311  1.00  0.00           H  
ATOM   4473 HG23 THR   289      40.778  30.707  65.660  1.00  0.00           H  
ATOM   4474  OG1 THR   289      42.901  28.514  66.916  1.00  0.00           O  
ATOM   4475  HG1 THR   289      43.841  28.356  66.801  1.00  0.00           H  
ATOM   4476  C   THR   289      42.260  30.037  63.541  1.00  0.00           C  
ATOM   4477  O   THR   289      42.626  31.150  63.493  1.00  0.00           O  
ATOM   4478  N   PRO   290      41.226  29.612  62.671  1.00  0.00           N  
ATOM   4479  CD  PRO   290      40.862  28.235  62.275  1.00  0.00           C  
ATOM   4480  HD2 PRO   290      40.226  27.763  63.024  1.00  0.00           H  
ATOM   4481  HD3 PRO   290      41.689  27.559  62.060  1.00  0.00           H  
ATOM   4482  CG  PRO   290      40.055  28.391  61.064  1.00  0.00           C  
ATOM   4483  HG2 PRO   290      39.420  27.526  60.872  1.00  0.00           H  
ATOM   4484  HG3 PRO   290      40.729  28.579  60.228  1.00  0.00           H  
ATOM   4485  CB  PRO   290      39.273  29.623  61.375  1.00  0.00           C  
ATOM   4486  HB2 PRO   290      38.390  29.429  61.984  1.00  0.00           H  
ATOM   4487  HB3 PRO   290      38.852  30.097  60.488  1.00  0.00           H  
ATOM   4488  CA  PRO   290      40.402  30.475  61.941  1.00  0.00           C  
ATOM   4489  HA  PRO   290      40.919  31.040  61.165  1.00  0.00           H  
ATOM   4490  C   PRO   290      39.753  31.614  62.694  1.00  0.00           C  
ATOM   4491  O   PRO   290      38.964  31.363  63.637  1.00  0.00           O  
ATOM   4492  N   ARG   291      40.009  32.835  62.259  1.00  0.00           N  
ATOM   4493  H   ARG   291      40.805  32.940  61.646  1.00  0.00           H  
ATOM   4494  CA  ARG   291      39.249  34.065  62.615  1.00  0.00           C  
ATOM   4495  HA  ARG   291      38.625  33.760  63.455  1.00  0.00           H  
ATOM   4496  CB  ARG   291      40.256  35.120  63.173  1.00  0.00           C  
ATOM   4497  HB2 ARG   291      40.970  35.440  62.415  1.00  0.00           H  
ATOM   4498  HB3 ARG   291      39.695  35.995  63.503  1.00  0.00           H  
ATOM   4499  CG  ARG   291      41.269  34.663  64.259  1.00  0.00           C  
ATOM   4500  HG2 ARG   291      41.999  33.917  63.944  1.00  0.00           H  
ATOM   4501  HG3 ARG   291      41.880  35.530  64.510  1.00  0.00           H  
ATOM   4502  CD  ARG   291      40.662  34.121  65.482  1.00  0.00           C  
ATOM   4503  HD2 ARG   291      39.887  34.824  65.788  1.00  0.00           H  
ATOM   4504  HD3 ARG   291      40.039  33.246  65.291  1.00  0.00           H  
ATOM   4505  NE  ARG   291      41.656  33.914  66.564  1.00  0.00           N  
ATOM   4506  HE  ARG   291      42.597  34.196  66.326  1.00  0.00           H  
ATOM   4507  CZ  ARG   291      41.491  33.406  67.810  1.00  0.00           C  
ATOM   4508  NH1 ARG   291      40.352  33.208  68.387  1.00  0.00           N  
ATOM   4509 HH11 ARG   291      39.499  33.471  67.913  1.00  0.00           H  
ATOM   4510 HH12 ARG   291      40.300  32.950  69.362  1.00  0.00           H  
ATOM   4511  NH2 ARG   291      42.655  33.188  68.438  1.00  0.00           N  
ATOM   4512 HH21 ARG   291      43.481  33.314  67.871  1.00  0.00           H  
ATOM   4513 HH22 ARG   291      42.685  32.835  69.384  1.00  0.00           H  
ATOM   4514  C   ARG   291      38.443  34.650  61.374  1.00  0.00           C  
ATOM   4515  O   ARG   291      38.950  34.585  60.206  1.00  0.00           O  
ATOM   4516  N   PRO   292      37.242  35.202  61.629  1.00  0.00           N  
ATOM   4517  CD  PRO   292      36.575  35.205  62.985  1.00  0.00           C  
ATOM   4518  HD2 PRO   292      37.202  35.723  63.710  1.00  0.00           H  
ATOM   4519  HD3 PRO   292      36.281  34.189  63.247  1.00  0.00           H  
ATOM   4520  CG  PRO   292      35.293  36.015  62.828  1.00  0.00           C  
ATOM   4521  HG2 PRO   292      35.347  37.049  63.168  1.00  0.00           H  
ATOM   4522  HG3 PRO   292      34.439  35.651  63.399  1.00  0.00           H  
ATOM   4523  CB  PRO   292      35.052  35.900  61.314  1.00  0.00           C  
ATOM   4524  HB2 PRO   292      34.323  36.669  61.057  1.00  0.00           H  
ATOM   4525  HB3 PRO   292      34.600  34.929  61.112  1.00  0.00           H  
ATOM   4526  CA  PRO   292      36.431  36.005  60.702  1.00  0.00           C  
ATOM   4527  HA  PRO   292      36.385  35.585  59.698  1.00  0.00           H  
ATOM   4528  C   PRO   292      36.915  37.473  60.539  1.00  0.00           C  
ATOM   4529  O   PRO   292      37.470  38.049  61.503  1.00  0.00           O  
ATOM   4530  N   LEU   293      36.639  38.047  59.348  1.00  0.00           N  
ATOM   4531  H   LEU   293      36.138  37.439  58.715  1.00  0.00           H  
ATOM   4532  CA  LEU   293      36.882  39.419  58.978  1.00  0.00           C  
ATOM   4533  HA  LEU   293      37.420  39.876  59.809  1.00  0.00           H  
ATOM   4534  CB  LEU   293      37.749  39.544  57.751  1.00  0.00           C  
ATOM   4535  HB2 LEU   293      37.293  39.171  56.834  1.00  0.00           H  
ATOM   4536  HB3 LEU   293      37.941  40.588  57.507  1.00  0.00           H  
ATOM   4537  CG  LEU   293      39.196  38.899  57.835  1.00  0.00           C  
ATOM   4538  HG  LEU   293      39.146  37.813  57.759  1.00  0.00           H  
ATOM   4539  CD1 LEU   293      39.974  39.321  56.637  1.00  0.00           C  
ATOM   4540 HD11 LEU   293      40.099  40.400  56.727  1.00  0.00           H  
ATOM   4541 HD12 LEU   293      40.913  38.769  56.615  1.00  0.00           H  
ATOM   4542 HD13 LEU   293      39.499  39.010  55.706  1.00  0.00           H  
ATOM   4543  CD2 LEU   293      39.954  39.229  59.092  1.00  0.00           C  
ATOM   4544 HD21 LEU   293      40.864  38.630  59.060  1.00  0.00           H  
ATOM   4545 HD22 LEU   293      40.198  40.274  59.284  1.00  0.00           H  
ATOM   4546 HD23 LEU   293      39.326  38.919  59.927  1.00  0.00           H  
ATOM   4547  C   LEU   293      35.524  40.160  58.788  1.00  0.00           C  
ATOM   4548  O   LEU   293      35.137  41.099  59.469  1.00  0.00           O  
ATOM   4549  N   GLN   294      34.755  39.718  57.815  1.00  0.00           N  
ATOM   4550  H   GLN   294      35.061  38.868  57.363  1.00  0.00           H  
ATOM   4551  CA  GLN   294      33.701  40.537  57.175  1.00  0.00           C  
ATOM   4552  HA  GLN   294      33.090  40.858  58.018  1.00  0.00           H  
ATOM   4553  CB  GLN   294      34.328  41.823  56.561  1.00  0.00           C  
ATOM   4554  HB2 GLN   294      33.515  42.540  56.446  1.00  0.00           H  
ATOM   4555  HB3 GLN   294      35.122  42.321  57.116  1.00  0.00           H  
ATOM   4556  CG  GLN   294      35.066  41.517  55.243  1.00  0.00           C  
ATOM   4557  HG2 GLN   294      35.797  40.710  55.294  1.00  0.00           H  
ATOM   4558  HG3 GLN   294      34.280  41.180  54.568  1.00  0.00           H  
ATOM   4559  CD  GLN   294      35.871  42.697  54.675  1.00  0.00           C  
ATOM   4560  OE1 GLN   294      37.041  42.604  54.362  1.00  0.00           O  
ATOM   4561  NE2 GLN   294      35.322  43.847  54.586  1.00  0.00           N  
ATOM   4562 HE21 GLN   294      35.756  44.665  54.182  1.00  0.00           H  
ATOM   4563 HE22 GLN   294      34.377  43.979  54.915  1.00  0.00           H  
ATOM   4564  C   GLN   294      32.710  39.743  56.302  1.00  0.00           C  
ATOM   4565  O   GLN   294      33.046  38.584  56.022  1.00  0.00           O  
ATOM   4566  N   SER   295      31.606  40.364  55.856  1.00  0.00           N  
ATOM   4567  H   SER   295      31.450  41.314  56.160  1.00  0.00           H  
ATOM   4568  CA  SER   295      30.622  39.773  54.928  1.00  0.00           C  
ATOM   4569  HA  SER   295      30.228  38.856  55.366  1.00  0.00           H  
ATOM   4570  CB  SER   295      29.492  40.837  54.942  1.00  0.00           C  
ATOM   4571  HB2 SER   295      29.002  40.896  55.914  1.00  0.00           H  
ATOM   4572  HB3 SER   295      29.924  41.808  54.700  1.00  0.00           H  
ATOM   4573  OG  SER   295      28.638  40.490  53.983  1.00  0.00           O  
ATOM   4574  HG  SER   295      27.730  40.772  54.120  1.00  0.00           H  
ATOM   4575  C   SER   295      31.233  39.444  53.604  1.00  0.00           C  
ATOM   4576  O   SER   295      32.053  40.229  53.152  1.00  0.00           O  
ATOM   4577  N   VAL   296      30.792  38.257  53.033  1.00  0.00           N  
ATOM   4578  H   VAL   296      30.181  37.659  53.571  1.00  0.00           H  
ATOM   4579  CA  VAL   296      31.367  37.860  51.748  1.00  0.00           C  
ATOM   4580  HA  VAL   296      32.439  38.054  51.733  1.00  0.00           H  
ATOM   4581  CB  VAL   296      30.958  36.397  51.337  1.00  0.00           C  
ATOM   4582  HB  VAL   296      29.881  36.492  51.473  1.00  0.00           H  
ATOM   4583  CG1 VAL   296      31.416  36.048  49.911  1.00  0.00           C  
ATOM   4584 HG11 VAL   296      32.483  35.887  49.758  1.00  0.00           H  
ATOM   4585 HG12 VAL   296      30.950  35.108  49.613  1.00  0.00           H  
ATOM   4586 HG13 VAL   296      30.999  36.754  49.194  1.00  0.00           H  
ATOM   4587  CG2 VAL   296      31.321  35.248  52.256  1.00  0.00           C  
ATOM   4588 HG21 VAL   296      30.604  34.435  52.142  1.00  0.00           H  
ATOM   4589 HG22 VAL   296      32.356  34.942  52.102  1.00  0.00           H  
ATOM   4590 HG23 VAL   296      31.164  35.679  53.245  1.00  0.00           H  
ATOM   4591  C   VAL   296      30.898  38.872  50.624  1.00  0.00           C  
ATOM   4592  O   VAL   296      31.705  39.219  49.787  1.00  0.00           O  
ATOM   4593  N   ALA   297      29.651  39.140  50.617  1.00  0.00           N  
ATOM   4594  H   ALA   297      29.078  38.766  51.360  1.00  0.00           H  
ATOM   4595  CA  ALA   297      29.081  40.285  49.815  1.00  0.00           C  
ATOM   4596  HA  ALA   297      29.056  40.104  48.741  1.00  0.00           H  
ATOM   4597  CB  ALA   297      27.603  40.467  50.178  1.00  0.00           C  
ATOM   4598  HB1 ALA   297      27.241  41.292  49.565  1.00  0.00           H  
ATOM   4599  HB2 ALA   297      26.983  39.571  50.147  1.00  0.00           H  
ATOM   4600  HB3 ALA   297      27.562  40.803  51.214  1.00  0.00           H  
ATOM   4601  C   ALA   297      29.773  41.648  50.061  1.00  0.00           C  
ATOM   4602  O   ALA   297      29.905  42.474  49.151  1.00  0.00           O  
ATOM   4603  N   GLU   298      30.290  41.967  51.260  1.00  0.00           N  
ATOM   4604  H   GLU   298      30.174  41.272  51.984  1.00  0.00           H  
ATOM   4605  CA  GLU   298      31.061  43.238  51.391  1.00  0.00           C  
ATOM   4606  HA  GLU   298      30.410  43.988  50.942  1.00  0.00           H  
ATOM   4607  CB  GLU   298      31.200  43.678  52.912  1.00  0.00           C  
ATOM   4608  HB2 GLU   298      30.214  43.899  53.321  1.00  0.00           H  
ATOM   4609  HB3 GLU   298      31.578  42.840  53.497  1.00  0.00           H  
ATOM   4610  CG  GLU   298      31.881  45.007  53.103  1.00  0.00           C  
ATOM   4611  HG2 GLU   298      32.907  44.893  52.755  1.00  0.00           H  
ATOM   4612  HG3 GLU   298      31.356  45.694  52.440  1.00  0.00           H  
ATOM   4613  CD  GLU   298      31.855  45.477  54.577  1.00  0.00           C  
ATOM   4614  OE1 GLU   298      32.371  44.831  55.455  1.00  0.00           O  
ATOM   4615  OE2 GLU   298      31.434  46.635  54.797  1.00  0.00           O  
ATOM   4616  C   GLU   298      32.488  43.146  50.683  1.00  0.00           C  
ATOM   4617  O   GLU   298      32.966  44.117  50.122  1.00  0.00           O  
ATOM   4618  N   PHE   299      33.209  42.024  50.811  1.00  0.00           N  
ATOM   4619  H   PHE   299      32.945  41.353  51.518  1.00  0.00           H  
ATOM   4620  CA  PHE   299      34.434  41.761  50.207  1.00  0.00           C  
ATOM   4621  HA  PHE   299      35.060  42.602  50.505  1.00  0.00           H  
ATOM   4622  CB  PHE   299      34.960  40.553  50.891  1.00  0.00           C  
ATOM   4623  HB2 PHE   299      34.712  40.661  51.947  1.00  0.00           H  
ATOM   4624  HB3 PHE   299      34.340  39.719  50.562  1.00  0.00           H  
ATOM   4625  CG  PHE   299      36.451  40.208  50.692  1.00  0.00           C  
ATOM   4626  CD1 PHE   299      37.449  41.224  50.870  1.00  0.00           C  
ATOM   4627  HD1 PHE   299      37.196  42.155  51.355  1.00  0.00           H  
ATOM   4628  CE1 PHE   299      38.808  40.949  50.718  1.00  0.00           C  
ATOM   4629  HE1 PHE   299      39.609  41.650  50.904  1.00  0.00           H  
ATOM   4630  CZ  PHE   299      39.182  39.635  50.247  1.00  0.00           C  
ATOM   4631  HZ  PHE   299      40.225  39.470  50.017  1.00  0.00           H  
ATOM   4632  CE2 PHE   299      38.213  38.709  49.839  1.00  0.00           C  
ATOM   4633  HE2 PHE   299      38.565  37.904  49.211  1.00  0.00           H  
ATOM   4634  CD2 PHE   299      36.806  38.997  50.079  1.00  0.00           C  
ATOM   4635  HD2 PHE   299      36.171  38.208  49.704  1.00  0.00           H  
ATOM   4636  C   PHE   299      34.404  41.583  48.684  1.00  0.00           C  
ATOM   4637  O   PHE   299      35.325  42.068  48.045  1.00  0.00           O  
ATOM   4638  N   ALA   300      33.327  41.195  48.066  1.00  0.00           N  
ATOM   4639  H   ALA   300      32.697  40.726  48.701  1.00  0.00           H  
ATOM   4640  CA  ALA   300      32.896  41.438  46.688  1.00  0.00           C  
ATOM   4641  HA  ALA   300      33.587  41.082  45.924  1.00  0.00           H  
ATOM   4642  CB  ALA   300      31.607  40.660  46.465  1.00  0.00           C  
ATOM   4643  HB1 ALA   300      31.950  39.633  46.341  1.00  0.00           H  
ATOM   4644  HB2 ALA   300      31.010  40.745  47.373  1.00  0.00           H  
ATOM   4645  HB3 ALA   300      31.072  40.977  45.570  1.00  0.00           H  
ATOM   4646  C   ALA   300      32.684  42.897  46.407  1.00  0.00           C  
ATOM   4647  O   ALA   300      33.090  43.333  45.380  1.00  0.00           O  
ATOM   4648  N   GLY   301      32.009  43.723  47.214  1.00  0.00           N  
ATOM   4649  H   GLY   301      31.672  43.415  48.115  1.00  0.00           H  
ATOM   4650  CA  GLY   301      31.674  45.143  46.923  1.00  0.00           C  
ATOM   4651  HA2 GLY   301      31.386  45.166  45.872  1.00  0.00           H  
ATOM   4652  HA3 GLY   301      30.810  45.421  47.526  1.00  0.00           H  
ATOM   4653  C   GLY   301      32.971  46.012  47.072  1.00  0.00           C  
ATOM   4654  O   GLY   301      33.470  46.563  46.105  1.00  0.00           O  
ATOM   4655  N   GLN   302      33.645  45.986  48.223  1.00  0.00           N  
ATOM   4656  H   GLN   302      33.280  45.442  48.992  1.00  0.00           H  
ATOM   4657  CA  GLN   302      34.950  46.584  48.419  1.00  0.00           C  
ATOM   4658  HA  GLN   302      34.877  47.670  48.365  1.00  0.00           H  
ATOM   4659  CB  GLN   302      35.492  46.253  49.904  1.00  0.00           C  
ATOM   4660  HB2 GLN   302      35.379  45.176  50.026  1.00  0.00           H  
ATOM   4661  HB3 GLN   302      36.568  46.432  49.918  1.00  0.00           H  
ATOM   4662  CG  GLN   302      34.945  47.037  51.030  1.00  0.00           C  
ATOM   4663  HG2 GLN   302      35.325  48.057  50.976  1.00  0.00           H  
ATOM   4664  HG3 GLN   302      33.859  46.994  51.119  1.00  0.00           H  
ATOM   4665  CD  GLN   302      35.422  46.711  52.474  1.00  0.00           C  
ATOM   4666  OE1 GLN   302      36.388  45.982  52.716  1.00  0.00           O  
ATOM   4667  NE2 GLN   302      34.907  47.291  53.523  1.00  0.00           N  
ATOM   4668 HE21 GLN   302      35.324  47.165  54.435  1.00  0.00           H  
ATOM   4669 HE22 GLN   302      34.245  48.024  53.310  1.00  0.00           H  
ATOM   4670  C   GLN   302      36.075  46.181  47.430  1.00  0.00           C  
ATOM   4671  O   GLN   302      37.095  46.857  47.336  1.00  0.00           O  
ATOM   4672  N   GLU   303      35.905  45.048  46.727  1.00  0.00           N  
ATOM   4673  H   GLU   303      35.213  44.382  47.042  1.00  0.00           H  
ATOM   4674  CA  GLU   303      36.629  44.803  45.492  1.00  0.00           C  
ATOM   4675  HA  GLU   303      37.648  45.070  45.773  1.00  0.00           H  
ATOM   4676  CB  GLU   303      36.532  43.386  44.942  1.00  0.00           C  
ATOM   4677  HB2 GLU   303      36.351  42.717  45.783  1.00  0.00           H  
ATOM   4678  HB3 GLU   303      35.648  43.442  44.308  1.00  0.00           H  
ATOM   4679  CG  GLU   303      37.825  43.101  44.140  1.00  0.00           C  
ATOM   4680  HG2 GLU   303      37.539  42.203  43.593  1.00  0.00           H  
ATOM   4681  HG3 GLU   303      38.191  43.865  43.453  1.00  0.00           H  
ATOM   4682  CD  GLU   303      39.082  42.780  45.038  1.00  0.00           C  
ATOM   4683  OE1 GLU   303      39.033  42.064  46.088  1.00  0.00           O  
ATOM   4684  OE2 GLU   303      40.156  43.300  44.624  1.00  0.00           O  
ATOM   4685  C   GLU   303      36.314  45.750  44.355  1.00  0.00           C  
ATOM   4686  O   GLU   303      37.188  46.410  43.770  1.00  0.00           O  
ATOM   4687  N   VAL   304      35.086  45.680  43.916  1.00  0.00           N  
ATOM   4688  H   VAL   304      34.364  45.217  44.450  1.00  0.00           H  
ATOM   4689  CA  VAL   304      34.568  46.400  42.716  1.00  0.00           C  
ATOM   4690  HA  VAL   304      35.191  46.130  41.863  1.00  0.00           H  
ATOM   4691  CB  VAL   304      33.161  45.848  42.465  1.00  0.00           C  
ATOM   4692  HB  VAL   304      32.516  45.752  43.338  1.00  0.00           H  
ATOM   4693  CG1 VAL   304      32.333  46.694  41.511  1.00  0.00           C  
ATOM   4694 HG11 VAL   304      32.785  46.896  40.540  1.00  0.00           H  
ATOM   4695 HG12 VAL   304      31.428  46.102  41.374  1.00  0.00           H  
ATOM   4696 HG13 VAL   304      31.975  47.566  42.057  1.00  0.00           H  
ATOM   4697  CG2 VAL   304      33.225  44.535  41.893  1.00  0.00           C  
ATOM   4698 HG21 VAL   304      33.530  43.811  42.649  1.00  0.00           H  
ATOM   4699 HG22 VAL   304      32.261  44.077  41.671  1.00  0.00           H  
ATOM   4700 HG23 VAL   304      33.792  44.437  40.967  1.00  0.00           H  
ATOM   4701  C   VAL   304      34.651  47.917  42.786  1.00  0.00           C  
ATOM   4702  O   VAL   304      34.818  48.615  41.763  1.00  0.00           O  
ATOM   4703  N   GLY   305      34.450  48.364  44.037  1.00  0.00           N  
ATOM   4704  H   GLY   305      34.095  47.651  44.658  1.00  0.00           H  
ATOM   4705  CA  GLY   305      34.564  49.762  44.446  1.00  0.00           C  
ATOM   4706  HA2 GLY   305      33.843  50.372  43.900  1.00  0.00           H  
ATOM   4707  HA3 GLY   305      34.322  49.892  45.501  1.00  0.00           H  
ATOM   4708  C   GLY   305      35.954  50.320  44.289  1.00  0.00           C  
ATOM   4709  O   GLY   305      36.151  51.422  43.805  1.00  0.00           O  
ATOM   4710  N   ARG   306      36.961  49.568  44.591  1.00  0.00           N  
ATOM   4711  H   ARG   306      36.706  48.738  45.107  1.00  0.00           H  
ATOM   4712  CA  ARG   306      38.370  49.932  44.529  1.00  0.00           C  
ATOM   4713  HA  ARG   306      38.428  51.001  44.737  1.00  0.00           H  
ATOM   4714  CB  ARG   306      39.193  49.060  45.547  1.00  0.00           C  
ATOM   4715  HB2 ARG   306      38.701  49.104  46.519  1.00  0.00           H  
ATOM   4716  HB3 ARG   306      39.116  47.996  45.326  1.00  0.00           H  
ATOM   4717  CG  ARG   306      40.640  49.538  45.803  1.00  0.00           C  
ATOM   4718  HG2 ARG   306      41.069  49.820  44.842  1.00  0.00           H  
ATOM   4719  HG3 ARG   306      40.732  50.448  46.396  1.00  0.00           H  
ATOM   4720  CD  ARG   306      41.521  48.453  46.383  1.00  0.00           C  
ATOM   4721  HD2 ARG   306      41.037  47.988  47.242  1.00  0.00           H  
ATOM   4722  HD3 ARG   306      41.840  47.648  45.720  1.00  0.00           H  
ATOM   4723  NE  ARG   306      42.810  49.023  46.724  1.00  0.00           N  
ATOM   4724  HE  ARG   306      42.938  50.016  46.590  1.00  0.00           H  
ATOM   4725  CZ  ARG   306      43.827  48.394  47.281  1.00  0.00           C  
ATOM   4726  NH1 ARG   306      43.801  47.073  47.462  1.00  0.00           N  
ATOM   4727 HH11 ARG   306      43.047  46.460  47.184  1.00  0.00           H  
ATOM   4728 HH12 ARG   306      44.528  46.682  48.045  1.00  0.00           H  
ATOM   4729  NH2 ARG   306      44.904  49.046  47.649  1.00  0.00           N  
ATOM   4730 HH21 ARG   306      44.963  50.027  47.418  1.00  0.00           H  
ATOM   4731 HH22 ARG   306      45.528  48.632  48.327  1.00  0.00           H  
ATOM   4732  C   ARG   306      38.847  49.724  43.057  1.00  0.00           C  
ATOM   4733  O   ARG   306      39.686  50.479  42.585  1.00  0.00           O  
ATOM   4734  N   THR   307      38.317  48.705  42.359  1.00  0.00           N  
ATOM   4735  H   THR   307      37.612  48.194  42.871  1.00  0.00           H  
ATOM   4736  CA  THR   307      38.667  48.385  40.940  1.00  0.00           C  
ATOM   4737  HA  THR   307      39.746  48.290  40.818  1.00  0.00           H  
ATOM   4738  CB  THR   307      38.065  47.041  40.400  1.00  0.00           C  
ATOM   4739  HB  THR   307      36.980  47.122  40.345  1.00  0.00           H  
ATOM   4740  CG2 THR   307      38.621  46.635  39.027  1.00  0.00           C  
ATOM   4741 HG21 THR   307      39.696  46.794  38.953  1.00  0.00           H  
ATOM   4742 HG22 THR   307      38.368  45.588  38.862  1.00  0.00           H  
ATOM   4743 HG23 THR   307      38.076  47.165  38.245  1.00  0.00           H  
ATOM   4744  OG1 THR   307      38.204  45.954  41.348  1.00  0.00           O  
ATOM   4745  HG1 THR   307      37.760  46.244  42.148  1.00  0.00           H  
ATOM   4746  C   THR   307      38.399  49.513  39.997  1.00  0.00           C  
ATOM   4747  O   THR   307      39.348  49.984  39.295  1.00  0.00           O  
ATOM   4748  N   TYR   308      37.111  49.807  39.834  1.00  0.00           N  
ATOM   4749  H   TYR   308      36.443  49.436  40.494  1.00  0.00           H  
ATOM   4750  CA  TYR   308      36.566  50.654  38.788  1.00  0.00           C  
ATOM   4751  HA  TYR   308      37.006  50.433  37.816  1.00  0.00           H  
ATOM   4752  CB  TYR   308      35.007  50.518  38.527  1.00  0.00           C  
ATOM   4753  HB2 TYR   308      34.355  50.798  39.355  1.00  0.00           H  
ATOM   4754  HB3 TYR   308      34.734  51.229  37.747  1.00  0.00           H  
ATOM   4755  CG  TYR   308      34.591  49.088  38.084  1.00  0.00           C  
ATOM   4756  CD1 TYR   308      33.316  48.593  38.382  1.00  0.00           C  
ATOM   4757  HD1 TYR   308      32.751  49.069  39.170  1.00  0.00           H  
ATOM   4758  CE1 TYR   308      32.832  47.362  37.922  1.00  0.00           C  
ATOM   4759  HE1 TYR   308      31.965  46.882  38.350  1.00  0.00           H  
ATOM   4760  CZ  TYR   308      33.490  46.754  36.909  1.00  0.00           C  
ATOM   4761  OH  TYR   308      33.103  45.522  36.477  1.00  0.00           O  
ATOM   4762  HH  TYR   308      32.624  45.020  37.141  1.00  0.00           H  
ATOM   4763  CE2 TYR   308      34.761  47.208  36.488  1.00  0.00           C  
ATOM   4764  HE2 TYR   308      35.401  46.646  35.824  1.00  0.00           H  
ATOM   4765  CD2 TYR   308      35.262  48.437  37.012  1.00  0.00           C  
ATOM   4766  HD2 TYR   308      36.223  48.755  36.636  1.00  0.00           H  
ATOM   4767  C   TYR   308      36.881  52.021  39.110  1.00  0.00           C  
ATOM   4768  O   TYR   308      36.639  52.544  40.196  1.00  0.00           O  
ATOM   4769  N   ASP   309      37.519  52.776  38.132  1.00  0.00           N  
ATOM   4770  H   ASP   309      38.053  52.269  37.441  1.00  0.00           H  
ATOM   4771  CA  ASP   309      37.497  54.246  38.155  1.00  0.00           C  
ATOM   4772  HA  ASP   309      36.780  54.620  38.886  1.00  0.00           H  
ATOM   4773  CB  ASP   309      38.912  54.734  38.536  1.00  0.00           C  
ATOM   4774  HB2 ASP   309      39.227  54.236  39.454  1.00  0.00           H  
ATOM   4775  HB3 ASP   309      39.710  54.592  37.807  1.00  0.00           H  
ATOM   4776  CG  ASP   309      38.996  56.260  38.780  1.00  0.00           C  
ATOM   4777  OD1 ASP   309      37.978  56.996  38.614  1.00  0.00           O  
ATOM   4778  OD2 ASP   309      40.047  56.722  39.065  1.00  0.00           O  
ATOM   4779  C   ASP   309      37.163  54.787  36.769  1.00  0.00           C  
ATOM   4780  O   ASP   309      37.823  54.445  35.807  1.00  0.00           O  
ATOM   4781  N   ASP   310      36.106  55.613  36.611  1.00  0.00           N  
ATOM   4782  H   ASP   310      35.554  55.768  37.443  1.00  0.00           H  
ATOM   4783  CA  ASP   310      35.572  56.126  35.325  1.00  0.00           C  
ATOM   4784  HA  ASP   310      35.529  55.307  34.607  1.00  0.00           H  
ATOM   4785  CB  ASP   310      34.130  56.648  35.599  1.00  0.00           C  
ATOM   4786  HB2 ASP   310      34.353  57.435  36.320  1.00  0.00           H  
ATOM   4787  HB3 ASP   310      33.797  57.005  34.624  1.00  0.00           H  
ATOM   4788  CG  ASP   310      33.190  55.607  36.159  1.00  0.00           C  
ATOM   4789  OD1 ASP   310      33.424  54.374  35.942  1.00  0.00           O  
ATOM   4790  OD2 ASP   310      32.146  55.872  36.789  1.00  0.00           O  
ATOM   4791  C   ASP   310      36.515  57.237  34.750  1.00  0.00           C  
ATOM   4792  O   ASP   310      36.492  57.366  33.500  1.00  0.00           O  
ATOM   4793  N   SER   311      37.345  57.814  35.638  1.00  0.00           N  
ATOM   4794  H   SER   311      37.232  57.642  36.627  1.00  0.00           H  
ATOM   4795  CA  SER   311      38.236  58.874  35.235  1.00  0.00           C  
ATOM   4796  HA  SER   311      37.684  59.488  34.524  1.00  0.00           H  
ATOM   4797  CB  SER   311      38.463  59.790  36.471  1.00  0.00           C  
ATOM   4798  HB2 SER   311      38.808  60.757  36.106  1.00  0.00           H  
ATOM   4799  HB3 SER   311      37.537  59.960  37.020  1.00  0.00           H  
ATOM   4800  OG  SER   311      39.452  59.249  37.346  1.00  0.00           O  
ATOM   4801  HG  SER   311      39.105  58.429  37.704  1.00  0.00           H  
ATOM   4802  C   SER   311      39.559  58.391  34.514  1.00  0.00           C  
ATOM   4803  O   SER   311      40.559  59.101  34.342  1.00  0.00           O  
ATOM   4804  N   GLY   312      39.513  57.162  33.985  1.00  0.00           N  
ATOM   4805  H   GLY   312      38.661  56.624  33.912  1.00  0.00           H  
ATOM   4806  CA  GLY   312      40.606  56.601  33.189  1.00  0.00           C  
ATOM   4807  HA2 GLY   312      41.065  57.340  32.532  1.00  0.00           H  
ATOM   4808  HA3 GLY   312      41.469  56.252  33.756  1.00  0.00           H  
ATOM   4809  C   GLY   312      40.121  55.402  32.371  1.00  0.00           C  
ATOM   4810  O   GLY   312      39.307  54.612  32.854  1.00  0.00           O  
ATOM   4811  N   ALA   313      40.575  55.356  31.154  1.00  0.00           N  
ATOM   4812  H   ALA   313      41.261  56.042  30.871  1.00  0.00           H  
ATOM   4813  CA  ALA   313      39.917  54.591  30.077  1.00  0.00           C  
ATOM   4814  HA  ALA   313      39.536  53.669  30.516  1.00  0.00           H  
ATOM   4815  CB  ALA   313      38.805  55.388  29.443  1.00  0.00           C  
ATOM   4816  HB1 ALA   313      39.248  56.283  29.006  1.00  0.00           H  
ATOM   4817  HB2 ALA   313      38.375  54.804  28.629  1.00  0.00           H  
ATOM   4818  HB3 ALA   313      38.041  55.630  30.182  1.00  0.00           H  
ATOM   4819  C   ALA   313      40.923  54.043  28.980  1.00  0.00           C  
ATOM   4820  O   ALA   313      40.821  52.860  28.655  1.00  0.00           O  
ATOM   4821  N   LEU   314      41.823  54.865  28.383  1.00  0.00           N  
ATOM   4822  H   LEU   314      41.753  55.846  28.616  1.00  0.00           H  
ATOM   4823  CA  LEU   314      43.029  54.456  27.569  1.00  0.00           C  
ATOM   4824  HA  LEU   314      42.730  53.601  26.964  1.00  0.00           H  
ATOM   4825  CB  LEU   314      43.462  55.506  26.537  1.00  0.00           C  
ATOM   4826  HB2 LEU   314      42.599  55.587  25.876  1.00  0.00           H  
ATOM   4827  HB3 LEU   314      43.722  56.449  27.018  1.00  0.00           H  
ATOM   4828  CG  LEU   314      44.693  55.259  25.675  1.00  0.00           C  
ATOM   4829  HG  LEU   314      45.574  55.143  26.307  1.00  0.00           H  
ATOM   4830  CD1 LEU   314      44.476  54.069  24.802  1.00  0.00           C  
ATOM   4831 HD11 LEU   314      45.099  54.070  23.909  1.00  0.00           H  
ATOM   4832 HD12 LEU   314      44.460  53.108  25.316  1.00  0.00           H  
ATOM   4833 HD13 LEU   314      43.539  54.143  24.250  1.00  0.00           H  
ATOM   4834  CD2 LEU   314      44.906  56.463  24.760  1.00  0.00           C  
ATOM   4835 HD21 LEU   314      44.917  57.422  25.277  1.00  0.00           H  
ATOM   4836 HD22 LEU   314      45.852  56.345  24.231  1.00  0.00           H  
ATOM   4837 HD23 LEU   314      44.106  56.487  24.019  1.00  0.00           H  
ATOM   4838  C   LEU   314      44.249  54.018  28.412  1.00  0.00           C  
ATOM   4839  O   LEU   314      44.874  54.953  28.995  1.00  0.00           O  
ATOM   4840  OXT LEU   314      44.602  52.804  28.502  1.00  0.00           O  
ATOM   4841  C1  SC1   315      39.686  39.606  33.298  1.00  0.00           C  
ATOM   4842  C2  SC1   315      39.496  38.366  32.378  1.00  0.00           C  
ATOM   4843  C3  SC1   315      39.689  38.656  30.940  1.00  0.00           C  
ATOM   4844  C4  SC1   315      39.741  37.523  29.974  1.00  0.00           C  
ATOM   4845  O1  SC1   315      40.423  39.414  34.236  1.00  0.00           O  
ATOM   4846  O2  SC1   315      39.460  40.718  32.805  1.00  0.00           O  
ATOM   4847  O3  SC1   315      38.752  36.907  29.600  1.00  0.00           O  
ATOM   4848  O4  SC1   315      40.796  37.315  29.436  1.00  0.00           O  
ATOM   4849  H1  SC1   315      38.550  37.855  32.595  1.00  0.00           H  
ATOM   4850  H2  SC1   315      40.219  37.604  32.693  1.00  0.00           H  
ATOM   4851  H3  SC1   315      40.457  39.437  30.888  1.00  0.00           H  
ATOM   4852  H4  SC1   315      38.809  39.272  30.717  1.00  0.00           H  
ATOM   4853 FE   FE1   316      39.899  38.854  35.847  1.00  0.00          FE  
ATOM   4854  O1  FO1   317      38.296  38.940  35.692  1.00  0.00           O  
TER    4855      FO1   317 
ATOM   4855  O1  HH1   318      39.794  36.783  35.286  1.00  0.00           O  
ATOM   4856  H1  HH1   318      39.991  36.376  36.148  1.00  0.00           H  
ATOM   4857  H2  HH1   318      39.501  35.954  34.868  1.00  0.00           H  
TER    4858      HH1   318 
ATOM   4858  C1  RC1   319      35.087  40.220  38.228  1.00  0.00           C  
ATOM   4859  C2  RC1   319      36.437  40.963  38.044  1.00  0.00           C  
ATOM   4860  C3  RC1   319      35.855  43.279  39.039  1.00  0.00           C  
ATOM   4861  C4  RC1   319      35.396  40.798  30.921  1.00  0.00           C  
ATOM   4862  C5  RC1   319      35.727  38.520  31.935  1.00  0.00           C  
ATOM   4863  C6  RC1   319      35.746  40.039  32.177  1.00  0.00           C  
ATOM   4864  C7  RC1   319      36.468  42.492  37.881  1.00  0.00           C  
ATOM   4865  C8  RC1   319      34.756  40.405  33.307  1.00  0.00           C  
ATOM   4866  C9  RC1   319      33.971  42.105  35.064  1.00  0.00           C  
ATOM   4867  C10 RC1   319      34.938  41.888  33.809  1.00  0.00           C  
ATOM   4868  C11 RC1   319      36.801  42.848  35.321  1.00  0.00           C  
ATOM   4869  C12 RC1   319      35.874  43.066  36.556  1.00  0.00           C  
ATOM   4870  N1  RC1   319      34.462  42.537  36.281  1.00  0.00           N  
ATOM   4871  N2  RC1   319      36.343  42.300  34.125  1.00  0.00           N  
ATOM   4872  O1  RC1   319      37.818  43.409  35.248  1.00  0.00           O  
ATOM   4873  O2  RC1   319      32.857  41.800  35.012  1.00  0.00           O  
ATOM   4874  H1  RC1   319      34.476  40.610  39.051  1.00  0.00           H  
ATOM   4875  H2  RC1   319      34.479  40.126  37.320  1.00  0.00           H  
ATOM   4876  H3  RC1   319      36.955  40.575  37.159  1.00  0.00           H  
ATOM   4877  H4  RC1   319      37.122  40.693  38.858  1.00  0.00           H  
ATOM   4878  H5  RC1   319      36.364  43.110  39.996  1.00  0.00           H  
ATOM   4879  H6  RC1   319      34.894  42.804  39.271  1.00  0.00           H  
ATOM   4880  H7  RC1   319      35.725  44.328  38.748  1.00  0.00           H  
ATOM   4881  H8  RC1   319      35.928  40.376  30.059  1.00  0.00           H  
ATOM   4882  H9  RC1   319      35.736  41.839  30.970  1.00  0.00           H  
ATOM   4883  H10 RC1   319      34.343  40.720  30.623  1.00  0.00           H  
ATOM   4884  H11 RC1   319      36.202  37.990  32.770  1.00  0.00           H  
ATOM   4885  H12 RC1   319      34.773  38.040  31.684  1.00  0.00           H  
ATOM   4886  H13 RC1   319      37.525  42.781  37.846  1.00  0.00           H  
ATOM   4887  H14 RC1   319      34.935  39.739  34.160  1.00  0.00           H  
ATOM   4888  H15 RC1   319      33.741  40.350  32.895  1.00  0.00           H  
ATOM   4889  H16 RC1   319      35.829  44.162  36.596  1.00  0.00           H  
ATOM   4890  H17 RC1   319      33.694  42.775  36.897  1.00  0.00           H  
ATOM   4891  H18 RC1   319      37.075  42.098  33.455  1.00  0.00           H  
ATOM   4892  H19 RC1   319      34.568  42.518  32.991  1.00  0.00           H  
ATOM   4893  H20 RC1   319      36.295  38.171  31.063  1.00  0.00           H  
ATOM   4894  H21 RC1   319      36.763  40.336  32.457  1.00  0.00           H  
ATOM   4895  H22 RC1   319      35.328  39.178  38.470  1.00  0.00           H  
TER    4896      RC1   319 
ATOM   4896 Na+  Na+   320      58.412  55.161  19.306  1.00  0.00          NA  
TER    4897      Na+   320 
ATOM   4897 Na+  Na+   321       0.835  60.735  48.387  1.00  0.00          NA  
TER    4898      Na+   321 
ATOM   4898 Na+  Na+   322      16.455  59.895  29.780  1.00  0.00          NA  
TER    4899      Na+   322 
ATOM   4899 Na+  Na+   323      29.868  62.947  35.541  1.00  0.00          NA  
TER    4900      Na+   323 
ATOM   4900 Na+  Na+   324      34.988   3.388   2.913  1.00  0.00          NA  
TER    4901      Na+   324 
ATOM   4901 Na+  Na+   325      41.609   6.094  68.493  1.00  0.00          NA  
TER    4902      Na+   325 
ATOM   4902 Na+  Na+   326       0.621  43.432  46.317  1.00  0.00          NA  
TER    4903      Na+   326 
ATOM   4903 Na+  Na+   327      61.783  25.699  13.053  1.00  0.00          NA  
TER    4904      Na+   327 
ATOM   4904  O   WAT   328      26.441   8.403  43.326  1.00  0.00           O  
ATOM   4905  H1  WAT   328      26.008   9.017  43.920  1.00  0.00           H  
ATOM   4906  H2  WAT   328      26.183   7.539  43.645  1.00  0.00           H  
TER    4907      WAT   328 
ATOM   4907  O   WAT   329      55.511  28.709   1.141  1.00  0.00           O  
ATOM   4908  H1  WAT   329      56.138  28.840   1.852  1.00  0.00           H  
ATOM   4909  H2  WAT   329      55.727  27.846   0.787  1.00  0.00           H  
TER    4910      WAT   329 
ATOM   4910  O   WAT   330      63.038   3.644  70.797  1.00  0.00           O  
ATOM   4911  H1  WAT   330      63.017   2.691  70.892  1.00  0.00           H  
ATOM   4912  H2  WAT   330      62.150   3.878  70.529  1.00  0.00           H  
TER    4913      WAT   330 
ATOM   4913  O   WAT   331       4.954  35.059  12.429  1.00  0.00           O  
ATOM   4914  H1  WAT   331       4.695  34.412  13.086  1.00  0.00           H  
ATOM   4915  H2  WAT   331       4.127  35.372  12.062  1.00  0.00           H  
TER    4916      WAT   331 
ATOM   4916  O   WAT   332      64.005  64.205  43.713  1.00  0.00           O  
ATOM   4917  H1  WAT   332      63.108  63.907  43.563  1.00  0.00           H  
ATOM   4918  H2  WAT   332      64.113  64.172  44.663  1.00  0.00           H  
TER    4919      WAT   332 
ATOM   4919  O   WAT   333      66.408  11.955  45.077  1.00  0.00           O  
ATOM   4920  H1  WAT   333      67.119  12.226  44.496  1.00  0.00           H  
ATOM   4921  H2  WAT   333      66.552  11.019  45.212  1.00  0.00           H  
TER    4922      WAT   333 
ATOM   4922  O   WAT   334      75.560  41.302  19.849  1.00  0.00           O  
ATOM   4923  H1  WAT   334      75.226  40.959  20.678  1.00  0.00           H  
ATOM   4924  H2  WAT   334      75.681  42.238  20.009  1.00  0.00           H  
TER    4925      WAT   334 
ATOM   4925  O   WAT   335      21.181  50.768  12.425  1.00  0.00           O  
ATOM   4926  H1  WAT   335      20.539  50.212  11.984  1.00  0.00           H  
ATOM   4927  H2  WAT   335      20.682  51.536  12.702  1.00  0.00           H  
TER    4928      WAT   335 
ATOM   4928  O   WAT   336      61.806  57.128  10.660  1.00  0.00           O  
ATOM   4929  H1  WAT   336      61.906  58.036  10.376  1.00  0.00           H  
ATOM   4930  H2  WAT   336      61.577  57.191  11.587  1.00  0.00           H  
TER    4931      WAT   336
[truncated: 3,118,676 more chars]
