# Supplementary material for: Three distinct strategies lead to programmable aliphatic C−H oxidation in bicyclomycin biosynthesis
Source: Nat Commun. 2025 May 19;16:4651. doi: 10.1038/s41467-025-58997-8 (PMC12089406; doi:10.1038/s41467-025-58997-8)
Supplement: Supplementary file 5 — Source Data 2 [file 41467_2025_58997_MOESM5_ESM.zip › initial and final configurations for MD/Final MD snapshot of the reactant FeIV-oxo species of T307A SsBcmE in complex with 1.pdb]

CRYST1   70.700   70.936   84.010  90.00  90.00  90.00               1
ATOM      1  N   MET     1      24.702  53.528  29.866  1.00  0.00           N  
ATOM      2  H1  MET     1      25.550  53.315  29.360  1.00  0.00           H  
ATOM      3  H2  MET     1      24.777  54.447  30.279  1.00  0.00           H  
ATOM      4  H3  MET     1      23.933  53.656  29.224  1.00  0.00           H  
ATOM      5  CA  MET     1      24.285  52.650  30.938  1.00  0.00           C  
ATOM      6  HA  MET     1      23.850  51.740  30.526  1.00  0.00           H  
ATOM      7  CB  MET     1      25.504  52.297  31.822  1.00  0.00           C  
ATOM      8  HB2 MET     1      26.376  51.997  31.240  1.00  0.00           H  
ATOM      9  HB3 MET     1      25.761  53.229  32.325  1.00  0.00           H  
ATOM     10  CG  MET     1      25.254  51.338  33.048  1.00  0.00           C  
ATOM     11  HG2 MET     1      26.279  51.022  33.243  1.00  0.00           H  
ATOM     12  HG3 MET     1      24.867  51.806  33.953  1.00  0.00           H  
ATOM     13  SD  MET     1      24.325  49.832  32.637  1.00  0.00           S  
ATOM     14  CE  MET     1      25.668  48.867  32.005  1.00  0.00           C  
ATOM     15  HE1 MET     1      26.426  48.616  32.748  1.00  0.00           H  
ATOM     16  HE2 MET     1      25.303  47.969  31.508  1.00  0.00           H  
ATOM     17  HE3 MET     1      26.050  49.432  31.155  1.00  0.00           H  
ATOM     18  C   MET     1      23.224  53.358  31.721  1.00  0.00           C  
ATOM     19  O   MET     1      23.344  54.553  32.001  1.00  0.00           O  
ATOM     20  N   ALA     2      22.061  52.712  31.986  1.00  0.00           N  
ATOM     21  H   ALA     2      22.030  51.733  31.740  1.00  0.00           H  
ATOM     22  CA  ALA     2      20.898  53.268  32.652  1.00  0.00           C  
ATOM     23  HA  ALA     2      20.514  54.196  32.229  1.00  0.00           H  
ATOM     24  CB  ALA     2      19.833  52.217  32.568  1.00  0.00           C  
ATOM     25  HB1 ALA     2      19.468  52.174  31.542  1.00  0.00           H  
ATOM     26  HB2 ALA     2      20.058  51.179  32.811  1.00  0.00           H  
ATOM     27  HB3 ALA     2      18.933  52.616  33.038  1.00  0.00           H  
ATOM     28  C   ALA     2      21.159  53.567  34.098  1.00  0.00           C  
ATOM     29  O   ALA     2      21.997  53.020  34.833  1.00  0.00           O  
ATOM     30  N   SER     3      20.279  54.486  34.621  1.00  0.00           N  
ATOM     31  H   SER     3      19.568  54.876  34.019  1.00  0.00           H  
ATOM     32  CA  SER     3      20.228  54.835  36.058  1.00  0.00           C  
ATOM     33  HA  SER     3      21.248  54.932  36.429  1.00  0.00           H  
ATOM     34  CB  SER     3      19.475  56.128  36.238  1.00  0.00           C  
ATOM     35  HB2 SER     3      19.413  56.458  37.275  1.00  0.00           H  
ATOM     36  HB3 SER     3      20.005  56.896  35.676  1.00  0.00           H  
ATOM     37  OG  SER     3      18.105  55.955  35.836  1.00  0.00           O  
ATOM     38  HG  SER     3      17.981  56.202  34.917  1.00  0.00           H  
ATOM     39  C   SER     3      19.584  53.731  36.954  1.00  0.00           C  
ATOM     40  O   SER     3      18.799  52.892  36.520  1.00  0.00           O  
ATOM     41  N   PRO     4      19.992  53.561  38.241  1.00  0.00           N  
ATOM     42  CD  PRO     4      20.643  54.574  39.034  1.00  0.00           C  
ATOM     43  HD2 PRO     4      20.132  55.535  39.103  1.00  0.00           H  
ATOM     44  HD3 PRO     4      21.652  54.801  38.691  1.00  0.00           H  
ATOM     45  CG  PRO     4      20.660  53.980  40.453  1.00  0.00           C  
ATOM     46  HG2 PRO     4      19.793  54.312  41.024  1.00  0.00           H  
ATOM     47  HG3 PRO     4      21.571  54.366  40.912  1.00  0.00           H  
ATOM     48  CB  PRO     4      20.525  52.525  40.223  1.00  0.00           C  
ATOM     49  HB2 PRO     4      20.104  52.121  41.144  1.00  0.00           H  
ATOM     50  HB3 PRO     4      21.475  52.012  40.072  1.00  0.00           H  
ATOM     51  CA  PRO     4      19.565  52.417  39.037  1.00  0.00           C  
ATOM     52  HA  PRO     4      19.682  51.474  38.503  1.00  0.00           H  
ATOM     53  C   PRO     4      18.100  52.445  39.495  1.00  0.00           C  
ATOM     54  O   PRO     4      17.474  53.474  39.638  1.00  0.00           O  
ATOM     55  N   ASP     5      17.568  51.227  39.697  1.00  0.00           N  
ATOM     56  H   ASP     5      18.142  50.422  39.488  1.00  0.00           H  
ATOM     57  CA  ASP     5      16.327  51.034  40.353  1.00  0.00           C  
ATOM     58  HA  ASP     5      15.541  51.619  39.874  1.00  0.00           H  
ATOM     59  CB  ASP     5      15.923  49.536  40.188  1.00  0.00           C  
ATOM     60  HB2 ASP     5      15.511  49.447  39.183  1.00  0.00           H  
ATOM     61  HB3 ASP     5      16.802  48.903  40.311  1.00  0.00           H  
ATOM     62  CG  ASP     5      14.748  49.158  41.115  1.00  0.00           C  
ATOM     63  OD1 ASP     5      13.848  49.970  41.291  1.00  0.00           O  
ATOM     64  OD2 ASP     5      14.822  47.977  41.581  1.00  0.00           O  
ATOM     65  C   ASP     5      16.413  51.452  41.795  1.00  0.00           C  
ATOM     66  O   ASP     5      16.902  50.761  42.661  1.00  0.00           O  
ATOM     67  N   SER     6      15.842  52.607  42.112  1.00  0.00           N  
ATOM     68  H   SER     6      15.318  53.087  41.395  1.00  0.00           H  
ATOM     69  CA  SER     6      15.759  53.144  43.504  1.00  0.00           C  
ATOM     70  HA  SER     6      16.768  53.383  43.838  1.00  0.00           H  
ATOM     71  CB  SER     6      14.850  54.408  43.571  1.00  0.00           C  
ATOM     72  HB2 SER     6      14.940  54.896  44.542  1.00  0.00           H  
ATOM     73  HB3 SER     6      15.316  55.123  42.894  1.00  0.00           H  
ATOM     74  OG  SER     6      13.540  54.086  43.204  1.00  0.00           O  
ATOM     75  HG  SER     6      13.094  54.931  43.106  1.00  0.00           H  
ATOM     76  C   SER     6      15.069  52.212  44.573  1.00  0.00           C  
ATOM     77  O   SER     6      15.427  52.257  45.751  1.00  0.00           O  
ATOM     78  N   ALA     7      14.262  51.198  44.145  1.00  0.00           N  
ATOM     79  H   ALA     7      13.927  51.055  43.202  1.00  0.00           H  
ATOM     80  CA  ALA     7      13.703  50.217  45.118  1.00  0.00           C  
ATOM     81  HA  ALA     7      13.359  50.729  46.017  1.00  0.00           H  
ATOM     82  CB  ALA     7      12.406  49.571  44.443  1.00  0.00           C  
ATOM     83  HB1 ALA     7      12.121  48.620  44.892  1.00  0.00           H  
ATOM     84  HB2 ALA     7      11.543  50.234  44.521  1.00  0.00           H  
ATOM     85  HB3 ALA     7      12.584  49.453  43.374  1.00  0.00           H  
ATOM     86  C   ALA     7      14.615  49.146  45.571  1.00  0.00           C  
ATOM     87  O   ALA     7      14.513  48.663  46.682  1.00  0.00           O  
ATOM     88  N   THR     8      15.730  48.764  44.802  1.00  0.00           N  
ATOM     89  H   THR     8      15.891  49.216  43.913  1.00  0.00           H  
ATOM     90  CA  THR     8      16.803  47.770  45.152  1.00  0.00           C  
ATOM     91  HA  THR     8      16.658  47.190  46.064  1.00  0.00           H  
ATOM     92  CB  THR     8      16.793  46.769  43.898  1.00  0.00           C  
ATOM     93  HB  THR     8      17.622  46.070  44.012  1.00  0.00           H  
ATOM     94  CG2 THR     8      15.557  45.882  43.905  1.00  0.00           C  
ATOM     95 HG21 THR     8      14.622  46.442  43.916  1.00  0.00           H  
ATOM     96 HG22 THR     8      15.508  45.314  42.976  1.00  0.00           H  
ATOM     97 HG23 THR     8      15.638  45.128  44.688  1.00  0.00           H  
ATOM     98  OG1 THR     8      17.067  47.348  42.653  1.00  0.00           O  
ATOM     99  HG1 THR     8      16.230  47.557  42.231  1.00  0.00           H  
ATOM    100  C   THR     8      18.178  48.358  45.215  1.00  0.00           C  
ATOM    101  O   THR     8      19.199  47.661  45.271  1.00  0.00           O  
ATOM    102  N   LEU     9      18.243  49.773  45.248  1.00  0.00           N  
ATOM    103  H   LEU     9      17.376  50.291  45.243  1.00  0.00           H  
ATOM    104  CA  LEU     9      19.391  50.575  45.553  1.00  0.00           C  
ATOM    105  HA  LEU     9      20.161  50.263  44.848  1.00  0.00           H  
ATOM    106  CB  LEU     9      18.994  52.061  45.225  1.00  0.00           C  
ATOM    107  HB2 LEU     9      18.683  52.136  44.183  1.00  0.00           H  
ATOM    108  HB3 LEU     9      18.163  52.298  45.890  1.00  0.00           H  
ATOM    109  CG  LEU     9      20.200  52.996  45.466  1.00  0.00           C  
ATOM    110  HG  LEU     9      20.528  52.906  46.502  1.00  0.00           H  
ATOM    111  CD1 LEU     9      21.462  52.846  44.571  1.00  0.00           C  
ATOM    112 HD11 LEU     9      21.252  53.068  43.525  1.00  0.00           H  
ATOM    113 HD12 LEU     9      22.370  53.353  44.898  1.00  0.00           H  
ATOM    114 HD13 LEU     9      21.726  51.789  44.540  1.00  0.00           H  
ATOM    115  CD2 LEU     9      19.735  54.335  45.154  1.00  0.00           C  
ATOM    116 HD21 LEU     9      19.287  54.474  44.169  1.00  0.00           H  
ATOM    117 HD22 LEU     9      18.974  54.611  45.884  1.00  0.00           H  
ATOM    118 HD23 LEU     9      20.583  55.017  45.208  1.00  0.00           H  
ATOM    119  C   LEU     9      19.918  50.314  46.968  1.00  0.00           C  
ATOM    120  O   LEU     9      19.265  50.882  47.872  1.00  0.00           O  
ATOM    121  N   ARG    10      21.005  49.627  47.144  1.00  0.00           N  
ATOM    122  H   ARG    10      21.524  49.298  46.343  1.00  0.00           H  
ATOM    123  CA  ARG    10      21.512  49.414  48.468  1.00  0.00           C  
ATOM    124  HA  ARG    10      20.701  49.487  49.192  1.00  0.00           H  
ATOM    125  CB  ARG    10      22.053  47.978  48.691  1.00  0.00           C  
ATOM    126  HB2 ARG    10      23.030  47.908  48.213  1.00  0.00           H  
ATOM    127  HB3 ARG    10      22.145  47.839  49.768  1.00  0.00           H  
ATOM    128  CG  ARG    10      21.080  46.822  48.178  1.00  0.00           C  
ATOM    129  HG2 ARG    10      20.732  46.858  47.146  1.00  0.00           H  
ATOM    130  HG3 ARG    10      21.642  45.888  48.132  1.00  0.00           H  
ATOM    131  CD  ARG    10      19.888  46.646  49.141  1.00  0.00           C  
ATOM    132  HD2 ARG    10      20.353  46.565  50.123  1.00  0.00           H  
ATOM    133  HD3 ARG    10      19.360  47.598  49.086  1.00  0.00           H  
ATOM    134  NE  ARG    10      18.976  45.526  48.767  1.00  0.00           N  
ATOM    135  HE  ARG    10      19.288  44.577  48.618  1.00  0.00           H  
ATOM    136  CZ  ARG    10      17.650  45.650  48.537  1.00  0.00           C  
ATOM    137  NH1 ARG    10      16.962  46.772  48.778  1.00  0.00           N  
ATOM    138 HH11 ARG    10      17.404  47.465  49.364  1.00  0.00           H  
ATOM    139 HH12 ARG    10      15.986  46.894  48.550  1.00  0.00           H  
ATOM    140  NH2 ARG    10      17.099  44.667  47.970  1.00  0.00           N  
ATOM    141 HH21 ARG    10      17.654  43.826  47.892  1.00  0.00           H  
ATOM    142 HH22 ARG    10      16.120  44.626  47.723  1.00  0.00           H  
ATOM    143  C   ARG    10      22.539  50.498  48.912  1.00  0.00           C  
ATOM    144  O   ARG    10      22.701  51.366  48.063  1.00  0.00           O  
ATOM    145  N   GLU    11      23.092  50.453  50.086  1.00  0.00           N  
ATOM    146  H   GLU    11      22.772  49.739  50.725  1.00  0.00           H  
ATOM    147  CA  GLU    11      24.258  51.215  50.477  1.00  0.00           C  
ATOM    148  HA  GLU    11      24.029  52.249  50.221  1.00  0.00           H  
ATOM    149  CB  GLU    11      24.368  51.165  52.002  1.00  0.00           C  
ATOM    150  HB2 GLU    11      24.968  52.036  52.268  1.00  0.00           H  
ATOM    151  HB3 GLU    11      23.362  51.439  52.321  1.00  0.00           H  
ATOM    152  CG  GLU    11      24.913  49.895  52.686  1.00  0.00           C  
ATOM    153  HG2 GLU    11      25.967  49.763  52.444  1.00  0.00           H  
ATOM    154  HG3 GLU    11      24.908  49.958  53.774  1.00  0.00           H  
ATOM    155  CD  GLU    11      24.062  48.728  52.216  1.00  0.00           C  
ATOM    156  OE1 GLU    11      22.916  48.612  52.691  1.00  0.00           O  
ATOM    157  OE2 GLU    11      24.586  47.755  51.582  1.00  0.00           O  
ATOM    158  C   GLU    11      25.555  50.745  49.729  1.00  0.00           C  
ATOM    159  O   GLU    11      25.566  49.532  49.327  1.00  0.00           O  
ATOM    160  N   PRO    12      26.605  51.501  49.689  1.00  0.00           N  
ATOM    161  CD  PRO    12      26.712  52.906  50.102  1.00  0.00           C  
ATOM    162  HD2 PRO    12      26.587  53.069  51.172  1.00  0.00           H  
ATOM    163  HD3 PRO    12      25.988  53.447  49.492  1.00  0.00           H  
ATOM    164  CG  PRO    12      28.131  53.395  49.849  1.00  0.00           C  
ATOM    165  HG2 PRO    12      28.788  53.412  50.718  1.00  0.00           H  
ATOM    166  HG3 PRO    12      28.148  54.297  49.237  1.00  0.00           H  
ATOM    167  CB  PRO    12      28.596  52.267  48.956  1.00  0.00           C  
ATOM    168  HB2 PRO    12      29.682  52.330  49.015  1.00  0.00           H  
ATOM    169  HB3 PRO    12      28.367  52.566  47.933  1.00  0.00           H  
ATOM    170  CA  PRO    12      27.902  50.975  49.253  1.00  0.00           C  
ATOM    171  HA  PRO    12      27.666  50.510  48.296  1.00  0.00           H  
ATOM    172  C   PRO    12      28.661  49.953  50.128  1.00  0.00           C  
ATOM    173  O   PRO    12      28.462  49.860  51.322  1.00  0.00           O  
ATOM    174  N   VAL    13      29.542  49.150  49.456  1.00  0.00           N  
ATOM    175  H   VAL    13      29.811  49.318  48.497  1.00  0.00           H  
ATOM    176  CA  VAL    13      30.436  48.242  50.023  1.00  0.00           C  
ATOM    177  HA  VAL    13      29.817  47.505  50.534  1.00  0.00           H  
ATOM    178  CB  VAL    13      31.134  47.293  48.974  1.00  0.00           C  
ATOM    179  HB  VAL    13      31.696  47.905  48.269  1.00  0.00           H  
ATOM    180  CG1 VAL    13      32.170  46.322  49.639  1.00  0.00           C  
ATOM    181 HG11 VAL    13      33.071  46.917  49.790  1.00  0.00           H  
ATOM    182 HG12 VAL    13      31.636  45.975  50.524  1.00  0.00           H  
ATOM    183 HG13 VAL    13      32.444  45.439  49.063  1.00  0.00           H  
ATOM    184  CG2 VAL    13      29.996  46.394  48.411  1.00  0.00           C  
ATOM    185 HG21 VAL    13      30.364  45.720  47.638  1.00  0.00           H  
ATOM    186 HG22 VAL    13      29.568  45.706  49.140  1.00  0.00           H  
ATOM    187 HG23 VAL    13      29.224  47.045  48.000  1.00  0.00           H  
ATOM    188  C   VAL    13      31.462  48.983  50.923  1.00  0.00           C  
ATOM    189  O   VAL    13      32.082  49.973  50.542  1.00  0.00           O  
ATOM    190  N   VAL    14      31.763  48.399  52.083  1.00  0.00           N  
ATOM    191  H   VAL    14      31.408  47.489  52.341  1.00  0.00           H  
ATOM    192  CA  VAL    14      32.762  48.932  53.059  1.00  0.00           C  
ATOM    193  HA  VAL    14      32.466  49.974  53.180  1.00  0.00           H  
ATOM    194  CB  VAL    14      32.721  48.340  54.509  1.00  0.00           C  
ATOM    195  HB  VAL    14      33.184  47.354  54.561  1.00  0.00           H  
ATOM    196  CG1 VAL    14      33.478  49.219  55.471  1.00  0.00           C  
ATOM    197 HG11 VAL    14      34.558  49.255  55.325  1.00  0.00           H  
ATOM    198 HG12 VAL    14      33.068  50.229  55.457  1.00  0.00           H  
ATOM    199 HG13 VAL    14      33.242  48.966  56.504  1.00  0.00           H  
ATOM    200  CG2 VAL    14      31.294  48.187  55.005  1.00  0.00           C  
ATOM    201 HG21 VAL    14      30.712  49.088  54.812  1.00  0.00           H  
ATOM    202 HG22 VAL    14      30.826  47.395  54.420  1.00  0.00           H  
ATOM    203 HG23 VAL    14      31.326  47.946  56.067  1.00  0.00           H  
ATOM    204  C   VAL    14      34.212  48.929  52.523  1.00  0.00           C  
ATOM    205  O   VAL    14      34.689  47.830  52.152  1.00  0.00           O  
ATOM    206  N   LEU    15      35.012  49.970  52.670  1.00  0.00           N  
ATOM    207  H   LEU    15      34.572  50.792  53.058  1.00  0.00           H  
ATOM    208  CA  LEU    15      36.422  49.953  52.344  1.00  0.00           C  
ATOM    209  HA  LEU    15      36.673  48.993  51.894  1.00  0.00           H  
ATOM    210  CB  LEU    15      36.593  51.041  51.231  1.00  0.00           C  
ATOM    211  HB2 LEU    15      35.925  50.873  50.386  1.00  0.00           H  
ATOM    212  HB3 LEU    15      36.367  52.012  51.673  1.00  0.00           H  
ATOM    213  CG  LEU    15      38.113  51.171  50.783  1.00  0.00           C  
ATOM    214  HG  LEU    15      38.873  51.281  51.556  1.00  0.00           H  
ATOM    215  CD1 LEU    15      38.410  49.958  49.953  1.00  0.00           C  
ATOM    216 HD11 LEU    15      37.592  49.698  49.281  1.00  0.00           H  
ATOM    217 HD12 LEU    15      39.338  50.041  49.387  1.00  0.00           H  
ATOM    218 HD13 LEU    15      38.640  49.058  50.523  1.00  0.00           H  
ATOM    219  CD2 LEU    15      38.108  52.410  49.871  1.00  0.00           C  
ATOM    220 HD21 LEU    15      37.785  53.306  50.402  1.00  0.00           H  
ATOM    221 HD22 LEU    15      39.050  52.611  49.361  1.00  0.00           H  
ATOM    222 HD23 LEU    15      37.422  52.255  49.038  1.00  0.00           H  
ATOM    223  C   LEU    15      37.322  50.111  53.566  1.00  0.00           C  
ATOM    224  O   LEU    15      37.508  51.245  54.038  1.00  0.00           O  
ATOM    225  N   PRO    16      37.879  48.992  54.196  1.00  0.00           N  
ATOM    226  CD  PRO    16      37.762  47.599  53.754  1.00  0.00           C  
ATOM    227  HD2 PRO    16      38.015  47.479  52.700  1.00  0.00           H  
ATOM    228  HD3 PRO    16      36.700  47.382  53.870  1.00  0.00           H  
ATOM    229  CG  PRO    16      38.682  46.888  54.773  1.00  0.00           C  
ATOM    230  HG2 PRO    16      39.635  46.567  54.352  1.00  0.00           H  
ATOM    231  HG3 PRO    16      38.163  46.001  55.137  1.00  0.00           H  
ATOM    232  CB  PRO    16      38.874  47.750  55.933  1.00  0.00           C  
ATOM    233  HB2 PRO    16      39.885  47.553  56.290  1.00  0.00           H  
ATOM    234  HB3 PRO    16      38.006  47.596  56.574  1.00  0.00           H  
ATOM    235  CA  PRO    16      38.742  49.204  55.371  1.00  0.00           C  
ATOM    236  HA  PRO    16      38.171  49.718  56.144  1.00  0.00           H  
ATOM    237  C   PRO    16      40.084  49.843  55.000  1.00  0.00           C  
ATOM    238  O   PRO    16      40.574  49.680  53.902  1.00  0.00           O  
ATOM    239  N   PRO    17      40.651  50.619  55.957  1.00  0.00           N  
ATOM    240  CD  PRO    17      40.068  50.905  57.278  1.00  0.00           C  
ATOM    241  HD2 PRO    17      39.720  49.969  57.714  1.00  0.00           H  
ATOM    242  HD3 PRO    17      39.273  51.641  57.158  1.00  0.00           H  
ATOM    243  CG  PRO    17      41.095  51.575  58.166  1.00  0.00           C  
ATOM    244  HG2 PRO    17      41.419  50.821  58.884  1.00  0.00           H  
ATOM    245  HG3 PRO    17      40.733  52.494  58.626  1.00  0.00           H  
ATOM    246  CB  PRO    17      42.295  51.912  57.223  1.00  0.00           C  
ATOM    247  HB2 PRO    17      43.247  51.636  57.677  1.00  0.00           H  
ATOM    248  HB3 PRO    17      42.226  52.931  56.844  1.00  0.00           H  
ATOM    249  CA  PRO    17      42.091  50.962  55.994  1.00  0.00           C  
ATOM    250  HA  PRO    17      42.440  51.546  55.143  1.00  0.00           H  
ATOM    251  C   PRO    17      42.987  49.651  56.202  1.00  0.00           C  
ATOM    252  O   PRO    17      42.780  48.867  57.127  1.00  0.00           O  
ATOM    253  N   MET    18      43.993  49.386  55.328  1.00  0.00           N  
ATOM    254  H   MET    18      44.166  50.042  54.581  1.00  0.00           H  
ATOM    255  CA  MET    18      44.812  48.173  55.179  1.00  0.00           C  
ATOM    256  HA  MET    18      44.745  47.648  56.131  1.00  0.00           H  
ATOM    257  CB  MET    18      44.292  47.235  54.103  1.00  0.00           C  
ATOM    258  HB2 MET    18      44.406  47.515  53.055  1.00  0.00           H  
ATOM    259  HB3 MET    18      44.839  46.294  54.155  1.00  0.00           H  
ATOM    260  CG  MET    18      42.758  46.854  54.258  1.00  0.00           C  
ATOM    261  HG2 MET    18      42.590  46.252  55.151  1.00  0.00           H  
ATOM    262  HG3 MET    18      42.116  47.716  54.442  1.00  0.00           H  
ATOM    263  SD  MET    18      42.135  45.898  52.883  1.00  0.00           S  
ATOM    264  CE  MET    18      41.310  47.167  51.831  1.00  0.00           C  
ATOM    265  HE1 MET    18      40.294  47.343  52.187  1.00  0.00           H  
ATOM    266  HE2 MET    18      41.859  48.108  51.871  1.00  0.00           H  
ATOM    267  HE3 MET    18      41.229  46.748  50.828  1.00  0.00           H  
ATOM    268  C   MET    18      46.337  48.470  55.059  1.00  0.00           C  
ATOM    269  O   MET    18      46.664  49.432  54.406  1.00  0.00           O  
ATOM    270  N   PRO    19      47.215  47.707  55.665  1.00  0.00           N  
ATOM    271  CD  PRO    19      46.809  46.848  56.809  1.00  0.00           C  
ATOM    272  HD2 PRO    19      46.002  46.181  56.507  1.00  0.00           H  
ATOM    273  HD3 PRO    19      46.588  47.409  57.717  1.00  0.00           H  
ATOM    274  CG  PRO    19      48.104  46.050  57.144  1.00  0.00           C  
ATOM    275  HG2 PRO    19      48.124  45.218  56.440  1.00  0.00           H  
ATOM    276  HG3 PRO    19      48.199  45.783  58.197  1.00  0.00           H  
ATOM    277  CB  PRO    19      49.215  47.050  56.677  1.00  0.00           C  
ATOM    278  HB2 PRO    19      50.178  46.587  56.462  1.00  0.00           H  
ATOM    279  HB3 PRO    19      49.385  47.777  57.471  1.00  0.00           H  
ATOM    280  CA  PRO    19      48.677  47.697  55.396  1.00  0.00           C  
ATOM    281  HA  PRO    19      49.007  48.729  55.272  1.00  0.00           H  
ATOM    282  C   PRO    19      49.145  46.794  54.262  1.00  0.00           C  
ATOM    283  O   PRO    19      48.322  46.044  53.705  1.00  0.00           O  
ATOM    284  N   GLY    20      50.366  47.028  53.833  1.00  0.00           N  
ATOM    285  H   GLY    20      50.918  47.682  54.369  1.00  0.00           H  
ATOM    286  CA  GLY    20      51.097  46.326  52.778  1.00  0.00           C  
ATOM    287  HA2 GLY    20      50.669  46.430  51.781  1.00  0.00           H  
ATOM    288  HA3 GLY    20      52.141  46.629  52.692  1.00  0.00           H  
ATOM    289  C   GLY    20      51.129  44.808  53.010  1.00  0.00           C  
ATOM    290  O   GLY    20      51.145  44.254  54.118  1.00  0.00           O  
ATOM    291  N   GLU    21      51.383  44.115  51.953  1.00  0.00           N  
ATOM    292  H   GLU    21      51.154  44.611  51.103  1.00  0.00           H  
ATOM    293  CA  GLU    21      51.444  42.626  51.810  1.00  0.00           C  
ATOM    294  HA  GLU    21      50.506  42.088  51.948  1.00  0.00           H  
ATOM    295  CB  GLU    21      51.789  42.456  50.333  1.00  0.00           C  
ATOM    296  HB2 GLU    21      50.967  42.873  49.750  1.00  0.00           H  
ATOM    297  HB3 GLU    21      52.632  43.071  50.019  1.00  0.00           H  
ATOM    298  CG  GLU    21      51.908  40.996  49.879  1.00  0.00           C  
ATOM    299  HG2 GLU    21      51.170  40.390  50.405  1.00  0.00           H  
ATOM    300  HG3 GLU    21      51.624  40.996  48.827  1.00  0.00           H  
ATOM    301  CD  GLU    21      53.298  40.448  49.955  1.00  0.00           C  
ATOM    302  OE1 GLU    21      54.277  41.180  50.244  1.00  0.00           O  
ATOM    303  OE2 GLU    21      53.448  39.312  49.479  1.00  0.00           O  
ATOM    304  C   GLU    21      52.384  41.916  52.834  1.00  0.00           C  
ATOM    305  O   GLU    21      52.350  40.678  52.991  1.00  0.00           O  
ATOM    306  N   HIE    22      53.345  42.557  53.453  1.00  0.00           N  
ATOM    307  H   HIE    22      53.557  43.472  53.082  1.00  0.00           H  
ATOM    308  CA  HIE    22      54.410  41.984  54.289  1.00  0.00           C  
ATOM    309  HA  HIE    22      54.586  40.948  53.997  1.00  0.00           H  
ATOM    310  CB  HIE    22      55.749  42.774  53.962  1.00  0.00           C  
ATOM    311  HB2 HIE    22      56.589  42.342  54.506  1.00  0.00           H  
ATOM    312  HB3 HIE    22      56.057  42.680  52.921  1.00  0.00           H  
ATOM    313  CG  HIE    22      55.579  44.239  54.260  1.00  0.00           C  
ATOM    314  ND1 HIE    22      54.659  45.106  53.614  1.00  0.00           N  
ATOM    315  CE1 HIE    22      54.769  46.245  54.314  1.00  0.00           C  
ATOM    316  HE1 HIE    22      54.268  47.150  54.003  1.00  0.00           H  
ATOM    317  NE2 HIE    22      55.662  46.090  55.332  1.00  0.00           N  
ATOM    318  HE2 HIE    22      55.894  46.746  56.065  1.00  0.00           H  
ATOM    319  CD2 HIE    22      56.133  44.838  55.294  1.00  0.00           C  
ATOM    320  HD2 HIE    22      56.800  44.359  55.996  1.00  0.00           H  
ATOM    321  C   HIE    22      54.034  41.989  55.768  1.00  0.00           C  
ATOM    322  O   HIE    22      54.256  41.098  56.524  1.00  0.00           O  
ATOM    323  N   GLU    23      53.324  43.069  56.074  1.00  0.00           N  
ATOM    324  H   GLU    23      53.121  43.810  55.418  1.00  0.00           H  
ATOM    325  CA  GLU    23      52.733  43.412  57.434  1.00  0.00           C  
ATOM    326  HA  GLU    23      53.381  43.154  58.272  1.00  0.00           H  
ATOM    327  CB  GLU    23      52.693  44.938  57.643  1.00  0.00           C  
ATOM    328  HB2 GLU    23      53.731  45.216  57.463  1.00  0.00           H  
ATOM    329  HB3 GLU    23      52.127  45.445  56.861  1.00  0.00           H  
ATOM    330  CG  GLU    23      52.054  45.425  58.896  1.00  0.00           C  
ATOM    331  HG2 GLU    23      50.976  45.358  58.753  1.00  0.00           H  
ATOM    332  HG3 GLU    23      52.306  44.714  59.683  1.00  0.00           H  
ATOM    333  CD  GLU    23      52.358  46.875  59.250  1.00  0.00           C  
ATOM    334  OE1 GLU    23      52.124  47.192  60.453  1.00  0.00           O  
ATOM    335  OE2 GLU    23      52.697  47.668  58.425  1.00  0.00           O  
ATOM    336  C   GLU    23      51.390  42.744  57.601  1.00  0.00           C  
ATOM    337  O   GLU    23      51.230  42.067  58.620  1.00  0.00           O  
ATOM    338  N   ALA    24      50.495  42.785  56.594  1.00  0.00           N  
ATOM    339  H   ALA    24      50.819  43.166  55.716  1.00  0.00           H  
ATOM    340  CA  ALA    24      49.077  42.340  56.574  1.00  0.00           C  
ATOM    341  HA  ALA    24      48.566  43.010  57.266  1.00  0.00           H  
ATOM    342  CB  ALA    24      48.459  42.480  55.147  1.00  0.00           C  
ATOM    343  HB1 ALA    24      49.096  42.058  54.370  1.00  0.00           H  
ATOM    344  HB2 ALA    24      47.419  42.153  55.131  1.00  0.00           H  
ATOM    345  HB3 ALA    24      48.428  43.567  55.068  1.00  0.00           H  
ATOM    346  C   ALA    24      48.979  40.902  57.105  1.00  0.00           C  
ATOM    347  O   ALA    24      48.165  40.611  57.971  1.00  0.00           O  
ATOM    348  N   ARG    25      49.955  40.068  56.741  1.00  0.00           N  
ATOM    349  H   ARG    25      50.646  40.523  56.162  1.00  0.00           H  
ATOM    350  CA  ARG    25      50.245  38.658  57.143  1.00  0.00           C  
ATOM    351  HA  ARG    25      49.472  37.996  56.754  1.00  0.00           H  
ATOM    352  CB  ARG    25      51.560  38.192  56.349  1.00  0.00           C  
ATOM    353  HB2 ARG    25      51.664  38.819  55.463  1.00  0.00           H  
ATOM    354  HB3 ARG    25      52.414  38.437  56.980  1.00  0.00           H  
ATOM    355  CG  ARG    25      51.688  36.680  56.087  1.00  0.00           C  
ATOM    356  HG2 ARG    25      51.874  36.159  57.027  1.00  0.00           H  
ATOM    357  HG3 ARG    25      50.803  36.223  55.645  1.00  0.00           H  
ATOM    358  CD  ARG    25      52.811  36.392  55.080  1.00  0.00           C  
ATOM    359  HD2 ARG    25      53.724  36.772  55.538  1.00  0.00           H  
ATOM    360  HD3 ARG    25      52.846  35.318  54.896  1.00  0.00           H  
ATOM    361  NE  ARG    25      52.483  37.036  53.756  1.00  0.00           N  
ATOM    362  HE  ARG    25      51.623  37.566  53.784  1.00  0.00           H  
ATOM    363  CZ  ARG    25      53.228  37.161  52.689  1.00  0.00           C  
ATOM    364  NH1 ARG    25      54.426  36.639  52.592  1.00  0.00           N  
ATOM    365 HH11 ARG    25      54.834  35.947  53.204  1.00  0.00           H  
ATOM    366 HH12 ARG    25      54.848  36.754  51.682  1.00  0.00           H  
ATOM    367  NH2 ARG    25      52.717  37.692  51.666  1.00  0.00           N  
ATOM    368 HH21 ARG    25      51.852  38.195  51.807  1.00  0.00           H  
ATOM    369 HH22 ARG    25      53.129  37.503  50.764  1.00  0.00           H  
ATOM    370  C   ARG    25      50.347  38.403  58.610  1.00  0.00           C  
ATOM    371  O   ARG    25      49.993  37.301  59.055  1.00  0.00           O  
ATOM    372  N   ALA    26      50.874  39.371  59.331  1.00  0.00           N  
ATOM    373  H   ALA    26      51.263  40.202  58.910  1.00  0.00           H  
ATOM    374  CA  ALA    26      50.872  39.284  60.840  1.00  0.00           C  
ATOM    375  HA  ALA    26      50.746  38.249  61.159  1.00  0.00           H  
ATOM    376  CB  ALA    26      52.168  39.918  61.269  1.00  0.00           C  
ATOM    377  HB1 ALA    26      52.241  40.892  60.785  1.00  0.00           H  
ATOM    378  HB2 ALA    26      52.199  40.024  62.353  1.00  0.00           H  
ATOM    379  HB3 ALA    26      52.971  39.328  60.828  1.00  0.00           H  
ATOM    380  C   ALA    26      49.720  40.069  61.425  1.00  0.00           C  
ATOM    381  O   ALA    26      49.265  39.677  62.515  1.00  0.00           O  
ATOM    382  N   ALA    27      49.326  41.137  60.702  1.00  0.00           N  
ATOM    383  H   ALA    27      49.884  41.500  59.942  1.00  0.00           H  
ATOM    384  CA  ALA    27      48.321  42.076  61.249  1.00  0.00           C  
ATOM    385  HA  ALA    27      48.633  42.325  62.263  1.00  0.00           H  
ATOM    386  CB  ALA    27      48.334  43.365  60.399  1.00  0.00           C  
ATOM    387  HB1 ALA    27      47.949  43.119  59.409  1.00  0.00           H  
ATOM    388  HB2 ALA    27      47.697  44.065  60.940  1.00  0.00           H  
ATOM    389  HB3 ALA    27      49.384  43.599  60.224  1.00  0.00           H  
ATOM    390  C   ALA    27      46.946  41.513  61.380  1.00  0.00           C  
ATOM    391  O   ALA    27      46.178  41.912  62.291  1.00  0.00           O  
ATOM    392  N   TYR    28      46.623  40.393  60.588  1.00  0.00           N  
ATOM    393  H   TYR    28      47.262  40.166  59.840  1.00  0.00           H  
ATOM    394  CA  TYR    28      45.244  39.805  60.597  1.00  0.00           C  
ATOM    395  HA  TYR    28      44.742  40.313  61.421  1.00  0.00           H  
ATOM    396  CB  TYR    28      44.410  40.380  59.324  1.00  0.00           C  
ATOM    397  HB2 TYR    28      44.637  39.810  58.423  1.00  0.00           H  
ATOM    398  HB3 TYR    28      43.416  40.009  59.574  1.00  0.00           H  
ATOM    399  CG  TYR    28      44.407  41.860  59.134  1.00  0.00           C  
ATOM    400  CD1 TYR    28      45.288  42.418  58.193  1.00  0.00           C  
ATOM    401  HD1 TYR    28      46.011  41.884  57.593  1.00  0.00           H  
ATOM    402  CE1 TYR    28      45.257  43.794  58.015  1.00  0.00           C  
ATOM    403  HE1 TYR    28      45.813  44.220  57.193  1.00  0.00           H  
ATOM    404  CZ  TYR    28      44.438  44.652  58.795  1.00  0.00           C  
ATOM    405  OH  TYR    28      44.373  46.022  58.540  1.00  0.00           O  
ATOM    406  HH  TYR    28      43.747  46.468  59.114  1.00  0.00           H  
ATOM    407  CE2 TYR    28      43.589  44.161  59.818  1.00  0.00           C  
ATOM    408  HE2 TYR    28      42.897  44.791  60.358  1.00  0.00           H  
ATOM    409  CD2 TYR    28      43.605  42.732  59.979  1.00  0.00           C  
ATOM    410  HD2 TYR    28      42.970  42.264  60.718  1.00  0.00           H  
ATOM    411  C   TYR    28      45.203  38.300  60.576  1.00  0.00           C  
ATOM    412  O   TYR    28      45.984  37.752  59.789  1.00  0.00           O  
ATOM    413  N   PRO    29      44.398  37.673  61.437  1.00  0.00           N  
ATOM    414  CD  PRO    29      43.470  38.327  62.359  1.00  0.00           C  
ATOM    415  HD2 PRO    29      42.746  39.009  61.913  1.00  0.00           H  
ATOM    416  HD3 PRO    29      44.006  38.789  63.188  1.00  0.00           H  
ATOM    417  CG  PRO    29      42.624  37.244  63.038  1.00  0.00           C  
ATOM    418  HG2 PRO    29      41.653  37.330  62.549  1.00  0.00           H  
ATOM    419  HG3 PRO    29      42.390  37.519  64.067  1.00  0.00           H  
ATOM    420  CB  PRO    29      43.497  35.984  62.853  1.00  0.00           C  
ATOM    421  HB2 PRO    29      42.882  35.090  62.758  1.00  0.00           H  
ATOM    422  HB3 PRO    29      44.129  35.791  63.721  1.00  0.00           H  
ATOM    423  CA  PRO    29      44.350  36.212  61.588  1.00  0.00           C  
ATOM    424  HA  PRO    29      45.367  35.834  61.689  1.00  0.00           H  
ATOM    425  C   PRO    29      43.781  35.476  60.339  1.00  0.00           C  
ATOM    426  O   PRO    29      42.950  36.060  59.639  1.00  0.00           O  
ATOM    427  N   PRO    30      44.128  34.209  60.147  1.00  0.00           N  
ATOM    428  CD  PRO    30      45.249  33.469  60.805  1.00  0.00           C  
ATOM    429  HD2 PRO    30      45.309  33.723  61.863  1.00  0.00           H  
ATOM    430  HD3 PRO    30      46.120  33.825  60.256  1.00  0.00           H  
ATOM    431  CG  PRO    30      45.113  32.020  60.354  1.00  0.00           C  
ATOM    432  HG2 PRO    30      44.459  31.542  61.083  1.00  0.00           H  
ATOM    433  HG3 PRO    30      46.088  31.537  60.294  1.00  0.00           H  
ATOM    434  CB  PRO    30      44.356  32.022  59.051  1.00  0.00           C  
ATOM    435  HB2 PRO    30      43.758  31.110  59.057  1.00  0.00           H  
ATOM    436  HB3 PRO    30      45.016  32.001  58.184  1.00  0.00           H  
ATOM    437  CA  PRO    30      43.529  33.350  59.188  1.00  0.00           C  
ATOM    438  HA  PRO    30      43.427  33.810  58.205  1.00  0.00           H  
ATOM    439  C   PRO    30      42.039  33.066  59.478  1.00  0.00           C  
ATOM    440  O   PRO    30      41.673  32.489  60.491  1.00  0.00           O  
ATOM    441  N   ILE    31      41.166  33.567  58.592  1.00  0.00           N  
ATOM    442  H   ILE    31      41.547  34.000  57.763  1.00  0.00           H  
ATOM    443  CA  ILE    31      39.732  33.227  58.634  1.00  0.00           C  
ATOM    444  HA  ILE    31      39.426  33.633  59.598  1.00  0.00           H  
ATOM    445  CB  ILE    31      39.011  33.905  57.503  1.00  0.00           C  
ATOM    446  HB  ILE    31      39.279  34.956  57.611  1.00  0.00           H  
ATOM    447  CG2 ILE    31      39.404  33.369  56.170  1.00  0.00           C  
ATOM    448 HG21 ILE    31      40.436  33.624  55.930  1.00  0.00           H  
ATOM    449 HG22 ILE    31      39.271  32.288  56.130  1.00  0.00           H  
ATOM    450 HG23 ILE    31      38.763  33.736  55.368  1.00  0.00           H  
ATOM    451  CG1 ILE    31      37.459  33.662  57.541  1.00  0.00           C  
ATOM    452 HG12 ILE    31      37.034  33.488  56.553  1.00  0.00           H  
ATOM    453 HG13 ILE    31      37.225  32.791  58.153  1.00  0.00           H  
ATOM    454  CD1 ILE    31      36.797  34.907  58.090  1.00  0.00           C  
ATOM    455 HD11 ILE    31      35.717  34.991  57.973  1.00  0.00           H  
ATOM    456 HD12 ILE    31      37.015  35.167  59.126  1.00  0.00           H  
ATOM    457 HD13 ILE    31      37.213  35.727  57.503  1.00  0.00           H  
ATOM    458  C   ILE    31      39.496  31.712  58.694  1.00  0.00           C  
ATOM    459  O   ILE    31      40.032  30.996  57.850  1.00  0.00           O  
ATOM    460  N   GLY    32      38.730  31.299  59.720  1.00  0.00           N  
ATOM    461  H   GLY    32      38.360  32.047  60.289  1.00  0.00           H  
ATOM    462  CA  GLY    32      38.094  29.929  59.745  1.00  0.00           C  
ATOM    463  HA2 GLY    32      38.944  29.311  59.459  1.00  0.00           H  
ATOM    464  HA3 GLY    32      37.768  29.686  60.757  1.00  0.00           H  
ATOM    465  C   GLY    32      37.015  29.797  58.689  1.00  0.00           C  
ATOM    466  O   GLY    32      35.893  30.346  58.731  1.00  0.00           O  
ATOM    467  N   LEU    33      37.370  28.979  57.705  1.00  0.00           N  
ATOM    468  H   LEU    33      38.233  28.455  57.726  1.00  0.00           H  
ATOM    469  CA  LEU    33      36.408  28.502  56.675  1.00  0.00           C  
ATOM    470  HA  LEU    33      35.559  29.182  56.604  1.00  0.00           H  
ATOM    471  CB  LEU    33      37.033  28.529  55.273  1.00  0.00           C  
ATOM    472  HB2 LEU    33      37.995  28.021  55.337  1.00  0.00           H  
ATOM    473  HB3 LEU    33      36.469  28.024  54.489  1.00  0.00           H  
ATOM    474  CG  LEU    33      37.215  30.010  54.870  1.00  0.00           C  
ATOM    475  HG  LEU    33      37.795  30.533  55.630  1.00  0.00           H  
ATOM    476  CD1 LEU    33      38.091  30.079  53.657  1.00  0.00           C  
ATOM    477 HD11 LEU    33      38.278  31.123  53.406  1.00  0.00           H  
ATOM    478 HD12 LEU    33      39.091  29.689  53.849  1.00  0.00           H  
ATOM    479 HD13 LEU    33      37.639  29.535  52.827  1.00  0.00           H  
ATOM    480  CD2 LEU    33      35.999  30.890  54.663  1.00  0.00           C  
ATOM    481 HD21 LEU    33      36.271  31.877  54.287  1.00  0.00           H  
ATOM    482 HD22 LEU    33      35.201  30.357  54.146  1.00  0.00           H  
ATOM    483 HD23 LEU    33      35.578  31.058  55.654  1.00  0.00           H  
ATOM    484  C   LEU    33      35.977  27.129  57.035  1.00  0.00           C  
ATOM    485  O   LEU    33      36.682  26.392  57.746  1.00  0.00           O  
ATOM    486  N   GLU    34      34.945  26.671  56.326  1.00  0.00           N  
ATOM    487  H   GLU    34      34.450  27.200  55.622  1.00  0.00           H  
ATOM    488  CA  GLU    34      34.497  25.251  56.392  1.00  0.00           C  
ATOM    489  HA  GLU    34      34.906  24.740  57.264  1.00  0.00           H  
ATOM    490  CB  GLU    34      32.974  25.188  56.565  1.00  0.00           C  
ATOM    491  HB2 GLU    34      32.562  25.525  55.614  1.00  0.00           H  
ATOM    492  HB3 GLU    34      32.630  24.159  56.671  1.00  0.00           H  
ATOM    493  CG  GLU    34      32.465  25.941  57.795  1.00  0.00           C  
ATOM    494  HG2 GLU    34      32.681  27.002  57.664  1.00  0.00           H  
ATOM    495  HG3 GLU    34      31.383  25.806  57.804  1.00  0.00           H  
ATOM    496  CD  GLU    34      33.004  25.465  59.087  1.00  0.00           C  
ATOM    497  OE1 GLU    34      33.139  26.263  60.070  1.00  0.00           O  
ATOM    498  OE2 GLU    34      33.453  24.309  59.278  1.00  0.00           O  
ATOM    499  C   GLU    34      34.927  24.525  55.069  1.00  0.00           C  
ATOM    500  O   GLU    34      35.320  25.087  54.038  1.00  0.00           O  
ATOM    501  N   ARG    35      35.038  23.195  55.130  1.00  0.00           N  
ATOM    502  H   ARG    35      34.817  22.791  56.029  1.00  0.00           H  
ATOM    503  CA  ARG    35      35.555  22.282  54.081  1.00  0.00           C  
ATOM    504  HA  ARG    35      35.928  22.833  53.218  1.00  0.00           H  
ATOM    505  CB  ARG    35      36.809  21.529  54.627  1.00  0.00           C  
ATOM    506  HB2 ARG    35      36.586  20.917  55.501  1.00  0.00           H  
ATOM    507  HB3 ARG    35      37.342  20.786  54.035  1.00  0.00           H  
ATOM    508  CG  ARG    35      37.925  22.486  55.041  1.00  0.00           C  
ATOM    509  HG2 ARG    35      38.302  22.997  54.155  1.00  0.00           H  
ATOM    510  HG3 ARG    35      37.503  23.225  55.721  1.00  0.00           H  
ATOM    511  CD  ARG    35      38.984  21.757  55.833  1.00  0.00           C  
ATOM    512  HD2 ARG    35      38.494  21.422  56.747  1.00  0.00           H  
ATOM    513  HD3 ARG    35      39.430  20.928  55.284  1.00  0.00           H  
ATOM    514  NE  ARG    35      40.067  22.716  56.183  1.00  0.00           N  
ATOM    515  HE  ARG    35      39.708  23.618  56.461  1.00  0.00           H  
ATOM    516  CZ  ARG    35      41.374  22.612  56.296  1.00  0.00           C  
ATOM    517  NH1 ARG    35      42.046  21.450  56.077  1.00  0.00           N  
ATOM    518 HH11 ARG    35      41.512  20.608  55.917  1.00  0.00           H  
ATOM    519 HH12 ARG    35      43.043  21.481  56.237  1.00  0.00           H  
ATOM    520  NH2 ARG    35      42.105  23.655  56.598  1.00  0.00           N  
ATOM    521 HH21 ARG    35      41.688  24.562  56.444  1.00  0.00           H  
ATOM    522 HH22 ARG    35      43.106  23.546  56.528  1.00  0.00           H  
ATOM    523  C   ARG    35      34.497  21.389  53.540  1.00  0.00           C  
ATOM    524  O   ARG    35      33.565  21.042  54.214  1.00  0.00           O  
ATOM    525  N   SER    36      34.824  20.974  52.365  1.00  0.00           N  
ATOM    526  H   SER    36      35.627  21.378  51.904  1.00  0.00           H  
ATOM    527  CA  SER    36      33.959  20.270  51.435  1.00  0.00           C  
ATOM    528  HA  SER    36      33.584  19.407  51.985  1.00  0.00           H  
ATOM    529  CB  SER    36      32.809  21.072  50.829  1.00  0.00           C  
ATOM    530  HB2 SER    36      31.964  20.442  50.552  1.00  0.00           H  
ATOM    531  HB3 SER    36      32.310  21.570  51.660  1.00  0.00           H  
ATOM    532  OG  SER    36      33.162  21.895  49.752  1.00  0.00           O  
ATOM    533  HG  SER    36      33.784  22.533  50.111  1.00  0.00           H  
ATOM    534  C   SER    36      34.767  19.535  50.354  1.00  0.00           C  
ATOM    535  O   SER    36      35.991  19.692  50.253  1.00  0.00           O  
ATOM    536  N   ARG    37      34.074  18.823  49.518  1.00  0.00           N  
ATOM    537  H   ARG    37      33.089  18.746  49.726  1.00  0.00           H  
ATOM    538  CA  ARG    37      34.494  18.085  48.230  1.00  0.00           C  
ATOM    539  HA  ARG    37      35.229  18.693  47.702  1.00  0.00           H  
ATOM    540  CB  ARG    37      35.204  16.770  48.549  1.00  0.00           C  
ATOM    541  HB2 ARG    37      35.662  16.473  47.605  1.00  0.00           H  
ATOM    542  HB3 ARG    37      36.002  16.957  49.267  1.00  0.00           H  
ATOM    543  CG  ARG    37      34.263  15.583  49.015  1.00  0.00           C  
ATOM    544  HG2 ARG    37      33.631  16.003  49.799  1.00  0.00           H  
ATOM    545  HG3 ARG    37      33.694  15.185  48.175  1.00  0.00           H  
ATOM    546  CD  ARG    37      35.163  14.621  49.762  1.00  0.00           C  
ATOM    547  HD2 ARG    37      35.460  15.075  50.707  1.00  0.00           H  
ATOM    548  HD3 ARG    37      34.500  13.799  50.033  1.00  0.00           H  
ATOM    549  NE  ARG    37      36.267  14.004  49.007  1.00  0.00           N  
ATOM    550  HE  ARG    37      36.072  13.964  48.017  1.00  0.00           H  
ATOM    551  CZ  ARG    37      37.291  13.325  49.388  1.00  0.00           C  
ATOM    552  NH1 ARG    37      37.404  12.962  50.600  1.00  0.00           N  
ATOM    553 HH11 ARG    37      36.681  13.234  51.251  1.00  0.00           H  
ATOM    554 HH12 ARG    37      38.130  12.328  50.901  1.00  0.00           H  
ATOM    555  NH2 ARG    37      38.223  12.950  48.532  1.00  0.00           N  
ATOM    556 HH21 ARG    37      37.810  13.036  47.615  1.00  0.00           H  
ATOM    557 HH22 ARG    37      39.013  12.339  48.687  1.00  0.00           H  
ATOM    558  C   ARG    37      33.257  17.825  47.395  1.00  0.00           C  
ATOM    559  O   ARG    37      32.151  17.688  47.894  1.00  0.00           O  
ATOM    560  N   VAL    38      33.470  17.710  46.059  1.00  0.00           N  
ATOM    561  H   VAL    38      34.428  17.766  45.743  1.00  0.00           H  
ATOM    562  CA  VAL    38      32.424  17.098  45.227  1.00  0.00           C  
ATOM    563  HA  VAL    38      31.429  17.170  45.664  1.00  0.00           H  
ATOM    564  CB  VAL    38      32.182  17.883  43.954  1.00  0.00           C  
ATOM    565  HB  VAL    38      33.112  17.854  43.386  1.00  0.00           H  
ATOM    566  CG1 VAL    38      31.064  17.414  43.049  1.00  0.00           C  
ATOM    567 HG11 VAL    38      31.269  16.381  42.767  1.00  0.00           H  
ATOM    568 HG12 VAL    38      30.073  17.614  43.456  1.00  0.00           H  
ATOM    569 HG13 VAL    38      31.105  18.013  42.139  1.00  0.00           H  
ATOM    570  CG2 VAL    38      31.913  19.479  44.222  1.00  0.00           C  
ATOM    571 HG21 VAL    38      31.071  19.579  44.907  1.00  0.00           H  
ATOM    572 HG22 VAL    38      32.836  19.848  44.669  1.00  0.00           H  
ATOM    573 HG23 VAL    38      31.723  19.982  43.274  1.00  0.00           H  
ATOM    574  C   VAL    38      32.808  15.642  45.011  1.00  0.00           C  
ATOM    575  O   VAL    38      33.943  15.316  44.640  1.00  0.00           O  
ATOM    576  N   THR    39      31.879  14.706  45.032  1.00  0.00           N  
ATOM    577  H   THR    39      30.973  15.053  45.314  1.00  0.00           H  
ATOM    578  CA  THR    39      31.942  13.243  45.024  1.00  0.00           C  
ATOM    579  HA  THR    39      32.706  12.982  44.292  1.00  0.00           H  
ATOM    580  CB  THR    39      32.475  12.744  46.372  1.00  0.00           C  
ATOM    581  HB  THR    39      33.371  13.325  46.592  1.00  0.00           H  
ATOM    582  CG2 THR    39      31.518  12.890  47.503  1.00  0.00           C  
ATOM    583 HG21 THR    39      31.963  12.465  48.403  1.00  0.00           H  
ATOM    584 HG22 THR    39      31.086  13.872  47.700  1.00  0.00           H  
ATOM    585 HG23 THR    39      30.679  12.221  47.312  1.00  0.00           H  
ATOM    586  OG1 THR    39      32.690  11.327  46.323  1.00  0.00           O  
ATOM    587  HG1 THR    39      33.604  11.187  46.063  1.00  0.00           H  
ATOM    588  C   THR    39      30.587  12.691  44.570  1.00  0.00           C  
ATOM    589  O   THR    39      29.537  13.135  44.990  1.00  0.00           O  
ATOM    590  N   GLY    40      30.705  11.707  43.662  1.00  0.00           N  
ATOM    591  H   GLY    40      31.586  11.395  43.280  1.00  0.00           H  
ATOM    592  CA  GLY    40      29.440  11.173  43.068  1.00  0.00           C  
ATOM    593  HA2 GLY    40      29.731  10.391  42.367  1.00  0.00           H  
ATOM    594  HA3 GLY    40      28.817  10.807  43.884  1.00  0.00           H  
ATOM    595  C   GLY    40      28.608  12.145  42.197  1.00  0.00           C  
ATOM    596  O   GLY    40      27.447  11.783  41.916  1.00  0.00           O  
ATOM    597  N   GLY    41      29.126  13.355  41.828  1.00  0.00           N  
ATOM    598  H   GLY    41      30.111  13.496  42.002  1.00  0.00           H  
ATOM    599  CA  GLY    41      28.504  14.554  41.151  1.00  0.00           C  
ATOM    600  HA2 GLY    41      29.254  15.160  40.643  1.00  0.00           H  
ATOM    601  HA3 GLY    41      27.920  14.141  40.328  1.00  0.00           H  
ATOM    602  C   GLY    41      27.642  15.404  42.076  1.00  0.00           C  
ATOM    603  O   GLY    41      27.009  16.364  41.676  1.00  0.00           O  
ATOM    604  N   ARG    42      27.555  15.106  43.375  1.00  0.00           N  
ATOM    605  H   ARG    42      28.146  14.412  43.810  1.00  0.00           H  
ATOM    606  CA  ARG    42      27.056  15.961  44.498  1.00  0.00           C  
ATOM    607  HA  ARG    42      26.548  16.816  44.052  1.00  0.00           H  
ATOM    608  CB  ARG    42      26.074  15.192  45.282  1.00  0.00           C  
ATOM    609  HB2 ARG    42      26.509  14.209  45.462  1.00  0.00           H  
ATOM    610  HB3 ARG    42      25.931  15.685  46.243  1.00  0.00           H  
ATOM    611  CG  ARG    42      24.692  15.207  44.586  1.00  0.00           C  
ATOM    612  HG2 ARG    42      24.383  16.222  44.335  1.00  0.00           H  
ATOM    613  HG3 ARG    42      24.837  14.724  43.620  1.00  0.00           H  
ATOM    614  CD  ARG    42      23.649  14.485  45.348  1.00  0.00           C  
ATOM    615  HD2 ARG    42      22.814  14.072  44.782  1.00  0.00           H  
ATOM    616  HD3 ARG    42      24.218  13.742  45.907  1.00  0.00           H  
ATOM    617  NE  ARG    42      23.030  15.395  46.369  1.00  0.00           N  
ATOM    618  HE  ARG    42      23.382  15.306  47.311  1.00  0.00           H  
ATOM    619  CZ  ARG    42      21.786  15.906  46.314  1.00  0.00           C  
ATOM    620  NH1 ARG    42      21.113  16.075  45.191  1.00  0.00           N  
ATOM    621 HH11 ARG    42      21.558  15.909  44.299  1.00  0.00           H  
ATOM    622 HH12 ARG    42      20.235  16.570  45.266  1.00  0.00           H  
ATOM    623  NH2 ARG    42      21.224  16.428  47.449  1.00  0.00           N  
ATOM    624 HH21 ARG    42      21.674  16.397  48.353  1.00  0.00           H  
ATOM    625 HH22 ARG    42      20.384  16.988  47.403  1.00  0.00           H  
ATOM    626  C   ARG    42      28.162  16.549  45.351  1.00  0.00           C  
ATOM    627  O   ARG    42      29.291  16.064  45.492  1.00  0.00           O  
ATOM    628  N   LEU    43      27.758  17.635  45.948  1.00  0.00           N  
ATOM    629  H   LEU    43      26.807  17.903  45.737  1.00  0.00           H  
ATOM    630  CA  LEU    43      28.512  18.320  46.982  1.00  0.00           C  
ATOM    631  HA  LEU    43      29.574  18.316  46.737  1.00  0.00           H  
ATOM    632  CB  LEU    43      28.000  19.725  47.134  1.00  0.00           C  
ATOM    633  HB2 LEU    43      28.127  20.244  46.184  1.00  0.00           H  
ATOM    634  HB3 LEU    43      26.958  19.775  47.450  1.00  0.00           H  
ATOM    635  CG  LEU    43      28.684  20.694  48.137  1.00  0.00           C  
ATOM    636  HG  LEU    43      28.606  20.203  49.107  1.00  0.00           H  
ATOM    637  CD1 LEU    43      30.122  21.022  47.815  1.00  0.00           C  
ATOM    638 HD11 LEU    43      30.688  20.091  47.775  1.00  0.00           H  
ATOM    639 HD12 LEU    43      30.039  21.284  46.760  1.00  0.00           H  
ATOM    640 HD13 LEU    43      30.499  21.816  48.459  1.00  0.00           H  
ATOM    641  CD2 LEU    43      28.005  22.075  48.100  1.00  0.00           C  
ATOM    642 HD21 LEU    43      28.610  22.879  48.520  1.00  0.00           H  
ATOM    643 HD22 LEU    43      27.814  22.324  47.056  1.00  0.00           H  
ATOM    644 HD23 LEU    43      27.054  21.994  48.625  1.00  0.00           H  
ATOM    645  C   LEU    43      28.436  17.678  48.417  1.00  0.00           C  
ATOM    646  O   LEU    43      27.355  17.283  48.893  1.00  0.00           O  
ATOM    647  N   VAL    44      29.583  17.615  49.134  1.00  0.00           N  
ATOM    648  H   VAL    44      30.438  17.974  48.732  1.00  0.00           H  
ATOM    649  CA  VAL    44      29.715  16.906  50.409  1.00  0.00           C  
ATOM    650  HA  VAL    44      28.762  16.874  50.937  1.00  0.00           H  
ATOM    651  CB  VAL    44      30.304  15.486  50.351  1.00  0.00           C  
ATOM    652  HB  VAL    44      31.254  15.559  49.822  1.00  0.00           H  
ATOM    653  CG1 VAL    44      30.459  14.930  51.752  1.00  0.00           C  
ATOM    654 HG11 VAL    44      31.297  15.294  52.346  1.00  0.00           H  
ATOM    655 HG12 VAL    44      29.604  15.243  52.351  1.00  0.00           H  
ATOM    656 HG13 VAL    44      30.545  13.846  51.676  1.00  0.00           H  
ATOM    657  CG2 VAL    44      29.268  14.526  49.639  1.00  0.00           C  
ATOM    658 HG21 VAL    44      29.741  13.552  49.520  1.00  0.00           H  
ATOM    659 HG22 VAL    44      28.360  14.512  50.243  1.00  0.00           H  
ATOM    660 HG23 VAL    44      29.079  14.909  48.636  1.00  0.00           H  
ATOM    661  C   VAL    44      30.614  17.751  51.260  1.00  0.00           C  
ATOM    662  O   VAL    44      31.833  17.765  51.026  1.00  0.00           O  
ATOM    663  N   PHE    45      30.054  18.421  52.352  1.00  0.00           N  
ATOM    664  H   PHE    45      29.061  18.590  52.435  1.00  0.00           H  
ATOM    665  CA  PHE    45      30.857  19.013  53.417  1.00  0.00           C  
ATOM    666  HA  PHE    45      31.732  19.538  53.033  1.00  0.00           H  
ATOM    667  CB  PHE    45      30.143  20.012  54.190  1.00  0.00           C  
ATOM    668  HB2 PHE    45      29.184  19.622  54.528  1.00  0.00           H  
ATOM    669  HB3 PHE    45      30.682  20.255  55.107  1.00  0.00           H  
ATOM    670  CG  PHE    45      29.971  21.383  53.473  1.00  0.00           C  
ATOM    671  CD1 PHE    45      29.023  21.404  52.453  1.00  0.00           C  
ATOM    672  HD1 PHE    45      28.451  20.527  52.188  1.00  0.00           H  
ATOM    673  CE1 PHE    45      28.821  22.630  51.742  1.00  0.00           C  
ATOM    674  HE1 PHE    45      28.096  22.698  50.945  1.00  0.00           H  
ATOM    675  CZ  PHE    45      29.511  23.805  52.015  1.00  0.00           C  
ATOM    676  HZ  PHE    45      29.170  24.741  51.598  1.00  0.00           H  
ATOM    677  CE2 PHE    45      30.492  23.727  53.001  1.00  0.00           C  
ATOM    678  HE2 PHE    45      31.002  24.633  53.292  1.00  0.00           H  
ATOM    679  CD2 PHE    45      30.716  22.506  53.708  1.00  0.00           C  
ATOM    680  HD2 PHE    45      31.517  22.486  54.431  1.00  0.00           H  
ATOM    681  C   PHE    45      31.486  17.983  54.381  1.00  0.00           C  
ATOM    682  O   PHE    45      31.207  16.822  54.413  1.00  0.00           O  
ATOM    683  N   ASP    46      32.546  18.408  55.161  1.00  0.00           N  
ATOM    684  H   ASP    46      32.868  19.357  55.034  1.00  0.00           H  
ATOM    685  CA  ASP    46      33.186  17.674  56.303  1.00  0.00           C  
ATOM    686  HA  ASP    46      33.287  16.595  56.184  1.00  0.00           H  
ATOM    687  CB  ASP    46      34.575  18.255  56.642  1.00  0.00           C  
ATOM    688  HB2 ASP    46      34.545  19.340  56.745  1.00  0.00           H  
ATOM    689  HB3 ASP    46      34.930  17.687  57.503  1.00  0.00           H  
ATOM    690  CG  ASP    46      35.619  18.017  55.632  1.00  0.00           C  
ATOM    691  OD1 ASP    46      36.768  17.867  56.024  1.00  0.00           O  
ATOM    692  OD2 ASP    46      35.360  18.095  54.426  1.00  0.00           O  
ATOM    693  C   ASP    46      32.369  17.704  57.629  1.00  0.00           C  
ATOM    694  O   ASP    46      32.539  16.792  58.439  1.00  0.00           O  
ATOM    695  N   ARG    47      31.476  18.664  57.796  1.00  0.00           N  
ATOM    696  H   ARG    47      31.554  19.368  57.075  1.00  0.00           H  
ATOM    697  CA  ARG    47      30.355  18.857  58.740  1.00  0.00           C  
ATOM    698  HA  ARG    47      30.150  17.868  59.150  1.00  0.00           H  
ATOM    699  CB  ARG    47      30.675  19.598  60.066  1.00  0.00           C  
ATOM    700  HB2 ARG    47      29.884  19.538  60.814  1.00  0.00           H  
ATOM    701  HB3 ARG    47      31.542  19.098  60.499  1.00  0.00           H  
ATOM    702  CG  ARG    47      31.004  21.044  59.839  1.00  0.00           C  
ATOM    703  HG2 ARG    47      31.888  21.083  59.202  1.00  0.00           H  
ATOM    704  HG3 ARG    47      30.141  21.580  59.444  1.00  0.00           H  
ATOM    705  CD  ARG    47      31.329  21.662  61.180  1.00  0.00           C  
ATOM    706  HD2 ARG    47      30.601  21.326  61.919  1.00  0.00           H  
ATOM    707  HD3 ARG    47      32.326  21.296  61.425  1.00  0.00           H  
ATOM    708  NE  ARG    47      31.418  23.104  61.088  1.00  0.00           N  
ATOM    709  HE  ARG    47      32.269  23.451  60.670  1.00  0.00           H  
ATOM    710  CZ  ARG    47      30.548  24.044  61.448  1.00  0.00           C  
ATOM    711  NH1 ARG    47      29.339  23.773  61.933  1.00  0.00           N  
ATOM    712 HH11 ARG    47      29.057  22.803  61.932  1.00  0.00           H  
ATOM    713 HH12 ARG    47      28.954  24.508  62.508  1.00  0.00           H  
ATOM    714  NH2 ARG    47      30.941  25.322  61.399  1.00  0.00           N  
ATOM    715 HH21 ARG    47      31.871  25.568  61.091  1.00  0.00           H  
ATOM    716 HH22 ARG    47      30.325  26.039  61.755  1.00  0.00           H  
ATOM    717  C   ARG    47      29.089  19.449  58.086  1.00  0.00           C  
ATOM    718  O   ARG    47      29.097  20.440  57.356  1.00  0.00           O  
ATOM    719  N   ASP    48      27.970  18.721  58.258  1.00  0.00           N  
ATOM    720  H   ASP    48      27.912  17.936  58.890  1.00  0.00           H  
ATOM    721  CA  ASP    48      26.758  19.064  57.475  1.00  0.00           C  
ATOM    722  HA  ASP    48      26.997  18.886  56.427  1.00  0.00           H  
ATOM    723  CB  ASP    48      25.689  18.015  57.898  1.00  0.00           C  
ATOM    724  HB2 ASP    48      26.106  17.077  57.532  1.00  0.00           H  
ATOM    725  HB3 ASP    48      25.709  17.931  58.985  1.00  0.00           H  
ATOM    726  CG  ASP    48      24.275  18.143  57.255  1.00  0.00           C  
ATOM    727  OD1 ASP    48      23.792  19.257  56.864  1.00  0.00           O  
ATOM    728  OD2 ASP    48      23.623  17.104  57.215  1.00  0.00           O  
ATOM    729  C   ASP    48      26.296  20.476  57.757  1.00  0.00           C  
ATOM    730  O   ASP    48      26.063  21.256  56.803  1.00  0.00           O  
ATOM    731  N   GLU    49      26.035  20.923  58.999  1.00  0.00           N  
ATOM    732  H   GLU    49      26.298  20.308  59.756  1.00  0.00           H  
ATOM    733  CA  GLU    49      25.659  22.348  59.325  1.00  0.00           C  
ATOM    734  HA  GLU    49      24.829  22.553  58.650  1.00  0.00           H  
ATOM    735  CB  GLU    49      25.069  22.455  60.769  1.00  0.00           C  
ATOM    736  HB2 GLU    49      24.429  23.337  60.779  1.00  0.00           H  
ATOM    737  HB3 GLU    49      24.290  21.708  60.919  1.00  0.00           H  
ATOM    738  CG  GLU    49      26.107  22.537  61.923  1.00  0.00           C  
ATOM    739  HG2 GLU    49      26.832  23.350  61.899  1.00  0.00           H  
ATOM    740  HG3 GLU    49      25.552  22.774  62.830  1.00  0.00           H  
ATOM    741  CD  GLU    49      26.891  21.324  62.093  1.00  0.00           C  
ATOM    742  OE1 GLU    49      26.504  20.205  61.746  1.00  0.00           O  
ATOM    743  OE2 GLU    49      28.009  21.498  62.617  1.00  0.00           O  
ATOM    744  C   GLU    49      26.758  23.446  59.019  1.00  0.00           C  
ATOM    745  O   GLU    49      26.484  24.603  59.192  1.00  0.00           O  
ATOM    746  N   GLY    50      27.952  23.069  58.555  1.00  0.00           N  
ATOM    747  H   GLY    50      28.033  22.093  58.309  1.00  0.00           H  
ATOM    748  CA  GLY    50      29.043  23.960  58.041  1.00  0.00           C  
ATOM    749  HA2 GLY    50      29.290  24.792  58.700  1.00  0.00           H  
ATOM    750  HA3 GLY    50      29.968  23.428  57.818  1.00  0.00           H  
ATOM    751  C   GLY    50      28.713  24.529  56.674  1.00  0.00           C  
ATOM    752  O   GLY    50      29.177  25.639  56.382  1.00  0.00           O  
ATOM    753  N   PHE    51      27.745  24.000  55.910  1.00  0.00           N  
ATOM    754  H   PHE    51      27.388  23.081  56.131  1.00  0.00           H  
ATOM    755  CA  PHE    51      27.150  24.616  54.688  1.00  0.00           C  
ATOM    756  HA  PHE    51      28.033  24.854  54.094  1.00  0.00           H  
ATOM    757  CB  PHE    51      26.229  23.542  54.080  1.00  0.00           C  
ATOM    758  HB2 PHE    51      26.806  22.617  54.109  1.00  0.00           H  
ATOM    759  HB3 PHE    51      25.328  23.326  54.654  1.00  0.00           H  
ATOM    760  CG  PHE    51      25.746  23.709  52.690  1.00  0.00           C  
ATOM    761  CD1 PHE    51      25.141  22.644  52.038  1.00  0.00           C  
ATOM    762  HD1 PHE    51      24.982  21.711  52.559  1.00  0.00           H  
ATOM    763  CE1 PHE    51      24.538  22.863  50.762  1.00  0.00           C  
ATOM    764  HE1 PHE    51      24.085  22.004  50.289  1.00  0.00           H  
ATOM    765  CZ  PHE    51      24.623  24.053  50.072  1.00  0.00           C  
ATOM    766  HZ  PHE    51      24.080  24.304  49.172  1.00  0.00           H  
ATOM    767  CE2 PHE    51      25.381  25.046  50.667  1.00  0.00           C  
ATOM    768  HE2 PHE    51      25.413  25.978  50.122  1.00  0.00           H  
ATOM    769  CD2 PHE    51      25.881  24.895  51.952  1.00  0.00           C  
ATOM    770  HD2 PHE    51      26.399  25.733  52.395  1.00  0.00           H  
ATOM    771  C   PHE    51      26.376  25.944  55.055  1.00  0.00           C  
ATOM    772  O   PHE    51      26.586  26.982  54.463  1.00  0.00           O  
ATOM    773  N   ASP    52      25.440  25.973  56.025  1.00  0.00           N  
ATOM    774  H   ASP    52      25.274  25.071  56.447  1.00  0.00           H  
ATOM    775  CA  ASP    52      24.654  27.115  56.468  1.00  0.00           C  
ATOM    776  HA  ASP    52      24.171  27.629  55.637  1.00  0.00           H  
ATOM    777  CB  ASP    52      23.655  26.711  57.532  1.00  0.00           C  
ATOM    778  HB2 ASP    52      22.895  26.007  57.192  1.00  0.00           H  
ATOM    779  HB3 ASP    52      24.194  25.973  58.126  1.00  0.00           H  
ATOM    780  CG  ASP    52      23.072  27.890  58.358  1.00  0.00           C  
ATOM    781  OD1 ASP    52      22.247  28.617  57.815  1.00  0.00           O  
ATOM    782  OD2 ASP    52      23.626  28.167  59.521  1.00  0.00           O  
ATOM    783  C   ASP    52      25.663  28.193  56.928  1.00  0.00           C  
ATOM    784  O   ASP    52      25.446  29.406  56.739  1.00  0.00           O  
ATOM    785  N   ARG    53      26.675  27.842  57.768  1.00  0.00           N  
ATOM    786  H   ARG    53      26.663  26.878  58.068  1.00  0.00           H  
ATOM    787  CA  ARG    53      27.750  28.751  58.136  1.00  0.00           C  
ATOM    788  HA  ARG    53      27.356  29.580  58.724  1.00  0.00           H  
ATOM    789  CB  ARG    53      28.718  27.969  59.030  1.00  0.00           C  
ATOM    790  HB2 ARG    53      28.077  27.627  59.842  1.00  0.00           H  
ATOM    791  HB3 ARG    53      29.022  27.036  58.555  1.00  0.00           H  
ATOM    792  CG  ARG    53      29.912  28.780  59.489  1.00  0.00           C  
ATOM    793  HG2 ARG    53      30.491  28.187  60.197  1.00  0.00           H  
ATOM    794  HG3 ARG    53      30.511  29.003  58.606  1.00  0.00           H  
ATOM    795  CD  ARG    53      29.622  30.094  60.181  1.00  0.00           C  
ATOM    796  HD2 ARG    53      29.175  30.729  59.416  1.00  0.00           H  
ATOM    797  HD3 ARG    53      28.937  29.957  61.018  1.00  0.00           H  
ATOM    798  NE  ARG    53      30.897  30.718  60.750  1.00  0.00           N  
ATOM    799  HE  ARG    53      31.766  30.224  60.606  1.00  0.00           H  
ATOM    800  CZ  ARG    53      31.025  31.921  61.171  1.00  0.00           C  
ATOM    801  NH1 ARG    53      30.079  32.807  61.220  1.00  0.00           N  
ATOM    802 HH11 ARG    53      29.133  32.513  61.025  1.00  0.00           H  
ATOM    803 HH12 ARG    53      30.376  33.701  61.585  1.00  0.00           H  
ATOM    804  NH2 ARG    53      32.151  32.372  61.474  1.00  0.00           N  
ATOM    805 HH21 ARG    53      32.994  31.826  61.369  1.00  0.00           H  
ATOM    806 HH22 ARG    53      32.141  33.263  61.950  1.00  0.00           H  
ATOM    807  C   ARG    53      28.490  29.288  56.885  1.00  0.00           C  
ATOM    808  O   ARG    53      28.709  30.473  56.824  1.00  0.00           O  
ATOM    809  N   ALA    54      28.818  28.414  55.916  1.00  0.00           N  
ATOM    810  H   ALA    54      28.511  27.463  56.063  1.00  0.00           H  
ATOM    811  CA  ALA    54      29.567  28.791  54.664  1.00  0.00           C  
ATOM    812  HA  ALA    54      30.513  29.319  54.779  1.00  0.00           H  
ATOM    813  CB  ALA    54      29.849  27.562  53.815  1.00  0.00           C  
ATOM    814  HB1 ALA    54      30.188  27.847  52.819  1.00  0.00           H  
ATOM    815  HB2 ALA    54      30.593  26.937  54.307  1.00  0.00           H  
ATOM    816  HB3 ALA    54      28.946  26.985  53.613  1.00  0.00           H  
ATOM    817  C   ALA    54      28.647  29.779  53.953  1.00  0.00           C  
ATOM    818  O   ALA    54      29.144  30.735  53.330  1.00  0.00           O  
ATOM    819  N   LEU    55      27.362  29.637  53.905  1.00  0.00           N  
ATOM    820  H   LEU    55      27.046  28.857  54.464  1.00  0.00           H  
ATOM    821  CA  LEU    55      26.445  30.528  53.183  1.00  0.00           C  
ATOM    822  HA  LEU    55      26.906  30.669  52.206  1.00  0.00           H  
ATOM    823  CB  LEU    55      25.086  29.898  53.031  1.00  0.00           C  
ATOM    824  HB2 LEU    55      24.696  29.432  53.936  1.00  0.00           H  
ATOM    825  HB3 LEU    55      24.281  30.588  52.778  1.00  0.00           H  
ATOM    826  CG  LEU    55      25.166  28.679  51.972  1.00  0.00           C  
ATOM    827  HG  LEU    55      26.144  28.198  52.013  1.00  0.00           H  
ATOM    828  CD1 LEU    55      24.041  27.668  52.265  1.00  0.00           C  
ATOM    829 HD11 LEU    55      24.269  27.002  53.097  1.00  0.00           H  
ATOM    830 HD12 LEU    55      23.138  28.229  52.507  1.00  0.00           H  
ATOM    831 HD13 LEU    55      23.811  27.075  51.380  1.00  0.00           H  
ATOM    832  CD2 LEU    55      24.894  29.196  50.529  1.00  0.00           C  
ATOM    833 HD21 LEU    55      24.562  28.469  49.788  1.00  0.00           H  
ATOM    834 HD22 LEU    55      23.969  29.763  50.634  1.00  0.00           H  
ATOM    835 HD23 LEU    55      25.785  29.752  50.236  1.00  0.00           H  
ATOM    836  C   LEU    55      26.238  31.870  53.808  1.00  0.00           C  
ATOM    837  O   LEU    55      25.995  32.852  53.133  1.00  0.00           O  
ATOM    838  N   ALA    56      26.273  31.956  55.131  1.00  0.00           N  
ATOM    839  H   ALA    56      26.236  31.096  55.660  1.00  0.00           H  
ATOM    840  CA  ALA    56      26.284  33.242  55.887  1.00  0.00           C  
ATOM    841  HA  ALA    56      25.443  33.863  55.576  1.00  0.00           H  
ATOM    842  CB  ALA    56      26.090  32.784  57.293  1.00  0.00           C  
ATOM    843  HB1 ALA    56      26.151  33.584  58.031  1.00  0.00           H  
ATOM    844  HB2 ALA    56      25.079  32.390  57.386  1.00  0.00           H  
ATOM    845  HB3 ALA    56      26.842  32.053  57.591  1.00  0.00           H  
ATOM    846  C   ALA    56      27.648  34.056  55.842  1.00  0.00           C  
ATOM    847  O   ALA    56      27.612  35.319  55.837  1.00  0.00           O  
ATOM    848  N   GLN    57      28.776  33.370  55.675  1.00  0.00           N  
ATOM    849  H   GLN    57      28.747  32.364  55.765  1.00  0.00           H  
ATOM    850  CA  GLN    57      30.063  34.019  55.443  1.00  0.00           C  
ATOM    851  HA  GLN    57      30.067  35.005  55.909  1.00  0.00           H  
ATOM    852  CB  GLN    57      31.261  33.173  55.902  1.00  0.00           C  
ATOM    853  HB2 GLN    57      31.223  32.179  55.457  1.00  0.00           H  
ATOM    854  HB3 GLN    57      32.154  33.751  55.664  1.00  0.00           H  
ATOM    855  CG  GLN    57      31.382  32.928  57.465  1.00  0.00           C  
ATOM    856  HG2 GLN    57      31.615  33.882  57.938  1.00  0.00           H  
ATOM    857  HG3 GLN    57      30.430  32.517  57.802  1.00  0.00           H  
ATOM    858  CD  GLN    57      32.485  31.854  57.774  1.00  0.00           C  
ATOM    859  OE1 GLN    57      32.457  30.710  57.371  1.00  0.00           O  
ATOM    860  NE2 GLN    57      33.492  32.273  58.519  1.00  0.00           N  
ATOM    861 HE21 GLN    57      34.329  31.793  58.817  1.00  0.00           H  
ATOM    862 HE22 GLN    57      33.550  33.251  58.764  1.00  0.00           H  
ATOM    863  C   GLN    57      30.174  34.320  54.023  1.00  0.00           C  
ATOM    864  O   GLN    57      30.640  35.415  53.620  1.00  0.00           O  
ATOM    865  N   GLY    58      29.734  33.448  53.125  1.00  0.00           N  
ATOM    866  H   GLY    58      29.456  32.559  53.516  1.00  0.00           H  
ATOM    867  CA  GLY    58      29.639  33.523  51.713  1.00  0.00           C  
ATOM    868  HA2 GLY    58      28.655  33.092  51.534  1.00  0.00           H  
ATOM    869  HA3 GLY    58      29.558  34.593  51.519  1.00  0.00           H  
ATOM    870  C   GLY    58      30.778  32.932  50.913  1.00  0.00           C  
ATOM    871  O   GLY    58      30.851  33.104  49.690  1.00  0.00           O  
ATOM    872  N   PHE    59      31.646  32.235  51.619  1.00  0.00           N  
ATOM    873  H   PHE    59      31.400  32.091  52.588  1.00  0.00           H  
ATOM    874  CA  PHE    59      32.804  31.639  51.092  1.00  0.00           C  
ATOM    875  HA  PHE    59      32.491  31.208  50.141  1.00  0.00           H  
ATOM    876  CB  PHE    59      33.933  32.632  50.831  1.00  0.00           C  
ATOM    877  HB2 PHE    59      34.720  32.029  50.377  1.00  0.00           H  
ATOM    878  HB3 PHE    59      33.638  33.400  50.116  1.00  0.00           H  
ATOM    879  CG  PHE    59      34.581  33.351  52.021  1.00  0.00           C  
ATOM    880  CD1 PHE    59      34.039  33.450  53.338  1.00  0.00           C  
ATOM    881  HD1 PHE    59      33.122  32.900  53.488  1.00  0.00           H  
ATOM    882  CE1 PHE    59      34.699  34.159  54.373  1.00  0.00           C  
ATOM    883  HE1 PHE    59      34.201  34.188  55.331  1.00  0.00           H  
ATOM    884  CZ  PHE    59      35.991  34.639  54.182  1.00  0.00           C  
ATOM    885  HZ  PHE    59      36.623  35.106  54.923  1.00  0.00           H  
ATOM    886  CE2 PHE    59      36.609  34.498  52.949  1.00  0.00           C  
ATOM    887  HE2 PHE    59      37.652  34.757  52.839  1.00  0.00           H  
ATOM    888  CD2 PHE    59      35.897  33.853  51.868  1.00  0.00           C  
ATOM    889  HD2 PHE    59      36.438  33.736  50.940  1.00  0.00           H  
ATOM    890  C   PHE    59      33.360  30.481  51.911  1.00  0.00           C  
ATOM    891  O   PHE    59      32.959  30.421  53.092  1.00  0.00           O  
ATOM    892  N   PHE    60      34.065  29.489  51.271  1.00  0.00           N  
ATOM    893  H   PHE    60      34.308  29.557  50.293  1.00  0.00           H  
ATOM    894  CA  PHE    60      34.485  28.152  51.848  1.00  0.00           C  
ATOM    895  HA  PHE    60      35.047  28.273  52.774  1.00  0.00           H  
ATOM    896  CB  PHE    60      33.268  27.341  52.135  1.00  0.00           C  
ATOM    897  HB2 PHE    60      33.511  26.496  52.779  1.00  0.00           H  
ATOM    898  HB3 PHE    60      32.620  28.032  52.674  1.00  0.00           H  
ATOM    899  CG  PHE    60      32.503  26.820  50.906  1.00  0.00           C  
ATOM    900  CD1 PHE    60      32.393  25.455  50.658  1.00  0.00           C  
ATOM    901  HD1 PHE    60      32.954  24.817  51.326  1.00  0.00           H  
ATOM    902  CE1 PHE    60      31.704  24.944  49.580  1.00  0.00           C  
ATOM    903  HE1 PHE    60      31.799  23.895  49.340  1.00  0.00           H  
ATOM    904  CZ  PHE    60      31.123  25.808  48.620  1.00  0.00           C  
ATOM    905  HZ  PHE    60      30.758  25.512  47.648  1.00  0.00           H  
ATOM    906  CE2 PHE    60      31.088  27.147  48.876  1.00  0.00           C  
ATOM    907  HE2 PHE    60      30.527  27.802  48.224  1.00  0.00           H  
ATOM    908  CD2 PHE    60      31.733  27.688  50.042  1.00  0.00           C  
ATOM    909  HD2 PHE    60      31.645  28.760  50.139  1.00  0.00           H  
ATOM    910  C   PHE    60      35.530  27.407  50.960  1.00  0.00           C  
ATOM    911  O   PHE    60      35.961  27.862  49.917  1.00  0.00           O  
ATOM    912  N   LEU    61      35.932  26.233  51.450  1.00  0.00           N  
ATOM    913  H   LEU    61      35.466  25.976  52.308  1.00  0.00           H  
ATOM    914  CA  LEU    61      36.978  25.376  50.823  1.00  0.00           C  
ATOM    915  HA  LEU    61      37.362  25.993  50.011  1.00  0.00           H  
ATOM    916  CB  LEU    61      38.146  25.168  51.855  1.00  0.00           C  
ATOM    917  HB2 LEU    61      37.630  24.668  52.675  1.00  0.00           H  
ATOM    918  HB3 LEU    61      38.855  24.465  51.417  1.00  0.00           H  
ATOM    919  CG  LEU    61      38.882  26.423  52.464  1.00  0.00           C  
ATOM    920  HG  LEU    61      38.198  27.138  52.921  1.00  0.00           H  
ATOM    921  CD1 LEU    61      39.916  25.761  53.379  1.00  0.00           C  
ATOM    922 HD11 LEU    61      39.532  25.468  54.356  1.00  0.00           H  
ATOM    923 HD12 LEU    61      40.350  24.898  52.875  1.00  0.00           H  
ATOM    924 HD13 LEU    61      40.673  26.528  53.546  1.00  0.00           H  
ATOM    925  CD2 LEU    61      39.598  26.992  51.293  1.00  0.00           C  
ATOM    926 HD21 LEU    61      40.252  26.223  50.880  1.00  0.00           H  
ATOM    927 HD22 LEU    61      38.889  27.287  50.519  1.00  0.00           H  
ATOM    928 HD23 LEU    61      40.307  27.800  51.474  1.00  0.00           H  
ATOM    929  C   LEU    61      36.441  24.156  50.132  1.00  0.00           C  
ATOM    930  O   LEU    61      35.560  23.487  50.746  1.00  0.00           O  
ATOM    931  N   VAL    62      36.977  23.811  48.972  1.00  0.00           N  
ATOM    932  H   VAL    62      37.591  24.455  48.495  1.00  0.00           H  
ATOM    933  CA  VAL    62      36.631  22.572  48.256  1.00  0.00           C  
ATOM    934  HA  VAL    62      36.183  21.937  49.021  1.00  0.00           H  
ATOM    935  CB  VAL    62      35.426  22.767  47.246  1.00  0.00           C  
ATOM    936  HB  VAL    62      34.623  23.321  47.732  1.00  0.00           H  
ATOM    937  CG1 VAL    62      35.911  23.477  46.033  1.00  0.00           C  
ATOM    938 HG11 VAL    62      36.737  23.009  45.498  1.00  0.00           H  
ATOM    939 HG12 VAL    62      35.093  23.486  45.313  1.00  0.00           H  
ATOM    940 HG13 VAL    62      36.258  24.450  46.382  1.00  0.00           H  
ATOM    941  CG2 VAL    62      34.875  21.449  46.771  1.00  0.00           C  
ATOM    942 HG21 VAL    62      34.450  20.817  47.551  1.00  0.00           H  
ATOM    943 HG22 VAL    62      34.043  21.656  46.098  1.00  0.00           H  
ATOM    944 HG23 VAL    62      35.648  20.803  46.356  1.00  0.00           H  
ATOM    945  C   VAL    62      37.867  21.962  47.658  1.00  0.00           C  
ATOM    946  O   VAL    62      38.740  22.587  47.108  1.00  0.00           O  
ATOM    947  N   ARG    63      37.992  20.609  47.951  1.00  0.00           N  
ATOM    948  H   ARG    63      37.154  20.222  48.362  1.00  0.00           H  
ATOM    949  CA  ARG    63      39.123  19.838  47.562  1.00  0.00           C  
ATOM    950  HA  ARG    63      39.976  20.386  47.964  1.00  0.00           H  
ATOM    951  CB  ARG    63      39.034  18.402  48.199  1.00  0.00           C  
ATOM    952  HB2 ARG    63      37.990  18.123  48.057  1.00  0.00           H  
ATOM    953  HB3 ARG    63      39.726  17.731  47.691  1.00  0.00           H  
ATOM    954  CG  ARG    63      39.238  18.370  49.726  1.00  0.00           C  
ATOM    955  HG2 ARG    63      40.271  18.650  49.931  1.00  0.00           H  
ATOM    956  HG3 ARG    63      38.541  19.057  50.206  1.00  0.00           H  
ATOM    957  CD  ARG    63      39.034  16.943  50.264  1.00  0.00           C  
ATOM    958  HD2 ARG    63      38.156  16.428  49.875  1.00  0.00           H  
ATOM    959  HD3 ARG    63      39.926  16.420  49.920  1.00  0.00           H  
ATOM    960  NE  ARG    63      39.039  16.875  51.749  1.00  0.00           N  
ATOM    961  HE  ARG    63      39.757  16.273  52.127  1.00  0.00           H  
ATOM    962  CZ  ARG    63      38.135  17.233  52.561  1.00  0.00           C  
ATOM    963  NH1 ARG    63      37.096  17.924  52.266  1.00  0.00           N  
ATOM    964 HH11 ARG    63      36.805  18.137  51.322  1.00  0.00           H  
ATOM    965 HH12 ARG    63      36.433  17.964  53.027  1.00  0.00           H  
ATOM    966  NH2 ARG    63      38.204  17.075  53.834  1.00  0.00           N  
ATOM    967 HH21 ARG    63      38.922  16.492  54.238  1.00  0.00           H  
ATOM    968 HH22 ARG    63      37.517  17.594  54.362  1.00  0.00           H  
ATOM    969  C   ARG    63      39.396  19.869  45.999  1.00  0.00           C  
ATOM    970  O   ARG    63      38.403  19.956  45.242  1.00  0.00           O  
ATOM    971  N   ILE    64      40.617  19.716  45.601  1.00  0.00           N  
ATOM    972  H   ILE    64      41.340  19.512  46.276  1.00  0.00           H  
ATOM    973  CA  ILE    64      41.052  19.602  44.180  1.00  0.00           C  
ATOM    974  HA  ILE    64      40.410  20.204  43.538  1.00  0.00           H  
ATOM    975  CB  ILE    64      42.567  19.968  44.095  1.00  0.00           C  
ATOM    976  HB  ILE    64      43.146  19.458  44.865  1.00  0.00           H  
ATOM    977  CG2 ILE    64      43.122  19.537  42.711  1.00  0.00           C  
ATOM    978 HG21 ILE    64      44.185  19.776  42.691  1.00  0.00           H  
ATOM    979 HG22 ILE    64      43.021  18.477  42.479  1.00  0.00           H  
ATOM    980 HG23 ILE    64      42.519  20.142  42.034  1.00  0.00           H  
ATOM    981  CG1 ILE    64      42.718  21.487  44.339  1.00  0.00           C  
ATOM    982 HG12 ILE    64      42.244  21.919  43.457  1.00  0.00           H  
ATOM    983 HG13 ILE    64      42.106  21.714  45.211  1.00  0.00           H  
ATOM    984  CD1 ILE    64      44.018  22.248  44.499  1.00  0.00           C  
ATOM    985 HD11 ILE    64      44.501  22.484  43.551  1.00  0.00           H  
ATOM    986 HD12 ILE    64      43.789  23.175  45.025  1.00  0.00           H  
ATOM    987 HD13 ILE    64      44.661  21.637  45.134  1.00  0.00           H  
ATOM    988  C   ILE    64      40.720  18.118  43.725  1.00  0.00           C  
ATOM    989  O   ILE    64      41.118  17.178  44.384  1.00  0.00           O  
ATOM    990  N   PRO    65      39.912  17.889  42.624  1.00  0.00           N  
ATOM    991  CD  PRO    65      39.403  18.929  41.714  1.00  0.00           C  
ATOM    992  HD2 PRO    65      40.103  19.744  41.534  1.00  0.00           H  
ATOM    993  HD3 PRO    65      38.471  19.372  42.066  1.00  0.00           H  
ATOM    994  CG  PRO    65      39.068  18.290  40.349  1.00  0.00           C  
ATOM    995  HG2 PRO    65      39.979  18.233  39.753  1.00  0.00           H  
ATOM    996  HG3 PRO    65      38.181  18.767  39.932  1.00  0.00           H  
ATOM    997  CB  PRO    65      38.671  16.908  40.845  1.00  0.00           C  
ATOM    998  HB2 PRO    65      38.714  16.194  40.022  1.00  0.00           H  
ATOM    999  HB3 PRO    65      37.668  16.977  41.266  1.00  0.00           H  
ATOM   1000  CA  PRO    65      39.604  16.579  42.000  1.00  0.00           C  
ATOM   1001  HA  PRO    65      39.220  15.901  42.761  1.00  0.00           H  
ATOM   1002  C   PRO    65      40.888  15.909  41.439  1.00  0.00           C  
ATOM   1003  O   PRO    65      41.808  16.515  40.917  1.00  0.00           O  
ATOM   1004  N   GLU    66      40.843  14.572  41.355  1.00  0.00           N  
ATOM   1005  H   GLU    66      39.979  14.124  41.624  1.00  0.00           H  
ATOM   1006  CA  GLU    66      41.915  13.734  40.794  1.00  0.00           C  
ATOM   1007  HA  GLU    66      42.871  14.154  41.107  1.00  0.00           H  
ATOM   1008  CB  GLU    66      41.731  12.274  41.246  1.00  0.00           C  
ATOM   1009  HB2 GLU    66      40.746  11.914  40.949  1.00  0.00           H  
ATOM   1010  HB3 GLU    66      42.466  11.668  40.715  1.00  0.00           H  
ATOM   1011  CG  GLU    66      41.958  12.076  42.781  1.00  0.00           C  
ATOM   1012  HG2 GLU    66      41.263  12.739  43.297  1.00  0.00           H  
ATOM   1013  HG3 GLU    66      41.743  11.078  43.162  1.00  0.00           H  
ATOM   1014  CD  GLU    66      43.327  12.566  43.285  1.00  0.00           C  
ATOM   1015  OE1 GLU    66      43.409  13.158  44.363  1.00  0.00           O  
ATOM   1016  OE2 GLU    66      44.399  12.268  42.721  1.00  0.00           O  
ATOM   1017  C   GLU    66      41.913  13.806  39.295  1.00  0.00           C  
ATOM   1018  O   GLU    66      40.922  14.325  38.776  1.00  0.00           O  
ATOM   1019  N   GLY    67      42.929  13.359  38.542  1.00  0.00           N  
ATOM   1020  H   GLY    67      43.581  12.752  39.018  1.00  0.00           H  
ATOM   1021  CA  GLY    67      43.135  13.751  37.110  1.00  0.00           C  
ATOM   1022  HA2 GLY    67      43.825  13.076  36.604  1.00  0.00           H  
ATOM   1023  HA3 GLY    67      42.147  13.792  36.651  1.00  0.00           H  
ATOM   1024  C   GLY    67      43.570  15.185  36.871  1.00  0.00           C  
ATOM   1025  O   GLY    67      44.185  15.450  35.830  1.00  0.00           O  
ATOM   1026  N   THR    68      43.430  16.194  37.752  1.00  0.00           N  
ATOM   1027  H   THR    68      42.899  16.048  38.598  1.00  0.00           H  
ATOM   1028  CA  THR    68      44.015  17.556  37.585  1.00  0.00           C  
ATOM   1029  HA  THR    68      44.312  17.669  36.543  1.00  0.00           H  
ATOM   1030  CB  THR    68      43.162  18.747  37.997  1.00  0.00           C  
ATOM   1031  HB  THR    68      43.728  19.599  37.621  1.00  0.00           H  
ATOM   1032  CG2 THR    68      41.688  18.782  37.462  1.00  0.00           C  
ATOM   1033 HG21 THR    68      41.182  19.717  37.698  1.00  0.00           H  
ATOM   1034 HG22 THR    68      41.712  18.733  36.374  1.00  0.00           H  
ATOM   1035 HG23 THR    68      41.122  17.908  37.785  1.00  0.00           H  
ATOM   1036  OG1 THR    68      42.959  18.783  39.366  1.00  0.00           O  
ATOM   1037  HG1 THR    68      42.684  17.911  39.658  1.00  0.00           H  
ATOM   1038  C   THR    68      45.392  17.621  38.302  1.00  0.00           C  
ATOM   1039  O   THR    68      45.673  16.847  39.187  1.00  0.00           O  
ATOM   1040  N   ASP    69      46.303  18.469  37.815  1.00  0.00           N  
ATOM   1041  H   ASP    69      46.089  18.931  36.943  1.00  0.00           H  
ATOM   1042  CA  ASP    69      47.413  19.059  38.572  1.00  0.00           C  
ATOM   1043  HA  ASP    69      47.969  18.376  39.214  1.00  0.00           H  
ATOM   1044  CB  ASP    69      48.406  19.779  37.688  1.00  0.00           C  
ATOM   1045  HB2 ASP    69      48.605  19.093  36.865  1.00  0.00           H  
ATOM   1046  HB3 ASP    69      47.897  20.628  37.231  1.00  0.00           H  
ATOM   1047  CG  ASP    69      49.702  20.160  38.341  1.00  0.00           C  
ATOM   1048  OD1 ASP    69      50.067  19.724  39.462  1.00  0.00           O  
ATOM   1049  OD2 ASP    69      50.434  21.007  37.662  1.00  0.00           O  
ATOM   1050  C   ASP    69      46.919  20.009  39.646  1.00  0.00           C  
ATOM   1051  O   ASP    69      46.279  20.970  39.277  1.00  0.00           O  
ATOM   1052  N   PRO    70      47.149  19.883  40.949  1.00  0.00           N  
ATOM   1053  CD  PRO    70      47.615  18.679  41.669  1.00  0.00           C  
ATOM   1054  HD2 PRO    70      48.685  18.567  41.496  1.00  0.00           H  
ATOM   1055  HD3 PRO    70      47.049  17.789  41.393  1.00  0.00           H  
ATOM   1056  CG  PRO    70      47.231  18.983  43.133  1.00  0.00           C  
ATOM   1057  HG2 PRO    70      48.010  18.520  43.739  1.00  0.00           H  
ATOM   1058  HG3 PRO    70      46.284  18.478  43.325  1.00  0.00           H  
ATOM   1059  CB  PRO    70      47.201  20.515  43.184  1.00  0.00           C  
ATOM   1060  HB2 PRO    70      48.234  20.865  43.191  1.00  0.00           H  
ATOM   1061  HB3 PRO    70      46.747  21.034  44.028  1.00  0.00           H  
ATOM   1062  CA  PRO    70      46.822  20.989  41.858  1.00  0.00           C  
ATOM   1063  HA  PRO    70      45.753  21.202  41.894  1.00  0.00           H  
ATOM   1064  C   PRO    70      47.481  22.328  41.527  1.00  0.00           C  
ATOM   1065  O   PRO    70      47.104  23.347  42.092  1.00  0.00           O  
ATOM   1066  N   ALA    71      48.583  22.387  40.638  1.00  0.00           N  
ATOM   1067  H   ALA    71      48.912  21.496  40.293  1.00  0.00           H  
ATOM   1068  CA  ALA    71      49.456  23.555  40.468  1.00  0.00           C  
ATOM   1069  HA  ALA    71      49.034  24.236  41.206  1.00  0.00           H  
ATOM   1070  CB  ALA    71      50.842  23.106  40.908  1.00  0.00           C  
ATOM   1071  HB1 ALA    71      50.833  22.814  41.958  1.00  0.00           H  
ATOM   1072  HB2 ALA    71      51.120  22.176  40.413  1.00  0.00           H  
ATOM   1073  HB3 ALA    71      51.537  23.946  40.879  1.00  0.00           H  
ATOM   1074  C   ALA    71      49.524  24.281  39.063  1.00  0.00           C  
ATOM   1075  O   ALA    71      50.070  25.399  38.893  1.00  0.00           O  
ATOM   1076  N   ALA    72      48.896  23.714  38.049  1.00  0.00           N  
ATOM   1077  H   ALA    72      48.212  23.056  38.394  1.00  0.00           H  
ATOM   1078  CA  ALA    72      49.116  23.977  36.637  1.00  0.00           C  
ATOM   1079  HA  ALA    72      50.100  23.792  36.207  1.00  0.00           H  
ATOM   1080  CB  ALA    72      48.196  23.045  35.858  1.00  0.00           C  
ATOM   1081  HB1 ALA    72      48.633  22.047  35.811  1.00  0.00           H  
ATOM   1082  HB2 ALA    72      47.201  23.130  36.294  1.00  0.00           H  
ATOM   1083  HB3 ALA    72      48.128  23.368  34.819  1.00  0.00           H  
ATOM   1084  C   ALA    72      48.752  25.472  36.254  1.00  0.00           C  
ATOM   1085  O   ALA    72      49.398  26.146  35.418  1.00  0.00           O  
ATOM   1086  N   GLY    73      47.768  26.091  36.967  1.00  0.00           N  
ATOM   1087  H   GLY    73      47.293  25.624  37.726  1.00  0.00           H  
ATOM   1088  CA  GLY    73      47.415  27.474  36.871  1.00  0.00           C  
ATOM   1089  HA2 GLY    73      47.248  27.662  35.810  1.00  0.00           H  
ATOM   1090  HA3 GLY    73      46.447  27.660  37.336  1.00  0.00           H  
ATOM   1091  C   GLY    73      48.562  28.393  37.220  1.00  0.00           C  
ATOM   1092  O   GLY    73      48.875  29.315  36.406  1.00  0.00           O  
ATOM   1093  N   ASP    74      49.353  28.116  38.304  1.00  0.00           N  
ATOM   1094  H   ASP    74      49.120  27.335  38.900  1.00  0.00           H  
ATOM   1095  CA  ASP    74      50.427  28.952  38.718  1.00  0.00           C  
ATOM   1096  HA  ASP    74      50.029  29.964  38.797  1.00  0.00           H  
ATOM   1097  CB  ASP    74      50.935  28.644  40.191  1.00  0.00           C  
ATOM   1098  HB2 ASP    74      51.058  27.573  40.348  1.00  0.00           H  
ATOM   1099  HB3 ASP    74      51.927  29.060  40.362  1.00  0.00           H  
ATOM   1100  CG  ASP    74      49.960  29.173  41.369  1.00  0.00           C  
ATOM   1101  OD1 ASP    74      50.369  28.983  42.531  1.00  0.00           O  
ATOM   1102  OD2 ASP    74      48.802  29.577  41.121  1.00  0.00           O  
ATOM   1103  C   ASP    74      51.598  28.761  37.767  1.00  0.00           C  
ATOM   1104  O   ASP    74      52.284  29.759  37.447  1.00  0.00           O  
ATOM   1105  N   ARG    75      51.804  27.541  37.259  1.00  0.00           N  
ATOM   1106  H   ARG    75      51.148  26.817  37.515  1.00  0.00           H  
ATOM   1107  CA  ARG    75      52.789  27.235  36.234  1.00  0.00           C  
ATOM   1108  HA  ARG    75      53.690  27.534  36.768  1.00  0.00           H  
ATOM   1109  CB  ARG    75      52.865  25.696  35.816  1.00  0.00           C  
ATOM   1110  HB2 ARG    75      51.957  25.306  35.355  1.00  0.00           H  
ATOM   1111  HB3 ARG    75      53.661  25.586  35.080  1.00  0.00           H  
ATOM   1112  CG  ARG    75      53.286  24.820  36.979  1.00  0.00           C  
ATOM   1113  HG2 ARG    75      54.197  25.271  37.371  1.00  0.00           H  
ATOM   1114  HG3 ARG    75      52.499  24.836  37.733  1.00  0.00           H  
ATOM   1115  CD  ARG    75      53.716  23.410  36.610  1.00  0.00           C  
ATOM   1116  HD2 ARG    75      54.371  23.411  35.738  1.00  0.00           H  
ATOM   1117  HD3 ARG    75      54.241  22.967  37.457  1.00  0.00           H  
ATOM   1118  NE  ARG    75      52.538  22.528  36.248  1.00  0.00           N  
ATOM   1119  HE  ARG    75      52.173  21.974  37.009  1.00  0.00           H  
ATOM   1120  CZ  ARG    75      52.102  22.146  35.096  1.00  0.00           C  
ATOM   1121  NH1 ARG    75      52.645  22.525  33.942  1.00  0.00           N  
ATOM   1122 HH11 ARG    75      53.420  23.172  33.938  1.00  0.00           H  
ATOM   1123 HH12 ARG    75      52.322  22.102  33.083  1.00  0.00           H  
ATOM   1124  NH2 ARG    75      51.155  21.255  35.040  1.00  0.00           N  
ATOM   1125 HH21 ARG    75      50.716  21.003  35.914  1.00  0.00           H  
ATOM   1126 HH22 ARG    75      50.998  20.866  34.121  1.00  0.00           H  
ATOM   1127  C   ARG    75      52.578  28.127  34.967  1.00  0.00           C  
ATOM   1128  O   ARG    75      53.455  28.752  34.464  1.00  0.00           O  
ATOM   1129  N   PHE    76      51.294  28.147  34.460  1.00  0.00           N  
ATOM   1130  H   PHE    76      50.572  27.601  34.908  1.00  0.00           H  
ATOM   1131  CA  PHE    76      50.904  29.093  33.385  1.00  0.00           C  
ATOM   1132  HA  PHE    76      51.671  28.953  32.623  1.00  0.00           H  
ATOM   1133  CB  PHE    76      49.555  28.696  32.729  1.00  0.00           C  
ATOM   1134  HB2 PHE    76      49.594  27.611  32.633  1.00  0.00           H  
ATOM   1135  HB3 PHE    76      48.788  29.101  33.390  1.00  0.00           H  
ATOM   1136  CG  PHE    76      49.299  29.266  31.319  1.00  0.00           C  
ATOM   1137  CD1 PHE    76      49.896  28.624  30.272  1.00  0.00           C  
ATOM   1138  HD1 PHE    76      50.503  27.755  30.478  1.00  0.00           H  
ATOM   1139  CE1 PHE    76      49.770  29.152  28.962  1.00  0.00           C  
ATOM   1140  HE1 PHE    76      50.333  28.775  28.121  1.00  0.00           H  
ATOM   1141  CZ  PHE    76      49.019  30.322  28.741  1.00  0.00           C  
ATOM   1142  HZ  PHE    76      48.979  30.759  27.754  1.00  0.00           H  
ATOM   1143  CE2 PHE    76      48.303  30.930  29.788  1.00  0.00           C  
ATOM   1144  HE2 PHE    76      47.637  31.769  29.654  1.00  0.00           H  
ATOM   1145  CD2 PHE    76      48.483  30.430  31.104  1.00  0.00           C  
ATOM   1146  HD2 PHE    76      48.123  30.972  31.966  1.00  0.00           H  
ATOM   1147  C   PHE    76      50.924  30.593  33.764  1.00  0.00           C  
ATOM   1148  O   PHE    76      51.318  31.433  32.945  1.00  0.00           O  
ATOM   1149  N   ALA    77      50.642  30.980  35.018  1.00  0.00           N  
ATOM   1150  H   ALA    77      50.321  30.318  35.710  1.00  0.00           H  
ATOM   1151  CA  ALA    77      50.421  32.384  35.490  1.00  0.00           C  
ATOM   1152  HA  ALA    77      49.714  32.884  34.827  1.00  0.00           H  
ATOM   1153  CB  ALA    77      49.799  32.451  36.949  1.00  0.00           C  
ATOM   1154  HB1 ALA    77      48.710  32.469  36.918  1.00  0.00           H  
ATOM   1155  HB2 ALA    77      50.045  31.586  37.564  1.00  0.00           H  
ATOM   1156  HB3 ALA    77      50.125  33.406  37.362  1.00  0.00           H  
ATOM   1157  C   ALA    77      51.825  33.055  35.430  1.00  0.00           C  
ATOM   1158  O   ALA    77      51.869  34.239  35.024  1.00  0.00           O  
ATOM   1159  N   ALA    78      52.929  32.339  35.743  1.00  0.00           N  
ATOM   1160  H   ALA    78      52.756  31.416  36.113  1.00  0.00           H  
ATOM   1161  CA  ALA    78      54.312  32.711  35.591  1.00  0.00           C  
ATOM   1162  HA  ALA    78      54.478  33.457  36.368  1.00  0.00           H  
ATOM   1163  CB  ALA    78      55.284  31.503  35.964  1.00  0.00           C  
ATOM   1164  HB1 ALA    78      55.055  30.993  36.900  1.00  0.00           H  
ATOM   1165  HB2 ALA    78      55.241  30.758  35.170  1.00  0.00           H  
ATOM   1166  HB3 ALA    78      56.230  32.036  36.057  1.00  0.00           H  
ATOM   1167  C   ALA    78      54.740  33.453  34.309  1.00  0.00           C  
ATOM   1168  O   ALA    78      55.512  34.416  34.358  1.00  0.00           O  
ATOM   1169  N   HID    79      54.149  33.109  33.172  1.00  0.00           N  
ATOM   1170  H   HID    79      53.561  32.290  33.229  1.00  0.00           H  
ATOM   1171  CA  HID    79      54.460  33.677  31.853  1.00  0.00           C  
ATOM   1172  HA  HID    79      55.547  33.652  31.776  1.00  0.00           H  
ATOM   1173  CB  HID    79      53.885  32.741  30.818  1.00  0.00           C  
ATOM   1174  HB2 HID    79      52.797  32.805  30.851  1.00  0.00           H  
ATOM   1175  HB3 HID    79      54.193  33.236  29.897  1.00  0.00           H  
ATOM   1176  CG  HID    79      54.218  31.292  30.973  1.00  0.00           C  
ATOM   1177  ND1 HID    79      55.497  30.824  31.281  1.00  0.00           N  
ATOM   1178  HD1 HID    79      56.320  31.407  31.330  1.00  0.00           H  
ATOM   1179  CE1 HID    79      55.418  29.522  31.443  1.00  0.00           C  
ATOM   1180  HE1 HID    79      56.275  28.925  31.719  1.00  0.00           H  
ATOM   1181  NE2 HID    79      54.180  29.039  31.096  1.00  0.00           N  
ATOM   1182  CD2 HID    79      53.386  30.178  30.823  1.00  0.00           C  
ATOM   1183  HD2 HID    79      52.314  30.126  30.698  1.00  0.00           H  
ATOM   1184  C   HID    79      53.982  35.159  31.827  1.00  0.00           C  
ATOM   1185  O   HID    79      54.735  35.970  31.272  1.00  0.00           O  
ATOM   1186  N   PHE    80      52.932  35.607  32.520  1.00  0.00           N  
ATOM   1187  H   PHE    80      52.447  34.815  32.918  1.00  0.00           H  
ATOM   1188  CA  PHE    80      52.520  37.011  32.640  1.00  0.00           C  
ATOM   1189  HA  PHE    80      52.579  37.435  31.638  1.00  0.00           H  
ATOM   1190  CB  PHE    80      51.005  36.956  32.966  1.00  0.00           C  
ATOM   1191  HB2 PHE    80      50.808  36.454  33.913  1.00  0.00           H  
ATOM   1192  HB3 PHE    80      50.731  38.011  32.954  1.00  0.00           H  
ATOM   1193  CG  PHE    80      50.172  36.206  31.923  1.00  0.00           C  
ATOM   1194  CD1 PHE    80      49.965  34.787  32.011  1.00  0.00           C  
ATOM   1195  HD1 PHE    80      50.150  34.287  32.950  1.00  0.00           H  
ATOM   1196  CE1 PHE    80      49.332  34.117  30.922  1.00  0.00           C  
ATOM   1197  HE1 PHE    80      49.171  33.057  31.046  1.00  0.00           H  
ATOM   1198  CZ  PHE    80      48.943  34.745  29.753  1.00  0.00           C  
ATOM   1199  HZ  PHE    80      48.458  34.140  29.000  1.00  0.00           H  
ATOM   1200  CE2 PHE    80      49.180  36.098  29.629  1.00  0.00           C  
ATOM   1201  HE2 PHE    80      48.977  36.628  28.710  1.00  0.00           H  
ATOM   1202  CD2 PHE    80      49.805  36.820  30.698  1.00  0.00           C  
ATOM   1203  HD2 PHE    80      50.016  37.866  30.534  1.00  0.00           H  
ATOM   1204  C   PHE    80      53.323  37.876  33.615  1.00  0.00           C  
ATOM   1205  O   PHE    80      53.043  39.045  33.902  1.00  0.00           O  
ATOM   1206  N   HIE    81      54.420  37.373  34.141  1.00  0.00           N  
ATOM   1207  H   HIE    81      54.621  36.419  33.877  1.00  0.00           H  
ATOM   1208  CA  HIE    81      55.539  38.179  34.646  1.00  0.00           C  
ATOM   1209  HA  HIE    81      55.181  39.199  34.506  1.00  0.00           H  
ATOM   1210  CB  HIE    81      55.619  37.992  36.164  1.00  0.00           C  
ATOM   1211  HB2 HIE    81      54.669  38.128  36.680  1.00  0.00           H  
ATOM   1212  HB3 HIE    81      55.786  36.922  36.293  1.00  0.00           H  
ATOM   1213  CG  HIE    81      56.716  38.781  36.863  1.00  0.00           C  
ATOM   1214  ND1 HIE    81      56.706  40.145  37.067  1.00  0.00           N  
ATOM   1215  CE1 HIE    81      57.914  40.452  37.504  1.00  0.00           C  
ATOM   1216  HE1 HIE    81      58.228  41.433  37.828  1.00  0.00           H  
ATOM   1217  NE2 HIE    81      58.614  39.285  37.728  1.00  0.00           N  
ATOM   1218  HE2 HIE    81      59.605  39.364  37.905  1.00  0.00           H  
ATOM   1219  CD2 HIE    81      57.888  38.234  37.229  1.00  0.00           C  
ATOM   1220  HD2 HIE    81      58.304  37.250  37.074  1.00  0.00           H  
ATOM   1221  C   HIE    81      56.836  38.113  33.852  1.00  0.00           C  
ATOM   1222  O   HIE    81      57.676  39.013  33.946  1.00  0.00           O  
ATOM   1223  N   GLU    82      57.090  37.044  33.123  1.00  0.00           N  
ATOM   1224  H   GLU    82      56.407  36.302  33.069  1.00  0.00           H  
ATOM   1225  CA  GLU    82      58.385  36.599  32.557  1.00  0.00           C  
ATOM   1226  HA  GLU    82      59.084  36.519  33.389  1.00  0.00           H  
ATOM   1227  CB  GLU    82      58.130  35.164  32.171  1.00  0.00           C  
ATOM   1228  HB2 GLU    82      57.745  34.722  33.090  1.00  0.00           H  
ATOM   1229  HB3 GLU    82      57.326  35.229  31.437  1.00  0.00           H  
ATOM   1230  CG  GLU    82      59.288  34.368  31.565  1.00  0.00           C  
ATOM   1231  HG2 GLU    82      59.604  34.563  30.541  1.00  0.00           H  
ATOM   1232  HG3 GLU    82      60.163  34.533  32.193  1.00  0.00           H  
ATOM   1233  CD  GLU    82      58.911  32.891  31.715  1.00  0.00           C  
ATOM   1234  OE1 GLU    82      57.810  32.517  31.251  1.00  0.00           O  
ATOM   1235  OE2 GLU    82      59.681  32.097  32.266  1.00  0.00           O  
ATOM   1236  C   GLU    82      58.957  37.474  31.471  1.00  0.00           C  
ATOM   1237  O   GLU    82      58.142  38.090  30.732  1.00  0.00           O  
ATOM   1238  N   GLU    83      60.239  37.447  31.241  1.00  0.00           N  
ATOM   1239  H   GLU    83      60.791  36.718  31.671  1.00  0.00           H  
ATOM   1240  CA  GLU    83      60.860  38.193  30.039  1.00  0.00           C  
ATOM   1241  HA  GLU    83      60.295  39.125  30.003  1.00  0.00           H  
ATOM   1242  CB  GLU    83      62.278  38.540  30.429  1.00  0.00           C  
ATOM   1243  HB2 GLU    83      62.228  39.235  31.267  1.00  0.00           H  
ATOM   1244  HB3 GLU    83      62.744  37.609  30.749  1.00  0.00           H  
ATOM   1245  CG  GLU    83      63.122  39.151  29.268  1.00  0.00           C  
ATOM   1246  HG2 GLU    83      64.170  39.007  29.532  1.00  0.00           H  
ATOM   1247  HG3 GLU    83      63.122  38.649  28.301  1.00  0.00           H  
ATOM   1248  CD  GLU    83      62.754  40.674  29.094  1.00  0.00           C  
ATOM   1249  OE1 GLU    83      63.512  41.330  28.387  1.00  0.00           O  
ATOM   1250  OE2 GLU    83      61.633  41.085  29.505  1.00  0.00           O  
ATOM   1251  C   GLU    83      60.703  37.311  28.838  1.00  0.00           C  
ATOM   1252  O   GLU    83      60.871  36.062  28.941  1.00  0.00           O  
ATOM   1253  N   ARG    84      60.502  37.854  27.638  1.00  0.00           N  
ATOM   1254  H   ARG    84      60.227  38.818  27.516  1.00  0.00           H  
ATOM   1255  CA  ARG    84      60.414  37.112  26.431  1.00  0.00           C  
ATOM   1256  HA  ARG    84      59.775  36.242  26.583  1.00  0.00           H  
ATOM   1257  CB  ARG    84      59.794  37.949  25.224  1.00  0.00           C  
ATOM   1258  HB2 ARG    84      60.232  38.948  25.231  1.00  0.00           H  
ATOM   1259  HB3 ARG    84      59.983  37.502  24.248  1.00  0.00           H  
ATOM   1260  CG  ARG    84      58.260  37.962  25.433  1.00  0.00           C  
ATOM   1261  HG2 ARG    84      57.864  37.011  25.076  1.00  0.00           H  
ATOM   1262  HG3 ARG    84      58.005  38.099  26.484  1.00  0.00           H  
ATOM   1263  CD  ARG    84      57.606  39.184  24.721  1.00  0.00           C  
ATOM   1264  HD2 ARG    84      58.281  39.475  23.917  1.00  0.00           H  
ATOM   1265  HD3 ARG    84      56.628  38.971  24.289  1.00  0.00           H  
ATOM   1266  NE  ARG    84      57.568  40.395  25.578  1.00  0.00           N  
ATOM   1267  HE  ARG    84      58.261  40.407  26.313  1.00  0.00           H  
ATOM   1268  CZ  ARG    84      56.834  41.476  25.506  1.00  0.00           C  
ATOM   1269  NH1 ARG    84      56.089  41.760  24.496  1.00  0.00           N  
ATOM   1270 HH11 ARG    84      55.929  41.090  23.757  1.00  0.00           H  
ATOM   1271 HH12 ARG    84      55.466  42.549  24.603  1.00  0.00           H  
ATOM   1272  NH2 ARG    84      56.860  42.379  26.456  1.00  0.00           N  
ATOM   1273 HH21 ARG    84      57.530  42.299  27.208  1.00  0.00           H  
ATOM   1274 HH22 ARG    84      56.293  43.209  26.359  1.00  0.00           H  
ATOM   1275  C   ARG    84      61.763  36.643  25.980  1.00  0.00           C  
ATOM   1276  O   ARG    84      62.728  37.438  26.083  1.00  0.00           O  
ATOM   1277  N   ALA    85      61.949  35.398  25.495  1.00  0.00           N  
ATOM   1278  H   ALA    85      61.116  34.877  25.260  1.00  0.00           H  
ATOM   1279  CA  ALA    85      63.300  34.818  25.108  1.00  0.00           C  
ATOM   1280  HA  ALA    85      64.065  35.197  25.785  1.00  0.00           H  
ATOM   1281  CB  ALA    85      63.308  33.291  25.340  1.00  0.00           C  
ATOM   1282  HB1 ALA    85      62.689  33.003  26.189  1.00  0.00           H  
ATOM   1283  HB2 ALA    85      62.814  32.862  24.468  1.00  0.00           H  
ATOM   1284  HB3 ALA    85      64.352  33.015  25.485  1.00  0.00           H  
ATOM   1285  C   ALA    85      63.793  34.942  23.665  1.00  0.00           C  
ATOM   1286  O   ALA    85      64.917  34.642  23.328  1.00  0.00           O  
ATOM   1287  N   GLY    86      62.938  35.564  22.801  1.00  0.00           N  
ATOM   1288  H   GLY    86      61.977  35.689  23.086  1.00  0.00           H  
ATOM   1289  CA  GLY    86      63.251  35.922  21.362  1.00  0.00           C  
ATOM   1290  HA2 GLY    86      62.607  36.717  20.986  1.00  0.00           H  
ATOM   1291  HA3 GLY    86      64.293  36.239  21.326  1.00  0.00           H  
ATOM   1292  C   GLY    86      63.221  34.695  20.503  1.00  0.00           C  
ATOM   1293  O   GLY    86      63.810  34.706  19.420  1.00  0.00           O  
ATOM   1294  N   GLY    87      62.415  33.687  20.825  1.00  0.00           N  
ATOM   1295  H   GLY    87      61.766  33.793  21.591  1.00  0.00           H  
ATOM   1296  CA  GLY    87      62.430  32.428  20.049  1.00  0.00           C  
ATOM   1297  HA2 GLY    87      62.078  32.786  19.082  1.00  0.00           H  
ATOM   1298  HA3 GLY    87      63.426  32.025  19.864  1.00  0.00           H  
ATOM   1299  C   GLY    87      61.443  31.260  20.549  1.00  0.00           C  
ATOM   1300  O   GLY    87      61.197  30.293  19.840  1.00  0.00           O  
ATOM   1301  N   ASP    88      60.844  31.398  21.785  1.00  0.00           N  
ATOM   1302  H   ASP    88      60.981  32.246  22.316  1.00  0.00           H  
ATOM   1303  CA  ASP    88      59.907  30.430  22.366  1.00  0.00           C  
ATOM   1304  HA  ASP    88      60.369  29.492  22.061  1.00  0.00           H  
ATOM   1305  CB  ASP    88      59.985  30.443  23.884  1.00  0.00           C  
ATOM   1306  HB2 ASP    88      59.724  31.454  24.197  1.00  0.00           H  
ATOM   1307  HB3 ASP    88      59.237  29.795  24.341  1.00  0.00           H  
ATOM   1308  CG  ASP    88      61.352  30.076  24.442  1.00  0.00           C  
ATOM   1309  OD1 ASP    88      62.319  29.654  23.771  1.00  0.00           O  
ATOM   1310  OD2 ASP    88      61.627  30.322  25.661  1.00  0.00           O  
ATOM   1311  C   ASP    88      58.482  30.389  21.888  1.00  0.00           C  
ATOM   1312  O   ASP    88      57.866  31.477  21.764  1.00  0.00           O  
ATOM   1313  N   PRO    89      57.817  29.205  21.739  1.00  0.00           N  
ATOM   1314  CD  PRO    89      58.436  27.902  21.728  1.00  0.00           C  
ATOM   1315  HD2 PRO    89      59.349  27.867  22.321  1.00  0.00           H  
ATOM   1316  HD3 PRO    89      58.823  27.651  20.741  1.00  0.00           H  
ATOM   1317  CG  PRO    89      57.369  26.867  22.089  1.00  0.00           C  
ATOM   1318  HG2 PRO    89      57.463  26.511  23.115  1.00  0.00           H  
ATOM   1319  HG3 PRO    89      57.591  26.037  21.418  1.00  0.00           H  
ATOM   1320  CB  PRO    89      56.086  27.639  21.728  1.00  0.00           C  
ATOM   1321  HB2 PRO    89      55.391  27.360  22.520  1.00  0.00           H  
ATOM   1322  HB3 PRO    89      55.687  27.163  20.833  1.00  0.00           H  
ATOM   1323  CA  PRO    89      56.302  29.114  21.680  1.00  0.00           C  
ATOM   1324  HA  PRO    89      55.952  29.481  20.715  1.00  0.00           H  
ATOM   1325  C   PRO    89      55.542  29.821  22.781  1.00  0.00           C  
ATOM   1326  O   PRO    89      54.404  30.304  22.606  1.00  0.00           O  
ATOM   1327  N   LEU    90      56.215  30.019  23.945  1.00  0.00           N  
ATOM   1328  H   LEU    90      57.083  29.510  24.033  1.00  0.00           H  
ATOM   1329  CA  LEU    90      55.642  30.757  25.112  1.00  0.00           C  
ATOM   1330  HA  LEU    90      54.569  30.568  25.137  1.00  0.00           H  
ATOM   1331  CB  LEU    90      56.107  30.159  26.429  1.00  0.00           C  
ATOM   1332  HB2 LEU    90      57.174  29.987  26.290  1.00  0.00           H  
ATOM   1333  HB3 LEU    90      55.929  30.842  27.260  1.00  0.00           H  
ATOM   1334  CG  LEU    90      55.348  28.813  26.697  1.00  0.00           C  
ATOM   1335  HG  LEU    90      55.403  28.257  25.761  1.00  0.00           H  
ATOM   1336  CD1 LEU    90      56.032  28.081  27.866  1.00  0.00           C  
ATOM   1337 HD11 LEU    90      57.108  27.986  27.720  1.00  0.00           H  
ATOM   1338 HD12 LEU    90      55.850  28.640  28.784  1.00  0.00           H  
ATOM   1339 HD13 LEU    90      55.542  27.132  28.085  1.00  0.00           H  
ATOM   1340  CD2 LEU    90      53.807  29.057  26.937  1.00  0.00           C  
ATOM   1341 HD21 LEU    90      53.315  28.931  25.972  1.00  0.00           H  
ATOM   1342 HD22 LEU    90      53.451  28.187  27.490  1.00  0.00           H  
ATOM   1343 HD23 LEU    90      53.553  29.867  27.621  1.00  0.00           H  
ATOM   1344  C   LEU    90      55.725  32.308  25.041  1.00  0.00           C  
ATOM   1345  O   LEU    90      54.977  33.052  25.608  1.00  0.00           O  
ATOM   1346  N   ASP    91      56.667  32.854  24.182  1.00  0.00           N  
ATOM   1347  H   ASP    91      57.321  32.293  23.655  1.00  0.00           H  
ATOM   1348  CA  ASP    91      56.830  34.311  23.973  1.00  0.00           C  
ATOM   1349  HA  ASP    91      56.977  34.837  24.916  1.00  0.00           H  
ATOM   1350  CB  ASP    91      58.040  34.654  23.107  1.00  0.00           C  
ATOM   1351  HB2 ASP    91      57.990  34.310  22.074  1.00  0.00           H  
ATOM   1352  HB3 ASP    91      58.119  35.740  23.047  1.00  0.00           H  
ATOM   1353  CG  ASP    91      59.376  34.228  23.726  1.00  0.00           C  
ATOM   1354  OD1 ASP    91      60.357  34.148  22.975  1.00  0.00           O  
ATOM   1355  OD2 ASP    91      59.448  34.045  24.954  1.00  0.00           O  
ATOM   1356  C   ASP    91      55.559  35.011  23.490  1.00  0.00           C  
ATOM   1357  O   ASP    91      55.349  36.186  23.666  1.00  0.00           O  
ATOM   1358  N   ALA    92      54.607  34.201  22.891  1.00  0.00           N  
ATOM   1359  H   ALA    92      54.701  33.201  22.996  1.00  0.00           H  
ATOM   1360  CA  ALA    92      53.362  34.626  22.300  1.00  0.00           C  
ATOM   1361  HA  ALA    92      53.651  35.509  21.730  1.00  0.00           H  
ATOM   1362  CB  ALA    92      52.903  33.339  21.565  1.00  0.00           C  
ATOM   1363  HB1 ALA    92      53.707  33.010  20.907  1.00  0.00           H  
ATOM   1364  HB2 ALA    92      52.887  32.528  22.293  1.00  0.00           H  
ATOM   1365  HB3 ALA    92      51.951  33.554  21.080  1.00  0.00           H  
ATOM   1366  C   ALA    92      52.338  35.043  23.468  1.00  0.00           C  
ATOM   1367  O   ALA    92      51.426  35.812  23.090  1.00  0.00           O  
ATOM   1368  N   TYR    93      52.513  34.649  24.756  1.00  0.00           N  
ATOM   1369  H   TYR    93      53.363  34.173  25.019  1.00  0.00           H  
ATOM   1370  CA  TYR    93      51.637  34.917  25.919  1.00  0.00           C  
ATOM   1371  HA  TYR    93      50.679  35.345  25.624  1.00  0.00           H  
ATOM   1372  CB  TYR    93      51.451  33.528  26.660  1.00  0.00           C  
ATOM   1373  HB2 TYR    93      52.450  33.169  26.907  1.00  0.00           H  
ATOM   1374  HB3 TYR    93      50.986  33.635  27.640  1.00  0.00           H  
ATOM   1375  CG  TYR    93      50.760  32.450  25.905  1.00  0.00           C  
ATOM   1376  CD1 TYR    93      49.313  32.380  25.910  1.00  0.00           C  
ATOM   1377  HD1 TYR    93      48.795  33.191  26.400  1.00  0.00           H  
ATOM   1378  CE1 TYR    93      48.616  31.353  25.278  1.00  0.00           C  
ATOM   1379  HE1 TYR    93      47.538  31.340  25.214  1.00  0.00           H  
ATOM   1380  CZ  TYR    93      49.403  30.327  24.651  1.00  0.00           C  
ATOM   1381  OH  TYR    93      48.865  29.312  23.978  1.00  0.00           O  
ATOM   1382  HH  TYR    93      47.915  29.442  23.921  1.00  0.00           H  
ATOM   1383  CE2 TYR    93      50.806  30.364  24.667  1.00  0.00           C  
ATOM   1384  HE2 TYR    93      51.318  29.592  24.112  1.00  0.00           H  
ATOM   1385  CD2 TYR    93      51.485  31.491  25.214  1.00  0.00           C  
ATOM   1386  HD2 TYR    93      52.525  31.667  24.983  1.00  0.00           H  
ATOM   1387  C   TYR    93      52.293  35.803  26.944  1.00  0.00           C  
ATOM   1388  O   TYR    93      51.680  36.746  27.506  1.00  0.00           O  
ATOM   1389  N   ARG    94      53.584  35.634  27.105  1.00  0.00           N  
ATOM   1390  H   ARG    94      54.056  34.880  26.626  1.00  0.00           H  
ATOM   1391  CA  ARG    94      54.470  36.566  27.827  1.00  0.00           C  
ATOM   1392  HA  ARG    94      54.151  36.594  28.869  1.00  0.00           H  
ATOM   1393  CB  ARG    94      55.971  36.103  27.637  1.00  0.00           C  
ATOM   1394  HB2 ARG    94      56.196  36.185  26.573  1.00  0.00           H  
ATOM   1395  HB3 ARG    94      56.596  36.834  28.148  1.00  0.00           H  
ATOM   1396  CG  ARG    94      56.340  34.700  28.227  1.00  0.00           C  
ATOM   1397  HG2 ARG    94      56.245  34.752  29.311  1.00  0.00           H  
ATOM   1398  HG3 ARG    94      55.561  33.965  28.027  1.00  0.00           H  
ATOM   1399  CD  ARG    94      57.723  34.146  27.767  1.00  0.00           C  
ATOM   1400  HD2 ARG    94      57.751  33.999  26.687  1.00  0.00           H  
ATOM   1401  HD3 ARG    94      58.424  34.943  28.017  1.00  0.00           H  
ATOM   1402  NE  ARG    94      58.166  32.937  28.522  1.00  0.00           N  
ATOM   1403  HE  ARG    94      57.786  32.784  29.445  1.00  0.00           H  
ATOM   1404  CZ  ARG    94      58.984  31.989  28.082  1.00  0.00           C  
ATOM   1405  NH1 ARG    94      59.634  32.126  26.971  1.00  0.00           N  
ATOM   1406 HH11 ARG    94      59.543  32.920  26.353  1.00  0.00           H  
ATOM   1407 HH12 ARG    94      60.362  31.482  26.697  1.00  0.00           H  
ATOM   1408  NH2 ARG    94      59.157  30.868  28.756  1.00  0.00           N  
ATOM   1409 HH21 ARG    94      58.801  30.809  29.699  1.00  0.00           H  
ATOM   1410 HH22 ARG    94      59.684  30.070  28.432  1.00  0.00           H  
ATOM   1411  C   ARG    94      54.339  37.950  27.236  1.00  0.00           C  
ATOM   1412  O   ARG    94      54.264  38.078  26.024  1.00  0.00           O  
ATOM   1413  N   GLY    95      54.124  38.934  28.112  1.00  0.00           N  
ATOM   1414  H   GLY    95      54.177  38.787  29.110  1.00  0.00           H  
ATOM   1415  CA  GLY    95      53.979  40.315  27.785  1.00  0.00           C  
ATOM   1416  HA2 GLY    95      54.535  40.914  28.506  1.00  0.00           H  
ATOM   1417  HA3 GLY    95      54.528  40.480  26.858  1.00  0.00           H  
ATOM   1418  C   GLY    95      52.565  40.914  27.573  1.00  0.00           C  
ATOM   1419  O   GLY    95      51.704  40.266  26.984  1.00  0.00           O  
ATOM   1420  N   TYR    96      52.449  42.173  28.081  1.00  0.00           N  
ATOM   1421  H   TYR    96      53.242  42.587  28.549  1.00  0.00           H  
ATOM   1422  CA  TYR    96      51.230  42.973  27.873  1.00  0.00           C  
ATOM   1423  HA  TYR    96      50.385  42.329  28.116  1.00  0.00           H  
ATOM   1424  CB  TYR    96      51.214  44.168  28.866  1.00  0.00           C  
ATOM   1425  HB2 TYR    96      51.258  43.757  29.875  1.00  0.00           H  
ATOM   1426  HB3 TYR    96      52.043  44.870  28.779  1.00  0.00           H  
ATOM   1427  CG  TYR    96      49.991  45.053  28.836  1.00  0.00           C  
ATOM   1428  CD1 TYR    96      49.691  45.924  27.747  1.00  0.00           C  
ATOM   1429  HD1 TYR    96      50.430  46.148  26.993  1.00  0.00           H  
ATOM   1430  CE1 TYR    96      48.443  46.428  27.687  1.00  0.00           C  
ATOM   1431  HE1 TYR    96      48.119  47.047  26.863  1.00  0.00           H  
ATOM   1432  CZ  TYR    96      47.426  46.123  28.608  1.00  0.00           C  
ATOM   1433  OH  TYR    96      46.139  46.604  28.516  1.00  0.00           O  
ATOM   1434  HH  TYR    96      45.597  45.820  28.395  1.00  0.00           H  
ATOM   1435  CE2 TYR    96      47.701  45.315  29.724  1.00  0.00           C  
ATOM   1436  HE2 TYR    96      46.999  45.268  30.542  1.00  0.00           H  
ATOM   1437  CD2 TYR    96      49.023  44.817  29.881  1.00  0.00           C  
ATOM   1438  HD2 TYR    96      49.374  44.186  30.685  1.00  0.00           H  
ATOM   1439  C   TYR    96      51.114  43.425  26.449  1.00  0.00           C  
ATOM   1440  O   TYR    96      52.070  43.884  25.876  1.00  0.00           O  
ATOM   1441  N   ARG    97      49.941  43.157  25.877  1.00  0.00           N  
ATOM   1442  H   ARG    97      49.256  42.660  26.429  1.00  0.00           H  
ATOM   1443  CA  ARG    97      49.489  43.613  24.517  1.00  0.00           C  
ATOM   1444  HA  ARG    97      50.188  44.365  24.150  1.00  0.00           H  
ATOM   1445  CB  ARG    97      49.430  42.409  23.528  1.00  0.00           C  
ATOM   1446  HB2 ARG    97      48.805  41.681  24.044  1.00  0.00           H  
ATOM   1447  HB3 ARG    97      48.980  42.552  22.545  1.00  0.00           H  
ATOM   1448  CG  ARG    97      50.783  41.693  23.306  1.00  0.00           C  
ATOM   1449  HG2 ARG    97      51.459  42.311  22.715  1.00  0.00           H  
ATOM   1450  HG3 ARG    97      51.282  41.435  24.240  1.00  0.00           H  
ATOM   1451  CD  ARG    97      50.452  40.499  22.450  1.00  0.00           C  
ATOM   1452  HD2 ARG    97      49.650  39.927  22.916  1.00  0.00           H  
ATOM   1453  HD3 ARG    97      50.136  40.913  21.493  1.00  0.00           H  
ATOM   1454  NE  ARG    97      51.589  39.635  22.307  1.00  0.00           N  
ATOM   1455  HE  ARG    97      51.959  39.629  21.366  1.00  0.00           H  
ATOM   1456  CZ  ARG    97      52.456  39.185  23.207  1.00  0.00           C  
ATOM   1457  NH1 ARG    97      52.279  39.122  24.459  1.00  0.00           N  
ATOM   1458 HH11 ARG    97      51.464  39.542  24.883  1.00  0.00           H  
ATOM   1459 HH12 ARG    97      53.009  38.730  25.037  1.00  0.00           H  
ATOM   1460  NH2 ARG    97      53.541  38.648  22.813  1.00  0.00           N  
ATOM   1461 HH21 ARG    97      53.800  38.708  21.839  1.00  0.00           H  
ATOM   1462 HH22 ARG    97      54.129  38.137  23.457  1.00  0.00           H  
ATOM   1463  C   ARG    97      48.149  44.310  24.552  1.00  0.00           C  
ATOM   1464  O   ARG    97      47.449  44.257  25.545  1.00  0.00           O  
ATOM   1465  N   HIE    98      47.838  45.095  23.556  1.00  0.00           N  
ATOM   1466  H   HIE    98      48.595  45.328  22.930  1.00  0.00           H  
ATOM   1467  CA  HIE    98      46.525  45.833  23.462  1.00  0.00           C  
ATOM   1468  HA  HIE    98      46.296  46.046  24.506  1.00  0.00           H  
ATOM   1469  CB  HIE    98      46.770  47.263  22.877  1.00  0.00           C  
ATOM   1470  HB2 HIE    98      47.015  47.304  21.815  1.00  0.00           H  
ATOM   1471  HB3 HIE    98      45.889  47.874  23.073  1.00  0.00           H  
ATOM   1472  CG  HIE    98      47.926  48.017  23.539  1.00  0.00           C  
ATOM   1473  ND1 HIE    98      49.215  47.818  23.238  1.00  0.00           N  
ATOM   1474  CE1 HIE    98      49.943  48.568  24.128  1.00  0.00           C  
ATOM   1475  HE1 HIE    98      50.991  48.781  23.978  1.00  0.00           H  
ATOM   1476  NE2 HIE    98      49.116  49.199  24.973  1.00  0.00           N  
ATOM   1477  HE2 HIE    98      49.409  49.936  25.599  1.00  0.00           H  
ATOM   1478  CD2 HIE    98      47.849  48.874  24.613  1.00  0.00           C  
ATOM   1479  HD2 HIE    98      46.939  49.288  25.022  1.00  0.00           H  
ATOM   1480  C   HIE    98      45.401  44.995  22.943  1.00  0.00           C  
ATOM   1481  O   HIE    98      44.328  45.599  22.683  1.00  0.00           O  
ATOM   1482  N   VAL    99      45.515  43.695  22.785  1.00  0.00           N  
ATOM   1483  H   VAL    99      46.474  43.393  22.878  1.00  0.00           H  
ATOM   1484  CA  VAL    99      44.451  42.796  22.335  1.00  0.00           C  
ATOM   1485  HA  VAL    99      43.987  43.080  21.390  1.00  0.00           H  
ATOM   1486  CB  VAL    99      44.877  41.249  22.279  1.00  0.00           C  
ATOM   1487  HB  VAL    99      45.169  40.921  23.277  1.00  0.00           H  
ATOM   1488  CG1 VAL    99      43.804  40.206  21.874  1.00  0.00           C  
ATOM   1489 HG11 VAL    99      42.826  40.374  22.324  1.00  0.00           H  
ATOM   1490 HG12 VAL    99      43.720  40.276  20.790  1.00  0.00           H  
ATOM   1491 HG13 VAL    99      44.228  39.251  22.184  1.00  0.00           H  
ATOM   1492  CG2 VAL    99      46.121  41.057  21.368  1.00  0.00           C  
ATOM   1493 HG21 VAL    99      47.065  41.309  21.850  1.00  0.00           H  
ATOM   1494 HG22 VAL    99      46.207  40.053  20.952  1.00  0.00           H  
ATOM   1495 HG23 VAL    99      45.922  41.582  20.433  1.00  0.00           H  
ATOM   1496  C   VAL    99      43.313  42.837  23.380  1.00  0.00           C  
ATOM   1497  O   VAL    99      43.439  42.338  24.541  1.00  0.00           O  
ATOM   1498  N   ARG   100      42.096  43.311  22.995  1.00  0.00           N  
ATOM   1499  H   ARG   100      42.031  43.553  22.016  1.00  0.00           H  
ATOM   1500  CA  ARG   100      40.965  43.406  23.809  1.00  0.00           C  
ATOM   1501  HA  ARG   100      41.074  42.703  24.634  1.00  0.00           H  
ATOM   1502  CB  ARG   100      40.813  44.767  24.495  1.00  0.00           C  
ATOM   1503  HB2 ARG   100      40.788  45.558  23.745  1.00  0.00           H  
ATOM   1504  HB3 ARG   100      39.849  44.718  25.001  1.00  0.00           H  
ATOM   1505  CG  ARG   100      41.841  45.014  25.585  1.00  0.00           C  
ATOM   1506  HG2 ARG   100      41.675  44.254  26.348  1.00  0.00           H  
ATOM   1507  HG3 ARG   100      42.777  44.819  25.061  1.00  0.00           H  
ATOM   1508  CD  ARG   100      41.839  46.398  26.306  1.00  0.00           C  
ATOM   1509  HD2 ARG   100      40.783  46.668  26.296  1.00  0.00           H  
ATOM   1510  HD3 ARG   100      42.238  46.184  27.298  1.00  0.00           H  
ATOM   1511  NE  ARG   100      42.650  47.509  25.678  1.00  0.00           N  
ATOM   1512  HE  ARG   100      42.714  47.593  24.673  1.00  0.00           H  
ATOM   1513  CZ  ARG   100      43.539  48.280  26.340  1.00  0.00           C  
ATOM   1514  NH1 ARG   100      43.633  48.296  27.619  1.00  0.00           N  
ATOM   1515 HH11 ARG   100      43.132  47.646  28.208  1.00  0.00           H  
ATOM   1516 HH12 ARG   100      44.106  49.100  28.006  1.00  0.00           H  
ATOM   1517  NH2 ARG   100      44.336  49.118  25.742  1.00  0.00           N  
ATOM   1518 HH21 ARG   100      44.209  49.351  24.768  1.00  0.00           H  
ATOM   1519 HH22 ARG   100      45.047  49.634  26.240  1.00  0.00           H  
ATOM   1520  C   ARG   100      39.744  43.008  23.014  1.00  0.00           C  
ATOM   1521  O   ARG   100      39.490  43.621  21.977  1.00  0.00           O  
ATOM   1522  N   VAL   101      38.935  42.006  23.433  1.00  0.00           N  
ATOM   1523  H   VAL   101      39.134  41.790  24.399  1.00  0.00           H  
ATOM   1524  CA  VAL   101      37.667  41.666  22.805  1.00  0.00           C  
ATOM   1525  HA  VAL   101      37.734  41.728  21.719  1.00  0.00           H  
ATOM   1526  CB  VAL   101      37.468  40.191  23.214  1.00  0.00           C  
ATOM   1527  HB  VAL   101      37.401  40.112  24.299  1.00  0.00           H  
ATOM   1528  CG1 VAL   101      36.200  39.541  22.646  1.00  0.00           C  
ATOM   1529 HG11 VAL   101      35.284  40.132  22.654  1.00  0.00           H  
ATOM   1530 HG12 VAL   101      36.368  39.240  21.612  1.00  0.00           H  
ATOM   1531 HG13 VAL   101      35.881  38.683  23.239  1.00  0.00           H  
ATOM   1532  CG2 VAL   101      38.594  39.269  22.688  1.00  0.00           C  
ATOM   1533 HG21 VAL   101      38.737  39.537  21.641  1.00  0.00           H  
ATOM   1534 HG22 VAL   101      39.547  39.540  23.142  1.00  0.00           H  
ATOM   1535 HG23 VAL   101      38.533  38.182  22.745  1.00  0.00           H  
ATOM   1536  C   VAL   101      36.509  42.587  23.273  1.00  0.00           C  
ATOM   1537  O   VAL   101      36.539  43.013  24.466  1.00  0.00           O  
ATOM   1538  N   PRO   102      35.450  42.948  22.427  1.00  0.00           N  
ATOM   1539  CD  PRO   102      35.194  42.449  21.108  1.00  0.00           C  
ATOM   1540  HD2 PRO   102      35.310  41.371  20.998  1.00  0.00           H  
ATOM   1541  HD3 PRO   102      35.782  43.049  20.413  1.00  0.00           H  
ATOM   1542  CG  PRO   102      33.735  42.725  20.835  1.00  0.00           C  
ATOM   1543  HG2 PRO   102      33.186  41.822  21.101  1.00  0.00           H  
ATOM   1544  HG3 PRO   102      33.745  42.927  19.764  1.00  0.00           H  
ATOM   1545  CB  PRO   102      33.460  43.969  21.703  1.00  0.00           C  
ATOM   1546  HB2 PRO   102      32.434  44.093  22.049  1.00  0.00           H  
ATOM   1547  HB3 PRO   102      33.929  44.872  21.311  1.00  0.00           H  
ATOM   1548  CA  PRO   102      34.259  43.647  22.950  1.00  0.00           C  
ATOM   1549  HA  PRO   102      34.478  44.613  23.405  1.00  0.00           H  
ATOM   1550  C   PRO   102      33.439  42.900  24.035  1.00  0.00           C  
ATOM   1551  O   PRO   102      33.558  41.684  24.204  1.00  0.00           O  
ATOM   1552  N   GLY   103      32.877  43.571  24.972  1.00  0.00           N  
ATOM   1553  H   GLY   103      32.901  44.579  24.920  1.00  0.00           H  
ATOM   1554  CA  GLY   103      32.516  43.063  26.325  1.00  0.00           C  
ATOM   1555  HA2 GLY   103      31.698  43.671  26.711  1.00  0.00           H  
ATOM   1556  HA3 GLY   103      32.090  42.079  26.130  1.00  0.00           H  
ATOM   1557  C   GLY   103      33.587  42.871  27.408  1.00  0.00           C  
ATOM   1558  O   GLY   103      33.291  42.452  28.540  1.00  0.00           O  
ATOM   1559  N   ASP   104      34.851  43.100  27.125  1.00  0.00           N  
ATOM   1560  H   ASP   104      35.122  43.184  26.155  1.00  0.00           H  
ATOM   1561  CA  ASP   104      36.020  42.902  28.049  1.00  0.00           C  
ATOM   1562  HA  ASP   104      36.934  43.034  27.470  1.00  0.00           H  
ATOM   1563  CB  ASP   104      36.076  44.045  29.009  1.00  0.00           C  
ATOM   1564  HB2 ASP   104      35.308  43.896  29.769  1.00  0.00           H  
ATOM   1565  HB3 ASP   104      37.049  44.052  29.500  1.00  0.00           H  
ATOM   1566  CG  ASP   104      35.888  45.428  28.602  1.00  0.00           C  
ATOM   1567  OD1 ASP   104      36.245  46.222  29.516  1.00  0.00           O  
ATOM   1568  OD2 ASP   104      35.175  45.778  27.619  1.00  0.00           O  
ATOM   1569  C   ASP   104      36.098  41.489  28.751  1.00  0.00           C  
ATOM   1570  O   ASP   104      36.473  41.324  29.918  1.00  0.00           O  
ATOM   1571  N   TYR   105      35.757  40.531  27.872  1.00  0.00           N  
ATOM   1572  H   TYR   105      35.213  40.794  27.063  1.00  0.00           H  
ATOM   1573  CA  TYR   105      35.727  39.129  28.233  1.00  0.00           C  
ATOM   1574  HA  TYR   105      35.456  39.066  29.287  1.00  0.00           H  
ATOM   1575  CB  TYR   105      34.684  38.353  27.414  1.00  0.00           C  
ATOM   1576  HB2 TYR   105      35.088  38.536  26.418  1.00  0.00           H  
ATOM   1577  HB3 TYR   105      34.705  37.275  27.574  1.00  0.00           H  
ATOM   1578  CG  TYR   105      33.177  38.762  27.492  1.00  0.00           C  
ATOM   1579  CD1 TYR   105      32.697  39.235  28.704  1.00  0.00           C  
ATOM   1580  HD1 TYR   105      33.376  39.393  29.529  1.00  0.00           H  
ATOM   1581  CE1 TYR   105      31.304  39.557  28.831  1.00  0.00           C  
ATOM   1582  HE1 TYR   105      30.987  40.035  29.745  1.00  0.00           H  
ATOM   1583  CZ  TYR   105      30.494  39.440  27.681  1.00  0.00           C  
ATOM   1584  OH  TYR   105      29.191  39.791  27.707  1.00  0.00           O  
ATOM   1585  HH  TYR   105      28.955  40.357  28.445  1.00  0.00           H  
ATOM   1586  CE2 TYR   105      31.042  38.964  26.421  1.00  0.00           C  
ATOM   1587  HE2 TYR   105      30.361  38.880  25.587  1.00  0.00           H  
ATOM   1588  CD2 TYR   105      32.361  38.526  26.414  1.00  0.00           C  
ATOM   1589  HD2 TYR   105      32.815  38.219  25.482  1.00  0.00           H  
ATOM   1590  C   TYR   105      36.955  38.375  28.105  1.00  0.00           C  
ATOM   1591  O   TYR   105      37.062  37.322  28.762  1.00  0.00           O  
ATOM   1592  N   GLN   106      37.883  38.727  27.159  1.00  0.00           N  
ATOM   1593  H   GLN   106      37.668  39.495  26.540  1.00  0.00           H  
ATOM   1594  CA  GLN   106      39.214  38.143  26.837  1.00  0.00           C  
ATOM   1595  HA  GLN   106      39.574  37.635  27.731  1.00  0.00           H  
ATOM   1596  CB  GLN   106      39.066  37.105  25.734  1.00  0.00           C  
ATOM   1597  HB2 GLN   106      38.401  36.316  26.084  1.00  0.00           H  
ATOM   1598  HB3 GLN   106      38.497  37.614  24.956  1.00  0.00           H  
ATOM   1599  CG  GLN   106      40.274  36.455  25.134  1.00  0.00           C  
ATOM   1600  HG2 GLN   106      40.984  37.220  24.820  1.00  0.00           H  
ATOM   1601  HG3 GLN   106      40.731  35.986  26.006  1.00  0.00           H  
ATOM   1602  CD  GLN   106      39.887  35.521  24.008  1.00  0.00           C  
ATOM   1603  OE1 GLN   106      38.812  34.991  23.983  1.00  0.00           O  
ATOM   1604  NE2 GLN   106      40.859  35.194  23.140  1.00  0.00           N  
ATOM   1605 HE21 GLN   106      40.574  34.539  22.426  1.00  0.00           H  
ATOM   1606 HE22 GLN   106      41.786  35.581  23.241  1.00  0.00           H  
ATOM   1607  C   GLN   106      40.306  39.140  26.378  1.00  0.00           C  
ATOM   1608  O   GLN   106      39.936  40.169  25.766  1.00  0.00           O  
ATOM   1609  N   GLY   107      41.523  38.921  26.724  1.00  0.00           N  
ATOM   1610  H   GLY   107      41.710  38.073  27.238  1.00  0.00           H  
ATOM   1611  CA  GLY   107      42.722  39.730  26.421  1.00  0.00           C  
ATOM   1612  HA2 GLY   107      43.619  39.188  26.123  1.00  0.00           H  
ATOM   1613  HA3 GLY   107      42.495  40.388  25.582  1.00  0.00           H  
ATOM   1614  C   GLY   107      43.209  40.472  27.650  1.00  0.00           C  
ATOM   1615  O   GLY   107      42.932  40.086  28.797  1.00  0.00           O  
ATOM   1616  N   TYR   108      43.944  41.511  27.387  1.00  0.00           N  
ATOM   1617  H   TYR   108      43.959  41.930  26.468  1.00  0.00           H  
ATOM   1618  CA  TYR   108      44.828  42.171  28.371  1.00  0.00           C  
ATOM   1619  HA  TYR   108      44.947  41.487  29.211  1.00  0.00           H  
ATOM   1620  CB  TYR   108      46.135  42.433  27.614  1.00  0.00           C  
ATOM   1621  HB2 TYR   108      45.891  42.853  26.638  1.00  0.00           H  
ATOM   1622  HB3 TYR   108      46.587  43.335  28.027  1.00  0.00           H  
ATOM   1623  CG  TYR   108      47.102  41.285  27.362  1.00  0.00           C  
ATOM   1624  CD1 TYR   108      46.997  40.586  26.153  1.00  0.00           C  
ATOM   1625  HD1 TYR   108      46.239  40.836  25.425  1.00  0.00           H  
ATOM   1626  CE1 TYR   108      47.865  39.563  25.883  1.00  0.00           C  
ATOM   1627  HE1 TYR   108      47.805  39.110  24.904  1.00  0.00           H  
ATOM   1628  CZ  TYR   108      48.903  39.156  26.765  1.00  0.00           C  
ATOM   1629  OH  TYR   108      49.676  38.139  26.442  1.00  0.00           O  
ATOM   1630  HH  TYR   108      50.464  37.915  26.943  1.00  0.00           H  
ATOM   1631  CE2 TYR   108      48.978  39.851  27.975  1.00  0.00           C  
ATOM   1632  HE2 TYR   108      49.698  39.549  28.721  1.00  0.00           H  
ATOM   1633  CD2 TYR   108      48.115  40.894  28.286  1.00  0.00           C  
ATOM   1634  HD2 TYR   108      48.325  41.515  29.145  1.00  0.00           H  
ATOM   1635  C   TYR   108      44.235  43.536  28.796  1.00  0.00           C  
ATOM   1636  O   TYR   108      44.117  44.508  27.974  1.00  0.00           O  
ATOM   1637  N   PHE   109      44.038  43.691  30.129  1.00  0.00           N  
ATOM   1638  H   PHE   109      44.233  42.946  30.783  1.00  0.00           H  
ATOM   1639  CA  PHE   109      43.479  44.911  30.796  1.00  0.00           C  
ATOM   1640  HA  PHE   109      43.635  45.744  30.111  1.00  0.00           H  
ATOM   1641  CB  PHE   109      41.990  44.641  31.200  1.00  0.00           C  
ATOM   1642  HB2 PHE   109      42.175  43.768  31.827  1.00  0.00           H  
ATOM   1643  HB3 PHE   109      41.610  45.490  31.767  1.00  0.00           H  
ATOM   1644  CG  PHE   109      41.141  44.126  30.109  1.00  0.00           C  
ATOM   1645  CD1 PHE   109      41.323  42.820  29.621  1.00  0.00           C  
ATOM   1646  HD1 PHE   109      42.055  42.119  29.994  1.00  0.00           H  
ATOM   1647  CE1 PHE   109      40.502  42.366  28.556  1.00  0.00           C  
ATOM   1648  HE1 PHE   109      40.664  41.381  28.144  1.00  0.00           H  
ATOM   1649  CZ  PHE   109      39.504  43.151  28.046  1.00  0.00           C  
ATOM   1650  HZ  PHE   109      38.987  42.721  27.201  1.00  0.00           H  
ATOM   1651  CE2 PHE   109      39.388  44.498  28.412  1.00  0.00           C  
ATOM   1652  HE2 PHE   109      38.724  45.161  27.878  1.00  0.00           H  
ATOM   1653  CD2 PHE   109      40.240  44.942  29.414  1.00  0.00           C  
ATOM   1654  HD2 PHE   109      40.111  45.971  29.716  1.00  0.00           H  
ATOM   1655  C   PHE   109      44.314  45.203  32.063  1.00  0.00           C  
ATOM   1656  O   PHE   109      45.110  44.386  32.527  1.00  0.00           O  
ATOM   1657  N   ASP   110      44.284  46.428  32.609  1.00  0.00           N  
ATOM   1658  H   ASP   110      43.770  47.104  32.061  1.00  0.00           H  
ATOM   1659  CA  ASP   110      44.965  46.927  33.857  1.00  0.00           C  
ATOM   1660  HA  ASP   110      44.869  46.280  34.728  1.00  0.00           H  
ATOM   1661  CB  ASP   110      46.488  47.186  33.605  1.00  0.00           C  
ATOM   1662  HB2 ASP   110      46.891  47.582  34.538  1.00  0.00           H  
ATOM   1663  HB3 ASP   110      46.952  46.229  33.365  1.00  0.00           H  
ATOM   1664  CG  ASP   110      46.899  48.292  32.611  1.00  0.00           C  
ATOM   1665  OD1 ASP   110      46.011  48.873  31.968  1.00  0.00           O  
ATOM   1666  OD2 ASP   110      48.109  48.433  32.413  1.00  0.00           O  
ATOM   1667  C   ASP   110      44.246  48.195  34.374  1.00  0.00           C  
ATOM   1668  O   ASP   110      43.376  48.751  33.780  1.00  0.00           O  
ATOM   1669  N   ARG   111      44.547  48.416  35.649  1.00  0.00           N  
ATOM   1670  H   ARG   111      45.302  47.901  36.080  1.00  0.00           H  
ATOM   1671  CA  ARG   111      44.112  49.568  36.395  1.00  0.00           C  
ATOM   1672  HA  ARG   111      43.753  50.251  35.625  1.00  0.00           H  
ATOM   1673  CB  ARG   111      42.913  49.268  37.286  1.00  0.00           C  
ATOM   1674  HB2 ARG   111      43.189  48.511  38.020  1.00  0.00           H  
ATOM   1675  HB3 ARG   111      42.723  50.134  37.920  1.00  0.00           H  
ATOM   1676  CG  ARG   111      41.584  48.957  36.577  1.00  0.00           C  
ATOM   1677  HG2 ARG   111      41.653  48.078  35.937  1.00  0.00           H  
ATOM   1678  HG3 ARG   111      40.935  48.659  37.401  1.00  0.00           H  
ATOM   1679  CD  ARG   111      40.922  50.110  35.775  1.00  0.00           C  
ATOM   1680  HD2 ARG   111      40.766  50.962  36.436  1.00  0.00           H  
ATOM   1681  HD3 ARG   111      41.662  50.407  35.033  1.00  0.00           H  
ATOM   1682  NE  ARG   111      39.655  49.630  35.081  1.00  0.00           N  
ATOM   1683  HE  ARG   111      38.738  49.953  35.356  1.00  0.00           H  
ATOM   1684  CZ  ARG   111      39.577  48.812  34.063  1.00  0.00           C  
ATOM   1685  NH1 ARG   111      40.543  48.273  33.436  1.00  0.00           N  
ATOM   1686 HH11 ARG   111      41.459  48.566  33.743  1.00  0.00           H  
ATOM   1687 HH12 ARG   111      40.422  47.729  32.594  1.00  0.00           H  
ATOM   1688  NH2 ARG   111      38.409  48.493  33.714  1.00  0.00           N  
ATOM   1689 HH21 ARG   111      37.708  48.899  34.317  1.00  0.00           H  
ATOM   1690 HH22 ARG   111      38.268  48.057  32.814  1.00  0.00           H  
ATOM   1691  C   ARG   111      45.264  50.198  37.140  1.00  0.00           C  
ATOM   1692  O   ARG   111      45.743  49.630  38.109  1.00  0.00           O  
ATOM   1693  N   GLU   112      45.690  51.419  36.705  1.00  0.00           N  
ATOM   1694  H   GLU   112      45.295  51.713  35.824  1.00  0.00           H  
ATOM   1695  CA  GLU   112      46.933  52.075  37.293  1.00  0.00           C  
ATOM   1696  HA  GLU   112      47.839  51.509  37.075  1.00  0.00           H  
ATOM   1697  CB  GLU   112      47.136  53.447  36.670  1.00  0.00           C  
ATOM   1698  HB2 GLU   112      46.201  53.955  36.908  1.00  0.00           H  
ATOM   1699  HB3 GLU   112      47.943  53.967  37.186  1.00  0.00           H  
ATOM   1700  CG  GLU   112      47.272  53.450  35.170  1.00  0.00           C  
ATOM   1701  HG2 GLU   112      46.274  53.249  34.780  1.00  0.00           H  
ATOM   1702  HG3 GLU   112      47.597  54.441  34.855  1.00  0.00           H  
ATOM   1703  CD  GLU   112      48.245  52.487  34.615  1.00  0.00           C  
ATOM   1704  OE1 GLU   112      48.126  52.091  33.418  1.00  0.00           O  
ATOM   1705  OE2 GLU   112      49.192  52.082  35.243  1.00  0.00           O  
ATOM   1706  C   GLU   112      46.895  52.240  38.836  1.00  0.00           C  
ATOM   1707  O   GLU   112      47.916  52.006  39.453  1.00  0.00           O  
ATOM   1708  N   HIE   113      45.720  52.579  39.400  1.00  0.00           N  
ATOM   1709  H   HIE   113      44.936  52.700  38.775  1.00  0.00           H  
ATOM   1710  CA  HIE   113      45.545  52.939  40.811  1.00  0.00           C  
ATOM   1711  HA  HIE   113      46.451  53.298  41.299  1.00  0.00           H  
ATOM   1712  CB  HIE   113      44.462  53.921  40.846  1.00  0.00           C  
ATOM   1713  HB2 HIE   113      43.535  53.505  40.452  1.00  0.00           H  
ATOM   1714  HB3 HIE   113      44.297  54.039  41.917  1.00  0.00           H  
ATOM   1715  CG  HIE   113      44.705  55.263  40.195  1.00  0.00           C  
ATOM   1716  ND1 HIE   113      43.666  56.258  40.004  1.00  0.00           N  
ATOM   1717  CE1 HIE   113      44.289  57.412  39.759  1.00  0.00           C  
ATOM   1718  HE1 HIE   113      43.883  58.296  39.289  1.00  0.00           H  
ATOM   1719  NE2 HIE   113      45.631  57.269  39.888  1.00  0.00           N  
ATOM   1720  HE2 HIE   113      46.242  58.070  39.815  1.00  0.00           H  
ATOM   1721  CD2 HIE   113      45.932  55.939  40.178  1.00  0.00           C  
ATOM   1722  HD2 HIE   113      46.891  55.511  40.431  1.00  0.00           H  
ATOM   1723  C   HIE   113      45.258  51.712  41.688  1.00  0.00           C  
ATOM   1724  O   HIE   113      45.248  51.881  42.919  1.00  0.00           O  
ATOM   1725  N   ASP   114      44.886  50.497  41.091  1.00  0.00           N  
ATOM   1726  H   ASP   114      44.854  50.465  40.082  1.00  0.00           H  
ATOM   1727  CA  ASP   114      44.601  49.291  41.890  1.00  0.00           C  
ATOM   1728  HA  ASP   114      44.556  49.530  42.953  1.00  0.00           H  
ATOM   1729  CB  ASP   114      43.262  48.656  41.458  1.00  0.00           C  
ATOM   1730  HB2 ASP   114      43.270  48.181  40.477  1.00  0.00           H  
ATOM   1731  HB3 ASP   114      42.976  47.933  42.222  1.00  0.00           H  
ATOM   1732  CG  ASP   114      42.185  49.678  41.514  1.00  0.00           C  
ATOM   1733  OD1 ASP   114      41.205  49.471  40.769  1.00  0.00           O  
ATOM   1734  OD2 ASP   114      42.212  50.591  42.349  1.00  0.00           O  
ATOM   1735  C   ASP   114      45.695  48.323  41.774  1.00  0.00           C  
ATOM   1736  O   ASP   114      45.425  47.084  41.868  1.00  0.00           O  
ATOM   1737  N   GLN   115      46.936  48.781  41.528  1.00  0.00           N  
ATOM   1738  H   GLN   115      46.999  49.788  41.570  1.00  0.00           H  
ATOM   1739  CA  GLN   115      48.145  47.940  41.251  1.00  0.00           C  
ATOM   1740  HA  GLN   115      48.927  48.656  40.995  1.00  0.00           H  
ATOM   1741  CB  GLN   115      48.643  47.365  42.525  1.00  0.00           C  
ATOM   1742  HB2 GLN   115      48.145  47.762  43.410  1.00  0.00           H  
ATOM   1743  HB3 GLN   115      48.617  46.276  42.518  1.00  0.00           H  
ATOM   1744  CG  GLN   115      50.139  47.615  42.647  1.00  0.00           C  
ATOM   1745  HG2 GLN   115      50.690  47.261  41.775  1.00  0.00           H  
ATOM   1746  HG3 GLN   115      50.257  48.695  42.724  1.00  0.00           H  
ATOM   1747  CD  GLN   115      50.851  47.004  43.842  1.00  0.00           C  
ATOM   1748  OE1 GLN   115      50.295  46.430  44.719  1.00  0.00           O  
ATOM   1749  NE2 GLN   115      52.159  47.033  43.857  1.00  0.00           N  
ATOM   1750 HE21 GLN   115      52.642  46.483  44.553  1.00  0.00           H  
ATOM   1751 HE22 GLN   115      52.675  47.268  43.021  1.00  0.00           H  
ATOM   1752  C   GLN   115      48.250  46.967  40.077  1.00  0.00           C  
ATOM   1753  O   GLN   115      49.351  46.606  39.531  1.00  0.00           O  
ATOM   1754  N   TRP   116      47.122  46.470  39.577  1.00  0.00           N  
ATOM   1755  H   TRP   116      46.321  46.666  40.160  1.00  0.00           H  
ATOM   1756  CA  TRP   116      47.044  45.232  38.852  1.00  0.00           C  
ATOM   1757  HA  TRP   116      47.960  44.704  39.118  1.00  0.00           H  
ATOM   1758  CB  TRP   116      45.782  44.304  39.300  1.00  0.00           C  
ATOM   1759  HB2 TRP   116      45.929  43.295  38.914  1.00  0.00           H  
ATOM   1760  HB3 TRP   116      45.779  44.094  40.369  1.00  0.00           H  
ATOM   1761  CG  TRP   116      44.322  44.802  39.032  1.00  0.00           C  
ATOM   1762  CD1 TRP   116      43.399  45.411  39.857  1.00  0.00           C  
ATOM   1763  HD1 TRP   116      43.596  45.666  40.888  1.00  0.00           H  
ATOM   1764  NE1 TRP   116      42.230  45.725  39.203  1.00  0.00           N  
ATOM   1765  HE1 TRP   116      41.436  46.221  39.582  1.00  0.00           H  
ATOM   1766  CE2 TRP   116      42.322  45.277  37.912  1.00  0.00           C  
ATOM   1767  CZ2 TRP   116      41.479  45.348  36.836  1.00  0.00           C  
ATOM   1768  HZ2 TRP   116      40.527  45.854  36.898  1.00  0.00           H  
ATOM   1769  CH2 TRP   116      41.851  44.916  35.516  1.00  0.00           C  
ATOM   1770  HH2 TRP   116      41.191  45.122  34.686  1.00  0.00           H  
ATOM   1771  CZ3 TRP   116      43.069  44.222  35.349  1.00  0.00           C  
ATOM   1772  HZ3 TRP   116      43.384  43.972  34.347  1.00  0.00           H  
ATOM   1773  CE3 TRP   116      43.912  44.060  36.463  1.00  0.00           C  
ATOM   1774  HE3 TRP   116      44.810  43.468  36.362  1.00  0.00           H  
ATOM   1775  CD2 TRP   116      43.597  44.624  37.786  1.00  0.00           C  
ATOM   1776  C   TRP   116      47.002  45.248  37.326  1.00  0.00           C  
ATOM   1777  O   TRP   116      46.691  46.293  36.748  1.00  0.00           O  
ATOM   1778  N   GLU   117      47.419  44.141  36.711  1.00  0.00           N  
ATOM   1779  H   GLU   117      47.955  43.518  37.298  1.00  0.00           H  
ATOM   1780  CA  GLU   117      47.326  43.791  35.307  1.00  0.00           C  
ATOM   1781  HA  GLU   117      46.526  44.392  34.874  1.00  0.00           H  
ATOM   1782  CB  GLU   117      48.671  44.213  34.734  1.00  0.00           C  
ATOM   1783  HB2 GLU   117      48.551  45.286  34.585  1.00  0.00           H  
ATOM   1784  HB3 GLU   117      49.432  44.008  35.488  1.00  0.00           H  
ATOM   1785  CG  GLU   117      49.131  43.643  33.347  1.00  0.00           C  
ATOM   1786  HG2 GLU   117      48.977  42.564  33.394  1.00  0.00           H  
ATOM   1787  HG3 GLU   117      48.449  44.124  32.646  1.00  0.00           H  
ATOM   1788  CD  GLU   117      50.649  43.930  33.127  1.00  0.00           C  
ATOM   1789  OE1 GLU   117      51.079  44.912  33.788  1.00  0.00           O  
ATOM   1790  OE2 GLU   117      51.355  43.150  32.463  1.00  0.00           O  
ATOM   1791  C   GLU   117      46.969  42.289  35.123  1.00  0.00           C  
ATOM   1792  O   GLU   117      47.484  41.406  35.839  1.00  0.00           O  
ATOM   1793  N   ASN   118      45.956  42.039  34.257  1.00  0.00           N  
ATOM   1794  H   ASN   118      45.586  42.766  33.662  1.00  0.00           H  
ATOM   1795  CA  ASN   118      45.297  40.703  34.049  1.00  0.00           C  
ATOM   1796  HA  ASN   118      45.949  39.938  34.472  1.00  0.00           H  
ATOM   1797  CB  ASN   118      43.980  40.700  34.858  1.00  0.00           C  
ATOM   1798  HB2 ASN   118      44.120  41.409  35.674  1.00  0.00           H  
ATOM   1799  HB3 ASN   118      43.154  41.118  34.283  1.00  0.00           H  
ATOM   1800  CG  ASN   118      43.618  39.339  35.262  1.00  0.00           C  
ATOM   1801  OD1 ASN   118      44.125  38.369  34.716  1.00  0.00           O  
ATOM   1802  ND2 ASN   118      42.717  39.072  36.223  1.00  0.00           N  
ATOM   1803 HD21 ASN   118      42.664  38.120  36.557  1.00  0.00           H  
ATOM   1804 HD22 ASN   118      42.196  39.843  36.615  1.00  0.00           H  
ATOM   1805  C   ASN   118      45.154  40.332  32.620  1.00  0.00           C  
ATOM   1806  O   ASN   118      44.886  41.179  31.755  1.00  0.00           O  
ATOM   1807  N   PHE   119      45.402  39.066  32.216  1.00  0.00           N  
ATOM   1808  H   PHE   119      45.848  38.479  32.907  1.00  0.00           H  
ATOM   1809  CA  PHE   119      44.981  38.441  30.938  1.00  0.00           C  
ATOM   1810  HA  PHE   119      44.580  39.247  30.322  1.00  0.00           H  
ATOM   1811  CB  PHE   119      46.231  37.827  30.314  1.00  0.00           C  
ATOM   1812  HB2 PHE   119      47.007  38.576  30.158  1.00  0.00           H  
ATOM   1813  HB3 PHE   119      46.710  37.057  30.919  1.00  0.00           H  
ATOM   1814  CG  PHE   119      45.957  37.149  28.991  1.00  0.00           C  
ATOM   1815  CD1 PHE   119      45.855  37.937  27.809  1.00  0.00           C  
ATOM   1816  HD1 PHE   119      45.806  39.011  27.914  1.00  0.00           H  
ATOM   1817  CE1 PHE   119      45.608  37.267  26.564  1.00  0.00           C  
ATOM   1818  HE1 PHE   119      45.488  37.866  25.673  1.00  0.00           H  
ATOM   1819  CZ  PHE   119      45.509  35.825  26.470  1.00  0.00           C  
ATOM   1820  HZ  PHE   119      45.312  35.299  25.548  1.00  0.00           H  
ATOM   1821  CE2 PHE   119      45.655  35.141  27.697  1.00  0.00           C  
ATOM   1822  HE2 PHE   119      45.609  34.062  27.698  1.00  0.00           H  
ATOM   1823  CD2 PHE   119      45.901  35.752  28.867  1.00  0.00           C  
ATOM   1824  HD2 PHE   119      46.069  35.070  29.688  1.00  0.00           H  
ATOM   1825  C   PHE   119      43.851  37.461  31.082  1.00  0.00           C  
ATOM   1826  O   PHE   119      44.131  36.337  31.421  1.00  0.00           O  
ATOM   1827  N   TYR   120      42.635  37.921  30.741  1.00  0.00           N  
ATOM   1828  H   TYR   120      42.542  38.853  30.363  1.00  0.00           H  
ATOM   1829  CA  TYR   120      41.359  37.160  30.699  1.00  0.00           C  
ATOM   1830  HA  TYR   120      41.437  36.528  31.584  1.00  0.00           H  
ATOM   1831  CB  TYR   120      40.216  38.104  30.884  1.00  0.00           C  
ATOM   1832  HB2 TYR   120      40.330  38.908  30.157  1.00  0.00           H  
ATOM   1833  HB3 TYR   120      39.345  37.566  30.510  1.00  0.00           H  
ATOM   1834  CG  TYR   120      39.913  38.699  32.218  1.00  0.00           C  
ATOM   1835  CD1 TYR   120      38.854  38.263  32.981  1.00  0.00           C  
ATOM   1836  HD1 TYR   120      38.204  37.536  32.517  1.00  0.00           H  
ATOM   1837  CE1 TYR   120      38.602  38.880  34.307  1.00  0.00           C  
ATOM   1838  HE1 TYR   120      37.740  38.547  34.868  1.00  0.00           H  
ATOM   1839  CZ  TYR   120      39.341  40.002  34.752  1.00  0.00           C  
ATOM   1840  OH  TYR   120      39.282  40.511  35.911  1.00  0.00           O  
ATOM   1841  HH  TYR   120      40.029  41.029  36.218  1.00  0.00           H  
ATOM   1842  CE2 TYR   120      40.363  40.451  33.932  1.00  0.00           C  
ATOM   1843  HE2 TYR   120      40.918  41.314  34.269  1.00  0.00           H  
ATOM   1844  CD2 TYR   120      40.654  39.827  32.720  1.00  0.00           C  
ATOM   1845  HD2 TYR   120      41.346  40.247  32.005  1.00  0.00           H  
ATOM   1846  C   TYR   120      41.228  36.236  29.457  1.00  0.00           C  
ATOM   1847  O   TYR   120      41.575  36.724  28.394  1.00  0.00           O  
ATOM   1848  N   VAL   121      40.558  35.066  29.549  1.00  0.00           N  
ATOM   1849  H   VAL   121      40.389  34.746  30.492  1.00  0.00           H  
ATOM   1850  CA  VAL   121      40.023  34.410  28.357  1.00  0.00           C  
ATOM   1851  HA  VAL   121      39.860  35.177  27.600  1.00  0.00           H  
ATOM   1852  CB  VAL   121      41.055  33.419  27.737  1.00  0.00           C  
ATOM   1853  HB  VAL   121      41.901  34.004  27.376  1.00  0.00           H  
ATOM   1854  CG1 VAL   121      41.577  32.346  28.698  1.00  0.00           C  
ATOM   1855 HG11 VAL   121      42.082  31.614  28.068  1.00  0.00           H  
ATOM   1856 HG12 VAL   121      42.255  32.850  29.386  1.00  0.00           H  
ATOM   1857 HG13 VAL   121      40.802  31.903  29.324  1.00  0.00           H  
ATOM   1858  CG2 VAL   121      40.484  32.817  26.445  1.00  0.00           C  
ATOM   1859 HG21 VAL   121      39.952  31.882  26.617  1.00  0.00           H  
ATOM   1860 HG22 VAL   121      39.741  33.485  26.009  1.00  0.00           H  
ATOM   1861 HG23 VAL   121      41.182  32.591  25.639  1.00  0.00           H  
ATOM   1862  C   VAL   121      38.669  33.833  28.585  1.00  0.00           C  
ATOM   1863  O   VAL   121      38.488  33.241  29.654  1.00  0.00           O  
ATOM   1864  N   GLU   122      37.768  33.913  27.653  1.00  0.00           N  
ATOM   1865  H   GLU   122      38.062  34.321  26.777  1.00  0.00           H  
ATOM   1866  CA  GLU   122      36.428  33.302  27.676  1.00  0.00           C  
ATOM   1867  HA  GLU   122      36.201  33.329  28.742  1.00  0.00           H  
ATOM   1868  CB  GLU   122      35.378  34.271  27.041  1.00  0.00           C  
ATOM   1869  HB2 GLU   122      34.440  33.758  27.251  1.00  0.00           H  
ATOM   1870  HB3 GLU   122      35.289  35.181  27.634  1.00  0.00           H  
ATOM   1871  CG  GLU   122      35.459  34.363  25.489  1.00  0.00           C  
ATOM   1872  HG2 GLU   122      36.390  34.692  25.029  1.00  0.00           H  
ATOM   1873  HG3 GLU   122      35.372  33.353  25.088  1.00  0.00           H  
ATOM   1874  CD  GLU   122      34.295  35.097  24.911  1.00  0.00           C  
ATOM   1875  OE1 GLU   122      34.436  35.666  23.761  1.00  0.00           O  
ATOM   1876  OE2 GLU   122      33.130  35.135  25.443  1.00  0.00           O  
ATOM   1877  C   GLU   122      36.389  31.878  27.175  1.00  0.00           C  
ATOM   1878  O   GLU   122      37.383  31.489  26.546  1.00  0.00           O  
ATOM   1879  N   ARG   123      35.392  31.044  27.657  1.00  0.00           N  
ATOM   1880  H   ARG   123      34.689  31.482  28.235  1.00  0.00           H  
ATOM   1881  CA  ARG   123      35.411  29.598  27.609  1.00  0.00           C  
ATOM   1882  HA  ARG   123      36.328  29.324  28.130  1.00  0.00           H  
ATOM   1883  CB  ARG   123      34.246  29.066  28.567  1.00  0.00           C  
ATOM   1884  HB2 ARG   123      34.620  29.229  29.577  1.00  0.00           H  
ATOM   1885  HB3 ARG   123      33.359  29.674  28.387  1.00  0.00           H  
ATOM   1886  CG  ARG   123      33.915  27.519  28.549  1.00  0.00           C  
ATOM   1887  HG2 ARG   123      34.798  26.965  28.231  1.00  0.00           H  
ATOM   1888  HG3 ARG   123      33.617  27.215  29.553  1.00  0.00           H  
ATOM   1889  CD  ARG   123      32.682  27.198  27.630  1.00  0.00           C  
ATOM   1890  HD2 ARG   123      31.859  27.875  27.860  1.00  0.00           H  
ATOM   1891  HD3 ARG   123      33.017  27.522  26.645  1.00  0.00           H  
ATOM   1892  NE  ARG   123      32.231  25.749  27.626  1.00  0.00           N  
ATOM   1893  HE  ARG   123      32.744  25.172  26.974  1.00  0.00           H  
ATOM   1894  CZ  ARG   123      31.353  25.186  28.427  1.00  0.00           C  
ATOM   1895  NH1 ARG   123      30.770  25.917  29.303  1.00  0.00           N  
ATOM   1896 HH11 ARG   123      30.830  26.913  29.458  1.00  0.00           H  
ATOM   1897 HH12 ARG   123      30.125  25.559  29.992  1.00  0.00           H  
ATOM   1898  NH2 ARG   123      31.062  23.891  28.485  1.00  0.00           N  
ATOM   1899 HH21 ARG   123      31.084  23.268  27.691  1.00  0.00           H  
ATOM   1900 HH22 ARG   123      30.450  23.588  29.229  1.00  0.00           H  
ATOM   1901  C   ARG   123      35.411  29.038  26.153  1.00  0.00           C  
ATOM   1902  O   ARG   123      36.035  27.999  25.917  1.00  0.00           O  
ATOM   1903  N   ASP   124      34.793  29.823  25.308  1.00  0.00           N  
ATOM   1904  H   ASP   124      34.472  30.709  25.671  1.00  0.00           H  
ATOM   1905  CA  ASP   124      34.760  29.461  23.893  1.00  0.00           C  
ATOM   1906  HA  ASP   124      34.524  28.398  23.850  1.00  0.00           H  
ATOM   1907  CB  ASP   124      33.719  30.378  23.253  1.00  0.00           C  
ATOM   1908  HB2 ASP   124      33.785  31.379  23.678  1.00  0.00           H  
ATOM   1909  HB3 ASP   124      33.823  30.460  22.171  1.00  0.00           H  
ATOM   1910  CG  ASP   124      32.230  29.988  23.515  1.00  0.00           C  
ATOM   1911  OD1 ASP   124      31.468  30.746  24.162  1.00  0.00           O  
ATOM   1912  OD2 ASP   124      31.728  29.149  22.805  1.00  0.00           O  
ATOM   1913  C   ASP   124      36.088  29.620  23.178  1.00  0.00           C  
ATOM   1914  O   ASP   124      36.177  29.339  21.946  1.00  0.00           O  
ATOM   1915  N   ASN   125      37.112  30.102  23.880  1.00  0.00           N  
ATOM   1916  H   ASN   125      37.032  30.259  24.875  1.00  0.00           H  
ATOM   1917  CA  ASN   125      38.468  30.188  23.472  1.00  0.00           C  
ATOM   1918  HA  ASN   125      38.544  29.418  22.704  1.00  0.00           H  
ATOM   1919  CB  ASN   125      38.763  31.553  22.950  1.00  0.00           C  
ATOM   1920  HB2 ASN   125      38.305  32.316  23.580  1.00  0.00           H  
ATOM   1921  HB3 ASN   125      39.791  31.910  23.017  1.00  0.00           H  
ATOM   1922  CG  ASN   125      38.261  31.985  21.566  1.00  0.00           C  
ATOM   1923  OD1 ASN   125      38.372  31.275  20.613  1.00  0.00           O  
ATOM   1924  ND2 ASN   125      37.820  33.246  21.457  1.00  0.00           N  
ATOM   1925 HD21 ASN   125      37.403  33.617  20.615  1.00  0.00           H  
ATOM   1926 HD22 ASN   125      37.865  33.779  22.313  1.00  0.00           H  
ATOM   1927  C   ASN   125      39.447  29.819  24.616  1.00  0.00           C  
ATOM   1928  O   ASN   125      40.619  30.220  24.678  1.00  0.00           O  
ATOM   1929  N   TRP   126      39.008  28.870  25.480  1.00  0.00           N  
ATOM   1930  H   TRP   126      38.078  28.533  25.276  1.00  0.00           H  
ATOM   1931  CA  TRP   126      39.912  28.083  26.241  1.00  0.00           C  
ATOM   1932  HA  TRP   126      40.562  28.762  26.793  1.00  0.00           H  
ATOM   1933  CB  TRP   126      39.060  27.314  27.377  1.00  0.00           C  
ATOM   1934  HB2 TRP   126      38.230  26.851  26.843  1.00  0.00           H  
ATOM   1935  HB3 TRP   126      39.762  26.540  27.688  1.00  0.00           H  
ATOM   1936  CG  TRP   126      38.647  28.299  28.491  1.00  0.00           C  
ATOM   1937  CD1 TRP   126      38.875  29.648  28.537  1.00  0.00           C  
ATOM   1938  HD1 TRP   126      39.323  30.223  27.739  1.00  0.00           H  
ATOM   1939  NE1 TRP   126      38.259  30.171  29.652  1.00  0.00           N  
ATOM   1940  HE1 TRP   126      38.528  31.083  29.993  1.00  0.00           H  
ATOM   1941  CE2 TRP   126      37.629  29.199  30.447  1.00  0.00           C  
ATOM   1942  CZ2 TRP   126      36.981  29.148  31.703  1.00  0.00           C  
ATOM   1943  HZ2 TRP   126      36.783  30.020  32.308  1.00  0.00           H  
ATOM   1944  CH2 TRP   126      36.610  27.940  32.258  1.00  0.00           C  
ATOM   1945  HH2 TRP   126      36.010  27.911  33.156  1.00  0.00           H  
ATOM   1946  CZ3 TRP   126      36.858  26.764  31.534  1.00  0.00           C  
ATOM   1947  HZ3 TRP   126      36.614  25.773  31.888  1.00  0.00           H  
ATOM   1948  CE3 TRP   126      37.558  26.755  30.344  1.00  0.00           C  
ATOM   1949  HE3 TRP   126      37.832  25.803  29.915  1.00  0.00           H  
ATOM   1950  CD2 TRP   126      37.929  27.965  29.763  1.00  0.00           C  
ATOM   1951  C   TRP   126      40.757  27.092  25.424  1.00  0.00           C  
ATOM   1952  O   TRP   126      41.873  26.757  25.810  1.00  0.00           O  
ATOM   1953  N   ASP   127      40.365  26.817  24.201  1.00  0.00           N  
ATOM   1954  H   ASP   127      39.417  27.022  23.920  1.00  0.00           H  
ATOM   1955  CA  ASP   127      41.145  26.040  23.269  1.00  0.00           C  
ATOM   1956  HA  ASP   127      41.460  25.093  23.707  1.00  0.00           H  
ATOM   1957  CB  ASP   127      40.168  25.775  22.051  1.00  0.00           C  
ATOM   1958  HB2 ASP   127      39.341  25.179  22.437  1.00  0.00           H  
ATOM   1959  HB3 ASP   127      39.798  26.679  21.567  1.00  0.00           H  
ATOM   1960  CG  ASP   127      40.726  24.916  21.048  1.00  0.00           C  
ATOM   1961  OD1 ASP   127      40.985  23.717  21.415  1.00  0.00           O  
ATOM   1962  OD2 ASP   127      40.995  25.443  19.925  1.00  0.00           O  
ATOM   1963  C   ASP   127      42.433  26.733  22.808  1.00  0.00           C  
ATOM   1964  O   ASP   127      43.315  26.057  22.269  1.00  0.00           O  
ATOM   1965  N   VAL   128      42.663  28.014  23.109  1.00  0.00           N  
ATOM   1966  H   VAL   128      42.043  28.510  23.734  1.00  0.00           H  
ATOM   1967  CA  VAL   128      43.964  28.647  22.934  1.00  0.00           C  
ATOM   1968  HA  VAL   128      44.421  28.151  22.078  1.00  0.00           H  
ATOM   1969  CB  VAL   128      43.977  30.174  22.586  1.00  0.00           C  
ATOM   1970  HB  VAL   128      45.005  30.362  22.275  1.00  0.00           H  
ATOM   1971  CG1 VAL   128      42.980  30.426  21.456  1.00  0.00           C  
ATOM   1972 HG11 VAL   128      41.987  30.078  21.743  1.00  0.00           H  
ATOM   1973 HG12 VAL   128      42.932  31.482  21.192  1.00  0.00           H  
ATOM   1974 HG13 VAL   128      43.303  29.874  20.573  1.00  0.00           H  
ATOM   1975  CG2 VAL   128      43.709  31.168  23.794  1.00  0.00           C  
ATOM   1976 HG21 VAL   128      43.241  32.130  23.583  1.00  0.00           H  
ATOM   1977 HG22 VAL   128      43.209  30.672  24.626  1.00  0.00           H  
ATOM   1978 HG23 VAL   128      44.703  31.319  24.216  1.00  0.00           H  
ATOM   1979  C   VAL   128      44.978  28.327  24.070  1.00  0.00           C  
ATOM   1980  O   VAL   128      46.170  28.540  23.910  1.00  0.00           O  
ATOM   1981  N   LEU   129      44.601  27.793  25.226  1.00  0.00           N  
ATOM   1982  H   LEU   129      43.617  27.567  25.260  1.00  0.00           H  
ATOM   1983  CA  LEU   129      45.474  27.492  26.364  1.00  0.00           C  
ATOM   1984  HA  LEU   129      46.265  28.241  26.415  1.00  0.00           H  
ATOM   1985  CB  LEU   129      44.696  27.469  27.700  1.00  0.00           C  
ATOM   1986  HB2 LEU   129      44.141  26.531  27.717  1.00  0.00           H  
ATOM   1987  HB3 LEU   129      45.340  27.318  28.566  1.00  0.00           H  
ATOM   1988  CG  LEU   129      43.748  28.598  27.924  1.00  0.00           C  
ATOM   1989  HG  LEU   129      43.194  28.841  27.017  1.00  0.00           H  
ATOM   1990  CD1 LEU   129      42.956  28.334  29.232  1.00  0.00           C  
ATOM   1991 HD11 LEU   129      42.262  27.537  28.966  1.00  0.00           H  
ATOM   1992 HD12 LEU   129      43.613  28.140  30.080  1.00  0.00           H  
ATOM   1993 HD13 LEU   129      42.382  29.236  29.445  1.00  0.00           H  
ATOM   1994  CD2 LEU   129      44.678  29.816  28.235  1.00  0.00           C  
ATOM   1995 HD21 LEU   129      45.339  29.705  29.094  1.00  0.00           H  
ATOM   1996 HD22 LEU   129      45.310  29.961  27.360  1.00  0.00           H  
ATOM   1997 HD23 LEU   129      44.083  30.726  28.314  1.00  0.00           H  
ATOM   1998  C   LEU   129      46.135  26.135  26.092  1.00  0.00           C  
ATOM   1999  O   LEU   129      45.596  25.313  25.341  1.00  0.00           O  
ATOM   2000  N   PRO   130      47.010  25.722  26.964  1.00  0.00           N  
ATOM   2001  CD  PRO   130      47.954  26.607  27.626  1.00  0.00           C  
ATOM   2002  HD2 PRO   130      47.644  26.624  28.671  1.00  0.00           H  
ATOM   2003  HD3 PRO   130      48.064  27.567  27.120  1.00  0.00           H  
ATOM   2004  CG  PRO   130      49.281  25.887  27.629  1.00  0.00           C  
ATOM   2005  HG2 PRO   130      49.897  26.179  28.480  1.00  0.00           H  
ATOM   2006  HG3 PRO   130      49.885  26.104  26.749  1.00  0.00           H  
ATOM   2007  CB  PRO   130      48.946  24.439  27.617  1.00  0.00           C  
ATOM   2008  HB2 PRO   130      48.887  24.183  28.675  1.00  0.00           H  
ATOM   2009  HB3 PRO   130      49.726  23.884  27.095  1.00  0.00           H  
ATOM   2010  CA  PRO   130      47.475  24.395  26.993  1.00  0.00           C  
ATOM   2011  HA  PRO   130      47.599  23.987  25.989  1.00  0.00           H  
ATOM   2012  C   PRO   130      46.529  23.461  27.780  1.00  0.00           C  
ATOM   2013  O   PRO   130      45.722  23.942  28.625  1.00  0.00           O  
ATOM   2014  N   SER   131      46.568  22.162  27.473  1.00  0.00           N  
ATOM   2015  H   SER   131      47.273  21.709  26.910  1.00  0.00           H  
ATOM   2016  CA  SER   131      45.408  21.276  27.743  1.00  0.00           C  
ATOM   2017  HA  SER   131      44.479  21.720  27.386  1.00  0.00           H  
ATOM   2018  CB  SER   131      45.568  19.874  27.128  1.00  0.00           C  
ATOM   2019  HB2 SER   131      44.818  19.150  27.448  1.00  0.00           H  
ATOM   2020  HB3 SER   131      45.612  19.962  26.042  1.00  0.00           H  
ATOM   2021  OG  SER   131      46.815  19.364  27.629  1.00  0.00           O  
ATOM   2022  HG  SER   131      47.219  18.953  26.861  1.00  0.00           H  
ATOM   2023  C   SER   131      45.301  21.102  29.338  1.00  0.00           C  
ATOM   2024  O   SER   131      44.191  21.049  29.826  1.00  0.00           O  
ATOM   2025  N   GLU   132      46.364  20.900  30.114  1.00  0.00           N  
ATOM   2026  H   GLU   132      47.218  20.920  29.575  1.00  0.00           H  
ATOM   2027  CA  GLU   132      46.358  20.849  31.588  1.00  0.00           C  
ATOM   2028  HA  GLU   132      45.721  20.010  31.869  1.00  0.00           H  
ATOM   2029  CB  GLU   132      47.801  20.427  32.002  1.00  0.00           C  
ATOM   2030  HB2 GLU   132      47.929  20.281  33.074  1.00  0.00           H  
ATOM   2031  HB3 GLU   132      47.826  19.455  31.509  1.00  0.00           H  
ATOM   2032  CG  GLU   132      48.931  21.266  31.377  1.00  0.00           C  
ATOM   2033  HG2 GLU   132      48.787  21.210  30.298  1.00  0.00           H  
ATOM   2034  HG3 GLU   132      48.726  22.296  31.670  1.00  0.00           H  
ATOM   2035  CD  GLU   132      50.313  20.962  31.887  1.00  0.00           C  
ATOM   2036  OE1 GLU   132      51.298  21.640  31.488  1.00  0.00           O  
ATOM   2037  OE2 GLU   132      50.531  20.048  32.710  1.00  0.00           O  
ATOM   2038  C   GLU   132      45.826  22.134  32.257  1.00  0.00           C  
ATOM   2039  O   GLU   132      45.253  22.074  33.315  1.00  0.00           O  
ATOM   2040  N   VAL   133      46.012  23.269  31.623  1.00  0.00           N  
ATOM   2041  H   VAL   133      46.390  23.293  30.687  1.00  0.00           H  
ATOM   2042  CA  VAL   133      45.621  24.639  32.067  1.00  0.00           C  
ATOM   2043  HA  VAL   133      45.823  24.818  33.123  1.00  0.00           H  
ATOM   2044  CB  VAL   133      46.589  25.733  31.411  1.00  0.00           C  
ATOM   2045  HB  VAL   133      46.337  25.759  30.351  1.00  0.00           H  
ATOM   2046  CG1 VAL   133      46.281  27.093  31.999  1.00  0.00           C  
ATOM   2047 HG11 VAL   133      45.304  27.403  31.628  1.00  0.00           H  
ATOM   2048 HG12 VAL   133      46.292  27.222  33.081  1.00  0.00           H  
ATOM   2049 HG13 VAL   133      46.966  27.798  31.528  1.00  0.00           H  
ATOM   2050  CG2 VAL   133      48.045  25.342  31.549  1.00  0.00           C  
ATOM   2051 HG21 VAL   133      48.098  24.430  30.954  1.00  0.00           H  
ATOM   2052 HG22 VAL   133      48.681  26.040  31.004  1.00  0.00           H  
ATOM   2053 HG23 VAL   133      48.161  25.244  32.628  1.00  0.00           H  
ATOM   2054  C   VAL   133      44.163  24.902  31.756  1.00  0.00           C  
ATOM   2055  O   VAL   133      43.411  25.429  32.569  1.00  0.00           O  
ATOM   2056  N   ALA   134      43.603  24.363  30.625  1.00  0.00           N  
ATOM   2057  H   ALA   134      44.187  24.079  29.851  1.00  0.00           H  
ATOM   2058  CA  ALA   134      42.141  24.377  30.405  1.00  0.00           C  
ATOM   2059  HA  ALA   134      41.744  25.369  30.621  1.00  0.00           H  
ATOM   2060  CB  ALA   134      41.923  24.080  28.909  1.00  0.00           C  
ATOM   2061  HB1 ALA   134      42.362  24.933  28.392  1.00  0.00           H  
ATOM   2062  HB2 ALA   134      42.398  23.160  28.569  1.00  0.00           H  
ATOM   2063  HB3 ALA   134      40.852  24.081  28.706  1.00  0.00           H  
ATOM   2064  C   ALA   134      41.409  23.355  31.297  1.00  0.00           C  
ATOM   2065  O   ALA   134      40.274  23.512  31.740  1.00  0.00           O  
ATOM   2066  N   ARG   135      42.072  22.230  31.596  1.00  0.00           N  
ATOM   2067  H   ARG   135      43.016  22.151  31.247  1.00  0.00           H  
ATOM   2068  CA  ARG   135      41.550  21.066  32.406  1.00  0.00           C  
ATOM   2069  HA  ARG   135      40.574  20.674  32.122  1.00  0.00           H  
ATOM   2070  CB  ARG   135      42.448  19.829  32.209  1.00  0.00           C  
ATOM   2071  HB2 ARG   135      42.285  19.493  31.185  1.00  0.00           H  
ATOM   2072  HB3 ARG   135      43.466  20.199  32.334  1.00  0.00           H  
ATOM   2073  CG  ARG   135      42.033  18.797  33.227  1.00  0.00           C  
ATOM   2074  HG2 ARG   135      42.170  19.190  34.235  1.00  0.00           H  
ATOM   2075  HG3 ARG   135      40.968  18.635  33.063  1.00  0.00           H  
ATOM   2076  CD  ARG   135      42.735  17.434  33.003  1.00  0.00           C  
ATOM   2077  HD2 ARG   135      43.821  17.496  32.924  1.00  0.00           H  
ATOM   2078  HD3 ARG   135      42.501  16.882  33.912  1.00  0.00           H  
ATOM   2079  NE  ARG   135      42.200  16.725  31.879  1.00  0.00           N  
ATOM   2080  HE  ARG   135      41.626  17.218  31.210  1.00  0.00           H  
ATOM   2081  CZ  ARG   135      42.441  15.520  31.476  1.00  0.00           C  
ATOM   2082  NH1 ARG   135      43.291  14.732  32.090  1.00  0.00           N  
ATOM   2083 HH11 ARG   135      43.742  14.909  32.976  1.00  0.00           H  
ATOM   2084 HH12 ARG   135      43.578  13.890  31.612  1.00  0.00           H  
ATOM   2085  NH2 ARG   135      41.898  15.039  30.386  1.00  0.00           N  
ATOM   2086 HH21 ARG   135      41.364  15.646  29.781  1.00  0.00           H  
ATOM   2087 HH22 ARG   135      42.168  14.184  29.920  1.00  0.00           H  
ATOM   2088  C   ARG   135      41.126  21.407  33.834  1.00  0.00           C  
ATOM   2089  O   ARG   135      39.981  21.069  34.301  1.00  0.00           O  
ATOM   2090  N   VAL   136      42.097  22.059  34.534  1.00  0.00           N  
ATOM   2091  H   VAL   136      43.038  21.950  34.183  1.00  0.00           H  
ATOM   2092  CA  VAL   136      41.872  22.721  35.869  1.00  0.00           C  
ATOM   2093  HA  VAL   136      41.543  21.941  36.556  1.00  0.00           H  
ATOM   2094  CB  VAL   136      43.073  23.498  36.454  1.00  0.00           C  
ATOM   2095  HB  VAL   136      42.761  24.183  37.242  1.00  0.00           H  
ATOM   2096  CG1 VAL   136      43.936  22.456  37.135  1.00  0.00           C  
ATOM   2097 HG11 VAL   136      44.259  21.758  36.363  1.00  0.00           H  
ATOM   2098 HG12 VAL   136      44.695  22.936  37.754  1.00  0.00           H  
ATOM   2099 HG13 VAL   136      43.365  21.745  37.732  1.00  0.00           H  
ATOM   2100  CG2 VAL   136      43.897  24.315  35.467  1.00  0.00           C  
ATOM   2101 HG21 VAL   136      44.581  24.936  36.046  1.00  0.00           H  
ATOM   2102 HG22 VAL   136      44.282  23.698  34.655  1.00  0.00           H  
ATOM   2103 HG23 VAL   136      43.332  25.096  34.957  1.00  0.00           H  
ATOM   2104  C   VAL   136      40.640  23.634  35.809  1.00  0.00           C  
ATOM   2105  O   VAL   136      39.696  23.399  36.611  1.00  0.00           O  
ATOM   2106  N   GLY   137      40.604  24.590  34.831  1.00  0.00           N  
ATOM   2107  H   GLY   137      41.411  24.693  34.232  1.00  0.00           H  
ATOM   2108  CA  GLY   137      39.484  25.620  34.592  1.00  0.00           C  
ATOM   2109  HA2 GLY   137      39.512  26.450  35.298  1.00  0.00           H  
ATOM   2110  HA3 GLY   137      39.757  26.202  33.712  1.00  0.00           H  
ATOM   2111  C   GLY   137      38.151  24.919  34.381  1.00  0.00           C  
ATOM   2112  O   GLY   137      37.194  25.111  35.118  1.00  0.00           O  
ATOM   2113  N   ARG   138      38.111  23.930  33.531  1.00  0.00           N  
ATOM   2114  H   ARG   138      38.868  23.786  32.878  1.00  0.00           H  
ATOM   2115  CA  ARG   138      36.916  23.025  33.231  1.00  0.00           C  
ATOM   2116  HA  ARG   138      36.022  23.644  33.153  1.00  0.00           H  
ATOM   2117  CB  ARG   138      37.154  22.375  31.879  1.00  0.00           C  
ATOM   2118  HB2 ARG   138      37.176  23.210  31.178  1.00  0.00           H  
ATOM   2119  HB3 ARG   138      38.119  21.880  31.772  1.00  0.00           H  
ATOM   2120  CG  ARG   138      36.015  21.422  31.412  1.00  0.00           C  
ATOM   2121  HG2 ARG   138      36.276  20.979  30.451  1.00  0.00           H  
ATOM   2122  HG3 ARG   138      35.848  20.619  32.131  1.00  0.00           H  
ATOM   2123  CD  ARG   138      34.685  22.202  31.158  1.00  0.00           C  
ATOM   2124  HD2 ARG   138      34.419  22.763  32.054  1.00  0.00           H  
ATOM   2125  HD3 ARG   138      34.965  22.921  30.388  1.00  0.00           H  
ATOM   2126  NE  ARG   138      33.546  21.414  30.661  1.00  0.00           N  
ATOM   2127  HE  ARG   138      33.634  20.411  30.737  1.00  0.00           H  
ATOM   2128  CZ  ARG   138      32.327  21.874  30.842  1.00  0.00           C  
ATOM   2129  NH1 ARG   138      31.967  23.068  31.192  1.00  0.00           N  
ATOM   2130 HH11 ARG   138      32.714  23.748  31.208  1.00  0.00           H  
ATOM   2131 HH12 ARG   138      31.019  23.417  31.177  1.00  0.00           H  
ATOM   2132  NH2 ARG   138      31.307  21.094  30.548  1.00  0.00           N  
ATOM   2133 HH21 ARG   138      31.465  20.138  30.261  1.00  0.00           H  
ATOM   2134 HH22 ARG   138      30.371  21.323  30.848  1.00  0.00           H  
ATOM   2135  C   ARG   138      36.468  22.189  34.459  1.00  0.00           C  
ATOM   2136  O   ARG   138      35.225  21.997  34.503  1.00  0.00           O  
ATOM   2137  N   GLY   139      37.367  21.829  35.361  1.00  0.00           N  
ATOM   2138  H   GLY   139      38.295  22.203  35.221  1.00  0.00           H  
ATOM   2139  CA  GLY   139      37.010  21.337  36.713  1.00  0.00           C  
ATOM   2140  HA2 GLY   139      36.253  20.554  36.690  1.00  0.00           H  
ATOM   2141  HA3 GLY   139      37.862  20.817  37.152  1.00  0.00           H  
ATOM   2142  C   GLY   139      36.496  22.400  37.714  1.00  0.00           C  
ATOM   2143  O   GLY   139      35.503  22.126  38.337  1.00  0.00           O  
ATOM   2144  N   MET   140      37.204  23.525  37.881  1.00  0.00           N  
ATOM   2145  H   MET   140      37.975  23.759  37.272  1.00  0.00           H  
ATOM   2146  CA  MET   140      36.852  24.595  38.844  1.00  0.00           C  
ATOM   2147  HA  MET   140      36.788  24.109  39.818  1.00  0.00           H  
ATOM   2148  CB  MET   140      37.858  25.689  38.885  1.00  0.00           C  
ATOM   2149  HB2 MET   140      37.979  26.106  37.885  1.00  0.00           H  
ATOM   2150  HB3 MET   140      37.444  26.538  39.428  1.00  0.00           H  
ATOM   2151  CG  MET   140      39.245  25.318  39.412  1.00  0.00           C  
ATOM   2152  HG2 MET   140      39.217  25.223  40.497  1.00  0.00           H  
ATOM   2153  HG3 MET   140      39.515  24.414  38.867  1.00  0.00           H  
ATOM   2154  SD  MET   140      40.568  26.379  38.979  1.00  0.00           S  
ATOM   2155  CE  MET   140      40.506  27.678  40.233  1.00  0.00           C  
ATOM   2156  HE1 MET   140      41.239  28.471  40.088  1.00  0.00           H  
ATOM   2157  HE2 MET   140      39.551  28.205  40.244  1.00  0.00           H  
ATOM   2158  HE3 MET   140      40.715  27.207  41.193  1.00  0.00           H  
ATOM   2159  C   MET   140      35.503  25.274  38.428  1.00  0.00           C  
ATOM   2160  O   MET   140      34.709  25.681  39.300  1.00  0.00           O  
ATOM   2161  N   ALA   141      35.178  25.218  37.145  1.00  0.00           N  
ATOM   2162  H   ALA   141      35.812  25.065  36.374  1.00  0.00           H  
ATOM   2163  CA  ALA   141      33.871  25.691  36.712  1.00  0.00           C  
ATOM   2164  HA  ALA   141      33.487  26.583  37.206  1.00  0.00           H  
ATOM   2165  CB  ALA   141      34.136  26.231  35.310  1.00  0.00           C  
ATOM   2166  HB1 ALA   141      33.247  26.708  34.896  1.00  0.00           H  
ATOM   2167  HB2 ALA   141      34.947  26.957  35.363  1.00  0.00           H  
ATOM   2168  HB3 ALA   141      34.425  25.471  34.584  1.00  0.00           H  
ATOM   2169  C   ALA   141      32.765  24.601  36.808  1.00  0.00           C  
ATOM   2170  O   ALA   141      31.568  24.877  37.194  1.00  0.00           O  
ATOM   2171  N   GLY   142      33.060  23.340  36.527  1.00  0.00           N  
ATOM   2172  H   GLY   142      34.006  23.037  36.344  1.00  0.00           H  
ATOM   2173  CA  GLY   142      32.220  22.166  36.658  1.00  0.00           C  
ATOM   2174  HA2 GLY   142      31.397  22.161  35.944  1.00  0.00           H  
ATOM   2175  HA3 GLY   142      32.772  21.303  36.285  1.00  0.00           H  
ATOM   2176  C   GLY   142      31.795  21.845  38.086  1.00  0.00           C  
ATOM   2177  O   GLY   142      30.620  21.569  38.402  1.00  0.00           O  
ATOM   2178  N   LEU   143      32.753  22.134  39.004  1.00  0.00           N  
ATOM   2179  H   LEU   143      33.636  22.488  38.665  1.00  0.00           H  
ATOM   2180  CA  LEU   143      32.397  22.119  40.414  1.00  0.00           C  
ATOM   2181  HA  LEU   143      31.843  21.232  40.721  1.00  0.00           H  
ATOM   2182  CB  LEU   143      33.698  21.920  41.236  1.00  0.00           C  
ATOM   2183  HB2 LEU   143      34.545  22.433  40.780  1.00  0.00           H  
ATOM   2184  HB3 LEU   143      33.504  22.386  42.202  1.00  0.00           H  
ATOM   2185  CG  LEU   143      34.202  20.472  41.649  1.00  0.00           C  
ATOM   2186  HG  LEU   143      33.777  20.177  42.608  1.00  0.00           H  
ATOM   2187  CD1 LEU   143      33.820  19.447  40.529  1.00  0.00           C  
ATOM   2188 HD11 LEU   143      34.345  19.683  39.604  1.00  0.00           H  
ATOM   2189 HD12 LEU   143      33.978  18.403  40.798  1.00  0.00           H  
ATOM   2190 HD13 LEU   143      32.778  19.527  40.219  1.00  0.00           H  
ATOM   2191  CD2 LEU   143      35.713  20.336  41.907  1.00  0.00           C  
ATOM   2192 HD21 LEU   143      35.979  19.309  42.156  1.00  0.00           H  
ATOM   2193 HD22 LEU   143      36.245  20.643  41.005  1.00  0.00           H  
ATOM   2194 HD23 LEU   143      35.925  21.106  42.649  1.00  0.00           H  
ATOM   2195  C   LEU   143      31.584  23.326  40.852  1.00  0.00           C  
ATOM   2196  O   LEU   143      30.727  23.199  41.661  1.00  0.00           O  
ATOM   2197  N   GLY   144      31.839  24.493  40.226  1.00  0.00           N  
ATOM   2198  H   GLY   144      32.504  24.398  39.472  1.00  0.00           H  
ATOM   2199  CA  GLY   144      31.049  25.714  40.292  1.00  0.00           C  
ATOM   2200  HA2 GLY   144      31.126  26.080  41.316  1.00  0.00           H  
ATOM   2201  HA3 GLY   144      31.406  26.408  39.531  1.00  0.00           H  
ATOM   2202  C   GLY   144      29.589  25.512  39.948  1.00  0.00           C  
ATOM   2203  O   GLY   144      28.698  25.818  40.733  1.00  0.00           O  
ATOM   2204  N   VAL   145      29.278  24.963  38.782  1.00  0.00           N  
ATOM   2205  H   VAL   145      30.065  24.848  38.160  1.00  0.00           H  
ATOM   2206  CA  VAL   145      27.977  24.624  38.226  1.00  0.00           C  
ATOM   2207  HA  VAL   145      27.340  25.503  38.318  1.00  0.00           H  
ATOM   2208  CB  VAL   145      27.926  24.289  36.696  1.00  0.00           C  
ATOM   2209  HB  VAL   145      28.535  23.428  36.418  1.00  0.00           H  
ATOM   2210  CG1 VAL   145      26.505  23.787  36.250  1.00  0.00           C  
ATOM   2211 HG11 VAL   145      26.066  22.979  36.835  1.00  0.00           H  
ATOM   2212 HG12 VAL   145      25.866  24.667  36.167  1.00  0.00           H  
ATOM   2213 HG13 VAL   145      26.725  23.247  35.329  1.00  0.00           H  
ATOM   2214  CG2 VAL   145      28.227  25.386  35.827  1.00  0.00           C  
ATOM   2215 HG21 VAL   145      29.072  25.880  36.305  1.00  0.00           H  
ATOM   2216 HG22 VAL   145      28.426  25.069  34.803  1.00  0.00           H  
ATOM   2217 HG23 VAL   145      27.367  26.055  35.776  1.00  0.00           H  
ATOM   2218  C   VAL   145      27.298  23.531  39.132  1.00  0.00           C  
ATOM   2219  O   VAL   145      26.128  23.679  39.532  1.00  0.00           O  
ATOM   2220  N   THR   146      28.103  22.551  39.605  1.00  0.00           N  
ATOM   2221  H   THR   146      29.077  22.522  39.337  1.00  0.00           H  
ATOM   2222  CA  THR   146      27.596  21.506  40.506  1.00  0.00           C  
ATOM   2223  HA  THR   146      26.688  21.115  40.046  1.00  0.00           H  
ATOM   2224  CB  THR   146      28.636  20.428  40.572  1.00  0.00           C  
ATOM   2225  HB  THR   146      29.621  20.776  40.882  1.00  0.00           H  
ATOM   2226  CG2 THR   146      28.341  19.224  41.451  1.00  0.00           C  
ATOM   2227 HG21 THR   146      29.019  18.398  41.233  1.00  0.00           H  
ATOM   2228 HG22 THR   146      28.457  19.512  42.496  1.00  0.00           H  
ATOM   2229 HG23 THR   146      27.326  18.950  41.161  1.00  0.00           H  
ATOM   2230  OG1 THR   146      28.778  19.798  39.262  1.00  0.00           O  
ATOM   2231  HG1 THR   146      29.312  20.410  38.752  1.00  0.00           H  
ATOM   2232  C   THR   146      27.292  22.080  41.946  1.00  0.00           C  
ATOM   2233  O   THR   146      26.206  21.807  42.510  1.00  0.00           O  
ATOM   2234  N   ILE   147      28.077  22.995  42.481  1.00  0.00           N  
ATOM   2235  H   ILE   147      28.919  23.242  41.981  1.00  0.00           H  
ATOM   2236  CA  ILE   147      27.795  23.686  43.692  1.00  0.00           C  
ATOM   2237  HA  ILE   147      27.548  23.005  44.506  1.00  0.00           H  
ATOM   2238  CB  ILE   147      28.952  24.556  44.249  1.00  0.00           C  
ATOM   2239  HB  ILE   147      29.303  25.123  43.386  1.00  0.00           H  
ATOM   2240  CG2 ILE   147      28.533  25.553  45.388  1.00  0.00           C  
ATOM   2241 HG21 ILE   147      27.693  26.160  45.051  1.00  0.00           H  
ATOM   2242 HG22 ILE   147      28.208  24.912  46.207  1.00  0.00           H  
ATOM   2243 HG23 ILE   147      29.374  26.112  45.798  1.00  0.00           H  
ATOM   2244  CG1 ILE   147      30.083  23.628  44.871  1.00  0.00           C  
ATOM   2245 HG12 ILE   147      29.887  23.430  45.925  1.00  0.00           H  
ATOM   2246 HG13 ILE   147      30.119  22.649  44.393  1.00  0.00           H  
ATOM   2247  CD1 ILE   147      31.506  24.132  44.736  1.00  0.00           C  
ATOM   2248 HD11 ILE   147      31.920  24.225  43.732  1.00  0.00           H  
ATOM   2249 HD12 ILE   147      31.533  24.992  45.406  1.00  0.00           H  
ATOM   2250 HD13 ILE   147      32.186  23.379  45.134  1.00  0.00           H  
ATOM   2251  C   ILE   147      26.499  24.479  43.465  1.00  0.00           C  
ATOM   2252  O   ILE   147      25.625  24.448  44.329  1.00  0.00           O  
ATOM   2253  N   LEU   148      26.380  25.207  42.364  1.00  0.00           N  
ATOM   2254  H   LEU   148      27.059  25.177  41.617  1.00  0.00           H  
ATOM   2255  CA  LEU   148      25.129  26.008  42.183  1.00  0.00           C  
ATOM   2256  HA  LEU   148      25.010  26.606  43.087  1.00  0.00           H  
ATOM   2257  CB  LEU   148      25.289  26.967  40.984  1.00  0.00           C  
ATOM   2258  HB2 LEU   148      26.238  27.502  40.984  1.00  0.00           H  
ATOM   2259  HB3 LEU   148      25.188  26.366  40.080  1.00  0.00           H  
ATOM   2260  CG  LEU   148      24.243  28.097  40.906  1.00  0.00           C  
ATOM   2261  HG  LEU   148      23.243  27.686  40.768  1.00  0.00           H  
ATOM   2262  CD1 LEU   148      24.189  28.847  42.244  1.00  0.00           C  
ATOM   2263 HD11 LEU   148      23.516  29.688  42.075  1.00  0.00           H  
ATOM   2264 HD12 LEU   148      23.647  28.197  42.931  1.00  0.00           H  
ATOM   2265 HD13 LEU   148      25.124  29.190  42.687  1.00  0.00           H  
ATOM   2266  CD2 LEU   148      24.563  29.072  39.740  1.00  0.00           C  
ATOM   2267 HD21 LEU   148      24.587  28.597  38.759  1.00  0.00           H  
ATOM   2268 HD22 LEU   148      23.868  29.910  39.779  1.00  0.00           H  
ATOM   2269 HD23 LEU   148      25.523  29.552  39.928  1.00  0.00           H  
ATOM   2270  C   LEU   148      23.748  25.304  42.162  1.00  0.00           C  
ATOM   2271  O   LEU   148      22.753  25.725  42.799  1.00  0.00           O  
ATOM   2272  N   ARG   149      23.712  24.114  41.602  1.00  0.00           N  
ATOM   2273  H   ARG   149      24.557  23.662  41.284  1.00  0.00           H  
ATOM   2274  CA  ARG   149      22.571  23.201  41.827  1.00  0.00           C  
ATOM   2275  HA  ARG   149      21.613  23.652  41.567  1.00  0.00           H  
ATOM   2276  CB  ARG   149      22.880  21.880  41.021  1.00  0.00           C  
ATOM   2277  HB2 ARG   149      23.876  21.513  41.267  1.00  0.00           H  
ATOM   2278  HB3 ARG   149      22.074  21.236  41.372  1.00  0.00           H  
ATOM   2279  CG  ARG   149      22.809  22.059  39.495  1.00  0.00           C  
ATOM   2280  HG2 ARG   149      21.832  22.387  39.140  1.00  0.00           H  
ATOM   2281  HG3 ARG   149      23.592  22.779  39.260  1.00  0.00           H  
ATOM   2282  CD  ARG   149      23.077  20.757  38.745  1.00  0.00           C  
ATOM   2283  HD2 ARG   149      23.995  20.322  39.141  1.00  0.00           H  
ATOM   2284  HD3 ARG   149      22.254  20.058  38.892  1.00  0.00           H  
ATOM   2285  NE  ARG   149      23.340  21.055  37.295  1.00  0.00           N  
ATOM   2286  HE  ARG   149      22.767  21.768  36.867  1.00  0.00           H  
ATOM   2287  CZ  ARG   149      24.037  20.389  36.471  1.00  0.00           C  
ATOM   2288  NH1 ARG   149      24.512  19.242  36.762  1.00  0.00           N  
ATOM   2289 HH11 ARG   149      24.132  18.660  37.495  1.00  0.00           H  
ATOM   2290 HH12 ARG   149      25.324  18.854  36.303  1.00  0.00           H  
ATOM   2291  NH2 ARG   149      24.236  20.823  35.278  1.00  0.00           N  
ATOM   2292 HH21 ARG   149      23.778  21.712  35.140  1.00  0.00           H  
ATOM   2293 HH22 ARG   149      24.859  20.397  34.606  1.00  0.00           H  
ATOM   2294  C   ARG   149      22.356  22.920  43.292  1.00  0.00           C  
ATOM   2295  O   ARG   149      21.200  23.097  43.761  1.00  0.00           O  
ATOM   2296  N   GLY   150      23.362  22.428  43.983  1.00  0.00           N  
ATOM   2297  H   GLY   150      24.242  22.284  43.508  1.00  0.00           H  
ATOM   2298  CA  GLY   150      23.298  22.229  45.423  1.00  0.00           C  
ATOM   2299  HA2 GLY   150      22.530  21.497  45.673  1.00  0.00           H  
ATOM   2300  HA3 GLY   150      24.219  21.811  45.829  1.00  0.00           H  
ATOM   2301  C   GLY   150      22.854  23.459  46.215  1.00  0.00           C  
ATOM   2302  O   GLY   150      22.082  23.292  47.157  1.00  0.00           O  
ATOM   2303  N   VAL   151      23.272  24.699  45.937  1.00  0.00           N  
ATOM   2304  H   VAL   151      24.014  24.889  45.279  1.00  0.00           H  
ATOM   2305  CA  VAL   151      22.756  25.905  46.718  1.00  0.00           C  
ATOM   2306  HA  VAL   151      22.883  25.759  47.790  1.00  0.00           H  
ATOM   2307  CB  VAL   151      23.648  27.057  46.303  1.00  0.00           C  
ATOM   2308  HB  VAL   151      23.782  27.062  45.221  1.00  0.00           H  
ATOM   2309  CG1 VAL   151      23.051  28.438  46.756  1.00  0.00           C  
ATOM   2310 HG11 VAL   151      23.055  28.527  47.842  1.00  0.00           H  
ATOM   2311 HG12 VAL   151      23.693  29.246  46.406  1.00  0.00           H  
ATOM   2312 HG13 VAL   151      22.111  28.640  46.244  1.00  0.00           H  
ATOM   2313  CG2 VAL   151      25.101  26.880  46.929  1.00  0.00           C  
ATOM   2314 HG21 VAL   151      25.720  27.719  46.610  1.00  0.00           H  
ATOM   2315 HG22 VAL   151      25.044  26.806  48.015  1.00  0.00           H  
ATOM   2316 HG23 VAL   151      25.606  26.007  46.514  1.00  0.00           H  
ATOM   2317  C   VAL   151      21.261  26.157  46.563  1.00  0.00           C  
ATOM   2318  O   VAL   151      20.638  26.444  47.558  1.00  0.00           O  
ATOM   2319  N   LEU   152      20.731  25.997  45.338  1.00  0.00           N  
ATOM   2320  H   LEU   152      21.377  25.862  44.574  1.00  0.00           H  
ATOM   2321  CA  LEU   152      19.286  26.286  45.088  1.00  0.00           C  
ATOM   2322  HA  LEU   152      19.053  27.223  45.596  1.00  0.00           H  
ATOM   2323  CB  LEU   152      19.081  26.563  43.580  1.00  0.00           C  
ATOM   2324  HB2 LEU   152      19.388  25.634  43.100  1.00  0.00           H  
ATOM   2325  HB3 LEU   152      18.016  26.671  43.376  1.00  0.00           H  
ATOM   2326  CG  LEU   152      20.029  27.692  43.083  1.00  0.00           C  
ATOM   2327  HG  LEU   152      21.066  27.374  43.193  1.00  0.00           H  
ATOM   2328  CD1 LEU   152      19.859  27.929  41.576  1.00  0.00           C  
ATOM   2329 HD11 LEU   152      19.906  27.014  40.987  1.00  0.00           H  
ATOM   2330 HD12 LEU   152      18.854  28.279  41.339  1.00  0.00           H  
ATOM   2331 HD13 LEU   152      20.647  28.567  41.175  1.00  0.00           H  
ATOM   2332  CD2 LEU   152      19.737  29.001  43.783  1.00  0.00           C  
ATOM   2333 HD21 LEU   152      18.689  29.295  43.846  1.00  0.00           H  
ATOM   2334 HD22 LEU   152      20.232  29.048  44.753  1.00  0.00           H  
ATOM   2335 HD23 LEU   152      20.225  29.816  43.248  1.00  0.00           H  
ATOM   2336  C   LEU   152      18.461  25.120  45.592  1.00  0.00           C  
ATOM   2337  O   LEU   152      17.346  25.455  46.057  1.00  0.00           O  
ATOM   2338  N   GLU   153      18.996  23.880  45.573  1.00  0.00           N  
ATOM   2339  H   GLU   153      19.904  23.815  45.135  1.00  0.00           H  
ATOM   2340  CA  GLU   153      18.467  22.787  46.321  1.00  0.00           C  
ATOM   2341  HA  GLU   153      17.435  22.661  45.993  1.00  0.00           H  
ATOM   2342  CB  GLU   153      19.066  21.400  45.964  1.00  0.00           C  
ATOM   2343  HB2 GLU   153      18.811  21.374  44.905  1.00  0.00           H  
ATOM   2344  HB3 GLU   153      20.153  21.382  46.047  1.00  0.00           H  
ATOM   2345  CG  GLU   153      18.466  20.140  46.606  1.00  0.00           C  
ATOM   2346  HG2 GLU   153      18.649  20.232  47.677  1.00  0.00           H  
ATOM   2347  HG3 GLU   153      17.383  20.250  46.549  1.00  0.00           H  
ATOM   2348  CD  GLU   153      18.937  18.768  46.074  1.00  0.00           C  
ATOM   2349  OE1 GLU   153      19.481  18.676  44.936  1.00  0.00           O  
ATOM   2350  OE2 GLU   153      18.693  17.698  46.797  1.00  0.00           O  
ATOM   2351  C   GLU   153      18.547  22.963  47.874  1.00  0.00           C  
ATOM   2352  O   GLU   153      17.579  22.618  48.561  1.00  0.00           O  
ATOM   2353  N   HIE   154      19.546  23.741  48.375  1.00  0.00           N  
ATOM   2354  H   HIE   154      20.351  23.994  47.820  1.00  0.00           H  
ATOM   2355  CA  HIE   154      19.584  23.976  49.784  1.00  0.00           C  
ATOM   2356  HA  HIE   154      19.271  23.101  50.353  1.00  0.00           H  
ATOM   2357  CB  HIE   154      21.033  24.359  50.245  1.00  0.00           C  
ATOM   2358  HB2 HIE   154      21.699  23.623  49.794  1.00  0.00           H  
ATOM   2359  HB3 HIE   154      21.227  25.357  49.853  1.00  0.00           H  
ATOM   2360  CG  HIE   154      21.149  24.228  51.809  1.00  0.00           C  
ATOM   2361  ND1 HIE   154      21.909  23.181  52.425  1.00  0.00           N  
ATOM   2362  CE1 HIE   154      22.026  23.537  53.714  1.00  0.00           C  
ATOM   2363  HE1 HIE   154      22.609  23.034  54.471  1.00  0.00           H  
ATOM   2364  NE2 HIE   154      21.481  24.791  53.878  1.00  0.00           N  
ATOM   2365  HE2 HIE   154      21.424  25.243  54.779  1.00  0.00           H  
ATOM   2366  CD2 HIE   154      20.877  25.206  52.706  1.00  0.00           C  
ATOM   2367  HD2 HIE   154      20.359  26.119  52.454  1.00  0.00           H  
ATOM   2368  C   HIE   154      18.594  25.066  50.221  1.00  0.00           C  
ATOM   2369  O   HIE   154      17.940  25.017  51.241  1.00  0.00           O  
ATOM   2370  N   LEU   155      18.336  25.940  49.309  1.00  0.00           N  
ATOM   2371  H   LEU   155      18.923  25.898  48.487  1.00  0.00           H  
ATOM   2372  CA  LEU   155      17.234  26.946  49.489  1.00  0.00           C  
ATOM   2373  HA  LEU   155      17.078  27.277  50.516  1.00  0.00           H  
ATOM   2374  CB  LEU   155      17.562  28.160  48.643  1.00  0.00           C  
ATOM   2375  HB2 LEU   155      17.763  27.846  47.619  1.00  0.00           H  
ATOM   2376  HB3 LEU   155      16.704  28.824  48.543  1.00  0.00           H  
ATOM   2377  CG  LEU   155      18.722  28.916  49.175  1.00  0.00           C  
ATOM   2378  HG  LEU   155      19.575  28.273  49.392  1.00  0.00           H  
ATOM   2379  CD1 LEU   155      19.128  29.792  47.999  1.00  0.00           C  
ATOM   2380 HD11 LEU   155      18.283  30.407  47.688  1.00  0.00           H  
ATOM   2381 HD12 LEU   155      19.995  30.353  48.346  1.00  0.00           H  
ATOM   2382 HD13 LEU   155      19.539  29.136  47.231  1.00  0.00           H  
ATOM   2383  CD2 LEU   155      18.384  29.842  50.306  1.00  0.00           C  
ATOM   2384 HD21 LEU   155      17.619  30.590  50.094  1.00  0.00           H  
ATOM   2385 HD22 LEU   155      17.928  29.324  51.149  1.00  0.00           H  
ATOM   2386 HD23 LEU   155      19.296  30.359  50.603  1.00  0.00           H  
ATOM   2387  C   LEU   155      15.876  26.420  49.118  1.00  0.00           C  
ATOM   2388  O   LEU   155      14.870  27.154  49.219  1.00  0.00           O  
ATOM   2389  N   ARG   156      15.852  25.156  48.750  1.00  0.00           N  
ATOM   2390  H   ARG   156      16.762  24.727  48.833  1.00  0.00           H  
ATOM   2391  CA  ARG   156      14.643  24.324  48.377  1.00  0.00           C  
ATOM   2392  HA  ARG   156      14.936  23.338  48.015  1.00  0.00           H  
ATOM   2393  CB  ARG   156      13.688  23.951  49.573  1.00  0.00           C  
ATOM   2394  HB2 ARG   156      13.260  24.844  50.028  1.00  0.00           H  
ATOM   2395  HB3 ARG   156      12.813  23.446  49.163  1.00  0.00           H  
ATOM   2396  CG  ARG   156      14.560  23.125  50.557  1.00  0.00           C  
ATOM   2397  HG2 ARG   156      15.082  22.296  50.078  1.00  0.00           H  
ATOM   2398  HG3 ARG   156      15.265  23.852  50.959  1.00  0.00           H  
ATOM   2399  CD  ARG   156      13.694  22.740  51.727  1.00  0.00           C  
ATOM   2400  HD2 ARG   156      13.351  23.656  52.209  1.00  0.00           H  
ATOM   2401  HD3 ARG   156      12.821  22.201  51.359  1.00  0.00           H  
ATOM   2402  NE  ARG   156      14.429  21.886  52.729  1.00  0.00           N  
ATOM   2403  HE  ARG   156      14.215  20.917  52.542  1.00  0.00           H  
ATOM   2404  CZ  ARG   156      14.949  22.105  53.905  1.00  0.00           C  
ATOM   2405  NH1 ARG   156      15.186  23.348  54.360  1.00  0.00           N  
ATOM   2406 HH11 ARG   156      15.053  24.128  53.733  1.00  0.00           H  
ATOM   2407 HH12 ARG   156      15.614  23.621  55.233  1.00  0.00           H  
ATOM   2408  NH2 ARG   156      15.224  21.090  54.661  1.00  0.00           N  
ATOM   2409 HH21 ARG   156      14.909  20.192  54.324  1.00  0.00           H  
ATOM   2410 HH22 ARG   156      15.684  21.144  55.559  1.00  0.00           H  
ATOM   2411  C   ARG   156      13.805  24.924  47.165  1.00  0.00           C  
ATOM   2412  O   ARG   156      12.635  24.664  47.037  1.00  0.00           O  
ATOM   2413  N   LEU   157      14.430  25.745  46.300  1.00  0.00           N  
ATOM   2414  H   LEU   157      15.438  25.799  46.259  1.00  0.00           H  
ATOM   2415  CA  LEU   157      13.674  26.366  45.212  1.00  0.00           C  
ATOM   2416  HA  LEU   157      12.748  26.779  45.611  1.00  0.00           H  
ATOM   2417  CB  LEU   157      14.628  27.423  44.572  1.00  0.00           C  
ATOM   2418  HB2 LEU   157      14.915  28.239  45.235  1.00  0.00           H  
ATOM   2419  HB3 LEU   157      15.530  26.851  44.358  1.00  0.00           H  
ATOM   2420  CG  LEU   157      14.160  28.125  43.303  1.00  0.00           C  
ATOM   2421  HG  LEU   157      13.700  27.401  42.631  1.00  0.00           H  
ATOM   2422  CD1 LEU   157      13.064  29.130  43.661  1.00  0.00           C  
ATOM   2423 HD11 LEU   157      12.689  29.622  42.764  1.00  0.00           H  
ATOM   2424 HD12 LEU   157      12.171  28.724  44.137  1.00  0.00           H  
ATOM   2425 HD13 LEU   157      13.418  29.760  44.477  1.00  0.00           H  
ATOM   2426  CD2 LEU   157      15.159  28.963  42.529  1.00  0.00           C  
ATOM   2427 HD21 LEU   157      15.621  29.753  43.121  1.00  0.00           H  
ATOM   2428 HD22 LEU   157      15.941  28.350  42.082  1.00  0.00           H  
ATOM   2429 HD23 LEU   157      14.666  29.417  41.669  1.00  0.00           H  
ATOM   2430  C   LEU   157      13.264  25.209  44.168  1.00  0.00           C  
ATOM   2431  O   LEU   157      14.165  24.391  43.826  1.00  0.00           O  
ATOM   2432  N   PRO   158      12.070  25.227  43.562  1.00  0.00           N  
ATOM   2433  CD  PRO   158      10.960  26.036  43.868  1.00  0.00           C  
ATOM   2434  HD2 PRO   158      10.950  26.883  43.182  1.00  0.00           H  
ATOM   2435  HD3 PRO   158      11.030  26.314  44.920  1.00  0.00           H  
ATOM   2436  CG  PRO   158       9.812  25.086  43.519  1.00  0.00           C  
ATOM   2437  HG2 PRO   158       8.797  25.486  43.534  1.00  0.00           H  
ATOM   2438  HG3 PRO   158       9.754  24.391  44.357  1.00  0.00           H  
ATOM   2439  CB  PRO   158      10.234  24.392  42.197  1.00  0.00           C  
ATOM   2440  HB2 PRO   158      10.106  24.969  41.282  1.00  0.00           H  
ATOM   2441  HB3 PRO   158       9.708  23.446  42.068  1.00  0.00           H  
ATOM   2442  CA  PRO   158      11.731  24.265  42.558  1.00  0.00           C  
ATOM   2443  HA  PRO   158      11.864  23.288  43.022  1.00  0.00           H  
ATOM   2444  C   PRO   158      12.505  24.287  41.195  1.00  0.00           C  
ATOM   2445  O   PRO   158      12.620  25.361  40.598  1.00  0.00           O  
ATOM   2446  N   ARG   159      12.825  23.143  40.596  1.00  0.00           N  
ATOM   2447  H   ARG   159      12.429  22.369  41.109  1.00  0.00           H  
ATOM   2448  CA  ARG   159      13.649  22.965  39.387  1.00  0.00           C  
ATOM   2449  HA  ARG   159      14.698  23.226  39.527  1.00  0.00           H  
ATOM   2450  CB  ARG   159      13.528  21.422  39.071  1.00  0.00           C  
ATOM   2451  HB2 ARG   159      13.765  20.766  39.908  1.00  0.00           H  
ATOM   2452  HB3 ARG   159      12.474  21.167  38.953  1.00  0.00           H  
ATOM   2453  CG  ARG   159      14.205  21.040  37.736  1.00  0.00           C  
ATOM   2454  HG2 ARG   159      14.022  19.986  37.529  1.00  0.00           H  
ATOM   2455  HG3 ARG   159      13.813  21.615  36.897  1.00  0.00           H  
ATOM   2456  CD  ARG   159      15.629  21.244  37.829  1.00  0.00           C  
ATOM   2457  HD2 ARG   159      15.921  22.292  37.891  1.00  0.00           H  
ATOM   2458  HD3 ARG   159      15.957  20.753  38.745  1.00  0.00           H  
ATOM   2459  NE  ARG   159      16.399  20.721  36.681  1.00  0.00           N  
ATOM   2460  HE  ARG   159      16.280  19.762  36.387  1.00  0.00           H  
ATOM   2461  CZ  ARG   159      17.256  21.441  35.937  1.00  0.00           C  
ATOM   2462  NH1 ARG   159      17.619  22.687  36.136  1.00  0.00           N  
ATOM   2463 HH11 ARG   159      17.266  23.146  36.964  1.00  0.00           H  
ATOM   2464 HH12 ARG   159      18.202  23.103  35.424  1.00  0.00           H  
ATOM   2465  NH2 ARG   159      17.885  20.852  34.917  1.00  0.00           N  
ATOM   2466 HH21 ARG   159      17.686  19.873  34.767  1.00  0.00           H  
ATOM   2467 HH22 ARG   159      18.390  21.412  34.246  1.00  0.00           H  
ATOM   2468  C   ARG   159      13.357  23.895  38.200  1.00  0.00           C  
ATOM   2469  O   ARG   159      14.283  24.330  37.553  1.00  0.00           O  
ATOM   2470  N   GLU   160      12.093  24.182  37.964  1.00  0.00           N  
ATOM   2471  H   GLU   160      11.447  23.932  38.699  1.00  0.00           H  
ATOM   2472  CA  GLU   160      11.521  24.968  36.848  1.00  0.00           C  
ATOM   2473  HA  GLU   160      11.868  24.552  35.902  1.00  0.00           H  
ATOM   2474  CB  GLU   160       9.988  25.001  36.905  1.00  0.00           C  
ATOM   2475  HB2 GLU   160       9.617  24.086  36.444  1.00  0.00           H  
ATOM   2476  HB3 GLU   160       9.650  24.828  37.927  1.00  0.00           H  
ATOM   2477  CG  GLU   160       9.193  26.170  36.349  1.00  0.00           C  
ATOM   2478  HG2 GLU   160       8.161  25.889  36.561  1.00  0.00           H  
ATOM   2479  HG3 GLU   160       9.369  27.092  36.903  1.00  0.00           H  
ATOM   2480  CD  GLU   160       9.426  26.388  34.850  1.00  0.00           C  
ATOM   2481  OE1 GLU   160       9.197  27.512  34.394  1.00  0.00           O  
ATOM   2482  OE2 GLU   160       9.512  25.428  34.051  1.00  0.00           O  
ATOM   2483  C   GLU   160      12.120  26.402  36.886  1.00  0.00           C  
ATOM   2484  O   GLU   160      12.140  27.081  35.860  1.00  0.00           O  
ATOM   2485  N   HIE   161      12.669  26.765  38.035  1.00  0.00           N  
ATOM   2486  H   HIE   161      12.528  26.157  38.829  1.00  0.00           H  
ATOM   2487  CA  HIE   161      13.114  28.163  38.142  1.00  0.00           C  
ATOM   2488  HA  HIE   161      12.645  28.757  37.356  1.00  0.00           H  
ATOM   2489  CB  HIE   161      12.578  28.745  39.458  1.00  0.00           C  
ATOM   2490  HB2 HIE   161      12.886  28.183  40.340  1.00  0.00           H  
ATOM   2491  HB3 HIE   161      12.876  29.791  39.537  1.00  0.00           H  
ATOM   2492  CG  HIE   161      11.100  28.918  39.375  1.00  0.00           C  
ATOM   2493  ND1 HIE   161      10.428  30.009  38.810  1.00  0.00           N  
ATOM   2494  CE1 HIE   161       9.132  29.649  38.904  1.00  0.00           C  
ATOM   2495  HE1 HIE   161       8.270  30.190  38.541  1.00  0.00           H  
ATOM   2496  NE2 HIE   161       8.964  28.423  39.483  1.00  0.00           N  
ATOM   2497  HE2 HIE   161       8.065  27.962  39.501  1.00  0.00           H  
ATOM   2498  CD2 HIE   161      10.216  27.942  39.678  1.00  0.00           C  
ATOM   2499  HD2 HIE   161      10.480  26.933  39.960  1.00  0.00           H  
ATOM   2500  C   HIE   161      14.659  28.245  37.975  1.00  0.00           C  
ATOM   2501  O   HIE   161      15.136  29.376  37.836  1.00  0.00           O  
ATOM   2502  N   TRP   162      15.436  27.148  38.057  1.00  0.00           N  
ATOM   2503  H   TRP   162      14.891  26.297  38.077  1.00  0.00           H  
ATOM   2504  CA  TRP   162      16.920  27.236  38.147  1.00  0.00           C  
ATOM   2505  HA  TRP   162      17.123  27.890  38.996  1.00  0.00           H  
ATOM   2506  CB  TRP   162      17.469  25.833  38.514  1.00  0.00           C  
ATOM   2507  HB2 TRP   162      17.013  25.253  37.712  1.00  0.00           H  
ATOM   2508  HB3 TRP   162      18.542  25.823  38.320  1.00  0.00           H  
ATOM   2509  CG  TRP   162      17.112  25.145  39.773  1.00  0.00           C  
ATOM   2510  CD1 TRP   162      16.127  25.383  40.654  1.00  0.00           C  
ATOM   2511  HD1 TRP   162      15.489  26.253  40.689  1.00  0.00           H  
ATOM   2512  NE1 TRP   162      16.076  24.398  41.680  1.00  0.00           N  
ATOM   2513  HE1 TRP   162      15.405  24.419  42.435  1.00  0.00           H  
ATOM   2514  CE2 TRP   162      17.068  23.481  41.414  1.00  0.00           C  
ATOM   2515  CZ2 TRP   162      17.371  22.302  42.087  1.00  0.00           C  
ATOM   2516  HZ2 TRP   162      16.802  21.982  42.947  1.00  0.00           H  
ATOM   2517  CH2 TRP   162      18.433  21.536  41.650  1.00  0.00           C  
ATOM   2518  HH2 TRP   162      18.719  20.673  42.234  1.00  0.00           H  
ATOM   2519  CZ3 TRP   162      19.171  21.861  40.539  1.00  0.00           C  
ATOM   2520  HZ3 TRP   162      20.030  21.261  40.280  1.00  0.00           H  
ATOM   2521  CE3 TRP   162      18.745  23.058  39.798  1.00  0.00           C  
ATOM   2522  HE3 TRP   162      19.244  23.226  38.856  1.00  0.00           H  
ATOM   2523  CD2 TRP   162      17.705  23.921  40.273  1.00  0.00           C  
ATOM   2524  C   TRP   162      17.622  27.782  36.904  1.00  0.00           C  
ATOM   2525  O   TRP   162      18.251  28.845  36.993  1.00  0.00           O  
ATOM   2526  N   ALA   163      17.474  27.195  35.718  1.00  0.00           N  
ATOM   2527  H   ALA   163      16.824  26.427  35.633  1.00  0.00           H  
ATOM   2528  CA  ALA   163      18.075  27.698  34.482  1.00  0.00           C  
ATOM   2529  HA  ALA   163      19.159  27.671  34.585  1.00  0.00           H  
ATOM   2530  CB  ALA   163      17.654  26.883  33.259  1.00  0.00           C  
ATOM   2531  HB1 ALA   163      16.655  27.218  32.980  1.00  0.00           H  
ATOM   2532  HB2 ALA   163      18.374  27.026  32.453  1.00  0.00           H  
ATOM   2533  HB3 ALA   163      17.580  25.830  33.530  1.00  0.00           H  
ATOM   2534  C   ALA   163      17.626  29.099  34.297  1.00  0.00           C  
ATOM   2535  O   ALA   163      18.420  30.011  34.083  1.00  0.00           O  
ATOM   2536  N   ARG   164      16.288  29.426  34.504  1.00  0.00           N  
ATOM   2537  H   ARG   164      15.657  28.640  34.555  1.00  0.00           H  
ATOM   2538  CA  ARG   164      15.764  30.748  34.296  1.00  0.00           C  
ATOM   2539  HA  ARG   164      16.081  31.075  33.306  1.00  0.00           H  
ATOM   2540  CB  ARG   164      14.225  30.750  34.351  1.00  0.00           C  
ATOM   2541  HB2 ARG   164      13.797  30.292  33.459  1.00  0.00           H  
ATOM   2542  HB3 ARG   164      13.924  30.386  35.333  1.00  0.00           H  
ATOM   2543  CG  ARG   164      13.703  32.202  34.245  1.00  0.00           C  
ATOM   2544  HG2 ARG   164      13.808  32.665  35.226  1.00  0.00           H  
ATOM   2545  HG3 ARG   164      14.072  32.816  33.423  1.00  0.00           H  
ATOM   2546  CD  ARG   164      12.106  32.090  34.104  1.00  0.00           C  
ATOM   2547  HD2 ARG   164      11.904  31.850  33.061  1.00  0.00           H  
ATOM   2548  HD3 ARG   164      11.722  31.343  34.799  1.00  0.00           H  
ATOM   2549  NE  ARG   164      11.345  33.416  34.351  1.00  0.00           N  
ATOM   2550  HE  ARG   164      11.783  34.266  34.025  1.00  0.00           H  
ATOM   2551  CZ  ARG   164      10.402  33.677  35.247  1.00  0.00           C  
ATOM   2552  NH1 ARG   164       9.956  32.744  35.967  1.00  0.00           N  
ATOM   2553 HH11 ARG   164      10.290  31.810  35.776  1.00  0.00           H  
ATOM   2554 HH12 ARG   164       9.365  32.954  36.758  1.00  0.00           H  
ATOM   2555  NH2 ARG   164      10.011  34.913  35.500  1.00  0.00           N  
ATOM   2556 HH21 ARG   164      10.371  35.676  34.944  1.00  0.00           H  
ATOM   2557 HH22 ARG   164       9.509  35.081  36.360  1.00  0.00           H  
ATOM   2558  C   ARG   164      16.417  31.854  35.128  1.00  0.00           C  
ATOM   2559  O   ARG   164      16.999  32.710  34.593  1.00  0.00           O  
ATOM   2560  N   VAL   165      16.409  31.693  36.465  1.00  0.00           N  
ATOM   2561  H   VAL   165      15.804  30.930  36.734  1.00  0.00           H  
ATOM   2562  CA  VAL   165      16.950  32.675  37.453  1.00  0.00           C  
ATOM   2563  HA  VAL   165      16.499  33.656  37.301  1.00  0.00           H  
ATOM   2564  CB  VAL   165      16.562  32.168  38.897  1.00  0.00           C  
ATOM   2565  HB  VAL   165      16.635  31.082  38.961  1.00  0.00           H  
ATOM   2566  CG1 VAL   165      17.301  32.875  40.024  1.00  0.00           C  
ATOM   2567 HG11 VAL   165      17.150  33.955  40.030  1.00  0.00           H  
ATOM   2568 HG12 VAL   165      17.095  32.283  40.915  1.00  0.00           H  
ATOM   2569 HG13 VAL   165      18.377  32.732  39.933  1.00  0.00           H  
ATOM   2570  CG2 VAL   165      15.075  32.437  39.182  1.00  0.00           C  
ATOM   2571 HG21 VAL   165      14.726  33.437  38.922  1.00  0.00           H  
ATOM   2572 HG22 VAL   165      14.479  31.691  38.656  1.00  0.00           H  
ATOM   2573 HG23 VAL   165      14.968  32.402  40.266  1.00  0.00           H  
ATOM   2574  C   VAL   165      18.440  32.833  37.337  1.00  0.00           C  
ATOM   2575  O   VAL   165      19.012  33.954  37.396  1.00  0.00           O  
ATOM   2576  N   THR   166      19.189  31.818  37.064  1.00  0.00           N  
ATOM   2577  H   THR   166      18.738  30.917  37.139  1.00  0.00           H  
ATOM   2578  CA  THR   166      20.627  31.812  36.707  1.00  0.00           C  
ATOM   2579  HA  THR   166      21.022  32.665  37.258  1.00  0.00           H  
ATOM   2580  CB  THR   166      21.372  30.575  37.222  1.00  0.00           C  
ATOM   2581  HB  THR   166      22.437  30.717  37.043  1.00  0.00           H  
ATOM   2582  CG2 THR   166      21.024  30.261  38.716  1.00  0.00           C  
ATOM   2583 HG21 THR   166      19.964  30.380  38.944  1.00  0.00           H  
ATOM   2584 HG22 THR   166      21.477  29.300  38.956  1.00  0.00           H  
ATOM   2585 HG23 THR   166      21.453  31.087  39.283  1.00  0.00           H  
ATOM   2586  OG1 THR   166      21.007  29.377  36.499  1.00  0.00           O  
ATOM   2587  HG1 THR   166      20.177  28.987  36.781  1.00  0.00           H  
ATOM   2588  C   THR   166      20.966  32.191  35.274  1.00  0.00           C  
ATOM   2589  O   THR   166      22.172  32.125  34.877  1.00  0.00           O  
ATOM   2590  N   GLY   167      20.035  32.558  34.439  1.00  0.00           N  
ATOM   2591  H   GLY   167      19.080  32.443  34.748  1.00  0.00           H  
ATOM   2592  CA  GLY   167      20.332  32.988  33.026  1.00  0.00           C  
ATOM   2593  HA2 GLY   167      19.385  33.124  32.503  1.00  0.00           H  
ATOM   2594  HA3 GLY   167      20.874  33.926  33.145  1.00  0.00           H  
ATOM   2595  C   GLY   167      21.170  31.913  32.297  1.00  0.00           C  
ATOM   2596  O   GLY   167      22.181  32.192  31.676  1.00  0.00           O  
ATOM   2597  N   GLY   168      20.873  30.620  32.503  1.00  0.00           N  
ATOM   2598  H   GLY   168      20.009  30.512  33.015  1.00  0.00           H  
ATOM   2599  CA  GLY   168      21.449  29.453  31.846  1.00  0.00           C  
ATOM   2600  HA2 GLY   168      20.712  28.669  31.677  1.00  0.00           H  
ATOM   2601  HA3 GLY   168      21.997  29.728  30.945  1.00  0.00           H  
ATOM   2602  C   GLY   168      22.451  28.689  32.709  1.00  0.00           C  
ATOM   2603  O   GLY   168      22.686  27.552  32.490  1.00  0.00           O  
ATOM   2604  N   LEU   169      22.997  29.340  33.756  1.00  0.00           N  
ATOM   2605  H   LEU   169      22.683  30.273  33.980  1.00  0.00           H  
ATOM   2606  CA  LEU   169      24.245  28.844  34.296  1.00  0.00           C  
ATOM   2607  HA  LEU   169      24.910  28.826  33.433  1.00  0.00           H  
ATOM   2608  CB  LEU   169      24.899  29.833  35.230  1.00  0.00           C  
ATOM   2609  HB2 LEU   169      25.174  30.694  34.620  1.00  0.00           H  
ATOM   2610  HB3 LEU   169      24.215  30.301  35.938  1.00  0.00           H  
ATOM   2611  CG  LEU   169      26.122  29.447  35.997  1.00  0.00           C  
ATOM   2612  HG  LEU   169      25.889  28.573  36.604  1.00  0.00           H  
ATOM   2613  CD1 LEU   169      27.247  29.133  35.045  1.00  0.00           C  
ATOM   2614 HD11 LEU   169      28.079  28.724  35.618  1.00  0.00           H  
ATOM   2615 HD12 LEU   169      26.977  28.428  34.259  1.00  0.00           H  
ATOM   2616 HD13 LEU   169      27.593  30.056  34.579  1.00  0.00           H  
ATOM   2617  CD2 LEU   169      26.544  30.601  36.903  1.00  0.00           C  
ATOM   2618 HD21 LEU   169      27.036  31.429  36.395  1.00  0.00           H  
ATOM   2619 HD22 LEU   169      25.666  30.919  37.466  1.00  0.00           H  
ATOM   2620 HD23 LEU   169      27.137  30.141  37.694  1.00  0.00           H  
ATOM   2621  C   LEU   169      24.161  27.504  35.018  1.00  0.00           C  
ATOM   2622  O   LEU   169      25.108  26.763  34.961  1.00  0.00           O  
ATOM   2623  N   THR   170      22.997  27.073  35.610  1.00  0.00           N  
ATOM   2624  H   THR   170      22.221  27.718  35.571  1.00  0.00           H  
ATOM   2625  CA  THR   170      22.878  25.696  36.162  1.00  0.00           C  
ATOM   2626  HA  THR   170      23.826  25.592  36.691  1.00  0.00           H  
ATOM   2627  CB  THR   170      21.732  25.545  37.215  1.00  0.00           C  
ATOM   2628  HB  THR   170      21.814  24.475  37.407  1.00  0.00           H  
ATOM   2629  CG2 THR   170      21.967  26.466  38.411  1.00  0.00           C  
ATOM   2630 HG21 THR   170      21.935  27.514  38.115  1.00  0.00           H  
ATOM   2631 HG22 THR   170      21.163  26.284  39.125  1.00  0.00           H  
ATOM   2632 HG23 THR   170      22.901  26.269  38.937  1.00  0.00           H  
ATOM   2633  OG1 THR   170      20.492  25.826  36.626  1.00  0.00           O  
ATOM   2634  HG1 THR   170      20.249  25.089  36.061  1.00  0.00           H  
ATOM   2635  C   THR   170      22.852  24.552  35.185  1.00  0.00           C  
ATOM   2636  O   THR   170      23.248  23.401  35.464  1.00  0.00           O  
ATOM   2637  N   GLU   171      22.564  24.893  33.943  1.00  0.00           N  
ATOM   2638  H   GLU   171      22.317  25.868  33.849  1.00  0.00           H  
ATOM   2639  CA  GLU   171      22.542  23.909  32.765  1.00  0.00           C  
ATOM   2640  HA  GLU   171      22.523  22.863  33.072  1.00  0.00           H  
ATOM   2641  CB  GLU   171      21.330  24.230  31.845  1.00  0.00           C  
ATOM   2642  HB2 GLU   171      21.680  25.122  31.326  1.00  0.00           H  
ATOM   2643  HB3 GLU   171      21.346  23.502  31.034  1.00  0.00           H  
ATOM   2644  CG  GLU   171      20.020  24.478  32.618  1.00  0.00           C  
ATOM   2645  HG2 GLU   171      19.957  25.539  32.860  1.00  0.00           H  
ATOM   2646  HG3 GLU   171      19.210  24.397  31.893  1.00  0.00           H  
ATOM   2647  CD  GLU   171      19.846  23.581  33.740  1.00  0.00           C  
ATOM   2648  OE1 GLU   171      19.793  24.055  34.908  1.00  0.00           O  
ATOM   2649  OE2 GLU   171      19.524  22.396  33.447  1.00  0.00           O  
ATOM   2650  C   GLU   171      23.878  23.976  31.961  1.00  0.00           C  
ATOM   2651  O   GLU   171      24.062  23.326  30.951  1.00  0.00           O  
ATOM   2652  N   ASP   172      24.834  24.759  32.474  1.00  0.00           N  
ATOM   2653  H   ASP   172      24.754  25.038  33.442  1.00  0.00           H  
ATOM   2654  CA  ASP   172      26.009  25.323  31.843  1.00  0.00           C  
ATOM   2655  HA  ASP   172      26.443  26.082  32.494  1.00  0.00           H  
ATOM   2656  CB  ASP   172      27.018  24.223  31.652  1.00  0.00           C  
ATOM   2657  HB2 ASP   172      27.028  23.607  32.552  1.00  0.00           H  
ATOM   2658  HB3 ASP   172      26.662  23.444  30.978  1.00  0.00           H  
ATOM   2659  CG  ASP   172      28.447  24.752  31.416  1.00  0.00           C  
ATOM   2660  OD1 ASP   172      28.623  25.985  31.380  1.00  0.00           O  
ATOM   2661  OD2 ASP   172      29.345  24.068  30.891  1.00  0.00           O  
ATOM   2662  C   ASP   172      25.695  26.012  30.472  1.00  0.00           C  
ATOM   2663  O   ASP   172      26.353  25.807  29.466  1.00  0.00           O  
ATOM   2664  N   ARG   173      24.864  27.008  30.493  1.00  0.00           N  
ATOM   2665  H   ARG   173      24.458  27.254  31.384  1.00  0.00           H  
ATOM   2666  CA  ARG   173      24.644  27.971  29.415  1.00  0.00           C  
ATOM   2667  HA  ARG   173      25.315  27.878  28.561  1.00  0.00           H  
ATOM   2668  CB  ARG   173      23.295  27.620  28.771  1.00  0.00           C  
ATOM   2669  HB2 ARG   173      22.423  27.726  29.416  1.00  0.00           H  
ATOM   2670  HB3 ARG   173      23.072  28.371  28.014  1.00  0.00           H  
ATOM   2671  CG  ARG   173      23.266  26.228  28.032  1.00  0.00           C  
ATOM   2672  HG2 ARG   173      24.094  26.210  27.323  1.00  0.00           H  
ATOM   2673  HG3 ARG   173      23.401  25.358  28.674  1.00  0.00           H  
ATOM   2674  CD  ARG   173      21.985  25.937  27.174  1.00  0.00           C  
ATOM   2675  HD2 ARG   173      22.034  26.508  26.247  1.00  0.00           H  
ATOM   2676  HD3 ARG   173      22.041  24.904  26.831  1.00  0.00           H  
ATOM   2677  NE  ARG   173      20.722  26.142  27.937  1.00  0.00           N  
ATOM   2678  HE  ARG   173      20.425  27.098  28.076  1.00  0.00           H  
ATOM   2679  CZ  ARG   173      19.878  25.212  28.447  1.00  0.00           C  
ATOM   2680  NH1 ARG   173      20.127  23.957  28.614  1.00  0.00           N  
ATOM   2681 HH11 ARG   173      21.041  23.550  28.474  1.00  0.00           H  
ATOM   2682 HH12 ARG   173      19.415  23.405  29.072  1.00  0.00           H  
ATOM   2683  NH2 ARG   173      18.774  25.671  29.062  1.00  0.00           N  
ATOM   2684 HH21 ARG   173      18.649  26.673  29.098  1.00  0.00           H  
ATOM   2685 HH22 ARG   173      18.068  25.136  29.548  1.00  0.00           H  
ATOM   2686  C   ARG   173      24.651  29.434  29.784  1.00  0.00           C  
ATOM   2687  O   ARG   173      24.085  30.275  29.127  1.00  0.00           O  
ATOM   2688  N   GLY   174      25.291  29.816  30.957  1.00  0.00           N  
ATOM   2689  H   GLY   174      25.884  29.089  31.331  1.00  0.00           H  
ATOM   2690  CA  GLY   174      25.424  31.200  31.353  1.00  0.00           C  
ATOM   2691  HA2 GLY   174      24.487  31.734  31.197  1.00  0.00           H  
ATOM   2692  HA3 GLY   174      25.581  31.214  32.432  1.00  0.00           H  
ATOM   2693  C   GLY   174      26.544  31.879  30.573  1.00  0.00           C  
ATOM   2694  O   GLY   174      26.539  31.777  29.349  1.00  0.00           O  
ATOM   2695  N   HIP   175      27.554  32.521  31.166  1.00  0.00           N  
ATOM   2696  H   HIP   175      27.487  32.667  32.164  1.00  0.00           H  
ATOM   2697  CA  HIP   175      28.790  32.864  30.579  1.00  0.00           C  
ATOM   2698  HA  HIP   175      29.012  32.279  29.686  1.00  0.00           H  
ATOM   2699  CB  HIP   175      28.788  34.376  30.129  1.00  0.00           C  
ATOM   2700  HB2 HIP   175      27.887  34.562  29.545  1.00  0.00           H  
ATOM   2701  HB3 HIP   175      28.872  35.032  30.995  1.00  0.00           H  
ATOM   2702  CG  HIP   175      29.964  34.749  29.281  1.00  0.00           C  
ATOM   2703  ND1 HIP   175      30.897  35.695  29.602  1.00  0.00           N  
ATOM   2704  HD1 HIP   175      30.948  36.261  30.436  1.00  0.00           H  
ATOM   2705  CE1 HIP   175      31.794  35.754  28.613  1.00  0.00           C  
ATOM   2706  HE1 HIP   175      32.727  36.296  28.574  1.00  0.00           H  
ATOM   2707  NE2 HIP   175      31.435  34.901  27.635  1.00  0.00           N  
ATOM   2708  HE2 HIP   175      31.850  34.815  26.718  1.00  0.00           H  
ATOM   2709  CD2 HIP   175      30.325  34.211  28.074  1.00  0.00           C  
ATOM   2710  HD2 HIP   175      29.757  33.449  27.561  1.00  0.00           H  
ATOM   2711  C   HIP   175      29.954  32.499  31.579  1.00  0.00           C  
ATOM   2712  O   HIP   175      29.774  32.603  32.776  1.00  0.00           O  
ATOM   2713  N   GLN   176      31.133  32.176  31.075  1.00  0.00           N  
ATOM   2714  H   GLN   176      31.084  32.099  30.069  1.00  0.00           H  
ATOM   2715  CA  GLN   176      32.345  31.698  31.774  1.00  0.00           C  
ATOM   2716  HA  GLN   176      32.166  32.152  32.749  1.00  0.00           H  
ATOM   2717  CB  GLN   176      32.484  30.138  31.953  1.00  0.00           C  
ATOM   2718  HB2 GLN   176      32.794  29.593  31.061  1.00  0.00           H  
ATOM   2719  HB3 GLN   176      33.272  29.899  32.667  1.00  0.00           H  
ATOM   2720  CG  GLN   176      31.169  29.571  32.504  1.00  0.00           C  
ATOM   2721  HG2 GLN   176      30.939  30.031  33.465  1.00  0.00           H  
ATOM   2722  HG3 GLN   176      30.321  29.685  31.828  1.00  0.00           H  
ATOM   2723  CD  GLN   176      31.183  28.089  32.871  1.00  0.00           C  
ATOM   2724  OE1 GLN   176      32.131  27.369  32.623  1.00  0.00           O  
ATOM   2725  NE2 GLN   176      30.018  27.591  33.353  1.00  0.00           N  
ATOM   2726 HE21 GLN   176      29.953  26.594  33.209  1.00  0.00           H  
ATOM   2727 HE22 GLN   176      29.207  28.182  33.238  1.00  0.00           H  
ATOM   2728  C   GLN   176      33.664  32.098  31.159  1.00  0.00           C  
ATOM   2729  O   GLN   176      33.813  32.178  29.896  1.00  0.00           O  
ATOM   2730  N   MET   177      34.666  32.352  32.041  1.00  0.00           N  
ATOM   2731  H   MET   177      34.405  32.323  33.016  1.00  0.00           H  
ATOM   2732  CA  MET   177      35.984  32.811  31.750  1.00  0.00           C  
ATOM   2733  HA  MET   177      36.400  32.458  30.806  1.00  0.00           H  
ATOM   2734  CB  MET   177      35.922  34.357  31.688  1.00  0.00           C  
ATOM   2735  HB2 MET   177      36.850  34.839  31.382  1.00  0.00           H  
ATOM   2736  HB3 MET   177      35.242  34.686  30.903  1.00  0.00           H  
ATOM   2737  CG  MET   177      35.306  35.081  32.886  1.00  0.00           C  
ATOM   2738  HG2 MET   177      34.269  34.773  33.013  1.00  0.00           H  
ATOM   2739  HG3 MET   177      35.842  34.643  33.729  1.00  0.00           H  
ATOM   2740  SD  MET   177      35.631  36.903  32.958  1.00  0.00           S  
ATOM   2741  CE  MET   177      34.508  37.413  31.623  1.00  0.00           C  
ATOM   2742  HE1 MET   177      34.759  36.828  30.738  1.00  0.00           H  
ATOM   2743  HE2 MET   177      33.472  37.237  31.913  1.00  0.00           H  
ATOM   2744  HE3 MET   177      34.650  38.488  31.509  1.00  0.00           H  
ATOM   2745  C   MET   177      37.044  32.439  32.809  1.00  0.00           C  
ATOM   2746  O   MET   177      36.696  32.140  33.958  1.00  0.00           O  
ATOM   2747  N   LEU   178      38.315  32.557  32.448  1.00  0.00           N  
ATOM   2748  H   LEU   178      38.510  32.847  31.501  1.00  0.00           H  
ATOM   2749  CA  LEU   178      39.428  32.451  33.341  1.00  0.00           C  
ATOM   2750  HA  LEU   178      38.992  32.907  34.229  1.00  0.00           H  
ATOM   2751  CB  LEU   178      39.625  30.970  33.717  1.00  0.00           C  
ATOM   2752  HB2 LEU   178      40.057  30.966  34.718  1.00  0.00           H  
ATOM   2753  HB3 LEU   178      38.666  30.453  33.735  1.00  0.00           H  
ATOM   2754  CG  LEU   178      40.455  30.074  32.822  1.00  0.00           C  
ATOM   2755  HG  LEU   178      39.963  30.167  31.854  1.00  0.00           H  
ATOM   2756  CD1 LEU   178      41.906  30.424  32.502  1.00  0.00           C  
ATOM   2757 HD11 LEU   178      42.373  30.713  33.444  1.00  0.00           H  
ATOM   2758 HD12 LEU   178      42.329  29.498  32.113  1.00  0.00           H  
ATOM   2759 HD13 LEU   178      41.914  31.152  31.691  1.00  0.00           H  
ATOM   2760  CD2 LEU   178      40.460  28.533  33.169  1.00  0.00           C  
ATOM   2761 HD21 LEU   178      41.036  28.371  34.081  1.00  0.00           H  
ATOM   2762 HD22 LEU   178      39.438  28.236  33.408  1.00  0.00           H  
ATOM   2763 HD23 LEU   178      40.838  27.895  32.371  1.00  0.00           H  
ATOM   2764  C   LEU   178      40.617  33.259  32.949  1.00  0.00           C  
ATOM   2765  O   LEU   178      40.779  33.546  31.785  1.00  0.00           O  
ATOM   2766  N   ALA   179      41.384  33.776  33.998  1.00  0.00           N  
ATOM   2767  H   ALA   179      41.225  33.423  34.931  1.00  0.00           H  
ATOM   2768  CA  ALA   179      42.314  34.904  33.959  1.00  0.00           C  
ATOM   2769  HA  ALA   179      42.622  35.034  32.921  1.00  0.00           H  
ATOM   2770  CB  ALA   179      41.634  36.179  34.429  1.00  0.00           C  
ATOM   2771  HB1 ALA   179      41.489  36.173  35.509  1.00  0.00           H  
ATOM   2772  HB2 ALA   179      42.020  37.126  34.051  1.00  0.00           H  
ATOM   2773  HB3 ALA   179      40.640  36.224  33.983  1.00  0.00           H  
ATOM   2774  C   ALA   179      43.547  34.688  34.872  1.00  0.00           C  
ATOM   2775  O   ALA   179      43.472  33.947  35.880  1.00  0.00           O  
ATOM   2776  N   PHE   180      44.569  35.487  34.641  1.00  0.00           N  
ATOM   2777  H   PHE   180      44.460  36.189  33.924  1.00  0.00           H  
ATOM   2778  CA  PHE   180      45.906  35.371  35.310  1.00  0.00           C  
ATOM   2779  HA  PHE   180      45.788  34.822  36.245  1.00  0.00           H  
ATOM   2780  CB  PHE   180      46.953  34.499  34.534  1.00  0.00           C  
ATOM   2781  HB2 PHE   180      47.492  35.150  33.846  1.00  0.00           H  
ATOM   2782  HB3 PHE   180      47.736  34.180  35.222  1.00  0.00           H  
ATOM   2783  CG  PHE   180      46.331  33.326  33.735  1.00  0.00           C  
ATOM   2784  CD1 PHE   180      45.645  33.489  32.547  1.00  0.00           C  
ATOM   2785  HD1 PHE   180      45.522  34.493  32.168  1.00  0.00           H  
ATOM   2786  CE1 PHE   180      45.211  32.444  31.750  1.00  0.00           C  
ATOM   2787  HE1 PHE   180      44.547  32.705  30.939  1.00  0.00           H  
ATOM   2788  CZ  PHE   180      45.296  31.099  32.222  1.00  0.00           C  
ATOM   2789  HZ  PHE   180      44.823  30.321  31.642  1.00  0.00           H  
ATOM   2790  CE2 PHE   180      45.967  30.853  33.399  1.00  0.00           C  
ATOM   2791  HE2 PHE   180      45.986  29.832  33.748  1.00  0.00           H  
ATOM   2792  CD2 PHE   180      46.456  31.964  34.106  1.00  0.00           C  
ATOM   2793  HD2 PHE   180      47.068  31.769  34.974  1.00  0.00           H  
ATOM   2794  C   PHE   180      46.542  36.763  35.671  1.00  0.00           C  
ATOM   2795  O   PHE   180      47.379  37.285  34.926  1.00  0.00           O  
ATOM   2796  N   ASN   181      46.193  37.190  36.877  1.00  0.00           N  
ATOM   2797  H   ASN   181      45.634  36.497  37.355  1.00  0.00           H  
ATOM   2798  CA  ASN   181      46.407  38.509  37.466  1.00  0.00           C  
ATOM   2799  HA  ASN   181      46.322  39.240  36.662  1.00  0.00           H  
ATOM   2800  CB  ASN   181      45.385  38.651  38.613  1.00  0.00           C  
ATOM   2801  HB2 ASN   181      44.462  38.158  38.307  1.00  0.00           H  
ATOM   2802  HB3 ASN   181      45.676  38.277  39.594  1.00  0.00           H  
ATOM   2803  CG  ASN   181      44.948  40.083  38.697  1.00  0.00           C  
ATOM   2804  OD1 ASN   181      45.716  40.969  38.478  1.00  0.00           O  
ATOM   2805  ND2 ASN   181      43.702  40.385  39.025  1.00  0.00           N  
ATOM   2806 HD21 ASN   181      43.412  41.346  39.139  1.00  0.00           H  
ATOM   2807 HD22 ASN   181      43.034  39.628  39.058  1.00  0.00           H  
ATOM   2808  C   ASN   181      47.771  38.681  38.032  1.00  0.00           C  
ATOM   2809  O   ASN   181      48.385  37.737  38.507  1.00  0.00           O  
ATOM   2810  N   HIE   182      48.253  39.914  38.035  1.00  0.00           N  
ATOM   2811  H   HIE   182      47.597  40.576  37.648  1.00  0.00           H  
ATOM   2812  CA  HIE   182      49.480  40.313  38.743  1.00  0.00           C  
ATOM   2813  HA  HIE   182      49.666  39.735  39.649  1.00  0.00           H  
ATOM   2814  CB  HIE   182      50.741  40.259  37.813  1.00  0.00           C  
ATOM   2815  HB2 HIE   182      50.539  40.732  36.852  1.00  0.00           H  
ATOM   2816  HB3 HIE   182      51.590  40.762  38.276  1.00  0.00           H  
ATOM   2817  CG  HIE   182      51.250  38.840  37.520  1.00  0.00           C  
ATOM   2818  ND1 HIE   182      51.996  38.070  38.444  1.00  0.00           N  
ATOM   2819  CE1 HIE   182      51.996  36.815  37.931  1.00  0.00           C  
ATOM   2820  HE1 HIE   182      52.495  35.978  38.397  1.00  0.00           H  
ATOM   2821  NE2 HIE   182      51.399  36.819  36.685  1.00  0.00           N  
ATOM   2822  HE2 HIE   182      51.268  35.985  36.130  1.00  0.00           H  
ATOM   2823  CD2 HIE   182      50.893  38.083  36.449  1.00  0.00           C  
ATOM   2824  HD2 HIE   182      50.171  38.391  35.708  1.00  0.00           H  
ATOM   2825  C   HIE   182      49.364  41.790  39.217  1.00  0.00           C  
ATOM   2826  O   HIE   182      48.712  42.632  38.596  1.00  0.00           O  
ATOM   2827  N   PHE   183      49.829  42.055  40.448  1.00  0.00           N  
ATOM   2828  H   PHE   183      50.315  41.319  40.943  1.00  0.00           H  
ATOM   2829  CA  PHE   183      49.748  43.308  41.107  1.00  0.00           C  
ATOM   2830  HA  PHE   183      49.049  44.038  40.698  1.00  0.00           H  
ATOM   2831  CB  PHE   183      49.272  42.989  42.576  1.00  0.00           C  
ATOM   2832  HB2 PHE   183      49.985  42.275  42.989  1.00  0.00           H  
ATOM   2833  HB3 PHE   183      49.324  43.961  43.066  1.00  0.00           H  
ATOM   2834  CG  PHE   183      47.896  42.273  42.645  1.00  0.00           C  
ATOM   2835  CD1 PHE   183      47.822  40.833  42.527  1.00  0.00           C  
ATOM   2836  HD1 PHE   183      48.657  40.174  42.712  1.00  0.00           H  
ATOM   2837  CE1 PHE   183      46.588  40.268  42.224  1.00  0.00           C  
ATOM   2838  HE1 PHE   183      46.494  39.214  42.007  1.00  0.00           H  
ATOM   2839  CZ  PHE   183      45.365  41.061  42.261  1.00  0.00           C  
ATOM   2840  HZ  PHE   183      44.393  40.671  41.995  1.00  0.00           H  
ATOM   2841  CE2 PHE   183      45.451  42.472  42.521  1.00  0.00           C  
ATOM   2842  HE2 PHE   183      44.620  43.154  42.422  1.00  0.00           H  
ATOM   2843  CD2 PHE   183      46.697  43.093  42.609  1.00  0.00           C  
ATOM   2844  HD2 PHE   183      46.727  44.173  42.631  1.00  0.00           H  
ATOM   2845  C   PHE   183      51.165  43.899  40.953  1.00  0.00           C  
ATOM   2846  O   PHE   183      52.047  43.403  41.683  1.00  0.00           O  
ATOM   2847  N   ARG   184      51.434  44.840  40.070  1.00  0.00           N  
ATOM   2848  H   ARG   184      50.626  45.307  39.683  1.00  0.00           H  
ATOM   2849  CA  ARG   184      52.782  45.263  39.657  1.00  0.00           C  
ATOM   2850  HA  ARG   184      53.391  44.360  39.613  1.00  0.00           H  
ATOM   2851  CB  ARG   184      52.802  46.086  38.368  1.00  0.00           C  
ATOM   2852  HB2 ARG   184      52.285  47.017  38.601  1.00  0.00           H  
ATOM   2853  HB3 ARG   184      53.829  46.430  38.241  1.00  0.00           H  
ATOM   2854  CG  ARG   184      52.140  45.325  37.198  1.00  0.00           C  
ATOM   2855  HG2 ARG   184      51.079  45.214  37.422  1.00  0.00           H  
ATOM   2856  HG3 ARG   184      52.442  45.903  36.324  1.00  0.00           H  
ATOM   2857  CD  ARG   184      52.902  44.079  36.983  1.00  0.00           C  
ATOM   2858  HD2 ARG   184      53.953  44.356  37.072  1.00  0.00           H  
ATOM   2859  HD3 ARG   184      52.680  43.469  37.858  1.00  0.00           H  
ATOM   2860  NE  ARG   184      52.534  43.420  35.762  1.00  0.00           N  
ATOM   2861  HE  ARG   184      52.085  43.923  35.010  1.00  0.00           H  
ATOM   2862  CZ  ARG   184      52.776  42.132  35.487  1.00  0.00           C  
ATOM   2863  NH1 ARG   184      53.561  41.435  36.249  1.00  0.00           N  
ATOM   2864 HH11 ARG   184      53.996  41.861  37.055  1.00  0.00           H  
ATOM   2865 HH12 ARG   184      53.795  40.477  36.028  1.00  0.00           H  
ATOM   2866  NH2 ARG   184      52.165  41.522  34.516  1.00  0.00           N  
ATOM   2867 HH21 ARG   184      51.594  42.036  33.860  1.00  0.00           H  
ATOM   2868 HH22 ARG   184      52.158  40.523  34.367  1.00  0.00           H  
ATOM   2869  C   ARG   184      53.581  46.075  40.769  1.00  0.00           C  
ATOM   2870  O   ARG   184      53.327  47.273  41.059  1.00  0.00           O  
ATOM   2871  N   SER   185      54.592  45.418  41.330  1.00  0.00           N  
ATOM   2872  H   SER   185      54.762  44.500  40.944  1.00  0.00           H  
ATOM   2873  CA  SER   185      55.514  45.937  42.381  1.00  0.00           C  
ATOM   2874  HA  SER   185      54.939  46.170  43.277  1.00  0.00           H  
ATOM   2875  CB  SER   185      56.582  44.969  42.711  1.00  0.00           C  
ATOM   2876  HB2 SER   185      57.285  44.849  41.887  1.00  0.00           H  
ATOM   2877  HB3 SER   185      57.073  45.237  43.646  1.00  0.00           H  
ATOM   2878  OG  SER   185      56.066  43.704  42.903  1.00  0.00           O  
ATOM   2879  HG  SER   185      56.212  43.245  42.073  1.00  0.00           H  
ATOM   2880  C   SER   185      56.178  47.310  41.931  1.00  0.00           C  
ATOM   2881  O   SER   185      56.409  48.167  42.793  1.00  0.00           O  
ATOM   2882  N   HIE   186      56.369  47.485  40.614  1.00  0.00           N  
ATOM   2883  H   HIE   186      56.184  46.703  40.003  1.00  0.00           H  
ATOM   2884  CA  HIE   186      56.775  48.796  40.042  1.00  0.00           C  
ATOM   2885  HA  HIE   186      57.715  49.112  40.494  1.00  0.00           H  
ATOM   2886  CB  HIE   186      57.026  48.642  38.507  1.00  0.00           C  
ATOM   2887  HB2 HIE   186      57.781  49.407  38.324  1.00  0.00           H  
ATOM   2888  HB3 HIE   186      57.487  47.676  38.300  1.00  0.00           H  
ATOM   2889  CG  HIE   186      55.967  48.779  37.483  1.00  0.00           C  
ATOM   2890  ND1 HIE   186      55.392  49.975  37.094  1.00  0.00           N  
ATOM   2891  CE1 HIE   186      54.596  49.649  36.019  1.00  0.00           C  
ATOM   2892  HE1 HIE   186      54.093  50.364  35.386  1.00  0.00           H  
ATOM   2893  NE2 HIE   186      54.621  48.361  35.774  1.00  0.00           N  
ATOM   2894  HE2 HIE   186      54.246  47.950  34.931  1.00  0.00           H  
ATOM   2895  CD2 HIE   186      55.528  47.821  36.640  1.00  0.00           C  
ATOM   2896  HD2 HIE   186      55.819  46.792  36.791  1.00  0.00           H  
ATOM   2897  C   HIE   186      55.854  49.997  40.318  1.00  0.00           C  
ATOM   2898  O   HIE   186      56.269  51.148  40.189  1.00  0.00           O  
ATOM   2899  N   LYS   187      54.614  49.807  40.755  1.00  0.00           N  
ATOM   2900  H   LYS   187      54.341  48.836  40.805  1.00  0.00           H  
ATOM   2901  CA  LYS   187      53.542  50.791  41.062  1.00  0.00           C  
ATOM   2902  HA  LYS   187      53.824  51.711  40.550  1.00  0.00           H  
ATOM   2903  CB  LYS   187      52.220  50.399  40.443  1.00  0.00           C  
ATOM   2904  HB2 LYS   187      51.916  49.442  40.866  1.00  0.00           H  
ATOM   2905  HB3 LYS   187      51.476  51.178  40.611  1.00  0.00           H  
ATOM   2906  CG  LYS   187      52.327  50.146  38.985  1.00  0.00           C  
ATOM   2907  HG2 LYS   187      52.909  50.993  38.622  1.00  0.00           H  
ATOM   2908  HG3 LYS   187      52.736  49.139  38.902  1.00  0.00           H  
ATOM   2909  CD  LYS   187      51.035  50.161  38.234  1.00  0.00           C  
ATOM   2910  HD2 LYS   187      50.315  49.490  38.702  1.00  0.00           H  
ATOM   2911  HD3 LYS   187      50.667  51.178  38.104  1.00  0.00           H  
ATOM   2912  CE  LYS   187      51.346  49.632  36.849  1.00  0.00           C  
ATOM   2913  HE2 LYS   187      52.172  50.212  36.439  1.00  0.00           H  
ATOM   2914  HE3 LYS   187      51.678  48.599  36.952  1.00  0.00           H  
ATOM   2915  NZ  LYS   187      50.176  49.670  35.938  1.00  0.00           N  
ATOM   2916  HZ1 LYS   187      49.298  49.442  36.383  1.00  0.00           H  
ATOM   2917  HZ2 LYS   187      49.897  50.593  35.639  1.00  0.00           H  
ATOM   2918  HZ3 LYS   187      50.246  49.037  35.154  1.00  0.00           H  
ATOM   2919  C   LYS   187      53.289  51.129  42.545  1.00  0.00           C  
ATOM   2920  O   LYS   187      52.870  50.256  43.280  1.00  0.00           O  
ATOM   2921  N   GLY   188      53.420  52.432  42.918  1.00  0.00           N  
ATOM   2922  H   GLY   188      53.717  53.033  42.162  1.00  0.00           H  
ATOM   2923  CA  GLY   188      53.390  52.966  44.291  1.00  0.00           C  
ATOM   2924  HA2 GLY   188      54.147  52.476  44.904  1.00  0.00           H  
ATOM   2925  HA3 GLY   188      53.829  53.961  44.218  1.00  0.00           H  
ATOM   2926  C   GLY   188      52.030  53.044  44.966  1.00  0.00           C  
ATOM   2927  O   GLY   188      51.786  54.130  45.412  1.00  0.00           O  
ATOM   2928  N   VAL   189      51.237  52.023  44.990  1.00  0.00           N  
ATOM   2929  H   VAL   189      51.690  51.124  44.912  1.00  0.00           H  
ATOM   2930  CA  VAL   189      49.765  52.056  45.198  1.00  0.00           C  
ATOM   2931  HA  VAL   189      49.491  52.886  45.849  1.00  0.00           H  
ATOM   2932  CB  VAL   189      49.102  52.475  43.831  1.00  0.00           C  
ATOM   2933  HB  VAL   189      48.027  52.587  43.978  1.00  0.00           H  
ATOM   2934  CG1 VAL   189      49.658  53.685  43.083  1.00  0.00           C  
ATOM   2935 HG11 VAL   189      49.438  54.618  43.602  1.00  0.00           H  
ATOM   2936 HG12 VAL   189      50.710  53.480  42.884  1.00  0.00           H  
ATOM   2937 HG13 VAL   189      49.200  53.866  42.111  1.00  0.00           H  
ATOM   2938  CG2 VAL   189      49.196  51.271  42.806  1.00  0.00           C  
ATOM   2939 HG21 VAL   189      50.244  51.143  42.536  1.00  0.00           H  
ATOM   2940 HG22 VAL   189      48.668  50.364  43.101  1.00  0.00           H  
ATOM   2941 HG23 VAL   189      48.629  51.617  41.942  1.00  0.00           H  
ATOM   2942  C   VAL   189      49.148  50.767  45.725  1.00  0.00           C  
ATOM   2943  O   VAL   189      49.725  49.726  45.550  1.00  0.00           O  
ATOM   2944  N   ARG   190      47.927  50.871  46.288  1.00  0.00           N  
ATOM   2945  H   ARG   190      47.401  51.721  46.142  1.00  0.00           H  
ATOM   2946  CA  ARG   190      47.127  49.738  46.817  1.00  0.00           C  
ATOM   2947  HA  ARG   190      47.764  49.046  47.368  1.00  0.00           H  
ATOM   2948  CB  ARG   190      46.151  50.361  47.865  1.00  0.00           C  
ATOM   2949  HB2 ARG   190      45.575  51.184  47.442  1.00  0.00           H  
ATOM   2950  HB3 ARG   190      45.448  49.617  48.239  1.00  0.00           H  
ATOM   2951  CG  ARG   190      46.902  50.846  49.147  1.00  0.00           C  
ATOM   2952  HG2 ARG   190      47.135  50.006  49.801  1.00  0.00           H  
ATOM   2953  HG3 ARG   190      47.801  51.409  48.898  1.00  0.00           H  
ATOM   2954  CD  ARG   190      45.908  51.791  49.798  1.00  0.00           C  
ATOM   2955  HD2 ARG   190      45.972  52.742  49.270  1.00  0.00           H  
ATOM   2956  HD3 ARG   190      44.918  51.340  49.729  1.00  0.00           H  
ATOM   2957  NE  ARG   190      46.387  52.047  51.205  1.00  0.00           N  
ATOM   2958  HE  ARG   190      47.275  51.660  51.490  1.00  0.00           H  
ATOM   2959  CZ  ARG   190      45.651  52.649  52.058  1.00  0.00           C  
ATOM   2960  NH1 ARG   190      44.674  53.393  51.760  1.00  0.00           N  
ATOM   2961 HH11 ARG   190      44.742  53.753  50.819  1.00  0.00           H  
ATOM   2962 HH12 ARG   190      44.187  53.947  52.450  1.00  0.00           H  
ATOM   2963  NH2 ARG   190      45.966  52.548  53.268  1.00  0.00           N  
ATOM   2964 HH21 ARG   190      46.361  51.694  53.635  1.00  0.00           H  
ATOM   2965 HH22 ARG   190      45.460  53.063  53.974  1.00  0.00           H  
ATOM   2966  C   ARG   190      46.456  48.995  45.757  1.00  0.00           C  
ATOM   2967  O   ARG   190      46.169  49.551  44.682  1.00  0.00           O  
ATOM   2968  N   GLY   191      46.108  47.743  46.032  1.00  0.00           N  
ATOM   2969  H   GLY   191      46.103  47.447  46.998  1.00  0.00           H  
ATOM   2970  CA  GLY   191      45.557  46.834  45.022  1.00  0.00           C  
ATOM   2971  HA2 GLY   191      46.101  47.012  44.095  1.00  0.00           H  
ATOM   2972  HA3 GLY   191      45.721  45.795  45.311  1.00  0.00           H  
ATOM   2973  C   GLY   191      44.047  46.976  44.774  1.00  0.00           C  
ATOM   2974  O   GLY   191      43.545  48.047  44.982  1.00  0.00           O  
ATOM   2975  N   SER   192      43.335  45.915  44.404  1.00  0.00           N  
ATOM   2976  H   SER   192      43.896  45.098  44.211  1.00  0.00           H  
ATOM   2977  CA  SER   192      41.909  45.976  43.918  1.00  0.00           C  
ATOM   2978  HA  SER   192      41.863  46.747  43.149  1.00  0.00           H  
ATOM   2979  CB  SER   192      41.462  44.580  43.489  1.00  0.00           C  
ATOM   2980  HB2 SER   192      41.599  43.913  44.341  1.00  0.00           H  
ATOM   2981  HB3 SER   192      40.440  44.595  43.110  1.00  0.00           H  
ATOM   2982  OG  SER   192      42.323  44.125  42.480  1.00  0.00           O  
ATOM   2983  HG  SER   192      42.204  43.180  42.594  1.00  0.00           H  
ATOM   2984  C   SER   192      40.998  46.453  45.106  1.00  0.00           C  
ATOM   2985  O   SER   192      41.253  45.924  46.237  1.00  0.00           O  
ATOM   2986  N   LYS   193      40.065  47.390  45.024  1.00  0.00           N  
ATOM   2987  H   LYS   193      39.762  47.638  44.093  1.00  0.00           H  
ATOM   2988  CA  LYS   193      39.401  48.061  46.163  1.00  0.00           C  
ATOM   2989  HA  LYS   193      40.056  48.062  47.034  1.00  0.00           H  
ATOM   2990  CB  LYS   193      38.990  49.462  45.761  1.00  0.00           C  
ATOM   2991  HB2 LYS   193      38.309  49.431  44.910  1.00  0.00           H  
ATOM   2992  HB3 LYS   193      38.470  49.847  46.638  1.00  0.00           H  
ATOM   2993  CG  LYS   193      40.168  50.379  45.433  1.00  0.00           C  
ATOM   2994  HG2 LYS   193      40.766  49.949  44.629  1.00  0.00           H  
ATOM   2995  HG3 LYS   193      39.836  51.366  45.111  1.00  0.00           H  
ATOM   2996  CD  LYS   193      41.206  50.581  46.622  1.00  0.00           C  
ATOM   2997  HD2 LYS   193      40.664  51.027  47.456  1.00  0.00           H  
ATOM   2998  HD3 LYS   193      41.508  49.603  46.996  1.00  0.00           H  
ATOM   2999  CE  LYS   193      42.359  51.431  46.329  1.00  0.00           C  
ATOM   3000  HE2 LYS   193      42.056  52.443  46.058  1.00  0.00           H  
ATOM   3001  HE3 LYS   193      43.079  51.404  47.147  1.00  0.00           H  
ATOM   3002  NZ  LYS   193      43.100  50.845  45.164  1.00  0.00           N  
ATOM   3003  HZ1 LYS   193      44.035  51.222  45.104  1.00  0.00           H  
ATOM   3004  HZ2 LYS   193      43.221  49.852  45.301  1.00  0.00           H  
ATOM   3005  HZ3 LYS   193      42.622  50.896  44.276  1.00  0.00           H  
ATOM   3006  C   LYS   193      38.197  47.206  46.569  1.00  0.00           C  
ATOM   3007  O   LYS   193      37.683  46.427  45.811  1.00  0.00           O  
ATOM   3008  N   PHE   194      37.737  47.344  47.784  1.00  0.00           N  
ATOM   3009  H   PHE   194      38.243  47.923  48.438  1.00  0.00           H  
ATOM   3010  CA  PHE   194      36.705  46.496  48.329  1.00  0.00           C  
ATOM   3011  HA  PHE   194      37.190  45.520  48.345  1.00  0.00           H  
ATOM   3012  CB  PHE   194      36.494  46.789  49.809  1.00  0.00           C  
ATOM   3013  HB2 PHE   194      36.907  47.765  50.065  1.00  0.00           H  
ATOM   3014  HB3 PHE   194      35.416  46.886  49.940  1.00  0.00           H  
ATOM   3015  CG  PHE   194      37.067  45.767  50.768  1.00  0.00           C  
ATOM   3016  CD1 PHE   194      38.430  45.479  50.939  1.00  0.00           C  
ATOM   3017  HD1 PHE   194      39.138  46.048  50.355  1.00  0.00           H  
ATOM   3018  CE1 PHE   194      38.907  44.534  51.886  1.00  0.00           C  
ATOM   3019  HE1 PHE   194      39.900  44.121  51.990  1.00  0.00           H  
ATOM   3020  CZ  PHE   194      37.975  43.883  52.647  1.00  0.00           C  
ATOM   3021  HZ  PHE   194      38.261  43.168  53.405  1.00  0.00           H  
ATOM   3022  CE2 PHE   194      36.582  44.116  52.503  1.00  0.00           C  
ATOM   3023  HE2 PHE   194      35.910  43.455  53.031  1.00  0.00           H  
ATOM   3024  CD2 PHE   194      36.172  44.996  51.513  1.00  0.00           C  
ATOM   3025  HD2 PHE   194      35.123  45.081  51.272  1.00  0.00           H  
ATOM   3026  C   PHE   194      35.435  46.446  47.502  1.00  0.00           C  
ATOM   3027  O   PHE   194      34.958  47.427  46.962  1.00  0.00           O  
ATOM   3028  N   HD1   195      34.865  45.208  47.406  1.00  0.00           N  
ATOM   3029  H   HD1   195      35.373  44.454  47.845  1.00  0.00           H  
ATOM   3030  CA  HD1   195      33.687  44.821  46.521  1.00  0.00           C  
ATOM   3031  HA  HD1   195      32.911  45.578  46.635  1.00  0.00           H  
ATOM   3032  CB  HD1   195      34.184  44.760  45.011  1.00  0.00           C  
ATOM   3033  HB2 HD1   195      33.325  44.513  44.386  1.00  0.00           H  
ATOM   3034  HB3 HD1   195      34.464  45.758  44.673  1.00  0.00           H  
ATOM   3035  CG  HD1   195      35.281  43.738  44.753  1.00  0.00           C  
ATOM   3036  ND1 HD1   195      36.573  43.840  45.207  1.00  0.00           N  
ATOM   3037  HD1 HD1   195      36.973  44.677  45.605  1.00  0.00           H  
ATOM   3038  CE1 HD1   195      37.190  42.674  45.079  1.00  0.00           C  
ATOM   3039  HE1 HD1   195      38.222  42.510  45.353  1.00  0.00           H  
ATOM   3040  NE2 HD1   195      36.335  41.788  44.524  1.00  0.00           N  
ATOM   3041  CD2 HD1   195      35.133  42.497  44.295  1.00  0.00           C  
ATOM   3042  HD2 HD1   195      34.181  42.020  44.113  1.00  0.00           H  
ATOM   3043  C   HD1   195      33.050  43.487  46.933  1.00  0.00           C  
ATOM   3044  O   HD1   195      33.669  42.762  47.778  1.00  0.00           O  
ATOM   3045  N   ARG   196      31.804  43.219  46.513  1.00  0.00           N  
ATOM   3046  H   ARG   196      31.349  43.931  45.960  1.00  0.00           H  
ATOM   3047  CA  ARG   196      31.322  41.882  46.238  1.00  0.00           C  
ATOM   3048  HA  ARG   196      31.934  41.223  46.854  1.00  0.00           H  
ATOM   3049  CB  ARG   196      29.899  41.635  46.702  1.00  0.00           C  
ATOM   3050  HB2 ARG   196      29.665  40.635  46.336  1.00  0.00           H  
ATOM   3051  HB3 ARG   196      29.862  41.480  47.780  1.00  0.00           H  
ATOM   3052  CG  ARG   196      28.775  42.584  46.261  1.00  0.00           C  
ATOM   3053  HG2 ARG   196      28.910  43.530  46.785  1.00  0.00           H  
ATOM   3054  HG3 ARG   196      28.793  42.662  45.174  1.00  0.00           H  
ATOM   3055  CD  ARG   196      27.369  42.111  46.579  1.00  0.00           C  
ATOM   3056  HD2 ARG   196      27.282  41.035  46.428  1.00  0.00           H  
ATOM   3057  HD3 ARG   196      27.363  42.345  47.644  1.00  0.00           H  
ATOM   3058  NE  ARG   196      26.419  42.898  45.785  1.00  0.00           N  
ATOM   3059  HE  ARG   196      26.818  43.544  45.119  1.00  0.00           H  
ATOM   3060  CZ  ARG   196      25.139  43.113  46.119  1.00  0.00           C  
ATOM   3061  NH1 ARG   196      24.542  42.669  47.213  1.00  0.00           N  
ATOM   3062 HH11 ARG   196      25.040  42.207  47.961  1.00  0.00           H  
ATOM   3063 HH12 ARG   196      23.595  42.979  47.374  1.00  0.00           H  
ATOM   3064  NH2 ARG   196      24.405  43.878  45.346  1.00  0.00           N  
ATOM   3065 HH21 ARG   196      24.909  44.248  44.552  1.00  0.00           H  
ATOM   3066 HH22 ARG   196      23.457  44.128  45.588  1.00  0.00           H  
ATOM   3067  C   ARG   196      31.695  41.576  44.812  1.00  0.00           C  
ATOM   3068  O   ARG   196      31.523  42.439  43.959  1.00  0.00           O  
ATOM   3069  N   AP1   197      32.151  40.384  44.525  1.00  0.00           N  
ATOM   3070  H   AP1   197      32.001  39.624  45.173  1.00  0.00           H  
ATOM   3071  CA  AP1   197      32.454  40.042  43.090  1.00  0.00           C  
ATOM   3072  HA  AP1   197      33.133  40.709  42.559  1.00  0.00           H  
ATOM   3073  CB  AP1   197      33.112  38.681  42.989  1.00  0.00           C  
ATOM   3074  HB2 AP1   197      32.476  37.872  43.349  1.00  0.00           H  
ATOM   3075  HB3 AP1   197      33.235  38.500  41.922  1.00  0.00           H  
ATOM   3076  CG  AP1   197      34.472  38.534  43.533  1.00  0.00           C  
ATOM   3077  OD1 AP1   197      34.980  39.541  43.996  1.00  0.00           O  
ATOM   3078  OD2 AP1   197      34.959  37.356  43.417  1.00  0.00           O  
ATOM   3079  C   AP1   197      31.180  39.974  42.202  1.00  0.00           C  
ATOM   3080  O   AP1   197      30.141  39.585  42.745  1.00  0.00           O  
ATOM   3081  N   SER   198      31.330  40.260  40.914  1.00  0.00           N  
ATOM   3082  H   SER   198      32.196  40.662  40.585  1.00  0.00           H  
ATOM   3083  CA  SER   198      30.279  40.092  39.900  1.00  0.00           C  
ATOM   3084  HA  SER   198      29.336  40.347  40.385  1.00  0.00           H  
ATOM   3085  CB  SER   198      30.498  41.078  38.735  1.00  0.00           C  
ATOM   3086  HB2 SER   198      30.902  41.985  39.186  1.00  0.00           H  
ATOM   3087  HB3 SER   198      31.170  40.729  37.951  1.00  0.00           H  
ATOM   3088  OG  SER   198      29.207  41.494  38.225  1.00  0.00           O  
ATOM   3089  HG  SER   198      28.915  40.802  37.627  1.00  0.00           H  
ATOM   3090  C   SER   198      30.145  38.644  39.443  1.00  0.00           C  
ATOM   3091  O   SER   198      31.150  37.861  39.557  1.00  0.00           O  
ATOM   3092  N   GLY   199      28.917  38.187  38.986  1.00  0.00           N  
ATOM   3093  H   GLY   199      28.231  38.929  38.989  1.00  0.00           H  
ATOM   3094  CA  GLY   199      28.639  36.847  38.519  1.00  0.00           C  
ATOM   3095  HA2 GLY   199      27.978  37.019  37.669  1.00  0.00           H  
ATOM   3096  HA3 GLY   199      29.536  36.296  38.239  1.00  0.00           H  
ATOM   3097  C   GLY   199      27.979  36.044  39.634  1.00  0.00           C  
ATOM   3098  O   GLY   199      27.420  36.595  40.583  1.00  0.00           O  
ATOM   3099  N   TRP   200      27.936  34.708  39.465  1.00  0.00           N  
ATOM   3100  H   TRP   200      28.482  34.349  38.695  1.00  0.00           H  
ATOM   3101  CA  TRP   200      27.264  33.801  40.445  1.00  0.00           C  
ATOM   3102  HA  TRP   200      26.528  34.330  41.051  1.00  0.00           H  
ATOM   3103  CB  TRP   200      26.536  32.741  39.649  1.00  0.00           C  
ATOM   3104  HB2 TRP   200      27.254  32.426  38.891  1.00  0.00           H  
ATOM   3105  HB3 TRP   200      26.332  31.920  40.336  1.00  0.00           H  
ATOM   3106  CG  TRP   200      25.253  33.188  38.960  1.00  0.00           C  
ATOM   3107  CD1 TRP   200      25.103  33.592  37.687  1.00  0.00           C  
ATOM   3108  HD1 TRP   200      25.904  33.728  36.976  1.00  0.00           H  
ATOM   3109  NE1 TRP   200      23.823  33.868  37.481  1.00  0.00           N  
ATOM   3110  HE1 TRP   200      23.481  34.090  36.557  1.00  0.00           H  
ATOM   3111  CE2 TRP   200      23.019  33.817  38.602  1.00  0.00           C  
ATOM   3112  CZ2 TRP   200      21.731  34.155  38.924  1.00  0.00           C  
ATOM   3113  HZ2 TRP   200      21.094  34.543  38.143  1.00  0.00           H  
ATOM   3114  CH2 TRP   200      21.279  33.943  40.258  1.00  0.00           C  
ATOM   3115  HH2 TRP   200      20.262  34.216  40.499  1.00  0.00           H  
ATOM   3116  CZ3 TRP   200      22.114  33.379  41.271  1.00  0.00           C  
ATOM   3117  HZ3 TRP   200      21.751  33.231  42.277  1.00  0.00           H  
ATOM   3118  CE3 TRP   200      23.461  33.107  40.893  1.00  0.00           C  
ATOM   3119  HE3 TRP   200      24.130  32.720  41.648  1.00  0.00           H  
ATOM   3120  CD2 TRP   200      23.915  33.288  39.576  1.00  0.00           C  
ATOM   3121  C   TRP   200      28.284  33.161  41.423  1.00  0.00           C  
ATOM   3122  O   TRP   200      27.968  32.901  42.574  1.00  0.00           O  
ATOM   3123  N   VAL   201      29.517  32.922  40.909  1.00  0.00           N  
ATOM   3124  H   VAL   201      29.695  33.180  39.948  1.00  0.00           H  
ATOM   3125  CA  VAL   201      30.602  32.303  41.613  1.00  0.00           C  
ATOM   3126  HA  VAL   201      30.549  32.563  42.670  1.00  0.00           H  
ATOM   3127  CB  VAL   201      30.642  30.712  41.520  1.00  0.00           C  
ATOM   3128  HB  VAL   201      31.131  30.464  40.578  1.00  0.00           H  
ATOM   3129  CG1 VAL   201      31.617  30.119  42.585  1.00  0.00           C  
ATOM   3130 HG11 VAL   201      32.621  30.498  42.393  1.00  0.00           H  
ATOM   3131 HG12 VAL   201      31.257  30.391  43.577  1.00  0.00           H  
ATOM   3132 HG13 VAL   201      31.635  29.030  42.631  1.00  0.00           H  
ATOM   3133  CG2 VAL   201      29.312  30.004  41.583  1.00  0.00           C  
ATOM   3134 HG21 VAL   201      28.613  30.235  40.778  1.00  0.00           H  
ATOM   3135 HG22 VAL   201      29.332  28.917  41.507  1.00  0.00           H  
ATOM   3136 HG23 VAL   201      28.887  30.219  42.564  1.00  0.00           H  
ATOM   3137  C   VAL   201      32.001  32.858  41.117  1.00  0.00           C  
ATOM   3138  O   VAL   201      32.173  33.170  39.953  1.00  0.00           O  
ATOM   3139  N   THR   202      32.968  32.937  41.980  1.00  0.00           N  
ATOM   3140  H   THR   202      32.714  32.695  42.927  1.00  0.00           H  
ATOM   3141  CA  THR   202      34.422  33.108  41.735  1.00  0.00           C  
ATOM   3142  HA  THR   202      34.627  32.949  40.676  1.00  0.00           H  
ATOM   3143  CB  THR   202      34.917  34.519  42.207  1.00  0.00           C  
ATOM   3144  HB  THR   202      34.736  34.635  43.275  1.00  0.00           H  
ATOM   3145  CG2 THR   202      36.408  34.643  41.983  1.00  0.00           C  
ATOM   3146 HG21 THR   202      36.725  35.671  42.158  1.00  0.00           H  
ATOM   3147 HG22 THR   202      36.933  33.942  42.632  1.00  0.00           H  
ATOM   3148 HG23 THR   202      36.574  34.295  40.963  1.00  0.00           H  
ATOM   3149  OG1 THR   202      34.265  35.536  41.529  1.00  0.00           O  
ATOM   3150  HG1 THR   202      34.307  36.257  42.161  1.00  0.00           H  
ATOM   3151  C   THR   202      35.095  31.901  42.420  1.00  0.00           C  
ATOM   3152  O   THR   202      34.775  31.502  43.527  1.00  0.00           O  
ATOM   3153  N   VAL   203      36.033  31.256  41.655  1.00  0.00           N  
ATOM   3154  H   VAL   203      36.338  31.663  40.782  1.00  0.00           H  
ATOM   3155  CA  VAL   203      36.904  30.168  42.150  1.00  0.00           C  
ATOM   3156  HA  VAL   203      36.792  30.070  43.230  1.00  0.00           H  
ATOM   3157  CB  VAL   203      36.453  28.784  41.486  1.00  0.00           C  
ATOM   3158  HB  VAL   203      36.684  28.808  40.421  1.00  0.00           H  
ATOM   3159  CG1 VAL   203      37.112  27.561  42.204  1.00  0.00           C  
ATOM   3160 HG11 VAL   203      36.605  27.353  43.147  1.00  0.00           H  
ATOM   3161 HG12 VAL   203      36.975  26.645  41.628  1.00  0.00           H  
ATOM   3162 HG13 VAL   203      38.193  27.679  42.278  1.00  0.00           H  
ATOM   3163  CG2 VAL   203      34.977  28.605  41.763  1.00  0.00           C  
ATOM   3164 HG21 VAL   203      34.681  28.921  42.763  1.00  0.00           H  
ATOM   3165 HG22 VAL   203      34.461  29.224  41.029  1.00  0.00           H  
ATOM   3166 HG23 VAL   203      34.624  27.625  41.444  1.00  0.00           H  
ATOM   3167  C   VAL   203      38.453  30.371  41.919  1.00  0.00           C  
ATOM   3168  O   VAL   203      38.902  30.844  40.862  1.00  0.00           O  
ATOM   3169  N   LEU   204      39.281  30.143  42.943  1.00  0.00           N  
ATOM   3170  H   LEU   204      38.833  29.806  43.783  1.00  0.00           H  
ATOM   3171  CA  LEU   204      40.726  30.587  43.078  1.00  0.00           C  
ATOM   3172  HA  LEU   204      41.098  30.843  42.086  1.00  0.00           H  
ATOM   3173  CB  LEU   204      40.795  31.904  43.918  1.00  0.00           C  
ATOM   3174  HB2 LEU   204      40.642  31.755  44.987  1.00  0.00           H  
ATOM   3175  HB3 LEU   204      41.838  32.220  43.933  1.00  0.00           H  
ATOM   3176  CG  LEU   204      39.863  33.143  43.630  1.00  0.00           C  
ATOM   3177  HG  LEU   204      39.535  33.285  42.601  1.00  0.00           H  
ATOM   3178  CD1 LEU   204      38.561  33.136  44.420  1.00  0.00           C  
ATOM   3179 HD11 LEU   204      37.942  32.300  44.095  1.00  0.00           H  
ATOM   3180 HD12 LEU   204      38.868  32.950  45.449  1.00  0.00           H  
ATOM   3181 HD13 LEU   204      38.058  34.103  44.464  1.00  0.00           H  
ATOM   3182  CD2 LEU   204      40.629  34.373  44.038  1.00  0.00           C  
ATOM   3183 HD21 LEU   204      41.082  34.344  45.029  1.00  0.00           H  
ATOM   3184 HD22 LEU   204      41.427  34.577  43.324  1.00  0.00           H  
ATOM   3185 HD23 LEU   204      39.938  35.214  43.965  1.00  0.00           H  
ATOM   3186  C   LEU   204      41.624  29.493  43.749  1.00  0.00           C  
ATOM   3187  O   LEU   204      41.128  28.765  44.612  1.00  0.00           O  
ATOM   3188  N   ARG   205      42.891  29.390  43.421  1.00  0.00           N  
ATOM   3189  H   ARG   205      43.257  30.069  42.768  1.00  0.00           H  
ATOM   3190  CA  ARG   205      43.903  28.370  43.873  1.00  0.00           C  
ATOM   3191  HA  ARG   205      43.465  27.796  44.689  1.00  0.00           H  
ATOM   3192  CB  ARG   205      44.113  27.266  42.790  1.00  0.00           C  
ATOM   3193  HB2 ARG   205      43.168  27.305  42.248  1.00  0.00           H  
ATOM   3194  HB3 ARG   205      44.905  27.493  42.077  1.00  0.00           H  
ATOM   3195  CG  ARG   205      44.377  25.800  43.271  1.00  0.00           C  
ATOM   3196  HG2 ARG   205      43.568  25.475  43.926  1.00  0.00           H  
ATOM   3197  HG3 ARG   205      44.372  25.221  42.347  1.00  0.00           H  
ATOM   3198  CD  ARG   205      45.725  25.499  43.994  1.00  0.00           C  
ATOM   3199  HD2 ARG   205      46.040  24.499  43.696  1.00  0.00           H  
ATOM   3200  HD3 ARG   205      46.489  26.208  43.675  1.00  0.00           H  
ATOM   3201  NE  ARG   205      45.489  25.503  45.438  1.00  0.00           N  
ATOM   3202  HE  ARG   205      44.542  25.400  45.773  1.00  0.00           H  
ATOM   3203  CZ  ARG   205      46.491  25.496  46.300  1.00  0.00           C  
ATOM   3204  NH1 ARG   205      47.730  25.526  45.971  1.00  0.00           N  
ATOM   3205 HH11 ARG   205      48.051  25.277  45.047  1.00  0.00           H  
ATOM   3206 HH12 ARG   205      48.373  25.420  46.743  1.00  0.00           H  
ATOM   3207  NH2 ARG   205      46.303  25.324  47.545  1.00  0.00           N  
ATOM   3208 HH21 ARG   205      45.417  25.054  47.946  1.00  0.00           H  
ATOM   3209 HH22 ARG   205      47.092  25.389  48.174  1.00  0.00           H  
ATOM   3210  C   ARG   205      45.323  28.849  44.230  1.00  0.00           C  
ATOM   3211  O   ARG   205      45.953  28.288  45.131  1.00  0.00           O  
ATOM   3212  N   SER   206      45.783  29.935  43.648  1.00  0.00           N  
ATOM   3213  H   SER   206      45.174  30.380  42.977  1.00  0.00           H  
ATOM   3214  CA  SER   206      47.163  30.543  43.784  1.00  0.00           C  
ATOM   3215  HA  SER   206      47.876  29.910  43.257  1.00  0.00           H  
ATOM   3216  CB  SER   206      47.288  31.897  43.067  1.00  0.00           C  
ATOM   3217  HB2 SER   206      46.525  32.542  43.503  1.00  0.00           H  
ATOM   3218  HB3 SER   206      48.279  32.347  43.120  1.00  0.00           H  
ATOM   3219  OG  SER   206      47.019  31.628  41.709  1.00  0.00           O  
ATOM   3220  HG  SER   206      47.647  30.954  41.440  1.00  0.00           H  
ATOM   3221  C   SER   206      47.488  30.813  45.287  1.00  0.00           C  
ATOM   3222  O   SER   206      46.639  31.294  46.021  1.00  0.00           O  
ATOM   3223  N   VAL   207      48.698  30.529  45.691  1.00  0.00           N  
ATOM   3224  H   VAL   207      49.411  30.238  45.037  1.00  0.00           H  
ATOM   3225  CA  VAL   207      49.190  30.550  47.102  1.00  0.00           C  
ATOM   3226  HA  VAL   207      48.378  30.248  47.763  1.00  0.00           H  
ATOM   3227  CB  VAL   207      50.195  29.396  47.315  1.00  0.00           C  
ATOM   3228  HB  VAL   207      50.647  29.461  48.304  1.00  0.00           H  
ATOM   3229  CG1 VAL   207      49.600  28.018  47.051  1.00  0.00           C  
ATOM   3230 HG11 VAL   207      50.244  27.189  47.347  1.00  0.00           H  
ATOM   3231 HG12 VAL   207      48.694  27.919  47.648  1.00  0.00           H  
ATOM   3232 HG13 VAL   207      49.524  27.784  45.989  1.00  0.00           H  
ATOM   3233  CG2 VAL   207      51.388  29.484  46.349  1.00  0.00           C  
ATOM   3234 HG21 VAL   207      51.019  29.348  45.332  1.00  0.00           H  
ATOM   3235 HG22 VAL   207      51.912  30.438  46.409  1.00  0.00           H  
ATOM   3236 HG23 VAL   207      52.087  28.681  46.587  1.00  0.00           H  
ATOM   3237  C   VAL   207      49.760  31.948  47.574  1.00  0.00           C  
ATOM   3238  O   VAL   207      49.885  32.103  48.785  1.00  0.00           O  
ATOM   3239  N   ASP   208      49.966  32.898  46.654  1.00  0.00           N  
ATOM   3240  H   ASP   208      49.926  32.549  45.707  1.00  0.00           H  
ATOM   3241  CA  ASP   208      50.454  34.253  46.958  1.00  0.00           C  
ATOM   3242  HA  ASP   208      51.486  34.132  47.289  1.00  0.00           H  
ATOM   3243  CB  ASP   208      50.558  35.061  45.626  1.00  0.00           C  
ATOM   3244  HB2 ASP   208      49.741  34.753  44.973  1.00  0.00           H  
ATOM   3245  HB3 ASP   208      50.424  36.122  45.835  1.00  0.00           H  
ATOM   3246  CG  ASP   208      51.980  34.973  44.920  1.00  0.00           C  
ATOM   3247  OD1 ASP   208      52.045  35.193  43.720  1.00  0.00           O  
ATOM   3248  OD2 ASP   208      53.019  34.710  45.628  1.00  0.00           O  
ATOM   3249  C   ASP   208      49.523  35.023  47.976  1.00  0.00           C  
ATOM   3250  O   ASP   208      48.351  35.396  47.583  1.00  0.00           O  
ATOM   3251  N   PRO   209      49.924  35.319  49.205  1.00  0.00           N  
ATOM   3252  CD  PRO   209      51.214  34.977  49.732  1.00  0.00           C  
ATOM   3253  HD2 PRO   209      51.892  35.824  49.629  1.00  0.00           H  
ATOM   3254  HD3 PRO   209      51.738  34.120  49.310  1.00  0.00           H  
ATOM   3255  CG  PRO   209      50.884  34.621  51.171  1.00  0.00           C  
ATOM   3256  HG2 PRO   209      51.738  34.686  51.846  1.00  0.00           H  
ATOM   3257  HG3 PRO   209      50.658  33.555  51.160  1.00  0.00           H  
ATOM   3258  CB  PRO   209      49.728  35.466  51.622  1.00  0.00           C  
ATOM   3259  HB2 PRO   209      50.044  36.279  52.276  1.00  0.00           H  
ATOM   3260  HB3 PRO   209      49.024  34.876  52.208  1.00  0.00           H  
ATOM   3261  CA  PRO   209      49.007  35.869  50.291  1.00  0.00           C  
ATOM   3262  HA  PRO   209      48.050  35.355  50.202  1.00  0.00           H  
ATOM   3263  C   PRO   209      48.725  37.335  50.155  1.00  0.00           C  
ATOM   3264  O   PRO   209      49.368  38.040  49.410  1.00  0.00           O  
ATOM   3265  N   GLY   210      47.759  37.875  50.914  1.00  0.00           N  
ATOM   3266  H   GLY   210      47.270  37.257  51.546  1.00  0.00           H  
ATOM   3267  CA  GLY   210      47.386  39.316  51.013  1.00  0.00           C  
ATOM   3268  HA2 GLY   210      47.443  39.539  52.079  1.00  0.00           H  
ATOM   3269  HA3 GLY   210      48.002  39.992  50.419  1.00  0.00           H  
ATOM   3270  C   GLY   210      45.972  39.695  50.705  1.00  0.00           C  
ATOM   3271  O   GLY   210      45.664  40.856  50.874  1.00  0.00           O  
ATOM   3272  N   LEU   211      45.173  38.706  50.318  1.00  0.00           N  
ATOM   3273  H   LEU   211      45.455  37.754  50.131  1.00  0.00           H  
ATOM   3274  CA  LEU   211      43.681  38.911  50.279  1.00  0.00           C  
ATOM   3275  HA  LEU   211      43.384  39.724  49.616  1.00  0.00           H  
ATOM   3276  CB  LEU   211      43.093  37.752  49.464  1.00  0.00           C  
ATOM   3277  HB2 LEU   211      43.528  37.659  48.469  1.00  0.00           H  
ATOM   3278  HB3 LEU   211      43.274  36.788  49.941  1.00  0.00           H  
ATOM   3279  CG  LEU   211      41.530  37.804  49.214  1.00  0.00           C  
ATOM   3280  HG  LEU   211      40.989  37.766  50.160  1.00  0.00           H  
ATOM   3281  CD1 LEU   211      41.065  38.963  48.480  1.00  0.00           C  
ATOM   3282 HD11 LEU   211      39.999  38.919  48.258  1.00  0.00           H  
ATOM   3283 HD12 LEU   211      41.212  39.835  49.116  1.00  0.00           H  
ATOM   3284 HD13 LEU   211      41.631  39.145  47.566  1.00  0.00           H  
ATOM   3285  CD2 LEU   211      41.155  36.529  48.451  1.00  0.00           C  
ATOM   3286 HD21 LEU   211      40.074  36.547  48.312  1.00  0.00           H  
ATOM   3287 HD22 LEU   211      41.670  36.436  47.495  1.00  0.00           H  
ATOM   3288 HD23 LEU   211      41.338  35.655  49.076  1.00  0.00           H  
ATOM   3289  C   LEU   211      43.089  39.053  51.695  1.00  0.00           C  
ATOM   3290  O   LEU   211      43.325  38.203  52.575  1.00  0.00           O  
ATOM   3291  N   LEU   212      42.268  40.077  52.025  1.00  0.00           N  
ATOM   3292  H   LEU   212      42.149  40.721  51.256  1.00  0.00           H  
ATOM   3293  CA  LEU   212      41.661  40.343  53.325  1.00  0.00           C  
ATOM   3294  HA  LEU   212      41.939  39.526  53.991  1.00  0.00           H  
ATOM   3295  CB  LEU   212      42.163  41.765  53.844  1.00  0.00           C  
ATOM   3296  HB2 LEU   212      41.780  42.573  53.222  1.00  0.00           H  
ATOM   3297  HB3 LEU   212      41.599  41.819  54.775  1.00  0.00           H  
ATOM   3298  CG  LEU   212      43.653  41.908  54.080  1.00  0.00           C  
ATOM   3299  HG  LEU   212      44.294  41.635  53.242  1.00  0.00           H  
ATOM   3300  CD1 LEU   212      43.972  43.330  54.502  1.00  0.00           C  
ATOM   3301 HD11 LEU   212      43.859  43.963  53.622  1.00  0.00           H  
ATOM   3302 HD12 LEU   212      43.211  43.571  55.243  1.00  0.00           H  
ATOM   3303 HD13 LEU   212      44.926  43.422  55.020  1.00  0.00           H  
ATOM   3304  CD2 LEU   212      44.080  41.095  55.289  1.00  0.00           C  
ATOM   3305 HD21 LEU   212      45.162  41.135  55.413  1.00  0.00           H  
ATOM   3306 HD22 LEU   212      43.594  41.342  56.233  1.00  0.00           H  
ATOM   3307 HD23 LEU   212      44.126  40.012  55.177  1.00  0.00           H  
ATOM   3308  C   LEU   212      40.127  40.323  53.153  1.00  0.00           C  
ATOM   3309  O   LEU   212      39.604  40.598  52.035  1.00  0.00           O  
ATOM   3310  N   ALA   213      39.346  40.070  54.168  1.00  0.00           N  
ATOM   3311  H   ALA   213      39.733  39.895  55.084  1.00  0.00           H  
ATOM   3312  CA  ALA   213      37.891  40.021  54.108  1.00  0.00           C  
ATOM   3313  HA  ALA   213      37.557  40.726  53.348  1.00  0.00           H  
ATOM   3314  CB  ALA   213      37.410  38.626  53.920  1.00  0.00           C  
ATOM   3315  HB1 ALA   213      37.974  38.057  54.660  1.00  0.00           H  
ATOM   3316  HB2 ALA   213      36.335  38.456  53.975  1.00  0.00           H  
ATOM   3317  HB3 ALA   213      37.748  38.301  52.936  1.00  0.00           H  
ATOM   3318  C   ALA   213      37.183  40.559  55.362  1.00  0.00           C  
ATOM   3319  O   ALA   213      37.580  40.413  56.529  1.00  0.00           O  
ATOM   3320  N   LEU   214      35.998  41.134  55.158  1.00  0.00           N  
ATOM   3321  H   LEU   214      35.685  41.251  54.205  1.00  0.00           H  
ATOM   3322  CA  LEU   214      35.106  41.613  56.303  1.00  0.00           C  
ATOM   3323  HA  LEU   214      35.712  41.709  57.204  1.00  0.00           H  
ATOM   3324  CB  LEU   214      34.522  43.057  55.992  1.00  0.00           C  
ATOM   3325  HB2 LEU   214      34.008  43.018  55.031  1.00  0.00           H  
ATOM   3326  HB3 LEU   214      33.752  43.255  56.738  1.00  0.00           H  
ATOM   3327  CG  LEU   214      35.497  44.235  55.964  1.00  0.00           C  
ATOM   3328  HG  LEU   214      36.297  43.871  55.320  1.00  0.00           H  
ATOM   3329  CD1 LEU   214      34.755  45.399  55.323  1.00  0.00           C  
ATOM   3330 HD11 LEU   214      34.546  45.292  54.258  1.00  0.00           H  
ATOM   3331 HD12 LEU   214      33.727  45.632  55.604  1.00  0.00           H  
ATOM   3332 HD13 LEU   214      35.397  46.277  55.379  1.00  0.00           H  
ATOM   3333  CD2 LEU   214      36.010  44.567  57.353  1.00  0.00           C  
ATOM   3334 HD21 LEU   214      36.442  43.695  57.845  1.00  0.00           H  
ATOM   3335 HD22 LEU   214      36.812  45.301  57.272  1.00  0.00           H  
ATOM   3336 HD23 LEU   214      35.251  44.976  58.020  1.00  0.00           H  
ATOM   3337  C   LEU   214      33.963  40.585  56.483  1.00  0.00           C  
ATOM   3338  O   LEU   214      33.117  40.487  55.622  1.00  0.00           O  
ATOM   3339  N   VAL   215      33.967  39.907  57.621  1.00  0.00           N  
ATOM   3340  H   VAL   215      34.710  40.199  58.239  1.00  0.00           H  
ATOM   3341  CA  VAL   215      33.210  38.647  58.023  1.00  0.00           C  
ATOM   3342  HA  VAL   215      32.291  38.772  57.450  1.00  0.00           H  
ATOM   3343  CB  VAL   215      33.870  37.295  57.493  1.00  0.00           C  
ATOM   3344  HB  VAL   215      34.576  37.004  58.271  1.00  0.00           H  
ATOM   3345  CG1 VAL   215      32.740  36.194  57.459  1.00  0.00           C  
ATOM   3346 HG11 VAL   215      33.223  35.264  57.158  1.00  0.00           H  
ATOM   3347 HG12 VAL   215      32.469  35.947  58.486  1.00  0.00           H  
ATOM   3348 HG13 VAL   215      31.849  36.484  56.902  1.00  0.00           H  
ATOM   3349  CG2 VAL   215      34.633  37.481  56.130  1.00  0.00           C  
ATOM   3350 HG21 VAL   215      33.985  38.091  55.499  1.00  0.00           H  
ATOM   3351 HG22 VAL   215      35.496  38.104  56.363  1.00  0.00           H  
ATOM   3352 HG23 VAL   215      34.868  36.549  55.616  1.00  0.00           H  
ATOM   3353  C   VAL   215      33.149  38.446  59.510  1.00  0.00           C  
ATOM   3354  O   VAL   215      34.163  38.739  60.181  1.00  0.00           O  
ATOM   3355  N   ASP   216      31.974  38.120  60.005  1.00  0.00           N  
ATOM   3356  H   ASP   216      31.199  37.945  59.381  1.00  0.00           H  
ATOM   3357  CA  ASP   216      31.556  38.289  61.427  1.00  0.00           C  
ATOM   3358  HA  ASP   216      30.494  38.047  61.383  1.00  0.00           H  
ATOM   3359  CB  ASP   216      32.178  37.271  62.412  1.00  0.00           C  
ATOM   3360  HB2 ASP   216      33.256  37.429  62.441  1.00  0.00           H  
ATOM   3361  HB3 ASP   216      31.729  37.416  63.394  1.00  0.00           H  
ATOM   3362  CG  ASP   216      31.886  35.817  62.147  1.00  0.00           C  
ATOM   3363  OD1 ASP   216      32.721  34.928  62.330  1.00  0.00           O  
ATOM   3364  OD2 ASP   216      30.769  35.460  61.788  1.00  0.00           O  
ATOM   3365  C   ASP   216      31.705  39.728  62.016  1.00  0.00           C  
ATOM   3366  O   ASP   216      32.010  39.901  63.202  1.00  0.00           O  
ATOM   3367  N   GLY   217      31.744  40.746  61.180  1.00  0.00           N  
ATOM   3368  H   GLY   217      31.522  40.628  60.202  1.00  0.00           H  
ATOM   3369  CA  GLY   217      31.969  42.128  61.547  1.00  0.00           C  
ATOM   3370  HA2 GLY   217      31.470  42.802  60.850  1.00  0.00           H  
ATOM   3371  HA3 GLY   217      31.521  42.369  62.511  1.00  0.00           H  
ATOM   3372  C   GLY   217      33.436  42.496  61.727  1.00  0.00           C  
ATOM   3373  O   GLY   217      33.837  43.629  62.047  1.00  0.00           O  
ATOM   3374  N   ARG   218      34.354  41.491  61.442  1.00  0.00           N  
ATOM   3375  H   ARG   218      34.017  40.672  60.956  1.00  0.00           H  
ATOM   3376  CA  ARG   218      35.800  41.480  61.652  1.00  0.00           C  
ATOM   3377  HA  ARG   218      36.013  42.461  62.078  1.00  0.00           H  
ATOM   3378  CB  ARG   218      36.068  40.301  62.655  1.00  0.00           C  
ATOM   3379  HB2 ARG   218      35.727  39.315  62.340  1.00  0.00           H  
ATOM   3380  HB3 ARG   218      37.126  40.105  62.478  1.00  0.00           H  
ATOM   3381  CG  ARG   218      35.852  40.740  64.087  1.00  0.00           C  
ATOM   3382  HG2 ARG   218      36.519  41.596  64.189  1.00  0.00           H  
ATOM   3383  HG3 ARG   218      34.802  41.019  64.179  1.00  0.00           H  
ATOM   3384  CD  ARG   218      36.268  39.548  64.964  1.00  0.00           C  
ATOM   3385  HD2 ARG   218      36.132  39.816  66.012  1.00  0.00           H  
ATOM   3386  HD3 ARG   218      35.648  38.680  64.739  1.00  0.00           H  
ATOM   3387  NE  ARG   218      37.722  39.315  64.908  1.00  0.00           N  
ATOM   3388  HE  ARG   218      38.272  40.032  64.458  1.00  0.00           H  
ATOM   3389  CZ  ARG   218      38.301  38.164  65.135  1.00  0.00           C  
ATOM   3390  NH1 ARG   218      37.701  37.224  65.784  1.00  0.00           N  
ATOM   3391 HH11 ARG   218      36.838  37.524  66.214  1.00  0.00           H  
ATOM   3392 HH12 ARG   218      38.022  36.273  65.891  1.00  0.00           H  
ATOM   3393  NH2 ARG   218      39.542  38.078  64.781  1.00  0.00           N  
ATOM   3394 HH21 ARG   218      40.035  38.785  64.255  1.00  0.00           H  
ATOM   3395 HH22 ARG   218      40.074  37.243  64.981  1.00  0.00           H  
ATOM   3396  C   ARG   218      36.652  41.388  60.408  1.00  0.00           C  
ATOM   3397  O   ARG   218      36.260  40.874  59.367  1.00  0.00           O  
ATOM   3398  N   LEU   219      37.884  41.973  60.559  1.00  0.00           N  
ATOM   3399  H   LEU   219      38.138  42.361  61.457  1.00  0.00           H  
ATOM   3400  CA  LEU   219      38.864  41.952  59.437  1.00  0.00           C  
ATOM   3401  HA  LEU   219      38.307  41.688  58.538  1.00  0.00           H  
ATOM   3402  CB  LEU   219      39.445  43.349  59.335  1.00  0.00           C  
ATOM   3403  HB2 LEU   219      38.593  43.990  59.107  1.00  0.00           H  
ATOM   3404  HB3 LEU   219      39.876  43.567  60.312  1.00  0.00           H  
ATOM   3405  CG  LEU   219      40.439  43.545  58.183  1.00  0.00           C  
ATOM   3406  HG  LEU   219      41.239  42.823  58.347  1.00  0.00           H  
ATOM   3407  CD1 LEU   219      39.834  43.271  56.724  1.00  0.00           C  
ATOM   3408 HD11 LEU   219      40.485  43.655  55.938  1.00  0.00           H  
ATOM   3409 HD12 LEU   219      39.742  42.185  56.736  1.00  0.00           H  
ATOM   3410 HD13 LEU   219      38.864  43.764  56.659  1.00  0.00           H  
ATOM   3411  CD2 LEU   219      40.935  44.996  58.233  1.00  0.00           C  
ATOM   3412 HD21 LEU   219      40.160  45.579  57.734  1.00  0.00           H  
ATOM   3413 HD22 LEU   219      40.952  45.314  59.275  1.00  0.00           H  
ATOM   3414 HD23 LEU   219      41.858  45.179  57.683  1.00  0.00           H  
ATOM   3415  C   LEU   219      39.860  40.770  59.541  1.00  0.00           C  
ATOM   3416  O   LEU   219      40.301  40.355  60.642  1.00  0.00           O  
ATOM   3417  N   TRP   220      39.918  40.029  58.388  1.00  0.00           N  
ATOM   3418  H   TRP   220      39.429  40.297  57.546  1.00  0.00           H  
ATOM   3419  CA  TRP   220      40.627  38.788  58.316  1.00  0.00           C  
ATOM   3420  HA  TRP   220      41.224  38.570  59.201  1.00  0.00           H  
ATOM   3421  CB  TRP   220      39.787  37.515  58.191  1.00  0.00           C  
ATOM   3422  HB2 TRP   220      39.277  37.525  57.228  1.00  0.00           H  
ATOM   3423  HB3 TRP   220      40.500  36.692  58.248  1.00  0.00           H  
ATOM   3424  CG  TRP   220      38.733  37.497  59.300  1.00  0.00           C  
ATOM   3425  CD1 TRP   220      37.520  38.176  59.145  1.00  0.00           C  
ATOM   3426  HD1 TRP   220      37.230  38.674  58.231  1.00  0.00           H  
ATOM   3427  NE1 TRP   220      36.857  38.028  60.348  1.00  0.00           N  
ATOM   3428  HE1 TRP   220      35.916  38.371  60.480  1.00  0.00           H  
ATOM   3429  CE2 TRP   220      37.424  37.071  61.183  1.00  0.00           C  
ATOM   3430  CZ2 TRP   220      36.982  36.359  62.296  1.00  0.00           C  
ATOM   3431  HZ2 TRP   220      36.005  36.464  62.744  1.00  0.00           H  
ATOM   3432  CH2 TRP   220      37.879  35.456  62.921  1.00  0.00           C  
ATOM   3433  HH2 TRP   220      37.519  34.893  63.770  1.00  0.00           H  
ATOM   3434  CZ3 TRP   220      39.145  35.293  62.458  1.00  0.00           C  
ATOM   3435  HZ3 TRP   220      39.814  34.595  62.938  1.00  0.00           H  
ATOM   3436  CE3 TRP   220      39.637  36.037  61.312  1.00  0.00           C  
ATOM   3437  HE3 TRP   220      40.619  35.782  60.942  1.00  0.00           H  
ATOM   3438  CD2 TRP   220      38.748  36.935  60.591  1.00  0.00           C  
ATOM   3439  C   TRP   220      41.659  38.774  57.146  1.00  0.00           C  
ATOM   3440  O   TRP   220      41.714  39.676  56.331  1.00  0.00           O  
ATOM   3441  N   ALA   221      42.596  37.752  57.238  1.00  0.00           N  
ATOM   3442  H   ALA   221      42.617  37.218  58.095  1.00  0.00           H  
ATOM   3443  CA  ALA   221      43.402  37.261  56.084  1.00  0.00           C  
ATOM   3444  HA  ALA   221      43.305  37.955  55.250  1.00  0.00           H  
ATOM   3445  CB  ALA   221      44.932  37.266  56.451  1.00  0.00           C  
ATOM   3446  HB1 ALA   221      45.133  36.616  57.303  1.00  0.00           H  
ATOM   3447  HB2 ALA   221      45.623  36.939  55.675  1.00  0.00           H  
ATOM   3448  HB3 ALA   221      45.283  38.278  56.656  1.00  0.00           H  
ATOM   3449  C   ALA   221      42.845  35.929  55.617  1.00  0.00           C  
ATOM   3450  O   ALA   221      42.398  35.129  56.395  1.00  0.00           O  
ATOM   3451  N   VAL   222      43.048  35.620  54.318  1.00  0.00           N  
ATOM   3452  H   VAL   222      43.349  36.437  53.806  1.00  0.00           H  
ATOM   3453  CA  VAL   222      42.848  34.328  53.700  1.00  0.00           C  
ATOM   3454  HA  VAL   222      43.033  33.604  54.495  1.00  0.00           H  
ATOM   3455  CB  VAL   222      41.355  34.177  53.196  1.00  0.00           C  
ATOM   3456  HB  VAL   222      40.807  34.679  53.993  1.00  0.00           H  
ATOM   3457  CG1 VAL   222      40.898  34.788  51.803  1.00  0.00           C  
ATOM   3458 HG11 VAL   222      41.517  34.283  51.061  1.00  0.00           H  
ATOM   3459 HG12 VAL   222      39.829  34.617  51.675  1.00  0.00           H  
ATOM   3460 HG13 VAL   222      41.109  35.847  51.946  1.00  0.00           H  
ATOM   3461  CG2 VAL   222      40.827  32.764  53.284  1.00  0.00           C  
ATOM   3462 HG21 VAL   222      40.877  32.315  54.275  1.00  0.00           H  
ATOM   3463 HG22 VAL   222      39.802  32.687  52.923  1.00  0.00           H  
ATOM   3464 HG23 VAL   222      41.449  32.125  52.657  1.00  0.00           H  
ATOM   3465  C   VAL   222      43.824  34.041  52.632  1.00  0.00           C  
ATOM   3466  O   VAL   222      44.310  34.981  51.880  1.00  0.00           O  
ATOM   3467  N   ASP   223      44.241  32.776  52.476  1.00  0.00           N  
ATOM   3468  H   ASP   223      43.876  32.102  53.134  1.00  0.00           H  
ATOM   3469  CA  ASP   223      44.922  32.204  51.282  1.00  0.00           C  
ATOM   3470  HA  ASP   223      44.466  32.617  50.382  1.00  0.00           H  
ATOM   3471  CB  ASP   223      46.399  32.518  51.206  1.00  0.00           C  
ATOM   3472  HB2 ASP   223      46.840  32.173  50.271  1.00  0.00           H  
ATOM   3473  HB3 ASP   223      46.425  33.601  51.321  1.00  0.00           H  
ATOM   3474  CG  ASP   223      47.154  32.119  52.419  1.00  0.00           C  
ATOM   3475  OD1 ASP   223      47.184  32.888  53.430  1.00  0.00           O  
ATOM   3476  OD2 ASP   223      47.631  30.983  52.474  1.00  0.00           O  
ATOM   3477  C   ASP   223      44.681  30.691  51.364  1.00  0.00           C  
ATOM   3478  O   ASP   223      44.265  30.244  52.412  1.00  0.00           O  
ATOM   3479  N   PRO   224      44.948  29.946  50.272  1.00  0.00           N  
ATOM   3480  CD  PRO   224      45.207  30.463  48.957  1.00  0.00           C  
ATOM   3481  HD2 PRO   224      46.282  30.462  48.781  1.00  0.00           H  
ATOM   3482  HD3 PRO   224      44.737  31.426  48.756  1.00  0.00           H  
ATOM   3483  CG  PRO   224      44.689  29.400  48.009  1.00  0.00           C  
ATOM   3484  HG2 PRO   224      45.208  29.359  47.052  1.00  0.00           H  
ATOM   3485  HG3 PRO   224      43.648  29.603  47.756  1.00  0.00           H  
ATOM   3486  CB  PRO   224      44.866  28.049  48.739  1.00  0.00           C  
ATOM   3487  HB2 PRO   224      45.892  27.682  48.692  1.00  0.00           H  
ATOM   3488  HB3 PRO   224      44.087  27.380  48.372  1.00  0.00           H  
ATOM   3489  CA  PRO   224      44.526  28.560  50.128  1.00  0.00           C  
ATOM   3490  HA  PRO   224      43.448  28.469  50.256  1.00  0.00           H  
ATOM   3491  C   PRO   224      45.232  27.588  51.066  1.00  0.00           C  
ATOM   3492  O   PRO   224      46.500  27.457  51.056  1.00  0.00           O  
ATOM   3493  N   GLU   225      44.462  26.616  51.657  1.00  0.00           N  
ATOM   3494  H   GLU   225      43.474  26.760  51.810  1.00  0.00           H  
ATOM   3495  CA  GLU   225      44.989  25.330  52.114  1.00  0.00           C  
ATOM   3496  HA  GLU   225      45.843  25.545  52.756  1.00  0.00           H  
ATOM   3497  CB  GLU   225      43.869  24.744  52.877  1.00  0.00           C  
ATOM   3498  HB2 GLU   225      43.429  25.425  53.606  1.00  0.00           H  
ATOM   3499  HB3 GLU   225      43.132  24.564  52.094  1.00  0.00           H  
ATOM   3500  CG  GLU   225      44.015  23.430  53.556  1.00  0.00           C  
ATOM   3501  HG2 GLU   225      43.033  23.038  53.820  1.00  0.00           H  
ATOM   3502  HG3 GLU   225      44.522  22.771  52.850  1.00  0.00           H  
ATOM   3503  CD  GLU   225      44.885  23.546  54.830  1.00  0.00           C  
ATOM   3504  OE1 GLU   225      45.674  24.472  54.970  1.00  0.00           O  
ATOM   3505  OE2 GLU   225      44.692  22.795  55.831  1.00  0.00           O  
ATOM   3506  C   GLU   225      45.493  24.455  50.926  1.00  0.00           C  
ATOM   3507  O   GLU   225      44.918  24.617  49.855  1.00  0.00           O  
ATOM   3508  N   PRO   226      46.594  23.725  50.991  1.00  0.00           N  
ATOM   3509  CD  PRO   226      47.591  23.718  52.070  1.00  0.00           C  
ATOM   3510  HD2 PRO   226      47.300  22.949  52.785  1.00  0.00           H  
ATOM   3511  HD3 PRO   226      47.704  24.632  52.653  1.00  0.00           H  
ATOM   3512  CG  PRO   226      48.889  23.288  51.414  1.00  0.00           C  
ATOM   3513  HG2 PRO   226      49.598  22.996  52.188  1.00  0.00           H  
ATOM   3514  HG3 PRO   226      49.309  24.168  50.926  1.00  0.00           H  
ATOM   3515  CB  PRO   226      48.371  22.240  50.410  1.00  0.00           C  
ATOM   3516  HB2 PRO   226      48.176  21.289  50.906  1.00  0.00           H  
ATOM   3517  HB3 PRO   226      49.024  21.991  49.574  1.00  0.00           H  
ATOM   3518  CA  PRO   226      47.075  22.866  49.917  1.00  0.00           C  
ATOM   3519  HA  PRO   226      47.236  23.414  48.988  1.00  0.00           H  
ATOM   3520  C   PRO   226      46.035  21.759  49.578  1.00  0.00           C  
ATOM   3521  O   PRO   226      45.209  21.334  50.395  1.00  0.00           O  
ATOM   3522  N   GLY   227      45.991  21.278  48.356  1.00  0.00           N  
ATOM   3523  H   GLY   227      46.641  21.756  47.749  1.00  0.00           H  
ATOM   3524  CA  GLY   227      45.033  20.319  47.795  1.00  0.00           C  
ATOM   3525  HA2 GLY   227      45.399  20.083  46.796  1.00  0.00           H  
ATOM   3526  HA3 GLY   227      45.058  19.392  48.369  1.00  0.00           H  
ATOM   3527  C   GLY   227      43.582  20.853  47.848  1.00  0.00           C  
ATOM   3528  O   GLY   227      42.652  20.077  47.765  1.00  0.00           O  
ATOM   3529  N   HID   228      43.338  22.192  47.955  1.00  0.00           N  
ATOM   3530  H   HID   228      44.212  22.695  48.015  1.00  0.00           H  
ATOM   3531  CA  HID   228      42.097  22.995  47.886  1.00  0.00           C  
ATOM   3532  HA  HID   228      41.311  22.369  47.463  1.00  0.00           H  
ATOM   3533  CB  HID   228      41.701  23.412  49.280  1.00  0.00           C  
ATOM   3534  HB2 HID   228      42.475  24.045  49.715  1.00  0.00           H  
ATOM   3535  HB3 HID   228      40.790  24.003  49.376  1.00  0.00           H  
ATOM   3536  CG  HID   228      41.431  22.195  50.159  1.00  0.00           C  
ATOM   3537  ND1 HID   228      42.356  21.504  50.886  1.00  0.00           N  
ATOM   3538  HD1 HID   228      43.348  21.613  50.726  1.00  0.00           H  
ATOM   3539  CE1 HID   228      41.760  20.606  51.696  1.00  0.00           C  
ATOM   3540  HE1 HID   228      42.290  19.807  52.194  1.00  0.00           H  
ATOM   3541  NE2 HID   228      40.442  20.722  51.511  1.00  0.00           N  
ATOM   3542  CD2 HID   228      40.198  21.704  50.538  1.00  0.00           C  
ATOM   3543  HD2 HID   228      39.269  22.103  50.158  1.00  0.00           H  
ATOM   3544  C   HID   228      42.029  24.250  46.961  1.00  0.00           C  
ATOM   3545  O   HID   228      42.977  25.000  46.798  1.00  0.00           O  
ATOM   3546  N   PHE   229      40.837  24.435  46.422  1.00  0.00           N  
ATOM   3547  H   PHE   229      40.131  23.720  46.520  1.00  0.00           H  
ATOM   3548  CA  PHE   229      40.380  25.715  46.001  1.00  0.00           C  
ATOM   3549  HA  PHE   229      41.225  26.308  45.653  1.00  0.00           H  
ATOM   3550  CB  PHE   229      39.374  25.468  44.813  1.00  0.00           C  
ATOM   3551  HB2 PHE   229      38.401  25.162  45.198  1.00  0.00           H  
ATOM   3552  HB3 PHE   229      39.108  26.433  44.382  1.00  0.00           H  
ATOM   3553  CG  PHE   229      39.839  24.596  43.660  1.00  0.00           C  
ATOM   3554  CD1 PHE   229      39.120  23.411  43.390  1.00  0.00           C  
ATOM   3555  HD1 PHE   229      38.253  23.202  44.000  1.00  0.00           H  
ATOM   3556  CE1 PHE   229      39.540  22.614  42.326  1.00  0.00           C  
ATOM   3557  HE1 PHE   229      39.051  21.655  42.228  1.00  0.00           H  
ATOM   3558  CZ  PHE   229      40.646  22.909  41.503  1.00  0.00           C  
ATOM   3559  HZ  PHE   229      40.987  22.236  40.731  1.00  0.00           H  
ATOM   3560  CE2 PHE   229      41.278  24.129  41.674  1.00  0.00           C  
ATOM   3561  HE2 PHE   229      42.041  24.463  40.986  1.00  0.00           H  
ATOM   3562  CD2 PHE   229      40.894  24.940  42.775  1.00  0.00           C  
ATOM   3563  HD2 PHE   229      41.407  25.861  43.010  1.00  0.00           H  
ATOM   3564  C   PHE   229      39.710  26.601  47.084  1.00  0.00           C  
ATOM   3565  O   PHE   229      39.238  26.078  48.158  1.00  0.00           O  
ATOM   3566  N   ILE   230      39.650  27.895  46.838  1.00  0.00           N  
ATOM   3567  H   ILE   230      40.231  28.198  46.069  1.00  0.00           H  
ATOM   3568  CA  ILE   230      38.714  28.837  47.371  1.00  0.00           C  
ATOM   3569  HA  ILE   230      38.540  28.453  48.376  1.00  0.00           H  
ATOM   3570  CB  ILE   230      39.387  30.231  47.676  1.00  0.00           C  
ATOM   3571  HB  ILE   230      39.872  30.652  46.795  1.00  0.00           H  
ATOM   3572  CG2 ILE   230      38.379  31.257  48.084  1.00  0.00           C  
ATOM   3573 HG21 ILE   230      38.787  32.221  48.386  1.00  0.00           H  
ATOM   3574 HG22 ILE   230      37.581  31.346  47.346  1.00  0.00           H  
ATOM   3575 HG23 ILE   230      37.924  30.833  48.979  1.00  0.00           H  
ATOM   3576  CG1 ILE   230      40.303  29.941  48.907  1.00  0.00           C  
ATOM   3577 HG12 ILE   230      39.817  29.614  49.827  1.00  0.00           H  
ATOM   3578 HG13 ILE   230      41.036  29.185  48.623  1.00  0.00           H  
ATOM   3579  CD1 ILE   230      41.098  31.269  49.156  1.00  0.00           C  
ATOM   3580 HD11 ILE   230      41.796  30.953  49.932  1.00  0.00           H  
ATOM   3581 HD12 ILE   230      41.564  31.532  48.207  1.00  0.00           H  
ATOM   3582 HD13 ILE   230      40.449  31.995  49.646  1.00  0.00           H  
ATOM   3583  C   ILE   230      37.471  28.820  46.458  1.00  0.00           C  
ATOM   3584  O   ILE   230      37.593  28.872  45.228  1.00  0.00           O  
ATOM   3585  N   VAL   231      36.261  28.907  47.041  1.00  0.00           N  
ATOM   3586  H   VAL   231      36.364  29.015  48.039  1.00  0.00           H  
ATOM   3587  CA  VAL   231      34.976  29.163  46.375  1.00  0.00           C  
ATOM   3588  HA  VAL   231      35.050  29.556  45.361  1.00  0.00           H  
ATOM   3589  CB  VAL   231      34.077  27.925  46.405  1.00  0.00           C  
ATOM   3590  HB  VAL   231      34.081  27.576  47.438  1.00  0.00           H  
ATOM   3591  CG1 VAL   231      32.572  28.033  46.088  1.00  0.00           C  
ATOM   3592 HG11 VAL   231      32.146  28.855  46.663  1.00  0.00           H  
ATOM   3593 HG12 VAL   231      32.463  28.337  45.047  1.00  0.00           H  
ATOM   3594 HG13 VAL   231      32.066  27.115  46.390  1.00  0.00           H  
ATOM   3595  CG2 VAL   231      34.596  26.748  45.613  1.00  0.00           C  
ATOM   3596 HG21 VAL   231      34.164  25.865  46.085  1.00  0.00           H  
ATOM   3597 HG22 VAL   231      34.190  26.776  44.602  1.00  0.00           H  
ATOM   3598 HG23 VAL   231      35.682  26.672  45.667  1.00  0.00           H  
ATOM   3599  C   VAL   231      34.341  30.361  47.002  1.00  0.00           C  
ATOM   3600  O   VAL   231      34.234  30.395  48.261  1.00  0.00           O  
ATOM   3601  N   ASN   232      33.825  31.335  46.284  1.00  0.00           N  
ATOM   3602  H   ASN   232      33.894  31.275  45.278  1.00  0.00           H  
ATOM   3603  CA  ASN   232      33.192  32.603  46.728  1.00  0.00           C  
ATOM   3604  HA  ASN   232      32.906  32.621  47.779  1.00  0.00           H  
ATOM   3605  CB  ASN   232      34.254  33.722  46.508  1.00  0.00           C  
ATOM   3606  HB2 ASN   232      34.925  33.636  47.362  1.00  0.00           H  
ATOM   3607  HB3 ASN   232      34.719  33.525  45.542  1.00  0.00           H  
ATOM   3608  CG  ASN   232      33.680  35.114  46.640  1.00  0.00           C  
ATOM   3609  OD1 ASN   232      32.826  35.392  47.558  1.00  0.00           O  
ATOM   3610  ND2 ASN   232      33.972  36.044  45.763  1.00  0.00           N  
ATOM   3611 HD21 ASN   232      33.349  36.838  45.730  1.00  0.00           H  
ATOM   3612 HD22 ASN   232      34.599  35.902  44.983  1.00  0.00           H  
ATOM   3613  C   ASN   232      31.903  32.832  45.908  1.00  0.00           C  
ATOM   3614  O   ASN   232      31.944  32.871  44.683  1.00  0.00           O  
ATOM   3615  N   PHE   233      30.795  33.158  46.585  1.00  0.00           N  
ATOM   3616  H   PHE   233      30.848  33.197  47.593  1.00  0.00           H  
ATOM   3617  CA  PHE   233      29.434  33.452  46.044  1.00  0.00           C  
ATOM   3618  HA  PHE   233      29.282  32.836  45.158  1.00  0.00           H  
ATOM   3619  CB  PHE   233      28.365  33.012  47.033  1.00  0.00           C  
ATOM   3620  HB2 PHE   233      28.506  33.518  47.989  1.00  0.00           H  
ATOM   3621  HB3 PHE   233      27.461  33.368  46.539  1.00  0.00           H  
ATOM   3622  CG  PHE   233      28.233  31.459  47.192  1.00  0.00           C  
ATOM   3623  CD1 PHE   233      28.232  30.904  48.521  1.00  0.00           C  
ATOM   3624  HD1 PHE   233      28.360  31.586  49.349  1.00  0.00           H  
ATOM   3625  CE1 PHE   233      28.297  29.506  48.811  1.00  0.00           C  
ATOM   3626  HE1 PHE   233      28.214  29.177  49.836  1.00  0.00           H  
ATOM   3627  CZ  PHE   233      28.190  28.643  47.702  1.00  0.00           C  
ATOM   3628  HZ  PHE   233      28.189  27.569  47.810  1.00  0.00           H  
ATOM   3629  CE2 PHE   233      28.137  29.212  46.372  1.00  0.00           C  
ATOM   3630  HE2 PHE   233      28.001  28.588  45.500  1.00  0.00           H  
ATOM   3631  CD2 PHE   233      28.109  30.555  46.123  1.00  0.00           C  
ATOM   3632  HD2 PHE   233      27.863  30.906  45.132  1.00  0.00           H  
ATOM   3633  C   PHE   233      29.330  34.903  45.554  1.00  0.00           C  
ATOM   3634  O   PHE   233      29.753  35.938  46.140  1.00  0.00           O  
ATOM   3635  N   GLY   234      28.679  35.094  44.364  1.00  0.00           N  
ATOM   3636  H   GLY   234      28.255  34.296  43.913  1.00  0.00           H  
ATOM   3637  CA  GLY   234      28.681  36.322  43.612  1.00  0.00           C  
ATOM   3638  HA2 GLY   234      29.656  36.806  43.678  1.00  0.00           H  
ATOM   3639  HA3 GLY   234      28.492  36.076  42.567  1.00  0.00           H  
ATOM   3640  C   GLY   234      27.604  37.298  44.006  1.00  0.00           C  
ATOM   3641  O   GLY   234      26.584  36.925  44.563  1.00  0.00           O  
ATOM   3642  N   SER   235      27.639  38.517  43.434  1.00  0.00           N  
ATOM   3643  H   SER   235      28.451  38.769  42.890  1.00  0.00           H  
ATOM   3644  CA  SER   235      26.680  39.539  43.783  1.00  0.00           C  
ATOM   3645  HA  SER   235      26.603  39.532  44.871  1.00  0.00           H  
ATOM   3646  CB  SER   235      27.134  40.875  43.194  1.00  0.00           C  
ATOM   3647  HB2 SER   235      26.479  41.637  43.617  1.00  0.00           H  
ATOM   3648  HB3 SER   235      28.202  41.011  43.364  1.00  0.00           H  
ATOM   3649  OG  SER   235      26.854  41.019  41.812  1.00  0.00           O  
ATOM   3650  HG  SER   235      27.427  41.735  41.529  1.00  0.00           H  
ATOM   3651  C   SER   235      25.236  39.184  43.371  1.00  0.00           C  
ATOM   3652  O   SER   235      24.277  39.554  44.091  1.00  0.00           O  
ATOM   3653  N   SER   236      25.058  38.358  42.330  1.00  0.00           N  
ATOM   3654  H   SER   236      25.831  38.106  41.730  1.00  0.00           H  
ATOM   3655  CA  SER   236      23.771  37.859  41.901  1.00  0.00           C  
ATOM   3656  HA  SER   236      23.228  38.773  41.658  1.00  0.00           H  
ATOM   3657  CB  SER   236      23.880  37.251  40.506  1.00  0.00           C  
ATOM   3658  HB2 SER   236      24.437  36.316  40.442  1.00  0.00           H  
ATOM   3659  HB3 SER   236      22.887  37.054  40.103  1.00  0.00           H  
ATOM   3660  OG  SER   236      24.488  38.145  39.626  1.00  0.00           O  
ATOM   3661  HG  SER   236      24.648  37.637  38.827  1.00  0.00           H  
ATOM   3662  C   SER   236      23.112  36.903  42.921  1.00  0.00           C  
ATOM   3663  O   SER   236      21.876  36.864  42.862  1.00  0.00           O  
ATOM   3664  N   LEU   237      23.844  36.231  43.795  1.00  0.00           N  
ATOM   3665  H   LEU   237      24.849  36.298  43.869  1.00  0.00           H  
ATOM   3666  CA  LEU   237      23.105  35.395  44.769  1.00  0.00           C  
ATOM   3667  HA  LEU   237      22.199  34.937  44.372  1.00  0.00           H  
ATOM   3668  CB  LEU   237      24.077  34.190  45.062  1.00  0.00           C  
ATOM   3669  HB2 LEU   237      24.156  33.646  44.121  1.00  0.00           H  
ATOM   3670  HB3 LEU   237      25.067  34.424  45.453  1.00  0.00           H  
ATOM   3671  CG  LEU   237      23.272  33.086  45.884  1.00  0.00           C  
ATOM   3672  HG  LEU   237      22.820  33.443  46.809  1.00  0.00           H  
ATOM   3673  CD1 LEU   237      22.209  32.277  45.105  1.00  0.00           C  
ATOM   3674 HD11 LEU   237      21.869  31.425  45.694  1.00  0.00           H  
ATOM   3675 HD12 LEU   237      21.340  32.907  44.917  1.00  0.00           H  
ATOM   3676 HD13 LEU   237      22.537  31.924  44.127  1.00  0.00           H  
ATOM   3677  CD2 LEU   237      24.279  32.102  46.354  1.00  0.00           C  
ATOM   3678 HD21 LEU   237      25.049  32.632  46.914  1.00  0.00           H  
ATOM   3679 HD22 LEU   237      23.861  31.383  47.058  1.00  0.00           H  
ATOM   3680 HD23 LEU   237      24.828  31.532  45.604  1.00  0.00           H  
ATOM   3681  C   LEU   237      22.694  36.083  46.020  1.00  0.00           C  
ATOM   3682  O   LEU   237      21.641  35.848  46.635  1.00  0.00           O  
ATOM   3683  N   GLU   238      23.405  37.147  46.436  1.00  0.00           N  
ATOM   3684  H   GLU   238      24.232  37.381  45.905  1.00  0.00           H  
ATOM   3685  CA  GLU   238      23.046  37.982  47.586  1.00  0.00           C  
ATOM   3686  HA  GLU   238      22.891  37.327  48.444  1.00  0.00           H  
ATOM   3687  CB  GLU   238      24.276  38.779  47.932  1.00  0.00           C  
ATOM   3688  HB2 GLU   238      25.123  38.094  47.949  1.00  0.00           H  
ATOM   3689  HB3 GLU   238      24.532  39.480  47.138  1.00  0.00           H  
ATOM   3690  CG  GLU   238      24.051  39.490  49.256  1.00  0.00           C  
ATOM   3691  HG2 GLU   238      23.154  40.107  49.190  1.00  0.00           H  
ATOM   3692  HG3 GLU   238      23.811  38.721  49.990  1.00  0.00           H  
ATOM   3693  CD  GLU   238      25.284  40.260  49.767  1.00  0.00           C  
ATOM   3694  OE1 GLU   238      25.641  41.345  49.234  1.00  0.00           O  
ATOM   3695  OE2 GLU   238      25.850  39.766  50.761  1.00  0.00           O  
ATOM   3696  C   GLU   238      21.760  38.767  47.376  1.00  0.00           C  
ATOM   3697  O   GLU   238      20.841  38.722  48.173  1.00  0.00           O  
ATOM   3698  N   VAL   239      21.776  39.510  46.246  1.00  0.00           N  
ATOM   3699  H   VAL   239      22.682  39.528  45.801  1.00  0.00           H  
ATOM   3700  CA  VAL   239      20.570  40.112  45.697  1.00  0.00           C  
ATOM   3701  HA  VAL   239      20.172  40.858  46.385  1.00  0.00           H  
ATOM   3702  CB  VAL   239      20.791  40.921  44.387  1.00  0.00           C  
ATOM   3703  HB  VAL   239      21.737  41.453  44.479  1.00  0.00           H  
ATOM   3704  CG1 VAL   239      21.141  40.006  43.204  1.00  0.00           C  
ATOM   3705 HG11 VAL   239      21.744  39.221  43.660  1.00  0.00           H  
ATOM   3706 HG12 VAL   239      20.223  39.631  42.750  1.00  0.00           H  
ATOM   3707 HG13 VAL   239      21.509  40.602  42.369  1.00  0.00           H  
ATOM   3708  CG2 VAL   239      19.696  41.947  43.996  1.00  0.00           C  
ATOM   3709 HG21 VAL   239      18.775  41.383  43.845  1.00  0.00           H  
ATOM   3710 HG22 VAL   239      19.512  42.546  44.888  1.00  0.00           H  
ATOM   3711 HG23 VAL   239      19.958  42.583  43.151  1.00  0.00           H  
ATOM   3712  C   VAL   239      19.512  39.051  45.573  1.00  0.00           C  
ATOM   3713  O   VAL   239      18.331  39.309  45.904  1.00  0.00           O  
ATOM   3714  N   LEU   240      19.802  37.816  45.159  1.00  0.00           N  
ATOM   3715  H   LEU   240      20.706  37.708  44.721  1.00  0.00           H  
ATOM   3716  CA  LEU   240      18.761  36.787  44.857  1.00  0.00           C  
ATOM   3717  HA  LEU   240      18.078  37.262  44.153  1.00  0.00           H  
ATOM   3718  CB  LEU   240      19.303  35.455  44.218  1.00  0.00           C  
ATOM   3719  HB2 LEU   240      19.746  35.689  43.250  1.00  0.00           H  
ATOM   3720  HB3 LEU   240      20.060  35.073  44.904  1.00  0.00           H  
ATOM   3721  CG  LEU   240      18.298  34.329  43.923  1.00  0.00           C  
ATOM   3722  HG  LEU   240      17.769  34.163  44.861  1.00  0.00           H  
ATOM   3723  CD1 LEU   240      17.298  34.718  42.871  1.00  0.00           C  
ATOM   3724 HD11 LEU   240      16.688  35.516  43.296  1.00  0.00           H  
ATOM   3725 HD12 LEU   240      17.883  34.859  41.963  1.00  0.00           H  
ATOM   3726 HD13 LEU   240      16.654  33.858  42.689  1.00  0.00           H  
ATOM   3727  CD2 LEU   240      18.947  32.919  43.717  1.00  0.00           C  
ATOM   3728 HD21 LEU   240      19.250  32.478  44.667  1.00  0.00           H  
ATOM   3729 HD22 LEU   240      18.184  32.230  43.356  1.00  0.00           H  
ATOM   3730 HD23 LEU   240      19.635  32.962  42.873  1.00  0.00           H  
ATOM   3731  C   LEU   240      18.019  36.542  46.194  1.00  0.00           C  
ATOM   3732  O   LEU   240      16.824  36.752  46.192  1.00  0.00           O  
ATOM   3733  N   THR   241      18.756  36.160  47.263  1.00  0.00           N  
ATOM   3734  H   THR   241      19.744  36.361  47.203  1.00  0.00           H  
ATOM   3735  CA  THR   241      18.105  35.583  48.471  1.00  0.00           C  
ATOM   3736  HA  THR   241      17.249  35.020  48.099  1.00  0.00           H  
ATOM   3737  CB  THR   241      19.125  34.695  49.214  1.00  0.00           C  
ATOM   3738  HB  THR   241      18.870  34.385  50.227  1.00  0.00           H  
ATOM   3739  CG2 THR   241      19.493  33.443  48.381  1.00  0.00           C  
ATOM   3740 HG21 THR   241      18.550  32.937  48.172  1.00  0.00           H  
ATOM   3741 HG22 THR   241      20.044  33.690  47.475  1.00  0.00           H  
ATOM   3742 HG23 THR   241      20.199  32.829  48.940  1.00  0.00           H  
ATOM   3743  OG1 THR   241      20.323  35.469  49.347  1.00  0.00           O  
ATOM   3744  HG1 THR   241      20.833  35.298  48.551  1.00  0.00           H  
ATOM   3745  C   THR   241      17.638  36.639  49.469  1.00  0.00           C  
ATOM   3746  O   THR   241      17.041  36.380  50.519  1.00  0.00           O  
ATOM   3747  N   GLU   242      17.930  37.888  49.190  1.00  0.00           N  
ATOM   3748  H   GLU   242      18.571  38.044  48.426  1.00  0.00           H  
ATOM   3749  CA  GLU   242      17.819  39.066  50.095  1.00  0.00           C  
ATOM   3750  HA  GLU   242      18.579  38.851  50.846  1.00  0.00           H  
ATOM   3751  CB  GLU   242      18.206  40.308  49.362  1.00  0.00           C  
ATOM   3752  HB2 GLU   242      19.037  40.030  48.714  1.00  0.00           H  
ATOM   3753  HB3 GLU   242      17.300  40.651  48.861  1.00  0.00           H  
ATOM   3754  CG  GLU   242      18.733  41.506  50.144  1.00  0.00           C  
ATOM   3755  HG2 GLU   242      17.912  42.125  50.507  1.00  0.00           H  
ATOM   3756  HG3 GLU   242      19.285  41.105  50.994  1.00  0.00           H  
ATOM   3757  CD  GLU   242      19.644  42.365  49.248  1.00  0.00           C  
ATOM   3758  OE1 GLU   242      20.750  42.794  49.639  1.00  0.00           O  
ATOM   3759  OE2 GLU   242      19.119  42.696  48.161  1.00  0.00           O  
ATOM   3760  C   GLU   242      16.503  39.313  50.851  1.00  0.00           C  
ATOM   3761  O   GLU   242      16.522  39.960  51.899  1.00  0.00           O  
ATOM   3762  N   ARG   243      15.416  38.783  50.370  1.00  0.00           N  
ATOM   3763  H   ARG   243      15.566  38.355  49.467  1.00  0.00           H  
ATOM   3764  CA  ARG   243      14.078  38.741  50.893  1.00  0.00           C  
ATOM   3765  HA  ARG   243      13.897  39.739  51.293  1.00  0.00           H  
ATOM   3766  CB  ARG   243      13.123  38.511  49.700  1.00  0.00           C  
ATOM   3767  HB2 ARG   243      13.259  39.262  48.922  1.00  0.00           H  
ATOM   3768  HB3 ARG   243      13.341  37.559  49.215  1.00  0.00           H  
ATOM   3769  CG  ARG   243      11.601  38.433  49.948  1.00  0.00           C  
ATOM   3770  HG2 ARG   243      11.109  38.164  49.014  1.00  0.00           H  
ATOM   3771  HG3 ARG   243      11.366  37.582  50.588  1.00  0.00           H  
ATOM   3772  CD  ARG   243      10.994  39.703  50.587  1.00  0.00           C  
ATOM   3773  HD2 ARG   243      11.228  39.594  51.646  1.00  0.00           H  
ATOM   3774  HD3 ARG   243      11.565  40.579  50.283  1.00  0.00           H  
ATOM   3775  NE  ARG   243       9.606  39.811  50.265  1.00  0.00           N  
ATOM   3776  HE  ARG   243       9.444  40.210  49.352  1.00  0.00           H  
ATOM   3777  CZ  ARG   243       8.610  39.643  51.079  1.00  0.00           C  
ATOM   3778  NH1 ARG   243       8.718  39.262  52.315  1.00  0.00           N  
ATOM   3779 HH11 ARG   243       9.598  39.322  52.807  1.00  0.00           H  
ATOM   3780 HH12 ARG   243       7.892  39.140  52.882  1.00  0.00           H  
ATOM   3781  NH2 ARG   243       7.468  39.855  50.520  1.00  0.00           N  
ATOM   3782 HH21 ARG   243       7.489  39.805  49.512  1.00  0.00           H  
ATOM   3783 HH22 ARG   243       6.583  39.578  50.920  1.00  0.00           H  
ATOM   3784  C   ARG   243      13.873  37.715  52.014  1.00  0.00           C  
ATOM   3785  O   ARG   243      12.852  37.783  52.658  1.00  0.00           O  
ATOM   3786  N   LEU   244      14.741  36.684  52.156  1.00  0.00           N  
ATOM   3787  H   LEU   244      15.534  36.630  51.534  1.00  0.00           H  
ATOM   3788  CA  LEU   244      14.548  35.727  53.235  1.00  0.00           C  
ATOM   3789  HA  LEU   244      13.513  35.385  53.238  1.00  0.00           H  
ATOM   3790  CB  LEU   244      15.384  34.547  52.992  1.00  0.00           C  
ATOM   3791  HB2 LEU   244      16.418  34.791  53.236  1.00  0.00           H  
ATOM   3792  HB3 LEU   244      15.061  33.824  53.741  1.00  0.00           H  
ATOM   3793  CG  LEU   244      15.295  33.763  51.678  1.00  0.00           C  
ATOM   3794  HG  LEU   244      15.299  34.384  50.782  1.00  0.00           H  
ATOM   3795  CD1 LEU   244      16.435  32.797  51.422  1.00  0.00           C  
ATOM   3796 HD11 LEU   244      16.317  31.914  52.049  1.00  0.00           H  
ATOM   3797 HD12 LEU   244      16.398  32.533  50.365  1.00  0.00           H  
ATOM   3798 HD13 LEU   244      17.335  33.332  51.727  1.00  0.00           H  
ATOM   3799  CD2 LEU   244      14.003  32.915  51.703  1.00  0.00           C  
ATOM   3800 HD21 LEU   244      13.862  32.237  52.544  1.00  0.00           H  
ATOM   3801 HD22 LEU   244      13.135  33.570  51.628  1.00  0.00           H  
ATOM   3802 HD23 LEU   244      14.023  32.164  50.913  1.00  0.00           H  
ATOM   3803  C   LEU   244      14.832  36.300  54.616  1.00  0.00           C  
ATOM   3804  O   LEU   244      15.549  37.281  54.787  1.00  0.00           O  
ATOM   3805  N   ASP   245      14.256  35.632  55.604  1.00  0.00           N  
ATOM   3806  H   ASP   245      13.739  34.778  55.456  1.00  0.00           H  
ATOM   3807  CA  ASP   245      14.648  35.939  57.022  1.00  0.00           C  
ATOM   3808  HA  ASP   245      14.518  37.015  57.135  1.00  0.00           H  
ATOM   3809  CB  ASP   245      13.625  35.278  57.970  1.00  0.00           C  
ATOM   3810  HB2 ASP   245      13.777  34.206  58.095  1.00  0.00           H  
ATOM   3811  HB3 ASP   245      13.833  35.633  58.979  1.00  0.00           H  
ATOM   3812  CG  ASP   245      12.163  35.548  57.755  1.00  0.00           C  
ATOM   3813  OD1 ASP   245      11.754  36.535  57.101  1.00  0.00           O  
ATOM   3814  OD2 ASP   245      11.375  34.721  58.254  1.00  0.00           O  
ATOM   3815  C   ASP   245      16.137  35.655  57.329  1.00  0.00           C  
ATOM   3816  O   ASP   245      16.783  36.323  58.147  1.00  0.00           O  
ATOM   3817  N   ARG   246      16.728  34.618  56.758  1.00  0.00           N  
ATOM   3818  H   ARG   246      16.128  33.889  56.399  1.00  0.00           H  
ATOM   3819  CA  ARG   246      18.215  34.322  56.911  1.00  0.00           C  
ATOM   3820  HA  ARG   246      18.848  35.069  57.389  1.00  0.00           H  
ATOM   3821  CB  ARG   246      18.256  33.018  57.760  1.00  0.00           C  
ATOM   3822  HB2 ARG   246      17.685  33.113  58.684  1.00  0.00           H  
ATOM   3823  HB3 ARG   246      17.616  32.237  57.349  1.00  0.00           H  
ATOM   3824  CG  ARG   246      19.654  32.563  58.218  1.00  0.00           C  
ATOM   3825  HG2 ARG   246      20.187  32.375  57.286  1.00  0.00           H  
ATOM   3826  HG3 ARG   246      20.233  33.389  58.632  1.00  0.00           H  
ATOM   3827  CD  ARG   246      19.670  31.316  59.098  1.00  0.00           C  
ATOM   3828  HD2 ARG   246      19.396  31.642  60.101  1.00  0.00           H  
ATOM   3829  HD3 ARG   246      18.996  30.564  58.688  1.00  0.00           H  
ATOM   3830  NE  ARG   246      21.027  30.896  59.236  1.00  0.00           N  
ATOM   3831  HE  ARG   246      21.310  30.169  58.594  1.00  0.00           H  
ATOM   3832  CZ  ARG   246      22.024  31.388  60.004  1.00  0.00           C  
ATOM   3833  NH1 ARG   246      21.899  32.479  60.637  1.00  0.00           N  
ATOM   3834 HH11 ARG   246      20.971  32.872  60.712  1.00  0.00           H  
ATOM   3835 HH12 ARG   246      22.679  32.955  61.067  1.00  0.00           H  
ATOM   3836  NH2 ARG   246      23.246  30.938  59.977  1.00  0.00           N  
ATOM   3837 HH21 ARG   246      23.414  29.998  59.648  1.00  0.00           H  
ATOM   3838 HH22 ARG   246      23.996  31.326  60.531  1.00  0.00           H  
ATOM   3839  C   ARG   246      18.790  34.158  55.441  1.00  0.00           C  
ATOM   3840  O   ARG   246      18.852  33.094  54.904  1.00  0.00           O  
ATOM   3841  N   PRO   247      19.099  35.244  54.720  1.00  0.00           N  
ATOM   3842  CD  PRO   247      19.014  36.638  55.170  1.00  0.00           C  
ATOM   3843  HD2 PRO   247      20.007  36.895  55.540  1.00  0.00           H  
ATOM   3844  HD3 PRO   247      18.163  36.736  55.844  1.00  0.00           H  
ATOM   3845  CG  PRO   247      18.801  37.446  53.904  1.00  0.00           C  
ATOM   3846  HG2 PRO   247      19.078  38.499  53.866  1.00  0.00           H  
ATOM   3847  HG3 PRO   247      17.787  37.205  53.586  1.00  0.00           H  
ATOM   3848  CB  PRO   247      19.802  36.746  52.967  1.00  0.00           C  
ATOM   3849  HB2 PRO   247      20.811  37.128  53.124  1.00  0.00           H  
ATOM   3850  HB3 PRO   247      19.725  37.075  51.931  1.00  0.00           H  
ATOM   3851  CA  PRO   247      19.624  35.228  53.424  1.00  0.00           C  
ATOM   3852  HA  PRO   247      18.902  34.740  52.769  1.00  0.00           H  
ATOM   3853  C   PRO   247      21.059  34.642  53.211  1.00  0.00           C  
ATOM   3854  O   PRO   247      21.860  34.679  54.192  1.00  0.00           O  
ATOM   3855  N   VAL   248      21.515  34.398  51.960  1.00  0.00           N  
ATOM   3856  H   VAL   248      21.029  34.678  51.120  1.00  0.00           H  
ATOM   3857  CA  VAL   248      22.877  34.056  51.682  1.00  0.00           C  
ATOM   3858  HA  VAL   248      23.344  33.474  52.476  1.00  0.00           H  
ATOM   3859  CB  VAL   248      22.926  33.183  50.458  1.00  0.00           C  
ATOM   3860  HB  VAL   248      22.693  33.813  49.600  1.00  0.00           H  
ATOM   3861  CG1 VAL   248      24.319  32.601  50.202  1.00  0.00           C  
ATOM   3862 HG11 VAL   248      24.240  32.080  49.248  1.00  0.00           H  
ATOM   3863 HG12 VAL   248      25.101  33.341  50.036  1.00  0.00           H  
ATOM   3864 HG13 VAL   248      24.672  32.074  51.088  1.00  0.00           H  
ATOM   3865  CG2 VAL   248      21.986  31.964  50.556  1.00  0.00           C  
ATOM   3866 HG21 VAL   248      20.950  32.273  50.694  1.00  0.00           H  
ATOM   3867 HG22 VAL   248      22.062  31.432  49.608  1.00  0.00           H  
ATOM   3868 HG23 VAL   248      22.349  31.411  51.423  1.00  0.00           H  
ATOM   3869  C   VAL   248      23.648  35.385  51.530  1.00  0.00           C  
ATOM   3870  O   VAL   248      22.995  36.376  51.203  1.00  0.00           O  
ATOM   3871  N   ARG   249      24.981  35.347  51.735  1.00  0.00           N  
ATOM   3872  H   ARG   249      25.322  34.445  52.033  1.00  0.00           H  
ATOM   3873  CA  ARG   249      25.924  36.484  51.705  1.00  0.00           C  
ATOM   3874  HA  ARG   249      25.212  37.307  51.657  1.00  0.00           H  
ATOM   3875  CB  ARG   249      26.678  36.629  52.970  1.00  0.00           C  
ATOM   3876  HB2 ARG   249      26.176  36.419  53.915  1.00  0.00           H  
ATOM   3877  HB3 ARG   249      27.579  36.018  53.030  1.00  0.00           H  
ATOM   3878  CG  ARG   249      27.159  38.087  53.100  1.00  0.00           C  
ATOM   3879  HG2 ARG   249      27.790  38.434  52.282  1.00  0.00           H  
ATOM   3880  HG3 ARG   249      26.257  38.699  53.081  1.00  0.00           H  
ATOM   3881  CD  ARG   249      27.825  38.385  54.479  1.00  0.00           C  
ATOM   3882  HD2 ARG   249      27.758  39.457  54.663  1.00  0.00           H  
ATOM   3883  HD3 ARG   249      27.319  37.892  55.309  1.00  0.00           H  
ATOM   3884  NE  ARG   249      29.240  37.973  54.349  1.00  0.00           N  
ATOM   3885  HE  ARG   249      29.391  37.009  54.089  1.00  0.00           H  
ATOM   3886  CZ  ARG   249      30.307  38.711  54.673  1.00  0.00           C  
ATOM   3887  NH1 ARG   249      30.270  39.899  55.165  1.00  0.00           N  
ATOM   3888 HH11 ARG   249      29.419  40.435  55.256  1.00  0.00           H  
ATOM   3889 HH12 ARG   249      31.149  40.353  55.368  1.00  0.00           H  
ATOM   3890  NH2 ARG   249      31.528  38.312  54.503  1.00  0.00           N  
ATOM   3891 HH21 ARG   249      31.707  37.401  54.104  1.00  0.00           H  
ATOM   3892 HH22 ARG   249      32.258  38.881  54.907  1.00  0.00           H  
ATOM   3893  C   ARG   249      26.848  36.266  50.495  1.00  0.00           C  
ATOM   3894  O   ARG   249      27.176  35.133  50.197  1.00  0.00           O  
ATOM   3895  N   ALA   250      27.174  37.386  49.796  1.00  0.00           N  
ATOM   3896  H   ALA   250      26.769  38.270  50.069  1.00  0.00           H  
ATOM   3897  CA  ALA   250      28.417  37.498  49.010  1.00  0.00           C  
ATOM   3898  HA  ALA   250      28.645  36.531  48.562  1.00  0.00           H  
ATOM   3899  CB  ALA   250      28.090  38.416  47.821  1.00  0.00           C  
ATOM   3900  HB1 ALA   250      27.811  39.362  48.285  1.00  0.00           H  
ATOM   3901  HB2 ALA   250      28.970  38.456  47.179  1.00  0.00           H  
ATOM   3902  HB3 ALA   250      27.184  38.125  47.288  1.00  0.00           H  
ATOM   3903  C   ALA   250      29.653  37.848  49.839  1.00  0.00           C  
ATOM   3904  O   ALA   250      29.642  38.881  50.497  1.00  0.00           O  
ATOM   3905  N   ASN   251      30.777  37.124  49.873  1.00  0.00           N  
ATOM   3906  H   ASN   251      30.778  36.228  49.408  1.00  0.00           H  
ATOM   3907  CA  ASN   251      31.878  37.582  50.773  1.00  0.00           C  
ATOM   3908  HA  ASN   251      31.505  37.957  51.726  1.00  0.00           H  
ATOM   3909  CB  ASN   251      32.793  36.370  51.063  1.00  0.00           C  
ATOM   3910  HB2 ASN   251      32.246  35.504  51.435  1.00  0.00           H  
ATOM   3911  HB3 ASN   251      33.182  35.983  50.121  1.00  0.00           H  
ATOM   3912  CG  ASN   251      33.956  36.714  51.952  1.00  0.00           C  
ATOM   3913  OD1 ASN   251      33.760  36.965  53.136  1.00  0.00           O  
ATOM   3914  ND2 ASN   251      35.101  36.820  51.383  1.00  0.00           N  
ATOM   3915 HD21 ASN   251      35.982  36.881  51.872  1.00  0.00           H  
ATOM   3916 HD22 ASN   251      35.145  36.726  50.378  1.00  0.00           H  
ATOM   3917  C   ASN   251      32.617  38.777  50.232  1.00  0.00           C  
ATOM   3918  O   ASN   251      32.940  38.860  49.055  1.00  0.00           O  
ATOM   3919  N   VAL   252      32.838  39.776  51.070  1.00  0.00           N  
ATOM   3920  H   VAL   252      32.605  39.733  52.052  1.00  0.00           H  
ATOM   3921  CA  VAL   252      33.286  41.061  50.603  1.00  0.00           C  
ATOM   3922  HA  VAL   252      33.228  41.066  49.514  1.00  0.00           H  
ATOM   3923  CB  VAL   252      32.448  42.161  51.160  1.00  0.00           C  
ATOM   3924  HB  VAL   252      32.876  43.085  50.771  1.00  0.00           H  
ATOM   3925  CG1 VAL   252      30.999  42.124  50.650  1.00  0.00           C  
ATOM   3926 HG11 VAL   252      30.447  42.977  51.044  1.00  0.00           H  
ATOM   3927 HG12 VAL   252      31.040  42.147  49.561  1.00  0.00           H  
ATOM   3928 HG13 VAL   252      30.491  41.214  50.969  1.00  0.00           H  
ATOM   3929  CG2 VAL   252      32.473  42.207  52.656  1.00  0.00           C  
ATOM   3930 HG21 VAL   252      33.478  42.399  53.033  1.00  0.00           H  
ATOM   3931 HG22 VAL   252      31.957  43.129  52.927  1.00  0.00           H  
ATOM   3932 HG23 VAL   252      31.899  41.417  53.139  1.00  0.00           H  
ATOM   3933  C   VAL   252      34.768  41.245  51.008  1.00  0.00           C  
ATOM   3934  O   VAL   252      35.176  40.903  52.098  1.00  0.00           O  
ATOM   3935  N   HD2   253      35.555  41.778  50.070  1.00  0.00           N  
ATOM   3936  H   HD2   253      35.177  42.136  49.205  1.00  0.00           H  
ATOM   3937  CA  HD2   253      37.003  41.617  50.147  1.00  0.00           C  
ATOM   3938  HA  HD2   253      37.333  41.808  51.168  1.00  0.00           H  
ATOM   3939  CB  HD2   253      37.324  40.119  49.856  1.00  0.00           C  
ATOM   3940  HB2 HD2   253      38.389  39.971  50.036  1.00  0.00           H  
ATOM   3941  HB3 HD2   253      36.846  39.552  50.655  1.00  0.00           H  
ATOM   3942  CG  HD2   253      36.815  39.732  48.426  1.00  0.00           C  
ATOM   3943  ND1 HD2   253      35.544  39.349  48.119  1.00  0.00           N  
ATOM   3944  HD1 HD2   253      34.778  39.080  48.721  1.00  0.00           H  
ATOM   3945  CE1 HD2   253      35.511  39.139  46.855  1.00  0.00           C  
ATOM   3946  HE1 HD2   253      34.649  38.757  46.327  1.00  0.00           H  
ATOM   3947  NE2 HD2   253      36.610  39.563  46.259  1.00  0.00           N  
ATOM   3948  CD2 HD2   253      37.455  39.999  47.224  1.00  0.00           C  
ATOM   3949  HD2 HD2   253      38.351  40.601  47.187  1.00  0.00           H  
ATOM   3950  C   HD2   253      37.777  42.524  49.189  1.00  0.00           C  
ATOM   3951  O   HD2   253      37.210  43.268  48.338  1.00  0.00           O  
ATOM   3952  N   GLY   254      39.137  42.499  49.302  1.00  0.00           N  
ATOM   3953  H   GLY   254      39.604  42.137  50.121  1.00  0.00           H  
ATOM   3954  CA  GLY   254      40.028  43.346  48.432  1.00  0.00           C  
ATOM   3955  HA2 GLY   254      39.776  43.071  47.408  1.00  0.00           H  
ATOM   3956  HA3 GLY   254      39.895  44.415  48.602  1.00  0.00           H  
ATOM   3957  C   GLY   254      41.478  43.053  48.712  1.00  0.00           C  
ATOM   3958  O   GLY   254      41.842  42.254  49.610  1.00  0.00           O  
ATOM   3959  N   VAL   255      42.366  43.774  48.004  1.00  0.00           N  
ATOM   3960  H   VAL   255      41.913  44.501  47.468  1.00  0.00           H  
ATOM   3961  CA  VAL   255      43.827  43.513  47.987  1.00  0.00           C  
ATOM   3962  HA  VAL   255      43.998  42.676  48.664  1.00  0.00           H  
ATOM   3963  CB  VAL   255      44.219  43.073  46.596  1.00  0.00           C  
ATOM   3964  HB  VAL   255      43.973  43.903  45.933  1.00  0.00           H  
ATOM   3965  CG1 VAL   255      45.692  42.753  46.481  1.00  0.00           C  
ATOM   3966 HG11 VAL   255      46.098  42.065  47.222  1.00  0.00           H  
ATOM   3967 HG12 VAL   255      46.106  42.565  45.491  1.00  0.00           H  
ATOM   3968 HG13 VAL   255      46.321  43.589  46.788  1.00  0.00           H  
ATOM   3969  CG2 VAL   255      43.496  41.825  46.091  1.00  0.00           C  
ATOM   3970 HG21 VAL   255      43.645  40.939  46.709  1.00  0.00           H  
ATOM   3971 HG22 VAL   255      42.431  42.001  45.942  1.00  0.00           H  
ATOM   3972 HG23 VAL   255      43.864  41.588  45.093  1.00  0.00           H  
ATOM   3973  C   VAL   255      44.697  44.697  48.507  1.00  0.00           C  
ATOM   3974  O   VAL   255      44.461  45.915  48.190  1.00  0.00           O  
ATOM   3975  N   VAL   256      45.774  44.381  49.260  1.00  0.00           N  
ATOM   3976  H   VAL   256      45.645  43.475  49.689  1.00  0.00           H  
ATOM   3977  CA  VAL   256      46.745  45.257  49.769  1.00  0.00           C  
ATOM   3978  HA  VAL   256      46.233  46.176  50.053  1.00  0.00           H  
ATOM   3979  CB  VAL   256      47.330  44.534  50.985  1.00  0.00           C  
ATOM   3980  HB  VAL   256      48.105  45.139  51.455  1.00  0.00           H  
ATOM   3981  CG1 VAL   256      46.185  44.225  52.000  1.00  0.00           C  
ATOM   3982 HG11 VAL   256      46.649  44.044  52.969  1.00  0.00           H  
ATOM   3983 HG12 VAL   256      45.465  45.019  52.200  1.00  0.00           H  
ATOM   3984 HG13 VAL   256      45.587  43.347  51.756  1.00  0.00           H  
ATOM   3985  CG2 VAL   256      48.102  43.206  50.642  1.00  0.00           C  
ATOM   3986 HG21 VAL   256      48.441  42.833  51.609  1.00  0.00           H  
ATOM   3987 HG22 VAL   256      47.443  42.470  50.184  1.00  0.00           H  
ATOM   3988 HG23 VAL   256      49.032  43.396  50.106  1.00  0.00           H  
ATOM   3989  C   VAL   256      47.841  45.705  48.779  1.00  0.00           C  
ATOM   3990  O   VAL   256      48.083  45.086  47.742  1.00  0.00           O  
ATOM   3991  N   SER   257      48.554  46.805  49.069  1.00  0.00           N  
ATOM   3992  H   SER   257      48.377  47.249  49.959  1.00  0.00           H  
ATOM   3993  CA  SER   257      49.723  47.295  48.309  1.00  0.00           C  
ATOM   3994  HA  SER   257      49.540  47.444  47.245  1.00  0.00           H  
ATOM   3995  CB  SER   257      50.248  48.643  48.974  1.00  0.00           C  
ATOM   3996  HB2 SER   257      51.214  48.874  48.527  1.00  0.00           H  
ATOM   3997  HB3 SER   257      49.461  49.379  48.807  1.00  0.00           H  
ATOM   3998  OG  SER   257      50.489  48.768  50.311  1.00  0.00           O  
ATOM   3999  HG  SER   257      51.449  48.791  50.330  1.00  0.00           H  
ATOM   4000  C   SER   257      50.874  46.231  48.537  1.00  0.00           C  
ATOM   4001  O   SER   257      51.115  45.778  49.650  1.00  0.00           O  
ATOM   4002  N   THR   258      51.604  45.877  47.458  1.00  0.00           N  
ATOM   4003  H   THR   258      51.261  46.324  46.619  1.00  0.00           H  
ATOM   4004  CA  THR   258      52.804  45.086  47.420  1.00  0.00           C  
ATOM   4005  HA  THR   258      52.982  44.642  48.400  1.00  0.00           H  
ATOM   4006  CB  THR   258      52.612  43.825  46.616  1.00  0.00           C  
ATOM   4007  HB  THR   258      52.263  44.028  45.604  1.00  0.00           H  
ATOM   4008  CG2 THR   258      53.718  42.834  46.650  1.00  0.00           C  
ATOM   4009 HG21 THR   258      54.535  43.241  46.055  1.00  0.00           H  
ATOM   4010 HG22 THR   258      54.121  42.660  47.648  1.00  0.00           H  
ATOM   4011 HG23 THR   258      53.482  41.837  46.276  1.00  0.00           H  
ATOM   4012  OG1 THR   258      51.560  43.011  47.138  1.00  0.00           O  
ATOM   4013  HG1 THR   258      50.783  43.445  46.779  1.00  0.00           H  
ATOM   4014  C   THR   258      54.038  45.859  46.984  1.00  0.00           C  
ATOM   4015  O   THR   258      54.028  46.649  46.012  1.00  0.00           O  
ATOM   4016  N   GLU   259      55.192  45.558  47.647  1.00  0.00           N  
ATOM   4017  H   GLU   259      55.154  44.772  48.279  1.00  0.00           H  
ATOM   4018  CA  GLU   259      56.532  45.800  47.119  1.00  0.00           C  
ATOM   4019  HA  GLU   259      56.388  45.973  46.052  1.00  0.00           H  
ATOM   4020  CB  GLU   259      57.156  47.044  47.843  1.00  0.00           C  
ATOM   4021  HB2 GLU   259      57.947  47.377  47.171  1.00  0.00           H  
ATOM   4022  HB3 GLU   259      56.451  47.873  47.899  1.00  0.00           H  
ATOM   4023  CG  GLU   259      57.652  46.723  49.306  1.00  0.00           C  
ATOM   4024  HG2 GLU   259      56.837  46.167  49.769  1.00  0.00           H  
ATOM   4025  HG3 GLU   259      58.478  46.012  49.329  1.00  0.00           H  
ATOM   4026  CD  GLU   259      57.898  47.972  50.165  1.00  0.00           C  
ATOM   4027  OE1 GLU   259      57.622  47.932  51.405  1.00  0.00           O  
ATOM   4028  OE2 GLU   259      58.333  49.000  49.577  1.00  0.00           O  
ATOM   4029  C   GLU   259      57.424  44.537  47.097  1.00  0.00           C  
ATOM   4030  O   GLU   259      57.242  43.638  47.866  1.00  0.00           O  
ATOM   4031  N   ARG   260      58.479  44.458  46.235  1.00  0.00           N  
ATOM   4032  H   ARG   260      58.769  45.263  45.698  1.00  0.00           H  
ATOM   4033  CA  ARG   260      59.388  43.318  46.052  1.00  0.00           C  
ATOM   4034  HA  ARG   260      59.235  42.670  46.915  1.00  0.00           H  
ATOM   4035  CB  ARG   260      58.959  42.643  44.788  1.00  0.00           C  
ATOM   4036  HB2 ARG   260      58.966  43.315  43.930  1.00  0.00           H  
ATOM   4037  HB3 ARG   260      59.709  41.898  44.525  1.00  0.00           H  
ATOM   4038  CG  ARG   260      57.772  41.730  45.001  1.00  0.00           C  
ATOM   4039  HG2 ARG   260      56.947  42.350  45.352  1.00  0.00           H  
ATOM   4040  HG3 ARG   260      57.447  41.423  44.007  1.00  0.00           H  
ATOM   4041  CD  ARG   260      57.929  40.383  45.811  1.00  0.00           C  
ATOM   4042  HD2 ARG   260      58.529  39.662  45.255  1.00  0.00           H  
ATOM   4043  HD3 ARG   260      58.470  40.704  46.701  1.00  0.00           H  
ATOM   4044  NE  ARG   260      56.672  39.706  46.013  1.00  0.00           N  
ATOM   4045  HE  ARG   260      56.254  39.295  45.191  1.00  0.00           H  
ATOM   4046  CZ  ARG   260      55.842  39.825  47.044  1.00  0.00           C  
ATOM   4047  NH1 ARG   260      56.066  40.524  48.135  1.00  0.00           N  
ATOM   4048 HH11 ARG   260      56.970  40.960  48.246  1.00  0.00           H  
ATOM   4049 HH12 ARG   260      55.294  40.638  48.776  1.00  0.00           H  
ATOM   4050  NH2 ARG   260      54.775  39.065  47.065  1.00  0.00           N  
ATOM   4051 HH21 ARG   260      54.653  38.453  46.272  1.00  0.00           H  
ATOM   4052 HH22 ARG   260      54.180  39.018  47.880  1.00  0.00           H  
ATOM   4053  C   ARG   260      60.832  43.785  45.956  1.00  0.00           C  
ATOM   4054  O   ARG   260      61.189  44.541  45.070  1.00  0.00           O  
ATOM   4055  N   ALA   261      61.695  43.362  46.851  1.00  0.00           N  
ATOM   4056  H   ALA   261      61.280  42.960  47.679  1.00  0.00           H  
ATOM   4057  CA  ALA   261      63.134  43.264  46.566  1.00  0.00           C  
ATOM   4058  HA  ALA   261      63.474  44.262  46.844  1.00  0.00           H  
ATOM   4059  CB  ALA   261      63.722  42.257  47.647  1.00  0.00           C  
ATOM   4060  HB1 ALA   261      63.648  41.239  47.264  1.00  0.00           H  
ATOM   4061  HB2 ALA   261      64.771  42.537  47.741  1.00  0.00           H  
ATOM   4062  HB3 ALA   261      63.365  42.391  48.668  1.00  0.00           H  
ATOM   4063  C   ALA   261      63.646  42.888  45.161  1.00  0.00           C  
ATOM   4064  O   ALA   261      62.872  42.311  44.319  1.00  0.00           O  
ATOM   4065  N   PRO   262      64.904  43.120  44.789  1.00  0.00           N  
ATOM   4066  CD  PRO   262      65.974  43.857  45.437  1.00  0.00           C  
ATOM   4067  HD2 PRO   262      66.675  43.332  46.086  1.00  0.00           H  
ATOM   4068  HD3 PRO   262      65.536  44.672  46.014  1.00  0.00           H  
ATOM   4069  CG  PRO   262      66.867  44.489  44.333  1.00  0.00           C  
ATOM   4070  HG2 PRO   262      67.836  44.794  44.729  1.00  0.00           H  
ATOM   4071  HG3 PRO   262      66.409  45.403  43.954  1.00  0.00           H  
ATOM   4072  CB  PRO   262      66.881  43.322  43.340  1.00  0.00           C  
ATOM   4073  HB2 PRO   262      67.560  42.537  43.674  1.00  0.00           H  
ATOM   4074  HB3 PRO   262      67.209  43.648  42.353  1.00  0.00           H  
ATOM   4075  CA  PRO   262      65.440  42.781  43.459  1.00  0.00           C  
ATOM   4076  HA  PRO   262      64.878  43.300  42.682  1.00  0.00           H  
ATOM   4077  C   PRO   262      65.365  41.312  43.118  1.00  0.00           C  
ATOM   4078  O   PRO   262      65.739  40.514  43.952  1.00  0.00           O  
ATOM   4079  N   GLY   263      65.094  40.904  41.853  1.00  0.00           N  
ATOM   4080  H   GLY   263      64.883  41.653  41.210  1.00  0.00           H  
ATOM   4081  CA  GLY   263      65.008  39.492  41.353  1.00  0.00           C  
ATOM   4082  HA2 GLY   263      65.106  39.527  40.268  1.00  0.00           H  
ATOM   4083  HA3 GLY   263      65.862  38.892  41.668  1.00  0.00           H  
ATOM   4084  C   GLY   263      63.779  38.656  41.891  1.00  0.00           C  
ATOM   4085  O   GLY   263      63.960  37.466  41.687  1.00  0.00           O  
ATOM   4086  N   GLN   264      62.767  39.210  42.397  1.00  0.00           N  
ATOM   4087  H   GLN   264      62.691  40.217  42.385  1.00  0.00           H  
ATOM   4088  CA  GLN   264      61.621  38.546  43.082  1.00  0.00           C  
ATOM   4089  HA  GLN   264      61.789  37.470  43.073  1.00  0.00           H  
ATOM   4090  CB  GLN   264      61.387  39.086  44.473  1.00  0.00           C  
ATOM   4091  HB2 GLN   264      61.044  40.118  44.400  1.00  0.00           H  
ATOM   4092  HB3 GLN   264      60.607  38.570  45.033  1.00  0.00           H  
ATOM   4093  CG  GLN   264      62.652  38.950  45.358  1.00  0.00           C  
ATOM   4094  HG2 GLN   264      63.257  38.073  45.129  1.00  0.00           H  
ATOM   4095  HG3 GLN   264      63.289  39.813  45.159  1.00  0.00           H  
ATOM   4096  CD  GLN   264      62.323  38.949  46.826  1.00  0.00           C  
ATOM   4097  OE1 GLN   264      61.140  38.983  47.243  1.00  0.00           O  
ATOM   4098  NE2 GLN   264      63.362  38.787  47.629  1.00  0.00           N  
ATOM   4099 HE21 GLN   264      63.218  38.481  48.581  1.00  0.00           H  
ATOM   4100 HE22 GLN   264      64.304  38.813  47.266  1.00  0.00           H  
ATOM   4101  C   GLN   264      60.321  38.826  42.309  1.00  0.00           C  
ATOM   4102  O   GLN   264      60.154  39.967  41.826  1.00  0.00           O  
ATOM   4103  N   PRO   265      59.461  37.820  42.217  1.00  0.00           N  
ATOM   4104  CD  PRO   265      59.580  36.474  42.818  1.00  0.00           C  
ATOM   4105  HD2 PRO   265      59.867  36.550  43.867  1.00  0.00           H  
ATOM   4106  HD3 PRO   265      60.287  35.889  42.229  1.00  0.00           H  
ATOM   4107  CG  PRO   265      58.164  35.893  42.816  1.00  0.00           C  
ATOM   4108  HG2 PRO   265      57.567  36.423  43.558  1.00  0.00           H  
ATOM   4109  HG3 PRO   265      58.365  34.827  42.928  1.00  0.00           H  
ATOM   4110  CB  PRO   265      57.700  36.335  41.418  1.00  0.00           C  
ATOM   4111  HB2 PRO   265      56.616  36.370  41.306  1.00  0.00           H  
ATOM   4112  HB3 PRO   265      58.147  35.800  40.580  1.00  0.00           H  
ATOM   4113  CA  PRO   265      58.240  37.821  41.436  1.00  0.00           C  
ATOM   4114  HA  PRO   265      58.478  38.076  40.403  1.00  0.00           H  
ATOM   4115  C   PRO   265      57.142  38.761  41.974  1.00  0.00           C  
ATOM   4116  O   PRO   265      56.939  38.862  43.198  1.00  0.00           O  
ATOM   4117  N   ASP   266      56.260  39.248  41.105  1.00  0.00           N  
ATOM   4118  H   ASP   266      56.405  38.943  40.153  1.00  0.00           H  
ATOM   4119  CA  ASP   266      54.984  39.865  41.501  1.00  0.00           C  
ATOM   4120  HA  ASP   266      55.091  40.665  42.233  1.00  0.00           H  
ATOM   4121  CB  ASP   266      54.242  40.576  40.305  1.00  0.00           C  
ATOM   4122  HB2 ASP   266      54.015  39.857  39.517  1.00  0.00           H  
ATOM   4123  HB3 ASP   266      53.254  40.797  40.709  1.00  0.00           H  
ATOM   4124  CG  ASP   266      54.831  41.878  39.885  1.00  0.00           C  
ATOM   4125  OD1 ASP   266      54.567  42.371  38.757  1.00  0.00           O  
ATOM   4126  OD2 ASP   266      55.573  42.545  40.667  1.00  0.00           O  
ATOM   4127  C   ASP   266      54.068  38.909  42.231  1.00  0.00           C  
ATOM   4128  O   ASP   266      54.099  37.664  42.017  1.00  0.00           O  
ATOM   4129  N   ARG   267      53.218  39.459  43.086  1.00  0.00           N  
ATOM   4130  H   ARG   267      53.430  40.416  43.328  1.00  0.00           H  
ATOM   4131  CA  ARG   267      52.081  38.892  43.597  1.00  0.00           C  
ATOM   4132  HA  ARG   267      52.350  37.944  44.063  1.00  0.00           H  
ATOM   4133  CB  ARG   267      51.421  39.842  44.614  1.00  0.00           C  
ATOM   4134  HB2 ARG   267      52.149  40.136  45.371  1.00  0.00           H  
ATOM   4135  HB3 ARG   267      51.170  40.747  44.061  1.00  0.00           H  
ATOM   4136  CG  ARG   267      50.214  39.199  45.323  1.00  0.00           C  
ATOM   4137  HG2 ARG   267      49.484  38.852  44.592  1.00  0.00           H  
ATOM   4138  HG3 ARG   267      50.440  38.277  45.859  1.00  0.00           H  
ATOM   4139  CD  ARG   267      49.495  40.146  46.296  1.00  0.00           C  
ATOM   4140  HD2 ARG   267      50.252  40.600  46.936  1.00  0.00           H  
ATOM   4141  HD3 ARG   267      49.040  40.959  45.729  1.00  0.00           H  
ATOM   4142  NE  ARG   267      48.428  39.404  47.009  1.00  0.00           N  
ATOM   4143  HE  ARG   267      48.749  38.943  47.848  1.00  0.00           H  
ATOM   4144  CZ  ARG   267      47.200  39.250  46.655  1.00  0.00           C  
ATOM   4145  NH1 ARG   267      46.699  39.803  45.605  1.00  0.00           N  
ATOM   4146 HH11 ARG   267      47.275  40.474  45.117  1.00  0.00           H  
ATOM   4147 HH12 ARG   267      45.714  39.663  45.429  1.00  0.00           H  
ATOM   4148  NH2 ARG   267      46.547  38.404  47.325  1.00  0.00           N  
ATOM   4149 HH21 ARG   267      47.082  37.897  48.015  1.00  0.00           H  
ATOM   4150 HH22 ARG   267      45.619  38.032  47.178  1.00  0.00           H  
ATOM   4151  C   ARG   267      51.103  38.450  42.473  1.00  0.00           C  
ATOM   4152  O   ARG   267      50.790  39.316  41.611  1.00  0.00           O  
ATOM   4153  N   THR   268      50.589  37.206  42.459  1.00  0.00           N  
ATOM   4154  H   THR   268      51.072  36.580  43.087  1.00  0.00           H  
ATOM   4155  CA  THR   268      49.726  36.626  41.434  1.00  0.00           C  
ATOM   4156  HA  THR   268      49.642  37.430  40.702  1.00  0.00           H  
ATOM   4157  CB  THR   268      50.395  35.383  40.653  1.00  0.00           C  
ATOM   4158  HB  THR   268      51.445  35.638  40.512  1.00  0.00           H  
ATOM   4159  CG2 THR   268      50.202  34.026  41.223  1.00  0.00           C  
ATOM   4160 HG21 THR   268      50.447  33.936  42.281  1.00  0.00           H  
ATOM   4161 HG22 THR   268      49.152  33.743  41.300  1.00  0.00           H  
ATOM   4162 HG23 THR   268      50.695  33.216  40.685  1.00  0.00           H  
ATOM   4163  OG1 THR   268      49.706  35.359  39.415  1.00  0.00           O  
ATOM   4164  HG1 THR   268      49.682  36.210  38.970  1.00  0.00           H  
ATOM   4165  C   THR   268      48.303  36.311  41.972  1.00  0.00           C  
ATOM   4166  O   THR   268      48.125  36.258  43.186  1.00  0.00           O  
ATOM   4167  N   SER   269      47.331  36.183  41.039  1.00  0.00           N  
ATOM   4168  H   SER   269      47.627  36.395  40.097  1.00  0.00           H  
ATOM   4169  CA  SER   269      46.157  35.362  41.288  1.00  0.00           C  
ATOM   4170  HA  SER   269      46.477  34.612  42.012  1.00  0.00           H  
ATOM   4171  CB  SER   269      45.151  36.214  42.044  1.00  0.00           C  
ATOM   4172  HB2 SER   269      45.523  36.596  42.994  1.00  0.00           H  
ATOM   4173  HB3 SER   269      44.941  37.094  41.437  1.00  0.00           H  
ATOM   4174  OG  SER   269      43.985  35.521  42.285  1.00  0.00           O  
ATOM   4175  HG  SER   269      43.230  36.053  42.024  1.00  0.00           H  
ATOM   4176  C   SER   269      45.609  34.751  39.972  1.00  0.00           C  
ATOM   4177  O   SER   269      44.986  35.450  39.182  1.00  0.00           O  
ATOM   4178  N   TYR   270      45.871  33.428  39.714  1.00  0.00           N  
ATOM   4179  H   TYR   270      46.482  32.901  40.322  1.00  0.00           H  
ATOM   4180  CA  TYR   270      44.939  32.716  38.813  1.00  0.00           C  
ATOM   4181  HA  TYR   270      44.798  33.332  37.926  1.00  0.00           H  
ATOM   4182  CB  TYR   270      45.701  31.421  38.330  1.00  0.00           C  
ATOM   4183  HB2 TYR   270      46.441  31.772  37.612  1.00  0.00           H  
ATOM   4184  HB3 TYR   270      46.273  30.979  39.146  1.00  0.00           H  
ATOM   4185  CG  TYR   270      44.865  30.287  37.760  1.00  0.00           C  
ATOM   4186  CD1 TYR   270      44.383  30.437  36.457  1.00  0.00           C  
ATOM   4187  HD1 TYR   270      44.629  31.292  35.845  1.00  0.00           H  
ATOM   4188  CE1 TYR   270      43.472  29.394  36.015  1.00  0.00           C  
ATOM   4189  HE1 TYR   270      43.047  29.488  35.026  1.00  0.00           H  
ATOM   4190  CZ  TYR   270      43.102  28.335  36.875  1.00  0.00           C  
ATOM   4191  OH  TYR   270      42.221  27.413  36.323  1.00  0.00           O  
ATOM   4192  HH  TYR   270      41.608  26.990  36.929  1.00  0.00           H  
ATOM   4193  CE2 TYR   270      43.647  28.248  38.186  1.00  0.00           C  
ATOM   4194  HE2 TYR   270      43.407  27.392  38.799  1.00  0.00           H  
ATOM   4195  CD2 TYR   270      44.538  29.225  38.592  1.00  0.00           C  
ATOM   4196  HD2 TYR   270      45.005  29.160  39.564  1.00  0.00           H  
ATOM   4197  C   TYR   270      43.485  32.447  39.309  1.00  0.00           C  
ATOM   4198  O   TYR   270      43.283  31.908  40.411  1.00  0.00           O  
ATOM   4199  N   VAL   271      42.493  32.735  38.443  1.00  0.00           N  
ATOM   4200  H   VAL   271      42.673  33.029  37.494  1.00  0.00           H  
ATOM   4201  CA  VAL   271      41.070  32.577  38.884  1.00  0.00           C  
ATOM   4202  HA  VAL   271      41.080  31.749  39.592  1.00  0.00           H  
ATOM   4203  CB  VAL   271      40.612  34.046  39.332  1.00  0.00           C  
ATOM   4204  HB  VAL   271      40.688  34.681  38.450  1.00  0.00           H  
ATOM   4205  CG1 VAL   271      39.154  34.023  39.805  1.00  0.00           C  
ATOM   4206 HG11 VAL   271      38.466  33.857  38.976  1.00  0.00           H  
ATOM   4207 HG12 VAL   271      38.982  33.233  40.536  1.00  0.00           H  
ATOM   4208 HG13 VAL   271      38.796  34.915  40.318  1.00  0.00           H  
ATOM   4209  CG2 VAL   271      41.492  34.589  40.499  1.00  0.00           C  
ATOM   4210 HG21 VAL   271      42.464  34.969  40.186  1.00  0.00           H  
ATOM   4211 HG22 VAL   271      40.972  35.387  41.029  1.00  0.00           H  
ATOM   4212 HG23 VAL   271      41.733  33.821  41.235  1.00  0.00           H  
ATOM   4213  C   VAL   271      40.197  32.090  37.794  1.00  0.00           C  
ATOM   4214  O   VAL   271      40.470  32.383  36.620  1.00  0.00           O  
ATOM   4215  N   THR   272      39.069  31.466  38.140  1.00  0.00           N  
ATOM   4216  H   THR   272      39.021  31.188  39.110  1.00  0.00           H  
ATOM   4217  CA  THR   272      37.855  31.122  37.356  1.00  0.00           C  
ATOM   4218  HA  THR   272      38.020  31.400  36.315  1.00  0.00           H  
ATOM   4219  CB  THR   272      37.653  29.621  37.391  1.00  0.00           C  
ATOM   4220  HB  THR   272      38.044  29.265  38.344  1.00  0.00           H  
ATOM   4221  CG2 THR   272      36.314  28.930  37.105  1.00  0.00           C  
ATOM   4222 HG21 THR   272      35.851  29.256  36.173  1.00  0.00           H  
ATOM   4223 HG22 THR   272      36.325  27.840  37.096  1.00  0.00           H  
ATOM   4224 HG23 THR   272      35.594  29.214  37.872  1.00  0.00           H  
ATOM   4225  OG1 THR   272      38.558  28.892  36.577  1.00  0.00           O  
ATOM   4226  HG1 THR   272      39.322  29.430  36.357  1.00  0.00           H  
ATOM   4227  C   THR   272      36.609  31.879  37.789  1.00  0.00           C  
ATOM   4228  O   THR   272      36.286  31.887  38.983  1.00  0.00           O  
ATOM   4229  N   PHE   273      35.819  32.345  36.766  1.00  0.00           N  
ATOM   4230  H   PHE   273      35.943  32.263  35.767  1.00  0.00           H  
ATOM   4231  CA  PHE   273      34.607  33.084  37.063  1.00  0.00           C  
ATOM   4232  HA  PHE   273      34.386  33.075  38.130  1.00  0.00           H  
ATOM   4233  CB  PHE   273      34.875  34.575  36.740  1.00  0.00           C  
ATOM   4234  HB2 PHE   273      34.858  34.617  35.651  1.00  0.00           H  
ATOM   4235  HB3 PHE   273      34.052  35.164  37.145  1.00  0.00           H  
ATOM   4236  CG  PHE   273      36.224  35.175  37.204  1.00  0.00           C  
ATOM   4237  CD1 PHE   273      37.377  35.198  36.410  1.00  0.00           C  
ATOM   4238  HD1 PHE   273      37.292  34.852  35.390  1.00  0.00           H  
ATOM   4239  CE1 PHE   273      38.465  36.053  36.716  1.00  0.00           C  
ATOM   4240  HE1 PHE   273      39.211  36.190  35.947  1.00  0.00           H  
ATOM   4241  CZ  PHE   273      38.477  36.711  37.931  1.00  0.00           C  
ATOM   4242  HZ  PHE   273      39.276  37.354  38.270  1.00  0.00           H  
ATOM   4243  CE2 PHE   273      37.371  36.566  38.803  1.00  0.00           C  
ATOM   4244  HE2 PHE   273      37.380  37.094  39.746  1.00  0.00           H  
ATOM   4245  CD2 PHE   273      36.285  35.755  38.487  1.00  0.00           C  
ATOM   4246  HD2 PHE   273      35.500  35.565  39.204  1.00  0.00           H  
ATOM   4247  C   PHE   273      33.383  32.545  36.297  1.00  0.00           C  
ATOM   4248  O   PHE   273      33.522  32.190  35.094  1.00  0.00           O  
ATOM   4249  N   LEU   274      32.186  32.748  36.885  1.00  0.00           N  
ATOM   4250  H   LEU   274      32.278  33.245  37.760  1.00  0.00           H  
ATOM   4251  CA  LEU   274      30.844  32.209  36.564  1.00  0.00           C  
ATOM   4252  HA  LEU   274      30.797  31.908  35.518  1.00  0.00           H  
ATOM   4253  CB  LEU   274      30.473  30.919  37.382  1.00  0.00           C  
ATOM   4254  HB2 LEU   274      30.537  31.145  38.446  1.00  0.00           H  
ATOM   4255  HB3 LEU   274      29.400  30.767  37.264  1.00  0.00           H  
ATOM   4256  CG  LEU   274      31.194  29.588  36.923  1.00  0.00           C  
ATOM   4257  HG  LEU   274      31.334  29.554  35.843  1.00  0.00           H  
ATOM   4258  CD1 LEU   274      32.582  29.482  37.559  1.00  0.00           C  
ATOM   4259 HD11 LEU   274      33.361  30.121  37.143  1.00  0.00           H  
ATOM   4260 HD12 LEU   274      32.535  29.583  38.643  1.00  0.00           H  
ATOM   4261 HD13 LEU   274      32.898  28.442  37.469  1.00  0.00           H  
ATOM   4262  CD2 LEU   274      30.381  28.445  37.386  1.00  0.00           C  
ATOM   4263 HD21 LEU   274      29.336  28.345  37.094  1.00  0.00           H  
ATOM   4264 HD22 LEU   274      30.736  27.461  37.079  1.00  0.00           H  
ATOM   4265 HD23 LEU   274      30.337  28.580  38.467  1.00  0.00           H  
ATOM   4266  C   LEU   274      29.798  33.296  36.630  1.00  0.00           C  
ATOM   4267  O   LEU   274      29.715  34.003  37.644  1.00  0.00           O  
ATOM   4268  N   ASP   275      29.017  33.480  35.624  1.00  0.00           N  
ATOM   4269  H   ASP   275      29.165  32.883  34.823  1.00  0.00           H  
ATOM   4270  CA  ASP   275      28.101  34.541  35.335  1.00  0.00           C  
ATOM   4271  HA  ASP   275      27.788  34.905  36.314  1.00  0.00           H  
ATOM   4272  CB  ASP   275      28.773  35.695  34.610  1.00  0.00           C  
ATOM   4273  HB2 ASP   275      29.787  35.827  34.987  1.00  0.00           H  
ATOM   4274  HB3 ASP   275      28.997  35.293  33.622  1.00  0.00           H  
ATOM   4275  CG  ASP   275      27.981  37.042  34.611  1.00  0.00           C  
ATOM   4276  OD1 ASP   275      27.029  37.107  35.393  1.00  0.00           O  
ATOM   4277  OD2 ASP   275      28.406  38.025  34.008  1.00  0.00           O  
ATOM   4278  C   ASP   275      26.844  34.087  34.554  1.00  0.00           C  
ATOM   4279  O   ASP   275      26.809  32.900  34.114  1.00  0.00           O  
ATOM   4280  N   SER   276      25.817  34.909  34.499  1.00  0.00           N  
ATOM   4281  H   SER   276      25.955  35.868  34.784  1.00  0.00           H  
ATOM   4282  CA  SER   276      24.685  34.741  33.697  1.00  0.00           C  
ATOM   4283  HA  SER   276      24.319  33.735  33.905  1.00  0.00           H  
ATOM   4284  CB  SER   276      23.601  35.817  34.062  1.00  0.00           C  
ATOM   4285  HB2 SER   276      24.005  36.827  34.132  1.00  0.00           H  
ATOM   4286  HB3 SER   276      22.756  35.787  33.375  1.00  0.00           H  
ATOM   4287  OG  SER   276      23.087  35.637  35.353  1.00  0.00           O  
ATOM   4288  HG  SER   276      22.146  35.462  35.291  1.00  0.00           H  
ATOM   4289  C   SER   276      25.050  35.041  32.270  1.00  0.00           C  
ATOM   4290  O   SER   276      26.104  35.653  32.020  1.00  0.00           O  
ATOM   4291  N   ASP   277      24.294  34.543  31.336  1.00  0.00           N  
ATOM   4292  H   ASP   277      23.411  34.106  31.561  1.00  0.00           H  
ATOM   4293  CA  ASP   277      24.447  34.947  29.927  1.00  0.00           C  
ATOM   4294  HA  ASP   277      25.497  34.933  29.635  1.00  0.00           H  
ATOM   4295  CB  ASP   277      23.592  33.990  29.048  1.00  0.00           C  
ATOM   4296  HB2 ASP   277      23.957  33.018  29.380  1.00  0.00           H  
ATOM   4297  HB3 ASP   277      22.566  34.050  29.413  1.00  0.00           H  
ATOM   4298  CG  ASP   277      23.727  34.206  27.532  1.00  0.00           C  
ATOM   4299  OD1 ASP   277      22.791  33.747  26.798  1.00  0.00           O  
ATOM   4300  OD2 ASP   277      24.697  34.789  27.072  1.00  0.00           O  
ATOM   4301  C   ASP   277      24.066  36.443  29.769  1.00  0.00           C  
ATOM   4302  O   ASP   277      23.482  37.077  30.685  1.00  0.00           O  
ATOM   4303  N   LEU   278      24.467  37.106  28.712  1.00  0.00           N  
ATOM   4304  H   LEU   278      25.046  36.598  28.058  1.00  0.00           H  
ATOM   4305  CA  LEU   278      24.309  38.635  28.594  1.00  0.00           C  
ATOM   4306  HA  LEU   278      24.876  39.012  29.445  1.00  0.00           H  
ATOM   4307  CB  LEU   278      25.107  39.112  27.391  1.00  0.00           C  
ATOM   4308  HB2 LEU   278      26.072  38.637  27.569  1.00  0.00           H  
ATOM   4309  HB3 LEU   278      24.731  38.758  26.431  1.00  0.00           H  
ATOM   4310  CG  LEU   278      25.180  40.653  27.294  1.00  0.00           C  
ATOM   4311  HG  LEU   278      24.150  41.008  27.269  1.00  0.00           H  
ATOM   4312  CD1 LEU   278      25.847  41.256  28.523  1.00  0.00           C  
ATOM   4313 HD11 LEU   278      26.060  42.294  28.269  1.00  0.00           H  
ATOM   4314 HD12 LEU   278      25.088  41.293  29.305  1.00  0.00           H  
ATOM   4315 HD13 LEU   278      26.753  40.750  28.857  1.00  0.00           H  
ATOM   4316  CD2 LEU   278      26.004  41.052  26.076  1.00  0.00           C  
ATOM   4317 HD21 LEU   278      26.161  42.129  26.017  1.00  0.00           H  
ATOM   4318 HD22 LEU   278      26.898  40.432  26.011  1.00  0.00           H  
ATOM   4319 HD23 LEU   278      25.418  40.760  25.205  1.00  0.00           H  
ATOM   4320  C   LEU   278      22.910  39.234  28.575  1.00  0.00           C  
ATOM   4321  O   LEU   278      22.677  40.217  29.203  1.00  0.00           O  
ATOM   4322  N   THR   279      22.035  38.695  27.762  1.00  0.00           N  
ATOM   4323  H   THR   279      22.407  37.913  27.242  1.00  0.00           H  
ATOM   4324  CA  THR   279      20.581  38.959  27.725  1.00  0.00           C  
ATOM   4325  HA  THR   279      20.562  40.046  27.651  1.00  0.00           H  
ATOM   4326  CB  THR   279      19.795  38.322  26.623  1.00  0.00           C  
ATOM   4327  HB  THR   279      18.730  38.429  26.828  1.00  0.00           H  
ATOM   4328  CG2 THR   279      20.130  39.149  25.375  1.00  0.00           C  
ATOM   4329 HG21 THR   279      19.769  40.165  25.535  1.00  0.00           H  
ATOM   4330 HG22 THR   279      21.202  39.188  25.182  1.00  0.00           H  
ATOM   4331 HG23 THR   279      19.639  38.702  24.510  1.00  0.00           H  
ATOM   4332  OG1 THR   279      20.067  37.021  26.542  1.00  0.00           O  
ATOM   4333  HG1 THR   279      19.987  36.664  25.654  1.00  0.00           H  
ATOM   4334  C   THR   279      19.947  38.442  29.019  1.00  0.00           C  
ATOM   4335  O   THR   279      18.787  38.793  29.265  1.00  0.00           O  
ATOM   4336  N   GLY   280      20.564  37.655  29.924  1.00  0.00           N  
ATOM   4337  H   GLY   280      21.559  37.482  29.916  1.00  0.00           H  
ATOM   4338  CA  GLY   280      19.953  37.101  31.135  1.00  0.00           C  
ATOM   4339  HA2 GLY   280      18.994  36.626  30.925  1.00  0.00           H  
ATOM   4340  HA3 GLY   280      20.503  36.348  31.700  1.00  0.00           H  
ATOM   4341  C   GLY   280      19.584  38.180  32.218  1.00  0.00           C  
ATOM   4342  O   GLY   280      20.470  38.972  32.608  1.00  0.00           O  
ATOM   4343  N   THR   281      18.370  38.051  32.752  1.00  0.00           N  
ATOM   4344  H   THR   281      17.755  37.349  32.367  1.00  0.00           H  
ATOM   4345  CA  THR   281      17.876  38.875  33.878  1.00  0.00           C  
ATOM   4346  HA  THR   281      18.277  39.888  33.879  1.00  0.00           H  
ATOM   4347  CB  THR   281      16.351  38.771  33.898  1.00  0.00           C  
ATOM   4348  HB  THR   281      16.132  37.713  34.039  1.00  0.00           H  
ATOM   4349  CG2 THR   281      15.643  39.728  34.802  1.00  0.00           C  
ATOM   4350 HG21 THR   281      15.705  39.165  35.733  1.00  0.00           H  
ATOM   4351 HG22 THR   281      16.132  40.701  34.843  1.00  0.00           H  
ATOM   4352 HG23 THR   281      14.617  39.735  34.435  1.00  0.00           H  
ATOM   4353  OG1 THR   281      15.837  39.168  32.676  1.00  0.00           O  
ATOM   4354  HG1 THR   281      16.119  38.506  32.041  1.00  0.00           H  
ATOM   4355  C   THR   281      18.361  38.187  35.155  1.00  0.00           C  
ATOM   4356  O   THR   281      18.351  36.958  35.286  1.00  0.00           O  
ATOM   4357  N   VAL   282      18.741  38.982  36.145  1.00  0.00           N  
ATOM   4358  H   VAL   282      18.788  39.967  35.927  1.00  0.00           H  
ATOM   4359  CA  VAL   282      18.944  38.615  37.524  1.00  0.00           C  
ATOM   4360  HA  VAL   282      19.058  37.536  37.624  1.00  0.00           H  
ATOM   4361  CB  VAL   282      20.134  39.297  38.180  1.00  0.00           C  
ATOM   4362  HB  VAL   282      20.282  38.928  39.195  1.00  0.00           H  
ATOM   4363  CG1 VAL   282      21.364  38.923  37.406  1.00  0.00           C  
ATOM   4364 HG11 VAL   282      21.648  37.895  37.629  1.00  0.00           H  
ATOM   4365 HG12 VAL   282      21.118  38.999  36.346  1.00  0.00           H  
ATOM   4366 HG13 VAL   282      22.176  39.588  37.699  1.00  0.00           H  
ATOM   4367  CG2 VAL   282      20.004  40.807  38.318  1.00  0.00           C  
ATOM   4368 HG21 VAL   282      19.011  41.076  38.679  1.00  0.00           H  
ATOM   4369 HG22 VAL   282      20.800  41.137  38.986  1.00  0.00           H  
ATOM   4370 HG23 VAL   282      20.171  41.207  37.318  1.00  0.00           H  
ATOM   4371  C   VAL   282      17.689  38.852  38.267  1.00  0.00           C  
ATOM   4372  O   VAL   282      16.865  39.726  37.872  1.00  0.00           O  
ATOM   4373  N   TYR   283      17.560  38.115  39.336  1.00  0.00           N  
ATOM   4374  H   TYR   283      18.340  37.497  39.508  1.00  0.00           H  
ATOM   4375  CA  TYR   283      16.298  38.028  40.116  1.00  0.00           C  
ATOM   4376  HA  TYR   283      15.517  38.763  39.924  1.00  0.00           H  
ATOM   4377  CB  TYR   283      15.699  36.587  39.882  1.00  0.00           C  
ATOM   4378  HB2 TYR   283      16.586  35.956  39.952  1.00  0.00           H  
ATOM   4379  HB3 TYR   283      15.062  36.189  40.673  1.00  0.00           H  
ATOM   4380  CG  TYR   283      14.997  36.296  38.592  1.00  0.00           C  
ATOM   4381  CD1 TYR   283      15.681  36.386  37.379  1.00  0.00           C  
ATOM   4382  HD1 TYR   283      16.711  36.710  37.362  1.00  0.00           H  
ATOM   4383  CE1 TYR   283      15.047  36.110  36.167  1.00  0.00           C  
ATOM   4384  HE1 TYR   283      15.636  36.085  35.262  1.00  0.00           H  
ATOM   4385  CZ  TYR   283      13.714  35.829  36.037  1.00  0.00           C  
ATOM   4386  OH  TYR   283      13.084  35.711  34.840  1.00  0.00           O  
ATOM   4387  HH  TYR   283      13.770  35.593  34.179  1.00  0.00           H  
ATOM   4388  CE2 TYR   283      12.998  35.771  37.281  1.00  0.00           C  
ATOM   4389  HE2 TYR   283      11.962  35.466  37.264  1.00  0.00           H  
ATOM   4390  CD2 TYR   283      13.610  35.939  38.532  1.00  0.00           C  
ATOM   4391  HD2 TYR   283      13.005  35.845  39.421  1.00  0.00           H  
ATOM   4392  C   TYR   283      16.513  38.313  41.581  1.00  0.00           C  
ATOM   4393  O   TYR   283      17.637  38.348  42.064  1.00  0.00           O  
ATOM   4394  N   ARG   284      15.411  38.347  42.277  1.00  0.00           N  
ATOM   4395  H   ARG   284      14.544  38.125  41.807  1.00  0.00           H  
ATOM   4396  CA  ARG   284      15.245  38.463  43.720  1.00  0.00           C  
ATOM   4397  HA  ARG   284      16.164  38.115  44.191  1.00  0.00           H  
ATOM   4398  CB  ARG   284      15.002  39.963  44.099  1.00  0.00           C  
ATOM   4399  HB2 ARG   284      15.949  40.434  44.362  1.00  0.00           H  
ATOM   4400  HB3 ARG   284      14.542  40.467  43.249  1.00  0.00           H  
ATOM   4401  CG  ARG   284      14.077  40.229  45.306  1.00  0.00           C  
ATOM   4402  HG2 ARG   284      13.062  39.846  45.201  1.00  0.00           H  
ATOM   4403  HG3 ARG   284      14.435  39.717  46.200  1.00  0.00           H  
ATOM   4404  CD  ARG   284      13.865  41.661  45.505  1.00  0.00           C  
ATOM   4405  HD2 ARG   284      14.805  42.212  45.474  1.00  0.00           H  
ATOM   4406  HD3 ARG   284      13.168  42.125  44.808  1.00  0.00           H  
ATOM   4407  NE  ARG   284      13.222  41.895  46.838  1.00  0.00           N  
ATOM   4408  HE  ARG   284      12.229  41.994  46.680  1.00  0.00           H  
ATOM   4409  CZ  ARG   284      13.779  42.112  48.009  1.00  0.00           C  
ATOM   4410  NH1 ARG   284      15.037  41.973  48.200  1.00  0.00           N  
ATOM   4411 HH11 ARG   284      15.607  41.674  47.422  1.00  0.00           H  
ATOM   4412 HH12 ARG   284      15.417  42.064  49.132  1.00  0.00           H  
ATOM   4413  NH2 ARG   284      13.105  42.387  49.118  1.00  0.00           N  
ATOM   4414 HH21 ARG   284      12.117  42.572  49.026  1.00  0.00           H  
ATOM   4415 HH22 ARG   284      13.639  42.602  49.948  1.00  0.00           H  
ATOM   4416  C   ARG   284      14.115  37.416  44.111  1.00  0.00           C  
ATOM   4417  O   ARG   284      13.222  37.241  43.361  1.00  0.00           O  
ATOM   4418  N   PHE   285      14.192  36.798  45.281  1.00  0.00           N  
ATOM   4419  H   PHE   285      15.046  36.927  45.806  1.00  0.00           H  
ATOM   4420  CA  PHE   285      13.093  36.051  45.896  1.00  0.00           C  
ATOM   4421  HA  PHE   285      12.651  35.365  45.174  1.00  0.00           H  
ATOM   4422  CB  PHE   285      13.649  35.221  47.065  1.00  0.00           C  
ATOM   4423  HB2 PHE   285      14.329  35.833  47.658  1.00  0.00           H  
ATOM   4424  HB3 PHE   285      12.829  34.958  47.733  1.00  0.00           H  
ATOM   4425  CG  PHE   285      14.255  33.844  46.845  1.00  0.00           C  
ATOM   4426  CD1 PHE   285      14.997  33.560  45.682  1.00  0.00           C  
ATOM   4427  HD1 PHE   285      15.037  34.310  44.906  1.00  0.00           H  
ATOM   4428  CE1 PHE   285      15.461  32.269  45.385  1.00  0.00           C  
ATOM   4429  HE1 PHE   285      15.917  31.997  44.444  1.00  0.00           H  
ATOM   4430  CZ  PHE   285      15.305  31.251  46.376  1.00  0.00           C  
ATOM   4431  HZ  PHE   285      15.571  30.206  46.319  1.00  0.00           H  
ATOM   4432  CE2 PHE   285      14.673  31.583  47.592  1.00  0.00           C  
ATOM   4433  HE2 PHE   285      14.600  30.781  48.312  1.00  0.00           H  
ATOM   4434  CD2 PHE   285      14.206  32.835  47.881  1.00  0.00           C  
ATOM   4435  HD2 PHE   285      13.598  32.940  48.767  1.00  0.00           H  
ATOM   4436  C   PHE   285      11.948  37.005  46.320  1.00  0.00           C  
ATOM   4437  O   PHE   285      12.217  38.175  46.655  1.00  0.00           O  
ATOM   4438  N   GLU   286      10.701  36.477  46.195  1.00  0.00           N  
ATOM   4439  H   GLU   286      10.571  35.566  45.779  1.00  0.00           H  
ATOM   4440  CA  GLU   286       9.367  37.117  46.601  1.00  0.00           C  
ATOM   4441  HA  GLU   286       9.461  37.513  47.613  1.00  0.00           H  
ATOM   4442  CB  GLU   286       9.002  38.164  45.525  1.00  0.00           C  
ATOM   4443  HB2 GLU   286       9.888  38.779  45.365  1.00  0.00           H  
ATOM   4444  HB3 GLU   286       8.833  37.557  44.635  1.00  0.00           H  
ATOM   4445  CG  GLU   286       7.900  39.215  45.804  1.00  0.00           C  
ATOM   4446  HG2 GLU   286       8.079  40.026  45.098  1.00  0.00           H  
ATOM   4447  HG3 GLU   286       6.982  38.680  45.561  1.00  0.00           H  
ATOM   4448  CD  GLU   286       7.741  39.740  47.207  1.00  0.00           C  
ATOM   4449  OE1 GLU   286       8.574  40.556  47.673  1.00  0.00           O  
ATOM   4450  OE2 GLU   286       6.796  39.309  47.944  1.00  0.00           O  
ATOM   4451  C   GLU   286       8.270  36.034  46.631  1.00  0.00           C  
ATOM   4452  O   GLU   286       8.395  34.955  46.095  1.00  0.00           O  
ATOM   4453  N   ASN   287       7.228  36.332  47.370  1.00  0.00           N  
ATOM   4454  H   ASN   287       7.146  37.238  47.808  1.00  0.00           H  
ATOM   4455  CA  ASN   287       6.099  35.418  47.631  1.00  0.00           C  
ATOM   4456  HA  ASN   287       6.442  34.570  48.225  1.00  0.00           H  
ATOM   4457  CB  ASN   287       5.079  36.200  48.356  1.00  0.00           C  
ATOM   4458  HB2 ASN   287       4.700  37.021  47.748  1.00  0.00           H  
ATOM   4459  HB3 ASN   287       4.209  35.553  48.470  1.00  0.00           H  
ATOM   4460  CG  ASN   287       5.467  36.811  49.680  1.00  0.00           C  
ATOM   4461  OD1 ASN   287       6.626  36.861  50.050  1.00  0.00           O  
ATOM   4462  ND2 ASN   287       4.481  37.210  50.449  1.00  0.00           N  
ATOM   4463 HD21 ASN   287       4.742  37.429  51.399  1.00  0.00           H  
ATOM   4464 HD22 ASN   287       3.538  36.975  50.176  1.00  0.00           H  
ATOM   4465  C   ASN   287       5.599  34.808  46.364  1.00  0.00           C  
ATOM   4466  O   ASN   287       5.507  35.449  45.334  1.00  0.00           O  
ATOM   4467  N   GLY   288       5.177  33.564  46.377  1.00  0.00           N  
ATOM   4468  H   GLY   288       5.132  33.075  47.259  1.00  0.00           H  
ATOM   4469  CA  GLY   288       4.636  32.869  45.191  1.00  0.00           C  
ATOM   4470  HA2 GLY   288       4.019  32.044  45.548  1.00  0.00           H  
ATOM   4471  HA3 GLY   288       3.979  33.556  44.658  1.00  0.00           H  
ATOM   4472  C   GLY   288       5.688  32.362  44.188  1.00  0.00           C  
ATOM   4473  O   GLY   288       5.713  31.137  43.952  1.00  0.00           O  
ATOM   4474  N   THR   289       6.586  33.288  43.745  1.00  0.00           N  
ATOM   4475  H   THR   289       6.465  34.174  44.214  1.00  0.00           H  
ATOM   4476  CA  THR   289       7.766  32.977  42.892  1.00  0.00           C  
ATOM   4477  HA  THR   289       8.227  32.051  43.238  1.00  0.00           H  
ATOM   4478  CB  THR   289       7.406  32.692  41.416  1.00  0.00           C  
ATOM   4479  HB  THR   289       6.770  31.809  41.485  1.00  0.00           H  
ATOM   4480  CG2 THR   289       6.686  33.842  40.663  1.00  0.00           C  
ATOM   4481 HG21 THR   289       7.374  34.622  40.336  1.00  0.00           H  
ATOM   4482 HG22 THR   289       6.503  33.271  39.752  1.00  0.00           H  
ATOM   4483 HG23 THR   289       5.775  34.199  41.143  1.00  0.00           H  
ATOM   4484  OG1 THR   289       8.580  32.188  40.706  1.00  0.00           O  
ATOM   4485  HG1 THR   289       8.753  31.330  41.102  1.00  0.00           H  
ATOM   4486  C   THR   289       8.739  34.169  42.949  1.00  0.00           C  
ATOM   4487  O   THR   289       8.319  35.360  43.098  1.00  0.00           O  
ATOM   4488  N   PRO   290      10.044  33.948  42.797  1.00  0.00           N  
ATOM   4489  CD  PRO   290      10.743  32.644  42.994  1.00  0.00           C  
ATOM   4490  HD2 PRO   290      10.681  31.995  42.121  1.00  0.00           H  
ATOM   4491  HD3 PRO   290      10.437  32.155  43.919  1.00  0.00           H  
ATOM   4492  CG  PRO   290      12.244  32.937  43.158  1.00  0.00           C  
ATOM   4493  HG2 PRO   290      12.804  32.205  42.576  1.00  0.00           H  
ATOM   4494  HG3 PRO   290      12.490  33.098  44.208  1.00  0.00           H  
ATOM   4495  CB  PRO   290      12.396  34.290  42.480  1.00  0.00           C  
ATOM   4496  HB2 PRO   290      12.624  34.297  41.414  1.00  0.00           H  
ATOM   4497  HB3 PRO   290      13.298  34.801  42.817  1.00  0.00           H  
ATOM   4498  CA  PRO   290      11.079  35.023  42.708  1.00  0.00           C  
ATOM   4499  HA  PRO   290      11.064  35.507  43.684  1.00  0.00           H  
ATOM   4500  C   PRO   290      10.738  36.000  41.539  1.00  0.00           C  
ATOM   4501  O   PRO   290      10.152  35.462  40.600  1.00  0.00           O  
ATOM   4502  N   ARG   291      10.984  37.293  41.679  1.00  0.00           N  
ATOM   4503  H   ARG   291      11.476  37.533  42.527  1.00  0.00           H  
ATOM   4504  CA  ARG   291      10.756  38.255  40.609  1.00  0.00           C  
ATOM   4505  HA  ARG   291      10.026  37.749  39.978  1.00  0.00           H  
ATOM   4506  CB  ARG   291       9.922  39.523  41.115  1.00  0.00           C  
ATOM   4507  HB2 ARG   291       9.717  40.211  40.295  1.00  0.00           H  
ATOM   4508  HB3 ARG   291       9.020  39.139  41.590  1.00  0.00           H  
ATOM   4509  CG  ARG   291      10.722  40.297  42.220  1.00  0.00           C  
ATOM   4510  HG2 ARG   291      10.972  39.745  43.126  1.00  0.00           H  
ATOM   4511  HG3 ARG   291      11.672  40.661  41.830  1.00  0.00           H  
ATOM   4512  CD  ARG   291       9.920  41.442  42.837  1.00  0.00           C  
ATOM   4513  HD2 ARG   291       9.016  41.035  43.290  1.00  0.00           H  
ATOM   4514  HD3 ARG   291      10.487  41.726  43.723  1.00  0.00           H  
ATOM   4515  NE  ARG   291       9.741  42.581  41.892  1.00  0.00           N  
ATOM   4516  HE  ARG   291      10.602  43.049  41.645  1.00  0.00           H  
ATOM   4517  CZ  ARG   291       8.622  43.022  41.382  1.00  0.00           C  
ATOM   4518  NH1 ARG   291       7.412  42.640  41.683  1.00  0.00           N  
ATOM   4519 HH11 ARG   291       7.251  41.731  42.093  1.00  0.00           H  
ATOM   4520 HH12 ARG   291       6.650  43.138  41.246  1.00  0.00           H  
ATOM   4521  NH2 ARG   291       8.708  43.982  40.534  1.00  0.00           N  
ATOM   4522 HH21 ARG   291       9.626  44.217  40.184  1.00  0.00           H  
ATOM   4523 HH22 ARG   291       7.920  44.460  40.121  1.00  0.00           H  
ATOM   4524  C   ARG   291      11.937  38.634  39.800  1.00  0.00           C  
ATOM   4525  O   ARG   291      13.053  38.609  40.302  1.00  0.00           O  
ATOM   4526  N   PRO   292      11.704  38.992  38.488  1.00  0.00           N  
ATOM   4527  CD  PRO   292      10.413  38.969  37.849  1.00  0.00           C  
ATOM   4528  HD2 PRO   292       9.615  39.591  38.255  1.00  0.00           H  
ATOM   4529  HD3 PRO   292      10.054  37.940  37.877  1.00  0.00           H  
ATOM   4530  CG  PRO   292      10.744  39.394  36.401  1.00  0.00           C  
ATOM   4531  HG2 PRO   292      10.229  40.334  36.200  1.00  0.00           H  
ATOM   4532  HG3 PRO   292      10.335  38.716  35.653  1.00  0.00           H  
ATOM   4533  CB  PRO   292      12.275  39.447  36.217  1.00  0.00           C  
ATOM   4534  HB2 PRO   292      12.498  40.403  35.742  1.00  0.00           H  
ATOM   4535  HB3 PRO   292      12.697  38.600  35.676  1.00  0.00           H  
ATOM   4536  CA  PRO   292      12.775  39.512  37.607  1.00  0.00           C  
ATOM   4537  HA  PRO   292      13.644  38.859  37.681  1.00  0.00           H  
ATOM   4538  C   PRO   292      13.050  40.929  38.152  1.00  0.00           C  
ATOM   4539  O   PRO   292      12.158  41.722  38.451  1.00  0.00           O  
ATOM   4540  N   LEU   293      14.309  41.348  38.050  1.00  0.00           N  
ATOM   4541  H   LEU   293      15.011  40.726  37.676  1.00  0.00           H  
ATOM   4542  CA  LEU   293      14.798  42.672  38.387  1.00  0.00           C  
ATOM   4543  HA  LEU   293      13.965  43.299  38.705  1.00  0.00           H  
ATOM   4544  CB  LEU   293      15.992  42.629  39.433  1.00  0.00           C  
ATOM   4545  HB2 LEU   293      16.876  42.135  39.030  1.00  0.00           H  
ATOM   4546  HB3 LEU   293      16.268  43.678  39.541  1.00  0.00           H  
ATOM   4547  CG  LEU   293      15.698  41.985  40.895  1.00  0.00           C  
ATOM   4548  HG  LEU   293      15.315  40.985  40.688  1.00  0.00           H  
ATOM   4549  CD1 LEU   293      17.042  42.052  41.718  1.00  0.00           C  
ATOM   4550 HD11 LEU   293      17.765  41.299  41.404  1.00  0.00           H  
ATOM   4551 HD12 LEU   293      17.448  43.063  41.703  1.00  0.00           H  
ATOM   4552 HD13 LEU   293      16.814  41.864  42.768  1.00  0.00           H  
ATOM   4553  CD2 LEU   293      14.682  42.853  41.591  1.00  0.00           C  
ATOM   4554 HD21 LEU   293      13.733  42.558  41.143  1.00  0.00           H  
ATOM   4555 HD22 LEU   293      14.749  42.893  42.678  1.00  0.00           H  
ATOM   4556 HD23 LEU   293      14.755  43.875  41.221  1.00  0.00           H  
ATOM   4557  C   LEU   293      15.138  43.461  37.136  1.00  0.00           C  
ATOM   4558  O   LEU   293      14.429  44.408  36.637  1.00  0.00           O  
ATOM   4559  N   GLN   294      16.440  43.186  36.728  1.00  0.00           N  
ATOM   4560  H   GLN   294      16.959  42.419  37.131  1.00  0.00           H  
ATOM   4561  CA  GLN   294      17.123  43.804  35.579  1.00  0.00           C  
ATOM   4562  HA  GLN   294      16.418  44.154  34.824  1.00  0.00           H  
ATOM   4563  CB  GLN   294      17.860  45.026  36.127  1.00  0.00           C  
ATOM   4564  HB2 GLN   294      18.221  45.695  35.345  1.00  0.00           H  
ATOM   4565  HB3 GLN   294      17.105  45.563  36.702  1.00  0.00           H  
ATOM   4566  CG  GLN   294      19.103  44.745  37.057  1.00  0.00           C  
ATOM   4567  HG2 GLN   294      19.111  43.733  37.462  1.00  0.00           H  
ATOM   4568  HG3 GLN   294      20.019  44.815  36.471  1.00  0.00           H  
ATOM   4569  CD  GLN   294      19.133  45.675  38.237  1.00  0.00           C  
ATOM   4570  OE1 GLN   294      19.180  45.372  39.409  1.00  0.00           O  
ATOM   4571  NE2 GLN   294      19.156  47.028  38.058  1.00  0.00           N  
ATOM   4572 HE21 GLN   294      19.140  47.700  38.812  1.00  0.00           H  
ATOM   4573 HE22 GLN   294      19.254  47.339  37.102  1.00  0.00           H  
ATOM   4574  C   GLN   294      18.164  42.927  34.895  1.00  0.00           C  
ATOM   4575  O   GLN   294      18.592  41.867  35.367  1.00  0.00           O  
ATOM   4576  N   SER   295      18.573  43.336  33.668  1.00  0.00           N  
ATOM   4577  H   SER   295      18.306  44.241  33.308  1.00  0.00           H  
ATOM   4578  CA  SER   295      19.468  42.399  32.914  1.00  0.00           C  
ATOM   4579  HA  SER   295      19.083  41.384  33.017  1.00  0.00           H  
ATOM   4580  CB  SER   295      19.434  42.720  31.408  1.00  0.00           C  
ATOM   4581  HB2 SER   295      19.824  41.842  30.892  1.00  0.00           H  
ATOM   4582  HB3 SER   295      18.397  42.850  31.097  1.00  0.00           H  
ATOM   4583  OG  SER   295      20.227  43.888  31.129  1.00  0.00           O  
ATOM   4584  HG  SER   295      19.664  44.604  31.433  1.00  0.00           H  
ATOM   4585  C   SER   295      20.909  42.465  33.511  1.00  0.00           C  
ATOM   4586  O   SER   295      21.228  43.478  34.128  1.00  0.00           O  
ATOM   4587  N   VAL   296      21.736  41.480  33.239  1.00  0.00           N  
ATOM   4588  H   VAL   296      21.440  40.716  32.648  1.00  0.00           H  
ATOM   4589  CA  VAL   296      23.044  41.367  34.002  1.00  0.00           C  
ATOM   4590  HA  VAL   296      22.830  41.311  35.070  1.00  0.00           H  
ATOM   4591  CB  VAL   296      23.712  40.017  33.666  1.00  0.00           C  
ATOM   4592  HB  VAL   296      22.912  39.281  33.746  1.00  0.00           H  
ATOM   4593  CG1 VAL   296      24.398  39.886  32.325  1.00  0.00           C  
ATOM   4594 HG11 VAL   296      23.621  40.044  31.577  1.00  0.00           H  
ATOM   4595 HG12 VAL   296      25.114  40.677  32.103  1.00  0.00           H  
ATOM   4596 HG13 VAL   296      24.811  38.913  32.058  1.00  0.00           H  
ATOM   4597  CG2 VAL   296      24.735  39.660  34.792  1.00  0.00           C  
ATOM   4598 HG21 VAL   296      25.162  38.684  34.561  1.00  0.00           H  
ATOM   4599 HG22 VAL   296      25.508  40.429  34.791  1.00  0.00           H  
ATOM   4600 HG23 VAL   296      24.176  39.538  35.720  1.00  0.00           H  
ATOM   4601  C   VAL   296      23.926  42.575  33.878  1.00  0.00           C  
ATOM   4602  O   VAL   296      24.677  42.809  34.778  1.00  0.00           O  
ATOM   4603  N   ALA   297      24.014  43.212  32.707  1.00  0.00           N  
ATOM   4604  H   ALA   297      23.472  42.872  31.926  1.00  0.00           H  
ATOM   4605  CA  ALA   297      24.724  44.452  32.536  1.00  0.00           C  
ATOM   4606  HA  ALA   297      25.742  44.277  32.883  1.00  0.00           H  
ATOM   4607  CB  ALA   297      24.690  44.755  31.070  1.00  0.00           C  
ATOM   4608  HB1 ALA   297      24.915  43.863  30.485  1.00  0.00           H  
ATOM   4609  HB2 ALA   297      23.696  45.130  30.828  1.00  0.00           H  
ATOM   4610  HB3 ALA   297      25.376  45.560  30.805  1.00  0.00           H  
ATOM   4611  C   ALA   297      24.144  45.660  33.300  1.00  0.00           C  
ATOM   4612  O   ALA   297      24.883  46.406  33.943  1.00  0.00           O  
ATOM   4613  N   GLU   298      22.880  45.902  33.226  1.00  0.00           N  
ATOM   4614  H   GLU   298      22.296  45.288  32.676  1.00  0.00           H  
ATOM   4615  CA  GLU   298      22.207  46.857  34.129  1.00  0.00           C  
ATOM   4616  HA  GLU   298      22.451  47.891  33.883  1.00  0.00           H  
ATOM   4617  CB  GLU   298      20.628  46.817  33.907  1.00  0.00           C  
ATOM   4618  HB2 GLU   298      20.361  45.761  33.935  1.00  0.00           H  
ATOM   4619  HB3 GLU   298      20.114  47.312  34.731  1.00  0.00           H  
ATOM   4620  CG  GLU   298      20.156  47.360  32.547  1.00  0.00           C  
ATOM   4621  HG2 GLU   298      20.300  48.441  32.544  1.00  0.00           H  
ATOM   4622  HG3 GLU   298      20.840  46.855  31.866  1.00  0.00           H  
ATOM   4623  CD  GLU   298      18.709  46.911  32.262  1.00  0.00           C  
ATOM   4624  OE1 GLU   298      18.048  47.861  31.815  1.00  0.00           O  
ATOM   4625  OE2 GLU   298      18.252  45.785  32.440  1.00  0.00           O  
ATOM   4626  C   GLU   298      22.494  46.582  35.575  1.00  0.00           C  
ATOM   4627  O   GLU   298      22.738  47.532  36.299  1.00  0.00           O  
ATOM   4628  N   PHE   299      22.679  45.329  36.017  1.00  0.00           N  
ATOM   4629  H   PHE   299      22.516  44.634  35.302  1.00  0.00           H  
ATOM   4630  CA  PHE   299      22.791  45.057  37.412  1.00  0.00           C  
ATOM   4631  HA  PHE   299      22.025  45.581  37.984  1.00  0.00           H  
ATOM   4632  CB  PHE   299      22.609  43.509  37.669  1.00  0.00           C  
ATOM   4633  HB2 PHE   299      21.612  43.248  37.315  1.00  0.00           H  
ATOM   4634  HB3 PHE   299      23.383  43.026  37.072  1.00  0.00           H  
ATOM   4635  CG  PHE   299      22.827  43.083  39.125  1.00  0.00           C  
ATOM   4636  CD1 PHE   299      22.194  43.776  40.177  1.00  0.00           C  
ATOM   4637  HD1 PHE   299      21.396  44.488  40.026  1.00  0.00           H  
ATOM   4638  CE1 PHE   299      22.441  43.454  41.519  1.00  0.00           C  
ATOM   4639  HE1 PHE   299      21.873  43.916  42.313  1.00  0.00           H  
ATOM   4640  CZ  PHE   299      23.350  42.510  41.855  1.00  0.00           C  
ATOM   4641  HZ  PHE   299      23.615  42.211  42.858  1.00  0.00           H  
ATOM   4642  CE2 PHE   299      23.895  41.752  40.834  1.00  0.00           C  
ATOM   4643  HE2 PHE   299      24.670  41.042  41.083  1.00  0.00           H  
ATOM   4644  CD2 PHE   299      23.625  42.020  39.447  1.00  0.00           C  
ATOM   4645  HD2 PHE   299      24.115  41.385  38.723  1.00  0.00           H  
ATOM   4646  C   PHE   299      24.172  45.526  37.838  1.00  0.00           C  
ATOM   4647  O   PHE   299      24.285  46.389  38.706  1.00  0.00           O  
ATOM   4648  N   ALA   300      25.206  45.104  37.184  1.00  0.00           N  
ATOM   4649  H   ALA   300      24.986  44.452  36.445  1.00  0.00           H  
ATOM   4650  CA  ALA   300      26.547  45.563  37.379  1.00  0.00           C  
ATOM   4651  HA  ALA   300      26.854  45.380  38.408  1.00  0.00           H  
ATOM   4652  CB  ALA   300      27.460  44.723  36.407  1.00  0.00           C  
ATOM   4653  HB1 ALA   300      28.438  45.190  36.522  1.00  0.00           H  
ATOM   4654  HB2 ALA   300      27.605  43.665  36.624  1.00  0.00           H  
ATOM   4655  HB3 ALA   300      27.188  44.833  35.357  1.00  0.00           H  
ATOM   4656  C   ALA   300      26.791  47.053  37.081  1.00  0.00           C  
ATOM   4657  O   ALA   300      27.731  47.644  37.678  1.00  0.00           O  
ATOM   4658  N   GLY   301      25.893  47.723  36.331  1.00  0.00           N  
ATOM   4659  H   GLY   301      25.146  47.189  35.910  1.00  0.00           H  
ATOM   4660  CA  GLY   301      25.858  49.186  36.444  1.00  0.00           C  
ATOM   4661  HA2 GLY   301      26.850  49.636  36.485  1.00  0.00           H  
ATOM   4662  HA3 GLY   301      25.364  49.670  35.601  1.00  0.00           H  
ATOM   4663  C   GLY   301      25.184  49.803  37.687  1.00  0.00           C  
ATOM   4664  O   GLY   301      25.754  50.788  38.217  1.00  0.00           O  
ATOM   4665  N   GLN   302      24.088  49.150  38.267  1.00  0.00           N  
ATOM   4666  H   GLN   302      23.790  48.278  37.853  1.00  0.00           H  
ATOM   4667  CA  GLN   302      23.519  49.593  39.565  1.00  0.00           C  
ATOM   4668  HA  GLN   302      23.391  50.675  39.562  1.00  0.00           H  
ATOM   4669  CB  GLN   302      22.176  48.829  39.752  1.00  0.00           C  
ATOM   4670  HB2 GLN   302      21.419  49.295  39.121  1.00  0.00           H  
ATOM   4671  HB3 GLN   302      22.235  47.753  39.588  1.00  0.00           H  
ATOM   4672  CG  GLN   302      21.616  49.154  41.138  1.00  0.00           C  
ATOM   4673  HG2 GLN   302      21.960  48.431  41.877  1.00  0.00           H  
ATOM   4674  HG3 GLN   302      21.779  50.191  41.431  1.00  0.00           H  
ATOM   4675  CD  GLN   302      20.063  48.970  41.172  1.00  0.00           C  
ATOM   4676  OE1 GLN   302      19.332  48.915  40.143  1.00  0.00           O  
ATOM   4677  NE2 GLN   302      19.508  48.947  42.363  1.00  0.00           N  
ATOM   4678 HE21 GLN   302      18.506  48.823  42.323  1.00  0.00           H  
ATOM   4679 HE22 GLN   302      20.017  48.815  43.226  1.00  0.00           H  
ATOM   4680  C   GLN   302      24.477  49.281  40.750  1.00  0.00           C  
ATOM   4681  O   GLN   302      24.350  49.841  41.805  1.00  0.00           O  
ATOM   4682  N   GLU   303      25.336  48.328  40.572  1.00  0.00           N  
ATOM   4683  H   GLU   303      25.281  47.776  39.728  1.00  0.00           H  
ATOM   4684  CA  GLU   303      26.421  47.956  41.580  1.00  0.00           C  
ATOM   4685  HA  GLU   303      25.892  47.882  42.531  1.00  0.00           H  
ATOM   4686  CB  GLU   303      26.926  46.580  41.248  1.00  0.00           C  
ATOM   4687  HB2 GLU   303      26.083  45.944  40.976  1.00  0.00           H  
ATOM   4688  HB3 GLU   303      27.543  46.653  40.354  1.00  0.00           H  
ATOM   4689  CG  GLU   303      27.775  45.937  42.355  1.00  0.00           C  
ATOM   4690  HG2 GLU   303      28.190  45.024  41.928  1.00  0.00           H  
ATOM   4691  HG3 GLU   303      28.582  46.568  42.728  1.00  0.00           H  
ATOM   4692  CD  GLU   303      26.998  45.420  43.580  1.00  0.00           C  
ATOM   4693  OE1 GLU   303      25.743  45.485  43.604  1.00  0.00           O  
ATOM   4694  OE2 GLU   303      27.602  45.108  44.615  1.00  0.00           O  
ATOM   4695  C   GLU   303      27.481  49.007  41.670  1.00  0.00           C  
ATOM   4696  O   GLU   303      27.835  49.572  42.717  1.00  0.00           O  
ATOM   4697  N   VAL   304      28.029  49.427  40.511  1.00  0.00           N  
ATOM   4698  H   VAL   304      27.637  49.115  39.634  1.00  0.00           H  
ATOM   4699  CA  VAL   304      28.831  50.629  40.496  1.00  0.00           C  
ATOM   4700  HA  VAL   304      29.723  50.445  41.094  1.00  0.00           H  
ATOM   4701  CB  VAL   304      29.270  50.958  39.043  1.00  0.00           C  
ATOM   4702  HB  VAL   304      28.371  50.802  38.447  1.00  0.00           H  
ATOM   4703  CG1 VAL   304      29.882  52.327  38.848  1.00  0.00           C  
ATOM   4704 HG11 VAL   304      29.194  53.158  38.998  1.00  0.00           H  
ATOM   4705 HG12 VAL   304      30.789  52.459  39.438  1.00  0.00           H  
ATOM   4706 HG13 VAL   304      30.162  52.408  37.798  1.00  0.00           H  
ATOM   4707  CG2 VAL   304      30.408  49.986  38.605  1.00  0.00           C  
ATOM   4708 HG21 VAL   304      30.127  48.933  38.618  1.00  0.00           H  
ATOM   4709 HG22 VAL   304      30.821  50.143  37.609  1.00  0.00           H  
ATOM   4710 HG23 VAL   304      31.265  50.165  39.255  1.00  0.00           H  
ATOM   4711  C   VAL   304      27.990  51.831  41.017  1.00  0.00           C  
ATOM   4712  O   VAL   304      28.487  52.649  41.816  1.00  0.00           O  
ATOM   4713  N   GLY   305      26.726  51.892  40.581  1.00  0.00           N  
ATOM   4714  H   GLY   305      26.448  51.205  39.895  1.00  0.00           H  
ATOM   4715  CA  GLY   305      25.697  52.783  41.077  1.00  0.00           C  
ATOM   4716  HA2 GLY   305      25.958  53.796  40.768  1.00  0.00           H  
ATOM   4717  HA3 GLY   305      24.696  52.544  40.716  1.00  0.00           H  
ATOM   4718  C   GLY   305      25.550  52.818  42.633  1.00  0.00           C  
ATOM   4719  O   GLY   305      25.278  53.889  43.116  1.00  0.00           O  
ATOM   4720  N   ARG   306      25.895  51.786  43.430  1.00  0.00           N  
ATOM   4721  H   ARG   306      26.133  50.944  42.926  1.00  0.00           H  
ATOM   4722  CA  ARG   306      25.838  51.866  44.923  1.00  0.00           C  
ATOM   4723  HA  ARG   306      24.835  52.049  45.310  1.00  0.00           H  
ATOM   4724  CB  ARG   306      26.213  50.496  45.614  1.00  0.00           C  
ATOM   4725  HB2 ARG   306      27.210  50.272  45.236  1.00  0.00           H  
ATOM   4726  HB3 ARG   306      26.339  50.682  46.681  1.00  0.00           H  
ATOM   4727  CG  ARG   306      25.052  49.467  45.370  1.00  0.00           C  
ATOM   4728  HG2 ARG   306      24.250  49.765  46.045  1.00  0.00           H  
ATOM   4729  HG3 ARG   306      24.897  49.442  44.292  1.00  0.00           H  
ATOM   4730  CD  ARG   306      25.546  48.076  45.796  1.00  0.00           C  
ATOM   4731  HD2 ARG   306      24.857  47.332  45.396  1.00  0.00           H  
ATOM   4732  HD3 ARG   306      26.532  47.964  45.345  1.00  0.00           H  
ATOM   4733  NE  ARG   306      25.726  47.903  47.237  1.00  0.00           N  
ATOM   4734  HE  ARG   306      25.546  48.727  47.793  1.00  0.00           H  
ATOM   4735  CZ  ARG   306      25.987  46.741  47.861  1.00  0.00           C  
ATOM   4736  NH1 ARG   306      26.548  45.726  47.281  1.00  0.00           N  
ATOM   4737 HH11 ARG   306      26.986  45.766  46.372  1.00  0.00           H  
ATOM   4738 HH12 ARG   306      26.664  44.974  47.945  1.00  0.00           H  
ATOM   4739  NH2 ARG   306      25.724  46.612  49.134  1.00  0.00           N  
ATOM   4740 HH21 ARG   306      25.493  47.322  49.814  1.00  0.00           H  
ATOM   4741 HH22 ARG   306      25.882  45.716  49.573  1.00  0.00           H  
ATOM   4742  C   ARG   306      26.759  52.953  45.523  1.00  0.00           C  
ATOM   4743  O   ARG   306      26.363  53.494  46.561  1.00  0.00           O  
ATOM   4744  N   ALA   307      27.908  53.133  44.866  1.00  0.00           N  
ATOM   4745  H   ALA   307      28.085  52.692  43.975  1.00  0.00           H  
ATOM   4746  CA  ALA   307      28.903  54.173  45.235  1.00  0.00           C  
ATOM   4747  HA  ALA   307      28.745  54.604  46.223  1.00  0.00           H  
ATOM   4748  CB  ALA   307      30.236  53.501  45.266  1.00  0.00           C  
ATOM   4749  HB1 ALA   307      30.344  52.573  45.828  1.00  0.00           H  
ATOM   4750  HB2 ALA   307      30.580  53.292  44.253  1.00  0.00           H  
ATOM   4751  HB3 ALA   307      30.961  54.214  45.657  1.00  0.00           H  
ATOM   4752  C   ALA   307      28.882  55.456  44.383  1.00  0.00           C  
ATOM   4753  O   ALA   307      29.320  56.529  44.803  1.00  0.00           O  
ATOM   4754  N   TYR   308      28.384  55.419  43.144  1.00  0.00           N  
ATOM   4755  H   TYR   308      28.110  54.519  42.776  1.00  0.00           H  
ATOM   4756  CA  TYR   308      28.598  56.441  42.123  1.00  0.00           C  
ATOM   4757  HA  TYR   308      29.635  56.711  42.326  1.00  0.00           H  
ATOM   4758  CB  TYR   308      28.613  55.919  40.661  1.00  0.00           C  
ATOM   4759  HB2 TYR   308      29.388  55.190  40.424  1.00  0.00           H  
ATOM   4760  HB3 TYR   308      27.624  55.499  40.478  1.00  0.00           H  
ATOM   4761  CG  TYR   308      28.762  57.006  39.611  1.00  0.00           C  
ATOM   4762  CD1 TYR   308      27.611  57.245  38.761  1.00  0.00           C  
ATOM   4763  HD1 TYR   308      26.786  56.559  38.878  1.00  0.00           H  
ATOM   4764  CE1 TYR   308      27.678  58.213  37.786  1.00  0.00           C  
ATOM   4765  HE1 TYR   308      26.974  58.406  36.990  1.00  0.00           H  
ATOM   4766  CZ  TYR   308      28.819  59.084  37.764  1.00  0.00           C  
ATOM   4767  OH  TYR   308      28.749  60.104  36.918  1.00  0.00           O  
ATOM   4768  HH  TYR   308      29.518  60.644  37.113  1.00  0.00           H  
ATOM   4769  CE2 TYR   308      29.895  58.826  38.599  1.00  0.00           C  
ATOM   4770  HE2 TYR   308      30.710  59.535  38.589  1.00  0.00           H  
ATOM   4771  CD2 TYR   308      29.871  57.815  39.553  1.00  0.00           C  
ATOM   4772  HD2 TYR   308      30.725  57.730  40.207  1.00  0.00           H  
ATOM   4773  C   TYR   308      27.559  57.543  42.193  1.00  0.00           C  
ATOM   4774  O   TYR   308      26.387  57.270  42.504  1.00  0.00           O  
ATOM   4775  N   ASP   309      27.881  58.794  41.971  1.00  0.00           N  
ATOM   4776  H   ASP   309      28.806  59.038  41.647  1.00  0.00           H  
ATOM   4777  CA  ASP   309      26.992  59.902  42.177  1.00  0.00           C  
ATOM   4778  HA  ASP   309      25.964  59.588  42.361  1.00  0.00           H  
ATOM   4779  CB  ASP   309      27.360  60.770  43.409  1.00  0.00           C  
ATOM   4780  HB2 ASP   309      27.226  60.062  44.227  1.00  0.00           H  
ATOM   4781  HB3 ASP   309      28.405  61.070  43.324  1.00  0.00           H  
ATOM   4782  CG  ASP   309      26.372  61.962  43.550  1.00  0.00           C  
ATOM   4783  OD1 ASP   309      26.824  63.018  44.073  1.00  0.00           O  
ATOM   4784  OD2 ASP   309      25.138  61.942  43.231  1.00  0.00           O  
ATOM   4785  C   ASP   309      26.965  60.765  40.845  1.00  0.00           C  
ATOM   4786  O   ASP   309      27.999  61.367  40.565  1.00  0.00           O  
ATOM   4787  N   ASP   310      25.850  60.957  40.176  1.00  0.00           N  
ATOM   4788  H   ASP   310      25.037  60.390  40.372  1.00  0.00           H  
ATOM   4789  CA  ASP   310      25.804  61.796  38.994  1.00  0.00           C  
ATOM   4790  HA  ASP   310      26.760  61.648  38.491  1.00  0.00           H  
ATOM   4791  CB  ASP   310      24.691  61.256  38.115  1.00  0.00           C  
ATOM   4792  HB2 ASP   310      24.605  61.941  37.271  1.00  0.00           H  
ATOM   4793  HB3 ASP   310      24.985  60.305  37.671  1.00  0.00           H  
ATOM   4794  CG  ASP   310      23.273  61.082  38.736  1.00  0.00           C  
ATOM   4795  OD1 ASP   310      22.748  59.926  38.691  1.00  0.00           O  
ATOM   4796  OD2 ASP   310      22.707  62.044  39.304  1.00  0.00           O  
ATOM   4797  C   ASP   310      25.677  63.277  39.256  1.00  0.00           C  
ATOM   4798  O   ASP   310      25.718  64.178  38.370  1.00  0.00           O  
ATOM   4799  N   SER   311      25.348  63.589  40.537  1.00  0.00           N  
ATOM   4800  H   SER   311      25.356  62.843  41.218  1.00  0.00           H  
ATOM   4801  CA  SER   311      24.547  64.759  40.883  1.00  0.00           C  
ATOM   4802  HA  SER   311      24.023  65.052  39.973  1.00  0.00           H  
ATOM   4803  CB  SER   311      23.526  64.365  41.990  1.00  0.00           C  
ATOM   4804  HB2 SER   311      22.899  65.241  42.158  1.00  0.00           H  
ATOM   4805  HB3 SER   311      22.854  63.544  41.740  1.00  0.00           H  
ATOM   4806  OG  SER   311      24.122  64.315  43.285  1.00  0.00           O  
ATOM   4807  HG  SER   311      24.762  63.600  43.299  1.00  0.00           H  
ATOM   4808  C   SER   311      25.387  65.971  41.374  1.00  0.00           C  
ATOM   4809  O   SER   311      24.806  67.045  41.607  1.00  0.00           O  
ATOM   4810  N   GLY   312      26.700  65.777  41.643  1.00  0.00           N  
ATOM   4811  H   GLY   312      27.146  64.895  41.432  1.00  0.00           H  
ATOM   4812  CA  GLY   312      27.488  66.816  42.326  1.00  0.00           C  
ATOM   4813  HA2 GLY   312      26.974  67.319  43.145  1.00  0.00           H  
ATOM   4814  HA3 GLY   312      28.399  66.369  42.725  1.00  0.00           H  
ATOM   4815  C   GLY   312      27.974  67.832  41.200  1.00  0.00           C  
ATOM   4816  O   GLY   312      28.197  67.538  40.001  1.00  0.00           O  
ATOM   4817  N   ALA   313      28.158  69.053  41.692  1.00  0.00           N  
ATOM   4818  H   ALA   313      27.920  69.147  42.669  1.00  0.00           H  
ATOM   4819  CA  ALA   313      28.831  70.157  41.007  1.00  0.00           C  
ATOM   4820  HA  ALA   313      28.308  70.369  40.074  1.00  0.00           H  
ATOM   4821  CB  ALA   313      28.772  71.451  41.886  1.00  0.00           C  
ATOM   4822  HB1 ALA   313      29.383  72.242  41.449  1.00  0.00           H  
ATOM   4823  HB2 ALA   313      27.783  71.910  41.910  1.00  0.00           H  
ATOM   4824  HB3 ALA   313      29.036  71.109  42.887  1.00  0.00           H  
ATOM   4825  C   ALA   313      30.364  69.836  40.623  1.00  0.00           C  
ATOM   4826  O   ALA   313      31.113  69.251  41.366  1.00  0.00           O  
ATOM   4827  N   LEU   314      30.706  70.259  39.373  1.00  0.00           N  
ATOM   4828  H   LEU   314      30.070  70.742  38.755  1.00  0.00           H  
ATOM   4829  CA  LEU   314      32.098  70.123  38.894  1.00  0.00           C  
ATOM   4830  HA  LEU   314      32.487  69.173  39.259  1.00  0.00           H  
ATOM   4831  CB  LEU   314      32.107  70.237  37.335  1.00  0.00           C  
ATOM   4832  HB2 LEU   314      31.256  69.679  36.946  1.00  0.00           H  
ATOM   4833  HB3 LEU   314      31.983  71.288  37.075  1.00  0.00           H  
ATOM   4834  CG  LEU   314      33.375  69.686  36.747  1.00  0.00           C  
ATOM   4835  HG  LEU   314      34.281  69.920  37.306  1.00  0.00           H  
ATOM   4836  CD1 LEU   314      33.295  68.131  36.487  1.00  0.00           C  
ATOM   4837 HD11 LEU   314      34.239  67.674  36.193  1.00  0.00           H  
ATOM   4838 HD12 LEU   314      32.826  67.516  37.256  1.00  0.00           H  
ATOM   4839 HD13 LEU   314      32.722  67.893  35.591  1.00  0.00           H  
ATOM   4840  CD2 LEU   314      33.529  70.406  35.368  1.00  0.00           C  
ATOM   4841 HD21 LEU   314      32.698  70.288  34.674  1.00  0.00           H  
ATOM   4842 HD22 LEU   314      33.725  71.447  35.627  1.00  0.00           H  
ATOM   4843 HD23 LEU   314      34.476  70.149  34.892  1.00  0.00           H  
ATOM   4844  C   LEU   314      33.064  71.089  39.651  1.00  0.00           C  
ATOM   4845  O   LEU   314      34.138  70.602  40.010  1.00  0.00           O  
ATOM   4846  OXT LEU   314      32.699  72.294  39.887  1.00  0.00           O  
ATOM   4847  C1  SC1   315      39.396  39.912  43.900  1.00  0.00           C  
ATOM   4848  C2  SC1   315      40.254  39.234  44.917  1.00  0.00           C  
ATOM   4849  C3  SC1   315      41.074  38.007  44.376  1.00  0.00           C  
ATOM   4850  C4  SC1   315      42.158  38.275  43.410  1.00  0.00           C  
ATOM   4851  O1  SC1   315      38.478  40.431  44.419  1.00  0.00           O  
ATOM   4852  O2  SC1   315      39.747  40.122  42.724  1.00  0.00           O  
ATOM   4853  O3  SC1   315      42.182  37.662  42.332  1.00  0.00           O  
ATOM   4854  O4  SC1   315      43.022  39.093  43.742  1.00  0.00           O  
ATOM   4855  H1  SC1   315      39.633  38.705  45.650  1.00  0.00           H  
ATOM   4856  H2  SC1   315      40.827  40.017  45.428  1.00  0.00           H  
ATOM   4857  H3  SC1   315      40.326  37.326  43.953  1.00  0.00           H  
ATOM   4858  H4  SC1   315      41.657  37.467  45.133  1.00  0.00           H  
ATOM   4859 FE   FE1   316      36.826  39.712  44.154  1.00  0.00          FE  
ATOM   4860  O1  FO1   317      36.956  40.045  42.602  1.00  0.00           O  
TER    4861      FO1   317 
ATOM   4861  O1  HH1   318      37.464  37.703  43.886  1.00  0.00           O  
ATOM   4862  H1  HH1   318      38.120  37.480  43.203  1.00  0.00           H  
ATOM   4863  H2  HH1   318      36.686  37.170  43.647  1.00  0.00           H  
TER    4864      HH1   318 
ATOM   4864  C1  RC1   319      38.827  43.953  38.262  1.00  0.00           C  
ATOM   4865  C2  RC1   319      37.541  43.613  39.086  1.00  0.00           C  
ATOM   4866  C3  RC1   319      38.462  42.941  41.357  1.00  0.00           C  
ATOM   4867  C4  RC1   319      30.984  45.414  38.223  1.00  0.00           C  
ATOM   4868  C5  RC1   319      32.452  45.592  36.303  1.00  0.00           C  
ATOM   4869  C6  RC1   319      32.418  45.520  37.837  1.00  0.00           C  
ATOM   4870  C7  RC1   319      37.623  44.007  40.620  1.00  0.00           C  
ATOM   4871  C8  RC1   319      33.350  44.424  38.380  1.00  0.00           C  
ATOM   4872  C9  RC1   319      34.234  42.873  40.096  1.00  0.00           C  
ATOM   4873  C10 RC1   319      33.516  44.163  39.853  1.00  0.00           C  
ATOM   4874  C11 RC1   319      35.519  45.436  41.022  1.00  0.00           C  
ATOM   4875  C12 RC1   319      36.174  44.058  41.221  1.00  0.00           C  
ATOM   4876  N1  RC1   319      35.378  42.869  40.819  1.00  0.00           N  
ATOM   4877  N2  RC1   319      34.220  45.330  40.558  1.00  0.00           N  
ATOM   4878  O1  RC1   319      35.969  46.527  41.360  1.00  0.00           O  
ATOM   4879  O2  RC1   319      33.809  41.799  39.732  1.00  0.00           O  
ATOM   4880  H1  RC1   319      39.196  44.971  38.433  1.00  0.00           H  
ATOM   4881  H2  RC1   319      39.659  43.282  38.508  1.00  0.00           H  
ATOM   4882  H3  RC1   319      37.328  42.552  38.911  1.00  0.00           H  
ATOM   4883  H4  RC1   319      36.626  44.017  38.635  1.00  0.00           H  
ATOM   4884  H5  RC1   319      37.874  42.050  41.610  1.00  0.00           H  
ATOM   4885  H6  RC1   319      38.675  43.470  42.294  1.00  0.00           H  
ATOM   4886  H7  RC1   319      39.383  42.774  40.785  1.00  0.00           H  
ATOM   4887  H8  RC1   319      30.749  44.365  38.006  1.00  0.00           H  
ATOM   4888  H9  RC1   319      30.404  46.162  37.669  1.00  0.00           H  
ATOM   4889  H10 RC1   319      30.807  45.545  39.298  1.00  0.00           H  
ATOM   4890  H11 RC1   319      32.266  44.557  35.991  1.00  0.00           H  
ATOM   4891  H12 RC1   319      31.658  46.251  35.933  1.00  0.00           H  
ATOM   4892  H13 RC1   319      38.074  45.007  40.612  1.00  0.00           H  
ATOM   4893  H14 RC1   319      34.331  44.724  37.992  1.00  0.00           H  
ATOM   4894  H15 RC1   319      33.085  43.499  37.853  1.00  0.00           H  
ATOM   4895  H16 RC1   319      36.382  43.965  42.294  1.00  0.00           H  
ATOM   4896  H17 RC1   319      35.793  41.981  41.076  1.00  0.00           H  
ATOM   4897  H18 RC1   319      33.721  46.210  40.605  1.00  0.00           H  
ATOM   4898  H19 RC1   319      32.519  44.133  40.311  1.00  0.00           H  
ATOM   4899  H20 RC1   319      33.381  46.060  35.955  1.00  0.00           H  
ATOM   4900  H21 RC1   319      32.765  46.510  38.159  1.00  0.00           H  
ATOM   4901  H22 RC1   319      38.647  43.981  37.180  1.00  0.00           H  
TER    4902      RC1   319 
ATOM   4902 Na+  Na+   320      11.830  50.802  40.816  1.00  0.00          NA  
TER    4903      Na+   320 
ATOM   4903 Na+  Na+   321      51.834  16.272  82.369  1.00  0.00          NA  
TER    4904      Na+   321 
ATOM   4904 Na+  Na+   322      25.655  14.657   1.817  1.00  0.00          NA  
TER    4905      Na+   322 
ATOM   4905 Na+  Na+   323       2.965  48.149  80.005  1.00  0.00          NA  
TER    4906      Na+   323 
ATOM   4906 Na+  Na+   324      61.326  70.835   7.982  1.00  0.00          NA  
TER    4907      Na+   324 
ATOM   4907 Na+  Na+   325      17.453  59.250  51.004  1.00  0.00          NA  
TER    4908      Na+   325 
ATOM   4908 Na+  Na+   326      16.031  46.359  31.961  1.00  0.00          NA  
TER    4909      Na+   326 
ATOM   4909 Na+  Na+   327      64.547  53.581  37.838  1.00  0.00          NA  
TER    4910      Na+   327 
ATOM   4910  O   WAT   328      70.524  39.517  60.832  1.00  0.00           O  
ATOM   4911  H1  WAT   328      70.651  39.730  61.756  1.00  0.00           H  
ATOM   4912  H2  WAT   328      69.576  39.424  60.736  1.00  0.00           H  
TER    4913      WAT   328 
ATOM   4913  O   WAT   329      40.526  53.335  15.529  1.00  0.00           O  
ATOM   4914  H1  WAT   329      39.783  52.964  16.005  1.00  0.00           H  
ATOM   4915  H2  WAT   329      40.131  53.789  14.785  1.00  0.00           H  
TER    4916      WAT   329 
ATOM   4916  O   WAT   330      17.406   5.030  61.528  1.00  0.00           O  
ATOM   4917  H1  WAT   330      16.928   4.206  61.431  1.00  0.00           H  
ATOM   4918  H2  WAT   330      17.776   4.989  62.410  1.00  0.00           H  
TER    4919      WAT   330 
ATOM   4919  O   WAT   331      22.430  47.026  69.040  1.00  0.00           O  
ATOM   4920  H1  WAT   331      21.975  47.146  69.874  1.00  0.00           H  
ATOM   4921  H2  WAT   331      23.333  47.291  69.220  1.00  0.00           H  
TER    4922      WAT   331 
ATOM   4922  O   WAT   332      68.523  65.179  24.325  1.00  0.00           O  
ATOM   4923  H1  WAT   332      68.830  64.386  24.764  1.00  0.00           H  
ATOM   4924  H2  WAT   332      68.647  65.000  23.393  1.00  0.00           H  
TER    4925      WAT   332 
ATOM   4925  O   WAT   333      33.286  48.381   4.673  1.00  0.00           O  
ATOM   4926  H1  WAT   333      33.583  47.957   3.868  1.00  0.00           H  
ATOM   4927  H2  WAT   333      32.539  47.855   4.959  1.00  0.00           H  
TER    4928      WAT   333 
ATOM   4928  O   WAT   334      66.799  47.095  47.083  1.00  0.00           O  
ATOM   4929  H1  WAT   334      67.638  46.647  47.192  1.00  0.00           H  
ATOM   4930  H2  WAT   334      66.202  46.635  47.673  1.00  0.00           H  
TER    4931      WAT   334 
ATOM   4931  O   WAT   335      44.849  44.870  78.544  1.00  0.00           O
[truncated: 3,378,755 more chars]
