# Supplementary material for: Three distinct strategies lead to programmable aliphatic C−H oxidation in bicyclomycin biosynthesis
Source: Nat Commun. 2025 May 19;16:4651. doi: 10.1038/s41467-025-58997-8 (PMC12089406; doi:10.1038/s41467-025-58997-8)
Supplement: Supplementary file 5 — Source Data 2 [file 41467_2025_58997_MOESM5_ESM.zip › initial and final configurations for MD/Final MD snapshot of the reactant FeIV-oxo species of T307L SsBcmE in complex with 1.pdb]

CRYST1   71.788   72.529   85.710  90.00  90.00  90.00               1
ATOM      1  N   MET     1      61.322  36.830  30.997  1.00  0.00           N  
ATOM      2  H1  MET     1      62.101  36.817  31.640  1.00  0.00           H  
ATOM      3  H2  MET     1      61.652  36.589  30.074  1.00  0.00           H  
ATOM      4  H3  MET     1      60.576  36.164  31.144  1.00  0.00           H  
ATOM      5  CA  MET     1      60.903  38.234  30.944  1.00  0.00           C  
ATOM      6  HA  MET     1      60.671  38.591  31.947  1.00  0.00           H  
ATOM      7  CB  MET     1      62.034  39.080  30.309  1.00  0.00           C  
ATOM      8  HB2 MET     1      62.884  39.029  30.990  1.00  0.00           H  
ATOM      9  HB3 MET     1      62.337  38.611  29.373  1.00  0.00           H  
ATOM     10  CG  MET     1      61.516  40.540  30.075  1.00  0.00           C  
ATOM     11  HG2 MET     1      60.433  40.552  30.191  1.00  0.00           H  
ATOM     12  HG3 MET     1      61.886  41.121  30.920  1.00  0.00           H  
ATOM     13  SD  MET     1      62.124  41.071  28.428  1.00  0.00           S  
ATOM     14  CE  MET     1      60.935  40.284  27.339  1.00  0.00           C  
ATOM     15  HE1 MET     1      59.959  40.442  27.798  1.00  0.00           H  
ATOM     16  HE2 MET     1      61.147  40.769  26.386  1.00  0.00           H  
ATOM     17  HE3 MET     1      61.136  39.213  27.341  1.00  0.00           H  
ATOM     18  C   MET     1      59.641  38.265  30.193  1.00  0.00           C  
ATOM     19  O   MET     1      59.657  38.144  28.989  1.00  0.00           O  
ATOM     20  N   ALA     2      58.489  38.397  30.794  1.00  0.00           N  
ATOM     21  H   ALA     2      58.479  38.395  31.804  1.00  0.00           H  
ATOM     22  CA  ALA     2      57.247  38.609  30.064  1.00  0.00           C  
ATOM     23  HA  ALA     2      57.282  38.038  29.137  1.00  0.00           H  
ATOM     24  CB  ALA     2      56.029  38.288  30.946  1.00  0.00           C  
ATOM     25  HB1 ALA     2      56.152  37.274  31.326  1.00  0.00           H  
ATOM     26  HB2 ALA     2      55.811  38.968  31.769  1.00  0.00           H  
ATOM     27  HB3 ALA     2      55.110  38.254  30.360  1.00  0.00           H  
ATOM     28  C   ALA     2      57.130  40.044  29.517  1.00  0.00           C  
ATOM     29  O   ALA     2      56.687  40.199  28.405  1.00  0.00           O  
ATOM     30  N   SER     3      57.672  41.027  30.201  1.00  0.00           N  
ATOM     31  H   SER     3      58.119  40.777  31.071  1.00  0.00           H  
ATOM     32  CA  SER     3      57.686  42.501  29.862  1.00  0.00           C  
ATOM     33  HA  SER     3      58.061  42.548  28.839  1.00  0.00           H  
ATOM     34  CB  SER     3      56.269  43.151  29.987  1.00  0.00           C  
ATOM     35  HB2 SER     3      55.587  42.538  29.398  1.00  0.00           H  
ATOM     36  HB3 SER     3      55.899  43.101  31.011  1.00  0.00           H  
ATOM     37  OG  SER     3      56.149  44.473  29.647  1.00  0.00           O  
ATOM     38  HG  SER     3      55.683  44.931  30.350  1.00  0.00           H  
ATOM     39  C   SER     3      58.723  43.157  30.810  1.00  0.00           C  
ATOM     40  O   SER     3      58.777  42.788  31.957  1.00  0.00           O  
ATOM     41  N   PRO     4      59.460  44.151  30.381  1.00  0.00           N  
ATOM     42  CD  PRO     4      59.688  44.578  28.978  1.00  0.00           C  
ATOM     43  HD2 PRO     4      58.949  45.316  28.667  1.00  0.00           H  
ATOM     44  HD3 PRO     4      59.619  43.749  28.273  1.00  0.00           H  
ATOM     45  CG  PRO     4      61.109  45.102  28.985  1.00  0.00           C  
ATOM     46  HG2 PRO     4      61.261  45.709  28.093  1.00  0.00           H  
ATOM     47  HG3 PRO     4      61.869  44.321  29.034  1.00  0.00           H  
ATOM     48  CB  PRO     4      61.169  45.783  30.279  1.00  0.00           C  
ATOM     49  HB2 PRO     4      60.790  46.802  30.199  1.00  0.00           H  
ATOM     50  HB3 PRO     4      62.186  45.897  30.655  1.00  0.00           H  
ATOM     51  CA  PRO     4      60.340  44.855  31.253  1.00  0.00           C  
ATOM     52  HA  PRO     4      61.055  44.180  31.725  1.00  0.00           H  
ATOM     53  C   PRO     4      59.840  45.631  32.455  1.00  0.00           C  
ATOM     54  O   PRO     4      60.522  46.337  33.215  1.00  0.00           O  
ATOM     55  N   ASP     5      58.536  45.508  32.694  1.00  0.00           N  
ATOM     56  H   ASP     5      58.085  44.871  32.053  1.00  0.00           H  
ATOM     57  CA  ASP     5      57.846  45.810  33.908  1.00  0.00           C  
ATOM     58  HA  ASP     5      58.071  46.848  34.154  1.00  0.00           H  
ATOM     59  CB  ASP     5      56.317  45.800  33.557  1.00  0.00           C  
ATOM     60  HB2 ASP     5      56.131  44.794  33.180  1.00  0.00           H  
ATOM     61  HB3 ASP     5      55.738  45.957  34.466  1.00  0.00           H  
ATOM     62  CG  ASP     5      56.041  46.689  32.450  1.00  0.00           C  
ATOM     63  OD1 ASP     5      56.512  47.841  32.484  1.00  0.00           O  
ATOM     64  OD2 ASP     5      55.229  46.295  31.576  1.00  0.00           O  
ATOM     65  C   ASP     5      58.069  44.882  35.143  1.00  0.00           C  
ATOM     66  O   ASP     5      57.140  44.542  35.879  1.00  0.00           O  
ATOM     67  N   SER     6      59.215  44.202  35.262  1.00  0.00           N  
ATOM     68  H   SER     6      60.005  44.414  34.669  1.00  0.00           H  
ATOM     69  CA  SER     6      59.481  43.004  36.044  1.00  0.00           C  
ATOM     70  HA  SER     6      58.899  42.172  35.647  1.00  0.00           H  
ATOM     71  CB  SER     6      61.015  42.640  35.922  1.00  0.00           C  
ATOM     72  HB2 SER     6      61.573  43.466  36.362  1.00  0.00           H  
ATOM     73  HB3 SER     6      61.287  41.735  36.466  1.00  0.00           H  
ATOM     74  OG  SER     6      61.365  42.503  34.579  1.00  0.00           O  
ATOM     75  HG  SER     6      62.310  42.376  34.467  1.00  0.00           H  
ATOM     76  C   SER     6      59.178  43.074  37.508  1.00  0.00           C  
ATOM     77  O   SER     6      58.947  42.026  38.169  1.00  0.00           O  
ATOM     78  N   ALA     7      59.080  44.307  38.053  1.00  0.00           N  
ATOM     79  H   ALA     7      59.404  45.060  37.462  1.00  0.00           H  
ATOM     80  CA  ALA     7      58.734  44.610  39.494  1.00  0.00           C  
ATOM     81  HA  ALA     7      58.826  43.645  39.992  1.00  0.00           H  
ATOM     82  CB  ALA     7      59.755  45.653  40.166  1.00  0.00           C  
ATOM     83  HB1 ALA     7      60.682  45.168  40.471  1.00  0.00           H  
ATOM     84  HB2 ALA     7      59.912  46.498  39.496  1.00  0.00           H  
ATOM     85  HB3 ALA     7      59.381  45.896  41.160  1.00  0.00           H  
ATOM     86  C   ALA     7      57.239  44.934  39.702  1.00  0.00           C  
ATOM     87  O   ALA     7      56.875  44.927  40.882  1.00  0.00           O  
ATOM     88  N   THR     8      56.419  45.117  38.666  1.00  0.00           N  
ATOM     89  H   THR     8      56.871  45.124  37.763  1.00  0.00           H  
ATOM     90  CA  THR     8      54.951  45.117  38.705  1.00  0.00           C  
ATOM     91  HA  THR     8      54.592  45.523  39.651  1.00  0.00           H  
ATOM     92  CB  THR     8      54.602  46.087  37.526  1.00  0.00           C  
ATOM     93  HB  THR     8      55.138  45.789  36.626  1.00  0.00           H  
ATOM     94  CG2 THR     8      53.070  46.132  37.191  1.00  0.00           C  
ATOM     95 HG21 THR     8      52.530  46.391  38.102  1.00  0.00           H  
ATOM     96 HG22 THR     8      52.889  46.800  36.350  1.00  0.00           H  
ATOM     97 HG23 THR     8      52.730  45.160  36.835  1.00  0.00           H  
ATOM     98  OG1 THR     8      54.839  47.518  37.848  1.00  0.00           O  
ATOM     99  HG1 THR     8      55.226  48.016  37.124  1.00  0.00           H  
ATOM    100  C   THR     8      54.355  43.722  38.366  1.00  0.00           C  
ATOM    101  O   THR     8      53.249  43.361  38.778  1.00  0.00           O  
ATOM    102  N   LEU     9      55.140  42.937  37.588  1.00  0.00           N  
ATOM    103  H   LEU     9      56.051  43.261  37.296  1.00  0.00           H  
ATOM    104  CA  LEU     9      54.728  41.578  37.234  1.00  0.00           C  
ATOM    105  HA  LEU     9      53.740  41.692  36.790  1.00  0.00           H  
ATOM    106  CB  LEU     9      55.624  41.072  36.058  1.00  0.00           C  
ATOM    107  HB2 LEU     9      56.648  41.292  36.360  1.00  0.00           H  
ATOM    108  HB3 LEU     9      55.401  40.006  36.017  1.00  0.00           H  
ATOM    109  CG  LEU     9      55.201  41.545  34.676  1.00  0.00           C  
ATOM    110  HG  LEU     9      54.984  42.613  34.688  1.00  0.00           H  
ATOM    111  CD1 LEU     9      56.303  41.308  33.608  1.00  0.00           C  
ATOM    112 HD11 LEU     9      55.806  41.387  32.641  1.00  0.00           H  
ATOM    113 HD12 LEU     9      57.066  42.065  33.790  1.00  0.00           H  
ATOM    114 HD13 LEU     9      56.716  40.314  33.777  1.00  0.00           H  
ATOM    115  CD2 LEU     9      53.987  40.856  34.221  1.00  0.00           C  
ATOM    116 HD21 LEU     9      53.196  40.892  34.970  1.00  0.00           H  
ATOM    117 HD22 LEU     9      53.662  41.166  33.228  1.00  0.00           H  
ATOM    118 HD23 LEU     9      54.279  39.836  33.972  1.00  0.00           H  
ATOM    119  C   LEU     9      54.632  40.611  38.469  1.00  0.00           C  
ATOM    120  O   LEU     9      55.361  40.661  39.461  1.00  0.00           O  
ATOM    121  N   ARG    10      53.615  39.836  38.600  1.00  0.00           N  
ATOM    122  H   ARG    10      52.979  39.995  37.832  1.00  0.00           H  
ATOM    123  CA  ARG    10      53.413  38.803  39.608  1.00  0.00           C  
ATOM    124  HA  ARG    10      53.742  39.098  40.605  1.00  0.00           H  
ATOM    125  CB  ARG    10      51.925  38.455  39.760  1.00  0.00           C  
ATOM    126  HB2 ARG    10      51.498  38.446  38.758  1.00  0.00           H  
ATOM    127  HB3 ARG    10      51.854  37.451  40.180  1.00  0.00           H  
ATOM    128  CG  ARG    10      51.050  39.303  40.762  1.00  0.00           C  
ATOM    129  HG2 ARG    10      50.004  39.009  40.673  1.00  0.00           H  
ATOM    130  HG3 ARG    10      51.468  39.260  41.768  1.00  0.00           H  
ATOM    131  CD  ARG    10      50.937  40.813  40.458  1.00  0.00           C  
ATOM    132  HD2 ARG    10      50.707  40.961  39.403  1.00  0.00           H  
ATOM    133  HD3 ARG    10      50.103  41.158  41.069  1.00  0.00           H  
ATOM    134  NE  ARG    10      52.105  41.559  40.879  1.00  0.00           N  
ATOM    135  HE  ARG    10      52.667  41.852  40.093  1.00  0.00           H  
ATOM    136  CZ  ARG    10      52.338  42.044  41.998  1.00  0.00           C  
ATOM    137  NH1 ARG    10      51.657  41.783  43.118  1.00  0.00           N  
ATOM    138 HH11 ARG    10      50.985  41.035  43.211  1.00  0.00           H  
ATOM    139 HH12 ARG    10      51.946  42.277  43.950  1.00  0.00           H  
ATOM    140  NH2 ARG    10      53.313  42.860  42.258  1.00  0.00           N  
ATOM    141 HH21 ARG    10      54.048  43.007  41.581  1.00  0.00           H  
ATOM    142 HH22 ARG    10      53.464  43.262  43.172  1.00  0.00           H  
ATOM    143  C   ARG    10      54.416  37.566  39.270  1.00  0.00           C  
ATOM    144  O   ARG    10      54.888  37.394  38.130  1.00  0.00           O  
ATOM    145  N   GLU    11      54.657  36.826  40.311  1.00  0.00           N  
ATOM    146  H   GLU    11      54.322  37.287  41.145  1.00  0.00           H  
ATOM    147  CA  GLU    11      55.534  35.663  40.396  1.00  0.00           C  
ATOM    148  HA  GLU    11      56.536  35.902  40.041  1.00  0.00           H  
ATOM    149  CB  GLU    11      55.683  35.353  41.888  1.00  0.00           C  
ATOM    150  HB2 GLU    11      56.433  34.566  41.979  1.00  0.00           H  
ATOM    151  HB3 GLU    11      56.024  36.121  42.583  1.00  0.00           H  
ATOM    152  CG  GLU    11      54.435  34.593  42.456  1.00  0.00           C  
ATOM    153  HG2 GLU    11      54.306  33.629  41.966  1.00  0.00           H  
ATOM    154  HG3 GLU    11      54.712  34.409  43.494  1.00  0.00           H  
ATOM    155  CD  GLU    11      53.116  35.349  42.644  1.00  0.00           C  
ATOM    156  OE1 GLU    11      53.058  36.506  43.133  1.00  0.00           O  
ATOM    157  OE2 GLU    11      52.028  34.874  42.370  1.00  0.00           O  
ATOM    158  C   GLU    11      55.010  34.526  39.463  1.00  0.00           C  
ATOM    159  O   GLU    11      53.894  34.445  39.113  1.00  0.00           O  
ATOM    160  N   PRO    12      55.883  33.597  39.093  1.00  0.00           N  
ATOM    161  CD  PRO    12      57.286  33.534  39.317  1.00  0.00           C  
ATOM    162  HD2 PRO    12      57.504  33.702  40.372  1.00  0.00           H  
ATOM    163  HD3 PRO    12      57.779  34.297  38.714  1.00  0.00           H  
ATOM    164  CG  PRO    12      57.737  32.068  38.915  1.00  0.00           C  
ATOM    165  HG2 PRO    12      57.719  31.472  39.827  1.00  0.00           H  
ATOM    166  HG3 PRO    12      58.702  32.025  38.412  1.00  0.00           H  
ATOM    167  CB  PRO    12      56.636  31.681  37.962  1.00  0.00           C  
ATOM    168  HB2 PRO    12      56.635  30.599  37.835  1.00  0.00           H  
ATOM    169  HB3 PRO    12      56.894  32.092  36.986  1.00  0.00           H  
ATOM    170  CA  PRO    12      55.424  32.341  38.514  1.00  0.00           C  
ATOM    171  HA  PRO    12      54.765  32.476  37.657  1.00  0.00           H  
ATOM    172  C   PRO    12      54.680  31.412  39.558  1.00  0.00           C  
ATOM    173  O   PRO    12      54.967  31.495  40.765  1.00  0.00           O  
ATOM    174  N   VAL    13      53.815  30.567  38.998  1.00  0.00           N  
ATOM    175  H   VAL    13      53.588  30.582  38.014  1.00  0.00           H  
ATOM    176  CA  VAL    13      52.971  29.783  39.936  1.00  0.00           C  
ATOM    177  HA  VAL    13      52.515  30.434  40.681  1.00  0.00           H  
ATOM    178  CB  VAL    13      51.880  29.009  39.235  1.00  0.00           C  
ATOM    179  HB  VAL    13      52.418  28.320  38.584  1.00  0.00           H  
ATOM    180  CG1 VAL    13      51.074  28.096  40.250  1.00  0.00           C  
ATOM    181 HG11 VAL    13      50.725  28.711  41.079  1.00  0.00           H  
ATOM    182 HG12 VAL    13      50.237  27.679  39.690  1.00  0.00           H  
ATOM    183 HG13 VAL    13      51.749  27.314  40.600  1.00  0.00           H  
ATOM    184  CG2 VAL    13      50.902  29.762  38.308  1.00  0.00           C  
ATOM    185 HG21 VAL    13      51.370  30.325  37.500  1.00  0.00           H  
ATOM    186 HG22 VAL    13      50.300  29.054  37.739  1.00  0.00           H  
ATOM    187 HG23 VAL    13      50.303  30.511  38.827  1.00  0.00           H  
ATOM    188  C   VAL    13      53.931  28.809  40.633  1.00  0.00           C  
ATOM    189  O   VAL    13      54.577  28.023  39.939  1.00  0.00           O  
ATOM    190  N   VAL    14      53.894  28.778  41.954  1.00  0.00           N  
ATOM    191  H   VAL    14      53.281  29.474  42.356  1.00  0.00           H  
ATOM    192  CA  VAL    14      54.579  27.794  42.839  1.00  0.00           C  
ATOM    193  HA  VAL    14      54.971  26.964  42.251  1.00  0.00           H  
ATOM    194  CB  VAL    14      55.803  28.448  43.456  1.00  0.00           C  
ATOM    195  HB  VAL    14      55.493  29.459  43.720  1.00  0.00           H  
ATOM    196  CG1 VAL    14      56.377  27.697  44.657  1.00  0.00           C  
ATOM    197 HG11 VAL    14      56.526  26.652  44.385  1.00  0.00           H  
ATOM    198 HG12 VAL    14      57.358  28.029  44.998  1.00  0.00           H  
ATOM    199 HG13 VAL    14      55.644  27.824  45.454  1.00  0.00           H  
ATOM    200  CG2 VAL    14      57.000  28.516  42.490  1.00  0.00           C  
ATOM    201 HG21 VAL    14      56.704  29.140  41.647  1.00  0.00           H  
ATOM    202 HG22 VAL    14      57.846  29.074  42.891  1.00  0.00           H  
ATOM    203 HG23 VAL    14      57.373  27.539  42.180  1.00  0.00           H  
ATOM    204  C   VAL    14      53.499  27.257  43.786  1.00  0.00           C  
ATOM    205  O   VAL    14      52.667  28.043  44.207  1.00  0.00           O  
ATOM    206  N   LEU    15      53.491  25.975  44.176  1.00  0.00           N  
ATOM    207  H   LEU    15      54.266  25.391  43.896  1.00  0.00           H  
ATOM    208  CA  LEU    15      52.427  25.296  44.832  1.00  0.00           C  
ATOM    209  HA  LEU    15      51.991  26.060  45.476  1.00  0.00           H  
ATOM    210  CB  LEU    15      51.389  24.731  43.783  1.00  0.00           C  
ATOM    211  HB2 LEU    15      51.878  23.907  43.263  1.00  0.00           H  
ATOM    212  HB3 LEU    15      50.678  24.182  44.401  1.00  0.00           H  
ATOM    213  CG  LEU    15      50.707  25.687  42.845  1.00  0.00           C  
ATOM    214  HG  LEU    15      51.486  26.321  42.421  1.00  0.00           H  
ATOM    215  CD1 LEU    15      50.028  24.967  41.602  1.00  0.00           C  
ATOM    216 HD11 LEU    15      50.731  24.350  41.043  1.00  0.00           H  
ATOM    217 HD12 LEU    15      49.212  24.361  41.996  1.00  0.00           H  
ATOM    218 HD13 LEU    15      49.455  25.620  40.944  1.00  0.00           H  
ATOM    219  CD2 LEU    15      49.707  26.693  43.485  1.00  0.00           C  
ATOM    220 HD21 LEU    15      49.215  27.322  42.743  1.00  0.00           H  
ATOM    221 HD22 LEU    15      48.870  26.214  43.992  1.00  0.00           H  
ATOM    222 HD23 LEU    15      50.299  27.386  44.084  1.00  0.00           H  
ATOM    223  C   LEU    15      52.866  24.077  45.686  1.00  0.00           C  
ATOM    224  O   LEU    15      53.704  23.288  45.359  1.00  0.00           O  
ATOM    225  N   PRO    16      52.116  23.731  46.736  1.00  0.00           N  
ATOM    226  CD  PRO    16      51.035  24.485  47.363  1.00  0.00           C  
ATOM    227  HD2 PRO    16      50.189  24.608  46.687  1.00  0.00           H  
ATOM    228  HD3 PRO    16      51.512  25.409  47.691  1.00  0.00           H  
ATOM    229  CG  PRO    16      50.586  23.700  48.607  1.00  0.00           C  
ATOM    230  HG2 PRO    16      49.678  23.160  48.341  1.00  0.00           H  
ATOM    231  HG3 PRO    16      50.426  24.448  49.384  1.00  0.00           H  
ATOM    232  CB  PRO    16      51.693  22.720  48.770  1.00  0.00           C  
ATOM    233  HB2 PRO    16      51.426  21.822  49.327  1.00  0.00           H  
ATOM    234  HB3 PRO    16      52.520  23.215  49.281  1.00  0.00           H  
ATOM    235  CA  PRO    16      52.145  22.433  47.376  1.00  0.00           C  
ATOM    236  HA  PRO    16      53.177  22.081  47.367  1.00  0.00           H  
ATOM    237  C   PRO    16      51.306  21.459  46.600  1.00  0.00           C  
ATOM    238  O   PRO    16      50.403  21.943  45.814  1.00  0.00           O  
ATOM    239  N   PRO    17      51.607  20.147  46.546  1.00  0.00           N  
ATOM    240  CD  PRO    17      52.837  19.630  46.995  1.00  0.00           C  
ATOM    241  HD2 PRO    17      52.646  19.678  48.067  1.00  0.00           H  
ATOM    242  HD3 PRO    17      53.723  20.192  46.699  1.00  0.00           H  
ATOM    243  CG  PRO    17      52.935  18.189  46.443  1.00  0.00           C  
ATOM    244  HG2 PRO    17      53.570  17.611  47.114  1.00  0.00           H  
ATOM    245  HG3 PRO    17      53.392  18.147  45.454  1.00  0.00           H  
ATOM    246  CB  PRO    17      51.430  17.766  46.383  1.00  0.00           C  
ATOM    247  HB2 PRO    17      51.149  17.519  47.406  1.00  0.00           H  
ATOM    248  HB3 PRO    17      51.190  16.985  45.662  1.00  0.00           H  
ATOM    249  CA  PRO    17      50.766  19.072  45.958  1.00  0.00           C  
ATOM    250  HA  PRO    17      50.811  19.042  44.869  1.00  0.00           H  
ATOM    251  C   PRO    17      49.247  19.140  46.379  1.00  0.00           C  
ATOM    252  O   PRO    17      48.960  19.418  47.566  1.00  0.00           O  
ATOM    253  N   MET    18      48.373  18.856  45.414  1.00  0.00           N  
ATOM    254  H   MET    18      48.624  18.344  44.580  1.00  0.00           H  
ATOM    255  CA  MET    18      46.916  18.816  45.707  1.00  0.00           C  
ATOM    256  HA  MET    18      46.744  19.625  46.417  1.00  0.00           H  
ATOM    257  CB  MET    18      46.113  19.329  44.452  1.00  0.00           C  
ATOM    258  HB2 MET    18      45.123  19.650  44.774  1.00  0.00           H  
ATOM    259  HB3 MET    18      46.607  20.216  44.055  1.00  0.00           H  
ATOM    260  CG  MET    18      45.966  18.365  43.277  1.00  0.00           C  
ATOM    261  HG2 MET    18      46.957  17.969  43.057  1.00  0.00           H  
ATOM    262  HG3 MET    18      45.411  17.461  43.527  1.00  0.00           H  
ATOM    263  SD  MET    18      45.340  19.090  41.796  1.00  0.00           S  
ATOM    264  CE  MET    18      43.523  19.585  42.151  1.00  0.00           C  
ATOM    265  HE1 MET    18      43.455  20.305  42.966  1.00  0.00           H  
ATOM    266  HE2 MET    18      43.057  19.870  41.208  1.00  0.00           H  
ATOM    267  HE3 MET    18      42.953  18.717  42.482  1.00  0.00           H  
ATOM    268  C   MET    18      46.439  17.499  46.311  1.00  0.00           C  
ATOM    269  O   MET    18      46.732  16.463  45.766  1.00  0.00           O  
ATOM    270  N   PRO    19      45.600  17.548  47.399  1.00  0.00           N  
ATOM    271  CD  PRO    19      45.277  18.761  48.119  1.00  0.00           C  
ATOM    272  HD2 PRO    19      44.885  19.558  47.488  1.00  0.00           H  
ATOM    273  HD3 PRO    19      46.042  19.285  48.691  1.00  0.00           H  
ATOM    274  CG  PRO    19      44.203  18.331  49.126  1.00  0.00           C  
ATOM    275  HG2 PRO    19      43.245  18.438  48.617  1.00  0.00           H  
ATOM    276  HG3 PRO    19      44.245  18.861  50.077  1.00  0.00           H  
ATOM    277  CB  PRO    19      44.571  16.874  49.392  1.00  0.00           C  
ATOM    278  HB2 PRO    19      43.630  16.343  49.536  1.00  0.00           H  
ATOM    279  HB3 PRO    19      45.311  16.675  50.168  1.00  0.00           H  
ATOM    280  CA  PRO    19      45.136  16.388  48.051  1.00  0.00           C  
ATOM    281  HA  PRO    19      45.970  15.704  48.208  1.00  0.00           H  
ATOM    282  C   PRO    19      44.121  15.610  47.213  1.00  0.00           C  
ATOM    283  O   PRO    19      43.372  16.161  46.394  1.00  0.00           O  
ATOM    284  N   GLY    20      44.034  14.279  47.473  1.00  0.00           N  
ATOM    285  H   GLY    20      44.662  13.819  48.115  1.00  0.00           H  
ATOM    286  CA  GLY    20      43.069  13.301  47.065  1.00  0.00           C  
ATOM    287  HA2 GLY    20      43.214  13.174  45.992  1.00  0.00           H  
ATOM    288  HA3 GLY    20      43.288  12.332  47.515  1.00  0.00           H  
ATOM    289  C   GLY    20      41.583  13.479  47.508  1.00  0.00           C  
ATOM    290  O   GLY    20      41.276  14.117  48.512  1.00  0.00           O  
ATOM    291  N   GLU    21      40.703  13.011  46.689  1.00  0.00           N  
ATOM    292  H   GLU    21      41.058  12.473  45.911  1.00  0.00           H  
ATOM    293  CA  GLU    21      39.283  13.137  46.855  1.00  0.00           C  
ATOM    294  HA  GLU    21      39.055  14.203  46.875  1.00  0.00           H  
ATOM    295  CB  GLU    21      38.596  12.507  45.638  1.00  0.00           C  
ATOM    296  HB2 GLU    21      37.534  12.750  45.670  1.00  0.00           H  
ATOM    297  HB3 GLU    21      39.001  13.004  44.757  1.00  0.00           H  
ATOM    298  CG  GLU    21      38.722  10.957  45.444  1.00  0.00           C  
ATOM    299  HG2 GLU    21      39.680  10.614  45.836  1.00  0.00           H  
ATOM    300  HG3 GLU    21      37.945  10.386  45.954  1.00  0.00           H  
ATOM    301  CD  GLU    21      38.575  10.579  43.901  1.00  0.00           C  
ATOM    302  OE1 GLU    21      37.415  10.493  43.395  1.00  0.00           O  
ATOM    303  OE2 GLU    21      39.613  10.389  43.261  1.00  0.00           O  
ATOM    304  C   GLU    21      38.725  12.545  48.196  1.00  0.00           C  
ATOM    305  O   GLU    21      37.652  12.938  48.684  1.00  0.00           O  
ATOM    306  N   HIE    22      39.448  11.642  48.865  1.00  0.00           N  
ATOM    307  H   HIE    22      40.276  11.304  48.396  1.00  0.00           H  
ATOM    308  CA  HIE    22      39.289  11.118  50.225  1.00  0.00           C  
ATOM    309  HA  HIE    22      38.256  10.814  50.394  1.00  0.00           H  
ATOM    310  CB  HIE    22      39.971   9.723  50.163  1.00  0.00           C  
ATOM    311  HB2 HIE    22      39.839   9.380  51.189  1.00  0.00           H  
ATOM    312  HB3 HIE    22      39.411   9.034  49.531  1.00  0.00           H  
ATOM    313  CG  HIE    22      41.408   9.870  49.807  1.00  0.00           C  
ATOM    314  ND1 HIE    22      41.899  10.072  48.521  1.00  0.00           N  
ATOM    315  CE1 HIE    22      43.263  10.020  48.645  1.00  0.00           C  
ATOM    316  HE1 HIE    22      43.952  10.096  47.817  1.00  0.00           H  
ATOM    317  NE2 HIE    22      43.595   9.920  49.922  1.00  0.00           N  
ATOM    318  HE2 HIE    22      44.553   9.862  50.237  1.00  0.00           H  
ATOM    319  CD2 HIE    22      42.510   9.780  50.680  1.00  0.00           C  
ATOM    320  HD2 HIE    22      42.427   9.502  51.720  1.00  0.00           H  
ATOM    321  C   HIE    22      39.853  12.097  51.353  1.00  0.00           C  
ATOM    322  O   HIE    22      39.666  11.814  52.539  1.00  0.00           O  
ATOM    323  N   GLU    23      40.704  13.127  50.976  1.00  0.00           N  
ATOM    324  H   GLU    23      40.844  13.280  49.988  1.00  0.00           H  
ATOM    325  CA  GLU    23      41.613  13.870  51.865  1.00  0.00           C  
ATOM    326  HA  GLU    23      41.286  13.623  52.875  1.00  0.00           H  
ATOM    327  CB  GLU    23      43.043  13.256  51.846  1.00  0.00           C  
ATOM    328  HB2 GLU    23      43.683  13.710  52.603  1.00  0.00           H  
ATOM    329  HB3 GLU    23      42.876  12.198  52.049  1.00  0.00           H  
ATOM    330  CG  GLU    23      43.713  13.339  50.489  1.00  0.00           C  
ATOM    331  HG2 GLU    23      43.185  12.683  49.797  1.00  0.00           H  
ATOM    332  HG3 GLU    23      43.602  14.325  50.039  1.00  0.00           H  
ATOM    333  CD  GLU    23      45.134  12.818  50.349  1.00  0.00           C  
ATOM    334  OE1 GLU    23      45.586  12.596  49.204  1.00  0.00           O  
ATOM    335  OE2 GLU    23      45.854  12.718  51.395  1.00  0.00           O  
ATOM    336  C   GLU    23      41.566  15.352  51.693  1.00  0.00           C  
ATOM    337  O   GLU    23      42.030  16.105  52.577  1.00  0.00           O  
ATOM    338  N   ALA    24      41.056  15.938  50.580  1.00  0.00           N  
ATOM    339  H   ALA    24      40.650  15.333  49.881  1.00  0.00           H  
ATOM    340  CA  ALA    24      41.047  17.390  50.420  1.00  0.00           C  
ATOM    341  HA  ALA    24      41.983  17.885  50.680  1.00  0.00           H  
ATOM    342  CB  ALA    24      40.573  17.712  48.986  1.00  0.00           C  
ATOM    343  HB1 ALA    24      40.541  18.786  48.799  1.00  0.00           H  
ATOM    344  HB2 ALA    24      41.233  17.224  48.269  1.00  0.00           H  
ATOM    345  HB3 ALA    24      39.553  17.342  48.881  1.00  0.00           H  
ATOM    346  C   ALA    24      40.120  18.179  51.368  1.00  0.00           C  
ATOM    347  O   ALA    24      40.293  19.317  51.652  1.00  0.00           O  
ATOM    348  N   ARG    25      39.068  17.577  51.899  1.00  0.00           N  
ATOM    349  H   ARG    25      38.906  16.626  51.601  1.00  0.00           H  
ATOM    350  CA  ARG    25      38.251  18.117  52.990  1.00  0.00           C  
ATOM    351  HA  ARG    25      38.238  19.206  52.956  1.00  0.00           H  
ATOM    352  CB  ARG    25      36.811  17.593  52.925  1.00  0.00           C  
ATOM    353  HB2 ARG    25      36.415  17.856  51.944  1.00  0.00           H  
ATOM    354  HB3 ARG    25      36.738  16.506  52.969  1.00  0.00           H  
ATOM    355  CG  ARG    25      35.814  18.122  53.991  1.00  0.00           C  
ATOM    356  HG2 ARG    25      34.839  17.645  53.890  1.00  0.00           H  
ATOM    357  HG3 ARG    25      36.212  18.056  55.004  1.00  0.00           H  
ATOM    358  CD  ARG    25      35.601  19.648  53.733  1.00  0.00           C  
ATOM    359  HD2 ARG    25      36.554  20.136  53.934  1.00  0.00           H  
ATOM    360  HD3 ARG    25      35.347  19.892  52.702  1.00  0.00           H  
ATOM    361  NE  ARG    25      34.572  20.087  54.726  1.00  0.00           N  
ATOM    362  HE  ARG    25      34.244  19.462  55.448  1.00  0.00           H  
ATOM    363  CZ  ARG    25      33.935  21.193  54.743  1.00  0.00           C  
ATOM    364  NH1 ARG    25      34.254  22.126  53.851  1.00  0.00           N  
ATOM    365 HH11 ARG    25      35.139  22.085  53.366  1.00  0.00           H  
ATOM    366 HH12 ARG    25      33.769  23.011  53.900  1.00  0.00           H  
ATOM    367  NH2 ARG    25      32.966  21.436  55.586  1.00  0.00           N  
ATOM    368 HH21 ARG    25      32.745  20.747  56.291  1.00  0.00           H  
ATOM    369 HH22 ARG    25      32.422  22.275  55.443  1.00  0.00           H  
ATOM    370  C   ARG    25      38.954  17.763  54.384  1.00  0.00           C  
ATOM    371  O   ARG    25      39.027  18.654  55.175  1.00  0.00           O  
ATOM    372  N   ALA    26      39.600  16.579  54.550  1.00  0.00           N  
ATOM    373  H   ALA    26      39.866  16.001  53.766  1.00  0.00           H  
ATOM    374  CA  ALA    26      40.157  16.223  55.850  1.00  0.00           C  
ATOM    375  HA  ALA    26      39.397  16.382  56.615  1.00  0.00           H  
ATOM    376  CB  ALA    26      40.438  14.762  55.807  1.00  0.00           C  
ATOM    377  HB1 ALA    26      40.907  14.422  56.731  1.00  0.00           H  
ATOM    378  HB2 ALA    26      39.491  14.243  55.657  1.00  0.00           H  
ATOM    379  HB3 ALA    26      41.159  14.569  55.013  1.00  0.00           H  
ATOM    380  C   ALA    26      41.292  17.071  56.301  1.00  0.00           C  
ATOM    381  O   ALA    26      41.507  17.053  57.506  1.00  0.00           O  
ATOM    382  N   ALA    27      41.939  17.837  55.396  1.00  0.00           N  
ATOM    383  H   ALA    27      41.853  17.733  54.395  1.00  0.00           H  
ATOM    384  CA  ALA    27      43.023  18.776  55.719  1.00  0.00           C  
ATOM    385  HA  ALA    27      43.774  18.232  56.293  1.00  0.00           H  
ATOM    386  CB  ALA    27      43.529  19.122  54.325  1.00  0.00           C  
ATOM    387  HB1 ALA    27      42.740  19.705  53.849  1.00  0.00           H  
ATOM    388  HB2 ALA    27      44.412  19.761  54.321  1.00  0.00           H  
ATOM    389  HB3 ALA    27      43.681  18.222  53.730  1.00  0.00           H  
ATOM    390  C   ALA    27      42.615  20.016  56.552  1.00  0.00           C  
ATOM    391  O   ALA    27      43.245  21.080  56.477  1.00  0.00           O  
ATOM    392  N   TYR    28      41.506  19.935  57.341  1.00  0.00           N  
ATOM    393  H   TYR    28      41.166  19.038  57.655  1.00  0.00           H  
ATOM    394  CA  TYR    28      40.949  21.084  58.111  1.00  0.00           C  
ATOM    395  HA  TYR    28      40.595  21.764  57.335  1.00  0.00           H  
ATOM    396  CB  TYR    28      39.775  20.713  59.077  1.00  0.00           C  
ATOM    397  HB2 TYR    28      40.253  20.065  59.812  1.00  0.00           H  
ATOM    398  HB3 TYR    28      39.452  21.578  59.656  1.00  0.00           H  
ATOM    399  CG  TYR    28      38.451  20.117  58.469  1.00  0.00           C  
ATOM    400  CD1 TYR    28      37.510  20.964  57.835  1.00  0.00           C  
ATOM    401  HD1 TYR    28      37.806  21.996  57.716  1.00  0.00           H  
ATOM    402  CE1 TYR    28      36.295  20.437  57.415  1.00  0.00           C  
ATOM    403  HE1 TYR    28      35.620  21.170  56.999  1.00  0.00           H  
ATOM    404  CZ  TYR    28      36.094  19.068  57.562  1.00  0.00           C  
ATOM    405  OH  TYR    28      34.841  18.609  57.085  1.00  0.00           O  
ATOM    406  HH  TYR    28      34.638  17.713  57.364  1.00  0.00           H  
ATOM    407  CE2 TYR    28      36.959  18.221  58.222  1.00  0.00           C  
ATOM    408  HE2 TYR    28      36.715  17.177  58.354  1.00  0.00           H  
ATOM    409  CD2 TYR    28      38.191  18.698  58.728  1.00  0.00           C  
ATOM    410  HD2 TYR    28      38.871  18.140  59.354  1.00  0.00           H  
ATOM    411  C   TYR    28      41.980  21.793  58.813  1.00  0.00           C  
ATOM    412  O   TYR    28      42.643  21.177  59.698  1.00  0.00           O  
ATOM    413  N   PRO    29      42.105  23.119  58.572  1.00  0.00           N  
ATOM    414  CD  PRO    29      41.645  23.928  57.456  1.00  0.00           C  
ATOM    415  HD2 PRO    29      40.574  24.125  57.511  1.00  0.00           H  
ATOM    416  HD3 PRO    29      41.868  23.545  56.460  1.00  0.00           H  
ATOM    417  CG  PRO    29      42.345  25.248  57.590  1.00  0.00           C  
ATOM    418  HG2 PRO    29      41.714  26.050  57.207  1.00  0.00           H  
ATOM    419  HG3 PRO    29      43.276  25.088  57.045  1.00  0.00           H  
ATOM    420  CB  PRO    29      42.631  25.394  59.049  1.00  0.00           C  
ATOM    421  HB2 PRO    29      41.721  25.782  59.507  1.00  0.00           H  
ATOM    422  HB3 PRO    29      43.500  26.011  59.281  1.00  0.00           H  
ATOM    423  CA  PRO    29      42.769  23.954  59.543  1.00  0.00           C  
ATOM    424  HA  PRO    29      43.835  23.732  59.584  1.00  0.00           H  
ATOM    425  C   PRO    29      42.244  23.799  60.989  1.00  0.00           C  
ATOM    426  O   PRO    29      41.067  23.506  61.181  1.00  0.00           O  
ATOM    427  N   PRO    30      43.065  24.108  62.052  1.00  0.00           N  
ATOM    428  CD  PRO    30      44.443  24.624  61.972  1.00  0.00           C  
ATOM    429  HD2 PRO    30      44.339  25.656  61.639  1.00  0.00           H  
ATOM    430  HD3 PRO    30      45.073  23.995  61.343  1.00  0.00           H  
ATOM    431  CG  PRO    30      45.014  24.782  63.362  1.00  0.00           C  
ATOM    432  HG2 PRO    30      45.088  25.862  63.489  1.00  0.00           H  
ATOM    433  HG3 PRO    30      46.007  24.338  63.434  1.00  0.00           H  
ATOM    434  CB  PRO    30      44.030  23.966  64.171  1.00  0.00           C  
ATOM    435  HB2 PRO    30      43.958  24.372  65.180  1.00  0.00           H  
ATOM    436  HB3 PRO    30      44.346  22.923  64.196  1.00  0.00           H  
ATOM    437  CA  PRO    30      42.691  23.855  63.460  1.00  0.00           C  
ATOM    438  HA  PRO    30      42.355  22.824  63.568  1.00  0.00           H  
ATOM    439  C   PRO    30      41.614  24.886  63.933  1.00  0.00           C  
ATOM    440  O   PRO    30      40.902  24.687  64.908  1.00  0.00           O  
ATOM    441  N   ILE    31      41.512  25.988  63.166  1.00  0.00           N  
ATOM    442  H   ILE    31      42.108  26.052  62.353  1.00  0.00           H  
ATOM    443  CA  ILE    31      40.537  27.040  63.456  1.00  0.00           C  
ATOM    444  HA  ILE    31      39.938  26.759  64.323  1.00  0.00           H  
ATOM    445  CB  ILE    31      41.107  28.468  63.612  1.00  0.00           C  
ATOM    446  HB  ILE    31      41.699  28.713  62.731  1.00  0.00           H  
ATOM    447  CG2 ILE    31      40.069  29.567  63.769  1.00  0.00           C  
ATOM    448 HG21 ILE    31      40.542  30.512  64.039  1.00  0.00           H  
ATOM    449 HG22 ILE    31      39.611  29.810  62.810  1.00  0.00           H  
ATOM    450 HG23 ILE    31      39.279  29.317  64.477  1.00  0.00           H  
ATOM    451  CG1 ILE    31      42.184  28.597  64.752  1.00  0.00           C  
ATOM    452 HG12 ILE    31      42.933  27.827  64.567  1.00  0.00           H  
ATOM    453 HG13 ILE    31      42.808  29.480  64.611  1.00  0.00           H  
ATOM    454  CD1 ILE    31      41.677  28.448  66.210  1.00  0.00           C  
ATOM    455 HD11 ILE    31      40.997  27.596  66.239  1.00  0.00           H  
ATOM    456 HD12 ILE    31      42.564  28.237  66.807  1.00  0.00           H  
ATOM    457 HD13 ILE    31      41.219  29.340  66.636  1.00  0.00           H  
ATOM    458  C   ILE    31      39.555  26.908  62.270  1.00  0.00           C  
ATOM    459  O   ILE    31      39.988  26.707  61.118  1.00  0.00           O  
ATOM    460  N   GLY    32      38.328  27.264  62.516  1.00  0.00           N  
ATOM    461  H   GLY    32      37.959  27.518  63.422  1.00  0.00           H  
ATOM    462  CA  GLY    32      37.302  27.349  61.453  1.00  0.00           C  
ATOM    463  HA2 GLY    32      37.481  26.461  60.846  1.00  0.00           H  
ATOM    464  HA3 GLY    32      36.326  27.437  61.929  1.00  0.00           H  
ATOM    465  C   GLY    32      37.464  28.599  60.557  1.00  0.00           C  
ATOM    466  O   GLY    32      37.978  29.642  61.007  1.00  0.00           O  
ATOM    467  N   LEU    33      37.013  28.511  59.281  1.00  0.00           N  
ATOM    468  H   LEU    33      36.512  27.664  59.054  1.00  0.00           H  
ATOM    469  CA  LEU    33      36.896  29.629  58.369  1.00  0.00           C  
ATOM    470  HA  LEU    33      37.928  29.974  58.307  1.00  0.00           H  
ATOM    471  CB  LEU    33      36.364  29.107  57.010  1.00  0.00           C  
ATOM    472  HB2 LEU    33      37.001  28.266  56.735  1.00  0.00           H  
ATOM    473  HB3 LEU    33      35.342  28.764  57.168  1.00  0.00           H  
ATOM    474  CG  LEU    33      36.421  30.206  55.931  1.00  0.00           C  
ATOM    475  HG  LEU    33      35.717  30.976  56.249  1.00  0.00           H  
ATOM    476  CD1 LEU    33      37.861  30.804  55.761  1.00  0.00           C  
ATOM    477 HD11 LEU    33      38.052  31.255  56.735  1.00  0.00           H  
ATOM    478 HD12 LEU    33      38.502  29.975  55.459  1.00  0.00           H  
ATOM    479 HD13 LEU    33      37.876  31.522  54.942  1.00  0.00           H  
ATOM    480  CD2 LEU    33      35.879  29.644  54.549  1.00  0.00           C  
ATOM    481 HD21 LEU    33      36.602  29.001  54.048  1.00  0.00           H  
ATOM    482 HD22 LEU    33      35.063  28.963  54.791  1.00  0.00           H  
ATOM    483 HD23 LEU    33      35.589  30.487  53.922  1.00  0.00           H  
ATOM    484  C   LEU    33      35.981  30.719  58.949  1.00  0.00           C  
ATOM    485  O   LEU    33      34.995  30.382  59.662  1.00  0.00           O  
ATOM    486  N   GLU    34      36.312  31.965  58.760  1.00  0.00           N  
ATOM    487  H   GLU    34      37.274  32.155  58.519  1.00  0.00           H  
ATOM    488  CA  GLU    34      35.620  33.164  59.324  1.00  0.00           C  
ATOM    489  HA  GLU    34      35.380  33.111  60.386  1.00  0.00           H  
ATOM    490  CB  GLU    34      36.500  34.313  59.007  1.00  0.00           C  
ATOM    491  HB2 GLU    34      36.532  34.442  57.925  1.00  0.00           H  
ATOM    492  HB3 GLU    34      35.964  35.149  59.455  1.00  0.00           H  
ATOM    493  CG  GLU    34      37.992  34.380  59.391  1.00  0.00           C  
ATOM    494  HG2 GLU    34      38.631  33.706  58.820  1.00  0.00           H  
ATOM    495  HG3 GLU    34      38.441  35.335  59.119  1.00  0.00           H  
ATOM    496  CD  GLU    34      38.128  34.111  60.945  1.00  0.00           C  
ATOM    497  OE1 GLU    34      38.928  33.281  61.378  1.00  0.00           O  
ATOM    498  OE2 GLU    34      37.305  34.682  61.740  1.00  0.00           O  
ATOM    499  C   GLU    34      34.188  33.398  58.759  1.00  0.00           C  
ATOM    500  O   GLU    34      34.042  33.743  57.618  1.00  0.00           O  
ATOM    501  N   ARG    35      33.137  33.339  59.605  1.00  0.00           N  
ATOM    502  H   ARG    35      33.204  32.726  60.405  1.00  0.00           H  
ATOM    503  CA  ARG    35      31.821  34.000  59.391  1.00  0.00           C  
ATOM    504  HA  ARG    35      31.425  33.846  58.387  1.00  0.00           H  
ATOM    505  CB  ARG    35      30.826  33.483  60.402  1.00  0.00           C  
ATOM    506  HB2 ARG    35      31.307  33.520  61.380  1.00  0.00           H  
ATOM    507  HB3 ARG    35      29.963  34.138  60.523  1.00  0.00           H  
ATOM    508  CG  ARG    35      30.407  31.967  60.087  1.00  0.00           C  
ATOM    509  HG2 ARG    35      29.794  31.739  59.215  1.00  0.00           H  
ATOM    510  HG3 ARG    35      31.276  31.311  60.133  1.00  0.00           H  
ATOM    511  CD  ARG    35      29.383  31.558  61.210  1.00  0.00           C  
ATOM    512  HD2 ARG    35      29.696  32.115  62.093  1.00  0.00           H  
ATOM    513  HD3 ARG    35      28.443  32.011  60.894  1.00  0.00           H  
ATOM    514  NE  ARG    35      29.258  30.128  61.442  1.00  0.00           N  
ATOM    515  HE  ARG    35      28.432  29.758  60.991  1.00  0.00           H  
ATOM    516  CZ  ARG    35      29.754  29.488  62.465  1.00  0.00           C  
ATOM    517  NH1 ARG    35      30.572  29.822  63.430  1.00  0.00           N  
ATOM    518 HH11 ARG    35      30.977  30.741  63.537  1.00  0.00           H  
ATOM    519 HH12 ARG    35      30.945  29.160  64.096  1.00  0.00           H  
ATOM    520  NH2 ARG    35      29.352  28.244  62.630  1.00  0.00           N  
ATOM    521 HH21 ARG    35      28.776  27.932  61.862  1.00  0.00           H  
ATOM    522 HH22 ARG    35      29.792  27.545  63.212  1.00  0.00           H  
ATOM    523  C   ARG    35      32.013  35.528  59.492  1.00  0.00           C  
ATOM    524  O   ARG    35      32.918  35.925  60.163  1.00  0.00           O  
ATOM    525  N   SER    36      31.158  36.285  58.828  1.00  0.00           N  
ATOM    526  H   SER    36      30.357  35.888  58.358  1.00  0.00           H  
ATOM    527  CA  SER    36      31.165  37.765  58.744  1.00  0.00           C  
ATOM    528  HA  SER    36      31.149  38.103  59.780  1.00  0.00           H  
ATOM    529  CB  SER    36      32.405  38.291  57.985  1.00  0.00           C  
ATOM    530  HB2 SER    36      33.283  37.719  58.286  1.00  0.00           H  
ATOM    531  HB3 SER    36      32.271  38.270  56.903  1.00  0.00           H  
ATOM    532  OG  SER    36      32.662  39.628  58.404  1.00  0.00           O  
ATOM    533  HG  SER    36      33.586  39.818  58.228  1.00  0.00           H  
ATOM    534  C   SER    36      29.790  38.288  58.187  1.00  0.00           C  
ATOM    535  O   SER    36      28.905  37.510  57.818  1.00  0.00           O  
ATOM    536  N   ARG    37      29.595  39.587  58.177  1.00  0.00           N  
ATOM    537  H   ARG    37      30.250  40.235  58.592  1.00  0.00           H  
ATOM    538  CA  ARG    37      28.307  40.273  57.851  1.00  0.00           C  
ATOM    539  HA  ARG    37      27.768  39.589  57.196  1.00  0.00           H  
ATOM    540  CB  ARG    37      27.528  40.498  59.151  1.00  0.00           C  
ATOM    541  HB2 ARG    37      27.755  39.683  59.838  1.00  0.00           H  
ATOM    542  HB3 ARG    37      27.800  41.408  59.686  1.00  0.00           H  
ATOM    543  CG  ARG    37      25.986  40.695  58.945  1.00  0.00           C  
ATOM    544  HG2 ARG    37      25.858  41.615  58.375  1.00  0.00           H  
ATOM    545  HG3 ARG    37      25.507  39.859  58.435  1.00  0.00           H  
ATOM    546  CD  ARG    37      25.298  41.018  60.237  1.00  0.00           C  
ATOM    547  HD2 ARG    37      25.955  41.774  60.667  1.00  0.00           H  
ATOM    548  HD3 ARG    37      24.287  41.370  60.031  1.00  0.00           H  
ATOM    549  NE  ARG    37      25.317  39.941  61.201  1.00  0.00           N  
ATOM    550  HE  ARG    37      26.048  39.933  61.899  1.00  0.00           H  
ATOM    551  CZ  ARG    37      24.310  39.134  61.415  1.00  0.00           C  
ATOM    552  NH1 ARG    37      23.174  39.167  60.756  1.00  0.00           N  
ATOM    553 HH11 ARG    37      23.043  39.928  60.105  1.00  0.00           H  
ATOM    554 HH12 ARG    37      22.544  38.377  60.765  1.00  0.00           H  
ATOM    555  NH2 ARG    37      24.508  38.168  62.219  1.00  0.00           N  
ATOM    556 HH21 ARG    37      25.354  38.296  62.756  1.00  0.00           H  
ATOM    557 HH22 ARG    37      23.720  37.616  62.529  1.00  0.00           H  
ATOM    558  C   ARG    37      28.542  41.642  57.250  1.00  0.00           C  
ATOM    559  O   ARG    37      29.511  42.371  57.574  1.00  0.00           O  
ATOM    560  N   VAL    38      27.731  42.016  56.307  1.00  0.00           N  
ATOM    561  H   VAL    38      27.034  41.357  55.992  1.00  0.00           H  
ATOM    562  CA  VAL    38      27.468  43.438  56.042  1.00  0.00           C  
ATOM    563  HA  VAL    38      28.146  44.008  56.676  1.00  0.00           H  
ATOM    564  CB  VAL    38      27.831  43.757  54.560  1.00  0.00           C  
ATOM    565  HB  VAL    38      27.396  42.982  53.929  1.00  0.00           H  
ATOM    566  CG1 VAL    38      27.297  45.157  54.162  1.00  0.00           C  
ATOM    567 HG11 VAL    38      27.661  45.940  54.827  1.00  0.00           H  
ATOM    568 HG12 VAL    38      27.532  45.247  53.101  1.00  0.00           H  
ATOM    569 HG13 VAL    38      26.218  45.015  54.215  1.00  0.00           H  
ATOM    570  CG2 VAL    38      29.369  43.684  54.302  1.00  0.00           C  
ATOM    571 HG21 VAL    38      29.712  43.998  53.316  1.00  0.00           H  
ATOM    572 HG22 VAL    38      29.765  44.410  55.013  1.00  0.00           H  
ATOM    573 HG23 VAL    38      29.664  42.655  54.505  1.00  0.00           H  
ATOM    574  C   VAL    38      26.093  43.789  56.409  1.00  0.00           C  
ATOM    575  O   VAL    38      25.068  43.142  55.983  1.00  0.00           O  
ATOM    576  N   THR    39      25.853  44.669  57.401  1.00  0.00           N  
ATOM    577  H   THR    39      26.702  45.137  57.682  1.00  0.00           H  
ATOM    578  CA  THR    39      24.548  45.092  57.932  1.00  0.00           C  
ATOM    579  HA  THR    39      23.742  44.852  57.238  1.00  0.00           H  
ATOM    580  CB  THR    39      24.112  44.457  59.269  1.00  0.00           C  
ATOM    581  HB  THR    39      24.006  43.381  59.129  1.00  0.00           H  
ATOM    582  CG2 THR    39      25.008  44.676  60.466  1.00  0.00           C  
ATOM    583 HG21 THR    39      26.068  44.668  60.213  1.00  0.00           H  
ATOM    584 HG22 THR    39      24.907  45.724  60.748  1.00  0.00           H  
ATOM    585 HG23 THR    39      24.837  44.018  61.318  1.00  0.00           H  
ATOM    586  OG1 THR    39      22.813  44.929  59.573  1.00  0.00           O  
ATOM    587  HG1 THR    39      22.590  44.648  60.463  1.00  0.00           H  
ATOM    588  C   THR    39      24.585  46.659  58.055  1.00  0.00           C  
ATOM    589  O   THR    39      25.643  47.189  58.445  1.00  0.00           O  
ATOM    590  N   GLY    40      23.478  47.348  57.762  1.00  0.00           N  
ATOM    591  H   GLY    40      22.732  46.873  57.273  1.00  0.00           H  
ATOM    592  CA  GLY    40      23.390  48.841  57.906  1.00  0.00           C  
ATOM    593  HA2 GLY    40      22.327  49.043  57.778  1.00  0.00           H  
ATOM    594  HA3 GLY    40      23.769  49.011  58.914  1.00  0.00           H  
ATOM    595  C   GLY    40      24.269  49.575  56.884  1.00  0.00           C  
ATOM    596  O   GLY    40      24.619  50.759  57.105  1.00  0.00           O  
ATOM    597  N   GLY    41      24.786  48.904  55.837  1.00  0.00           N  
ATOM    598  H   GLY    41      24.285  48.065  55.581  1.00  0.00           H  
ATOM    599  CA  GLY    41      25.795  49.316  54.907  1.00  0.00           C  
ATOM    600  HA2 GLY    41      25.830  48.594  54.091  1.00  0.00           H  
ATOM    601  HA3 GLY    41      25.500  50.298  54.535  1.00  0.00           H  
ATOM    602  C   GLY    41      27.190  49.359  55.440  1.00  0.00           C  
ATOM    603  O   GLY    41      28.006  50.121  54.920  1.00  0.00           O  
ATOM    604  N   ARG    42      27.530  48.719  56.533  1.00  0.00           N  
ATOM    605  H   ARG    42      26.774  48.236  56.995  1.00  0.00           H  
ATOM    606  CA  ARG    42      28.944  48.549  57.028  1.00  0.00           C  
ATOM    607  HA  ARG    42      29.535  48.720  56.128  1.00  0.00           H  
ATOM    608  CB  ARG    42      29.301  49.618  58.109  1.00  0.00           C  
ATOM    609  HB2 ARG    42      30.377  49.605  58.282  1.00  0.00           H  
ATOM    610  HB3 ARG    42      29.049  50.652  57.871  1.00  0.00           H  
ATOM    611  CG  ARG    42      28.456  49.386  59.356  1.00  0.00           C  
ATOM    612  HG2 ARG    42      27.462  49.775  59.136  1.00  0.00           H  
ATOM    613  HG3 ARG    42      28.337  48.329  59.596  1.00  0.00           H  
ATOM    614  CD  ARG    42      29.070  50.162  60.533  1.00  0.00           C  
ATOM    615  HD2 ARG    42      30.101  49.842  60.686  1.00  0.00           H  
ATOM    616  HD3 ARG    42      29.064  51.222  60.280  1.00  0.00           H  
ATOM    617  NE  ARG    42      28.384  49.946  61.825  1.00  0.00           N  
ATOM    618  HE  ARG    42      27.669  49.235  61.869  1.00  0.00           H  
ATOM    619  CZ  ARG    42      28.473  50.745  62.881  1.00  0.00           C  
ATOM    620  NH1 ARG    42      29.252  51.778  62.920  1.00  0.00           N  
ATOM    621 HH11 ARG    42      29.544  52.209  62.054  1.00  0.00           H  
ATOM    622 HH12 ARG    42      29.253  52.350  63.753  1.00  0.00           H  
ATOM    623  NH2 ARG    42      27.842  50.412  64.005  1.00  0.00           N  
ATOM    624 HH21 ARG    42      27.194  49.647  64.129  1.00  0.00           H  
ATOM    625 HH22 ARG    42      28.271  50.889  64.785  1.00  0.00           H  
ATOM    626  C   ARG    42      29.279  47.124  57.410  1.00  0.00           C  
ATOM    627  O   ARG    42      28.405  46.294  57.465  1.00  0.00           O  
ATOM    628  N   LEU    43      30.513  46.732  57.376  1.00  0.00           N  
ATOM    629  H   LEU    43      31.217  47.454  57.320  1.00  0.00           H  
ATOM    630  CA  LEU    43      31.107  45.435  57.593  1.00  0.00           C  
ATOM    631  HA  LEU    43      30.362  44.765  57.163  1.00  0.00           H  
ATOM    632  CB  LEU    43      32.461  45.516  56.900  1.00  0.00           C  
ATOM    633  HB2 LEU    43      32.272  45.677  55.838  1.00  0.00           H  
ATOM    634  HB3 LEU    43      32.914  46.429  57.288  1.00  0.00           H  
ATOM    635  CG  LEU    43      33.435  44.257  57.050  1.00  0.00           C  
ATOM    636  HG  LEU    43      33.536  43.968  58.096  1.00  0.00           H  
ATOM    637  CD1 LEU    43      32.880  43.002  56.282  1.00  0.00           C  
ATOM    638 HD11 LEU    43      32.147  42.483  56.900  1.00  0.00           H  
ATOM    639 HD12 LEU    43      32.435  43.315  55.338  1.00  0.00           H  
ATOM    640 HD13 LEU    43      33.740  42.360  56.094  1.00  0.00           H  
ATOM    641  CD2 LEU    43      34.810  44.772  56.557  1.00  0.00           C  
ATOM    642 HD21 LEU    43      35.289  45.424  57.288  1.00  0.00           H  
ATOM    643 HD22 LEU    43      35.493  43.926  56.483  1.00  0.00           H  
ATOM    644 HD23 LEU    43      34.844  45.278  55.592  1.00  0.00           H  
ATOM    645  C   LEU    43      31.341  45.167  59.073  1.00  0.00           C  
ATOM    646  O   LEU    43      31.728  46.086  59.815  1.00  0.00           O  
ATOM    647  N   VAL    44      31.070  43.999  59.562  1.00  0.00           N  
ATOM    648  H   VAL    44      30.640  43.403  58.869  1.00  0.00           H  
ATOM    649  CA  VAL    44      31.476  43.493  60.860  1.00  0.00           C  
ATOM    650  HA  VAL    44      32.448  43.918  61.109  1.00  0.00           H  
ATOM    651  CB  VAL    44      30.552  43.919  61.999  1.00  0.00           C  
ATOM    652  HB  VAL    44      30.530  45.003  62.111  1.00  0.00           H  
ATOM    653  CG1 VAL    44      29.118  43.589  61.746  1.00  0.00           C  
ATOM    654 HG11 VAL    44      28.557  43.698  62.675  1.00  0.00           H  
ATOM    655 HG12 VAL    44      28.727  44.320  61.038  1.00  0.00           H  
ATOM    656 HG13 VAL    44      28.881  42.646  61.254  1.00  0.00           H  
ATOM    657  CG2 VAL    44      30.992  43.466  63.420  1.00  0.00           C  
ATOM    658 HG21 VAL    44      30.286  43.861  64.150  1.00  0.00           H  
ATOM    659 HG22 VAL    44      30.995  42.384  63.550  1.00  0.00           H  
ATOM    660 HG23 VAL    44      31.972  43.834  63.723  1.00  0.00           H  
ATOM    661  C   VAL    44      31.697  41.916  60.954  1.00  0.00           C  
ATOM    662  O   VAL    44      30.861  41.161  60.572  1.00  0.00           O  
ATOM    663  N   PHE    45      32.859  41.613  61.530  1.00  0.00           N  
ATOM    664  H   PHE    45      33.398  42.384  61.898  1.00  0.00           H  
ATOM    665  CA  PHE    45      33.386  40.232  61.736  1.00  0.00           C  
ATOM    666  HA  PHE    45      32.903  39.634  60.963  1.00  0.00           H  
ATOM    667  CB  PHE    45      34.905  40.167  61.579  1.00  0.00           C  
ATOM    668  HB2 PHE    45      35.497  40.956  62.044  1.00  0.00           H  
ATOM    669  HB3 PHE    45      35.279  39.290  62.107  1.00  0.00           H  
ATOM    670  CG  PHE    45      35.277  39.883  60.109  1.00  0.00           C  
ATOM    671  CD1 PHE    45      35.340  40.991  59.247  1.00  0.00           C  
ATOM    672  HD1 PHE    45      35.092  41.987  59.582  1.00  0.00           H  
ATOM    673  CE1 PHE    45      35.554  40.784  57.911  1.00  0.00           C  
ATOM    674  HE1 PHE    45      35.613  41.646  57.263  1.00  0.00           H  
ATOM    675  CZ  PHE    45      35.858  39.492  57.469  1.00  0.00           C  
ATOM    676  HZ  PHE    45      36.098  39.359  56.424  1.00  0.00           H  
ATOM    677  CE2 PHE    45      35.791  38.389  58.302  1.00  0.00           C  
ATOM    678  HE2 PHE    45      35.969  37.406  57.892  1.00  0.00           H  
ATOM    679  CD2 PHE    45      35.313  38.553  59.616  1.00  0.00           C  
ATOM    680  HD2 PHE    45      35.086  37.708  60.249  1.00  0.00           H  
ATOM    681  C   PHE    45      32.919  39.516  63.040  1.00  0.00           C  
ATOM    682  O   PHE    45      32.717  40.162  64.055  1.00  0.00           O  
ATOM    683  N   ASP    46      32.866  38.234  63.163  1.00  0.00           N  
ATOM    684  H   ASP    46      33.154  37.611  62.422  1.00  0.00           H  
ATOM    685  CA  ASP    46      32.356  37.556  64.313  1.00  0.00           C  
ATOM    686  HA  ASP    46      31.477  38.059  64.716  1.00  0.00           H  
ATOM    687  CB  ASP    46      31.966  36.118  63.930  1.00  0.00           C  
ATOM    688  HB2 ASP    46      32.839  35.739  63.398  1.00  0.00           H  
ATOM    689  HB3 ASP    46      31.793  35.521  64.825  1.00  0.00           H  
ATOM    690  CG  ASP    46      30.623  36.029  63.138  1.00  0.00           C  
ATOM    691  OD1 ASP    46      29.891  34.984  63.323  1.00  0.00           O  
ATOM    692  OD2 ASP    46      30.232  36.995  62.399  1.00  0.00           O  
ATOM    693  C   ASP    46      33.346  37.403  65.524  1.00  0.00           C  
ATOM    694  O   ASP    46      32.913  37.027  66.603  1.00  0.00           O  
ATOM    695  N   ARG    47      34.660  37.781  65.433  1.00  0.00           N  
ATOM    696  H   ARG    47      34.920  38.089  64.506  1.00  0.00           H  
ATOM    697  CA  ARG    47      35.799  37.662  66.341  1.00  0.00           C  
ATOM    698  HA  ARG    47      35.407  37.772  67.352  1.00  0.00           H  
ATOM    699  CB  ARG    47      36.310  36.277  66.311  1.00  0.00           C  
ATOM    700  HB2 ARG    47      36.770  36.116  67.285  1.00  0.00           H  
ATOM    701  HB3 ARG    47      35.509  35.619  65.974  1.00  0.00           H  
ATOM    702  CG  ARG    47      37.303  35.926  65.259  1.00  0.00           C  
ATOM    703  HG2 ARG    47      37.146  36.437  64.309  1.00  0.00           H  
ATOM    704  HG3 ARG    47      38.297  36.277  65.534  1.00  0.00           H  
ATOM    705  CD  ARG    47      37.373  34.457  64.916  1.00  0.00           C  
ATOM    706  HD2 ARG    47      37.335  33.923  65.866  1.00  0.00           H  
ATOM    707  HD3 ARG    47      36.498  34.117  64.362  1.00  0.00           H  
ATOM    708  NE  ARG    47      38.573  34.146  64.159  1.00  0.00           N  
ATOM    709  HE  ARG    47      38.488  34.138  63.153  1.00  0.00           H  
ATOM    710  CZ  ARG    47      39.750  33.724  64.578  1.00  0.00           C  
ATOM    711  NH1 ARG    47      40.153  33.646  65.805  1.00  0.00           N  
ATOM    712 HH11 ARG    47      39.475  34.015  66.455  1.00  0.00           H  
ATOM    713 HH12 ARG    47      40.967  33.108  66.068  1.00  0.00           H  
ATOM    714  NH2 ARG    47      40.651  33.343  63.712  1.00  0.00           N  
ATOM    715 HH21 ARG    47      40.379  33.232  62.746  1.00  0.00           H  
ATOM    716 HH22 ARG    47      41.586  33.153  64.044  1.00  0.00           H  
ATOM    717  C   ARG    47      36.853  38.772  66.154  1.00  0.00           C  
ATOM    718  O   ARG    47      37.009  39.206  65.015  1.00  0.00           O  
ATOM    719  N   ASP    48      37.532  39.179  67.236  1.00  0.00           N  
ATOM    720  H   ASP    48      37.057  38.932  68.092  1.00  0.00           H  
ATOM    721  CA  ASP    48      38.194  40.398  67.234  1.00  0.00           C  
ATOM    722  HA  ASP    48      37.467  41.095  66.817  1.00  0.00           H  
ATOM    723  CB  ASP    48      38.497  40.838  68.657  1.00  0.00           C  
ATOM    724  HB2 ASP    48      38.863  41.858  68.547  1.00  0.00           H  
ATOM    725  HB3 ASP    48      37.593  40.869  69.266  1.00  0.00           H  
ATOM    726  CG  ASP    48      39.455  39.934  69.408  1.00  0.00           C  
ATOM    727  OD1 ASP    48      40.681  40.168  69.430  1.00  0.00           O  
ATOM    728  OD2 ASP    48      39.002  38.978  70.043  1.00  0.00           O  
ATOM    729  C   ASP    48      39.442  40.527  66.422  1.00  0.00           C  
ATOM    730  O   ASP    48      39.695  41.506  65.796  1.00  0.00           O  
ATOM    731  N   GLU    49      40.212  39.443  66.278  1.00  0.00           N  
ATOM    732  H   GLU    49      39.898  38.634  66.795  1.00  0.00           H  
ATOM    733  CA  GLU    49      41.304  39.194  65.347  1.00  0.00           C  
ATOM    734  HA  GLU    49      41.724  40.133  64.985  1.00  0.00           H  
ATOM    735  CB  GLU    49      42.422  38.327  66.033  1.00  0.00           C  
ATOM    736  HB2 GLU    49      43.124  38.176  65.212  1.00  0.00           H  
ATOM    737  HB3 GLU    49      42.915  38.865  66.843  1.00  0.00           H  
ATOM    738  CG  GLU    49      42.039  36.870  66.382  1.00  0.00           C  
ATOM    739  HG2 GLU    49      41.243  36.589  65.693  1.00  0.00           H  
ATOM    740  HG3 GLU    49      42.916  36.235  66.256  1.00  0.00           H  
ATOM    741  CD  GLU    49      41.491  36.877  67.785  1.00  0.00           C  
ATOM    742  OE1 GLU    49      42.364  36.773  68.694  1.00  0.00           O  
ATOM    743  OE2 GLU    49      40.318  37.012  68.031  1.00  0.00           O  
ATOM    744  C   GLU    49      40.905  38.649  63.904  1.00  0.00           C  
ATOM    745  O   GLU    49      41.692  38.383  63.025  1.00  0.00           O  
ATOM    746  N   GLY    50      39.641  38.327  63.674  1.00  0.00           N  
ATOM    747  H   GLY    50      38.931  38.568  64.351  1.00  0.00           H  
ATOM    748  CA  GLY    50      39.210  37.513  62.487  1.00  0.00           C  
ATOM    749  HA2 GLY    50      39.763  36.575  62.453  1.00  0.00           H  
ATOM    750  HA3 GLY    50      38.169  37.285  62.716  1.00  0.00           H  
ATOM    751  C   GLY    50      39.376  38.207  61.132  1.00  0.00           C  
ATOM    752  O   GLY    50      39.679  37.592  60.106  1.00  0.00           O  
ATOM    753  N   PHE    51      39.240  39.551  61.050  1.00  0.00           N  
ATOM    754  H   PHE    51      39.080  40.090  61.889  1.00  0.00           H  
ATOM    755  CA  PHE    51      39.434  40.305  59.766  1.00  0.00           C  
ATOM    756  HA  PHE    51      38.846  39.807  58.995  1.00  0.00           H  
ATOM    757  CB  PHE    51      38.980  41.728  59.812  1.00  0.00           C  
ATOM    758  HB2 PHE    51      37.929  41.708  60.099  1.00  0.00           H  
ATOM    759  HB3 PHE    51      39.546  42.272  60.568  1.00  0.00           H  
ATOM    760  CG  PHE    51      38.913  42.511  58.567  1.00  0.00           C  
ATOM    761  CD1 PHE    51      38.691  43.909  58.584  1.00  0.00           C  
ATOM    762  HD1 PHE    51      38.847  44.384  59.541  1.00  0.00           H  
ATOM    763  CE1 PHE    51      38.304  44.623  57.450  1.00  0.00           C  
ATOM    764  HE1 PHE    51      38.138  45.679  57.601  1.00  0.00           H  
ATOM    765  CZ  PHE    51      38.145  43.950  56.190  1.00  0.00           C  
ATOM    766  HZ  PHE    51      37.860  44.437  55.269  1.00  0.00           H  
ATOM    767  CE2 PHE    51      38.403  42.563  56.165  1.00  0.00           C  
ATOM    768  HE2 PHE    51      38.278  41.898  55.323  1.00  0.00           H  
ATOM    769  CD2 PHE    51      38.720  41.842  57.299  1.00  0.00           C  
ATOM    770  HD2 PHE    51      38.878  40.774  57.267  1.00  0.00           H  
ATOM    771  C   PHE    51      40.957  40.153  59.302  1.00  0.00           C  
ATOM    772  O   PHE    51      41.129  39.798  58.143  1.00  0.00           O  
ATOM    773  N   ASP    52      41.960  40.285  60.181  1.00  0.00           N  
ATOM    774  H   ASP    52      41.722  40.633  61.099  1.00  0.00           H  
ATOM    775  CA  ASP    52      43.362  40.017  59.927  1.00  0.00           C  
ATOM    776  HA  ASP    52      43.677  40.623  59.078  1.00  0.00           H  
ATOM    777  CB  ASP    52      44.338  40.320  61.111  1.00  0.00           C  
ATOM    778  HB2 ASP    52      44.201  39.628  61.942  1.00  0.00           H  
ATOM    779  HB3 ASP    52      45.294  40.038  60.670  1.00  0.00           H  
ATOM    780  CG  ASP    52      44.444  41.827  61.364  1.00  0.00           C  
ATOM    781  OD1 ASP    52      44.840  42.596  60.463  1.00  0.00           O  
ATOM    782  OD2 ASP    52      44.225  42.269  62.518  1.00  0.00           O  
ATOM    783  C   ASP    52      43.510  38.625  59.370  1.00  0.00           C  
ATOM    784  O   ASP    52      44.307  38.420  58.457  1.00  0.00           O  
ATOM    785  N   ARG    53      42.763  37.604  59.797  1.00  0.00           N  
ATOM    786  H   ARG    53      42.147  37.725  60.587  1.00  0.00           H  
ATOM    787  CA  ARG    53      42.927  36.203  59.253  1.00  0.00           C  
ATOM    788  HA  ARG    53      44.002  36.121  59.098  1.00  0.00           H  
ATOM    789  CB  ARG    53      42.469  35.138  60.234  1.00  0.00           C  
ATOM    790  HB2 ARG    53      43.202  35.263  61.031  1.00  0.00           H  
ATOM    791  HB3 ARG    53      41.522  35.490  60.643  1.00  0.00           H  
ATOM    792  CG  ARG    53      42.503  33.664  59.706  1.00  0.00           C  
ATOM    793  HG2 ARG    53      42.249  32.971  60.509  1.00  0.00           H  
ATOM    794  HG3 ARG    53      41.679  33.558  59.000  1.00  0.00           H  
ATOM    795  CD  ARG    53      43.751  33.225  58.989  1.00  0.00           C  
ATOM    796  HD2 ARG    53      43.918  33.904  58.153  1.00  0.00           H  
ATOM    797  HD3 ARG    53      44.597  33.508  59.615  1.00  0.00           H  
ATOM    798  NE  ARG    53      43.716  31.764  58.592  1.00  0.00           N  
ATOM    799  HE  ARG    53      42.826  31.487  58.203  1.00  0.00           H  
ATOM    800  CZ  ARG    53      44.703  30.868  58.600  1.00  0.00           C  
ATOM    801  NH1 ARG    53      45.874  31.069  59.102  1.00  0.00           N  
ATOM    802 HH11 ARG    53      46.213  31.892  59.578  1.00  0.00           H  
ATOM    803 HH12 ARG    53      46.558  30.342  58.943  1.00  0.00           H  
ATOM    804  NH2 ARG    53      44.590  29.658  58.040  1.00  0.00           N  
ATOM    805 HH21 ARG    53      43.685  29.333  57.729  1.00  0.00           H  
ATOM    806 HH22 ARG    53      45.341  28.983  58.037  1.00  0.00           H  
ATOM    807  C   ARG    53      42.254  36.112  57.892  1.00  0.00           C  
ATOM    808  O   ARG    53      42.871  35.549  56.932  1.00  0.00           O  
ATOM    809  N   ALA    54      40.969  36.593  57.706  1.00  0.00           N  
ATOM    810  H   ALA    54      40.531  37.039  58.500  1.00  0.00           H  
ATOM    811  CA  ALA    54      40.409  36.616  56.354  1.00  0.00           C  
ATOM    812  HA  ALA    54      40.185  35.622  55.967  1.00  0.00           H  
ATOM    813  CB  ALA    54      39.083  37.357  56.447  1.00  0.00           C  
ATOM    814  HB1 ALA    54      39.222  38.423  56.625  1.00  0.00           H  
ATOM    815  HB2 ALA    54      38.493  37.236  55.539  1.00  0.00           H  
ATOM    816  HB3 ALA    54      38.621  37.094  57.399  1.00  0.00           H  
ATOM    817  C   ALA    54      41.277  37.372  55.323  1.00  0.00           C  
ATOM    818  O   ALA    54      41.391  36.809  54.244  1.00  0.00           O  
ATOM    819  N   LEU    55      41.947  38.509  55.620  1.00  0.00           N  
ATOM    820  H   LEU    55      41.929  38.851  56.570  1.00  0.00           H  
ATOM    821  CA  LEU    55      42.936  39.183  54.750  1.00  0.00           C  
ATOM    822  HA  LEU    55      42.515  39.301  53.751  1.00  0.00           H  
ATOM    823  CB  LEU    55      43.086  40.513  55.380  1.00  0.00           C  
ATOM    824  HB2 LEU    55      43.393  40.373  56.416  1.00  0.00           H  
ATOM    825  HB3 LEU    55      43.853  41.056  54.828  1.00  0.00           H  
ATOM    826  CG  LEU    55      41.838  41.442  55.305  1.00  0.00           C  
ATOM    827  HG  LEU    55      40.950  40.842  55.502  1.00  0.00           H  
ATOM    828  CD1 LEU    55      42.112  42.475  56.374  1.00  0.00           C  
ATOM    829 HD11 LEU    55      41.523  43.390  56.318  1.00  0.00           H  
ATOM    830 HD12 LEU    55      42.119  42.093  57.395  1.00  0.00           H  
ATOM    831 HD13 LEU    55      43.115  42.813  56.112  1.00  0.00           H  
ATOM    832  CD2 LEU    55      41.622  42.104  53.985  1.00  0.00           C  
ATOM    833 HD21 LEU    55      42.450  42.773  53.753  1.00  0.00           H  
ATOM    834 HD22 LEU    55      41.482  41.344  53.216  1.00  0.00           H  
ATOM    835 HD23 LEU    55      40.697  42.674  54.069  1.00  0.00           H  
ATOM    836  C   LEU    55      44.355  38.468  54.658  1.00  0.00           C  
ATOM    837  O   LEU    55      45.081  38.727  53.760  1.00  0.00           O  
ATOM    838  N   ALA    56      44.637  37.544  55.598  1.00  0.00           N  
ATOM    839  H   ALA    56      44.029  37.490  56.402  1.00  0.00           H  
ATOM    840  CA  ALA    56      45.889  36.697  55.491  1.00  0.00           C  
ATOM    841  HA  ALA    56      46.678  37.294  55.032  1.00  0.00           H  
ATOM    842  CB  ALA    56      46.344  36.175  56.861  1.00  0.00           C  
ATOM    843  HB1 ALA    56      45.565  35.579  57.336  1.00  0.00           H  
ATOM    844  HB2 ALA    56      47.248  35.570  56.784  1.00  0.00           H  
ATOM    845  HB3 ALA    56      46.515  36.994  57.559  1.00  0.00           H  
ATOM    846  C   ALA    56      45.648  35.491  54.598  1.00  0.00           C  
ATOM    847  O   ALA    56      46.396  35.097  53.692  1.00  0.00           O  
ATOM    848  N   GLN    57      44.424  34.875  54.785  1.00  0.00           N  
ATOM    849  H   GLN    57      43.883  35.051  55.619  1.00  0.00           H  
ATOM    850  CA  GLN    57      44.081  33.719  54.002  1.00  0.00           C  
ATOM    851  HA  GLN    57      45.016  33.204  53.780  1.00  0.00           H  
ATOM    852  CB  GLN    57      43.299  32.757  54.853  1.00  0.00           C  
ATOM    853  HB2 GLN    57      43.362  31.750  54.442  1.00  0.00           H  
ATOM    854  HB3 GLN    57      43.673  32.693  55.874  1.00  0.00           H  
ATOM    855  CG  GLN    57      41.774  33.117  54.958  1.00  0.00           C  
ATOM    856  HG2 GLN    57      41.722  34.206  54.923  1.00  0.00           H  
ATOM    857  HG3 GLN    57      41.337  32.776  54.019  1.00  0.00           H  
ATOM    858  CD  GLN    57      41.103  32.622  56.255  1.00  0.00           C  
ATOM    859  OE1 GLN    57      41.512  31.679  56.976  1.00  0.00           O  
ATOM    860  NE2 GLN    57      39.953  33.196  56.658  1.00  0.00           N  
ATOM    861 HE21 GLN    57      39.550  32.762  57.476  1.00  0.00           H  
ATOM    862 HE22 GLN    57      39.467  33.610  55.875  1.00  0.00           H  
ATOM    863  C   GLN    57      43.452  34.102  52.634  1.00  0.00           C  
ATOM    864  O   GLN    57      43.663  33.356  51.675  1.00  0.00           O  
ATOM    865  N   GLY    58      42.863  35.307  52.489  1.00  0.00           N  
ATOM    866  H   GLY    58      42.650  35.887  53.288  1.00  0.00           H  
ATOM    867  CA  GLY    58      42.331  35.840  51.234  1.00  0.00           C  
ATOM    868  HA2 GLY    58      42.659  36.877  51.308  1.00  0.00           H  
ATOM    869  HA3 GLY    58      42.847  35.496  50.338  1.00  0.00           H  
ATOM    870  C   GLY    58      40.841  35.716  51.017  1.00  0.00           C  
ATOM    871  O   GLY    58      40.379  36.205  49.981  1.00  0.00           O  
ATOM    872  N   PHE    59      40.134  35.131  51.990  1.00  0.00           N  
ATOM    873  H   PHE    59      40.536  34.820  52.863  1.00  0.00           H  
ATOM    874  CA  PHE    59      38.791  34.766  51.890  1.00  0.00           C  
ATOM    875  HA  PHE    59      38.283  35.656  51.517  1.00  0.00           H  
ATOM    876  CB  PHE    59      38.731  33.530  50.924  1.00  0.00           C  
ATOM    877  HB2 PHE    59      37.662  33.333  50.853  1.00  0.00           H  
ATOM    878  HB3 PHE    59      38.947  33.802  49.891  1.00  0.00           H  
ATOM    879  CG  PHE    59      39.306  32.185  51.442  1.00  0.00           C  
ATOM    880  CD1 PHE    59      38.399  31.210  51.936  1.00  0.00           C  
ATOM    881  HD1 PHE    59      37.338  31.410  51.925  1.00  0.00           H  
ATOM    882  CE1 PHE    59      38.871  29.996  52.486  1.00  0.00           C  
ATOM    883  HE1 PHE    59      38.162  29.255  52.823  1.00  0.00           H  
ATOM    884  CZ  PHE    59      40.247  29.812  52.447  1.00  0.00           C  
ATOM    885  HZ  PHE    59      40.631  28.926  52.931  1.00  0.00           H  
ATOM    886  CE2 PHE    59      41.132  30.630  51.713  1.00  0.00           C  
ATOM    887  HE2 PHE    59      42.174  30.373  51.594  1.00  0.00           H  
ATOM    888  CD2 PHE    59      40.638  31.887  51.248  1.00  0.00           C  
ATOM    889  HD2 PHE    59      41.283  32.576  50.723  1.00  0.00           H  
ATOM    890  C   PHE    59      38.160  34.431  53.255  1.00  0.00           C  
ATOM    891  O   PHE    59      38.909  34.194  54.235  1.00  0.00           O  
ATOM    892  N   PHE    60      36.802  34.382  53.389  1.00  0.00           N  
ATOM    893  H   PHE    60      36.238  34.428  52.553  1.00  0.00           H  
ATOM    894  CA  PHE    60      36.004  34.237  54.581  1.00  0.00           C  
ATOM    895  HA  PHE    60      36.438  33.405  55.136  1.00  0.00           H  
ATOM    896  CB  PHE    60      36.008  35.524  55.404  1.00  0.00           C  
ATOM    897  HB2 PHE    60      35.364  35.360  56.268  1.00  0.00           H  
ATOM    898  HB3 PHE    60      36.971  35.672  55.892  1.00  0.00           H  
ATOM    899  CG  PHE    60      35.448  36.759  54.772  1.00  0.00           C  
ATOM    900  CD1 PHE    60      34.160  37.279  54.998  1.00  0.00           C  
ATOM    901  HD1 PHE    60      33.406  36.777  55.586  1.00  0.00           H  
ATOM    902  CE1 PHE    60      33.760  38.508  54.508  1.00  0.00           C  
ATOM    903  HE1 PHE    60      32.770  38.913  54.660  1.00  0.00           H  
ATOM    904  CZ  PHE    60      34.624  39.316  53.782  1.00  0.00           C  
ATOM    905  HZ  PHE    60      34.392  40.309  53.426  1.00  0.00           H  
ATOM    906  CE2 PHE    60      35.866  38.771  53.365  1.00  0.00           C  
ATOM    907  HE2 PHE    60      36.445  39.376  52.682  1.00  0.00           H  
ATOM    908  CD2 PHE    60      36.303  37.561  53.985  1.00  0.00           C  
ATOM    909  HD2 PHE    60      37.318  37.321  53.704  1.00  0.00           H  
ATOM    910  C   PHE    60      34.588  33.956  54.021  1.00  0.00           C  
ATOM    911  O   PHE    60      34.226  33.910  52.803  1.00  0.00           O  
ATOM    912  N   LEU    61      33.653  33.848  54.955  1.00  0.00           N  
ATOM    913  H   LEU    61      33.861  33.903  55.942  1.00  0.00           H  
ATOM    914  CA  LEU    61      32.269  33.644  54.630  1.00  0.00           C  
ATOM    915  HA  LEU    61      32.035  33.483  53.578  1.00  0.00           H  
ATOM    916  CB  LEU    61      31.752  32.291  55.309  1.00  0.00           C  
ATOM    917  HB2 LEU    61      32.011  32.262  56.367  1.00  0.00           H  
ATOM    918  HB3 LEU    61      30.673  32.423  55.224  1.00  0.00           H  
ATOM    919  CG  LEU    61      32.331  30.921  54.810  1.00  0.00           C  
ATOM    920  HG  LEU    61      33.419  30.869  54.853  1.00  0.00           H  
ATOM    921  CD1 LEU    61      31.722  29.890  55.791  1.00  0.00           C  
ATOM    922 HD11 LEU    61      31.966  28.869  55.498  1.00  0.00           H  
ATOM    923 HD12 LEU    61      32.192  29.998  56.768  1.00  0.00           H  
ATOM    924 HD13 LEU    61      30.648  29.908  55.977  1.00  0.00           H  
ATOM    925  CD2 LEU    61      31.864  30.727  53.414  1.00  0.00           C  
ATOM    926 HD21 LEU    61      30.800  30.511  53.507  1.00  0.00           H  
ATOM    927 HD22 LEU    61      32.092  31.624  52.839  1.00  0.00           H  
ATOM    928 HD23 LEU    61      32.271  29.806  52.998  1.00  0.00           H  
ATOM    929  C   LEU    61      31.420  34.837  55.100  1.00  0.00           C  
ATOM    930  O   LEU    61      31.390  35.020  56.309  1.00  0.00           O  
ATOM    931  N   VAL    62      30.664  35.537  54.237  1.00  0.00           N  
ATOM    932  H   VAL    62      30.639  35.287  53.259  1.00  0.00           H  
ATOM    933  CA  VAL    62      29.768  36.651  54.587  1.00  0.00           C  
ATOM    934  HA  VAL    62      30.083  36.834  55.614  1.00  0.00           H  
ATOM    935  CB  VAL    62      30.052  37.930  53.743  1.00  0.00           C  
ATOM    936  HB  VAL    62      31.135  38.015  53.654  1.00  0.00           H  
ATOM    937  CG1 VAL    62      29.432  37.732  52.318  1.00  0.00           C  
ATOM    938 HG11 VAL    62      29.985  36.855  51.982  1.00  0.00           H  
ATOM    939 HG12 VAL    62      28.353  37.579  52.344  1.00  0.00           H  
ATOM    940 HG13 VAL    62      29.734  38.577  51.699  1.00  0.00           H  
ATOM    941  CG2 VAL    62      29.422  39.137  54.446  1.00  0.00           C  
ATOM    942 HG21 VAL    62      28.339  39.087  54.562  1.00  0.00           H  
ATOM    943 HG22 VAL    62      29.830  39.211  55.454  1.00  0.00           H  
ATOM    944 HG23 VAL    62      29.620  40.081  53.939  1.00  0.00           H  
ATOM    945  C   VAL    62      28.281  36.235  54.623  1.00  0.00           C  
ATOM    946  O   VAL    62      27.884  35.287  53.889  1.00  0.00           O  
ATOM    947  N   ARG    63      27.510  36.729  55.563  1.00  0.00           N  
ATOM    948  H   ARG    63      27.776  37.387  56.281  1.00  0.00           H  
ATOM    949  CA  ARG    63      26.064  36.378  55.575  1.00  0.00           C  
ATOM    950  HA  ARG    63      25.912  35.299  55.546  1.00  0.00           H  
ATOM    951  CB  ARG    63      25.550  37.002  56.876  1.00  0.00           C  
ATOM    952  HB2 ARG    63      25.992  37.993  56.973  1.00  0.00           H  
ATOM    953  HB3 ARG    63      24.480  37.202  56.812  1.00  0.00           H  
ATOM    954  CG  ARG    63      25.809  35.957  57.984  1.00  0.00           C  
ATOM    955  HG2 ARG    63      25.180  35.067  58.007  1.00  0.00           H  
ATOM    956  HG3 ARG    63      26.824  35.582  57.854  1.00  0.00           H  
ATOM    957  CD  ARG    63      25.646  36.660  59.293  1.00  0.00           C  
ATOM    958  HD2 ARG    63      26.109  37.646  59.347  1.00  0.00           H  
ATOM    959  HD3 ARG    63      24.588  36.922  59.317  1.00  0.00           H  
ATOM    960  NE  ARG    63      26.054  35.733  60.396  1.00  0.00           N  
ATOM    961  HE  ARG    63      25.395  35.011  60.648  1.00  0.00           H  
ATOM    962  CZ  ARG    63      27.193  35.783  61.099  1.00  0.00           C  
ATOM    963  NH1 ARG    63      28.133  36.660  60.762  1.00  0.00           N  
ATOM    964 HH11 ARG    63      27.996  37.072  59.850  1.00  0.00           H  
ATOM    965 HH12 ARG    63      29.033  36.742  61.214  1.00  0.00           H  
ATOM    966  NH2 ARG    63      27.395  35.083  62.184  1.00  0.00           N  
ATOM    967 HH21 ARG    63      26.690  34.520  62.639  1.00  0.00           H  
ATOM    968 HH22 ARG    63      28.287  35.008  62.651  1.00  0.00           H  
ATOM    969  C   ARG    63      25.307  36.904  54.389  1.00  0.00           C  
ATOM    970  O   ARG    63      25.722  37.835  53.707  1.00  0.00           O  
ATOM    971  N   ILE    64      24.115  36.329  54.114  1.00  0.00           N  
ATOM    972  H   ILE    64      23.767  35.606  54.728  1.00  0.00           H  
ATOM    973  CA  ILE    64      23.289  36.829  53.063  1.00  0.00           C  
ATOM    974  HA  ILE    64      23.879  36.821  52.146  1.00  0.00           H  
ATOM    975  CB  ILE    64      22.238  35.728  52.851  1.00  0.00           C  
ATOM    976  HB  ILE    64      21.987  35.280  53.812  1.00  0.00           H  
ATOM    977  CG2 ILE    64      20.989  36.255  52.198  1.00  0.00           C  
ATOM    978 HG21 ILE    64      20.222  35.481  52.253  1.00  0.00           H  
ATOM    979 HG22 ILE    64      20.523  37.091  52.719  1.00  0.00           H  
ATOM    980 HG23 ILE    64      21.220  36.651  51.209  1.00  0.00           H  
ATOM    981  CG1 ILE    64      22.817  34.585  51.982  1.00  0.00           C  
ATOM    982 HG12 ILE    64      22.769  34.851  50.926  1.00  0.00           H  
ATOM    983 HG13 ILE    64      23.844  34.286  52.192  1.00  0.00           H  
ATOM    984  CD1 ILE    64      21.918  33.308  52.169  1.00  0.00           C  
ATOM    985 HD11 ILE    64      22.178  32.571  51.410  1.00  0.00           H  
ATOM    986 HD12 ILE    64      22.114  33.005  53.198  1.00  0.00           H  
ATOM    987 HD13 ILE    64      20.876  33.475  51.898  1.00  0.00           H  
ATOM    988  C   ILE    64      22.785  38.257  53.438  1.00  0.00           C  
ATOM    989  O   ILE    64      22.564  38.669  54.607  1.00  0.00           O  
ATOM    990  N   PRO    65      22.640  39.208  52.495  1.00  0.00           N  
ATOM    991  CD  PRO    65      23.244  39.208  51.168  1.00  0.00           C  
ATOM    992  HD2 PRO    65      22.836  38.377  50.593  1.00  0.00           H  
ATOM    993  HD3 PRO    65      24.322  39.061  51.222  1.00  0.00           H  
ATOM    994  CG  PRO    65      22.942  40.535  50.546  1.00  0.00           C  
ATOM    995  HG2 PRO    65      21.985  40.537  50.026  1.00  0.00           H  
ATOM    996  HG3 PRO    65      23.762  40.820  49.886  1.00  0.00           H  
ATOM    997  CB  PRO    65      22.809  41.541  51.705  1.00  0.00           C  
ATOM    998  HB2 PRO    65      22.141  42.378  51.500  1.00  0.00           H  
ATOM    999  HB3 PRO    65      23.792  41.907  52.001  1.00  0.00           H  
ATOM   1000  CA  PRO    65      22.206  40.563  52.814  1.00  0.00           C  
ATOM   1001  HA  PRO    65      22.545  40.839  53.813  1.00  0.00           H  
ATOM   1002  C   PRO    65      20.704  40.682  52.990  1.00  0.00           C  
ATOM   1003  O   PRO    65      20.030  39.841  52.347  1.00  0.00           O  
ATOM   1004  N   GLU    66      20.178  41.648  53.774  1.00  0.00           N  
ATOM   1005  H   GLU    66      20.889  42.302  54.069  1.00  0.00           H  
ATOM   1006  CA  GLU    66      18.751  42.082  53.924  1.00  0.00           C  
ATOM   1007  HA  GLU    66      18.354  41.110  54.215  1.00  0.00           H  
ATOM   1008  CB  GLU    66      18.374  43.106  55.006  1.00  0.00           C  
ATOM   1009  HB2 GLU    66      17.292  43.224  55.057  1.00  0.00           H  
ATOM   1010  HB3 GLU    66      18.749  42.658  55.926  1.00  0.00           H  
ATOM   1011  CG  GLU    66      18.871  44.556  54.747  1.00  0.00           C  
ATOM   1012  HG2 GLU    66      18.550  44.847  53.747  1.00  0.00           H  
ATOM   1013  HG3 GLU    66      18.452  45.180  55.537  1.00  0.00           H  
ATOM   1014  CD  GLU    66      20.404  44.689  54.735  1.00  0.00           C  
ATOM   1015  OE1 GLU    66      20.865  45.778  54.382  1.00  0.00           O  
ATOM   1016  OE2 GLU    66      21.064  43.773  55.255  1.00  0.00           O  
ATOM   1017  C   GLU    66      18.214  42.451  52.576  1.00  0.00           C  
ATOM   1018  O   GLU    66      18.935  42.820  51.628  1.00  0.00           O  
ATOM   1019  N   GLY    67      16.912  42.295  52.319  1.00  0.00           N  
ATOM   1020  H   GLY    67      16.350  41.976  53.095  1.00  0.00           H  
ATOM   1021  CA  GLY    67      16.279  42.767  51.077  1.00  0.00           C  
ATOM   1022  HA2 GLY    67      15.199  42.706  51.211  1.00  0.00           H  
ATOM   1023  HA3 GLY    67      16.438  43.810  50.802  1.00  0.00           H  
ATOM   1024  C   GLY    67      16.641  41.983  49.853  1.00  0.00           C  
ATOM   1025  O   GLY    67      16.829  42.461  48.717  1.00  0.00           O  
ATOM   1026  N   THR    68      16.861  40.666  50.062  1.00  0.00           N  
ATOM   1027  H   THR    68      16.536  40.232  50.914  1.00  0.00           H  
ATOM   1028  CA  THR    68      17.351  39.834  49.059  1.00  0.00           C  
ATOM   1029  HA  THR    68      17.232  40.282  48.072  1.00  0.00           H  
ATOM   1030  CB  THR    68      18.905  39.805  49.224  1.00  0.00           C  
ATOM   1031  HB  THR    68      19.099  39.356  50.198  1.00  0.00           H  
ATOM   1032  CG2 THR    68      19.453  38.951  48.148  1.00  0.00           C  
ATOM   1033 HG21 THR    68      20.521  39.116  48.011  1.00  0.00           H  
ATOM   1034 HG22 THR    68      19.337  37.899  48.412  1.00  0.00           H  
ATOM   1035 HG23 THR    68      19.052  39.162  47.157  1.00  0.00           H  
ATOM   1036  OG1 THR    68      19.444  41.112  49.008  1.00  0.00           O  
ATOM   1037  HG1 THR    68      18.989  41.619  49.684  1.00  0.00           H  
ATOM   1038  C   THR    68      16.649  38.524  49.141  1.00  0.00           C  
ATOM   1039  O   THR    68      16.196  38.099  50.190  1.00  0.00           O  
ATOM   1040  N   ASP    69      16.637  37.797  48.055  1.00  0.00           N  
ATOM   1041  H   ASP    69      16.987  38.312  47.259  1.00  0.00           H  
ATOM   1042  CA  ASP    69      16.137  36.470  47.902  1.00  0.00           C  
ATOM   1043  HA  ASP    69      16.004  36.031  48.891  1.00  0.00           H  
ATOM   1044  CB  ASP    69      14.761  36.502  47.286  1.00  0.00           C  
ATOM   1045  HB2 ASP    69      14.125  37.177  47.857  1.00  0.00           H  
ATOM   1046  HB3 ASP    69      14.912  36.846  46.263  1.00  0.00           H  
ATOM   1047  CG  ASP    69      14.100  35.097  47.335  1.00  0.00           C  
ATOM   1048  OD1 ASP    69      12.952  34.973  46.783  1.00  0.00           O  
ATOM   1049  OD2 ASP    69      14.630  34.086  47.835  1.00  0.00           O  
ATOM   1050  C   ASP    69      17.145  35.660  47.024  1.00  0.00           C  
ATOM   1051  O   ASP    69      16.928  35.438  45.804  1.00  0.00           O  
ATOM   1052  N   PRO    70      18.235  35.068  47.573  1.00  0.00           N  
ATOM   1053  CD  PRO    70      18.444  35.033  48.973  1.00  0.00           C  
ATOM   1054  HD2 PRO    70      17.887  34.195  49.391  1.00  0.00           H  
ATOM   1055  HD3 PRO    70      18.050  35.945  49.423  1.00  0.00           H  
ATOM   1056  CG  PRO    70      19.932  34.930  49.245  1.00  0.00           C  
ATOM   1057  HG2 PRO    70      19.996  34.302  50.133  1.00  0.00           H  
ATOM   1058  HG3 PRO    70      20.297  35.954  49.323  1.00  0.00           H  
ATOM   1059  CB  PRO    70      20.474  34.207  48.019  1.00  0.00           C  
ATOM   1060  HB2 PRO    70      20.481  33.167  48.343  1.00  0.00           H  
ATOM   1061  HB3 PRO    70      21.426  34.650  47.728  1.00  0.00           H  
ATOM   1062  CA  PRO    70      19.432  34.568  46.925  1.00  0.00           C  
ATOM   1063  HA  PRO    70      19.820  35.361  46.285  1.00  0.00           H  
ATOM   1064  C   PRO    70      19.126  33.378  46.036  1.00  0.00           C  
ATOM   1065  O   PRO    70      19.813  33.140  45.102  1.00  0.00           O  
ATOM   1066  N   ALA    71      18.134  32.581  46.444  1.00  0.00           N  
ATOM   1067  H   ALA    71      17.567  32.915  47.210  1.00  0.00           H  
ATOM   1068  CA  ALA    71      17.639  31.401  45.653  1.00  0.00           C  
ATOM   1069  HA  ALA    71      18.523  30.837  45.356  1.00  0.00           H  
ATOM   1070  CB  ALA    71      16.916  30.449  46.631  1.00  0.00           C  
ATOM   1071  HB1 ALA    71      16.637  29.480  46.216  1.00  0.00           H  
ATOM   1072  HB2 ALA    71      17.612  30.285  47.453  1.00  0.00           H  
ATOM   1073  HB3 ALA    71      16.020  30.952  46.994  1.00  0.00           H  
ATOM   1074  C   ALA    71      16.810  31.803  44.393  1.00  0.00           C  
ATOM   1075  O   ALA    71      16.612  30.918  43.556  1.00  0.00           O  
ATOM   1076  N   ALA    72      16.568  33.124  44.205  1.00  0.00           N  
ATOM   1077  H   ALA    72      16.690  33.863  44.882  1.00  0.00           H  
ATOM   1078  CA  ALA    72      16.185  33.596  42.891  1.00  0.00           C  
ATOM   1079  HA  ALA    72      15.288  33.016  42.677  1.00  0.00           H  
ATOM   1080  CB  ALA    72      15.769  35.036  43.069  1.00  0.00           C  
ATOM   1081  HB1 ALA    72      16.558  35.763  42.881  1.00  0.00           H  
ATOM   1082  HB2 ALA    72      15.029  35.375  42.344  1.00  0.00           H  
ATOM   1083  HB3 ALA    72      15.262  35.086  44.033  1.00  0.00           H  
ATOM   1084  C   ALA    72      17.285  33.366  41.808  1.00  0.00           C  
ATOM   1085  O   ALA    72      16.972  33.287  40.604  1.00  0.00           O  
ATOM   1086  N   GLY    73      18.566  33.417  42.236  1.00  0.00           N  
ATOM   1087  H   GLY    73      18.744  33.422  43.230  1.00  0.00           H  
ATOM   1088  CA  GLY    73      19.743  33.314  41.326  1.00  0.00           C  
ATOM   1089  HA2 GLY    73      19.495  33.856  40.413  1.00  0.00           H  
ATOM   1090  HA3 GLY    73      20.594  33.761  41.841  1.00  0.00           H  
ATOM   1091  C   GLY    73      19.896  31.846  40.852  1.00  0.00           C  
ATOM   1092  O   GLY    73      19.957  31.638  39.631  1.00  0.00           O  
ATOM   1093  N   ASP    74      19.615  30.897  41.752  1.00  0.00           N  
ATOM   1094  H   ASP    74      19.460  31.167  42.713  1.00  0.00           H  
ATOM   1095  CA  ASP    74      19.565  29.505  41.353  1.00  0.00           C  
ATOM   1096  HA  ASP    74      20.480  29.230  40.827  1.00  0.00           H  
ATOM   1097  CB  ASP    74      19.340  28.650  42.644  1.00  0.00           C  
ATOM   1098  HB2 ASP    74      18.326  28.806  43.009  1.00  0.00           H  
ATOM   1099  HB3 ASP    74      19.420  27.600  42.362  1.00  0.00           H  
ATOM   1100  CG  ASP    74      20.285  28.989  43.836  1.00  0.00           C  
ATOM   1101  OD1 ASP    74      21.107  29.946  43.835  1.00  0.00           O  
ATOM   1102  OD2 ASP    74      20.076  28.280  44.871  1.00  0.00           O  
ATOM   1103  C   ASP    74      18.345  29.221  40.416  1.00  0.00           C  
ATOM   1104  O   ASP    74      18.455  28.257  39.610  1.00  0.00           O  
ATOM   1105  N   ARG    75      17.249  29.965  40.553  1.00  0.00           N  
ATOM   1106  H   ARG    75      17.282  30.536  41.385  1.00  0.00           H  
ATOM   1107  CA  ARG    75      15.942  29.820  39.757  1.00  0.00           C  
ATOM   1108  HA  ARG    75      15.742  28.808  39.403  1.00  0.00           H  
ATOM   1109  CB  ARG    75      14.661  30.398  40.418  1.00  0.00           C  
ATOM   1110  HB2 ARG    75      14.814  31.419  40.769  1.00  0.00           H  
ATOM   1111  HB3 ARG    75      13.846  30.531  39.706  1.00  0.00           H  
ATOM   1112  CG  ARG    75      14.188  29.508  41.587  1.00  0.00           C  
ATOM   1113  HG2 ARG    75      14.012  28.470  41.306  1.00  0.00           H  
ATOM   1114  HG3 ARG    75      14.884  29.548  42.424  1.00  0.00           H  
ATOM   1115  CD  ARG    75      12.832  30.011  42.197  1.00  0.00           C  
ATOM   1116  HD2 ARG    75      12.114  30.070  41.379  1.00  0.00           H  
ATOM   1117  HD3 ARG    75      12.405  29.360  42.960  1.00  0.00           H  
ATOM   1118  NE  ARG    75      12.962  31.363  42.893  1.00  0.00           N  
ATOM   1119  HE  ARG    75      12.705  32.136  42.297  1.00  0.00           H  
ATOM   1120  CZ  ARG    75      13.167  31.700  44.205  1.00  0.00           C  
ATOM   1121  NH1 ARG    75      13.485  30.777  45.018  1.00  0.00           N  
ATOM   1122 HH11 ARG    75      13.491  29.825  44.679  1.00  0.00           H  
ATOM   1123 HH12 ARG    75      13.667  31.069  45.968  1.00  0.00           H  
ATOM   1124  NH2 ARG    75      13.107  32.976  44.533  1.00  0.00           N  
ATOM   1125 HH21 ARG    75      12.898  33.692  43.851  1.00  0.00           H  
ATOM   1126 HH22 ARG    75      13.000  33.273  45.492  1.00  0.00           H  
ATOM   1127  C   ARG    75      16.054  30.482  38.337  1.00  0.00           C  
ATOM   1128  O   ARG    75      15.511  29.982  37.371  1.00  0.00           O  
ATOM   1129  N   PHE    76      16.869  31.403  38.199  1.00  0.00           N  
ATOM   1130  H   PHE    76      17.143  31.808  39.083  1.00  0.00           H  
ATOM   1131  CA  PHE    76      17.393  31.941  36.915  1.00  0.00           C  
ATOM   1132  HA  PHE    76      16.564  32.026  36.213  1.00  0.00           H  
ATOM   1133  CB  PHE    76      17.975  33.372  37.005  1.00  0.00           C  
ATOM   1134  HB2 PHE    76      17.073  33.888  37.334  1.00  0.00           H  
ATOM   1135  HB3 PHE    76      18.729  33.440  37.788  1.00  0.00           H  
ATOM   1136  CG  PHE    76      18.448  33.873  35.622  1.00  0.00           C  
ATOM   1137  CD1 PHE    76      17.573  34.413  34.669  1.00  0.00           C  
ATOM   1138  HD1 PHE    76      16.525  34.379  34.927  1.00  0.00           H  
ATOM   1139  CE1 PHE    76      18.105  34.796  33.412  1.00  0.00           C  
ATOM   1140  HE1 PHE    76      17.494  35.234  32.637  1.00  0.00           H  
ATOM   1141  CZ  PHE    76      19.463  34.530  33.133  1.00  0.00           C  
ATOM   1142  HZ  PHE    76      19.796  34.899  32.174  1.00  0.00           H  
ATOM   1143  CE2 PHE    76      20.276  34.028  34.103  1.00  0.00           C  
ATOM   1144  HE2 PHE    76      21.311  33.999  33.797  1.00  0.00           H  
ATOM   1145  CD2 PHE    76      19.816  33.671  35.368  1.00  0.00           C  
ATOM   1146  HD2 PHE    76      20.556  33.341  36.083  1.00  0.00           H  
ATOM   1147  C   PHE    76      18.348  31.036  36.204  1.00  0.00           C  
ATOM   1148  O   PHE    76      18.054  30.537  35.107  1.00  0.00           O  
ATOM   1149  N   ALA    77      19.454  30.667  36.905  1.00  0.00           N  
ATOM   1150  H   ALA    77      19.579  30.950  37.866  1.00  0.00           H  
ATOM   1151  CA  ALA    77      20.425  29.764  36.340  1.00  0.00           C  
ATOM   1152  HA  ALA    77      20.858  30.167  35.424  1.00  0.00           H  
ATOM   1153  CB  ALA    77      21.584  29.575  37.326  1.00  0.00           C  
ATOM   1154  HB1 ALA    77      21.914  30.524  37.749  1.00  0.00           H  
ATOM   1155  HB2 ALA    77      21.341  28.792  38.044  1.00  0.00           H  
ATOM   1156  HB3 ALA    77      22.452  29.197  36.786  1.00  0.00           H  
ATOM   1157  C   ALA    77      19.846  28.336  36.053  1.00  0.00           C  
ATOM   1158  O   ALA    77      20.487  27.594  35.308  1.00  0.00           O  
ATOM   1159  N   ALA    78      18.704  27.916  36.586  1.00  0.00           N  
ATOM   1160  H   ALA    78      18.305  28.473  37.327  1.00  0.00           H  
ATOM   1161  CA  ALA    78      17.879  26.751  36.137  1.00  0.00           C  
ATOM   1162  HA  ALA    78      18.609  25.973  36.358  1.00  0.00           H  
ATOM   1163  CB  ALA    78      16.646  26.505  37.005  1.00  0.00           C  
ATOM   1164  HB1 ALA    78      16.088  25.682  36.558  1.00  0.00           H  
ATOM   1165  HB2 ALA    78      16.878  26.164  38.013  1.00  0.00           H  
ATOM   1166  HB3 ALA    78      15.937  27.333  37.012  1.00  0.00           H  
ATOM   1167  C   ALA    78      17.541  26.683  34.628  1.00  0.00           C  
ATOM   1168  O   ALA    78      17.823  25.651  34.023  1.00  0.00           O  
ATOM   1169  N   HID    79      17.367  27.851  33.988  1.00  0.00           N  
ATOM   1170  H   HID    79      17.268  28.668  34.574  1.00  0.00           H  
ATOM   1171  CA  HID    79      17.197  27.948  32.548  1.00  0.00           C  
ATOM   1172  HA  HID    79      16.447  27.213  32.257  1.00  0.00           H  
ATOM   1173  CB  HID    79      16.665  29.377  32.100  1.00  0.00           C  
ATOM   1174  HB2 HID    79      17.413  30.140  32.313  1.00  0.00           H  
ATOM   1175  HB3 HID    79      16.466  29.367  31.028  1.00  0.00           H  
ATOM   1176  CG  HID    79      15.313  29.592  32.813  1.00  0.00           C  
ATOM   1177  ND1 HID    79      14.265  28.689  32.677  1.00  0.00           N  
ATOM   1178  HD1 HID    79      14.262  27.791  32.214  1.00  0.00           H  
ATOM   1179  CE1 HID    79      13.242  29.175  33.444  1.00  0.00           C  
ATOM   1180  HE1 HID    79      12.265  28.724  33.541  1.00  0.00           H  
ATOM   1181  NE2 HID    79      13.537  30.308  33.990  1.00  0.00           N  
ATOM   1182  CD2 HID    79      14.870  30.595  33.632  1.00  0.00           C  
ATOM   1183  HD2 HID    79      15.388  31.473  33.988  1.00  0.00           H  
ATOM   1184  C   HID    79      18.427  27.594  31.704  1.00  0.00           C  
ATOM   1185  O   HID    79      18.167  27.139  30.593  1.00  0.00           O  
ATOM   1186  N   PHE    80      19.682  27.600  32.165  1.00  0.00           N  
ATOM   1187  H   PHE    80      19.776  28.047  33.065  1.00  0.00           H  
ATOM   1188  CA  PHE    80      20.844  27.227  31.329  1.00  0.00           C  
ATOM   1189  HA  PHE    80      20.808  27.779  30.389  1.00  0.00           H  
ATOM   1190  CB  PHE    80      22.104  27.627  32.082  1.00  0.00           C  
ATOM   1191  HB2 PHE    80      21.881  28.462  32.747  1.00  0.00           H  
ATOM   1192  HB3 PHE    80      22.463  26.862  32.771  1.00  0.00           H  
ATOM   1193  CG  PHE    80      23.321  27.771  31.260  1.00  0.00           C  
ATOM   1194  CD1 PHE    80      24.205  26.741  31.201  1.00  0.00           C  
ATOM   1195  HD1 PHE    80      23.949  25.757  31.564  1.00  0.00           H  
ATOM   1196  CE1 PHE    80      25.403  26.842  30.514  1.00  0.00           C  
ATOM   1197  HE1 PHE    80      25.993  25.987  30.220  1.00  0.00           H  
ATOM   1198  CZ  PHE    80      25.821  28.137  30.100  1.00  0.00           C  
ATOM   1199  HZ  PHE    80      26.755  28.278  29.576  1.00  0.00           H  
ATOM   1200  CE2 PHE    80      24.948  29.249  30.281  1.00  0.00           C  
ATOM   1201  HE2 PHE    80      25.234  30.227  29.924  1.00  0.00           H  
ATOM   1202  CD2 PHE    80      23.676  29.088  30.835  1.00  0.00           C  
ATOM   1203  HD2 PHE    80      23.100  29.977  31.042  1.00  0.00           H  
ATOM   1204  C   PHE    80      20.890  25.675  30.960  1.00  0.00           C  
ATOM   1205  O   PHE    80      21.638  25.371  30.057  1.00  0.00           O  
ATOM   1206  N   HIE    81      20.077  24.809  31.506  1.00  0.00           N  
ATOM   1207  H   HIE    81      19.519  25.138  32.280  1.00  0.00           H  
ATOM   1208  CA  HIE    81      20.035  23.339  31.147  1.00  0.00           C  
ATOM   1209  HA  HIE    81      20.882  23.028  30.536  1.00  0.00           H  
ATOM   1210  CB  HIE    81      20.306  22.617  32.460  1.00  0.00           C  
ATOM   1211  HB2 HIE    81      19.515  22.683  33.207  1.00  0.00           H  
ATOM   1212  HB3 HIE    81      20.422  21.543  32.310  1.00  0.00           H  
ATOM   1213  CG  HIE    81      21.506  23.145  33.222  1.00  0.00           C  
ATOM   1214  ND1 HIE    81      22.850  22.889  32.833  1.00  0.00           N  
ATOM   1215  CE1 HIE    81      23.545  23.472  33.797  1.00  0.00           C  
ATOM   1216  HE1 HIE    81      24.625  23.476  33.792  1.00  0.00           H  
ATOM   1217  NE2 HIE    81      22.770  24.203  34.665  1.00  0.00           N  
ATOM   1218  HE2 HIE    81      23.141  24.695  35.466  1.00  0.00           H  
ATOM   1219  CD2 HIE    81      21.469  23.905  34.337  1.00  0.00           C  
ATOM   1220  HD2 HIE    81      20.642  24.156  34.985  1.00  0.00           H  
ATOM   1221  C   HIE    81      18.702  22.806  30.537  1.00  0.00           C  
ATOM   1222  O   HIE    81      18.563  21.718  29.992  1.00  0.00           O  
ATOM   1223  N   GLU    82      17.749  23.684  30.536  1.00  0.00           N  
ATOM   1224  H   GLU    82      17.869  24.597  30.952  1.00  0.00           H  
ATOM   1225  CA  GLU    82      16.476  23.494  29.816  1.00  0.00           C  
ATOM   1226  HA  GLU    82      16.143  22.460  29.900  1.00  0.00           H  
ATOM   1227  CB  GLU    82      15.343  24.447  30.328  1.00  0.00           C  
ATOM   1228  HB2 GLU    82      15.532  25.481  30.039  1.00  0.00           H  
ATOM   1229  HB3 GLU    82      14.416  24.252  29.788  1.00  0.00           H  
ATOM   1230  CG  GLU    82      15.055  24.342  31.862  1.00  0.00           C  
ATOM   1231  HG2 GLU    82      14.906  23.296  32.129  1.00  0.00           H  
ATOM   1232  HG3 GLU    82      15.960  24.620  32.401  1.00  0.00           H  
ATOM   1233  CD  GLU    82      13.881  25.224  32.350  1.00  0.00           C  
ATOM   1234  OE1 GLU    82      13.137  24.937  33.326  1.00  0.00           O  
ATOM   1235  OE2 GLU    82      13.638  26.309  31.817  1.00  0.00           O  
ATOM   1236  C   GLU    82      16.772  23.629  28.282  1.00  0.00           C  
ATOM   1237  O   GLU    82      17.833  24.133  27.861  1.00  0.00           O  
ATOM   1238  N   GLU    83      15.877  23.118  27.420  1.00  0.00           N  
ATOM   1239  H   GLU    83      15.236  22.436  27.800  1.00  0.00           H  
ATOM   1240  CA  GLU    83      15.614  23.512  26.036  1.00  0.00           C  
ATOM   1241  HA  GLU    83      16.486  23.953  25.554  1.00  0.00           H  
ATOM   1242  CB  GLU    83      15.297  22.293  25.225  1.00  0.00           C  
ATOM   1243  HB2 GLU    83      14.532  21.732  25.761  1.00  0.00           H  
ATOM   1244  HB3 GLU    83      14.747  22.600  24.336  1.00  0.00           H  
ATOM   1245  CG  GLU    83      16.461  21.300  24.916  1.00  0.00           C  
ATOM   1246  HG2 GLU    83      17.084  20.929  25.730  1.00  0.00           H  
ATOM   1247  HG3 GLU    83      15.990  20.419  24.480  1.00  0.00           H  
ATOM   1248  CD  GLU    83      17.345  21.837  23.834  1.00  0.00           C  
ATOM   1249  OE1 GLU    83      18.447  22.240  24.169  1.00  0.00           O  
ATOM   1250  OE2 GLU    83      16.993  21.762  22.674  1.00  0.00           O  
ATOM   1251  C   GLU    83      14.510  24.558  25.860  1.00  0.00           C  
ATOM   1252  O   GLU    83      13.560  24.484  26.593  1.00  0.00           O  
ATOM   1253  N   ARG    84      14.664  25.479  24.837  1.00  0.00           N  
ATOM   1254  H   ARG    84      15.462  25.324  24.237  1.00  0.00           H  
ATOM   1255  CA  ARG    84      13.565  26.396  24.517  1.00  0.00           C  
ATOM   1256  HA  ARG    84      13.161  26.961  25.357  1.00  0.00           H  
ATOM   1257  CB  ARG    84      14.024  27.488  23.517  1.00  0.00           C  
ATOM   1258  HB2 ARG    84      14.479  26.983  22.664  1.00  0.00           H  
ATOM   1259  HB3 ARG    84      13.173  28.073  23.169  1.00  0.00           H  
ATOM   1260  CG  ARG    84      14.968  28.530  24.145  1.00  0.00           C  
ATOM   1261  HG2 ARG    84      14.267  29.145  24.708  1.00  0.00           H  
ATOM   1262  HG3 ARG    84      15.685  28.057  24.815  1.00  0.00           H  
ATOM   1263  CD  ARG    84      15.843  29.269  23.246  1.00  0.00           C  
ATOM   1264  HD2 ARG    84      16.524  29.859  23.861  1.00  0.00           H  
ATOM   1265  HD3 ARG    84      16.520  28.608  22.706  1.00  0.00           H  
ATOM   1266  NE  ARG    84      15.141  30.137  22.307  1.00  0.00           N  
ATOM   1267  HE  ARG    84      14.700  29.681  21.521  1.00  0.00           H  
ATOM   1268  CZ  ARG    84      15.275  31.444  22.032  1.00  0.00           C  
ATOM   1269  NH1 ARG    84      15.910  32.208  22.804  1.00  0.00           N  
ATOM   1270 HH11 ARG    84      15.819  31.883  23.756  1.00  0.00           H  
ATOM   1271 HH12 ARG    84      15.812  33.189  22.586  1.00  0.00           H  
ATOM   1272  NH2 ARG    84      14.695  31.920  20.936  1.00  0.00           N  
ATOM   1273 HH21 ARG    84      14.350  31.257  20.256  1.00  0.00           H  
ATOM   1274 HH22 ARG    84      14.859  32.885  20.686  1.00  0.00           H  
ATOM   1275  C   ARG    84      12.373  25.630  24.060  1.00  0.00           C  
ATOM   1276  O   ARG    84      12.349  24.591  23.398  1.00  0.00           O  
ATOM   1277  N   ALA    85      11.250  26.273  24.299  1.00  0.00           N  
ATOM   1278  H   ALA    85      11.293  27.172  24.758  1.00  0.00           H  
ATOM   1279  CA  ALA    85       9.957  25.743  23.954  1.00  0.00           C  
ATOM   1280  HA  ALA    85       9.946  24.683  23.700  1.00  0.00           H  
ATOM   1281  CB  ALA    85       9.088  25.902  25.242  1.00  0.00           C  
ATOM   1282  HB1 ALA    85       8.907  26.953  25.471  1.00  0.00           H  
ATOM   1283  HB2 ALA    85       8.189  25.327  25.017  1.00  0.00           H  
ATOM   1284  HB3 ALA    85       9.744  25.486  26.006  1.00  0.00           H  
ATOM   1285  C   ALA    85       9.192  26.451  22.763  1.00  0.00           C  
ATOM   1286  O   ALA    85       8.007  26.144  22.630  1.00  0.00           O  
ATOM   1287  N   GLY    86       9.823  27.344  22.041  1.00  0.00           N  
ATOM   1288  H   GLY    86      10.778  27.525  22.314  1.00  0.00           H  
ATOM   1289  CA  GLY    86       9.259  27.883  20.830  1.00  0.00           C  
ATOM   1290  HA2 GLY    86       9.900  28.620  20.346  1.00  0.00           H  
ATOM   1291  HA3 GLY    86       8.918  27.083  20.172  1.00  0.00           H  
ATOM   1292  C   GLY    86       7.964  28.738  21.142  1.00  0.00           C  
ATOM   1293  O   GLY    86       7.275  29.132  20.211  1.00  0.00           O  
ATOM   1294  N   GLY    87       7.819  29.280  22.364  1.00  0.00           N  
ATOM   1295  H   GLY    87       8.528  29.006  23.029  1.00  0.00           H  
ATOM   1296  CA  GLY    87       7.058  30.479  22.540  1.00  0.00           C  
ATOM   1297  HA2 GLY    87       7.534  31.359  22.106  1.00  0.00           H  
ATOM   1298  HA3 GLY    87       6.090  30.371  22.050  1.00  0.00           H  
ATOM   1299  C   GLY    87       6.771  30.903  23.966  1.00  0.00           C  
ATOM   1300  O   GLY    87       5.680  31.388  24.232  1.00  0.00           O  
ATOM   1301  N   ASP    88       7.652  30.594  24.994  1.00  0.00           N  
ATOM   1302  H   ASP    88       8.471  30.037  24.795  1.00  0.00           H  
ATOM   1303  CA  ASP    88       7.512  31.048  26.337  1.00  0.00           C  
ATOM   1304  HA  ASP    88       6.459  31.211  26.565  1.00  0.00           H  
ATOM   1305  CB  ASP    88       7.968  30.011  27.375  1.00  0.00           C  
ATOM   1306  HB2 ASP    88       9.047  29.863  27.335  1.00  0.00           H  
ATOM   1307  HB3 ASP    88       7.840  30.560  28.308  1.00  0.00           H  
ATOM   1308  CG  ASP    88       7.170  28.723  27.487  1.00  0.00           C  
ATOM   1309  OD1 ASP    88       6.070  28.578  26.905  1.00  0.00           O  
ATOM   1310  OD2 ASP    88       7.707  27.930  28.282  1.00  0.00           O  
ATOM   1311  C   ASP    88       8.357  32.348  26.488  1.00  0.00           C  
ATOM   1312  O   ASP    88       9.418  32.541  25.887  1.00  0.00           O  
ATOM   1313  N   PRO    89       7.972  33.270  27.350  1.00  0.00           N  
ATOM   1314  CD  PRO    89       6.691  33.383  28.109  1.00  0.00           C  
ATOM   1315  HD2 PRO    89       6.660  32.442  28.657  1.00  0.00           H  
ATOM   1316  HD3 PRO    89       5.863  33.544  27.418  1.00  0.00           H  
ATOM   1317  CG  PRO    89       6.895  34.592  28.978  1.00  0.00           C  
ATOM   1318  HG2 PRO    89       7.221  34.208  29.945  1.00  0.00           H  
ATOM   1319  HG3 PRO    89       5.979  35.149  29.173  1.00  0.00           H  
ATOM   1320  CB  PRO    89       7.908  35.490  28.380  1.00  0.00           C  
ATOM   1321  HB2 PRO    89       8.494  35.994  29.148  1.00  0.00           H  
ATOM   1322  HB3 PRO    89       7.447  36.265  27.767  1.00  0.00           H  
ATOM   1323  CA  PRO    89       8.808  34.482  27.547  1.00  0.00           C  
ATOM   1324  HA  PRO    89       9.109  35.042  26.662  1.00  0.00           H  
ATOM   1325  C   PRO    89      10.198  34.141  28.091  1.00  0.00           C  
ATOM   1326  O   PRO    89      11.152  34.775  27.691  1.00  0.00           O  
ATOM   1327  N   LEU    90      10.194  33.197  28.942  1.00  0.00           N  
ATOM   1328  H   LEU    90       9.334  32.791  29.282  1.00  0.00           H  
ATOM   1329  CA  LEU    90      11.422  32.651  29.562  1.00  0.00           C  
ATOM   1330  HA  LEU    90      11.854  33.526  30.049  1.00  0.00           H  
ATOM   1331  CB  LEU    90      10.915  31.663  30.617  1.00  0.00           C  
ATOM   1332  HB2 LEU    90      10.262  30.935  30.135  1.00  0.00           H  
ATOM   1333  HB3 LEU    90      11.862  31.159  30.807  1.00  0.00           H  
ATOM   1334  CG  LEU    90      10.404  32.153  32.026  1.00  0.00           C  
ATOM   1335  HG  LEU    90       9.538  32.795  31.865  1.00  0.00           H  
ATOM   1336  CD1 LEU    90       9.946  30.988  32.961  1.00  0.00           C  
ATOM   1337 HD11 LEU    90       9.381  31.379  33.807  1.00  0.00           H  
ATOM   1338 HD12 LEU    90       9.376  30.180  32.502  1.00  0.00           H  
ATOM   1339 HD13 LEU    90      10.879  30.510  33.259  1.00  0.00           H  
ATOM   1340  CD2 LEU    90      11.381  33.074  32.729  1.00  0.00           C  
ATOM   1341 HD21 LEU    90      11.675  33.930  32.121  1.00  0.00           H  
ATOM   1342 HD22 LEU    90      10.872  33.572  33.554  1.00  0.00           H  
ATOM   1343 HD23 LEU    90      12.211  32.480  33.112  1.00  0.00           H  
ATOM   1344  C   LEU    90      12.384  32.011  28.562  1.00  0.00           C  
ATOM   1345  O   LEU    90      13.495  31.778  28.972  1.00  0.00           O  
ATOM   1346  N   ASP    91      11.935  31.700  27.264  1.00  0.00           N  
ATOM   1347  H   ASP    91      10.981  31.813  26.953  1.00  0.00           H  
ATOM   1348  CA  ASP    91      12.897  31.139  26.247  1.00  0.00           C  
ATOM   1349  HA  ASP    91      13.341  30.189  26.543  1.00  0.00           H  
ATOM   1350  CB  ASP    91      12.172  31.016  24.912  1.00  0.00           C  
ATOM   1351  HB2 ASP    91      11.639  31.931  24.651  1.00  0.00           H  
ATOM   1352  HB3 ASP    91      12.986  30.903  24.196  1.00  0.00           H  
ATOM   1353  CG  ASP    91      11.210  29.795  24.939  1.00  0.00           C  
ATOM   1354  OD1 ASP    91      10.230  29.745  24.148  1.00  0.00           O  
ATOM   1355  OD2 ASP    91      11.507  28.818  25.666  1.00  0.00           O  
ATOM   1356  C   ASP    91      14.052  32.135  25.902  1.00  0.00           C  
ATOM   1357  O   ASP    91      15.155  31.734  25.479  1.00  0.00           O  
ATOM   1358  N   ALA    92      13.862  33.414  26.187  1.00  0.00           N  
ATOM   1359  H   ALA    92      13.024  33.724  26.658  1.00  0.00           H  
ATOM   1360  CA  ALA    92      14.906  34.415  26.040  1.00  0.00           C  
ATOM   1361  HA  ALA    92      15.321  34.364  25.034  1.00  0.00           H  
ATOM   1362  CB  ALA    92      14.309  35.814  26.265  1.00  0.00           C  
ATOM   1363  HB1 ALA    92      13.360  35.889  25.734  1.00  0.00           H  
ATOM   1364  HB2 ALA    92      14.123  35.959  27.329  1.00  0.00           H  
ATOM   1365  HB3 ALA    92      14.963  36.570  25.830  1.00  0.00           H  
ATOM   1366  C   ALA    92      16.142  34.179  26.959  1.00  0.00           C  
ATOM   1367  O   ALA    92      17.153  34.813  26.818  1.00  0.00           O  
ATOM   1368  N   TYR    93      16.154  33.171  27.827  1.00  0.00           N  
ATOM   1369  H   TYR    93      15.255  32.732  27.965  1.00  0.00           H  
ATOM   1370  CA  TYR    93      17.318  32.771  28.693  1.00  0.00           C  
ATOM   1371  HA  TYR    93      18.175  33.350  28.350  1.00  0.00           H  
ATOM   1372  CB  TYR    93      16.949  33.046  30.185  1.00  0.00           C  
ATOM   1373  HB2 TYR    93      16.181  32.319  30.450  1.00  0.00           H  
ATOM   1374  HB3 TYR    93      17.822  32.926  30.827  1.00  0.00           H  
ATOM   1375  CG  TYR    93      16.424  34.475  30.333  1.00  0.00           C  
ATOM   1376  CD1 TYR    93      17.247  35.581  30.134  1.00  0.00           C  
ATOM   1377  HD1 TYR    93      18.289  35.429  29.893  1.00  0.00           H  
ATOM   1378  CE1 TYR    93      16.686  36.904  30.316  1.00  0.00           C  
ATOM   1379  HE1 TYR    93      17.307  37.786  30.255  1.00  0.00           H  
ATOM   1380  CZ  TYR    93      15.340  37.051  30.535  1.00  0.00           C  
ATOM   1381  OH  TYR    93      14.945  38.344  30.660  1.00  0.00           O  
ATOM   1382  HH  TYR    93      15.702  38.935  30.658  1.00  0.00           H  
ATOM   1383  CE2 TYR    93      14.505  35.943  30.619  1.00  0.00           C  
ATOM   1384  HE2 TYR    93      13.497  36.176  30.927  1.00  0.00           H  
ATOM   1385  CD2 TYR    93      15.082  34.682  30.527  1.00  0.00           C  
ATOM   1386  HD2 TYR    93      14.398  33.880  30.760  1.00  0.00           H  
ATOM   1387  C   TYR    93      17.691  31.301  28.569  1.00  0.00           C  
ATOM   1388  O   TYR    93      18.705  30.929  29.088  1.00  0.00           O  
ATOM   1389  N   ARG    94      16.872  30.419  27.921  1.00  0.00           N  
ATOM   1390  H   ARG    94      16.171  30.895  27.372  1.00  0.00           H  
ATOM   1391  CA  ARG    94      16.956  28.994  28.080  1.00  0.00           C  
ATOM   1392  HA  ARG    94      17.204  28.937  29.140  1.00  0.00           H  
ATOM   1393  CB  ARG    94      15.658  28.277  27.727  1.00  0.00           C  
ATOM   1394  HB2 ARG    94      15.213  28.732  26.842  1.00  0.00           H  
ATOM   1395  HB3 ARG    94      15.900  27.241  27.488  1.00  0.00           H  
ATOM   1396  CG  ARG    94      14.721  28.192  28.934  1.00  0.00           C  
ATOM   1397  HG2 ARG    94      15.094  27.471  29.661  1.00  0.00           H  
ATOM   1398  HG3 ARG    94      14.653  29.174  29.402  1.00  0.00           H  
ATOM   1399  CD  ARG    94      13.325  27.791  28.431  1.00  0.00           C  
ATOM   1400  HD2 ARG    94      12.923  28.505  27.711  1.00  0.00           H  
ATOM   1401  HD3 ARG    94      13.484  26.829  27.944  1.00  0.00           H  
ATOM   1402  NE  ARG    94      12.349  27.685  29.529  1.00  0.00           N  
ATOM   1403  HE  ARG    94      12.625  27.383  30.453  1.00  0.00           H  
ATOM   1404  CZ  ARG    94      11.045  27.646  29.426  1.00  0.00           C  
ATOM   1405  NH1 ARG    94      10.506  27.831  28.309  1.00  0.00           N  
ATOM   1406 HH11 ARG    94      11.099  28.172  27.567  1.00  0.00           H  
ATOM   1407 HH12 ARG    94       9.524  28.067  28.319  1.00  0.00           H  
ATOM   1408  NH2 ARG    94      10.373  27.418  30.492  1.00  0.00           N  
ATOM   1409 HH21 ARG    94      10.781  27.055  31.341  1.00  0.00           H  
ATOM   1410 HH22 ARG    94       9.379  27.548  30.368  1.00  0.00           H  
ATOM   1411  C   ARG    94      18.067  28.359  27.248  1.00  0.00           C  
ATOM   1412  O   ARG    94      18.172  28.782  26.087  1.00  0.00           O  
ATOM   1413  N   GLY    95      18.889  27.458  27.753  1.00  0.00           N  
ATOM   1414  H   GLY    95      18.655  27.115  28.674  1.00  0.00           H  
ATOM   1415  CA  GLY    95      19.926  26.793  27.038  1.00  0.00           C  
ATOM   1416  HA2 GLY    95      20.247  25.939  27.634  1.00  0.00           H  
ATOM   1417  HA3 GLY    95      19.462  26.306  26.180  1.00  0.00           H  
ATOM   1418  C   GLY    95      21.082  27.699  26.663  1.00  0.00           C  
ATOM   1419  O   GLY    95      21.002  28.922  26.679  1.00  0.00           O  
ATOM   1420  N   TYR    96      22.242  27.119  26.344  1.00  0.00           N  
ATOM   1421  H   TYR    96      22.283  26.125  26.518  1.00  0.00           H  
ATOM   1422  CA  TYR    96      23.367  27.754  25.644  1.00  0.00           C  
ATOM   1423  HA  TYR    96      23.784  28.595  26.198  1.00  0.00           H  
ATOM   1424  CB  TYR    96      24.509  26.682  25.634  1.00  0.00           C  
ATOM   1425  HB2 TYR    96      24.400  26.170  26.591  1.00  0.00           H  
ATOM   1426  HB3 TYR    96      24.280  25.970  24.841  1.00  0.00           H  
ATOM   1427  CG  TYR    96      25.915  27.255  25.463  1.00  0.00           C  
ATOM   1428  CD1 TYR    96      26.424  27.584  24.183  1.00  0.00           C  
ATOM   1429  HD1 TYR    96      25.928  27.214  23.298  1.00  0.00           H  
ATOM   1430  CE1 TYR    96      27.752  28.112  24.005  1.00  0.00           C  
ATOM   1431  HE1 TYR    96      28.140  28.253  23.007  1.00  0.00           H  
ATOM   1432  CZ  TYR    96      28.499  28.290  25.182  1.00  0.00           C  
ATOM   1433  OH  TYR    96      29.779  28.794  25.093  1.00  0.00           O  
ATOM   1434  HH  TYR    96      30.315  28.647  25.876  1.00  0.00           H  
ATOM   1435  CE2 TYR    96      28.029  27.994  26.476  1.00  0.00           C  
ATOM   1436  HE2 TYR    96      28.688  28.091  27.326  1.00  0.00           H  
ATOM   1437  CD2 TYR    96      26.743  27.479  26.562  1.00  0.00           C  
ATOM   1438  HD2 TYR    96      26.555  27.199  27.589  1.00  0.00           H  
ATOM   1439  C   TYR    96      23.010  28.193  24.199  1.00  0.00           C  
ATOM   1440  O   TYR    96      22.370  27.489  23.486  1.00  0.00           O  
ATOM   1441  N   ARG    97      23.551  29.326  23.768  1.00  0.00           N  
ATOM   1442  H   ARG    97      24.079  29.798  24.488  1.00  0.00           H  
ATOM   1443  CA  ARG    97      23.408  30.002  22.438  1.00  0.00           C  
ATOM   1444  HA  ARG    97      23.241  29.256  21.662  1.00  0.00           H  
ATOM   1445  CB  ARG    97      22.223  31.042  22.491  1.00  0.00           C  
ATOM   1446  HB2 ARG    97      22.185  31.515  23.473  1.00  0.00           H  
ATOM   1447  HB3 ARG    97      22.347  31.794  21.711  1.00  0.00           H  
ATOM   1448  CG  ARG    97      20.869  30.410  22.147  1.00  0.00           C  
ATOM   1449  HG2 ARG    97      20.962  29.664  21.358  1.00  0.00           H  
ATOM   1450  HG3 ARG    97      20.528  29.943  23.071  1.00  0.00           H  
ATOM   1451  CD  ARG    97      19.815  31.382  21.643  1.00  0.00           C  
ATOM   1452  HD2 ARG    97      20.082  31.811  20.677  1.00  0.00           H  
ATOM   1453  HD3 ARG    97      18.881  30.821  21.597  1.00  0.00           H  
ATOM   1454  NE  ARG    97      19.475  32.347  22.650  1.00  0.00           N  
ATOM   1455  HE  ARG    97      19.478  32.023  23.607  1.00  0.00           H  
ATOM   1456  CZ  ARG    97      19.076  33.592  22.529  1.00  0.00           C  
ATOM   1457  NH1 ARG    97      18.640  34.150  21.456  1.00  0.00           N  
ATOM   1458 HH11 ARG    97      18.441  33.571  20.653  1.00  0.00           H  
ATOM   1459 HH12 ARG    97      18.366  35.122  21.485  1.00  0.00           H  
ATOM   1460  NH2 ARG    97      19.009  34.244  23.612  1.00  0.00           N  
ATOM   1461 HH21 ARG    97      19.501  33.926  24.435  1.00  0.00           H  
ATOM   1462 HH22 ARG    97      18.717  35.211  23.608  1.00  0.00           H  
ATOM   1463  C   ARG    97      24.700  30.724  22.017  1.00  0.00           C  
ATOM   1464  O   ARG    97      25.596  30.947  22.805  1.00  0.00           O  
ATOM   1465  N   HIE    98      24.721  31.170  20.810  1.00  0.00           N  
ATOM   1466  H   HIE    98      23.862  31.049  20.291  1.00  0.00           H  
ATOM   1467  CA  HIE    98      25.894  31.831  20.206  1.00  0.00           C  
ATOM   1468  HA  HIE    98      26.815  31.277  20.390  1.00  0.00           H  
ATOM   1469  CB  HIE    98      25.613  31.748  18.696  1.00  0.00           C  
ATOM   1470  HB2 HIE    98      26.545  32.039  18.212  1.00  0.00           H  
ATOM   1471  HB3 HIE    98      25.250  30.737  18.510  1.00  0.00           H  
ATOM   1472  CG  HIE    98      24.521  32.703  18.227  1.00  0.00           C  
ATOM   1473  ND1 HIE    98      23.148  32.635  18.480  1.00  0.00           N  
ATOM   1474  CE1 HIE    98      22.601  33.721  17.899  1.00  0.00           C  
ATOM   1475  HE1 HIE    98      21.577  34.056  17.830  1.00  0.00           H  
ATOM   1476  NE2 HIE    98      23.568  34.585  17.531  1.00  0.00           N  
ATOM   1477  HE2 HIE    98      23.389  35.550  17.290  1.00  0.00           H  
ATOM   1478  CD2 HIE    98      24.766  33.937  17.672  1.00  0.00           C  
ATOM   1479  HD2 HIE    98      25.710  34.436  17.511  1.00  0.00           H  
ATOM   1480  C   HIE    98      26.138  33.249  20.615  1.00  0.00           C  
ATOM   1481  O   HIE    98      27.178  33.820  20.289  1.00  0.00           O  
ATOM   1482  N   VAL    99      25.167  33.923  21.241  1.00  0.00           N  
ATOM   1483  H   VAL    99      24.329  33.420  21.495  1.00  0.00           H  
ATOM   1484  CA  VAL    99      25.177  35.364  21.399  1.00  0.00           C  
ATOM   1485  HA  VAL    99      25.326  35.775  20.401  1.00  0.00           H  
ATOM   1486  CB  VAL    99      23.770  35.992  21.871  1.00  0.00           C  
ATOM   1487  HB  VAL    99      23.558  35.783  22.919  1.00  0.00           H  
ATOM   1488  CG1 VAL    99      23.917  37.494  21.830  1.00  0.00           C  
ATOM   1489 HG11 VAL    99      24.635  37.963  22.504  1.00  0.00           H  
ATOM   1490 HG12 VAL    99      24.077  37.826  20.805  1.00  0.00           H  
ATOM   1491 HG13 VAL    99      22.936  37.889  22.095  1.00  0.00           H  
ATOM   1492  CG2 VAL    99      22.463  35.591  21.009  1.00  0.00           C  
ATOM   1493 HG21 VAL    99      21.538  36.118  21.241  1.00  0.00           H  
ATOM   1494 HG22 VAL    99      22.703  35.680  19.949  1.00  0.00           H  
ATOM   1495 HG23 VAL    99      22.160  34.551  21.129  1.00  0.00           H  
ATOM   1496  C   VAL    99      26.259  35.855  22.315  1.00  0.00           C  
ATOM   1497  O   VAL    99      26.165  35.566  23.548  1.00  0.00           O  
ATOM   1498  N   ARG   100      27.161  36.653  21.817  1.00  0.00           N  
ATOM   1499  H   ARG   100      27.084  36.977  20.864  1.00  0.00           H  
ATOM   1500  CA  ARG   100      28.302  37.248  22.605  1.00  0.00           C  
ATOM   1501  HA  ARG   100      27.936  37.544  23.588  1.00  0.00           H  
ATOM   1502  CB  ARG   100      29.421  36.267  22.878  1.00  0.00           C  
ATOM   1503  HB2 ARG   100      30.277  36.785  23.308  1.00  0.00           H  
ATOM   1504  HB3 ARG   100      29.040  35.473  23.521  1.00  0.00           H  
ATOM   1505  CG  ARG   100      29.901  35.581  21.597  1.00  0.00           C  
ATOM   1506  HG2 ARG   100      29.053  35.047  21.168  1.00  0.00           H  
ATOM   1507  HG3 ARG   100      30.231  36.298  20.845  1.00  0.00           H  
ATOM   1508  CD  ARG   100      31.168  34.735  21.955  1.00  0.00           C  
ATOM   1509  HD2 ARG   100      31.755  34.468  21.076  1.00  0.00           H  
ATOM   1510  HD3 ARG   100      31.846  35.393  22.498  1.00  0.00           H  
ATOM   1511  NE  ARG   100      30.961  33.474  22.642  1.00  0.00           N  
ATOM   1512  HE  ARG   100      30.951  33.449  23.651  1.00  0.00           H  
ATOM   1513  CZ  ARG   100      30.632  32.384  22.053  1.00  0.00           C  
ATOM   1514  NH1 ARG   100      30.519  32.196  20.775  1.00  0.00           N  
ATOM   1515 HH11 ARG   100      30.746  32.928  20.117  1.00  0.00           H  
ATOM   1516 HH12 ARG   100      30.147  31.321  20.435  1.00  0.00           H  
ATOM   1517  NH2 ARG   100      30.123  31.415  22.764  1.00  0.00           N  
ATOM   1518 HH21 ARG   100      29.801  31.552  23.712  1.00  0.00           H  
ATOM   1519 HH22 ARG   100      29.771  30.634  22.229  1.00  0.00           H  
ATOM   1520  C   ARG   100      28.757  38.608  22.075  1.00  0.00           C  
ATOM   1521  O   ARG   100      29.051  38.735  20.884  1.00  0.00           O  
ATOM   1522  N   VAL   101      29.154  39.512  22.953  1.00  0.00           N  
ATOM   1523  H   VAL   101      29.107  39.315  23.942  1.00  0.00           H  
ATOM   1524  CA  VAL   101      29.685  40.852  22.567  1.00  0.00           C  
ATOM   1525  HA  VAL   101      29.017  41.193  21.777  1.00  0.00           H  
ATOM   1526  CB  VAL   101      29.624  41.984  23.640  1.00  0.00           C  
ATOM   1527  HB  VAL   101      30.153  41.611  24.517  1.00  0.00           H  
ATOM   1528  CG1 VAL   101      30.366  43.282  23.340  1.00  0.00           C  
ATOM   1529 HG11 VAL   101      30.884  43.649  24.226  1.00  0.00           H  
ATOM   1530 HG12 VAL   101      31.102  43.206  22.540  1.00  0.00           H  
ATOM   1531 HG13 VAL   101      29.607  43.942  22.920  1.00  0.00           H  
ATOM   1532  CG2 VAL   101      28.126  42.239  23.876  1.00  0.00           C  
ATOM   1533 HG21 VAL   101      27.837  42.942  24.657  1.00  0.00           H  
ATOM   1534 HG22 VAL   101      27.676  42.477  22.912  1.00  0.00           H  
ATOM   1535 HG23 VAL   101      27.683  41.292  24.187  1.00  0.00           H  
ATOM   1536  C   VAL   101      31.112  40.683  21.949  1.00  0.00           C  
ATOM   1537  O   VAL   101      31.946  40.139  22.619  1.00  0.00           O  
ATOM   1538  N   PRO   102      31.401  41.139  20.716  1.00  0.00           N  
ATOM   1539  CD  PRO   102      30.446  41.767  19.769  1.00  0.00           C  
ATOM   1540  HD2 PRO   102      29.825  42.528  20.241  1.00  0.00           H  
ATOM   1541  HD3 PRO   102      29.872  41.062  19.168  1.00  0.00           H  
ATOM   1542  CG  PRO   102      31.408  42.522  18.804  1.00  0.00           C  
ATOM   1543  HG2 PRO   102      31.667  43.453  19.309  1.00  0.00           H  
ATOM   1544  HG3 PRO   102      31.045  42.758  17.803  1.00  0.00           H  
ATOM   1545  CB  PRO   102      32.615  41.633  18.765  1.00  0.00           C  
ATOM   1546  HB2 PRO   102      33.580  42.118  18.618  1.00  0.00           H  
ATOM   1547  HB3 PRO   102      32.372  40.849  18.048  1.00  0.00           H  
ATOM   1548  CA  PRO   102      32.771  41.047  20.171  1.00  0.00           C  
ATOM   1549  HA  PRO   102      33.194  40.044  20.207  1.00  0.00           H  
ATOM   1550  C   PRO   102      33.750  41.878  21.004  1.00  0.00           C  
ATOM   1551  O   PRO   102      33.440  42.992  21.439  1.00  0.00           O  
ATOM   1552  N   GLY   103      34.947  41.351  21.224  1.00  0.00           N  
ATOM   1553  H   GLY   103      35.144  40.481  20.750  1.00  0.00           H  
ATOM   1554  CA  GLY   103      35.869  41.669  22.309  1.00  0.00           C  
ATOM   1555  HA2 GLY   103      36.830  41.476  21.831  1.00  0.00           H  
ATOM   1556  HA3 GLY   103      35.645  42.677  22.659  1.00  0.00           H  
ATOM   1557  C   GLY   103      35.742  40.743  23.497  1.00  0.00           C  
ATOM   1558  O   GLY   103      36.487  40.889  24.492  1.00  0.00           O  
ATOM   1559  N   ASP   104      34.870  39.762  23.388  1.00  0.00           N  
ATOM   1560  H   ASP   104      34.371  39.760  22.510  1.00  0.00           H  
ATOM   1561  CA  ASP   104      34.576  38.767  24.412  1.00  0.00           C  
ATOM   1562  HA  ASP   104      33.728  38.237  23.979  1.00  0.00           H  
ATOM   1563  CB  ASP   104      35.643  37.683  24.552  1.00  0.00           C  
ATOM   1564  HB2 ASP   104      36.456  38.114  25.136  1.00  0.00           H  
ATOM   1565  HB3 ASP   104      35.353  36.896  25.248  1.00  0.00           H  
ATOM   1566  CG  ASP   104      36.332  37.133  23.308  1.00  0.00           C  
ATOM   1567  OD1 ASP   104      37.347  36.429  23.555  1.00  0.00           O  
ATOM   1568  OD2 ASP   104      35.963  37.468  22.175  1.00  0.00           O  
ATOM   1569  C   ASP   104      33.982  39.282  25.764  1.00  0.00           C  
ATOM   1570  O   ASP   104      33.729  38.568  26.718  1.00  0.00           O  
ATOM   1571  N   TYR   105      33.615  40.563  25.836  1.00  0.00           N  
ATOM   1572  H   TYR   105      33.691  41.174  25.036  1.00  0.00           H  
ATOM   1573  CA  TYR   105      33.189  41.171  27.102  1.00  0.00           C  
ATOM   1574  HA  TYR   105      34.100  41.041  27.686  1.00  0.00           H  
ATOM   1575  CB  TYR   105      32.966  42.587  26.823  1.00  0.00           C  
ATOM   1576  HB2 TYR   105      32.107  42.620  26.153  1.00  0.00           H  
ATOM   1577  HB3 TYR   105      32.757  43.077  27.774  1.00  0.00           H  
ATOM   1578  CG  TYR   105      34.104  43.389  26.169  1.00  0.00           C  
ATOM   1579  CD1 TYR   105      34.015  43.743  24.846  1.00  0.00           C  
ATOM   1580  HD1 TYR   105      33.122  43.572  24.263  1.00  0.00           H  
ATOM   1581  CE1 TYR   105      35.027  44.584  24.242  1.00  0.00           C  
ATOM   1582  HE1 TYR   105      34.930  45.004  23.252  1.00  0.00           H  
ATOM   1583  CZ  TYR   105      36.161  44.860  25.017  1.00  0.00           C  
ATOM   1584  OH  TYR   105      37.198  45.705  24.531  1.00  0.00           O  
ATOM   1585  HH  TYR   105      37.875  46.102  25.083  1.00  0.00           H  
ATOM   1586  CE2 TYR   105      36.281  44.418  26.382  1.00  0.00           C  
ATOM   1587  HE2 TYR   105      37.054  44.786  27.040  1.00  0.00           H  
ATOM   1588  CD2 TYR   105      35.242  43.735  26.916  1.00  0.00           C  
ATOM   1589  HD2 TYR   105      35.188  43.476  27.963  1.00  0.00           H  
ATOM   1590  C   TYR   105      31.966  40.599  27.875  1.00  0.00           C  
ATOM   1591  O   TYR   105      31.960  40.530  29.064  1.00  0.00           O  
ATOM   1592  N   GLN   106      30.944  39.974  27.203  1.00  0.00           N  
ATOM   1593  H   GLN   106      31.174  39.991  26.220  1.00  0.00           H  
ATOM   1594  CA  GLN   106      29.761  39.306  27.744  1.00  0.00           C  
ATOM   1595  HA  GLN   106      30.092  38.735  28.612  1.00  0.00           H  
ATOM   1596  CB  GLN   106      28.792  40.425  28.170  1.00  0.00           C  
ATOM   1597  HB2 GLN   106      27.823  39.963  28.360  1.00  0.00           H  
ATOM   1598  HB3 GLN   106      29.046  40.894  29.121  1.00  0.00           H  
ATOM   1599  CG  GLN   106      28.650  41.565  27.186  1.00  0.00           C  
ATOM   1600  HG2 GLN   106      29.622  42.056  27.126  1.00  0.00           H  
ATOM   1601  HG3 GLN   106      28.454  41.122  26.210  1.00  0.00           H  
ATOM   1602  CD  GLN   106      27.546  42.595  27.518  1.00  0.00           C  
ATOM   1603  OE1 GLN   106      26.337  42.323  27.376  1.00  0.00           O  
ATOM   1604  NE2 GLN   106      27.901  43.683  28.088  1.00  0.00           N  
ATOM   1605 HE21 GLN   106      27.119  44.286  28.299  1.00  0.00           H  
ATOM   1606 HE22 GLN   106      28.812  44.064  28.299  1.00  0.00           H  
ATOM   1607  C   GLN   106      29.119  38.403  26.676  1.00  0.00           C  
ATOM   1608  O   GLN   106      29.437  38.552  25.512  1.00  0.00           O  
ATOM   1609  N   GLY   107      28.244  37.535  27.092  1.00  0.00           N  
ATOM   1610  H   GLY   107      28.093  37.535  28.091  1.00  0.00           H  
ATOM   1611  CA  GLY   107      27.695  36.364  26.380  1.00  0.00           C  
ATOM   1612  HA2 GLY   107      26.610  36.467  26.386  1.00  0.00           H  
ATOM   1613  HA3 GLY   107      28.098  36.328  25.368  1.00  0.00           H  
ATOM   1614  C   GLY   107      28.101  35.037  27.055  1.00  0.00           C  
ATOM   1615  O   GLY   107      28.614  35.013  28.182  1.00  0.00           O  
ATOM   1616  N   TYR   108      27.716  33.984  26.366  1.00  0.00           N  
ATOM   1617  H   TYR   108      27.365  34.050  25.421  1.00  0.00           H  
ATOM   1618  CA  TYR   108      28.018  32.576  26.624  1.00  0.00           C  
ATOM   1619  HA  TYR   108      27.758  32.343  27.657  1.00  0.00           H  
ATOM   1620  CB  TYR   108      27.172  31.727  25.689  1.00  0.00           C  
ATOM   1621  HB2 TYR   108      27.319  32.001  24.644  1.00  0.00           H  
ATOM   1622  HB3 TYR   108      27.428  30.673  25.793  1.00  0.00           H  
ATOM   1623  CG  TYR   108      25.661  31.714  26.042  1.00  0.00           C  
ATOM   1624  CD1 TYR   108      24.731  32.601  25.529  1.00  0.00           C  
ATOM   1625  HD1 TYR   108      24.943  33.429  24.869  1.00  0.00           H  
ATOM   1626  CE1 TYR   108      23.416  32.552  25.848  1.00  0.00           C  
ATOM   1627  HE1 TYR   108      22.652  33.070  25.288  1.00  0.00           H  
ATOM   1628  CZ  TYR   108      22.940  31.687  26.840  1.00  0.00           C  
ATOM   1629  OH  TYR   108      21.649  31.676  27.291  1.00  0.00           O  
ATOM   1630  HH  TYR   108      21.428  30.773  27.530  1.00  0.00           H  
ATOM   1631  CE2 TYR   108      23.824  30.824  27.417  1.00  0.00           C  
ATOM   1632  HE2 TYR   108      23.488  30.083  28.128  1.00  0.00           H  
ATOM   1633  CD2 TYR   108      25.177  30.822  27.032  1.00  0.00           C  
ATOM   1634  HD2 TYR   108      25.822  30.071  27.464  1.00  0.00           H  
ATOM   1635  C   TYR   108      29.479  32.327  26.302  1.00  0.00           C  
ATOM   1636  O   TYR   108      29.981  32.712  25.228  1.00  0.00           O  
ATOM   1637  N   PHE   109      30.185  31.611  27.161  1.00  0.00           N  
ATOM   1638  H   PHE   109      29.754  31.403  28.050  1.00  0.00           H  
ATOM   1639  CA  PHE   109      31.591  31.197  26.992  1.00  0.00           C  
ATOM   1640  HA  PHE   109      31.733  30.998  25.930  1.00  0.00           H  
ATOM   1641  CB  PHE   109      32.633  32.185  27.469  1.00  0.00           C  
ATOM   1642  HB2 PHE   109      32.567  32.328  28.547  1.00  0.00           H  
ATOM   1643  HB3 PHE   109      33.648  31.810  27.338  1.00  0.00           H  
ATOM   1644  CG  PHE   109      32.633  33.471  26.659  1.00  0.00           C  
ATOM   1645  CD1 PHE   109      31.744  34.436  27.110  1.00  0.00           C  
ATOM   1646  HD1 PHE   109      31.102  34.161  27.934  1.00  0.00           H  
ATOM   1647  CE1 PHE   109      31.504  35.572  26.309  1.00  0.00           C  
ATOM   1648  HE1 PHE   109      30.681  36.173  26.666  1.00  0.00           H  
ATOM   1649  CZ  PHE   109      32.311  35.785  25.164  1.00  0.00           C  
ATOM   1650  HZ  PHE   109      32.308  36.736  24.653  1.00  0.00           H  
ATOM   1651  CE2 PHE   109      33.232  34.863  24.819  1.00  0.00           C  
ATOM   1652  HE2 PHE   109      33.963  35.095  24.059  1.00  0.00           H  
ATOM   1653  CD2 PHE   109      33.391  33.727  25.509  1.00  0.00           C  
ATOM   1654  HD2 PHE   109      34.034  32.950  25.123  1.00  0.00           H  
ATOM   1655  C   PHE   109      31.820  29.860  27.658  1.00  0.00           C  
ATOM   1656  O   PHE   109      31.059  29.308  28.443  1.00  0.00           O  
ATOM   1657  N   ASP   110      32.929  29.167  27.209  1.00  0.00           N  
ATOM   1658  H   ASP   110      33.554  29.629  26.564  1.00  0.00           H  
ATOM   1659  CA  ASP   110      33.248  27.808  27.669  1.00  0.00           C  
ATOM   1660  HA  ASP   110      32.882  27.673  28.687  1.00  0.00           H  
ATOM   1661  CB  ASP   110      32.600  26.757  26.809  1.00  0.00           C  
ATOM   1662  HB2 ASP   110      32.556  25.766  27.261  1.00  0.00           H  
ATOM   1663  HB3 ASP   110      31.540  27.006  26.852  1.00  0.00           H  
ATOM   1664  CG  ASP   110      32.951  26.640  25.343  1.00  0.00           C  
ATOM   1665  OD1 ASP   110      32.559  25.568  24.804  1.00  0.00           O  
ATOM   1666  OD2 ASP   110      33.465  27.555  24.656  1.00  0.00           O  
ATOM   1667  C   ASP   110      34.763  27.539  27.674  1.00  0.00           C  
ATOM   1668  O   ASP   110      35.470  28.087  26.762  1.00  0.00           O  
ATOM   1669  N   ARG   111      35.232  26.701  28.581  1.00  0.00           N  
ATOM   1670  H   ARG   111      34.543  26.284  29.190  1.00  0.00           H  
ATOM   1671  CA  ARG   111      36.580  26.236  28.666  1.00  0.00           C  
ATOM   1672  HA  ARG   111      37.142  26.440  27.755  1.00  0.00           H  
ATOM   1673  CB  ARG   111      37.394  26.906  29.784  1.00  0.00           C  
ATOM   1674  HB2 ARG   111      36.872  26.654  30.707  1.00  0.00           H  
ATOM   1675  HB3 ARG   111      38.391  26.467  29.758  1.00  0.00           H  
ATOM   1676  CG  ARG   111      37.414  28.477  29.702  1.00  0.00           C  
ATOM   1677  HG2 ARG   111      37.613  28.884  28.710  1.00  0.00           H  
ATOM   1678  HG3 ARG   111      36.405  28.801  29.958  1.00  0.00           H  
ATOM   1679  CD  ARG   111      38.443  29.079  30.736  1.00  0.00           C  
ATOM   1680  HD2 ARG   111      38.214  30.144  30.779  1.00  0.00           H  
ATOM   1681  HD3 ARG   111      38.319  28.811  31.785  1.00  0.00           H  
ATOM   1682  NE  ARG   111      39.882  28.999  30.317  1.00  0.00           N  
ATOM   1683  HE  ARG   111      40.299  28.092  30.475  1.00  0.00           H  
ATOM   1684  CZ  ARG   111      40.481  29.718  29.370  1.00  0.00           C  
ATOM   1685  NH1 ARG   111      39.993  30.845  28.969  1.00  0.00           N  
ATOM   1686 HH11 ARG   111      39.128  31.168  29.378  1.00  0.00           H  
ATOM   1687 HH12 ARG   111      40.381  31.249  28.129  1.00  0.00           H  
ATOM   1688  NH2 ARG   111      41.566  29.247  28.841  1.00  0.00           N  
ATOM   1689 HH21 ARG   111      41.877  28.349  29.184  1.00  0.00           H  
ATOM   1690 HH22 ARG   111      42.061  29.603  28.036  1.00  0.00           H  
ATOM   1691  C   ARG   111      36.737  24.735  28.656  1.00  0.00           C  
ATOM   1692  O   ARG   111      36.389  24.127  29.592  1.00  0.00           O  
ATOM   1693  N   GLU   112      37.355  24.124  27.604  1.00  0.00           N  
ATOM   1694  H   GLU   112      37.550  24.703  26.800  1.00  0.00           H  
ATOM   1695  CA  GLU   112      37.514  22.734  27.351  1.00  0.00           C  
ATOM   1696  HA  GLU   112      36.686  22.199  27.816  1.00  0.00           H  
ATOM   1697  CB  GLU   112      37.472  22.574  25.789  1.00  0.00           C  
ATOM   1698  HB2 GLU   112      36.677  23.201  25.384  1.00  0.00           H  
ATOM   1699  HB3 GLU   112      38.495  22.763  25.464  1.00  0.00           H  
ATOM   1700  CG  GLU   112      37.157  21.174  25.344  1.00  0.00           C  
ATOM   1701  HG2 GLU   112      37.071  21.017  24.269  1.00  0.00           H  
ATOM   1702  HG3 GLU   112      37.894  20.457  25.706  1.00  0.00           H  
ATOM   1703  CD  GLU   112      35.796  20.741  25.979  1.00  0.00           C  
ATOM   1704  OE1 GLU   112      35.739  19.923  26.916  1.00  0.00           O  
ATOM   1705  OE2 GLU   112      34.769  21.342  25.623  1.00  0.00           O  
ATOM   1706  C   GLU   112      38.822  22.091  27.984  1.00  0.00           C  
ATOM   1707  O   GLU   112      39.118  20.911  27.810  1.00  0.00           O  
ATOM   1708  N   HIE   113      39.565  22.864  28.731  1.00  0.00           N  
ATOM   1709  H   HIE   113      39.555  23.865  28.597  1.00  0.00           H  
ATOM   1710  CA  HIE   113      40.647  22.255  29.629  1.00  0.00           C  
ATOM   1711  HA  HIE   113      40.733  21.187  29.426  1.00  0.00           H  
ATOM   1712  CB  HIE   113      42.023  22.884  29.297  1.00  0.00           C  
ATOM   1713  HB2 HIE   113      41.928  23.854  29.786  1.00  0.00           H  
ATOM   1714  HB3 HIE   113      42.807  22.405  29.883  1.00  0.00           H  
ATOM   1715  CG  HIE   113      42.252  22.767  27.799  1.00  0.00           C  
ATOM   1716  ND1 HIE   113      42.143  23.862  26.927  1.00  0.00           N  
ATOM   1717  CE1 HIE   113      42.284  23.331  25.719  1.00  0.00           C  
ATOM   1718  HE1 HIE   113      42.177  23.962  24.849  1.00  0.00           H  
ATOM   1719  NE2 HIE   113      42.317  21.961  25.786  1.00  0.00           N  
ATOM   1720  HE2 HIE   113      42.088  21.319  25.041  1.00  0.00           H  
ATOM   1721  CD2 HIE   113      42.431  21.589  27.159  1.00  0.00           C  
ATOM   1722  HD2 HIE   113      42.368  20.603  27.596  1.00  0.00           H  
ATOM   1723  C   HIE   113      40.273  22.384  31.124  1.00  0.00           C  
ATOM   1724  O   HIE   113      41.012  21.865  31.955  1.00  0.00           O  
ATOM   1725  N   ASP   114      39.212  23.196  31.429  1.00  0.00           N  
ATOM   1726  H   ASP   114      38.605  23.536  30.697  1.00  0.00           H  
ATOM   1727  CA  ASP   114      38.893  23.651  32.788  1.00  0.00           C  
ATOM   1728  HA  ASP   114      39.554  23.236  33.549  1.00  0.00           H  
ATOM   1729  CB  ASP   114      39.044  25.174  32.809  1.00  0.00           C  
ATOM   1730  HB2 ASP   114      38.508  25.645  31.985  1.00  0.00           H  
ATOM   1731  HB3 ASP   114      38.692  25.566  33.763  1.00  0.00           H  
ATOM   1732  CG  ASP   114      40.531  25.573  32.631  1.00  0.00           C  
ATOM   1733  OD1 ASP   114      41.430  24.844  33.000  1.00  0.00           O  
ATOM   1734  OD2 ASP   114      40.767  26.616  32.038  1.00  0.00           O  
ATOM   1735  C   ASP   114      37.469  23.221  33.246  1.00  0.00           C  
ATOM   1736  O   ASP   114      36.881  23.878  34.126  1.00  0.00           O  
ATOM   1737  N   GLN   115      36.880  22.238  32.601  1.00  0.00           N  
ATOM   1738  H   GLN   115      37.342  21.841  31.795  1.00  0.00           H  
ATOM   1739  CA  GLN   115      35.588  21.583  32.902  1.00  0.00           C  
ATOM   1740  HA  GLN   115      35.611  20.881  32.069  1.00  0.00           H  
ATOM   1741  CB  GLN   115      35.582  20.864  34.267  1.00  0.00           C  
ATOM   1742  HB2 GLN   115      36.591  20.571  34.558  1.00  0.00           H  
ATOM   1743  HB3 GLN   115      35.310  21.549  35.070  1.00  0.00           H  
ATOM   1744  CG  GLN   115      34.650  19.581  34.332  1.00  0.00           C  
ATOM   1745  HG2 GLN   115      33.597  19.863  34.309  1.00  0.00           H  
ATOM   1746  HG3 GLN   115      34.766  18.937  33.460  1.00  0.00           H  
ATOM   1747  CD  GLN   115      34.934  18.641  35.521  1.00  0.00           C  
ATOM   1748  OE1 GLN   115      34.644  19.078  36.635  1.00  0.00           O  
ATOM   1749  NE2 GLN   115      35.235  17.408  35.301  1.00  0.00           N  
ATOM   1750 HE21 GLN   115      35.592  16.972  36.139  1.00  0.00           H  
ATOM   1751 HE22 GLN   115      35.292  17.054  34.357  1.00  0.00           H  
ATOM   1752  C   GLN   115      34.295  22.546  32.774  1.00  0.00           C  
ATOM   1753  O   GLN   115      33.164  21.995  32.769  1.00  0.00           O  
ATOM   1754  N   TRP   116      34.421  23.839  32.475  1.00  0.00           N  
ATOM   1755  H   TRP   116      35.331  24.268  32.388  1.00  0.00           H  
ATOM   1756  CA  TRP   116      33.284  24.796  32.695  1.00  0.00           C  
ATOM   1757  HA  TRP   116      32.493  24.198  33.147  1.00  0.00           H  
ATOM   1758  CB  TRP   116      33.557  25.862  33.838  1.00  0.00           C  
ATOM   1759  HB2 TRP   116      32.597  26.360  33.971  1.00  0.00           H  
ATOM   1760  HB3 TRP   116      33.818  25.412  34.796  1.00  0.00           H  
ATOM   1761  CG  TRP   116      34.652  26.929  33.585  1.00  0.00           C  
ATOM   1762  CD1 TRP   116      35.850  26.894  34.208  1.00  0.00           C  
ATOM   1763  HD1 TRP   116      36.171  26.131  34.901  1.00  0.00           H  
ATOM   1764  NE1 TRP   116      36.542  28.020  33.795  1.00  0.00           N  
ATOM   1765  HE1 TRP   116      37.445  28.303  34.146  1.00  0.00           H  
ATOM   1766  CE2 TRP   116      35.767  28.847  32.971  1.00  0.00           C  
ATOM   1767  CZ2 TRP   116      35.994  30.091  32.448  1.00  0.00           C  
ATOM   1768  HZ2 TRP   116      36.860  30.662  32.748  1.00  0.00           H  
ATOM   1769  CH2 TRP   116      34.993  30.657  31.638  1.00  0.00           C  
ATOM   1770  HH2 TRP   116      35.060  31.682  31.304  1.00  0.00           H  
ATOM   1771  CZ3 TRP   116      33.878  29.919  31.252  1.00  0.00           C  
ATOM   1772  HZ3 TRP   116      33.106  30.341  30.626  1.00  0.00           H  
ATOM   1773  CE3 TRP   116      33.707  28.634  31.807  1.00  0.00           C  
ATOM   1774  HE3 TRP   116      32.823  28.068  31.554  1.00  0.00           H  
ATOM   1775  CD2 TRP   116      34.574  28.066  32.735  1.00  0.00           C  
ATOM   1776  C   TRP   116      32.650  25.365  31.362  1.00  0.00           C  
ATOM   1777  O   TRP   116      33.284  25.462  30.314  1.00  0.00           O  
ATOM   1778  N   GLU   117      31.413  25.756  31.492  1.00  0.00           N  
ATOM   1779  H   GLU   117      30.888  25.452  32.299  1.00  0.00           H  
ATOM   1780  CA  GLU   117      30.626  26.584  30.607  1.00  0.00           C  
ATOM   1781  HA  GLU   117      31.315  27.207  30.037  1.00  0.00           H  
ATOM   1782  CB  GLU   117      29.823  25.760  29.646  1.00  0.00           C  
ATOM   1783  HB2 GLU   117      29.093  26.449  29.221  1.00  0.00           H  
ATOM   1784  HB3 GLU   117      30.355  25.512  28.728  1.00  0.00           H  
ATOM   1785  CG  GLU   117      29.069  24.532  30.116  1.00  0.00           C  
ATOM   1786  HG2 GLU   117      29.728  23.733  30.456  1.00  0.00           H  
ATOM   1787  HG3 GLU   117      28.429  24.799  30.957  1.00  0.00           H  
ATOM   1788  CD  GLU   117      28.031  24.003  29.069  1.00  0.00           C  
ATOM   1789  OE1 GLU   117      28.451  23.898  27.914  1.00  0.00           O  
ATOM   1790  OE2 GLU   117      27.033  23.416  29.422  1.00  0.00           O  
ATOM   1791  C   GLU   117      29.810  27.556  31.380  1.00  0.00           C  
ATOM   1792  O   GLU   117      29.520  27.276  32.554  1.00  0.00           O  
ATOM   1793  N   ASN   118      29.551  28.761  30.883  1.00  0.00           N  
ATOM   1794  H   ASN   118      29.717  28.923  29.900  1.00  0.00           H  
ATOM   1795  CA  ASN   118      29.009  29.907  31.584  1.00  0.00           C  
ATOM   1796  HA  ASN   118      28.308  29.478  32.299  1.00  0.00           H  
ATOM   1797  CB  ASN   118      30.243  30.680  32.298  1.00  0.00           C  
ATOM   1798  HB2 ASN   118      29.730  31.126  33.150  1.00  0.00           H  
ATOM   1799  HB3 ASN   118      31.036  30.046  32.695  1.00  0.00           H  
ATOM   1800  CG  ASN   118      30.857  31.914  31.544  1.00  0.00           C  
ATOM   1801  OD1 ASN   118      30.712  32.172  30.345  1.00  0.00           O  
ATOM   1802  ND2 ASN   118      31.617  32.678  32.277  1.00  0.00           N  
ATOM   1803 HD21 ASN   118      31.995  33.431  31.719  1.00  0.00           H  
ATOM   1804 HD22 ASN   118      31.867  32.503  33.239  1.00  0.00           H  
ATOM   1805  C   ASN   118      28.164  30.822  30.678  1.00  0.00           C  
ATOM   1806  O   ASN   118      28.159  30.602  29.443  1.00  0.00           O  
ATOM   1807  N   PHE   119      27.650  31.866  31.314  1.00  0.00           N  
ATOM   1808  H   PHE   119      27.793  31.786  32.311  1.00  0.00           H  
ATOM   1809  CA  PHE   119      27.133  33.101  30.780  1.00  0.00           C  
ATOM   1810  HA  PHE   119      27.596  33.215  29.800  1.00  0.00           H  
ATOM   1811  CB  PHE   119      25.603  32.945  30.715  1.00  0.00           C  
ATOM   1812  HB2 PHE   119      25.250  32.189  30.014  1.00  0.00           H  
ATOM   1813  HB3 PHE   119      25.257  32.558  31.673  1.00  0.00           H  
ATOM   1814  CG  PHE   119      24.945  34.226  30.262  1.00  0.00           C  
ATOM   1815  CD1 PHE   119      25.036  34.620  28.916  1.00  0.00           C  
ATOM   1816  HD1 PHE   119      25.458  33.998  28.140  1.00  0.00           H  
ATOM   1817  CE1 PHE   119      24.460  35.824  28.516  1.00  0.00           C  
ATOM   1818  HE1 PHE   119      24.547  36.146  27.489  1.00  0.00           H  
ATOM   1819  CZ  PHE   119      23.905  36.651  29.480  1.00  0.00           C  
ATOM   1820  HZ  PHE   119      23.382  37.551  29.193  1.00  0.00           H  
ATOM   1821  CE2 PHE   119      23.824  36.262  30.793  1.00  0.00           C  
ATOM   1822  HE2 PHE   119      23.310  36.900  31.496  1.00  0.00           H  
ATOM   1823  CD2 PHE   119      24.445  35.054  31.229  1.00  0.00           C  
ATOM   1824  HD2 PHE   119      24.512  34.808  32.279  1.00  0.00           H  
ATOM   1825  C   PHE   119      27.536  34.330  31.677  1.00  0.00           C  
ATOM   1826  O   PHE   119      27.135  34.438  32.871  1.00  0.00           O  
ATOM   1827  N   TYR   120      28.166  35.327  31.015  1.00  0.00           N  
ATOM   1828  H   TYR   120      28.366  35.054  30.064  1.00  0.00           H  
ATOM   1829  CA  TYR   120      28.623  36.650  31.592  1.00  0.00           C  
ATOM   1830  HA  TYR   120      28.711  36.588  32.676  1.00  0.00           H  
ATOM   1831  CB  TYR   120      29.990  37.039  30.957  1.00  0.00           C  
ATOM   1832  HB2 TYR   120      29.834  36.885  29.890  1.00  0.00           H  
ATOM   1833  HB3 TYR   120      30.127  38.114  31.074  1.00  0.00           H  
ATOM   1834  CG  TYR   120      31.184  36.351  31.566  1.00  0.00           C  
ATOM   1835  CD1 TYR   120      31.607  36.772  32.788  1.00  0.00           C  
ATOM   1836  HD1 TYR   120      30.883  37.357  33.336  1.00  0.00           H  
ATOM   1837  CE1 TYR   120      32.895  36.402  33.266  1.00  0.00           C  
ATOM   1838  HE1 TYR   120      33.270  36.706  34.233  1.00  0.00           H  
ATOM   1839  CZ  TYR   120      33.634  35.515  32.476  1.00  0.00           C  
ATOM   1840  OH  TYR   120      34.895  35.236  32.773  1.00  0.00           O  
ATOM   1841  HH  TYR   120      35.230  35.709  33.539  1.00  0.00           H  
ATOM   1842  CE2 TYR   120      33.151  34.999  31.279  1.00  0.00           C  
ATOM   1843  HE2 TYR   120      33.773  34.278  30.769  1.00  0.00           H  
ATOM   1844  CD2 TYR   120      31.957  35.467  30.732  1.00  0.00           C  
ATOM   1845  HD2 TYR   120      31.554  35.230  29.759  1.00  0.00           H  
ATOM   1846  C   TYR   120      27.649  37.806  31.134  1.00  0.00           C  
ATOM   1847  O   TYR   120      27.374  37.887  29.955  1.00  0.00           O  
ATOM   1848  N   VAL   121      27.206  38.665  32.139  1.00  0.00           N  
ATOM   1849  H   VAL   121      27.374  38.401  33.100  1.00  0.00           H  
ATOM   1850  CA  VAL   121      26.727  39.993  31.791  1.00  0.00           C  
ATOM   1851  HA  VAL   121      27.074  40.296  30.803  1.00  0.00           H  
ATOM   1852  CB  VAL   121      25.166  39.852  31.720  1.00  0.00           C  
ATOM   1853  HB  VAL   121      25.065  39.086  30.950  1.00  0.00           H  
ATOM   1854  CG1 VAL   121      24.460  39.423  33.014  1.00  0.00           C  
ATOM   1855 HG11 VAL   121      23.486  39.106  32.642  1.00  0.00           H  
ATOM   1856 HG12 VAL   121      25.044  38.657  33.523  1.00  0.00           H  
ATOM   1857 HG13 VAL   121      24.256  40.299  33.630  1.00  0.00           H  
ATOM   1858  CG2 VAL   121      24.458  41.090  31.128  1.00  0.00           C  
ATOM   1859 HG21 VAL   121      23.380  40.960  31.224  1.00  0.00           H  
ATOM   1860 HG22 VAL   121      24.640  42.018  31.670  1.00  0.00           H  
ATOM   1861 HG23 VAL   121      24.594  41.238  30.056  1.00  0.00           H  
ATOM   1862  C   VAL   121      27.224  41.157  32.696  1.00  0.00           C  
ATOM   1863  O   VAL   121      27.216  41.108  33.925  1.00  0.00           O  
ATOM   1864  N   GLU   122      27.505  42.295  32.003  1.00  0.00           N  
ATOM   1865  H   GLU   122      27.320  42.376  31.013  1.00  0.00           H  
ATOM   1866  CA  GLU   122      28.111  43.439  32.739  1.00  0.00           C  
ATOM   1867  HA  GLU   122      28.668  43.115  33.618  1.00  0.00           H  
ATOM   1868  CB  GLU   122      29.094  44.278  31.859  1.00  0.00           C  
ATOM   1869  HB2 GLU   122      28.445  44.723  31.105  1.00  0.00           H  
ATOM   1870  HB3 GLU   122      29.567  45.085  32.418  1.00  0.00           H  
ATOM   1871  CG  GLU   122      30.153  43.480  31.152  1.00  0.00           C  
ATOM   1872  HG2 GLU   122      30.898  43.077  31.838  1.00  0.00           H  
ATOM   1873  HG3 GLU   122      29.758  42.574  30.692  1.00  0.00           H  
ATOM   1874  CD  GLU   122      30.909  44.307  30.089  1.00  0.00           C  
ATOM   1875  OE1 GLU   122      32.155  44.471  30.280  1.00  0.00           O  
ATOM   1876  OE2 GLU   122      30.264  44.701  29.079  1.00  0.00           O  
ATOM   1877  C   GLU   122      26.997  44.338  33.248  1.00  0.00           C  
ATOM   1878  O   GLU   122      25.911  44.251  32.632  1.00  0.00           O  
ATOM   1879  N   ARG   123      27.231  45.206  34.241  1.00  0.00           N  
ATOM   1880  H   ARG   123      28.124  45.246  34.711  1.00  0.00           H  
ATOM   1881  CA  ARG   123      26.205  46.072  34.875  1.00  0.00           C  
ATOM   1882  HA  ARG   123      25.438  45.393  35.248  1.00  0.00           H  
ATOM   1883  CB  ARG   123      26.770  46.793  36.102  1.00  0.00           C  
ATOM   1884  HB2 ARG   123      27.203  46.128  36.848  1.00  0.00           H  
ATOM   1885  HB3 ARG   123      27.458  47.545  35.716  1.00  0.00           H  
ATOM   1886  CG  ARG   123      25.617  47.579  36.813  1.00  0.00           C  
ATOM   1887  HG2 ARG   123      25.471  48.475  36.209  1.00  0.00           H  
ATOM   1888  HG3 ARG   123      24.676  47.029  36.807  1.00  0.00           H  
ATOM   1889  CD  ARG   123      25.934  47.946  38.277  1.00  0.00           C  
ATOM   1890  HD2 ARG   123      25.040  48.304  38.788  1.00  0.00           H  
ATOM   1891  HD3 ARG   123      26.466  47.168  38.825  1.00  0.00           H  
ATOM   1892  NE  ARG   123      26.756  49.055  38.362  1.00  0.00           N  
ATOM   1893  HE  ARG   123      27.119  49.360  37.470  1.00  0.00           H  
ATOM   1894  CZ  ARG   123      27.123  49.781  39.439  1.00  0.00           C  
ATOM   1895  NH1 ARG   123      26.666  49.509  40.636  1.00  0.00           N  
ATOM   1896 HH11 ARG   123      25.991  48.778  40.807  1.00  0.00           H  
ATOM   1897 HH12 ARG   123      27.231  49.897  41.378  1.00  0.00           H  
ATOM   1898  NH2 ARG   123      28.038  50.720  39.316  1.00  0.00           N  
ATOM   1899 HH21 ARG   123      28.397  51.026  38.423  1.00  0.00           H  
ATOM   1900 HH22 ARG   123      28.255  51.245  40.151  1.00  0.00           H  
ATOM   1901  C   ARG   123      25.458  46.987  33.952  1.00  0.00           C  
ATOM   1902  O   ARG   123      24.224  47.020  34.103  1.00  0.00           O  
ATOM   1903  N   ASP   124      26.107  47.470  32.931  1.00  0.00           N  
ATOM   1904  H   ASP   124      27.105  47.326  32.877  1.00  0.00           H  
ATOM   1905  CA  ASP   124      25.506  48.197  31.833  1.00  0.00           C  
ATOM   1906  HA  ASP   124      24.893  48.962  32.309  1.00  0.00           H  
ATOM   1907  CB  ASP   124      26.535  48.831  30.909  1.00  0.00           C  
ATOM   1908  HB2 ASP   124      27.278  48.102  30.588  1.00  0.00           H  
ATOM   1909  HB3 ASP   124      26.118  49.210  29.976  1.00  0.00           H  
ATOM   1910  CG  ASP   124      27.173  50.055  31.583  1.00  0.00           C  
ATOM   1911  OD1 ASP   124      28.438  50.082  31.664  1.00  0.00           O  
ATOM   1912  OD2 ASP   124      26.351  50.927  32.037  1.00  0.00           O  
ATOM   1913  C   ASP   124      24.466  47.371  31.042  1.00  0.00           C  
ATOM   1914  O   ASP   124      23.894  47.768  29.965  1.00  0.00           O  
ATOM   1915  N   ASN   125      24.308  46.078  31.412  1.00  0.00           N  
ATOM   1916  H   ASN   125      25.005  45.642  31.998  1.00  0.00           H  
ATOM   1917  CA  ASN   125      23.395  45.132  30.762  1.00  0.00           C  
ATOM   1918  HA  ASN   125      22.580  45.758  30.398  1.00  0.00           H  
ATOM   1919  CB  ASN   125      24.079  44.241  29.701  1.00  0.00           C  
ATOM   1920  HB2 ASN   125      24.888  43.736  30.230  1.00  0.00           H  
ATOM   1921  HB3 ASN   125      23.277  43.559  29.419  1.00  0.00           H  
ATOM   1922  CG  ASN   125      24.505  45.031  28.467  1.00  0.00           C  
ATOM   1923  OD1 ASN   125      25.704  45.369  28.418  1.00  0.00           O  
ATOM   1924  ND2 ASN   125      23.665  45.614  27.692  1.00  0.00           N  
ATOM   1925 HD21 ASN   125      23.973  46.304  27.022  1.00  0.00           H  
ATOM   1926 HD22 ASN   125      22.674  45.516  27.856  1.00  0.00           H  
ATOM   1927  C   ASN   125      22.606  44.296  31.784  1.00  0.00           C  
ATOM   1928  O   ASN   125      21.879  43.401  31.355  1.00  0.00           O  
ATOM   1929  N   TRP   126      22.592  44.657  33.078  1.00  0.00           N  
ATOM   1930  H   TRP   126      23.131  45.479  33.310  1.00  0.00           H  
ATOM   1931  CA  TRP   126      21.768  43.871  34.063  1.00  0.00           C  
ATOM   1932  HA  TRP   126      21.973  42.826  33.831  1.00  0.00           H  
ATOM   1933  CB  TRP   126      22.241  44.177  35.502  1.00  0.00           C  
ATOM   1934  HB2 TRP   126      22.393  45.256  35.461  1.00  0.00           H  
ATOM   1935  HB3 TRP   126      21.587  43.743  36.258  1.00  0.00           H  
ATOM   1936  CG  TRP   126      23.554  43.639  35.928  1.00  0.00           C  
ATOM   1937  CD1 TRP   126      24.391  42.877  35.192  1.00  0.00           C  
ATOM   1938  HD1 TRP   126      24.233  42.583  34.164  1.00  0.00           H  
ATOM   1939  NE1 TRP   126      25.561  42.782  35.885  1.00  0.00           N  
ATOM   1940  HE1 TRP   126      26.324  42.204  35.564  1.00  0.00           H  
ATOM   1941  CE2 TRP   126      25.566  43.443  37.076  1.00  0.00           C  
ATOM   1942  CZ2 TRP   126      26.553  43.747  38.029  1.00  0.00           C  
ATOM   1943  HZ2 TRP   126      27.575  43.402  37.971  1.00  0.00           H  
ATOM   1944  CH2 TRP   126      26.153  44.340  39.228  1.00  0.00           C  
ATOM   1945  HH2 TRP   126      26.798  44.430  40.090  1.00  0.00           H  
ATOM   1946  CZ3 TRP   126      24.907  44.918  39.317  1.00  0.00           C  
ATOM   1947  HZ3 TRP   126      24.510  45.449  40.169  1.00  0.00           H  
ATOM   1948  CE3 TRP   126      23.968  44.663  38.308  1.00  0.00           C  
ATOM   1949  HE3 TRP   126      22.999  45.111  38.470  1.00  0.00           H  
ATOM   1950  CD2 TRP   126      24.275  43.916  37.135  1.00  0.00           C  
ATOM   1951  C   TRP   126      20.263  43.978  33.891  1.00  0.00           C  
ATOM   1952  O   TRP   126      19.493  43.104  34.404  1.00  0.00           O  
ATOM   1953  N   ASP   127      19.790  44.915  33.109  1.00  0.00           N  
ATOM   1954  H   ASP   127      20.435  45.626  32.794  1.00  0.00           H  
ATOM   1955  CA  ASP   127      18.445  45.125  32.806  1.00  0.00           C  
ATOM   1956  HA  ASP   127      17.892  45.086  33.744  1.00  0.00           H  
ATOM   1957  CB  ASP   127      18.334  46.519  32.155  1.00  0.00           C  
ATOM   1958  HB2 ASP   127      17.276  46.666  31.940  1.00  0.00           H  
ATOM   1959  HB3 ASP   127      18.767  47.273  32.814  1.00  0.00           H  
ATOM   1960  CG  ASP   127      19.081  46.601  30.837  1.00  0.00           C  
ATOM   1961  OD1 ASP   127      18.395  47.119  29.968  1.00  0.00           O  
ATOM   1962  OD2 ASP   127      20.317  46.519  30.659  1.00  0.00           O  
ATOM   1963  C   ASP   127      17.780  44.067  31.867  1.00  0.00           C  
ATOM   1964  O   ASP   127      16.553  43.969  31.854  1.00  0.00           O  
ATOM   1965  N   VAL   128      18.565  43.256  31.209  1.00  0.00           N  
ATOM   1966  H   VAL   128      19.569  43.262  31.312  1.00  0.00           H  
ATOM   1967  CA  VAL   128      18.027  42.179  30.370  1.00  0.00           C  
ATOM   1968  HA  VAL   128      17.190  42.583  29.800  1.00  0.00           H  
ATOM   1969  CB  VAL   128      19.037  41.681  29.265  1.00  0.00           C  
ATOM   1970  HB  VAL   128      19.513  42.535  28.783  1.00  0.00           H  
ATOM   1971  CG1 VAL   128      20.244  40.764  29.748  1.00  0.00           C  
ATOM   1972 HG11 VAL   128      20.886  41.328  30.425  1.00  0.00           H  
ATOM   1973 HG12 VAL   128      19.875  39.932  30.347  1.00  0.00           H  
ATOM   1974 HG13 VAL   128      20.690  40.332  28.852  1.00  0.00           H  
ATOM   1975  CG2 VAL   128      18.261  40.909  28.266  1.00  0.00           C  
ATOM   1976 HG21 VAL   128      17.885  40.022  28.774  1.00  0.00           H  
ATOM   1977 HG22 VAL   128      17.449  41.584  27.994  1.00  0.00           H  
ATOM   1978 HG23 VAL   128      18.931  40.657  27.444  1.00  0.00           H  
ATOM   1979  C   VAL   128      17.562  41.031  31.325  1.00  0.00           C  
ATOM   1980  O   VAL   128      16.667  40.264  31.079  1.00  0.00           O  
ATOM   1981  N   LEU   129      18.293  40.828  32.435  1.00  0.00           N  
ATOM   1982  H   LEU   129      18.887  41.584  32.745  1.00  0.00           H  
ATOM   1983  CA  LEU   129      17.961  39.826  33.476  1.00  0.00           C  
ATOM   1984  HA  LEU   129      17.972  38.844  33.004  1.00  0.00           H  
ATOM   1985  CB  LEU   129      19.141  39.718  34.538  1.00  0.00           C  
ATOM   1986  HB2 LEU   129      19.282  40.681  35.029  1.00  0.00           H  
ATOM   1987  HB3 LEU   129      18.770  39.006  35.275  1.00  0.00           H  
ATOM   1988  CG  LEU   129      20.559  39.353  34.033  1.00  0.00           C  
ATOM   1989  HG  LEU   129      20.808  39.948  33.154  1.00  0.00           H  
ATOM   1990  CD1 LEU   129      21.603  39.644  35.100  1.00  0.00           C  
ATOM   1991 HD11 LEU   129      21.887  40.692  35.013  1.00  0.00           H  
ATOM   1992 HD12 LEU   129      21.160  39.528  36.090  1.00  0.00           H  
ATOM   1993 HD13 LEU   129      22.546  39.096  35.106  1.00  0.00           H  
ATOM   1994  CD2 LEU   129      20.551  37.877  33.674  1.00  0.00           C  
ATOM   1995 HD21 LEU   129      19.878  37.766  32.824  1.00  0.00           H  
ATOM   1996 HD22 LEU   129      21.561  37.680  33.313  1.00  0.00           H  
ATOM   1997 HD23 LEU   129      20.263  37.212  34.487  1.00  0.00           H  
ATOM   1998  C   LEU   129      16.593  40.097  34.127  1.00  0.00           C  
ATOM   1999  O   LEU   129      16.174  41.253  34.211  1.00  0.00           O  
ATOM   2000  N   PRO   130      15.891  39.075  34.676  1.00  0.00           N  
ATOM   2001  CD  PRO   130      16.068  37.653  34.324  1.00  0.00           C  
ATOM   2002  HD2 PRO   130      16.889  37.213  34.891  1.00  0.00           H  
ATOM   2003  HD3 PRO   130      16.221  37.524  33.253  1.00  0.00           H  
ATOM   2004  CG  PRO   130      14.680  37.032  34.691  1.00  0.00           C  
ATOM   2005  HG2 PRO   130      14.656  35.951  34.827  1.00  0.00           H  
ATOM   2006  HG3 PRO   130      13.973  37.211  33.881  1.00  0.00           H  
ATOM   2007  CB  PRO   130      14.315  37.800  35.957  1.00  0.00           C  
ATOM   2008  HB2 PRO   130      14.834  37.270  36.756  1.00  0.00           H  
ATOM   2009  HB3 PRO   130      13.240  37.727  36.121  1.00  0.00           H  
ATOM   2010  CA  PRO   130      14.771  39.177  35.621  1.00  0.00           C  
ATOM   2011  HA  PRO   130      13.998  39.677  35.037  1.00  0.00           H  
ATOM   2012  C   PRO   130      15.206  39.935  36.821  1.00  0.00           C  
ATOM   2013  O   PRO   130      16.365  39.941  37.259  1.00  0.00           O  
ATOM   2014  N   SER   131      14.225  40.610  37.435  1.00  0.00           N  
ATOM   2015  H   SER   131      13.316  40.570  36.996  1.00  0.00           H  
ATOM   2016  CA  SER   131      14.550  41.602  38.496  1.00  0.00           C  
ATOM   2017  HA  SER   131      15.392  42.218  38.179  1.00  0.00           H  
ATOM   2018  CB  SER   131      13.373  42.506  38.734  1.00  0.00           C  
ATOM   2019  HB2 SER   131      12.586  41.929  39.220  1.00  0.00           H  
ATOM   2020  HB3 SER   131      13.648  43.269  39.462  1.00  0.00           H  
ATOM   2021  OG  SER   131      12.972  43.152  37.585  1.00  0.00           O  
ATOM   2022  HG  SER   131      12.479  42.540  37.034  1.00  0.00           H  
ATOM   2023  C   SER   131      15.014  40.953  39.736  1.00  0.00           C  
ATOM   2024  O   SER   131      15.980  41.514  40.293  1.00  0.00           O  
ATOM   2025  N   GLU   132      14.599  39.772  40.152  1.00  0.00           N  
ATOM   2026  H   GLU   132      13.970  39.263  39.548  1.00  0.00           H  
ATOM   2027  CA  GLU   132      14.924  39.313  41.498  1.00  0.00           C  
ATOM   2028  HA  GLU   132      15.014  40.158  42.182  1.00  0.00           H  
ATOM   2029  CB  GLU   132      13.918  38.351  42.072  1.00  0.00           C  
ATOM   2030  HB2 GLU   132      12.898  38.679  41.872  1.00  0.00           H  
ATOM   2031  HB3 GLU   132      14.182  37.444  41.528  1.00  0.00           H  
ATOM   2032  CG  GLU   132      14.002  38.011  43.564  1.00  0.00           C  
ATOM   2033  HG2 GLU   132      13.333  37.170  43.749  1.00  0.00           H  
ATOM   2034  HG3 GLU   132      14.993  37.714  43.906  1.00  0.00           H  
ATOM   2035  CD  GLU   132      13.459  39.143  44.438  1.00  0.00           C  
ATOM   2036  OE1 GLU   132      14.262  39.991  44.882  1.00  0.00           O  
ATOM   2037  OE2 GLU   132      12.242  39.218  44.651  1.00  0.00           O  
ATOM   2038  C   GLU   132      16.329  38.621  41.510  1.00  0.00           C  
ATOM   2039  O   GLU   132      17.079  38.814  42.434  1.00  0.00           O  
ATOM   2040  N   VAL   133      16.716  37.887  40.476  1.00  0.00           N  
ATOM   2041  H   VAL   133      16.084  37.803  39.693  1.00  0.00           H  
ATOM   2042  CA  VAL   133      18.082  37.382  40.255  1.00  0.00           C  
ATOM   2043  HA  VAL   133      18.224  36.800  41.165  1.00  0.00           H  
ATOM   2044  CB  VAL   133      18.215  36.474  38.989  1.00  0.00           C  
ATOM   2045  HB  VAL   133      17.740  35.508  39.161  1.00  0.00           H  
ATOM   2046  CG1 VAL   133      17.480  36.972  37.747  1.00  0.00           C  
ATOM   2047 HG11 VAL   133      18.006  37.852  37.376  1.00  0.00           H  
ATOM   2048 HG12 VAL   133      17.220  36.107  37.138  1.00  0.00           H  
ATOM   2049 HG13 VAL   133      16.522  37.368  38.082  1.00  0.00           H  
ATOM   2050  CG2 VAL   133      19.644  36.092  38.631  1.00  0.00           C  
ATOM   2051 HG21 VAL   133      20.148  35.494  39.390  1.00  0.00           H  
ATOM   2052 HG22 VAL   133      19.704  35.464  37.741  1.00  0.00           H  
ATOM   2053 HG23 VAL   133      20.180  37.013  38.401  1.00  0.00           H  
ATOM   2054  C   VAL   133      19.141  38.510  40.201  1.00  0.00           C  
ATOM   2055  O   VAL   133      20.130  38.315  40.958  1.00  0.00           O  
ATOM   2056  N   ALA   134      19.013  39.560  39.399  1.00  0.00           N  
ATOM   2057  H   ALA   134      18.266  39.598  38.720  1.00  0.00           H  
ATOM   2058  CA  ALA   134      19.939  40.651  39.390  1.00  0.00           C  
ATOM   2059  HA  ALA   134      20.908  40.252  39.091  1.00  0.00           H  
ATOM   2060  CB  ALA   134      19.392  41.625  38.316  1.00  0.00           C  
ATOM   2061  HB1 ALA   134      19.931  42.572  38.342  1.00  0.00           H  
ATOM   2062  HB2 ALA   134      19.474  41.071  37.381  1.00  0.00           H  
ATOM   2063  HB3 ALA   134      18.358  41.864  38.564  1.00  0.00           H  
ATOM   2064  C   ALA   134      19.974  41.451  40.729  1.00  0.00           C  
ATOM   2065  O   ALA   134      21.072  41.929  41.105  1.00  0.00           O  
ATOM   2066  N   ARG   135      18.778  41.551  41.445  1.00  0.00           N  
ATOM   2067  H   ARG   135      17.858  41.416  41.052  1.00  0.00           H  
ATOM   2068  CA  ARG   135      18.779  42.108  42.831  1.00  0.00           C  
ATOM   2069  HA  ARG   135      19.183  43.105  42.654  1.00  0.00           H  
ATOM   2070  CB  ARG   135      17.312  42.159  43.403  1.00  0.00           C  
ATOM   2071  HB2 ARG   135      16.637  42.479  42.609  1.00  0.00           H  
ATOM   2072  HB3 ARG   135      17.049  41.124  43.619  1.00  0.00           H  
ATOM   2073  CG  ARG   135      17.199  43.102  44.651  1.00  0.00           C  
ATOM   2074  HG2 ARG   135      17.670  42.552  45.465  1.00  0.00           H  
ATOM   2075  HG3 ARG   135      17.592  44.105  44.487  1.00  0.00           H  
ATOM   2076  CD  ARG   135      15.686  43.176  44.925  1.00  0.00           C  
ATOM   2077  HD2 ARG   135      15.308  42.181  45.162  1.00  0.00           H  
ATOM   2078  HD3 ARG   135      15.597  43.838  45.786  1.00  0.00           H  
ATOM   2079  NE  ARG   135      14.914  43.843  43.829  1.00  0.00           N  
ATOM   2080  HE  ARG   135      15.293  44.709  43.474  1.00  0.00           H  
ATOM   2081  CZ  ARG   135      13.791  43.373  43.232  1.00  0.00           C  
ATOM   2082  NH1 ARG   135      13.261  42.245  43.468  1.00  0.00           N  
ATOM   2083 HH11 ARG   135      13.776  41.578  44.025  1.00  0.00           H  
ATOM   2084 HH12 ARG   135      12.349  42.064  43.073  1.00  0.00           H  
ATOM   2085  NH2 ARG   135      13.234  44.142  42.366  1.00  0.00           N  
ATOM   2086 HH21 ARG   135      13.745  44.951  42.045  1.00  0.00           H  
ATOM   2087 HH22 ARG   135      12.304  43.965  42.015  1.00  0.00           H  
ATOM   2088  C   ARG   135      19.695  41.385  43.860  1.00  0.00           C  
ATOM   2089  O   ARG   135      20.222  42.070  44.783  1.00  0.00           O  
ATOM   2090  N   VAL   136      20.048  40.098  43.603  1.00  0.00           N  
ATOM   2091  H   VAL   136      19.494  39.556  42.955  1.00  0.00           H  
ATOM   2092  CA  VAL   136      21.118  39.392  44.363  1.00  0.00           C  
ATOM   2093  HA  VAL   136      20.998  39.715  45.397  1.00  0.00           H  
ATOM   2094  CB  VAL   136      21.083  37.835  44.424  1.00  0.00           C  
ATOM   2095  HB  VAL   136      21.590  37.530  43.509  1.00  0.00           H  
ATOM   2096  CG1 VAL   136      21.770  37.286  45.667  1.00  0.00           C  
ATOM   2097 HG11 VAL   136      21.226  37.588  46.562  1.00  0.00           H  
ATOM   2098 HG12 VAL   136      21.779  36.196  45.703  1.00  0.00           H  
ATOM   2099 HG13 VAL   136      22.806  37.617  45.736  1.00  0.00           H  
ATOM   2100  CG2 VAL   136      19.623  37.328  44.416  1.00  0.00           C  
ATOM   2101 HG21 VAL   136      19.083  37.855  43.629  1.00  0.00           H  
ATOM   2102 HG22 VAL   136      19.593  36.271  44.154  1.00  0.00           H  
ATOM   2103 HG23 VAL   136      19.043  37.502  45.323  1.00  0.00           H  
ATOM   2104  C   VAL   136      22.402  39.865  43.808  1.00  0.00           C  
ATOM   2105  O   VAL   136      23.183  40.372  44.550  1.00  0.00           O  
ATOM   2106  N   GLY   137      22.701  39.761  42.490  1.00  0.00           N  
ATOM   2107  H   GLY   137      21.993  39.258  41.974  1.00  0.00           H  
ATOM   2108  CA  GLY   137      23.961  40.220  41.864  1.00  0.00           C  
ATOM   2109  HA2 GLY   137      24.801  39.609  42.196  1.00  0.00           H  
ATOM   2110  HA3 GLY   137      23.983  40.199  40.774  1.00  0.00           H  
ATOM   2111  C   GLY   137      24.369  41.638  42.179  1.00  0.00           C  
ATOM   2112  O   GLY   137      25.544  41.834  42.600  1.00  0.00           O  
ATOM   2113  N   ARG   138      23.441  42.604  42.086  1.00  0.00           N  
ATOM   2114  H   ARG   138      22.516  42.370  41.755  1.00  0.00           H  
ATOM   2115  CA  ARG   138      23.602  43.953  42.502  1.00  0.00           C  
ATOM   2116  HA  ARG   138      24.534  44.346  42.095  1.00  0.00           H  
ATOM   2117  CB  ARG   138      22.395  44.728  42.008  1.00  0.00           C  
ATOM   2118  HB2 ARG   138      22.294  44.581  40.933  1.00  0.00           H  
ATOM   2119  HB3 ARG   138      21.488  44.305  42.442  1.00  0.00           H  
ATOM   2120  CG  ARG   138      22.480  46.295  42.283  1.00  0.00           C  
ATOM   2121  HG2 ARG   138      22.469  46.537  43.346  1.00  0.00           H  
ATOM   2122  HG3 ARG   138      23.469  46.614  41.957  1.00  0.00           H  
ATOM   2123  CD  ARG   138      21.418  47.095  41.525  1.00  0.00           C  
ATOM   2124  HD2 ARG   138      20.397  46.811  41.780  1.00  0.00           H  
ATOM   2125  HD3 ARG   138      21.449  48.133  41.855  1.00  0.00           H  
ATOM   2126  NE  ARG   138      21.671  47.002  40.026  1.00  0.00           N  
ATOM   2127  HE  ARG   138      21.159  46.291  39.524  1.00  0.00           H  
ATOM   2128  CZ  ARG   138      22.136  47.980  39.236  1.00  0.00           C  
ATOM   2129  NH1 ARG   138      22.747  48.983  39.726  1.00  0.00           N  
ATOM   2130 HH11 ARG   138      22.941  48.988  40.717  1.00  0.00           H  
ATOM   2131 HH12 ARG   138      23.214  49.638  39.115  1.00  0.00           H  
ATOM   2132  NH2 ARG   138      21.989  48.010  37.965  1.00  0.00           N  
ATOM   2133 HH21 ARG   138      21.164  47.590  37.560  1.00  0.00           H  
ATOM   2134 HH22 ARG   138      22.531  48.685  37.443  1.00  0.00           H  
ATOM   2135  C   ARG   138      23.824  44.183  43.994  1.00  0.00           C  
ATOM   2136  O   ARG   138      24.587  45.074  44.401  1.00  0.00           O  
ATOM   2137  N   GLY   139      23.197  43.352  44.876  1.00  0.00           N  
ATOM   2138  H   GLY   139      22.605  42.590  44.579  1.00  0.00           H  
ATOM   2139  CA  GLY   139      23.480  43.299  46.295  1.00  0.00           C  
ATOM   2140  HA2 GLY   139      23.526  44.346  46.593  1.00  0.00           H  
ATOM   2141  HA3 GLY   139      22.682  42.840  46.878  1.00  0.00           H  
ATOM   2142  C   GLY   139      24.808  42.635  46.719  1.00  0.00           C  
ATOM   2143  O   GLY   139      25.494  43.246  47.586  1.00  0.00           O  
ATOM   2144  N   MET   140      25.235  41.577  46.033  1.00  0.00           N  
ATOM   2145  H   MET   140      24.741  41.223  45.226  1.00  0.00           H  
ATOM   2146  CA  MET   140      26.615  41.054  46.088  1.00  0.00           C  
ATOM   2147  HA  MET   140      26.847  40.802  47.123  1.00  0.00           H  
ATOM   2148  CB  MET   140      26.716  39.749  45.273  1.00  0.00           C  
ATOM   2149  HB2 MET   140      26.116  39.926  44.380  1.00  0.00           H  
ATOM   2150  HB3 MET   140      27.751  39.477  45.066  1.00  0.00           H  
ATOM   2151  CG  MET   140      26.062  38.625  46.084  1.00  0.00           C  
ATOM   2152  HG2 MET   140      26.222  38.789  47.150  1.00  0.00           H  
ATOM   2153  HG3 MET   140      25.012  38.857  45.905  1.00  0.00           H  
ATOM   2154  SD  MET   140      26.146  36.838  45.665  1.00  0.00           S  
ATOM   2155  CE  MET   140      25.620  36.886  43.998  1.00  0.00           C  
ATOM   2156  HE1 MET   140      26.486  36.724  43.356  1.00  0.00           H  
ATOM   2157  HE2 MET   140      24.787  36.189  43.902  1.00  0.00           H  
ATOM   2158  HE3 MET   140      25.386  37.901  43.676  1.00  0.00           H  
ATOM   2159  C   MET   140      27.664  42.111  45.698  1.00  0.00           C  
ATOM   2160  O   MET   140      28.645  42.307  46.409  1.00  0.00           O  
ATOM   2161  N   ALA   141      27.359  42.958  44.752  1.00  0.00           N  
ATOM   2162  H   ALA   141      26.461  42.858  44.301  1.00  0.00           H  
ATOM   2163  CA  ALA   141      28.177  44.156  44.460  1.00  0.00           C  
ATOM   2164  HA  ALA   141      29.207  43.817  44.354  1.00  0.00           H  
ATOM   2165  CB  ALA   141      27.723  44.826  43.184  1.00  0.00           C  
ATOM   2166  HB1 ALA   141      27.604  44.143  42.344  1.00  0.00           H  
ATOM   2167  HB2 ALA   141      26.741  45.256  43.384  1.00  0.00           H  
ATOM   2168  HB3 ALA   141      28.379  45.646  42.893  1.00  0.00           H  
ATOM   2169  C   ALA   141      28.199  45.104  45.616  1.00  0.00           C  
ATOM   2170  O   ALA   141      29.310  45.460  45.977  1.00  0.00           O  
ATOM   2171  N   GLY   142      27.108  45.663  46.154  1.00  0.00           N  
ATOM   2172  H   GLY   142      26.237  45.414  45.710  1.00  0.00           H  
ATOM   2173  CA  GLY   142      27.057  46.749  47.160  1.00  0.00           C  
ATOM   2174  HA2 GLY   142      27.386  47.673  46.684  1.00  0.00           H  
ATOM   2175  HA3 GLY   142      26.014  46.985  47.375  1.00  0.00           H  
ATOM   2176  C   GLY   142      27.818  46.361  48.435  1.00  0.00           C  
ATOM   2177  O   GLY   142      28.594  47.128  48.983  1.00  0.00           O  
ATOM   2178  N   LEU   143      27.579  45.097  48.861  1.00  0.00           N  
ATOM   2179  H   LEU   143      26.751  44.677  48.464  1.00  0.00           H  
ATOM   2180  CA  LEU   143      28.205  44.490  49.916  1.00  0.00           C  
ATOM   2181  HA  LEU   143      27.986  45.078  50.808  1.00  0.00           H  
ATOM   2182  CB  LEU   143      27.474  43.157  50.159  1.00  0.00           C  
ATOM   2183  HB2 LEU   143      26.613  43.360  50.796  1.00  0.00           H  
ATOM   2184  HB3 LEU   143      27.141  42.816  49.179  1.00  0.00           H  
ATOM   2185  CG  LEU   143      28.332  42.093  50.915  1.00  0.00           C  
ATOM   2186  HG  LEU   143      29.108  42.470  51.581  1.00  0.00           H  
ATOM   2187  CD1 LEU   143      27.321  41.303  51.798  1.00  0.00           C  
ATOM   2188 HD11 LEU   143      26.621  42.003  52.252  1.00  0.00           H  
ATOM   2189 HD12 LEU   143      26.712  40.678  51.144  1.00  0.00           H  
ATOM   2190 HD13 LEU   143      27.682  40.775  52.680  1.00  0.00           H  
ATOM   2191  CD2 LEU   143      29.022  41.122  49.966  1.00  0.00           C  
ATOM   2192 HD21 LEU   143      29.792  40.510  50.437  1.00  0.00           H  
ATOM   2193 HD22 LEU   143      28.286  40.473  49.493  1.00  0.00           H  
ATOM   2194 HD23 LEU   143      29.487  41.608  49.107  1.00  0.00           H  
ATOM   2195  C   LEU   143      29.702  44.287  49.692  1.00  0.00           C  
ATOM   2196  O   LEU   143      30.547  44.446  50.544  1.00  0.00           O  
ATOM   2197  N   GLY   144      30.066  43.941  48.452  1.00  0.00           N  
ATOM   2198  H   GLY   144      29.325  43.908  47.766  1.00  0.00           H  
ATOM   2199  CA  GLY   144      31.438  43.831  47.936  1.00  0.00           C  
ATOM   2200  HA2 GLY   144      32.000  43.117  48.537  1.00  0.00           H  
ATOM   2201  HA3 GLY   144      31.365  43.509  46.897  1.00  0.00           H  
ATOM   2202  C   GLY   144      32.198  45.213  48.056  1.00  0.00           C  
ATOM   2203  O   GLY   144      33.306  45.274  48.534  1.00  0.00           O  
ATOM   2204  N   VAL   145      31.597  46.355  47.721  1.00  0.00           N  
ATOM   2205  H   VAL   145      30.714  46.241  47.244  1.00  0.00           H  
ATOM   2206  CA  VAL   145      32.037  47.758  47.877  1.00  0.00           C  
ATOM   2207  HA  VAL   145      33.021  47.768  47.408  1.00  0.00           H  
ATOM   2208  CB  VAL   145      31.152  48.721  47.125  1.00  0.00           C  
ATOM   2209  HB  VAL   145      30.139  48.598  47.509  1.00  0.00           H  
ATOM   2210  CG1 VAL   145      31.673  50.172  47.435  1.00  0.00           C  
ATOM   2211 HG11 VAL   145      31.108  50.906  46.861  1.00  0.00           H  
ATOM   2212 HG12 VAL   145      31.745  50.434  48.491  1.00  0.00           H  
ATOM   2213 HG13 VAL   145      32.684  50.180  47.026  1.00  0.00           H  
ATOM   2214  CG2 VAL   145      31.202  48.592  45.619  1.00  0.00           C  
ATOM   2215 HG21 VAL   145      30.837  47.611  45.317  1.00  0.00           H  
ATOM   2216 HG22 VAL   145      30.529  49.257  45.077  1.00  0.00           H  
ATOM   2217 HG23 VAL   145      32.201  48.645  45.184  1.00  0.00           H  
ATOM   2218  C   VAL   145      32.168  48.024  49.377  1.00  0.00           C  
ATOM   2219  O   VAL   145      33.215  48.478  49.853  1.00  0.00           O  
ATOM   2220  N   THR   146      31.186  47.518  50.131  1.00  0.00           N  
ATOM   2221  H   THR   146      30.365  47.057  49.766  1.00  0.00           H  
ATOM   2222  CA  THR   146      31.247  47.706  51.577  1.00  0.00           C  
ATOM   2223  HA  THR   146      31.325  48.749  51.886  1.00  0.00           H  
ATOM   2224  CB  THR   146      29.894  47.264  52.215  1.00  0.00           C  
ATOM   2225  HB  THR   146      29.718  46.188  52.231  1.00  0.00           H  
ATOM   2226  CG2 THR   146      29.947  47.678  53.634  1.00  0.00           C  
ATOM   2227 HG21 THR   146      30.205  48.735  53.702  1.00  0.00           H  
ATOM   2228 HG22 THR   146      29.002  47.421  54.111  1.00  0.00           H  
ATOM   2229 HG23 THR   146      30.687  47.190  54.269  1.00  0.00           H  
ATOM   2230  OG1 THR   146      28.753  47.774  51.644  1.00  0.00           O  
ATOM   2231  HG1 THR   146      28.809  47.597  50.702  1.00  0.00           H  
ATOM   2232  C   THR   146      32.441  47.035  52.091  1.00  0.00           C  
ATOM   2233  O   THR   146      33.220  47.704  52.764  1.00  0.00           O  
ATOM   2234  N   ILE   147      32.672  45.793  51.760  1.00  0.00           N  
ATOM   2235  H   ILE   147      32.055  45.325  51.112  1.00  0.00           H  
ATOM   2236  CA  ILE   147      33.860  45.013  52.183  1.00  0.00           C  
ATOM   2237  HA  ILE   147      33.874  45.004  53.273  1.00  0.00           H  
ATOM   2238  CB  ILE   147      33.790  43.547  51.557  1.00  0.00           C  
ATOM   2239  HB  ILE   147      33.382  43.737  50.564  1.00  0.00           H  
ATOM   2240  CG2 ILE   147      35.144  42.866  51.604  1.00  0.00           C  
ATOM   2241 HG21 ILE   147      35.459  42.652  52.626  1.00  0.00           H  
ATOM   2242 HG22 ILE   147      35.063  41.913  51.082  1.00  0.00           H  
ATOM   2243 HG23 ILE   147      35.880  43.467  51.070  1.00  0.00           H  
ATOM   2244  CG1 ILE   147      32.795  42.780  52.401  1.00  0.00           C  
ATOM   2245 HG12 ILE   147      33.284  42.531  53.343  1.00  0.00           H  
ATOM   2246 HG13 ILE   147      31.961  43.429  52.667  1.00  0.00           H  
ATOM   2247  CD1 ILE   147      32.218  41.473  51.709  1.00  0.00           C  
ATOM   2248 HD11 ILE   147      31.566  41.786  50.894  1.00  0.00           H  
ATOM   2249 HD12 ILE   147      32.992  40.813  51.316  1.00  0.00           H  
ATOM   2250 HD13 ILE   147      31.544  40.934  52.374  1.00  0.00           H  
ATOM   2251  C   ILE   147      35.193  45.782  51.788  1.00  0.00           C  
ATOM   2252  O   ILE   147      35.943  46.060  52.706  1.00  0.00           O  
ATOM   2253  N   LEU   148      35.342  46.253  50.550  1.00  0.00           N  
ATOM   2254  H   LEU   148      34.589  46.078  49.900  1.00  0.00           H  
ATOM   2255  CA  LEU   148      36.439  47.104  50.084  1.00  0.00           C  
ATOM   2256  HA  LEU   148      37.418  46.659  50.266  1.00  0.00           H  
ATOM   2257  CB  LEU   148      36.357  47.213  48.554  1.00  0.00           C  
ATOM   2258  HB2 LEU   148      36.182  46.187  48.231  1.00  0.00           H  
ATOM   2259  HB3 LEU   148      35.457  47.762  48.279  1.00  0.00           H  
ATOM   2260  CG  LEU   148      37.469  47.966  47.804  1.00  0.00           C  
ATOM   2261  HG  LEU   148      37.409  48.992  48.168  1.00  0.00           H  
ATOM   2262  CD1 LEU   148      38.839  47.299  48.002  1.00  0.00           C  
ATOM   2263 HD11 LEU   148      38.942  47.131  49.074  1.00  0.00           H  
ATOM   2264 HD12 LEU   148      38.887  46.400  47.387  1.00  0.00           H  
ATOM   2265 HD13 LEU   148      39.627  48.002  47.732  1.00  0.00           H  
ATOM   2266  CD2 LEU   148      37.067  47.911  46.309  1.00  0.00           C  
ATOM   2267 HD21 LEU   148      36.858  46.900  45.959  1.00  0.00           H  
ATOM   2268 HD22 LEU   148      36.247  48.627  46.263  1.00  0.00           H  
ATOM   2269 HD23 LEU   148      37.841  48.386  45.705  1.00  0.00           H  
ATOM   2270  C   LEU   148      36.619  48.483  50.861  1.00  0.00           C  
ATOM   2271  O   LEU   148      37.773  48.780  51.245  1.00  0.00           O  
ATOM   2272  N   ARG   149      35.577  49.278  51.114  1.00  0.00           N  
ATOM   2273  H   ARG   149      34.683  48.893  50.845  1.00  0.00           H  
ATOM   2274  CA  ARG   149      35.691  50.447  52.033  1.00  0.00           C  
ATOM   2275  HA  ARG   149      36.385  51.181  51.625  1.00  0.00           H  
ATOM   2276  CB  ARG   149      34.259  51.023  52.203  1.00  0.00           C  
ATOM   2277  HB2 ARG   149      33.580  50.267  52.600  1.00  0.00           H  
ATOM   2278  HB3 ARG   149      34.283  51.741  53.022  1.00  0.00           H  
ATOM   2279  CG  ARG   149      33.720  51.686  50.903  1.00  0.00           C  
ATOM   2280  HG2 ARG   149      34.314  52.573  50.680  1.00  0.00           H  
ATOM   2281  HG3 ARG   149      33.856  50.971  50.092  1.00  0.00           H  
ATOM   2282  CD  ARG   149      32.232  51.930  50.967  1.00  0.00           C  
ATOM   2283  HD2 ARG   149      31.725  50.965  50.958  1.00  0.00           H  
ATOM   2284  HD3 ARG   149      31.939  52.430  51.890  1.00  0.00           H  
ATOM   2285  NE  ARG   149      31.625  52.707  49.906  1.00  0.00           N  
ATOM   2286  HE  ARG   149      32.265  53.091  49.225  1.00  0.00           H  
ATOM   2287  CZ  ARG   149      30.417  53.051  49.721  1.00  0.00           C  
ATOM   2288  NH1 ARG   149      29.485  52.809  50.589  1.00  0.00           N  
ATOM   2289 HH11 ARG   149      29.676  52.362  51.475  1.00  0.00           H  
ATOM   2290 HH12 ARG   149      28.578  53.049  50.216  1.00  0.00           H  
ATOM   2291  NH2 ARG   149      29.998  53.719  48.652  1.00  0.00           N  
ATOM   2292 HH21 ARG   149      30.758  54.166  48.159  1.00  0.00           H  
ATOM   2293 HH22 ARG   149      29.060  54.092  48.676  1.00  0.00           H  
ATOM   2294  C   ARG   149      36.266  49.984  53.406  1.00  0.00           C  
ATOM   2295  O   ARG   149      37.189  50.702  53.975  1.00  0.00           O  
ATOM   2296  N   GLY   150      35.874  48.803  53.971  1.00  0.00           N  
ATOM   2297  H   GLY   150      35.186  48.292  53.437  1.00  0.00           H  
ATOM   2298  CA  GLY   150      36.283  48.247  55.279  1.00  0.00           C  
ATOM   2299  HA2 GLY   150      36.231  49.031  56.034  1.00  0.00           H  
ATOM   2300  HA3 GLY   150      35.625  47.422  55.550  1.00  0.00           H  
ATOM   2301  C   GLY   150      37.744  47.794  55.287  1.00  0.00           C  
ATOM   2302  O   GLY   150      38.455  47.982  56.317  1.00  0.00           O  
ATOM   2303  N   VAL   151      38.177  47.191  54.188  1.00  0.00           N  
ATOM   2304  H   VAL   151      37.470  47.055  53.479  1.00  0.00           H  
ATOM   2305  CA  VAL   151      39.519  46.884  53.820  1.00  0.00           C  
ATOM   2306  HA  VAL   151      39.856  46.158  54.560  1.00  0.00           H  
ATOM   2307  CB  VAL   151      39.615  46.100  52.540  1.00  0.00           C  
ATOM   2308  HB  VAL   151      39.230  46.672  51.696  1.00  0.00           H  
ATOM   2309  CG1 VAL   151      41.073  45.836  52.140  1.00  0.00           C  
ATOM   2310 HG11 VAL   151      41.592  46.737  51.812  1.00  0.00           H  
ATOM   2311 HG12 VAL   151      41.519  45.365  53.016  1.00  0.00           H  
ATOM   2312 HG13 VAL   151      41.207  45.027  51.423  1.00  0.00           H  
ATOM   2313  CG2 VAL   151      38.900  44.722  52.610  1.00  0.00           C  
ATOM   2314 HG21 VAL   151      39.478  44.005  53.193  1.00  0.00           H  
ATOM   2315 HG22 VAL   151      37.917  44.775  53.079  1.00  0.00           H  
ATOM   2316 HG23 VAL   151      38.808  44.343  51.592  1.00  0.00           H  
ATOM   2317  C   VAL   151      40.495  48.096  53.890  1.00  0.00           C  
ATOM   2318  O   VAL   151      41.529  47.999  54.583  1.00  0.00           O  
ATOM   2319  N   LEU   152      40.158  49.182  53.193  1.00  0.00           N  
ATOM   2320  H   LEU   152      39.374  49.139  52.557  1.00  0.00           H  
ATOM   2321  CA  LEU   152      40.967  50.365  53.146  1.00  0.00           C  
ATOM   2322  HA  LEU   152      42.014  50.127  52.956  1.00  0.00           H  
ATOM   2323  CB  LEU   152      40.566  51.168  51.892  1.00  0.00           C  
ATOM   2324  HB2 LEU   152      39.545  51.532  52.012  1.00  0.00           H  
ATOM   2325  HB3 LEU   152      41.295  51.968  51.766  1.00  0.00           H  
ATOM   2326  CG  LEU   152      40.818  50.484  50.563  1.00  0.00           C  
ATOM   2327  HG  LEU   152      40.130  49.640  50.617  1.00  0.00           H  
ATOM   2328  CD1 LEU   152      40.387  51.458  49.481  1.00  0.00           C  
ATOM   2329 HD11 LEU   152      40.230  50.989  48.510  1.00  0.00           H  
ATOM   2330 HD12 LEU   152      39.405  51.851  49.743  1.00  0.00           H  
ATOM   2331 HD13 LEU   152      41.151  52.223  49.343  1.00  0.00           H  
ATOM   2332  CD2 LEU   152      42.245  50.016  50.332  1.00  0.00           C  
ATOM   2333 HD21 LEU   152      42.312  49.469  49.392  1.00  0.00           H  
ATOM   2334 HD22 LEU   152      42.998  50.778  50.530  1.00  0.00           H  
ATOM   2335 HD23 LEU   152      42.622  49.228  50.984  1.00  0.00           H  
ATOM   2336  C   LEU   152      40.893  51.077  54.517  1.00  0.00           C  
ATOM   2337  O   LEU   152      41.931  51.603  54.970  1.00  0.00           O  
ATOM   2338  N   GLU   153      39.823  51.080  55.212  1.00  0.00           N  
ATOM   2339  H   GLU   153      39.014  50.675  54.762  1.00  0.00           H  
ATOM   2340  CA  GLU   153      39.866  51.419  56.639  1.00  0.00           C  
ATOM   2341  HA  GLU   153      40.290  52.420  56.706  1.00  0.00           H  
ATOM   2342  CB  GLU   153      38.403  51.562  57.220  1.00  0.00           C  
ATOM   2343  HB2 GLU   153      37.746  52.184  56.612  1.00  0.00           H  
ATOM   2344  HB3 GLU   153      37.954  50.569  57.210  1.00  0.00           H  
ATOM   2345  CG  GLU   153      38.194  52.167  58.656  1.00  0.00           C  
ATOM   2346  HG2 GLU   153      37.163  52.198  59.007  1.00  0.00           H  
ATOM   2347  HG3 GLU   153      38.860  51.491  59.193  1.00  0.00           H  
ATOM   2348  CD  GLU   153      38.808  53.597  58.922  1.00  0.00           C  
ATOM   2349  OE1 GLU   153      39.511  53.740  59.992  1.00  0.00           O  
ATOM   2350  OE2 GLU   153      38.482  54.451  58.041  1.00  0.00           O  
ATOM   2351  C   GLU   153      40.806  50.628  57.577  1.00  0.00           C  
ATOM   2352  O   GLU   153      41.481  51.155  58.520  1.00  0.00           O  
ATOM   2353  N   HIE   154      40.801  49.304  57.391  1.00  0.00           N  
ATOM   2354  H   HIE   154      40.130  48.962  56.719  1.00  0.00           H  
ATOM   2355  CA  HIE   154      41.577  48.337  58.272  1.00  0.00           C  
ATOM   2356  HA  HIE   154      41.415  48.635  59.308  1.00  0.00           H  
ATOM   2357  CB  HIE   154      40.966  46.898  58.069  1.00  0.00           C  
ATOM   2358  HB2 HIE   154      39.914  46.978  58.343  1.00  0.00           H  
ATOM   2359  HB3 HIE   154      41.006  46.651  57.008  1.00  0.00           H  
ATOM   2360  CG  HIE   154      41.575  45.846  58.903  1.00  0.00           C  
ATOM   2361  ND1 HIE   154      41.406  45.653  60.273  1.00  0.00           N  
ATOM   2362  CE1 HIE   154      42.208  44.643  60.600  1.00  0.00           C  
ATOM   2363  HE1 HIE   154      42.298  44.091  61.524  1.00  0.00           H  
ATOM   2364  NE2 HIE   154      42.925  44.282  59.541  1.00  0.00           N  
ATOM   2365  HE2 HIE   154      43.583  43.517  59.587  1.00  0.00           H  
ATOM   2366  CD2 HIE   154      42.517  44.991  58.426  1.00  0.00           C  
ATOM   2367  HD2 HIE   154      42.957  44.791  57.461  1.00  0.00           H  
ATOM   2368  C   HIE   154      43.101  48.340  57.993  1.00  0.00           C  
ATOM   2369  O   HIE   154      43.948  48.228  58.916  1.00  0.00           O  
ATOM   2370  N   LEU   155      43.408  48.646  56.744  1.00  0.00           N  
ATOM   2371  H   LEU   155      42.633  48.750  56.105  1.00  0.00           H  
ATOM   2372  CA  LEU   155      44.754  49.065  56.279  1.00  0.00           C  
ATOM   2373  HA  LEU   155      45.542  48.495  56.769  1.00  0.00           H  
ATOM   2374  CB  LEU   155      44.835  48.854  54.733  1.00  0.00           C  
ATOM   2375  HB2 LEU   155      43.953  49.373  54.357  1.00  0.00           H  
ATOM   2376  HB3 LEU   155      45.630  49.484  54.333  1.00  0.00           H  
ATOM   2377  CG  LEU   155      44.915  47.401  54.234  1.00  0.00           C  
ATOM   2378  HG  LEU   155      44.194  46.828  54.818  1.00  0.00           H  
ATOM   2379  CD1 LEU   155      44.604  47.400  52.749  1.00  0.00           C  
ATOM   2380 HD11 LEU   155      43.577  47.735  52.602  1.00  0.00           H  
ATOM   2381 HD12 LEU   155      45.319  47.967  52.153  1.00  0.00           H  
ATOM   2382 HD13 LEU   155      44.623  46.393  52.334  1.00  0.00           H  
ATOM   2383  CD2 LEU   155      46.337  46.957  54.412  1.00  0.00           C  
ATOM   2384 HD21 LEU   155      47.007  47.634  53.880  1.00  0.00           H  
ATOM   2385 HD22 LEU   155      46.495  47.146  55.474  1.00  0.00           H  
ATOM   2386 HD23 LEU   155      46.520  45.916  54.147  1.00  0.00           H  
ATOM   2387  C   LEU   155      45.099  50.522  56.558  1.00  0.00           C  
ATOM   2388  O   LEU   155      46.273  50.878  56.419  1.00  0.00           O  
ATOM   2389  N   ARG   156      44.126  51.260  57.158  1.00  0.00           N  
ATOM   2390  H   ARG   156      43.243  50.842  57.417  1.00  0.00           H  
ATOM   2391  CA  ARG   156      44.330  52.684  57.570  1.00  0.00           C  
ATOM   2392  HA  ARG   156      43.336  53.080  57.775  1.00  0.00           H  
ATOM   2393  CB  ARG   156      45.175  52.835  58.854  1.00  0.00           C  
ATOM   2394  HB2 ARG   156      46.169  52.405  58.733  1.00  0.00           H  
ATOM   2395  HB3 ARG   156      45.357  53.869  59.148  1.00  0.00           H  
ATOM   2396  CG  ARG   156      44.511  52.187  60.142  1.00  0.00           C  
ATOM   2397  HG2 ARG   156      43.537  52.641  60.328  1.00  0.00           H  
ATOM   2398  HG3 ARG   156      44.285  51.153  59.883  1.00  0.00           H  
ATOM   2399  CD  ARG   156      45.384  52.174  61.432  1.00  0.00           C  
ATOM   2400  HD2 ARG   156      46.303  51.633  61.207  1.00  0.00           H  
ATOM   2401  HD3 ARG   156      45.528  53.196  61.782  1.00  0.00           H  
ATOM   2402  NE  ARG   156      44.767  51.431  62.582  1.00  0.00           N  
ATOM   2403  HE  ARG   156      45.178  50.521  62.736  1.00  0.00           H  
ATOM   2404  CZ  ARG   156      43.965  51.984  63.473  1.00  0.00           C  
ATOM   2405  NH1 ARG   156      43.337  53.149  63.228  1.00  0.00           N  
ATOM   2406 HH11 ARG   156      43.622  53.670  62.411  1.00  0.00           H  
ATOM   2407 HH12 ARG   156      42.673  53.559  63.869  1.00  0.00           H  
ATOM   2408  NH2 ARG   156      43.699  51.360  64.588  1.00  0.00           N  
ATOM   2409 HH21 ARG   156      44.190  50.512  64.832  1.00  0.00           H  
ATOM   2410 HH22 ARG   156      43.103  51.869  65.224  1.00  0.00           H  
ATOM   2411  C   ARG   156      44.833  53.579  56.473  1.00  0.00           C  
ATOM   2412  O   ARG   156      45.669  54.439  56.668  1.00  0.00           O  
ATOM   2413  N   LEU   157      44.466  53.270  55.218  1.00  0.00           N  
ATOM   2414  H   LEU   157      43.717  52.612  55.057  1.00  0.00           H  
ATOM   2415  CA  LEU   157      44.849  54.041  54.026  1.00  0.00           C  
ATOM   2416  HA  LEU   157      45.919  54.209  54.144  1.00  0.00           H  
ATOM   2417  CB  LEU   157      44.699  53.143  52.789  1.00  0.00           C  
ATOM   2418  HB2 LEU   157      45.011  52.187  53.210  1.00  0.00           H  
ATOM   2419  HB3 LEU   157      43.660  53.053  52.473  1.00  0.00           H  
ATOM   2420  CG  LEU   157      45.654  53.420  51.621  1.00  0.00           C  
ATOM   2421  HG  LEU   157      46.610  53.689  52.070  1.00  0.00           H  
ATOM   2422  CD1 LEU   157      45.933  52.224  50.672  1.00  0.00           C  
ATOM   2423 HD11 LEU   157      45.067  51.939  50.075  1.00  0.00           H  
ATOM   2424 HD12 LEU   157      46.751  52.515  50.012  1.00  0.00           H  
ATOM   2425 HD13 LEU   157      46.215  51.364  51.279  1.00  0.00           H  
ATOM   2426  CD2 LEU   157      45.255  54.609  50.765  1.00  0.00           C  
ATOM   2427 HD21 LEU   157      45.610  55.481  51.315  1.00  0.00           H  
ATOM   2428 HD22 LEU   157      45.773  54.569  49.807  1.00  0.00           H  
ATOM   2429 HD23 LEU   157      44.227  54.684  50.410  1.00  0.00           H  
ATOM   2430  C   LEU   157      43.955  55.336  53.981  1.00  0.00           C  
ATOM   2431  O   LEU   157      42.729  55.242  53.798  1.00  0.00           O  
ATOM   2432  N   PRO   158      44.507  56.553  54.009  1.00  0.00           N  
ATOM   2433  CD  PRO   158      45.871  56.890  54.246  1.00  0.00           C  
ATOM   2434  HD2 PRO   158      46.444  56.818  53.322  1.00  0.00           H  
ATOM   2435  HD3 PRO   158      46.403  56.384  55.052  1.00  0.00           H  
ATOM   2436  CG  PRO   158      45.814  58.346  54.781  1.00  0.00           C  
ATOM   2437  HG2 PRO   158      46.757  58.825  54.519  1.00  0.00           H  
ATOM   2438  HG3 PRO   158      45.640  58.235  55.851  1.00  0.00           H  
ATOM   2439  CB  PRO   158      44.550  59.004  54.246  1.00  0.00           C  
ATOM   2440  HB2 PRO   158      44.800  59.396  53.260  1.00  0.00           H  
ATOM   2441  HB3 PRO   158      44.092  59.711  54.938  1.00  0.00           H  
ATOM   2442  CA  PRO   158      43.660  57.724  54.121  1.00  0.00           C  
ATOM   2443  HA  PRO   158      43.130  57.560  55.059  1.00  0.00           H  
ATOM   2444  C   PRO   158      42.756  57.818  53.022  1.00  0.00           C  
ATOM   2445  O   PRO   158      43.073  57.471  51.848  1.00  0.00           O  
ATOM   2446  N   ARG   159      41.515  58.332  53.321  1.00  0.00           N  
ATOM   2447  H   ARG   159      41.440  58.694  54.261  1.00  0.00           H  
ATOM   2448  CA  ARG   159      40.273  58.212  52.431  1.00  0.00           C  
ATOM   2449  HA  ARG   159      40.209  57.174  52.103  1.00  0.00           H  
ATOM   2450  CB  ARG   159      39.109  58.550  53.291  1.00  0.00           C  
ATOM   2451  HB2 ARG   159      39.199  58.009  54.233  1.00  0.00           H  
ATOM   2452  HB3 ARG   159      39.264  59.564  53.660  1.00  0.00           H  
ATOM   2453  CG  ARG   159      37.761  58.305  52.627  1.00  0.00           C  
ATOM   2454  HG2 ARG   159      37.610  58.950  51.762  1.00  0.00           H  
ATOM   2455  HG3 ARG   159      37.668  57.283  52.258  1.00  0.00           H  
ATOM   2456  CD  ARG   159      36.588  58.553  53.566  1.00  0.00           C  
ATOM   2457  HD2 ARG   159      36.941  58.295  54.564  1.00  0.00           H  
ATOM   2458  HD3 ARG   159      36.373  59.622  53.552  1.00  0.00           H  
ATOM   2459  NE  ARG   159      35.357  57.787  53.213  1.00  0.00           N  
ATOM   2460  HE  ARG   159      34.975  57.994  52.302  1.00  0.00           H  
ATOM   2461  CZ  ARG   159      34.920  56.711  53.877  1.00  0.00           C  
ATOM   2462  NH1 ARG   159      35.563  56.310  54.966  1.00  0.00           N  
ATOM   2463 HH11 ARG   159      36.426  56.644  55.370  1.00  0.00           H  
ATOM   2464 HH12 ARG   159      35.072  55.595  55.483  1.00  0.00           H  
ATOM   2465  NH2 ARG   159      33.801  56.189  53.461  1.00  0.00           N  
ATOM   2466 HH21 ARG   159      33.264  56.621  52.723  1.00  0.00           H  
ATOM   2467 HH22 ARG   159      33.369  55.389  53.902  1.00  0.00           H  
ATOM   2468  C   ARG   159      40.367  59.099  51.242  1.00  0.00           C  
ATOM   2469  O   ARG   159      39.775  58.744  50.245  1.00  0.00           O  
ATOM   2470  N   GLU   160      41.273  60.064  51.289  1.00  0.00           N  
ATOM   2471  H   GLU   160      41.849  60.214  52.105  1.00  0.00           H  
ATOM   2472  CA  GLU   160      41.465  61.029  50.229  1.00  0.00           C  
ATOM   2473  HA  GLU   160      40.508  61.468  49.949  1.00  0.00           H  
ATOM   2474  CB  GLU   160      42.390  62.118  50.806  1.00  0.00           C  
ATOM   2475  HB2 GLU   160      42.346  63.072  50.281  1.00  0.00           H  
ATOM   2476  HB3 GLU   160      42.113  62.421  51.815  1.00  0.00           H  
ATOM   2477  CG  GLU   160      43.856  61.795  50.894  1.00  0.00           C  
ATOM   2478  HG2 GLU   160      44.088  61.058  51.662  1.00  0.00           H  
ATOM   2479  HG3 GLU   160      44.141  61.405  49.917  1.00  0.00           H  
ATOM   2480  CD  GLU   160      44.742  63.052  51.136  1.00  0.00           C  
ATOM   2481  OE1 GLU   160      45.473  63.509  50.209  1.00  0.00           O  
ATOM   2482  OE2 GLU   160      44.677  63.713  52.184  1.00  0.00           O  
ATOM   2483  C   GLU   160      41.978  60.388  48.884  1.00  0.00           C  
ATOM   2484  O   GLU   160      41.978  61.028  47.846  1.00  0.00           O  
ATOM   2485  N   HIE   161      42.528  59.155  49.002  1.00  0.00           N  
ATOM   2486  H   HIE   161      42.648  58.644  49.865  1.00  0.00           H  
ATOM   2487  CA  HIE   161      43.140  58.370  47.861  1.00  0.00           C  
ATOM   2488  HA  HIE   161      43.533  58.990  47.055  1.00  0.00           H  
ATOM   2489  CB  HIE   161      44.495  57.742  48.460  1.00  0.00           C  
ATOM   2490  HB2 HIE   161      44.196  57.039  49.238  1.00  0.00           H  
ATOM   2491  HB3 HIE   161      44.886  57.132  47.646  1.00  0.00           H  
ATOM   2492  CG  HIE   161      45.581  58.651  48.952  1.00  0.00           C  
ATOM   2493  ND1 HIE   161      46.518  59.310  48.182  1.00  0.00           N  
ATOM   2494  CE1 HIE   161      47.357  59.969  49.008  1.00  0.00           C  
ATOM   2495  HE1 HIE   161      48.122  60.686  48.751  1.00  0.00           H  
ATOM   2496  NE2 HIE   161      47.032  59.571  50.251  1.00  0.00           N  
ATOM   2497  HE2 HIE   161      47.559  59.854  51.066  1.00  0.00           H  
ATOM   2498  CD2 HIE   161      45.941  58.722  50.250  1.00  0.00           C  
ATOM   2499  HD2 HIE   161      45.531  58.140  51.063  1.00  0.00           H  
ATOM   2500  C   HIE   161      42.232  57.306  47.114  1.00  0.00           C  
ATOM   2501  O   HIE   161      42.554  56.787  45.976  1.00  0.00           O  
ATOM   2502  N   TRP   162      41.162  56.910  47.760  1.00  0.00           N  
ATOM   2503  H   TRP   162      40.794  57.483  48.505  1.00  0.00           H  
ATOM   2504  CA  TRP   162      40.521  55.620  47.385  1.00  0.00           C  
ATOM   2505  HA  TRP   162      41.318  54.893  47.541  1.00  0.00           H  
ATOM   2506  CB  TRP   162      39.442  55.377  48.442  1.00  0.00           C  
ATOM   2507  HB2 TRP   162      38.733  56.204  48.481  1.00  0.00           H  
ATOM   2508  HB3 TRP   162      38.838  54.550  48.071  1.00  0.00           H  
ATOM   2509  CG  TRP   162      39.907  54.979  49.852  1.00  0.00           C  
ATOM   2510  CD1 TRP   162      41.197  54.818  50.310  1.00  0.00           C  
ATOM   2511  HD1 TRP   162      42.094  54.979  49.730  1.00  0.00           H  
ATOM   2512  NE1 TRP   162      41.178  54.599  51.645  1.00  0.00           N  
ATOM   2513  HE1 TRP   162      41.990  54.758  52.225  1.00  0.00           H  
ATOM   2514  CE2 TRP   162      39.879  54.479  52.132  1.00  0.00           C  
ATOM   2515  CZ2 TRP   162      39.398  54.283  53.376  1.00  0.00           C  
ATOM   2516  HZ2 TRP   162      40.028  54.139  54.241  1.00  0.00           H  
ATOM   2517  CH2 TRP   162      37.987  54.060  53.509  1.00  0.00           C  
ATOM   2518  HH2 TRP   162      37.616  53.784  54.484  1.00  0.00           H  
ATOM   2519  CZ3 TRP   162      37.099  54.134  52.468  1.00  0.00           C  
ATOM   2520  HZ3 TRP   162      36.039  53.984  52.606  1.00  0.00           H  
ATOM   2521  CE3 TRP   162      37.645  54.522  51.217  1.00  0.00           C  
ATOM   2522  HE3 TRP   162      36.990  54.637  50.366  1.00  0.00           H  
ATOM   2523  CD2 TRP   162      39.023  54.568  50.973  1.00  0.00           C  
ATOM   2524  C   TRP   162      39.831  55.634  45.993  1.00  0.00           C  
ATOM   2525  O   TRP   162      39.828  54.695  45.216  1.00  0.00           O  
ATOM   2526  N   ALA   163      39.264  56.811  45.601  1.00  0.00           N  
ATOM   2527  H   ALA   163      39.341  57.611  46.213  1.00  0.00           H  
ATOM   2528  CA  ALA   163      38.640  57.047  44.383  1.00  0.00           C  
ATOM   2529  HA  ALA   163      37.895  56.263  44.250  1.00  0.00           H  
ATOM   2530  CB  ALA   163      37.935  58.377  44.446  1.00  0.00           C  
ATOM   2531  HB1 ALA   163      38.644  59.202  44.376  1.00  0.00           H  
ATOM   2532  HB2 ALA   163      37.327  58.475  43.546  1.00  0.00           H  
ATOM   2533  HB3 ALA   163      37.317  58.506  45.334  1.00  0.00           H  
ATOM   2534  C   ALA   163      39.481  56.977  43.174  1.00  0.00           C  
ATOM   2535  O   ALA   163      39.262  56.222  42.267  1.00  0.00           O  
ATOM   2536  N   ARG   164      40.667  57.541  43.202  1.00  0.00           N  
ATOM   2537  H   ARG   164      40.829  58.182  43.965  1.00  0.00           H  
ATOM   2538  CA  ARG   164      41.718  57.278  42.246  1.00  0.00           C  
ATOM   2539  HA  ARG   164      41.306  57.381  41.242  1.00  0.00           H  
ATOM   2540  CB  ARG   164      42.829  58.345  42.430  1.00  0.00           C  
ATOM   2541  HB2 ARG   164      42.427  59.330  42.193  1.00  0.00           H  
ATOM   2542  HB3 ARG   164      43.153  58.365  43.470  1.00  0.00           H  
ATOM   2543  CG  ARG   164      44.193  58.139  41.755  1.00  0.00           C  
ATOM   2544  HG2 ARG   164      44.634  57.264  42.233  1.00  0.00           H  
ATOM   2545  HG3 ARG   164      44.003  57.932  40.702  1.00  0.00           H  
ATOM   2546  CD  ARG   164      45.364  59.148  41.804  1.00  0.00           C  
ATOM   2547  HD2 ARG   164      45.669  59.116  42.850  1.00  0.00           H  
ATOM   2548  HD3 ARG   164      46.147  58.900  41.087  1.00  0.00           H  
ATOM   2549  NE  ARG   164      44.933  60.470  41.456  1.00  0.00           N  
ATOM   2550  HE  ARG   164      45.080  60.751  40.497  1.00  0.00           H  
ATOM   2551  CZ  ARG   164      44.473  61.408  42.251  1.00  0.00           C  
ATOM   2552  NH1 ARG   164      44.325  61.277  43.549  1.00  0.00           N  
ATOM   2553 HH11 ARG   164      44.648  60.478  44.075  1.00  0.00           H  
ATOM   2554 HH12 ARG   164      44.165  62.088  44.130  1.00  0.00           H  
ATOM   2555  NH2 ARG   164      44.164  62.584  41.851  1.00  0.00           N  
ATOM   2556 HH21 ARG   164      44.131  62.839  40.874  1.00  0.00           H  
ATOM   2557 HH22 ARG   164      43.875  63.229  42.573  1.00  0.00           H  
ATOM   2558  C   ARG   164      42.219  55.834  42.232  1.00  0.00           C  
ATOM   2559  O   ARG   164      42.351  55.317  41.160  1.00  0.00           O  
ATOM   2560  N   VAL   165      42.519  55.228  43.351  1.00  0.00           N  
ATOM   2561  H   VAL   165      42.644  55.842  44.143  1.00  0.00           H  
ATOM   2562  CA  VAL   165      43.300  53.951  43.337  1.00  0.00           C  
ATOM   2563  HA  VAL   165      44.070  54.097  42.578  1.00  0.00           H  
ATOM   2564  CB  VAL   165      43.989  53.688  44.704  1.00  0.00           C  
ATOM   2565  HB  VAL   165      43.268  53.887  45.496  1.00  0.00           H  
ATOM   2566  CG1 VAL   165      44.612  52.305  44.706  1.00  0.00           C  
ATOM   2567 HG11 VAL   165      43.907  51.505  44.929  1.00  0.00           H  
ATOM   2568 HG12 VAL   165      45.012  51.954  43.755  1.00  0.00           H  
ATOM   2569 HG13 VAL   165      45.327  52.220  45.524  1.00  0.00           H  
ATOM   2570  CG2 VAL   165      45.164  54.697  44.939  1.00  0.00           C  
ATOM   2571 HG21 VAL   165      44.740  55.700  45.003  1.00  0.00           H  
ATOM   2572 HG22 VAL   165      45.630  54.438  45.890  1.00  0.00           H  
ATOM   2573 HG23 VAL   165      45.900  54.571  44.144  1.00  0.00           H  
ATOM   2574  C   VAL   165      42.431  52.770  42.938  1.00  0.00           C  
ATOM   2575  O   VAL   165      42.967  52.044  42.116  1.00  0.00           O  
ATOM   2576  N   THR   166      41.163  52.615  43.425  1.00  0.00           N  
ATOM   2577  H   THR   166      40.794  53.447  43.864  1.00  0.00           H  
ATOM   2578  CA  THR   166      40.228  51.451  43.273  1.00  0.00           C  
ATOM   2579  HA  THR   166      40.876  50.576  43.246  1.00  0.00           H  
ATOM   2580  CB  THR   166      39.284  51.270  44.450  1.00  0.00           C  
ATOM   2581  HB  THR   166      38.837  50.300  44.233  1.00  0.00           H  
ATOM   2582  CG2 THR   166      39.928  51.044  45.777  1.00  0.00           C  
ATOM   2583 HG21 THR   166      40.765  50.346  45.780  1.00  0.00           H  
ATOM   2584 HG22 THR   166      40.403  51.927  46.205  1.00  0.00           H  
ATOM   2585 HG23 THR   166      39.182  50.545  46.395  1.00  0.00           H  
ATOM   2586  OG1 THR   166      38.320  52.365  44.457  1.00  0.00           O  
ATOM   2587  HG1 THR   166      38.778  53.190  44.632  1.00  0.00           H  
ATOM   2588  C   THR   166      39.565  51.393  41.922  1.00  0.00           C  
ATOM   2589  O   THR   166      38.561  50.689  41.813  1.00  0.00           O  
ATOM   2590  N   GLY   167      39.893  52.287  41.016  1.00  0.00           N  
ATOM   2591  H   GLY   167      40.633  52.952  41.188  1.00  0.00           H  
ATOM   2592  CA  GLY   167      39.072  52.362  39.855  1.00  0.00           C  
ATOM   2593  HA2 GLY   167      39.540  52.979  39.088  1.00  0.00           H  
ATOM   2594  HA3 GLY   167      38.840  51.382  39.438  1.00  0.00           H  
ATOM   2595  C   GLY   167      37.696  52.959  40.086  1.00  0.00           C  
ATOM   2596  O   GLY   167      36.699  52.812  39.405  1.00  0.00           O  
ATOM   2597  N   GLY   168      37.615  53.750  41.139  1.00  0.00           N  
ATOM   2598  H   GLY   168      38.496  54.060  41.525  1.00  0.00           H  
ATOM   2599  CA  GLY   168      36.347  54.330  41.563  1.00  0.00           C  
ATOM   2600  HA2 GLY   168      36.536  55.186  42.211  1.00  0.00           H  
ATOM   2601  HA3 GLY   168      35.890  54.715  40.652  1.00  0.00           H  
ATOM   2602  C   GLY   168      35.394  53.361  42.298  1.00  0.00           C  
ATOM   2603  O   GLY   168      34.261  53.734  42.652  1.00  0.00           O  
ATOM   2604  N   LEU   169      35.842  52.114  42.471  1.00  0.00           N  
ATOM   2605  H   LEU   169      36.752  51.854  42.120  1.00  0.00           H  
ATOM   2606  CA  LEU   169      35.029  51.016  43.026  1.00  0.00           C  
ATOM   2607  HA  LEU   169      34.152  50.967  42.380  1.00  0.00           H  
ATOM   2608  CB  LEU   169      35.636  49.646  42.825  1.00  0.00           C  
ATOM   2609  HB2 LEU   169      35.858  49.462  41.774  1.00  0.00           H  
ATOM   2610  HB3 LEU   169      36.564  49.702  43.395  1.00  0.00           H  
ATOM   2611  CG  LEU   169      34.836  48.315  43.189  1.00  0.00           C  
ATOM   2612  HG  LEU   169      34.481  48.333  44.219  1.00  0.00           H  
ATOM   2613  CD1 LEU   169      33.754  48.052  42.197  1.00  0.00           C  
ATOM   2614 HD11 LEU   169      34.188  47.988  41.199  1.00  0.00           H  
ATOM   2615 HD12 LEU   169      33.120  47.180  42.357  1.00  0.00           H  
ATOM   2616 HD13 LEU   169      33.071  48.897  42.113  1.00  0.00           H  
ATOM   2617  CD2 LEU   169      35.757  47.215  43.067  1.00  0.00           C  
ATOM   2618 HD21 LEU   169      35.193  46.413  43.545  1.00  0.00           H  
ATOM   2619 HD22 LEU   169      35.990  46.978  42.029  1.00  0.00           H  
ATOM   2620 HD23 LEU   169      36.685  47.485  43.572  1.00  0.00           H  
ATOM   2621  C   LEU   169      34.566  51.189  44.443  1.00  0.00           C  
ATOM   2622  O   LEU   169      33.460  50.763  44.781  1.00  0.00           O  
ATOM   2623  N   THR   170      35.312  51.959  45.302  1.00  0.00           N  
ATOM   2624  H   THR   170      36.197  52.300  44.955  1.00  0.00           H  
ATOM   2625  CA  THR   170      34.850  52.479  46.642  1.00  0.00           C  
ATOM   2626  HA  THR   170      34.589  51.607  47.243  1.00  0.00           H  
ATOM   2627  CB  THR   170      36.060  53.153  47.310  1.00  0.00           C  
ATOM   2628  HB  THR   170      35.631  53.629  48.192  1.00  0.00           H  
ATOM   2629  CG2 THR   170      37.008  52.059  47.813  1.00  0.00           C  
ATOM   2630 HG21 THR   170      37.916  52.496  48.228  1.00  0.00           H  
ATOM   2631 HG22 THR   170      36.466  51.575  48.626  1.00  0.00           H  
ATOM   2632 HG23 THR   170      37.203  51.319  47.037  1.00  0.00           H  
ATOM   2633  OG1 THR   170      36.707  54.105  46.424  1.00  0.00           O  
ATOM   2634  HG1 THR   170      36.346  54.940  46.733  1.00  0.00           H  
ATOM   2635  C   THR   170      33.670  53.418  46.632  1.00  0.00           C  
ATOM   2636  O   THR   170      32.947  53.505  47.607  1.00  0.00           O  
ATOM   2637  N   GLU   171      33.426  54.083  45.509  1.00  0.00           N  
ATOM   2638  H   GLU   171      34.185  53.919  44.863  1.00  0.00           H  
ATOM   2639  CA  GLU   171      32.384  55.138  45.324  1.00  0.00           C  
ATOM   2640  HA  GLU   171      31.856  55.330  46.258  1.00  0.00           H  
ATOM   2641  CB  GLU   171      32.975  56.521  44.882  1.00  0.00           C  
ATOM   2642  HB2 GLU   171      33.143  56.527  43.805  1.00  0.00           H  
ATOM   2643  HB3 GLU   171      32.197  57.214  45.202  1.00  0.00           H  
ATOM   2644  CG  GLU   171      34.335  56.783  45.596  1.00  0.00           C  
ATOM   2645  HG2 GLU   171      35.012  56.020  45.214  1.00  0.00           H  
ATOM   2646  HG3 GLU   171      34.667  57.783  45.314  1.00  0.00           H  
ATOM   2647  CD  GLU   171      34.425  56.608  47.139  1.00  0.00           C  
ATOM   2648  OE1 GLU   171      35.475  56.113  47.556  1.00  0.00           O  
ATOM   2649  OE2 GLU   171      33.442  56.842  47.908  1.00  0.00           O  
ATOM   2650  C   GLU   171      31.210  54.709  44.332  1.00  0.00           C  
ATOM   2651  O   GLU   171      30.307  55.493  44.061  1.00  0.00           O  
ATOM   2652  N   ASP   172      31.277  53.418  43.923  1.00  0.00           N  
ATOM   2653  H   ASP   172      32.095  52.975  44.316  1.00  0.00           H  
ATOM   2654  CA  ASP   172      30.407  52.674  42.960  1.00  0.00           C  
ATOM   2655  HA  ASP   172      30.670  51.620  42.872  1.00  0.00           H  
ATOM   2656  CB  ASP   172      28.882  52.571  43.447  1.00  0.00           C  
ATOM   2657  HB2 ASP   172      28.856  52.450  44.530  1.00  0.00           H  
ATOM   2658  HB3 ASP   172      28.415  53.545  43.301  1.00  0.00           H  
ATOM   2659  CG  ASP   172      27.961  51.470  42.950  1.00  0.00           C  
ATOM   2660  OD1 ASP   172      26.818  51.714  42.683  1.00  0.00           O  
ATOM   2661  OD2 ASP   172      28.503  50.448  42.519  1.00  0.00           O  
ATOM   2662  C   ASP   172      30.546  53.147  41.530  1.00  0.00           C  
ATOM   2663  O   ASP   172      29.622  53.141  40.753  1.00  0.00           O  
ATOM   2664  N   ARG   173      31.781  53.586  41.267  1.00  0.00           N  
ATOM   2665  H   ARG   173      32.420  53.821  42.013  1.00  0.00           H  
ATOM   2666  CA  ARG   173      32.216  53.945  39.908  1.00  0.00           C  
ATOM   2667  HA  ARG   173      31.347  53.823  39.262  1.00  0.00           H  
ATOM   2668  CB  ARG   173      32.843  55.361  39.928  1.00  0.00           C  
ATOM   2669  HB2 ARG   173      33.713  55.328  40.585  1.00  0.00           H  
ATOM   2670  HB3 ARG   173      33.052  55.656  38.899  1.00  0.00           H  
ATOM   2671  CG  ARG   173      31.909  56.471  40.487  1.00  0.00           C  
ATOM   2672  HG2 ARG   173      31.122  56.536  39.735  1.00  0.00           H  
ATOM   2673  HG3 ARG   173      31.561  56.110  41.455  1.00  0.00           H  
ATOM   2674  CD  ARG   173      32.682  57.769  40.563  1.00  0.00           C  
ATOM   2675  HD2 ARG   173      33.613  57.752  41.129  1.00  0.00           H  
ATOM   2676  HD3 ARG   173      33.096  58.043  39.592  1.00  0.00           H  
ATOM   2677  NE  ARG   173      31.854  58.778  41.217  1.00  0.00           N  
ATOM   2678  HE  ARG   173      31.024  58.386  41.639  1.00  0.00           H  
ATOM   2679  CZ  ARG   173      32.212  59.995  41.566  1.00  0.00           C  
ATOM   2680  NH1 ARG   173      33.300  60.564  41.185  1.00  0.00           N  
ATOM   2681 HH11 ARG   173      34.026  60.070  40.687  1.00  0.00           H  
ATOM   2682 HH12 ARG   173      33.301  61.573  41.152  1.00  0.00           H  
ATOM   2683  NH2 ARG   173      31.413  60.725  42.306  1.00  0.00           N  
ATOM   2684 HH21 ARG   173      30.523  60.452  42.698  1.00  0.00           H  
ATOM   2685 HH22 ARG   173      31.738  61.585  42.724  1.00  0.00           H  
ATOM   2686  C   ARG   173      33.012  52.936  39.253  1.00  0.00           C  
ATOM   2687  O   ARG   173      33.408  53.268  38.114  1.00  0.00           O  
ATOM   2688  N   GLY   174      33.224  51.735  39.822  1.00  0.00           N  
ATOM   2689  H   GLY   174      32.738  51.553  40.688  1.00  0.00           H  
ATOM   2690  CA  GLY   174      33.995  50.608  39.226  1.00  0.00           C  
ATOM   2691  HA2 GLY   174      34.881  51.041  38.762  1.00  0.00           H  
ATOM   2692  HA3 GLY   174      34.289  49.904  40.005  1.00  0.00           H  
ATOM   2693  C   GLY   174      33.265  49.727  38.213  1.00  0.00           C  
ATOM   2694  O   GLY   174      32.059  49.796  38.075  1.00  0.00           O  
ATOM   2695  N   HIP   175      33.975  48.909  37.443  1.00  0.00           N  
ATOM   2696  H   HIP   175      34.980  49.004  37.484  1.00  0.00           H  
ATOM   2697  CA  HIP   175      33.348  47.907  36.588  1.00  0.00           C  
ATOM   2698  HA  HIP   175      32.640  48.367  35.899  1.00  0.00           H  
ATOM   2699  CB  HIP   175      34.445  47.331  35.689  1.00  0.00           C  
ATOM   2700  HB2 HIP   175      34.997  48.101  35.150  1.00  0.00           H  
ATOM   2701  HB3 HIP   175      35.199  46.851  36.312  1.00  0.00           H  
ATOM   2702  CG  HIP   175      33.968  46.350  34.645  1.00  0.00           C  
ATOM   2703  ND1 HIP   175      33.884  44.995  34.779  1.00  0.00           N  
ATOM   2704  HD1 HIP   175      34.096  44.488  35.627  1.00  0.00           H  
ATOM   2705  CE1 HIP   175      33.477  44.464  33.609  1.00  0.00           C  
ATOM   2706  HE1 HIP   175      33.366  43.423  33.342  1.00  0.00           H  
ATOM   2707  NE2 HIP   175      33.315  45.492  32.738  1.00  0.00           N  
ATOM   2708  HE2 HIP   175      33.020  45.381  31.778  1.00  0.00           H  
ATOM   2709  CD2 HIP   175      33.518  46.688  33.396  1.00  0.00           C  
ATOM   2710  HD2 HIP   175      33.457  47.681  32.976  1.00  0.00           H  
ATOM   2711  C   HIP   175      32.767  46.775  37.407  1.00  0.00           C  
ATOM   2712  O   HIP   175      33.328  46.266  38.411  1.00  0.00           O  
ATOM   2713  N   GLN   176      31.652  46.288  36.955  1.00  0.00           N  
ATOM   2714  H   GLN   176      31.286  46.673  36.096  1.00  0.00           H  
ATOM   2715  CA  GLN   176      30.913  45.182  37.610  1.00  0.00           C  
ATOM   2716  HA  GLN   176      31.600  44.654  38.270  1.00  0.00           H  
ATOM   2717  CB  GLN   176      29.778  45.636  38.483  1.00  0.00           C  
ATOM   2718  HB2 GLN   176      28.968  46.067  37.894  1.00  0.00           H  
ATOM   2719  HB3 GLN   176      29.430  44.780  39.062  1.00  0.00           H  
ATOM   2720  CG  GLN   176      30.268  46.713  39.547  1.00  0.00           C  
ATOM   2721  HG2 GLN   176      31.229  46.454  39.992  1.00  0.00           H  
ATOM   2722  HG3 GLN   176      30.294  47.687  39.057  1.00  0.00           H  
ATOM   2723  CD  GLN   176      29.333  46.892  40.725  1.00  0.00           C  
ATOM   2724  OE1 GLN   176      28.150  46.535  40.661  1.00  0.00           O  
ATOM   2725  NE2 GLN   176      29.877  47.511  41.711  1.00  0.00           N  
ATOM   2726 HE21 GLN   176      29.411  47.382  42.597  1.00  0.00           H  
ATOM   2727 HE22 GLN   176      30.817  47.878  41.681  1.00  0.00           H  
ATOM   2728  C   GLN   176      30.289  44.278  36.604  1.00  0.00           C  
ATOM   2729  O   GLN   176      29.895  44.713  35.536  1.00  0.00           O  
ATOM   2730  N   MET   177      30.274  42.990  36.899  1.00  0.00           N  
ATOM   2731  H   MET   177      30.470  42.663  37.834  1.00  0.00           H  
ATOM   2732  CA  MET   177      29.936  41.952  36.009  1.00  0.00           C  
ATOM   2733  HA  MET   177      29.182  42.358  35.335  1.00  0.00           H  
ATOM   2734  CB  MET   177      31.214  41.583  35.169  1.00  0.00           C  
ATOM   2735  HB2 MET   177      31.670  42.503  34.802  1.00  0.00           H  
ATOM   2736  HB3 MET   177      31.869  41.124  35.909  1.00  0.00           H  
ATOM   2737  CG  MET   177      30.952  40.642  33.962  1.00  0.00           C  
ATOM   2738  HG2 MET   177      30.708  39.666  34.381  1.00  0.00           H  
ATOM   2739  HG3 MET   177      30.058  40.964  33.427  1.00  0.00           H  
ATOM   2740  SD  MET   177      32.349  40.391  32.943  1.00  0.00           S  
ATOM   2741  CE  MET   177      33.533  39.847  34.255  1.00  0.00           C  
ATOM   2742  HE1 MET   177      33.553  40.549  35.088  1.00  0.00           H  
ATOM   2743  HE2 MET   177      33.366  38.836  34.626  1.00  0.00           H  
ATOM   2744  HE3 MET   177      34.489  39.933  33.738  1.00  0.00           H  
ATOM   2745  C   MET   177      29.529  40.610  36.761  1.00  0.00           C  
ATOM   2746  O   MET   177      30.291  40.133  37.640  1.00  0.00           O  
ATOM   2747  N   LEU   178      28.430  39.985  36.399  1.00  0.00           N  
ATOM   2748  H   LEU   178      27.943  40.402  35.618  1.00  0.00           H  
ATOM   2749  CA  LEU   178      28.098  38.641  36.834  1.00  0.00           C  
ATOM   2750  HA  LEU   178      28.512  38.495  37.831  1.00  0.00           H  
ATOM   2751  CB  LEU   178      26.536  38.602  36.870  1.00  0.00           C  
ATOM   2752  HB2 LEU   178      26.241  38.782  35.836  1.00  0.00           H  
ATOM   2753  HB3 LEU   178      26.285  37.619  37.268  1.00  0.00           H  
ATOM   2754  CG  LEU   178      25.774  39.661  37.768  1.00  0.00           C  
ATOM   2755  HG  LEU   178      26.031  40.685  37.496  1.00  0.00           H  
ATOM   2756  CD1 LEU   178      24.302  39.429  37.654  1.00  0.00           C  
ATOM   2757 HD11 LEU   178      23.870  40.423  37.770  1.00  0.00           H  
ATOM   2758 HD12 LEU   178      24.005  39.054  36.675  1.00  0.00           H  
ATOM   2759 HD13 LEU   178      24.044  38.656  38.378  1.00  0.00           H  
ATOM   2760  CD2 LEU   178      26.265  39.541  39.235  1.00  0.00           C  
ATOM   2761 HD21 LEU   178      27.353  39.483  39.211  1.00  0.00           H  
ATOM   2762 HD22 LEU   178      26.067  40.401  39.875  1.00  0.00           H  
ATOM   2763 HD23 LEU   178      25.936  38.634  39.743  1.00  0.00           H  
ATOM   2764  C   LEU   178      28.602  37.516  35.887  1.00  0.00           C  
ATOM   2765  O   LEU   178      28.752  37.807  34.702  1.00  0.00           O  
ATOM   2766  N   ALA   179      28.775  36.286  36.370  1.00  0.00           N  
ATOM   2767  H   ALA   179      28.929  36.148  37.358  1.00  0.00           H  
ATOM   2768  CA  ALA   179      28.943  35.050  35.641  1.00  0.00           C  
ATOM   2769  HA  ALA   179      28.472  35.310  34.693  1.00  0.00           H  
ATOM   2770  CB  ALA   179      30.445  34.891  35.307  1.00  0.00           C  
ATOM   2771  HB1 ALA   179      30.580  34.254  34.433  1.00  0.00           H  
ATOM   2772  HB2 ALA   179      30.807  35.905  35.139  1.00  0.00           H  
ATOM   2773  HB3 ALA   179      30.934  34.493  36.196  1.00  0.00           H  
ATOM   2774  C   ALA   179      28.199  33.897  36.301  1.00  0.00           C  
ATOM   2775  O   ALA   179      28.407  33.529  37.422  1.00  0.00           O  
ATOM   2776  N   PHE   180      27.350  33.261  35.488  1.00  0.00           N  
ATOM   2777  H   PHE   180      27.282  33.598  34.539  1.00  0.00           H  
ATOM   2778  CA  PHE   180      26.697  32.011  35.714  1.00  0.00           C  
ATOM   2779  HA  PHE   180      26.816  31.756  36.767  1.00  0.00           H  
ATOM   2780  CB  PHE   180      25.212  32.133  35.228  1.00  0.00           C  
ATOM   2781  HB2 PHE   180      25.160  32.172  34.140  1.00  0.00           H  
ATOM   2782  HB3 PHE   180      24.671  31.230  35.511  1.00  0.00           H  
ATOM   2783  CG  PHE   180      24.374  33.242  35.883  1.00  0.00           C  
ATOM   2784  CD1 PHE   180      24.180  34.494  35.313  1.00  0.00           C  
ATOM   2785  HD1 PHE   180      24.758  34.712  34.427  1.00  0.00           H  
ATOM   2786  CE1 PHE   180      23.319  35.430  35.876  1.00  0.00           C  
ATOM   2787  HE1 PHE   180      23.283  36.437  35.486  1.00  0.00           H  
ATOM   2788  CZ  PHE   180      22.638  35.050  37.052  1.00  0.00           C  
ATOM   2789  HZ  PHE   180      21.994  35.789  37.506  1.00  0.00           H  
ATOM   2790  CE2 PHE   180      22.829  33.828  37.710  1.00  0.00           C  
ATOM   2791  HE2 PHE   180      22.392  33.557  38.660  1.00  0.00           H  
ATOM   2792  CD2 PHE   180      23.714  32.923  37.074  1.00  0.00           C  
ATOM   2793  HD2 PHE   180      23.880  31.952  37.517  1.00  0.00           H  
ATOM   2794  C   PHE   180      27.536  30.909  35.100  1.00  0.00           C  
ATOM   2795  O   PHE   180      27.329  30.677  33.935  1.00  0.00           O  
ATOM   2796  N   ASN   181      28.445  30.332  35.855  1.00  0.00           N  
ATOM   2797  H   ASN   181      28.643  30.704  36.773  1.00  0.00           H  
ATOM   2798  CA  ASN   181      29.133  29.193  35.447  1.00  0.00           C  
ATOM   2799  HA  ASN   181      29.025  29.202  34.363  1.00  0.00           H  
ATOM   2800  CB  ASN   181      30.598  29.210  35.867  1.00  0.00           C  
ATOM   2801  HB2 ASN   181      30.739  28.611  36.767  1.00  0.00           H  
ATOM   2802  HB3 ASN   181      31.248  28.734  35.133  1.00  0.00           H  
ATOM   2803  CG  ASN   181      31.216  30.578  36.032  1.00  0.00           C  
ATOM   2804  OD1 ASN   181      31.727  31.135  35.050  1.00  0.00           O  
ATOM   2805  ND2 ASN   181      31.323  31.139  37.261  1.00  0.00           N  
ATOM   2806 HD21 ASN   181      31.487  32.126  37.129  1.00  0.00           H  
ATOM   2807 HD22 ASN   181      31.042  30.739  38.145  1.00  0.00           H  
ATOM   2808  C   ASN   181      28.458  27.892  35.875  1.00  0.00           C  
ATOM   2809  O   ASN   181      27.632  27.848  36.824  1.00  0.00           O  
ATOM   2810  N   HIE   182      28.832  26.791  35.194  1.00  0.00           N  
ATOM   2811  H   HIE   182      29.444  27.030  34.427  1.00  0.00           H  
ATOM   2812  CA  HIE   182      28.396  25.439  35.223  1.00  0.00           C  
ATOM   2813  HA  HIE   182      28.088  25.227  36.246  1.00  0.00           H  
ATOM   2814  CB  HIE   182      27.185  25.322  34.310  1.00  0.00           C  
ATOM   2815  HB2 HIE   182      27.432  25.311  33.249  1.00  0.00           H  
ATOM   2816  HB3 HIE   182      26.796  24.304  34.354  1.00  0.00           H  
ATOM   2817  CG  HIE   182      26.008  26.173  34.600  1.00  0.00           C  
ATOM   2818  ND1 HIE   182      25.028  26.037  35.589  1.00  0.00           N  
ATOM   2819  CE1 HIE   182      24.202  27.088  35.460  1.00  0.00           C  
ATOM   2820  HE1 HIE   182      23.301  27.183  36.047  1.00  0.00           H  
ATOM   2821  NE2 HIE   182      24.734  27.987  34.566  1.00  0.00           N  
ATOM   2822  HE2 HIE   182      24.308  28.863  34.298  1.00  0.00           H  
ATOM   2823  CD2 HIE   182      25.854  27.420  34.031  1.00  0.00           C  
ATOM   2824  HD2 HIE   182      26.533  27.903  33.344  1.00  0.00           H  
ATOM   2825  C   HIE   182      29.523  24.503  34.917  1.00  0.00           C  
ATOM   2826  O   HIE   182      30.169  24.638  33.901  1.00  0.00           O  
ATOM   2827  N   PHE   183      29.779  23.469  35.654  1.00  0.00           N  
ATOM   2828  H   PHE   183      29.228  23.324  36.488  1.00  0.00           H  
ATOM   2829  CA  PHE   183      30.920  22.543  35.598  1.00  0.00           C  
ATOM   2830  HA  PHE   183      31.635  22.845  34.833  1.00  0.00           H  
ATOM   2831  CB  PHE   183      31.604  22.561  36.938  1.00  0.00           C  
ATOM   2832  HB2 PHE   183      30.766  22.443  37.625  1.00  0.00           H  
ATOM   2833  HB3 PHE   183      32.258  21.699  37.069  1.00  0.00           H  
ATOM   2834  CG  PHE   183      32.335  23.825  37.208  1.00  0.00           C  
ATOM   2835  CD1 PHE   183      31.670  24.960  37.710  1.00  0.00           C  
ATOM   2836  HD1 PHE   183      30.609  24.828  37.864  1.00  0.00           H  
ATOM   2837  CE1 PHE   183      32.417  26.167  37.866  1.00  0.00           C  
ATOM   2838  HE1 PHE   183      31.922  27.091  38.126  1.00  0.00           H  
ATOM   2839  CZ  PHE   183      33.773  26.250  37.583  1.00  0.00           C  
ATOM   2840  HZ  PHE   183      34.252  27.218  37.564  1.00  0.00           H  
ATOM   2841  CE2 PHE   183      34.512  25.102  37.247  1.00  0.00           C  
ATOM   2842  HE2 PHE   183      35.527  25.205  36.893  1.00  0.00           H  
ATOM   2843  CD2 PHE   183      33.789  23.929  37.072  1.00  0.00           C  
ATOM   2844  HD2 PHE   183      34.327  23.012  36.881  1.00  0.00           H  
ATOM   2845  C   PHE   183      30.504  21.141  35.187  1.00  0.00           C  
ATOM   2846  O   PHE   183      29.788  20.502  35.977  1.00  0.00           O  
ATOM   2847  N   ARG   184      30.882  20.604  33.917  1.00  0.00           N  
ATOM   2848  H   ARG   184      31.603  21.019  33.345  1.00  0.00           H  
ATOM   2849  CA  ARG   184      30.378  19.305  33.381  1.00  0.00           C  
ATOM   2850  HA  ARG   184      29.407  19.087  33.825  1.00  0.00           H  
ATOM   2851  CB  ARG   184      30.333  19.511  31.846  1.00  0.00           C  
ATOM   2852  HB2 ARG   184      31.358  19.735  31.551  1.00  0.00           H  
ATOM   2853  HB3 ARG   184      30.027  18.561  31.408  1.00  0.00           H  
ATOM   2854  CG  ARG   184      29.372  20.543  31.294  1.00  0.00           C  
ATOM   2855  HG2 ARG   184      29.838  21.528  31.299  1.00  0.00           H  
ATOM   2856  HG3 ARG   184      29.204  20.353  30.234  1.00  0.00           H  
ATOM   2857  CD  ARG   184      28.069  20.592  32.054  1.00  0.00           C  
ATOM   2858  HD2 ARG   184      27.677  19.575  32.044  1.00  0.00           H  
ATOM   2859  HD3 ARG   184      28.269  20.903  33.079  1.00  0.00           H  
ATOM   2860  NE  ARG   184      27.008  21.416  31.419  1.00  0.00           N  
ATOM   2861  HE  ARG   184      27.328  21.917  30.603  1.00  0.00           H  
ATOM   2862  CZ  ARG   184      25.696  21.474  31.670  1.00  0.00           C  
ATOM   2863  NH1 ARG   184      25.153  20.641  32.427  1.00  0.00           N  
ATOM   2864 HH11 ARG   184      25.651  19.942  32.959  1.00  0.00           H  
ATOM   2865 HH12 ARG   184      24.156  20.679  32.586  1.00  0.00           H  
ATOM   2866  NH2 ARG   184      24.998  22.347  31.066  1.00  0.00           N  
ATOM   2867 HH21 ARG   184      25.423  22.951  30.378  1.00  0.00           H  
ATOM   2868 HH22 ARG   184      24.008  22.442  31.246  1.00  0.00           H  
ATOM   2869  C   ARG   184      31.271  18.147  33.888  1.00  0.00           C  
ATOM   2870  O   ARG   184      32.285  17.810  33.281  1.00  0.00           O  
ATOM   2871  N   SER   185      30.804  17.427  34.921  1.00  0.00           N  
ATOM   2872  H   SER   185      29.925  17.733  35.314  1.00  0.00           H  
ATOM   2873  CA  SER   185      31.597  16.382  35.631  1.00  0.00           C  
ATOM   2874  HA  SER   185      32.435  16.849  36.148  1.00  0.00           H  
ATOM   2875  CB  SER   185      30.756  15.763  36.725  1.00  0.00           C  
ATOM   2876  HB2 SER   185      31.498  15.140  37.225  1.00  0.00           H  
ATOM   2877  HB3 SER   185      30.302  16.493  37.396  1.00  0.00           H  
ATOM   2878  OG  SER   185      29.652  14.960  36.377  1.00  0.00           O  
ATOM   2879  HG  SER   185      30.006  14.067  36.366  1.00  0.00           H  
ATOM   2880  C   SER   185      32.014  15.221  34.740  1.00  0.00           C  
ATOM   2881  O   SER   185      32.910  14.390  35.189  1.00  0.00           O  
ATOM   2882  N   HIE   186      31.625  15.090  33.469  1.00  0.00           N  
ATOM   2883  H   HIE   186      31.032  15.822  33.104  1.00  0.00           H  
ATOM   2884  CA  HIE   186      31.949  13.962  32.652  1.00  0.00           C  
ATOM   2885  HA  HIE   186      31.928  13.044  33.239  1.00  0.00           H  
ATOM   2886  CB  HIE   186      30.836  13.564  31.620  1.00  0.00           C  
ATOM   2887  HB2 HIE   186      30.982  12.569  31.198  1.00  0.00           H  
ATOM   2888  HB3 HIE   186      29.843  13.616  32.066  1.00  0.00           H  
ATOM   2889  CG  HIE   186      30.733  14.554  30.466  1.00  0.00           C  
ATOM   2890  ND1 HIE   186      30.262  15.865  30.575  1.00  0.00           N  
ATOM   2891  CE1 HIE   186      30.668  16.483  29.394  1.00  0.00           C  
ATOM   2892  HE1 HIE   186      30.485  17.516  29.140  1.00  0.00           H  
ATOM   2893  NE2 HIE   186      31.246  15.586  28.592  1.00  0.00           N  
ATOM   2894  HE2 HIE   186      31.585  15.780  27.661  1.00  0.00           H  
ATOM   2895  CD2 HIE   186      31.349  14.378  29.219  1.00  0.00           C  
ATOM   2896  HD2 HIE   186      31.861  13.505  28.844  1.00  0.00           H  
ATOM   2897  C   HIE   186      33.291  14.151  31.936  1.00  0.00           C  
ATOM   2898  O   HIE   186      33.824  13.201  31.454  1.00  0.00           O  
ATOM   2899  N   LYS   187      33.816  15.367  31.879  1.00  0.00           N  
ATOM   2900  H   LYS   187      33.294  16.133  32.282  1.00  0.00           H  
ATOM   2901  CA  LYS   187      35.038  15.653  31.117  1.00  0.00           C  
ATOM   2902  HA  LYS   187      35.004  15.090  30.184  1.00  0.00           H  
ATOM   2903  CB  LYS   187      35.067  17.205  30.841  1.00  0.00           C  
ATOM   2904  HB2 LYS   187      35.246  17.729  31.780  1.00  0.00           H  
ATOM   2905  HB3 LYS   187      35.864  17.428  30.131  1.00  0.00           H  
ATOM   2906  CG  LYS   187      33.784  17.679  30.149  1.00  0.00           C  
ATOM   2907  HG2 LYS   187      33.427  16.931  29.441  1.00  0.00           H  
ATOM   2908  HG3 LYS   187      32.947  17.634  30.845  1.00  0.00           H  
ATOM   2909  CD  LYS   187      33.975  19.154  29.645  1.00  0.00           C  
ATOM   2910  HD2 LYS   187      34.057  19.822  30.502  1.00  0.00           H  
ATOM   2911  HD3 LYS   187      34.928  19.189  29.117  1.00  0.00           H  
ATOM   2912  CE  LYS   187      32.801  19.392  28.638  1.00  0.00           C  
ATOM   2913  HE2 LYS   187      32.673  18.522  27.994  1.00  0.00           H  
ATOM   2914  HE3 LYS   187      31.827  19.446  29.126  1.00  0.00           H  
ATOM   2915  NZ  LYS   187      33.027  20.513  27.673  1.00  0.00           N  
ATOM   2916  HZ1 LYS   187      33.972  20.480  27.317  1.00  0.00           H  
ATOM   2917  HZ2 LYS   187      32.454  20.365  26.855  1.00  0.00           H  
ATOM   2918  HZ3 LYS   187      32.963  21.457  28.026  1.00  0.00           H  
ATOM   2919  C   LYS   187      36.394  15.255  31.793  1.00  0.00           C  
ATOM   2920  O   LYS   187      36.544  15.355  33.087  1.00  0.00           O  
ATOM   2921  N   GLY   188      37.405  14.853  31.003  1.00  0.00           N  
ATOM   2922  H   GLY   188      37.228  14.619  30.037  1.00  0.00           H  
ATOM   2923  CA  GLY   188      38.669  14.298  31.463  1.00  0.00           C  
ATOM   2924  HA2 GLY   188      38.475  13.670  32.332  1.00  0.00           H  
ATOM   2925  HA3 GLY   188      39.083  13.681  30.665  1.00  0.00           H  
ATOM   2926  C   GLY   188      39.759  15.352  31.890  1.00  0.00           C  
ATOM   2927  O   GLY   188      40.799  15.469  31.244  1.00  0.00           O  
ATOM   2928  N   VAL   189      39.476  16.178  32.867  1.00  0.00           N  
ATOM   2929  H   VAL   189      38.666  15.905  33.404  1.00  0.00           H  
ATOM   2930  CA  VAL   189      40.205  17.394  33.251  1.00  0.00           C  
ATOM   2931  HA  VAL   189      41.278  17.355  33.060  1.00  0.00           H  
ATOM   2932  CB  VAL   189      39.813  18.558  32.345  1.00  0.00           C  
ATOM   2933  HB  VAL   189      40.118  19.480  32.840  1.00  0.00           H  
ATOM   2934  CG1 VAL   189      40.333  18.468  30.908  1.00  0.00           C  
ATOM   2935 HG11 VAL   189      41.417  18.352  30.916  1.00  0.00           H  
ATOM   2936 HG12 VAL   189      39.971  17.611  30.339  1.00  0.00           H  
ATOM   2937 HG13 VAL   189      40.178  19.386  30.342  1.00  0.00           H  
ATOM   2938  CG2 VAL   189      38.250  18.658  32.241  1.00  0.00           C  
ATOM   2939 HG21 VAL   189      37.893  17.937  31.506  1.00  0.00           H  
ATOM   2940 HG22 VAL   189      37.830  18.394  33.212  1.00  0.00           H  
ATOM   2941 HG23 VAL   189      38.089  19.636  31.787  1.00  0.00           H  
ATOM   2942  C   VAL   189      40.017  17.829  34.759  1.00  0.00           C  
ATOM   2943  O   VAL   189      39.054  17.278  35.334  1.00  0.00           O  
ATOM   2944  N   ARG   190      40.774  18.759  35.266  1.00  0.00           N  
ATOM   2945  H   ARG   190      41.456  19.196  34.662  1.00  0.00           H  
ATOM   2946  CA  ARG   190      40.355  19.574  36.442  1.00  0.00           C  
ATOM   2947  HA  ARG   190      40.004  18.948  37.262  1.00  0.00           H  
ATOM   2948  CB  ARG   190      41.526  20.171  37.142  1.00  0.00           C  
ATOM   2949  HB2 ARG   190      41.709  20.947  36.399  1.00  0.00           H  
ATOM   2950  HB3 ARG   190      41.036  20.531  38.047  1.00  0.00           H  
ATOM   2951  CG  ARG   190      42.838  19.397  37.423  1.00  0.00           C  
ATOM   2952  HG2 ARG   190      42.580  18.578  38.095  1.00  0.00           H  
ATOM   2953  HG3 ARG   190      43.261  19.030  36.488  1.00  0.00           H  
ATOM   2954  CD  ARG   190      43.957  20.199  38.199  1.00  0.00           C  
ATOM   2955  HD2 ARG   190      44.062  21.178  37.731  1.00  0.00           H  
ATOM   2956  HD3 ARG   190      43.562  20.454  39.182  1.00  0.00           H  
ATOM   2957  NE  ARG   190      45.286  19.544  38.267  1.00  0.00           N  
ATOM   2958  HE  ARG   190      45.292  18.540  38.157  1.00  0.00           H  
ATOM   2959  CZ  ARG   190      46.455  20.069  38.728  1.00  0.00           C  
ATOM   2960  NH1 ARG   190      46.711  21.325  38.853  1.00  0.00           N  
ATOM   2961 HH11 ARG   190      45.936  21.969  38.928  1.00  0.00           H  
ATOM   2962 HH12 ARG   190      47.590  21.721  39.153  1.00  0.00           H  
ATOM   2963  NH2 ARG   190      47.447  19.331  38.968  1.00  0.00           N  
ATOM   2964 HH21 ARG   190      47.352  18.328  38.900  1.00  0.00           H  
ATOM   2965 HH22 ARG   190      48.373  19.733  38.980  1.00  0.00           H  
ATOM   2966  C   ARG   190      39.270  20.659  36.149  1.00  0.00           C  
ATOM   2967  O   ARG   190      39.049  20.858  34.951  1.00  0.00           O  
ATOM   2968  N   GLY   191      38.816  21.383  37.147  1.00  0.00           N  
ATOM   2969  H   GLY   191      38.980  21.090  38.100  1.00  0.00           H  
ATOM   2970  CA  GLY   191      38.182  22.715  36.898  1.00  0.00           C  
ATOM   2971  HA2 GLY   191      37.460  22.643  36.084  1.00  0.00           H  
ATOM   2972  HA3 GLY   191      37.808  23.021  37.874  1.00  0.00           H  
ATOM   2973  C   GLY   191      39.254  23.811  36.495  1.00  0.00           C  
ATOM   2974  O   GLY   191      40.368  23.578  35.985  1.00  0.00           O  
ATOM   2975  N   SER   192      38.936  25.067  36.910  1.00  0.00           N  
ATOM   2976  H   SER   192      37.974  25.175  37.200  1.00  0.00           H  
ATOM   2977  CA  SER   192      39.798  26.210  36.826  1.00  0.00           C  
ATOM   2978  HA  SER   192      40.061  26.456  35.797  1.00  0.00           H  
ATOM   2979  CB  SER   192      39.134  27.397  37.618  1.00  0.00           C  
ATOM   2980  HB2 SER   192      39.879  28.190  37.550  1.00  0.00           H  
ATOM   2981  HB3 SER   192      38.204  27.701  37.137  1.00  0.00           H  
ATOM   2982  OG  SER   192      38.849  27.040  38.952  1.00  0.00           O  
ATOM   2983  HG  SER   192      38.290  27.765  39.241  1.00  0.00           H  
ATOM   2984  C   SER   192      41.160  25.957  37.439  1.00  0.00           C  
ATOM   2985  O   SER   192      41.215  25.350  38.481  1.00  0.00           O  
ATOM   2986  N   LYS   193      42.355  26.367  36.885  1.00  0.00           N  
ATOM   2987  H   LYS   193      42.351  26.887  36.019  1.00  0.00           H  
ATOM   2988  CA  LYS   193      43.673  26.096  37.492  1.00  0.00           C  
ATOM   2989  HA  LYS   193      43.658  25.155  38.041  1.00  0.00           H  
ATOM   2990  CB  LYS   193      44.635  25.905  36.271  1.00  0.00           C  
ATOM   2991  HB2 LYS   193      44.596  26.815  35.672  1.00  0.00           H  
ATOM   2992  HB3 LYS   193      45.627  25.718  36.682  1.00  0.00           H  
ATOM   2993  CG  LYS   193      44.249  24.792  35.241  1.00  0.00           C  
ATOM   2994  HG2 LYS   193      43.315  25.158  34.812  1.00  0.00           H  
ATOM   2995  HG3 LYS   193      44.972  24.747  34.427  1.00  0.00           H  
ATOM   2996  CD  LYS   193      44.061  23.375  35.788  1.00  0.00           C  
ATOM   2997  HD2 LYS   193      45.065  23.086  36.101  1.00  0.00           H  
ATOM   2998  HD3 LYS   193      43.406  23.427  36.657  1.00  0.00           H  
ATOM   2999  CE  LYS   193      43.642  22.375  34.724  1.00  0.00           C  
ATOM   3000  HE2 LYS   193      44.166  22.403  33.769  1.00  0.00           H  
ATOM   3001  HE3 LYS   193      43.678  21.371  35.147  1.00  0.00           H  
ATOM   3002  NZ  LYS   193      42.258  22.571  34.359  1.00  0.00           N  
ATOM   3003  HZ1 LYS   193      41.954  21.838  33.734  1.00  0.00           H  
ATOM   3004  HZ2 LYS   193      41.658  22.694  35.162  1.00  0.00           H  
ATOM   3005  HZ3 LYS   193      42.048  23.481  33.973  1.00  0.00           H  
ATOM   3006  C   LYS   193      44.096  27.213  38.428  1.00  0.00           C  
ATOM   3007  O   LYS   193      43.612  28.338  38.307  1.00  0.00           O  
ATOM   3008  N   PHE   194      44.875  26.796  39.456  1.00  0.00           N  
ATOM   3009  H   PHE   194      45.072  25.815  39.592  1.00  0.00           H  
ATOM   3010  CA  PHE   194      45.410  27.641  40.524  1.00  0.00           C  
ATOM   3011  HA  PHE   194      44.656  27.852  41.282  1.00  0.00           H  
ATOM   3012  CB  PHE   194      46.488  26.864  41.232  1.00  0.00           C  
ATOM   3013  HB2 PHE   194      47.243  26.471  40.551  1.00  0.00           H  
ATOM   3014  HB3 PHE   194      46.850  27.526  42.018  1.00  0.00           H  
ATOM   3015  CG  PHE   194      45.960  25.599  41.851  1.00  0.00           C  
ATOM   3016  CD1 PHE   194      44.891  25.616  42.838  1.00  0.00           C  
ATOM   3017  HD1 PHE   194      44.387  26.508  43.177  1.00  0.00           H  
ATOM   3018  CE1 PHE   194      44.445  24.450  43.489  1.00  0.00           C  
ATOM   3019  HE1 PHE   194      43.609  24.526  44.169  1.00  0.00           H  
ATOM   3020  CZ  PHE   194      44.898  23.225  43.072  1.00  0.00           C  
ATOM   3021  HZ  PHE   194      44.555  22.272  43.447  1.00  0.00           H  
ATOM   3022  CE2 PHE   194      45.972  23.185  42.219  1.00  0.00           C  
ATOM   3023  HE2 PHE   194      46.474  22.250  42.021  1.00  0.00           H  
ATOM   3024  CD2 PHE   194      46.507  24.342  41.666  1.00  0.00           C  
ATOM   3025  HD2 PHE   194      47.299  24.213  40.943  1.00  0.00           H  
ATOM   3026  C   PHE   194      45.842  28.984  39.982  1.00  0.00           C  
ATOM   3027  O   PHE   194      46.906  29.179  39.304  1.00  0.00           O  
ATOM   3028  N   HD1   195      45.125  29.970  40.481  1.00  0.00           N  
ATOM   3029  H   HD1   195      44.301  29.767  41.029  1.00  0.00           H  
ATOM   3030  CA  HD1   195      45.127  31.412  40.253  1.00  0.00           C  
ATOM   3031  HA  HD1   195      46.151  31.687  39.999  1.00  0.00           H  
ATOM   3032  CB  HD1   195      44.101  31.751  39.122  1.00  0.00           C  
ATOM   3033  HB2 HD1   195      44.224  32.784  38.795  1.00  0.00           H  
ATOM   3034  HB3 HD1   195      44.358  31.171  38.236  1.00  0.00           H  
ATOM   3035  CG  HD1   195      42.587  31.530  39.473  1.00  0.00           C  
ATOM   3036  ND1 HD1   195      42.103  30.324  39.814  1.00  0.00           N  
ATOM   3037  HD1 HD1   195      42.572  29.441  39.668  1.00  0.00           H  
ATOM   3038  CE1 HD1   195      40.771  30.448  40.027  1.00  0.00           C  
ATOM   3039  HE1 HD1   195      40.099  29.603  40.058  1.00  0.00           H  
ATOM   3040  NE2 HD1   195      40.365  31.753  39.903  1.00  0.00           N  
ATOM   3041  CD2 HD1   195      41.577  32.431  39.574  1.00  0.00           C  
ATOM   3042  HD2 HD1   195      41.674  33.505  39.514  1.00  0.00           H  
ATOM   3043  C   HD1   195      44.766  32.222  41.503  1.00  0.00           C  
ATOM   3044  O   HD1   195      44.168  31.721  42.475  1.00  0.00           O  
ATOM   3045  N   ARG   196      45.077  33.550  41.440  1.00  0.00           N  
ATOM   3046  H   ARG   196      45.666  33.860  40.680  1.00  0.00           H  
ATOM   3047  CA  ARG   196      44.187  34.631  41.933  1.00  0.00           C  
ATOM   3048  HA  ARG   196      43.565  34.228  42.733  1.00  0.00           H  
ATOM   3049  CB  ARG   196      45.196  35.717  42.437  1.00  0.00           C  
ATOM   3050  HB2 ARG   196      45.751  36.029  41.552  1.00  0.00           H  
ATOM   3051  HB3 ARG   196      44.539  36.476  42.860  1.00  0.00           H  
ATOM   3052  CG  ARG   196      46.207  35.415  43.441  1.00  0.00           C  
ATOM   3053  HG2 ARG   196      45.854  35.093  44.421  1.00  0.00           H  
ATOM   3054  HG3 ARG   196      46.796  34.593  43.033  1.00  0.00           H  
ATOM   3055  CD  ARG   196      47.090  36.662  43.627  1.00  0.00           C  
ATOM   3056  HD2 ARG   196      46.490  37.571  43.675  1.00  0.00           H  
ATOM   3057  HD3 ARG   196      47.734  36.540  44.498  1.00  0.00           H  
ATOM   3058  NE  ARG   196      47.968  36.952  42.434  1.00  0.00           N  
ATOM   3059  HE  ARG   196      47.572  37.233  41.548  1.00  0.00           H  
ATOM   3060  CZ  ARG   196      49.241  36.637  42.388  1.00  0.00           C  
ATOM   3061  NH1 ARG   196      50.047  36.712  43.380  1.00  0.00           N  
ATOM   3062 HH11 ARG   196      49.733  37.065  44.273  1.00  0.00           H  
ATOM   3063 HH12 ARG   196      50.979  36.338  43.272  1.00  0.00           H  
ATOM   3064  NH2 ARG   196      49.740  36.381  41.235  1.00  0.00           N  
ATOM   3065 HH21 ARG   196      49.093  36.473  40.464  1.00  0.00           H  
ATOM   3066 HH22 ARG   196      50.709  36.100  41.200  1.00  0.00           H  
ATOM   3067  C   ARG   196      43.283  35.219  40.843  1.00  0.00           C  
ATOM   3068  O   ARG   196      43.611  35.220  39.676  1.00  0.00           O  
ATOM   3069  N   AP1   197      42.102  35.729  41.295  1.00  0.00           N  
ATOM   3070  H   AP1   197      41.956  35.631  42.290  1.00  0.00           H  
ATOM   3071  CA  AP1   197      41.234  36.516  40.447  1.00  0.00           C  
ATOM   3072  HA  AP1   197      41.200  36.022  39.476  1.00  0.00           H  
ATOM   3073  CB  AP1   197      39.829  36.601  40.906  1.00  0.00           C  
ATOM   3074  HB2 AP1   197      39.784  37.281  41.756  1.00  0.00           H  
ATOM   3075  HB3 AP1   197      39.123  37.049  40.207  1.00  0.00           H  
ATOM   3076  CG  AP1   197      39.213  35.269  41.378  1.00  0.00           C  
ATOM   3077  OD1 AP1   197      39.657  34.207  40.920  1.00  0.00           O  
ATOM   3078  OD2 AP1   197      38.270  35.290  42.086  1.00  0.00           O  
ATOM   3079  C   AP1   197      41.819  37.905  40.313  1.00  0.00           C  
ATOM   3080  O   AP1   197      42.672  38.300  41.133  1.00  0.00           O  
ATOM   3081  N   SER   198      41.629  38.599  39.163  1.00  0.00           N  
ATOM   3082  H   SER   198      41.116  38.155  38.415  1.00  0.00           H  
ATOM   3083  CA  SER   198      42.458  39.755  38.823  1.00  0.00           C  
ATOM   3084  HA  SER   198      43.463  39.624  39.223  1.00  0.00           H  
ATOM   3085  CB  SER   198      42.605  40.060  37.288  1.00  0.00           C  
ATOM   3086  HB2 SER   198      43.204  40.931  37.025  1.00  0.00           H  
ATOM   3087  HB3 SER   198      43.126  39.207  36.851  1.00  0.00           H  
ATOM   3088  OG  SER   198      41.349  40.327  36.647  1.00  0.00           O  
ATOM   3089  HG  SER   198      41.063  39.432  36.451  1.00  0.00           H  
ATOM   3090  C   SER   198      41.975  41.064  39.550  1.00  0.00           C  
ATOM   3091  O   SER   198      42.863  41.804  39.905  1.00  0.00           O  
ATOM   3092  N   GLY   199      40.623  41.361  39.760  1.00  0.00           N  
ATOM   3093  H   GLY   199      39.985  40.645  39.442  1.00  0.00           H  
ATOM   3094  CA  GLY   199      40.043  42.516  40.378  1.00  0.00           C  
ATOM   3095  HA2 GLY   199      40.282  43.440  39.851  1.00  0.00           H  
ATOM   3096  HA3 GLY   199      38.965  42.471  40.220  1.00  0.00           H  
ATOM   3097  C   GLY   199      40.312  42.767  41.891  1.00  0.00           C  
ATOM   3098  O   GLY   199      41.395  42.518  42.398  1.00  0.00           O  
ATOM   3099  N   TRP   200      39.302  43.305  42.569  1.00  0.00           N  
ATOM   3100  H   TRP   200      38.404  43.460  42.134  1.00  0.00           H  
ATOM   3101  CA  TRP   200      39.398  43.695  43.973  1.00  0.00           C  
ATOM   3102  HA  TRP   200      40.446  43.763  44.264  1.00  0.00           H  
ATOM   3103  CB  TRP   200      38.865  45.129  44.164  1.00  0.00           C  
ATOM   3104  HB2 TRP   200      37.851  45.135  43.762  1.00  0.00           H  
ATOM   3105  HB3 TRP   200      38.965  45.365  45.223  1.00  0.00           H  
ATOM   3106  CG  TRP   200      39.677  46.160  43.474  1.00  0.00           C  
ATOM   3107  CD1 TRP   200      39.470  46.507  42.176  1.00  0.00           C  
ATOM   3108  HD1 TRP   200      38.637  46.064  41.651  1.00  0.00           H  
ATOM   3109  NE1 TRP   200      40.504  47.385  41.825  1.00  0.00           N  
ATOM   3110  HE1 TRP   200      40.539  47.766  40.890  1.00  0.00           H  
ATOM   3111  CE2 TRP   200      41.335  47.666  42.923  1.00  0.00           C  
ATOM   3112  CZ2 TRP   200      42.487  48.467  42.982  1.00  0.00           C  
ATOM   3113  HZ2 TRP   200      42.948  49.050  42.199  1.00  0.00           H  
ATOM   3114  CH2 TRP   200      43.147  48.514  44.230  1.00  0.00           C  
ATOM   3115  HH2 TRP   200      43.999  49.167  44.348  1.00  0.00           H  
ATOM   3116  CZ3 TRP   200      42.668  47.730  45.312  1.00  0.00           C  
ATOM   3117  HZ3 TRP   200      43.125  47.717  46.290  1.00  0.00           H  
ATOM   3118  CE3 TRP   200      41.544  46.891  45.133  1.00  0.00           C  
ATOM   3119  HE3 TRP   200      41.284  46.196  45.919  1.00  0.00           H  
ATOM   3120  CD2 TRP   200      40.842  46.849  43.959  1.00  0.00           C  
ATOM   3121  C   TRP   200      38.687  42.664  44.883  1.00  0.00           C  
ATOM   3122  O   TRP   200      39.286  42.147  45.838  1.00  0.00           O  
ATOM   3123  N   VAL   201      37.396  42.379  44.565  1.00  0.00           N  
ATOM   3124  H   VAL   201      36.944  42.735  43.735  1.00  0.00           H  
ATOM   3125  CA  VAL   201      36.580  41.608  45.429  1.00  0.00           C  
ATOM   3126  HA  VAL   201      37.187  40.992  46.093  1.00  0.00           H  
ATOM   3127  CB  VAL   201      35.763  42.428  46.358  1.00  0.00           C  
ATOM   3128  HB  VAL   201      35.306  43.183  45.718  1.00  0.00           H  
ATOM   3129  CG1 VAL   201      34.818  41.709  47.224  1.00  0.00           C  
ATOM   3130 HG11 VAL   201      34.104  41.104  46.665  1.00  0.00           H  
ATOM   3131 HG12 VAL   201      35.394  41.071  47.894  1.00  0.00           H  
ATOM   3132 HG13 VAL   201      34.184  42.375  47.810  1.00  0.00           H  
ATOM   3133  CG2 VAL   201      36.658  43.294  47.243  1.00  0.00           C  
ATOM   3134 HG21 VAL   201      37.452  42.664  47.644  1.00  0.00           H  
ATOM   3135 HG22 VAL   201      37.080  44.112  46.660  1.00  0.00           H  
ATOM   3136 HG23 VAL   201      36.034  43.658  48.060  1.00  0.00           H  
ATOM   3137  C   VAL   201      35.716  40.589  44.687  1.00  0.00           C  
ATOM   3138  O   VAL   201      35.073  40.958  43.710  1.00  0.00           O  
ATOM   3139  N   THR   202      35.540  39.395  45.140  1.00  0.00           N  
ATOM   3140  H   THR   202      35.962  39.139  46.021  1.00  0.00           H  
ATOM   3141  CA  THR   202      34.585  38.489  44.525  1.00  0.00           C  
ATOM   3142  HA  THR   202      33.902  38.948  43.810  1.00  0.00           H  
ATOM   3143  CB  THR   202      35.324  37.302  43.877  1.00  0.00           C  
ATOM   3144  HB  THR   202      35.953  36.791  44.605  1.00  0.00           H  
ATOM   3145  CG2 THR   202      34.496  36.287  43.094  1.00  0.00           C  
ATOM   3146 HG21 THR   202      34.996  35.389  42.733  1.00  0.00           H  
ATOM   3147 HG22 THR   202      33.669  35.893  43.685  1.00  0.00           H  
ATOM   3148 HG23 THR   202      34.080  36.711  42.179  1.00  0.00           H  
ATOM   3149  OG1 THR   202      36.129  37.832  42.937  1.00  0.00           O  
ATOM   3150  HG1 THR   202      36.705  37.093  42.730  1.00  0.00           H  
ATOM   3151  C   THR   202      33.722  37.806  45.595  1.00  0.00           C  
ATOM   3152  O   THR   202      34.264  37.592  46.680  1.00  0.00           O  
ATOM   3153  N   VAL   203      32.435  37.479  45.297  1.00  0.00           N  
ATOM   3154  H   VAL   203      32.186  37.897  44.412  1.00  0.00           H  
ATOM   3155  CA  VAL   203      31.398  36.824  46.093  1.00  0.00           C  
ATOM   3156  HA  VAL   203      31.841  36.211  46.878  1.00  0.00           H  
ATOM   3157  CB  VAL   203      30.307  37.832  46.669  1.00  0.00           C  
ATOM   3158  HB  VAL   203      29.715  38.123  45.801  1.00  0.00           H  
ATOM   3159  CG1 VAL   203      29.379  37.156  47.662  1.00  0.00           C  
ATOM   3160 HG11 VAL   203      28.607  37.894  47.879  1.00  0.00           H  
ATOM   3161 HG12 VAL   203      28.818  36.303  47.281  1.00  0.00           H  
ATOM   3162 HG13 VAL   203      29.835  36.935  48.627  1.00  0.00           H  
ATOM   3163  CG2 VAL   203      30.945  39.123  47.209  1.00  0.00           C  
ATOM   3164 HG21 VAL   203      30.242  39.829  47.652  1.00  0.00           H  
ATOM   3165 HG22 VAL   203      31.647  38.791  47.974  1.00  0.00           H  
ATOM   3166 HG23 VAL   203      31.539  39.626  46.446  1.00  0.00           H  
ATOM   3167  C   VAL   203      30.681  35.908  45.188  1.00  0.00           C  
ATOM   3168  O   VAL   203      30.328  36.407  44.142  1.00  0.00           O  
ATOM   3169  N   LEU   204      30.500  34.690  45.634  1.00  0.00           N  
ATOM   3170  H   LEU   204      30.998  34.413  46.468  1.00  0.00           H  
ATOM   3171  CA  LEU   204      29.906  33.549  44.945  1.00  0.00           C  
ATOM   3172  HA  LEU   204      29.511  33.710  43.942  1.00  0.00           H  
ATOM   3173  CB  LEU   204      31.005  32.495  44.852  1.00  0.00           C  
ATOM   3174  HB2 LEU   204      31.618  32.825  44.014  1.00  0.00           H  
ATOM   3175  HB3 LEU   204      31.430  32.513  45.856  1.00  0.00           H  
ATOM   3176  CG  LEU   204      30.537  31.046  44.590  1.00  0.00           C  
ATOM   3177  HG  LEU   204      29.938  30.739  45.448  1.00  0.00           H  
ATOM   3178  CD1 LEU   204      29.796  30.879  43.308  1.00  0.00           C  
ATOM   3179 HD11 LEU   204      30.375  31.162  42.429  1.00  0.00           H  
ATOM   3180 HD12 LEU   204      29.691  29.810  43.120  1.00  0.00           H  
ATOM   3181 HD13 LEU   204      28.897  31.492  43.241  1.00  0.00           H  
ATOM   3182  CD2 LEU   204      31.790  30.223  44.437  1.00  0.00           C  
ATOM   3183 HD21 LEU   204      31.410  29.202  44.455  1.00  0.00           H  
ATOM   3184 HD22 LEU   204      32.259  30.433  43.476  1.00  0.00           H  
ATOM   3185 HD23 LEU   204      32.371  30.378  45.346  1.00  0.00           H  
ATOM   3186  C   LEU   204      28.700  33.041  45.798  1.00  0.00           C  
ATOM   3187  O   LEU   204      28.823  32.549  46.919  1.00  0.00           O  
ATOM   3188  N   ARG   205      27.490  33.118  45.273  1.00  0.00           N  
ATOM   3189  H   ARG   205      27.429  33.442  44.318  1.00  0.00           H  
ATOM   3190  CA  ARG   205      26.165  32.583  45.813  1.00  0.00           C  
ATOM   3191  HA  ARG   205      25.933  32.987  46.799  1.00  0.00           H  
ATOM   3192  CB  ARG   205      24.942  33.087  45.040  1.00  0.00           C  
ATOM   3193  HB2 ARG   205      24.675  34.075  45.415  1.00  0.00           H  
ATOM   3194  HB3 ARG   205      25.164  33.116  43.973  1.00  0.00           H  
ATOM   3195  CG  ARG   205      23.579  32.274  45.070  1.00  0.00           C  
ATOM   3196  HG2 ARG   205      22.962  32.773  44.323  1.00  0.00           H  
ATOM   3197  HG3 ARG   205      23.801  31.284  44.672  1.00  0.00           H  
ATOM   3198  CD  ARG   205      22.779  32.265  46.379  1.00  0.00           C  
ATOM   3199  HD2 ARG   205      23.360  32.262  47.301  1.00  0.00           H  
ATOM   3200  HD3 ARG   205      22.129  33.139  46.420  1.00  0.00           H  
ATOM   3201  NE  ARG   205      21.888  31.106  46.373  1.00  0.00           N  
ATOM   3202  HE  ARG   205      21.459  30.923  45.477  1.00  0.00           H  
ATOM   3203  CZ  ARG   205      21.478  30.373  47.365  1.00  0.00           C  
ATOM   3204  NH1 ARG   205      22.043  30.439  48.515  1.00  0.00           N  
ATOM   3205 HH11 ARG   205      22.805  31.096  48.606  1.00  0.00           H  
ATOM   3206 HH12 ARG   205      21.883  29.720  49.206  1.00  0.00           H  
ATOM   3207  NH2 ARG   205      20.549  29.461  47.338  1.00  0.00           N  
ATOM   3208 HH21 ARG   205      20.260  29.249  46.393  1.00  0.00           H  
ATOM   3209 HH22 ARG   205      20.471  28.864  48.149  1.00  0.00           H  
ATOM   3210  C   ARG   205      26.155  31.093  46.101  1.00  0.00           C  
ATOM   3211  O   ARG   205      25.776  30.591  47.188  1.00  0.00           O  
ATOM   3212  N   SER   206      26.601  30.325  45.084  1.00  0.00           N  
ATOM   3213  H   SER   206      26.844  30.835  44.247  1.00  0.00           H  
ATOM   3214  CA  SER   206      26.259  28.856  44.965  1.00  0.00           C  
ATOM   3215  HA  SER   206      25.173  28.800  45.035  1.00  0.00           H  
ATOM   3216  CB  SER   206      26.622  28.332  43.478  1.00  0.00           C  
ATOM   3217  HB2 SER   206      27.692  28.307  43.273  1.00  0.00           H  
ATOM   3218  HB3 SER   206      26.265  27.311  43.339  1.00  0.00           H  
ATOM   3219  OG  SER   206      26.023  29.185  42.536  1.00  0.00           O  
ATOM   3220  HG  SER   206      25.071  29.111  42.637  1.00  0.00           H  
ATOM   3221  C   SER   206      26.841  27.933  45.964  1.00  0.00           C  
ATOM   3222  O   SER   206      27.750  28.380  46.699  1.00  0.00           O  
ATOM   3223  N   VAL   207      26.282  26.712  46.116  1.00  0.00           N  
ATOM   3224  H   VAL   207      25.679  26.388  45.373  1.00  0.00           H  
ATOM   3225  CA  VAL   207      26.568  25.806  47.269  1.00  0.00           C  
ATOM   3226  HA  VAL   207      27.513  26.100  47.726  1.00  0.00           H  
ATOM   3227  CB  VAL   207      25.647  25.981  48.450  1.00  0.00           C  
ATOM   3228  HB  VAL   207      25.989  25.414  49.316  1.00  0.00           H  
ATOM   3229  CG1 VAL   207      25.450  27.398  48.917  1.00  0.00           C  
ATOM   3230 HG11 VAL   207      24.720  27.890  48.274  1.00  0.00           H  
ATOM   3231 HG12 VAL   207      25.114  27.482  49.951  1.00  0.00           H  
ATOM   3232 HG13 VAL   207      26.287  28.078  48.758  1.00  0.00           H  
ATOM   3233  CG2 VAL   207      24.288  25.355  48.164  1.00  0.00           C  
ATOM   3234 HG21 VAL   207      24.263  24.267  48.111  1.00  0.00           H  
ATOM   3235 HG22 VAL   207      23.618  25.514  49.009  1.00  0.00           H  
ATOM   3236 HG23 VAL   207      23.788  25.815  47.311  1.00  0.00           H  
ATOM   3237  C   VAL   207      26.868  24.338  46.909  1.00  0.00           C  
ATOM   3238  O   VAL   207      27.306  23.582  47.786  1.00  0.00           O  
ATOM   3239  N   ASP   208      26.894  23.930  45.704  1.00  0.00           N  
ATOM   3240  H   ASP   208      26.179  24.347  45.125  1.00  0.00           H  
ATOM   3241  CA  ASP   208      27.499  22.653  45.273  1.00  0.00           C  
ATOM   3242  HA  ASP   208      26.982  21.901  45.870  1.00  0.00           H  
ATOM   3243  CB  ASP   208      27.221  22.411  43.741  1.00  0.00           C  
ATOM   3244  HB2 ASP   208      27.831  23.107  43.165  1.00  0.00           H  
ATOM   3245  HB3 ASP   208      27.466  21.388  43.453  1.00  0.00           H  
ATOM   3246  CG  ASP   208      25.799  22.736  43.336  1.00  0.00           C  
ATOM   3247  OD1 ASP   208      25.523  22.719  42.137  1.00  0.00           O  
ATOM   3248  OD2 ASP   208      24.883  22.993  44.192  1.00  0.00           O  
ATOM   3249  C   ASP   208      29.098  22.668  45.507  1.00  0.00           C  
ATOM   3250  O   ASP   208      29.825  23.474  44.873  1.00  0.00           O  
ATOM   3251  N   PRO   209      29.658  21.668  46.125  1.00  0.00           N  
ATOM   3252  CD  PRO   209      29.024  20.602  46.860  1.00  0.00           C  
ATOM   3253  HD2 PRO   209      28.833  19.718  46.252  1.00  0.00           H  
ATOM   3254  HD3 PRO   209      28.075  20.983  47.237  1.00  0.00           H  
ATOM   3255  CG  PRO   209      29.846  20.291  48.102  1.00  0.00           C  
ATOM   3256  HG2 PRO   209      29.627  19.313  48.531  1.00  0.00           H  
ATOM   3257  HG3 PRO   209      29.757  21.099  48.828  1.00  0.00           H  
ATOM   3258  CB  PRO   209      31.196  20.412  47.453  1.00  0.00           C  
ATOM   3259  HB2 PRO   209      31.310  19.459  46.936  1.00  0.00           H  
ATOM   3260  HB3 PRO   209      32.077  20.512  48.087  1.00  0.00           H  
ATOM   3261  CA  PRO   209      31.076  21.525  46.392  1.00  0.00           C  
ATOM   3262  HA  PRO   209      31.440  22.435  46.869  1.00  0.00           H  
ATOM   3263  C   PRO   209      32.016  21.287  45.247  1.00  0.00           C  
ATOM   3264  O   PRO   209      31.633  20.651  44.262  1.00  0.00           O  
ATOM   3265  N   GLY   210      33.255  21.707  45.390  1.00  0.00           N  
ATOM   3266  H   GLY   210      33.466  21.963  46.344  1.00  0.00           H  
ATOM   3267  CA  GLY   210      34.346  21.505  44.454  1.00  0.00           C  
ATOM   3268  HA2 GLY   210      34.779  20.566  44.799  1.00  0.00           H  
ATOM   3269  HA3 GLY   210      33.952  21.301  43.459  1.00  0.00           H  
ATOM   3270  C   GLY   210      35.579  22.485  44.418  1.00  0.00           C  
ATOM   3271  O   GLY   210      36.657  22.149  43.947  1.00  0.00           O  
ATOM   3272  N   LEU   211      35.406  23.637  45.079  1.00  0.00           N  
ATOM   3273  H   LEU   211      34.488  23.865  45.432  1.00  0.00           H  
ATOM   3274  CA  LEU   211      36.491  24.645  45.214  1.00  0.00           C  
ATOM   3275  HA  LEU   211      36.940  24.679  44.222  1.00  0.00           H  
ATOM   3276  CB  LEU   211      35.894  26.040  45.630  1.00  0.00           C  
ATOM   3277  HB2 LEU   211      35.090  26.308  44.945  1.00  0.00           H  
ATOM   3278  HB3 LEU   211      35.411  25.844  46.587  1.00  0.00           H  
ATOM   3279  CG  LEU   211      36.772  27.185  45.995  1.00  0.00           C  
ATOM   3280  HG  LEU   211      37.403  26.869  46.826  1.00  0.00           H  
ATOM   3281  CD1 LEU   211      37.507  27.545  44.727  1.00  0.00           C  
ATOM   3282 HD11 LEU   211      38.340  26.877  44.509  1.00  0.00           H  
ATOM   3283 HD12 LEU   211      36.852  27.537  43.856  1.00  0.00           H  
ATOM   3284 HD13 LEU   211      37.908  28.555  44.641  1.00  0.00           H  
ATOM   3285  CD2 LEU   211      35.855  28.409  46.312  1.00  0.00           C  
ATOM   3286 HD21 LEU   211      35.171  28.594  45.483  1.00  0.00           H  
ATOM   3287 HD22 LEU   211      35.204  28.312  47.181  1.00  0.00           H  
ATOM   3288 HD23 LEU   211      36.475  29.289  46.483  1.00  0.00           H  
ATOM   3289  C   LEU   211      37.577  24.182  46.201  1.00  0.00           C  
ATOM   3290  O   LEU   211      37.241  23.939  47.385  1.00  0.00           O  
ATOM   3291  N   LEU   212      38.870  24.162  45.803  1.00  0.00           N  
ATOM   3292  H   LEU   212      39.067  24.468  44.860  1.00  0.00           H  
ATOM   3293  CA  LEU   212      40.011  24.051  46.567  1.00  0.00           C  
ATOM   3294  HA  LEU   212      39.762  23.585  47.519  1.00  0.00           H  
ATOM   3295  CB  LEU   212      41.090  23.172  45.930  1.00  0.00           C  
ATOM   3296  HB2 LEU   212      41.268  23.429  44.886  1.00  0.00           H  
ATOM   3297  HB3 LEU   212      41.992  23.317  46.526  1.00  0.00           H  
ATOM   3298  CG  LEU   212      40.879  21.657  46.055  1.00  0.00           C  
ATOM   3299  HG  LEU   212      40.744  21.381  47.101  1.00  0.00           H  
ATOM   3300  CD1 LEU   212      39.690  21.167  45.271  1.00  0.00           C  
ATOM   3301 HD11 LEU   212      39.771  21.495  44.235  1.00  0.00           H  
ATOM   3302 HD12 LEU   212      39.491  20.096  45.269  1.00  0.00           H  
ATOM   3303 HD13 LEU   212      38.736  21.549  45.635  1.00  0.00           H  
ATOM   3304  CD2 LEU   212      42.114  20.917  45.475  1.00  0.00           C  
ATOM   3305 HD21 LEU   212      42.032  19.884  45.813  1.00  0.00           H  
ATOM   3306 HD22 LEU   212      41.967  20.910  44.395  1.00  0.00           H  
ATOM   3307 HD23 LEU   212      43.064  21.378  45.746  1.00  0.00           H  
ATOM   3308  C   LEU   212      40.543  25.484  46.840  1.00  0.00           C  
ATOM   3309  O   LEU   212      40.528  26.329  45.981  1.00  0.00           O  
ATOM   3310  N   ALA   213      41.094  25.696  48.041  1.00  0.00           N  
ATOM   3311  H   ALA   213      41.110  24.958  48.731  1.00  0.00           H  
ATOM   3312  CA  ALA   213      41.874  26.899  48.319  1.00  0.00           C  
ATOM   3313  HA  ALA   213      42.160  27.340  47.364  1.00  0.00           H  
ATOM   3314  CB  ALA   213      40.990  27.935  49.063  1.00  0.00           C  
ATOM   3315  HB1 ALA   213      40.205  28.255  48.378  1.00  0.00           H  
ATOM   3316  HB2 ALA   213      40.471  27.402  49.859  1.00  0.00           H  
ATOM   3317  HB3 ALA   213      41.656  28.763  49.304  1.00  0.00           H  
ATOM   3318  C   ALA   213      43.128  26.630  49.167  1.00  0.00           C  
ATOM   3319  O   ALA   213      43.215  25.621  49.891  1.00  0.00           O  
ATOM   3320  N   LEU   214      44.149  27.433  49.074  1.00  0.00           N  
ATOM   3321  H   LEU   214      44.082  28.300  48.560  1.00  0.00           H  
ATOM   3322  CA  LEU   214      45.414  27.209  49.769  1.00  0.00           C  
ATOM   3323  HA  LEU   214      45.777  26.190  49.906  1.00  0.00           H  
ATOM   3324  CB  LEU   214      46.527  27.821  48.833  1.00  0.00           C  
ATOM   3325  HB2 LEU   214      46.576  27.310  47.872  1.00  0.00           H  
ATOM   3326  HB3 LEU   214      46.313  28.855  48.559  1.00  0.00           H  
ATOM   3327  CG  LEU   214      47.995  27.732  49.432  1.00  0.00           C  
ATOM   3328  HG  LEU   214      47.967  27.344  50.450  1.00  0.00           H  
ATOM   3329  CD1 LEU   214      48.972  26.904  48.595  1.00  0.00           C  
ATOM   3330 HD11 LEU   214      49.960  26.828  49.049  1.00  0.00           H  
ATOM   3331 HD12 LEU   214      48.536  25.915  48.455  1.00  0.00           H  
ATOM   3332 HD13 LEU   214      49.119  27.266  47.577  1.00  0.00           H  
ATOM   3333  CD2 LEU   214      48.462  29.150  49.599  1.00  0.00           C  
ATOM   3334 HD21 LEU   214      48.752  29.613  48.656  1.00  0.00           H  
ATOM   3335 HD22 LEU   214      47.746  29.752  50.158  1.00  0.00           H  
ATOM   3336 HD23 LEU   214      49.344  29.159  50.240  1.00  0.00           H  
ATOM   3337  C   LEU   214      45.295  27.902  51.156  1.00  0.00           C  
ATOM   3338  O   LEU   214      44.930  29.115  51.321  1.00  0.00           O  
ATOM   3339  N   VAL   215      45.646  27.042  52.163  1.00  0.00           N  
ATOM   3340  H   VAL   215      45.738  26.065  51.924  1.00  0.00           H  
ATOM   3341  CA  VAL   215      45.618  27.386  53.574  1.00  0.00           C  
ATOM   3342  HA  VAL   215      45.773  28.464  53.612  1.00  0.00           H  
ATOM   3343  CB  VAL   215      44.310  27.048  54.291  1.00  0.00           C  
ATOM   3344  HB  VAL   215      44.575  27.160  55.342  1.00  0.00           H  
ATOM   3345  CG1 VAL   215      43.068  27.855  53.875  1.00  0.00           C  
ATOM   3346 HG11 VAL   215      42.795  27.729  52.827  1.00  0.00           H  
ATOM   3347 HG12 VAL   215      42.162  27.622  54.434  1.00  0.00           H  
ATOM   3348 HG13 VAL   215      43.181  28.914  54.106  1.00  0.00           H  
ATOM   3349  CG2 VAL   215      43.823  25.601  54.097  1.00  0.00           C  
ATOM   3350 HG21 VAL   215      44.597  24.951  54.505  1.00  0.00           H  
ATOM   3351 HG22 VAL   215      42.904  25.372  54.637  1.00  0.00           H  
ATOM   3352 HG23 VAL   215      43.707  25.413  53.030  1.00  0.00           H  
ATOM   3353  C   VAL   215      46.861  26.824  54.340  1.00  0.00           C  
ATOM   3354  O   VAL   215      46.955  25.582  54.459  1.00  0.00           O  
ATOM   3355  N   ASP   216      47.747  27.713  54.804  1.00  0.00           N  
ATOM   3356  H   ASP   216      47.556  28.699  54.699  1.00  0.00           H  
ATOM   3357  CA  ASP   216      48.949  27.356  55.644  1.00  0.00           C  
ATOM   3358  HA  ASP   216      49.656  28.182  55.723  1.00  0.00           H  
ATOM   3359  CB  ASP   216      48.593  27.156  57.139  1.00  0.00           C  
ATOM   3360  HB2 ASP   216      48.151  26.159  57.137  1.00  0.00           H  
ATOM   3361  HB3 ASP   216      49.468  26.961  57.759  1.00  0.00           H  
ATOM   3362  CG  ASP   216      47.651  28.257  57.709  1.00  0.00           C  
ATOM   3363  OD1 ASP   216      46.680  27.896  58.429  1.00  0.00           O  
ATOM   3364  OD2 ASP   216      47.821  29.488  57.495  1.00  0.00           O  
ATOM   3365  C   ASP   216      49.809  26.209  54.998  1.00  0.00           C  
ATOM   3366  O   ASP   216      49.995  25.183  55.609  1.00  0.00           O  
ATOM   3367  N   GLY   217      50.443  26.486  53.840  1.00  0.00           N  
ATOM   3368  H   GLY   217      50.310  27.389  53.407  1.00  0.00           H  
ATOM   3369  CA  GLY   217      51.306  25.501  53.145  1.00  0.00           C  
ATOM   3370  HA2 GLY   217      51.776  25.985  52.289  1.00  0.00           H  
ATOM   3371  HA3 GLY   217      52.127  25.256  53.820  1.00  0.00           H  
ATOM   3372  C   GLY   217      50.636  24.248  52.526  1.00  0.00           C  
ATOM   3373  O   GLY   217      51.344  23.357  52.005  1.00  0.00           O  
ATOM   3374  N   ARG   218      49.309  24.138  52.416  1.00  0.00           N  
ATOM   3375  H   ARG   218      48.798  24.967  52.684  1.00  0.00           H  
ATOM   3376  CA  ARG   218      48.500  23.049  51.835  1.00  0.00           C  
ATOM   3377  HA  ARG   218      49.203  22.629  51.116  1.00  0.00           H  
ATOM   3378  CB  ARG   218      48.392  21.956  52.876  1.00  0.00           C  
ATOM   3379  HB2 ARG   218      47.867  21.086  52.483  1.00  0.00           H  
ATOM   3380  HB3 ARG   218      49.378  21.532  53.069  1.00  0.00           H  
ATOM   3381  CG  ARG   218      47.852  22.153  54.342  1.00  0.00           C  
ATOM   3382  HG2 ARG   218      48.035  21.184  54.807  1.00  0.00           H  
ATOM   3383  HG3 ARG   218      48.457  22.986  54.701  1.00  0.00           H  
ATOM   3384  CD  ARG   218      46.357  22.434  54.380  1.00  0.00           C  
ATOM   3385  HD2 ARG   218      46.178  23.463  54.068  1.00  0.00           H  
ATOM   3386  HD3 ARG   218      45.810  21.846  53.643  1.00  0.00           H  
ATOM   3387  NE  ARG   218      45.804  22.192  55.738  1.00  0.00           N  
ATOM   3388  HE  ARG   218      45.209  21.425  56.017  1.00  0.00           H  
ATOM   3389  CZ  ARG   218      46.137  22.862  56.831  1.00  0.00           C  
ATOM   3390  NH1 ARG   218      46.776  23.945  56.826  1.00  0.00           N  
ATOM   3391 HH11 ARG   218      47.019  24.427  55.972  1.00  0.00           H  
ATOM   3392 HH12 ARG   218      47.149  24.314  57.689  1.00  0.00           H  
ATOM   3393  NH2 ARG   218      45.781  22.408  58.011  1.00  0.00           N  
ATOM   3394 HH21 ARG   218      45.406  21.472  57.958  1.00  0.00           H  
ATOM   3395 HH22 ARG   218      46.252  22.770  58.828  1.00  0.00           H  
ATOM   3396  C   ARG   218      47.169  23.531  51.294  1.00  0.00           C  
ATOM   3397  O   ARG   218      46.665  24.551  51.716  1.00  0.00           O  
ATOM   3398  N   LEU   219      46.568  22.707  50.434  1.00  0.00           N  
ATOM   3399  H   LEU   219      47.059  21.835  50.298  1.00  0.00           H  
ATOM   3400  CA  LEU   219      45.186  22.981  49.983  1.00  0.00           C  
ATOM   3401  HA  LEU   219      45.002  24.051  49.882  1.00  0.00           H  
ATOM   3402  CB  LEU   219      45.073  22.450  48.624  1.00  0.00           C  
ATOM   3403  HB2 LEU   219      45.425  21.419  48.672  1.00  0.00           H  
ATOM   3404  HB3 LEU   219      44.043  22.210  48.363  1.00  0.00           H  
ATOM   3405  CG  LEU   219      45.871  23.381  47.559  1.00  0.00           C  
ATOM   3406  HG  LEU   219      46.578  24.047  48.053  1.00  0.00           H  
ATOM   3407  CD1 LEU   219      46.702  22.500  46.596  1.00  0.00           C  
ATOM   3408 HD11 LEU   219      47.442  23.118  46.088  1.00  0.00           H  
ATOM   3409 HD12 LEU   219      47.251  21.794  47.219  1.00  0.00           H  
ATOM   3410 HD13 LEU   219      46.036  21.959  45.923  1.00  0.00           H  
ATOM   3411  CD2 LEU   219      45.042  24.279  46.741  1.00  0.00           C  
ATOM   3412 HD21 LEU   219      44.503  24.985  47.373  1.00  0.00           H  
ATOM   3413 HD22 LEU   219      45.589  24.921  46.051  1.00  0.00           H  
ATOM   3414 HD23 LEU   219      44.306  23.699  46.184  1.00  0.00           H  
ATOM   3415  C   LEU   219      44.017  22.385  50.866  1.00  0.00           C  
ATOM   3416  O   LEU   219      44.214  21.346  51.501  1.00  0.00           O  
ATOM   3417  N   TRP   220      42.870  22.952  50.861  1.00  0.00           N  
ATOM   3418  H   TRP   220      42.751  23.869  50.455  1.00  0.00           H  
ATOM   3419  CA  TRP   220      41.599  22.485  51.456  1.00  0.00           C  
ATOM   3420  HA  TRP   220      41.719  21.424  51.675  1.00  0.00           H  
ATOM   3421  CB  TRP   220      41.462  23.197  52.842  1.00  0.00           C  
ATOM   3422  HB2 TRP   220      42.239  23.052  53.591  1.00  0.00           H  
ATOM   3423  HB3 TRP   220      41.504  24.272  52.666  1.00  0.00           H  
ATOM   3424  CG  TRP   220      40.155  22.950  53.623  1.00  0.00           C  
ATOM   3425  CD1 TRP   220      39.853  21.811  54.319  1.00  0.00           C  
ATOM   3426  HD1 TRP   220      40.551  20.986  54.321  1.00  0.00           H  
ATOM   3427  NE1 TRP   220      38.593  21.935  54.847  1.00  0.00           N  
ATOM   3428  HE1 TRP   220      38.230  21.214  55.453  1.00  0.00           H  
ATOM   3429  CE2 TRP   220      38.118  23.207  54.748  1.00  0.00           C  
ATOM   3430  CZ2 TRP   220      36.891  23.815  55.234  1.00  0.00           C  
ATOM   3431  HZ2 TRP   220      36.175  23.241  55.804  1.00  0.00           H  
ATOM   3432  CH2 TRP   220      36.588  25.123  54.824  1.00  0.00           C  
ATOM   3433  HH2 TRP   220      35.618  25.549  55.034  1.00  0.00           H  
ATOM   3434  CZ3 TRP   220      37.536  25.820  53.974  1.00  0.00           C  
ATOM   3435  HZ3 TRP   220      37.247  26.817  53.675  1.00  0.00           H  
ATOM   3436  CE3 TRP   220      38.738  25.220  53.525  1.00  0.00           C  
ATOM   3437  HE3 TRP   220      39.463  25.817  52.991  1.00  0.00           H  
ATOM   3438  CD2 TRP   220      39.054  23.894  53.845  1.00  0.00           C  
ATOM   3439  C   TRP   220      40.297  22.715  50.651  1.00  0.00           C  
ATOM   3440  O   TRP   220      40.094  23.752  50.009  1.00  0.00           O  
ATOM   3441  N   ALA   221      39.448  21.732  50.640  1.00  0.00           N  
ATOM   3442  H   ALA   221      39.722  20.906  51.153  1.00  0.00           H  
ATOM   3443  CA  ALA   221      38.121  21.738  50.017  1.00  0.00           C  
ATOM   3444  HA  ALA   221      38.352  22.038  48.995  1.00  0.00           H  
ATOM   3445  CB  ALA   221      37.629  20.331  49.860  1.00  0.00           C  
ATOM   3446  HB1 ALA   221      37.522  19.732  50.764  1.00  0.00           H  
ATOM   3447  HB2 ALA   221      36.620  20.406  49.452  1.00  0.00           H  
ATOM   3448  HB3 ALA   221      38.348  19.771  49.262  1.00  0.00           H  
ATOM   3449  C   ALA   221      37.129  22.641  50.800  1.00  0.00           C  
ATOM   3450  O   ALA   221      36.653  22.255  51.900  1.00  0.00           O  
ATOM   3451  N   VAL   222      36.868  23.833  50.220  1.00  0.00           N  
ATOM   3452  H   VAL   222      37.307  24.025  49.331  1.00  0.00           H  
ATOM   3453  CA  VAL   222      35.968  24.850  50.898  1.00  0.00           C  
ATOM   3454  HA  VAL   222      36.376  25.012  51.895  1.00  0.00           H  
ATOM   3455  CB  VAL   222      36.213  26.187  50.115  1.00  0.00           C  
ATOM   3456  HB  VAL   222      36.033  25.965  49.063  1.00  0.00           H  
ATOM   3457  CG1 VAL   222      35.397  27.405  50.613  1.00  0.00           C  
ATOM   3458 HG11 VAL   222      35.712  28.167  49.901  1.00  0.00           H  
ATOM   3459 HG12 VAL   222      34.326  27.325  50.427  1.00  0.00           H  
ATOM   3460 HG13 VAL   222      35.587  27.696  51.647  1.00  0.00           H  
ATOM   3461  CG2 VAL   222      37.652  26.600  50.169  1.00  0.00           C  
ATOM   3462 HG21 VAL   222      37.936  27.295  49.379  1.00  0.00           H  
ATOM   3463 HG22 VAL   222      37.861  27.235  51.030  1.00  0.00           H  
ATOM   3464 HG23 VAL   222      38.412  25.818  50.147  1.00  0.00           H  
ATOM   3465  C   VAL   222      34.464  24.433  50.916  1.00  0.00           C  
ATOM   3466  O   VAL   222      33.988  23.685  50.010  1.00  0.00           O  
ATOM   3467  N   ASP   223      33.718  24.935  51.894  1.00  0.00           N  
ATOM   3468  H   ASP   223      34.195  25.381  52.665  1.00  0.00           H  
ATOM   3469  CA  ASP   223      32.259  25.061  51.774  1.00  0.00           C  
ATOM   3470  HA  ASP   223      32.039  25.369  50.752  1.00  0.00           H  
ATOM   3471  CB  ASP   223      31.546  23.681  52.033  1.00  0.00           C  
ATOM   3472  HB2 ASP   223      30.600  23.826  51.512  1.00  0.00           H  
ATOM   3473  HB3 ASP   223      31.988  22.771  51.626  1.00  0.00           H  
ATOM   3474  CG  ASP   223      31.176  23.495  53.469  1.00  0.00           C  
ATOM   3475  OD1 ASP   223      30.128  22.934  53.769  1.00  0.00           O  
ATOM   3476  OD2 ASP   223      31.987  23.833  54.353  1.00  0.00           O  
ATOM   3477  C   ASP   223      31.634  26.184  52.709  1.00  0.00           C  
ATOM   3478  O   ASP   223      32.322  26.589  53.684  1.00  0.00           O  
ATOM   3479  N   PRO   224      30.392  26.624  52.494  1.00  0.00           N  
ATOM   3480  CD  PRO   224      29.743  26.535  51.118  1.00  0.00           C  
ATOM   3481  HD2 PRO   224      29.476  25.539  50.764  1.00  0.00           H  
ATOM   3482  HD3 PRO   224      30.357  27.043  50.375  1.00  0.00           H  
ATOM   3483  CG  PRO   224      28.480  27.411  51.202  1.00  0.00           C  
ATOM   3484  HG2 PRO   224      27.564  26.975  51.601  1.00  0.00           H  
ATOM   3485  HG3 PRO   224      28.278  27.892  50.245  1.00  0.00           H  
ATOM   3486  CB  PRO   224      28.856  28.435  52.319  1.00  0.00           C  
ATOM   3487  HB2 PRO   224      27.966  28.817  52.820  1.00  0.00           H  
ATOM   3488  HB3 PRO   224      29.403  29.315  51.983  1.00  0.00           H  
ATOM   3489  CA  PRO   224      29.745  27.705  53.302  1.00  0.00           C  
ATOM   3490  HA  PRO   224      30.454  28.438  53.687  1.00  0.00           H  
ATOM   3491  C   PRO   224      28.961  27.112  54.488  1.00  0.00           C  
ATOM   3492  O   PRO   224      28.352  26.097  54.198  1.00  0.00           O  
ATOM   3493  N   GLU   225      28.911  27.785  55.599  1.00  0.00           N  
ATOM   3494  H   GLU   225      29.441  28.641  55.679  1.00  0.00           H  
ATOM   3495  CA  GLU   225      27.910  27.610  56.627  1.00  0.00           C  
ATOM   3496  HA  GLU   225      27.904  26.564  56.932  1.00  0.00           H  
ATOM   3497  CB  GLU   225      28.265  28.394  57.834  1.00  0.00           C  
ATOM   3498  HB2 GLU   225      28.623  29.351  57.455  1.00  0.00           H  
ATOM   3499  HB3 GLU   225      27.460  28.660  58.520  1.00  0.00           H  
ATOM   3500  CG  GLU   225      29.395  27.760  58.763  1.00  0.00           C  
ATOM   3501  HG2 GLU   225      30.169  27.431  58.070  1.00  0.00           H  
ATOM   3502  HG3 GLU   225      29.827  28.547  59.381  1.00  0.00           H  
ATOM   3503  CD  GLU   225      28.804  26.723  59.638  1.00  0.00           C  
ATOM   3504  OE1 GLU   225      27.926  27.092  60.510  1.00  0.00           O  
ATOM   3505  OE2 GLU   225      28.975  25.497  59.439  1.00  0.00           O  
ATOM   3506  C   GLU   225      26.451  28.076  56.202  1.00  0.00           C  
ATOM   3507  O   GLU   225      26.283  28.906  55.323  1.00  0.00           O  
ATOM   3508  N   PRO   226      25.320  27.580  56.843  1.00  0.00           N  
ATOM   3509  CD  PRO   226      25.348  26.475  57.749  1.00  0.00           C  
ATOM   3510  HD2 PRO   226      25.614  26.872  58.729  1.00  0.00           H  
ATOM   3511  HD3 PRO   226      26.034  25.682  57.453  1.00  0.00           H  
ATOM   3512  CG  PRO   226      23.918  25.946  57.845  1.00  0.00           C  
ATOM   3513  HG2 PRO   226      23.668  25.551  58.830  1.00  0.00           H  
ATOM   3514  HG3 PRO   226      23.716  25.048  57.261  1.00  0.00           H  
ATOM   3515  CB  PRO   226      23.038  27.100  57.285  1.00  0.00           C  
ATOM   3516  HB2 PRO   226      22.902  27.713  58.176  1.00  0.00           H  
ATOM   3517  HB3 PRO   226      22.129  26.804  56.760  1.00  0.00           H  
ATOM   3518  CA  PRO   226      23.978  27.892  56.350  1.00  0.00           C  
ATOM   3519  HA  PRO   226      23.965  27.581  55.305  1.00  0.00           H  
ATOM   3520  C   PRO   226      23.768  29.386  56.484  1.00  0.00           C  
ATOM   3521  O   PRO   226      24.196  30.039  57.409  1.00  0.00           O  
ATOM   3522  N   GLY   227      23.065  30.006  55.545  1.00  0.00           N  
ATOM   3523  H   GLY   227      22.847  29.574  54.659  1.00  0.00           H  
ATOM   3524  CA  GLY   227      22.818  31.399  55.613  1.00  0.00           C  
ATOM   3525  HA2 GLY   227      21.869  31.583  55.109  1.00  0.00           H  
ATOM   3526  HA3 GLY   227      22.672  31.686  56.655  1.00  0.00           H  
ATOM   3527  C   GLY   227      24.031  32.328  55.265  1.00  0.00           C  
ATOM   3528  O   GLY   227      23.848  33.543  55.436  1.00  0.00           O  
ATOM   3529  N   HID   228      25.130  31.829  54.663  1.00  0.00           N  
ATOM   3530  H   HID   228      25.048  30.839  54.484  1.00  0.00           H  
ATOM   3531  CA  HID   228      26.296  32.533  54.113  1.00  0.00           C  
ATOM   3532  HA  HID   228      26.135  33.595  54.297  1.00  0.00           H  
ATOM   3533  CB  HID   228      27.579  32.209  54.885  1.00  0.00           C  
ATOM   3534  HB2 HID   228      27.747  31.200  54.508  1.00  0.00           H  
ATOM   3535  HB3 HID   228      28.489  32.690  54.529  1.00  0.00           H  
ATOM   3536  CG  HID   228      27.477  32.312  56.376  1.00  0.00           C  
ATOM   3537  ND1 HID   228      26.760  31.517  57.188  1.00  0.00           N  
ATOM   3538  HD1 HID   228      26.066  30.904  56.785  1.00  0.00           H  
ATOM   3539  CE1 HID   228      26.809  31.966  58.452  1.00  0.00           C  
ATOM   3540  HE1 HID   228      26.121  31.742  59.254  1.00  0.00           H  
ATOM   3541  NE2 HID   228      27.683  33.018  58.493  1.00  0.00           N  
ATOM   3542  CD2 HID   228      28.056  33.218  57.172  1.00  0.00           C  
ATOM   3543  HD2 HID   228      28.604  34.094  56.859  1.00  0.00           H  
ATOM   3544  C   HID   228      26.548  32.260  52.559  1.00  0.00           C  
ATOM   3545  O   HID   228      25.928  31.398  51.980  1.00  0.00           O  
ATOM   3546  N   PHE   229      27.460  32.995  51.995  1.00  0.00           N  
ATOM   3547  H   PHE   229      27.754  33.800  52.529  1.00  0.00           H  
ATOM   3548  CA  PHE   229      28.199  32.717  50.764  1.00  0.00           C  
ATOM   3549  HA  PHE   229      28.261  31.638  50.620  1.00  0.00           H  
ATOM   3550  CB  PHE   229      27.546  33.295  49.564  1.00  0.00           C  
ATOM   3551  HB2 PHE   229      28.335  33.579  48.867  1.00  0.00           H  
ATOM   3552  HB3 PHE   229      26.912  32.583  49.036  1.00  0.00           H  
ATOM   3553  CG  PHE   229      26.814  34.587  49.640  1.00  0.00           C  
ATOM   3554  CD1 PHE   229      27.500  35.712  50.010  1.00  0.00           C  
ATOM   3555  HD1 PHE   229      28.517  35.644  50.367  1.00  0.00           H  
ATOM   3556  CE1 PHE   229      26.901  36.985  49.801  1.00  0.00           C  
ATOM   3557  HE1 PHE   229      27.526  37.829  50.050  1.00  0.00           H  
ATOM   3558  CZ  PHE   229      25.536  37.053  49.321  1.00  0.00           C  
ATOM   3559  HZ  PHE   229      25.045  38.009  49.209  1.00  0.00           H  
ATOM   3560  CE2 PHE   229      24.866  35.844  49.036  1.00  0.00           C  
ATOM   3561  HE2 PHE   229      23.839  35.858  48.700  1.00  0.00           H  
ATOM   3562  CD2 PHE   229      25.496  34.576  49.163  1.00  0.00           C  
ATOM   3563  HD2 PHE   229      24.948  33.737  48.759  1.00  0.00           H  
ATOM   3564  C   PHE   229      29.643  33.053  50.926  1.00  0.00           C  
ATOM   3565  O   PHE   229      30.053  33.877  51.765  1.00  0.00           O  
ATOM   3566  N   ILE   230      30.553  32.541  50.092  1.00  0.00           N  
ATOM   3567  H   ILE   230      30.223  31.790  49.503  1.00  0.00           H  
ATOM   3568  CA  ILE   230      32.001  32.824  50.122  1.00  0.00           C  
ATOM   3569  HA  ILE   230      32.186  32.742  51.194  1.00  0.00           H  
ATOM   3570  CB  ILE   230      32.797  31.733  49.369  1.00  0.00           C  
ATOM   3571  HB  ILE   230      32.579  31.708  48.301  1.00  0.00           H  
ATOM   3572  CG2 ILE   230      34.359  32.022  49.573  1.00  0.00           C  
ATOM   3573 HG21 ILE   230      34.721  32.840  48.951  1.00  0.00           H  
ATOM   3574 HG22 ILE   230      34.608  32.232  50.613  1.00  0.00           H  
ATOM   3575 HG23 ILE   230      34.890  31.144  49.205  1.00  0.00           H  
ATOM   3576  CG1 ILE   230      32.445  30.331  49.961  1.00  0.00           C  
ATOM   3577 HG12 ILE   230      33.271  30.034  50.608  1.00  0.00           H  
ATOM   3578 HG13 ILE   230      31.524  30.183  50.524  1.00  0.00           H  
ATOM   3579  CD1 ILE   230      32.378  29.201  48.914  1.00  0.00           C  
ATOM   3580 HD11 ILE   230      31.657  29.483  48.147  1.00  0.00           H  
ATOM   3581 HD12 ILE   230      33.378  29.066  48.504  1.00  0.00           H  
ATOM   3582 HD13 ILE   230      31.975  28.305  49.387  1.00  0.00           H  
ATOM   3583  C   ILE   230      32.383  34.185  49.528  1.00  0.00           C  
ATOM   3584  O   ILE   230      31.999  34.509  48.394  1.00  0.00           O  
ATOM   3585  N   VAL   231      33.283  34.940  50.157  1.00  0.00           N  
ATOM   3586  H   VAL   231      33.644  34.671  51.061  1.00  0.00           H  
ATOM   3587  CA  VAL   231      34.019  36.103  49.687  1.00  0.00           C  
ATOM   3588  HA  VAL   231      33.629  36.323  48.694  1.00  0.00           H  
ATOM   3589  CB  VAL   231      33.901  37.317  50.570  1.00  0.00           C  
ATOM   3590  HB  VAL   231      34.394  37.104  51.519  1.00  0.00           H  
ATOM   3591  CG1 VAL   231      34.711  38.478  50.010  1.00  0.00           C  
ATOM   3592 HG11 VAL   231      34.476  39.337  50.638  1.00  0.00           H  
ATOM   3593 HG12 VAL   231      35.767  38.244  50.149  1.00  0.00           H  
ATOM   3594 HG13 VAL   231      34.555  38.573  48.935  1.00  0.00           H  
ATOM   3595  CG2 VAL   231      32.480  37.699  50.820  1.00  0.00           C  
ATOM   3596 HG21 VAL   231      31.973  36.839  51.258  1.00  0.00           H  
ATOM   3597 HG22 VAL   231      32.463  38.535  51.519  1.00  0.00           H  
ATOM   3598 HG23 VAL   231      32.090  38.038  49.861  1.00  0.00           H  
ATOM   3599  C   VAL   231      35.420  35.670  49.596  1.00  0.00           C  
ATOM   3600  O   VAL   231      35.933  34.932  50.433  1.00  0.00           O  
ATOM   3601  N   ASN   232      36.034  36.132  48.527  1.00  0.00           N  
ATOM   3602  H   ASN   232      35.519  36.659  47.837  1.00  0.00           H  
ATOM   3603  CA  ASN   232      37.497  36.201  48.474  1.00  0.00           C  
ATOM   3604  HA  ASN   232      37.925  36.096  49.471  1.00  0.00           H  
ATOM   3605  CB  ASN   232      38.017  35.108  47.561  1.00  0.00           C  
ATOM   3606  HB2 ASN   232      39.092  35.078  47.739  1.00  0.00           H  
ATOM   3607  HB3 ASN   232      37.552  34.157  47.824  1.00  0.00           H  
ATOM   3608  CG  ASN   232      37.702  35.214  46.092  1.00  0.00           C  
ATOM   3609  OD1 ASN   232      36.781  34.659  45.564  1.00  0.00           O  
ATOM   3610  ND2 ASN   232      38.515  35.797  45.233  1.00  0.00           N  
ATOM   3611 HD21 ASN   232      38.317  35.719  44.245  1.00  0.00           H  
ATOM   3612 HD22 ASN   232      39.338  36.329  45.478  1.00  0.00           H  
ATOM   3613  C   ASN   232      37.860  37.607  47.931  1.00  0.00           C  
ATOM   3614  O   ASN   232      36.949  38.438  47.550  1.00  0.00           O  
ATOM   3615  N   PHE   233      39.174  37.925  47.833  1.00  0.00           N  
ATOM   3616  H   PHE   233      39.826  37.238  48.184  1.00  0.00           H  
ATOM   3617  CA  PHE   233      39.779  39.129  47.397  1.00  0.00           C  
ATOM   3618  HA  PHE   233      39.088  39.956  47.233  1.00  0.00           H  
ATOM   3619  CB  PHE   233      40.740  39.623  48.427  1.00  0.00           C  
ATOM   3620  HB2 PHE   233      41.489  38.832  48.461  1.00  0.00           H  
ATOM   3621  HB3 PHE   233      41.212  40.518  48.021  1.00  0.00           H  
ATOM   3622  CG  PHE   233      40.126  39.924  49.872  1.00  0.00           C  
ATOM   3623  CD1 PHE   233      40.544  39.196  50.998  1.00  0.00           C  
ATOM   3624  HD1 PHE   233      41.426  38.575  50.955  1.00  0.00           H  
ATOM   3625  CE1 PHE   233      39.895  39.336  52.241  1.00  0.00           C  
ATOM   3626  HE1 PHE   233      40.283  38.848  53.123  1.00  0.00           H  
ATOM   3627  CZ  PHE   233      38.927  40.313  52.353  1.00  0.00           C  
ATOM   3628  HZ  PHE   233      38.437  40.568  53.281  1.00  0.00           H  
ATOM   3629  CE2 PHE   233      38.514  41.098  51.226  1.00  0.00           C  
ATOM   3630  HE2 PHE   233      37.758  41.852  51.389  1.00  0.00           H  
ATOM   3631  CD2 PHE   233      39.087  40.798  49.945  1.00  0.00           C  
ATOM   3632  HD2 PHE   233      38.799  41.367  49.074  1.00  0.00           H  
ATOM   3633  C   PHE   233      40.514  38.848  46.044  1.00  0.00           C  
ATOM   3634  O   PHE   233      40.850  37.671  45.806  1.00  0.00           O  
ATOM   3635  N   GLY   234      40.762  39.844  45.248  1.00  0.00           N  
ATOM   3636  H   GLY   234      40.384  40.761  45.438  1.00  0.00           H  
ATOM   3637  CA  GLY   234      41.527  39.764  44.038  1.00  0.00           C  
ATOM   3638  HA2 GLY   234      41.470  38.736  43.679  1.00  0.00           H  
ATOM   3639  HA3 GLY   234      41.018  40.369  43.288  1.00  0.00           H  
ATOM   3640  C   GLY   234      42.954  40.299  44.103  1.00  0.00           C  
ATOM   3641  O   GLY   234      43.350  40.931  45.072  1.00  0.00           O  
ATOM   3642  N   SER   235      43.635  40.242  42.944  1.00  0.00           N  
ATOM   3643  H   SER   235      43.258  39.685  42.191  1.00  0.00           H  
ATOM   3644  CA  SER   235      45.078  40.550  42.780  1.00  0.00           C  
ATOM   3645  HA  SER   235      45.616  40.258  43.682  1.00  0.00           H  
ATOM   3646  CB  SER   235      45.607  39.717  41.571  1.00  0.00           C  
ATOM   3647  HB2 SER   235      45.210  38.702  41.586  1.00  0.00           H  
ATOM   3648  HB3 SER   235      45.381  40.328  40.697  1.00  0.00           H  
ATOM   3649  OG  SER   235      47.049  39.692  41.591  1.00  0.00           O  
ATOM   3650  HG  SER   235      47.343  39.434  40.714  1.00  0.00           H  
ATOM   3651  C   SER   235      45.314  42.042  42.708  1.00  0.00           C  
ATOM   3652  O   SER   235      46.418  42.540  42.964  1.00  0.00           O  
ATOM   3653  N   SER   236      44.301  42.846  42.337  1.00  0.00           N  
ATOM   3654  H   SER   236      43.408  42.450  42.083  1.00  0.00           H  
ATOM   3655  CA  SER   236      44.386  44.344  42.357  1.00  0.00           C  
ATOM   3656  HA  SER   236      45.249  44.574  41.732  1.00  0.00           H  
ATOM   3657  CB  SER   236      43.304  45.124  41.568  1.00  0.00           C  
ATOM   3658  HB2 SER   236      42.294  44.918  41.922  1.00  0.00           H  
ATOM   3659  HB3 SER   236      43.447  46.173  41.826  1.00  0.00           H  
ATOM   3660  OG  SER   236      43.371  44.827  40.195  1.00  0.00           O  
ATOM   3661  HG  SER   236      43.085  43.925  40.034  1.00  0.00           H  
ATOM   3662  C   SER   236      44.445  44.926  43.773  1.00  0.00           C  
ATOM   3663  O   SER   236      45.079  45.903  44.083  1.00  0.00           O  
ATOM   3664  N   LEU   237      43.787  44.226  44.726  1.00  0.00           N  
ATOM   3665  H   LEU   237      43.415  43.345  44.401  1.00  0.00           H  
ATOM   3666  CA  LEU   237      43.956  44.466  46.167  1.00  0.00           C  
ATOM   3667  HA  LEU   237      43.948  45.548  46.301  1.00  0.00           H  
ATOM   3668  CB  LEU   237      42.842  43.791  46.985  1.00  0.00           C  
ATOM   3669  HB2 LEU   237      41.872  43.952  46.514  1.00  0.00           H  
ATOM   3670  HB3 LEU   237      42.914  42.710  46.869  1.00  0.00           H  
ATOM   3671  CG  LEU   237      42.827  44.273  48.436  1.00  0.00           C  
ATOM   3672  HG  LEU   237      43.838  44.184  48.833  1.00  0.00           H  
ATOM   3673  CD1 LEU   237      42.274  45.681  48.736  1.00  0.00           C  
ATOM   3674 HD11 LEU   237      42.353  45.824  49.813  1.00  0.00           H  
ATOM   3675 HD12 LEU   237      42.944  46.421  48.298  1.00  0.00           H  
ATOM   3676 HD13 LEU   237      41.271  45.725  48.312  1.00  0.00           H  
ATOM   3677  CD2 LEU   237      42.028  43.189  49.179  1.00  0.00           C  
ATOM   3678 HD21 LEU   237      42.208  43.352  50.242  1.00  0.00           H  
ATOM   3679 HD22 LEU   237      40.989  43.413  48.940  1.00  0.00           H  
ATOM   3680 HD23 LEU   237      42.403  42.210  48.880  1.00  0.00           H  
ATOM   3681  C   LEU   237      45.357  44.039  46.607  1.00  0.00           C  
ATOM   3682  O   LEU   237      45.986  44.731  47.362  1.00  0.00           O  
ATOM   3683  N   GLU   238      45.798  42.897  46.106  1.00  0.00           N  
ATOM   3684  H   GLU   238      45.196  42.340  45.516  1.00  0.00           H  
ATOM   3685  CA  GLU   238      47.076  42.246  46.554  1.00  0.00           C  
ATOM   3686  HA  GLU   238      47.115  42.190  47.642  1.00  0.00           H  
ATOM   3687  CB  GLU   238      47.218  40.741  46.026  1.00  0.00           C  
ATOM   3688  HB2 GLU   238      46.256  40.230  46.074  1.00  0.00           H  
ATOM   3689  HB3 GLU   238      47.500  40.872  44.981  1.00  0.00           H  
ATOM   3690  CG  GLU   238      48.339  40.008  46.839  1.00  0.00           C  
ATOM   3691  HG2 GLU   238      49.286  40.490  46.596  1.00  0.00           H  
ATOM   3692  HG3 GLU   238      48.223  40.273  47.890  1.00  0.00           H  
ATOM   3693  CD  GLU   238      48.534  38.487  46.661  1.00  0.00           C  
ATOM   3694  OE1 GLU   238      49.312  38.032  45.776  1.00  0.00           O  
ATOM   3695  OE2 GLU   238      48.065  37.723  47.527  1.00  0.00           O  
ATOM   3696  C   GLU   238      48.307  43.096  46.173  1.00  0.00           C  
ATOM   3697  O   GLU   238      49.205  43.302  47.030  1.00  0.00           O  
ATOM   3698  N   VAL   239      48.386  43.597  44.916  1.00  0.00           N  
ATOM   3699  H   VAL   239      47.689  43.276  44.259  1.00  0.00           H  
ATOM   3700  CA  VAL   239      49.456  44.448  44.442  1.00  0.00           C  
ATOM   3701  HA  VAL   239      50.333  43.836  44.654  1.00  0.00           H  
ATOM   3702  CB  VAL   239      49.546  44.576  42.869  1.00  0.00           C  
ATOM   3703  HB  VAL   239      49.550  43.587  42.411  1.00  0.00           H  
ATOM   3704  CG1 VAL   239      48.367  45.260  42.331  1.00  0.00           C  
ATOM   3705 HG11 VAL   239      48.398  45.210  41.242  1.00  0.00           H  
ATOM   3706 HG12 VAL   239      47.415  44.902  42.723  1.00  0.00           H  
ATOM   3707 HG13 VAL   239      48.419  46.309  42.625  1.00  0.00           H  
ATOM   3708  CG2 VAL   239      50.764  45.389  42.463  1.00  0.00           C  
ATOM   3709 HG21 VAL   239      50.820  46.405  42.855  1.00  0.00           H  
ATOM   3710 HG22 VAL   239      51.643  44.938  42.924  1.00  0.00           H  
ATOM   3711 HG23 VAL   239      50.903  45.365  41.383  1.00  0.00           H  
ATOM   3712  C   VAL   239      49.698  45.756  45.234  1.00  0.00           C  
ATOM   3713  O   VAL   239      50.852  46.056  45.614  1.00  0.00           O  
ATOM   3714  N   LEU   240      48.592  46.410  45.634  1.00  0.00           N  
ATOM   3715  H   LEU   240      47.710  46.006  45.354  1.00  0.00           H  
ATOM   3716  CA  LEU   240      48.524  47.636  46.405  1.00  0.00           C  
ATOM   3717  HA  LEU   240      48.747  48.464  45.733  1.00  0.00           H  
ATOM   3718  CB  LEU   240      46.997  47.848  46.731  1.00  0.00           C  
ATOM   3719  HB2 LEU   240      46.569  48.035  45.746  1.00  0.00           H  
ATOM   3720  HB3 LEU   240      46.546  47.001  47.249  1.00  0.00           H  
ATOM   3721  CG  LEU   240      46.579  49.023  47.635  1.00  0.00           C  
ATOM   3722  HG  LEU   240      46.820  48.858  48.686  1.00  0.00           H  
ATOM   3723  CD1 LEU   240      47.289  50.309  47.076  1.00  0.00           C  
ATOM   3724 HD11 LEU   240      47.011  51.218  47.609  1.00  0.00           H  
ATOM   3725 HD12 LEU   240      48.342  50.225  47.346  1.00  0.00           H  
ATOM   3726 HD13 LEU   240      47.122  50.415  46.004  1.00  0.00           H  
ATOM   3727  CD2 LEU   240      45.111  49.293  47.448  1.00  0.00           C  
ATOM   3728 HD21 LEU   240      44.906  50.153  48.085  1.00  0.00           H  
ATOM   3729 HD22 LEU   240      44.878  49.432  46.392  1.00  0.00           H  
ATOM   3730 HD23 LEU   240      44.478  48.515  47.876  1.00  0.00           H  
ATOM   3731  C   LEU   240      49.367  47.563  47.677  1.00  0.00           C  
ATOM   3732  O   LEU   240      49.963  48.560  48.088  1.00  0.00           O  
ATOM   3733  N   THR   241      49.373  46.447  48.368  1.00  0.00           N  
ATOM   3734  H   THR   241      48.900  45.650  47.967  1.00  0.00           H  
ATOM   3735  CA  THR   241      49.658  46.351  49.850  1.00  0.00           C  
ATOM   3736  HA  THR   241      49.494  47.356  50.238  1.00  0.00           H  
ATOM   3737  CB  THR   241      48.654  45.371  50.459  1.00  0.00           C  
ATOM   3738  HB  THR   241      48.902  45.216  51.508  1.00  0.00           H  
ATOM   3739  CG2 THR   241      47.228  45.855  50.400  1.00  0.00           C  
ATOM   3740 HG21 THR   241      46.857  45.497  51.361  1.00  0.00           H  
ATOM   3741 HG22 THR   241      47.248  46.945  50.423  1.00  0.00           H  
ATOM   3742 HG23 THR   241      46.567  45.244  49.785  1.00  0.00           H  
ATOM   3743  OG1 THR   241      48.695  44.007  49.971  1.00  0.00           O  
ATOM   3744  HG1 THR   241      48.461  43.952  49.042  1.00  0.00           H  
ATOM   3745  C   THR   241      51.061  45.843  50.215  1.00  0.00           C  
ATOM   3746  O   THR   241      51.425  45.793  51.372  1.00  0.00           O  
ATOM   3747  N   GLU   242      51.814  45.389  49.205  1.00  0.00           N  
ATOM   3748  H   GLU   242      51.373  45.475  48.301  1.00  0.00           H  
ATOM   3749  CA  GLU   242      52.890  44.439  49.266  1.00  0.00           C  
ATOM   3750  HA  GLU   242      52.632  43.652  49.975  1.00  0.00           H  
ATOM   3751  CB  GLU   242      53.085  43.821  47.881  1.00  0.00           C  
ATOM   3752  HB2 GLU   242      53.758  42.964  47.856  1.00  0.00           H  
ATOM   3753  HB3 GLU   242      52.083  43.536  47.561  1.00  0.00           H  
ATOM   3754  CG  GLU   242      53.673  44.703  46.734  1.00  0.00           C  
ATOM   3755  HG2 GLU   242      53.161  45.666  46.711  1.00  0.00           H  
ATOM   3756  HG3 GLU   242      54.689  44.997  46.996  1.00  0.00           H  
ATOM   3757  CD  GLU   242      53.827  44.075  45.327  1.00  0.00           C  
ATOM   3758  OE1 GLU   242      53.131  43.093  45.029  1.00  0.00           O  
ATOM   3759  OE2 GLU   242      54.703  44.424  44.518  1.00  0.00           O  
ATOM   3760  C   GLU   242      54.221  45.106  49.749  1.00  0.00           C  
ATOM   3761  O   GLU   242      55.272  44.504  49.893  1.00  0.00           O  
ATOM   3762  N   ARG   243      54.210  46.435  50.083  1.00  0.00           N  
ATOM   3763  H   ARG   243      53.336  46.926  49.965  1.00  0.00           H  
ATOM   3764  CA  ARG   243      55.281  47.296  50.742  1.00  0.00           C  
ATOM   3765  HA  ARG   243      55.895  46.601  51.314  1.00  0.00           H  
ATOM   3766  CB  ARG   243      56.007  48.138  49.704  1.00  0.00           C  
ATOM   3767  HB2 ARG   243      55.335  48.872  49.259  1.00  0.00           H  
ATOM   3768  HB3 ARG   243      56.829  48.587  50.262  1.00  0.00           H  
ATOM   3769  CG  ARG   243      56.614  47.256  48.562  1.00  0.00           C  
ATOM   3770  HG2 ARG   243      57.345  46.586  49.015  1.00  0.00           H  
ATOM   3771  HG3 ARG   243      55.927  46.635  47.987  1.00  0.00           H  
ATOM   3772  CD  ARG   243      57.271  48.126  47.488  1.00  0.00           C  
ATOM   3773  HD2 ARG   243      56.578  48.900  47.161  1.00  0.00           H  
ATOM   3774  HD3 ARG   243      58.077  48.751  47.873  1.00  0.00           H  
ATOM   3775  NE  ARG   243      57.590  47.293  46.306  1.00  0.00           N  
ATOM   3776  HE  ARG   243      57.444  46.301  46.421  1.00  0.00           H  
ATOM   3777  CZ  ARG   243      58.579  47.543  45.468  1.00  0.00           C  
ATOM   3778  NH1 ARG   243      59.021  48.791  45.263  1.00  0.00           N  
ATOM   3779 HH11 ARG   243      58.674  49.515  45.876  1.00  0.00           H  
ATOM   3780 HH12 ARG   243      59.801  48.999  44.656  1.00  0.00           H  
ATOM   3781  NH2 ARG   243      59.014  46.682  44.619  1.00  0.00           N  
ATOM   3782 HH21 ARG   243      58.574  45.774  44.564  1.00  0.00           H  
ATOM   3783 HH22 ARG   243      59.849  46.816  44.068  1.00  0.00           H  
ATOM   3784  C   ARG   243      54.795  47.984  51.983  1.00  0.00           C  
ATOM   3785  O   ARG   243      55.492  48.910  52.458  1.00  0.00           O  
ATOM   3786  N   LEU   244      53.697  47.569  52.645  1.00  0.00           N  
ATOM   3787  H   LEU   244      53.128  46.876  52.179  1.00  0.00           H  
ATOM   3788  CA  LEU   244      53.397  47.781  54.073  1.00  0.00           C  
ATOM   3789  HA  LEU   244      53.681  48.783  54.395  1.00  0.00           H  
ATOM   3790  CB  LEU   244      51.868  47.665  54.187  1.00  0.00           C  
ATOM   3791  HB2 LEU   244      51.492  46.741  53.748  1.00  0.00           H  
ATOM   3792  HB3 LEU   244      51.603  47.749  55.241  1.00  0.00           H  
ATOM   3793  CG  LEU   244      51.148  48.772  53.406  1.00  0.00           C  
ATOM   3794  HG  LEU   244      51.626  48.860  52.431  1.00  0.00           H  
ATOM   3795  CD1 LEU   244      49.705  48.312  53.221  1.00  0.00           C  
ATOM   3796 HD11 LEU   244      49.205  48.234  54.187  1.00  0.00           H  
ATOM   3797 HD12 LEU   244      49.149  49.087  52.694  1.00  0.00           H  
ATOM   3798 HD13 LEU   244      49.601  47.407  52.623  1.00  0.00           H  
ATOM   3799  CD2 LEU   244      51.400  50.167  54.055  1.00  0.00           C  
ATOM   3800 HD21 LEU   244      52.449  50.461  54.080  1.00  0.00           H  
ATOM   3801 HD22 LEU   244      50.794  50.929  53.565  1.00  0.00           H  
ATOM   3802 HD23 LEU   244      50.982  50.084  55.059  1.00  0.00           H  
ATOM   3803  C   LEU   244      54.033  46.669  54.959  1.00  0.00           C  
ATOM   3804  O   LEU   244      54.642  45.634  54.527  1.00  0.00           O  
ATOM   3805  N   ASP   245      53.857  46.839  56.231  1.00  0.00           N  
ATOM   3806  H   ASP   245      53.439  47.703  56.546  1.00  0.00           H  
ATOM   3807  CA  ASP   245      54.122  45.789  57.233  1.00  0.00           C  
ATOM   3808  HA  ASP   245      55.000  45.228  56.914  1.00  0.00           H  
ATOM   3809  CB  ASP   245      54.364  46.352  58.635  1.00  0.00           C  
ATOM   3810  HB2 ASP   245      54.575  45.554  59.347  1.00  0.00           H  
ATOM   3811  HB3 ASP   245      55.271  46.958  58.633  1.00  0.00           H  
ATOM   3812  CG  ASP   245      53.256  47.314  59.149  1.00  0.00           C  
ATOM   3813  OD1 ASP   245      52.302  47.644  58.410  1.00  0.00           O  
ATOM   3814  OD2 ASP   245      53.336  47.733  60.335  1.00  0.00           O  
ATOM   3815  C   ASP   245      53.142  44.620  57.290  1.00  0.00           C  
ATOM   3816  O   ASP   245      53.521  43.469  57.464  1.00  0.00           O  
ATOM   3817  N   ARG   246      51.859  44.920  57.199  1.00  0.00           N  
ATOM   3818  H   ARG   246      51.636  45.893  57.044  1.00  0.00           H  
ATOM   3819  CA  ARG   246      50.670  44.048  57.251  1.00  0.00           C  
ATOM   3820  HA  ARG   246      51.026  43.053  57.519  1.00  0.00           H  
ATOM   3821  CB  ARG   246      49.842  44.657  58.423  1.00  0.00           C  
ATOM   3822  HB2 ARG   246      48.991  43.979  58.481  1.00  0.00           H  
ATOM   3823  HB3 ARG   246      50.399  44.540  59.353  1.00  0.00           H  
ATOM   3824  CG  ARG   246      49.218  46.069  58.266  1.00  0.00           C  
ATOM   3825  HG2 ARG   246      49.861  46.704  57.657  1.00  0.00           H  
ATOM   3826  HG3 ARG   246      48.280  46.003  57.714  1.00  0.00           H  
ATOM   3827  CD  ARG   246      48.879  46.693  59.587  1.00  0.00           C  
ATOM   3828  HD2 ARG   246      48.185  47.508  59.384  1.00  0.00           H  
ATOM   3829  HD3 ARG   246      48.306  45.973  60.172  1.00  0.00           H  
ATOM   3830  NE  ARG   246      50.040  47.168  60.284  1.00  0.00           N  
ATOM   3831  HE  ARG   246      50.908  47.331  59.792  1.00  0.00           H  
ATOM   3832  CZ  ARG   246      50.155  47.281  61.614  1.00  0.00           C  
ATOM   3833  NH1 ARG   246      49.165  47.154  62.417  1.00  0.00           N  
ATOM   3834 HH11 ARG   246      48.254  46.885  62.072  1.00  0.00           H  
ATOM   3835 HH12 ARG   246      49.276  47.259  63.415  1.00  0.00           H  
ATOM   3836  NH2 ARG   246      51.255  47.539  62.189  1.00  0.00           N  
ATOM   3837 HH21 ARG   246      52.040  47.637  61.562  1.00  0.00           H  
ATOM   3838 HH22 ARG   246      51.282  47.639  63.194  1.00  0.00           H  
ATOM   3839  C   ARG   246      50.067  43.975  55.822  1.00  0.00           C  
ATOM   3840  O   ARG   246      49.036  44.527  55.502  1.00  0.00           O  
ATOM   3841  N   PRO   247      50.703  43.190  54.961  1.00  0.00           N  
ATOM   3842  CD  PRO   247      51.710  42.220  55.120  1.00  0.00           C  
ATOM   3843  HD2 PRO   247      51.594  41.536  55.961  1.00  0.00           H  
ATOM   3844  HD3 PRO   247      52.588  42.834  55.320  1.00  0.00           H  
ATOM   3845  CG  PRO   247      52.010  41.452  53.787  1.00  0.00           C  
ATOM   3846  HG2 PRO   247      51.583  40.460  53.934  1.00  0.00           H  
ATOM   3847  HG3 PRO   247      53.059  41.242  53.574  1.00  0.00           H  
ATOM   3848  CB  PRO   247      51.319  42.334  52.757  1.00  0.00           C  
ATOM   3849  HB2 PRO   247      50.919  41.804  51.893  1.00  0.00           H  
ATOM   3850  HB3 PRO   247      51.979  43.111  52.370  1.00  0.00           H  
ATOM   3851  CA  PRO   247      50.229  42.993  53.588  1.00  0.00           C  
ATOM   3852  HA  PRO   247      49.977  43.996  53.243  1.00  0.00           H  
ATOM   3853  C   PRO   247      48.940  42.174  53.622  1.00  0.00           C  
ATOM   3854  O   PRO   247      48.626  41.350  54.499  1.00  0.00           O  
ATOM   3855  N   VAL   248      48.181  42.327  52.539  1.00  0.00           N  
ATOM   3856  H   VAL   248      48.263  43.130  51.932  1.00  0.00           H  
ATOM   3857  CA  VAL   248      46.925  41.516  52.392  1.00  0.00           C  
ATOM   3858  HA  VAL   248      46.645  40.914  53.256  1.00  0.00           H  
ATOM   3859  CB  VAL   248      45.743  42.465  52.055  1.00  0.00           C  
ATOM   3860  HB  VAL   248      46.012  43.078  51.196  1.00  0.00           H  
ATOM   3861  CG1 VAL   248      44.427  41.692  51.668  1.00  0.00           C  
ATOM   3862 HG11 VAL   248      44.479  41.202  50.696  1.00  0.00           H  
ATOM   3863 HG12 VAL   248      44.201  40.836  52.303  1.00  0.00           H  
ATOM   3864 HG13 VAL   248      43.572  42.363  51.749  1.00  0.00           H  
ATOM   3865  CG2 VAL   248      45.422  43.303  53.297  1.00  0.00           C  
ATOM   3866 HG21 VAL   248      44.995  42.762  54.140  1.00  0.00           H  
ATOM   3867 HG22 VAL   248      46.357  43.680  53.711  1.00  0.00           H  
ATOM   3868 HG23 VAL   248      44.730  44.104  53.033  1.00  0.00           H  
ATOM   3869  C   VAL   248      47.138  40.562  51.191  1.00  0.00           C  
ATOM   3870  O   VAL   248      47.982  40.781  50.306  1.00  0.00           O  
ATOM   3871  N   ARG   249      46.615  39.324  51.272  1.00  0.00           N  
ATOM   3872  H   ARG   249      46.062  39.077  52.080  1.00  0.00           H  
ATOM   3873  CA  ARG   249      46.579  38.279  50.268  1.00  0.00           C  
ATOM   3874  HA  ARG   249      47.315  38.600  49.531  1.00  0.00           H  
ATOM   3875  CB  ARG   249      47.018  36.970  50.950  1.00  0.00           C  
ATOM   3876  HB2 ARG   249      46.158  36.695  51.560  1.00  0.00           H  
ATOM   3877  HB3 ARG   249      47.044  36.157  50.225  1.00  0.00           H  
ATOM   3878  CG  ARG   249      48.384  36.863  51.663  1.00  0.00           C  
ATOM   3879  HG2 ARG   249      48.527  37.596  52.457  1.00  0.00           H  
ATOM   3880  HG3 ARG   249      48.543  35.870  52.084  1.00  0.00           H  
ATOM   3881  CD  ARG   249      49.549  36.946  50.651  1.00  0.00           C  
ATOM   3882  HD2 ARG   249      50.440  36.672  51.216  1.00  0.00           H  
ATOM   3883  HD3 ARG   249      49.453  36.156  49.907  1.00  0.00           H  
ATOM   3884  NE  ARG   249      49.713  38.352  50.149  1.00  0.00           N  
ATOM   3885  HE  ARG   249      48.900  38.951  50.184  1.00  0.00           H  
ATOM   3886  CZ  ARG   249      50.701  38.774  49.409  1.00  0.00           C  
ATOM   3887  NH1 ARG   249      51.807  38.107  49.291  1.00  0.00           N  
ATOM   3888 HH11 ARG   249      51.972  37.262  49.819  1.00  0.00           H  
ATOM   3889 HH12 ARG   249      52.497  38.579  48.724  1.00  0.00           H  
ATOM   3890  NH2 ARG   249      50.731  39.936  48.900  1.00  0.00           N  
ATOM   3891 HH21 ARG   249      49.971  40.526  49.206  1.00  0.00           H  
ATOM   3892 HH22 ARG   249      51.581  40.220  48.433  1.00  0.00           H  
ATOM   3893  C   ARG   249      45.279  38.285  49.542  1.00  0.00           C  
ATOM   3894  O   ARG   249      44.253  38.516  50.167  1.00  0.00           O  
ATOM   3895  N   ALA   250      45.306  38.030  48.224  1.00  0.00           N  
ATOM   3896  H   ALA   250      46.188  37.747  47.823  1.00  0.00           H  
ATOM   3897  CA  ALA   250      44.234  37.447  47.530  1.00  0.00           C  
ATOM   3898  HA  ALA   250      43.243  37.742  47.876  1.00  0.00           H  
ATOM   3899  CB  ALA   250      44.328  37.763  46.049  1.00  0.00           C  
ATOM   3900  HB1 ALA   250      44.374  38.847  45.947  1.00  0.00           H  
ATOM   3901  HB2 ALA   250      45.303  37.483  45.651  1.00  0.00           H  
ATOM   3902  HB3 ALA   250      43.452  37.351  45.547  1.00  0.00           H  
ATOM   3903  C   ALA   250      44.262  35.927  47.638  1.00  0.00           C  
ATOM   3904  O   ALA   250      45.399  35.402  47.704  1.00  0.00           O  
ATOM   3905  N   ASN   251      43.164  35.233  47.684  1.00  0.00           N  
ATOM   3906  H   ASN   251      42.260  35.672  47.583  1.00  0.00           H  
ATOM   3907  CA  ASN   251      43.069  33.788  47.717  1.00  0.00           C  
ATOM   3908  HA  ASN   251      43.468  33.407  48.657  1.00  0.00           H  
ATOM   3909  CB  ASN   251      41.591  33.473  47.709  1.00  0.00           C  
ATOM   3910  HB2 ASN   251      41.127  33.853  48.619  1.00  0.00           H  
ATOM   3911  HB3 ASN   251      41.094  33.956  46.868  1.00  0.00           H  
ATOM   3912  CG  ASN   251      41.225  32.019  47.740  1.00  0.00           C  
ATOM   3913  OD1 ASN   251      41.965  31.186  48.065  1.00  0.00           O  
ATOM   3914  ND2 ASN   251      40.014  31.595  47.531  1.00  0.00           N  
ATOM   3915 HD21 ASN   251      40.027  30.590  47.625  1.00  0.00           H  
ATOM   3916 HD22 ASN   251      39.210  32.101  47.187  1.00  0.00           H  
ATOM   3917  C   ASN   251      43.803  33.118  46.546  1.00  0.00           C  
ATOM   3918  O   ASN   251      43.549  33.472  45.401  1.00  0.00           O  
ATOM   3919  N   VAL   252      44.682  32.180  46.764  1.00  0.00           N  
ATOM   3920  H   VAL   252      44.866  31.938  47.727  1.00  0.00           H  
ATOM   3921  CA  VAL   252      45.170  31.176  45.662  1.00  0.00           C  
ATOM   3922  HA  VAL   252      45.136  31.693  44.703  1.00  0.00           H  
ATOM   3923  CB  VAL   252      46.647  30.776  45.948  1.00  0.00           C  
ATOM   3924  HB  VAL   252      46.656  30.234  46.894  1.00  0.00           H  
ATOM   3925  CG1 VAL   252      47.209  29.859  44.793  1.00  0.00           C  
ATOM   3926 HG11 VAL   252      46.564  28.981  44.759  1.00  0.00           H  
ATOM   3927 HG12 VAL   252      47.116  30.413  43.858  1.00  0.00           H  
ATOM   3928 HG13 VAL   252      48.209  29.528  45.071  1.00  0.00           H  
ATOM   3929  CG2 VAL   252      47.533  32.012  45.898  1.00  0.00           C  
ATOM   3930 HG21 VAL   252      48.580  31.842  46.149  1.00  0.00           H  
ATOM   3931 HG22 VAL   252      47.457  32.370  44.871  1.00  0.00           H  
ATOM   3932 HG23 VAL   252      46.996  32.782  46.451  1.00  0.00           H  
ATOM   3933  C   VAL   252      44.292  29.941  45.722  1.00  0.00           C  
ATOM   3934  O   VAL   252      44.241  29.229  46.722  1.00  0.00           O  
ATOM   3935  N   HD2   253      43.454  29.753  44.668  1.00  0.00           N  
ATOM   3936  H   HD2   253      43.572  30.355  43.866  1.00  0.00           H  
ATOM   3937  CA  HD2   253      42.310  28.826  44.632  1.00  0.00           C  
ATOM   3938  HA  HD2   253      42.348  28.054  45.400  1.00  0.00           H  
ATOM   3939  CB  HD2   253      40.980  29.500  45.011  1.00  0.00           C  
ATOM   3940  HB2 HD2   253      40.118  28.860  45.202  1.00  0.00           H  
ATOM   3941  HB3 HD2   253      41.058  29.821  46.050  1.00  0.00           H  
ATOM   3942  CG  HD2   253      40.669  30.733  44.128  1.00  0.00           C  
ATOM   3943  ND1 HD2   253      41.602  31.694  43.751  1.00  0.00           N  
ATOM   3944  HD1 HD2   253      42.540  31.794  44.113  1.00  0.00           H  
ATOM   3945  CE1 HD2   253      41.074  32.551  42.881  1.00  0.00           C  
ATOM   3946  HE1 HD2   253      41.469  33.447  42.426  1.00  0.00           H  
ATOM   3947  NE2 HD2   253      39.797  32.108  42.644  1.00  0.00           N  
ATOM   3948  CD2 HD2   253      39.488  31.007  43.476  1.00  0.00           C  
ATOM   3949  HD2 HD2   253      38.571  30.447  43.588  1.00  0.00           H  
ATOM   3950  C   HD2   253      42.017  28.205  43.279  1.00  0.00           C  
ATOM   3951  O   HD2   253      42.601  28.585  42.302  1.00  0.00           O  
ATOM   3952  N   GLY   254      41.141  27.165  43.202  1.00  0.00           N  
ATOM   3953  H   GLY   254      40.747  26.818  44.065  1.00  0.00           H  
ATOM   3954  CA  GLY   254      40.717  26.559  41.897  1.00  0.00           C  
ATOM   3955  HA2 GLY   254      40.242  27.334  41.295  1.00  0.00           H  
ATOM   3956  HA3 GLY   254      41.548  26.135  41.333  1.00  0.00           H  
ATOM   3957  C   GLY   254      39.629  25.483  42.149  1.00  0.00           C  
ATOM   3958  O   GLY   254      39.407  25.153  43.287  1.00  0.00           O  
ATOM   3959  N   VAL   255      39.065  24.971  41.067  1.00  0.00           N  
ATOM   3960  H   VAL   255      39.447  25.347  40.210  1.00  0.00           H  
ATOM   3961  CA  VAL   255      37.990  23.965  41.169  1.00  0.00           C  
ATOM   3962  HA  VAL   255      37.753  23.905  42.231  1.00  0.00           H  
ATOM   3963  CB  VAL   255      36.711  24.354  40.420  1.00  0.00           C  
ATOM   3964  HB  VAL   255      36.866  24.530  39.356  1.00  0.00           H  
ATOM   3965  CG1 VAL   255      35.476  23.417  40.629  1.00  0.00           C  
ATOM   3966 HG11 VAL   255      35.202  23.371  41.683  1.00  0.00           H  
ATOM   3967 HG12 VAL   255      34.617  23.655  40.002  1.00  0.00           H  
ATOM   3968 HG13 VAL   255      35.710  22.385  40.367  1.00  0.00           H  
ATOM   3969  CG2 VAL   255      36.230  25.625  41.012  1.00  0.00           C  
ATOM   3970 HG21 VAL   255      36.977  26.391  40.803  1.00  0.00           H  
ATOM   3971 HG22 VAL   255      35.344  25.985  40.489  1.00  0.00           H  
ATOM   3972 HG23 VAL   255      36.086  25.592  42.092  1.00  0.00           H  
ATOM   3973  C   VAL   255      38.402  22.499  40.674  1.00  0.00           C  
ATOM   3974  O   VAL   255      39.180  22.443  39.705  1.00  0.00           O  
ATOM   3975  N   VAL   256      38.049  21.456  41.453  1.00  0.00           N  
ATOM   3976  H   VAL   256      37.522  21.744  42.265  1.00  0.00           H  
ATOM   3977  CA  VAL   256      38.449  19.977  41.311  1.00  0.00           C  
ATOM   3978  HA  VAL   256      39.529  19.830  41.332  1.00  0.00           H  
ATOM   3979  CB  VAL   256      37.870  19.285  42.569  1.00  0.00           C  
ATOM   3980  HB  VAL   256      38.200  19.878  43.421  1.00  0.00           H  
ATOM   3981  CG1 VAL   256      36.353  19.202  42.540  1.00  0.00           C  
ATOM   3982 HG11 VAL   256      35.780  20.076  42.232  1.00  0.00           H  
ATOM   3983 HG12 VAL   256      36.126  18.441  41.794  1.00  0.00           H  
ATOM   3984 HG13 VAL   256      35.968  19.056  43.549  1.00  0.00           H  
ATOM   3985  CG2 VAL   256      38.412  17.768  42.679  1.00  0.00           C  
ATOM   3986 HG21 VAL   256      37.977  17.316  43.570  1.00  0.00           H  
ATOM   3987 HG22 VAL   256      38.099  17.208  41.798  1.00  0.00           H  
ATOM   3988 HG23 VAL   256      39.496  17.659  42.723  1.00  0.00           H  
ATOM   3989  C   VAL   256      37.789  19.374  40.044  1.00  0.00           C  
ATOM   3990  O   VAL   256      36.829  19.951  39.543  1.00  0.00           O  
ATOM   3991  N   SER   257      38.260  18.204  39.610  1.00  0.00           N  
ATOM   3992  H   SER   257      39.167  17.934  39.963  1.00  0.00           H  
ATOM   3993  CA  SER   257      37.563  17.350  38.611  1.00  0.00           C  
ATOM   3994  HA  SER   257      37.312  17.936  37.726  1.00  0.00           H  
ATOM   3995  CB  SER   257      38.401  16.211  38.118  1.00  0.00           C  
ATOM   3996  HB2 SER   257      39.367  16.614  37.813  1.00  0.00           H  
ATOM   3997  HB3 SER   257      38.551  15.554  38.975  1.00  0.00           H  
ATOM   3998  OG  SER   257      37.691  15.599  37.071  1.00  0.00           O  
ATOM   3999  HG  SER   257      38.176  15.833  36.276  1.00  0.00           H  
ATOM   4000  C   SER   257      36.310  16.813  39.196  1.00  0.00           C  
ATOM   4001  O   SER   257      36.378  15.833  40.016  1.00  0.00           O  
ATOM   4002  N   THR   258      35.188  17.425  39.058  1.00  0.00           N  
ATOM   4003  H   THR   258      35.195  18.203  38.414  1.00  0.00           H  
ATOM   4004  CA  THR   258      33.985  17.082  39.957  1.00  0.00           C  
ATOM   4005  HA  THR   258      34.449  16.946  40.934  1.00  0.00           H  
ATOM   4006  CB  THR   258      32.943  18.258  39.927  1.00  0.00           C  
ATOM   4007  HB  THR   258      32.396  18.248  38.984  1.00  0.00           H  
ATOM   4008  CG2 THR   258      31.872  18.081  40.984  1.00  0.00           C  
ATOM   4009 HG21 THR   258      31.214  18.950  40.973  1.00  0.00           H  
ATOM   4010 HG22 THR   258      31.353  17.122  40.997  1.00  0.00           H  
ATOM   4011 HG23 THR   258      32.249  18.251  41.993  1.00  0.00           H  
ATOM   4012  OG1 THR   258      33.562  19.517  40.060  1.00  0.00           O  
ATOM   4013  HG1 THR   258      33.925  19.671  39.185  1.00  0.00           H  
ATOM   4014  C   THR   258      33.467  15.713  39.500  1.00  0.00           C  
ATOM   4015  O   THR   258      33.547  15.322  38.356  1.00  0.00           O  
ATOM   4016  N   GLU   259      32.749  14.975  40.339  1.00  0.00           N  
ATOM   4017  H   GLU   259      32.671  15.385  41.259  1.00  0.00           H  
ATOM   4018  CA  GLU   259      31.981  13.798  40.076  1.00  0.00           C  
ATOM   4019  HA  GLU   259      31.824  13.638  39.010  1.00  0.00           H  
ATOM   4020  CB  GLU   259      32.629  12.544  40.664  1.00  0.00           C  
ATOM   4021  HB2 GLU   259      33.719  12.514  40.660  1.00  0.00           H  
ATOM   4022  HB3 GLU   259      32.414  12.477  41.730  1.00  0.00           H  
ATOM   4023  CG  GLU   259      32.158  11.235  40.075  1.00  0.00           C  
ATOM   4024  HG2 GLU   259      31.089  11.136  40.265  1.00  0.00           H  
ATOM   4025  HG3 GLU   259      32.408  11.315  39.017  1.00  0.00           H  
ATOM   4026  CD  GLU   259      32.909  10.006  40.570  1.00  0.00           C  
ATOM   4027  OE1 GLU   259      32.526   8.859  40.183  1.00  0.00           O  
ATOM   4028  OE2 GLU   259      33.856  10.206  41.358  1.00  0.00           O  
ATOM   4029  C   GLU   259      30.581  14.125  40.720  1.00  0.00           C  
ATOM   4030  O   GLU   259      30.477  14.745  41.847  1.00  0.00           O  
ATOM   4031  N   ARG   260      29.484  13.733  40.124  1.00  0.00           N  
ATOM   4032  H   ARG   260      29.704  13.199  39.296  1.00  0.00           H  
ATOM   4033  CA  ARG   260      28.113  13.872  40.636  1.00  0.00           C  
ATOM   4034  HA  ARG   260      28.140  14.191  41.678  1.00  0.00           H  
ATOM   4035  CB  ARG   260      27.452  14.990  39.748  1.00  0.00           C  
ATOM   4036  HB2 ARG   260      27.230  14.557  38.773  1.00  0.00           H  
ATOM   4037  HB3 ARG   260      26.480  15.365  40.066  1.00  0.00           H  
ATOM   4038  CG  ARG   260      28.179  16.389  39.787  1.00  0.00           C  
ATOM   4039  HG2 ARG   260      29.195  16.379  39.391  1.00  0.00           H  
ATOM   4040  HG3 ARG   260      27.692  17.050  39.070  1.00  0.00           H  
ATOM   4041  CD  ARG   260      28.098  16.982  41.189  1.00  0.00           C  
ATOM   4042  HD2 ARG   260      28.125  16.186  41.934  1.00  0.00           H  
ATOM   4043  HD3 ARG   260      28.990  17.602  41.272  1.00  0.00           H  
ATOM   4044  NE  ARG   260      26.958  17.828  41.289  1.00  0.00           N  
ATOM   4045  HE  ARG   260      26.480  17.877  40.401  1.00  0.00           H  
ATOM   4046  CZ  ARG   260      26.490  18.615  42.300  1.00  0.00           C  
ATOM   4047  NH1 ARG   260      27.117  18.674  43.520  1.00  0.00           N  
ATOM   4048 HH11 ARG   260      27.963  18.129  43.611  1.00  0.00           H  
ATOM   4049 HH12 ARG   260      26.635  19.054  44.322  1.00  0.00           H  
ATOM   4050  NH2 ARG   260      25.350  19.093  42.148  1.00  0.00           N  
ATOM   4051 HH21 ARG   260      24.800  18.884  41.327  1.00  0.00           H  
ATOM   4052 HH22 ARG   260      24.811  19.600  42.834  1.00  0.00           H  
ATOM   4053  C   ARG   260      27.312  12.572  40.614  1.00  0.00           C  
ATOM   4054  O   ARG   260      27.477  11.580  39.867  1.00  0.00           O  
ATOM   4055  N   ALA   261      26.251  12.581  41.408  1.00  0.00           N  
ATOM   4056  H   ALA   261      25.986  13.505  41.719  1.00  0.00           H  
ATOM   4057  CA  ALA   261      25.298  11.443  41.592  1.00  0.00           C  
ATOM   4058  HA  ALA   261      25.855  10.513  41.710  1.00  0.00           H  
ATOM   4059  CB  ALA   261      24.327  11.905  42.795  1.00  0.00           C  
ATOM   4060  HB1 ALA   261      24.952  11.775  43.679  1.00  0.00           H  
ATOM   4061  HB2 ALA   261      23.918  12.906  42.664  1.00  0.00           H  
ATOM   4062  HB3 ALA   261      23.529  11.181  42.960  1.00  0.00           H  
ATOM   4063  C   ALA   261      24.433  11.189  40.338  1.00  0.00           C  
ATOM   4064  O   ALA   261      24.200  12.016  39.477  1.00  0.00           O  
ATOM   4065  N   PRO   262      23.943   9.969  40.168  1.00  0.00           N  
ATOM   4066  CD  PRO   262      24.234   8.823  41.048  1.00  0.00           C  
ATOM   4067  HD2 PRO   262      23.965   8.981  42.093  1.00  0.00           H  
ATOM   4068  HD3 PRO   262      25.287   8.599  40.876  1.00  0.00           H  
ATOM   4069  CG  PRO   262      23.514   7.662  40.518  1.00  0.00           C  
ATOM   4070  HG2 PRO   262      23.100   7.045  41.316  1.00  0.00           H  
ATOM   4071  HG3 PRO   262      24.235   7.087  39.936  1.00  0.00           H  
ATOM   4072  CB  PRO   262      22.431   8.186  39.585  1.00  0.00           C  
ATOM   4073  HB2 PRO   262      21.555   8.113  40.230  1.00  0.00           H  
ATOM   4074  HB3 PRO   262      22.294   7.562  38.701  1.00  0.00           H  
ATOM   4075  CA  PRO   262      22.864   9.594  39.196  1.00  0.00           C  
ATOM   4076  HA  PRO   262      23.235   9.430  38.184  1.00  0.00           H  
ATOM   4077  C   PRO   262      21.769  10.653  39.081  1.00  0.00           C  
ATOM   4078  O   PRO   262      21.010  10.980  39.939  1.00  0.00           O  
ATOM   4079  N   GLY   263      21.599  11.304  37.895  1.00  0.00           N  
ATOM   4080  H   GLY   263      22.294  11.093  37.193  1.00  0.00           H  
ATOM   4081  CA  GLY   263      20.526  12.196  37.526  1.00  0.00           C  
ATOM   4082  HA2 GLY   263      20.465  12.371  36.452  1.00  0.00           H  
ATOM   4083  HA3 GLY   263      19.591  11.736  37.845  1.00  0.00           H  
ATOM   4084  C   GLY   263      20.616  13.551  38.293  1.00  0.00           C  
ATOM   4085  O   GLY   263      19.558  14.202  38.373  1.00  0.00           O  
ATOM   4086  N   GLN   264      21.782  13.825  38.890  1.00  0.00           N  
ATOM   4087  H   GLN   264      22.564  13.192  38.802  1.00  0.00           H  
ATOM   4088  CA  GLN   264      21.904  15.112  39.585  1.00  0.00           C  
ATOM   4089  HA  GLN   264      20.920  15.471  39.888  1.00  0.00           H  
ATOM   4090  CB  GLN   264      22.836  14.928  40.819  1.00  0.00           C  
ATOM   4091  HB2 GLN   264      22.422  14.123  41.427  1.00  0.00           H  
ATOM   4092  HB3 GLN   264      23.768  14.668  40.317  1.00  0.00           H  
ATOM   4093  CG  GLN   264      23.069  16.139  41.679  1.00  0.00           C  
ATOM   4094  HG2 GLN   264      23.487  16.827  40.945  1.00  0.00           H  
ATOM   4095  HG3 GLN   264      22.082  16.478  41.991  1.00  0.00           H  
ATOM   4096  CD  GLN   264      24.040  15.835  42.754  1.00  0.00           C  
ATOM   4097  OE1 GLN   264      25.125  15.268  42.679  1.00  0.00           O  
ATOM   4098  NE2 GLN   264      23.802  16.423  43.940  1.00  0.00           N  
ATOM   4099 HE21 GLN   264      24.495  16.445  44.674  1.00  0.00           H  
ATOM   4100 HE22 GLN   264      23.141  17.187  43.951  1.00  0.00           H  
ATOM   4101  C   GLN   264      22.428  16.132  38.626  1.00  0.00           C  
ATOM   4102  O   GLN   264      23.322  15.758  37.825  1.00  0.00           O  
ATOM   4103  N   PRO   265      22.079  17.443  38.763  1.00  0.00           N  
ATOM   4104  CD  PRO   265      21.084  17.933  39.696  1.00  0.00           C  
ATOM   4105  HD2 PRO   265      21.623  18.156  40.616  1.00  0.00           H  
ATOM   4106  HD3 PRO   265      20.292  17.249  39.999  1.00  0.00           H  
ATOM   4107  CG  PRO   265      20.538  19.216  39.081  1.00  0.00           C  
ATOM   4108  HG2 PRO   265      20.083  19.963  39.733  1.00  0.00           H  
ATOM   4109  HG3 PRO   265      19.799  18.999  38.310  1.00  0.00           H  
ATOM   4110  CB  PRO   265      21.782  19.726  38.381  1.00  0.00           C  
ATOM   4111  HB2 PRO   265      22.220  20.424  39.094  1.00  0.00           H  
ATOM   4112  HB3 PRO   265      21.513  20.368  37.542  1.00  0.00           H  
ATOM   4113  CA  PRO   265      22.587  18.507  37.948  1.00  0.00           C  
ATOM   4114  HA  PRO   265      22.422  18.262  36.899  1.00  0.00           H  
ATOM   4115  C   PRO   265      24.134  18.721  38.222  1.00  0.00           C  
ATOM   4116  O   PRO   265      24.655  18.404  39.317  1.00  0.00           O  
ATOM   4117  N   ASP   266      24.799  19.382  37.309  1.00  0.00           N  
ATOM   4118  H   ASP   266      24.167  19.617  36.557  1.00  0.00           H  
ATOM   4119  CA  ASP   266      26.135  19.819  37.403  1.00  0.00           C  
ATOM   4120  HA  ASP   266      26.684  18.914  37.664  1.00  0.00           H  
ATOM   4121  CB  ASP   266      26.562  20.408  36.073  1.00  0.00           C  
ATOM   4122  HB2 ASP   266      25.760  20.939  35.562  1.00  0.00           H  
ATOM   4123  HB3 ASP   266      27.351  21.147  36.213  1.00  0.00           H  
ATOM   4124  CG  ASP   266      26.962  19.191  35.205  1.00  0.00           C  
ATOM   4125  OD1 ASP   266      26.210  18.960  34.258  1.00  0.00           O  
ATOM   4126  OD2 ASP   266      27.894  18.391  35.635  1.00  0.00           O  
ATOM   4127  C   ASP   266      26.312  20.868  38.540  1.00  0.00           C  
ATOM   4128  O   ASP   266      25.441  21.590  38.985  1.00  0.00           O  
ATOM   4129  N   ARG   267      27.462  20.755  39.076  1.00  0.00           N  
ATOM   4130  H   ARG   267      28.137  20.117  38.681  1.00  0.00           H  
ATOM   4131  CA  ARG   267      28.058  21.807  39.880  1.00  0.00           C  
ATOM   4132  HA  ARG   267      27.523  21.769  40.828  1.00  0.00           H  
ATOM   4133  CB  ARG   267      29.505  21.469  40.216  1.00  0.00           C  
ATOM   4134  HB2 ARG   267      29.465  20.493  40.699  1.00  0.00           H  
ATOM   4135  HB3 ARG   267      30.110  21.447  39.309  1.00  0.00           H  
ATOM   4136  CG  ARG   267      30.220  22.548  41.083  1.00  0.00           C  
ATOM   4137  HG2 ARG   267      30.066  23.498  40.572  1.00  0.00           H  
ATOM   4138  HG3 ARG   267      29.765  22.644  42.069  1.00  0.00           H  
ATOM   4139  CD  ARG   267      31.726  22.417  41.315  1.00  0.00           C  
ATOM   4140  HD2 ARG   267      31.668  21.426  41.765  1.00  0.00           H  
ATOM   4141  HD3 ARG   267      32.255  22.405  40.362  1.00  0.00           H  
ATOM   4142  NE  ARG   267      32.211  23.368  42.305  1.00  0.00           N  
ATOM   4143  HE  ARG   267      32.339  23.195  43.292  1.00  0.00           H  
ATOM   4144  CZ  ARG   267      32.565  24.612  41.969  1.00  0.00           C  
ATOM   4145  NH1 ARG   267      32.414  25.073  40.754  1.00  0.00           N  
ATOM   4146 HH11 ARG   267      32.158  24.460  39.992  1.00  0.00           H  
ATOM   4147 HH12 ARG   267      32.681  26.039  40.635  1.00  0.00           H  
ATOM   4148  NH2 ARG   267      33.230  25.358  42.870  1.00  0.00           N  
ATOM   4149 HH21 ARG   267      33.171  25.095  43.843  1.00  0.00           H  
ATOM   4150 HH22 ARG   267      33.587  26.261  42.595  1.00  0.00           H  
ATOM   4151  C   ARG   267      27.941  23.198  39.235  1.00  0.00           C  
ATOM   4152  O   ARG   267      28.565  23.537  38.186  1.00  0.00           O  
ATOM   4153  N   THR   268      27.158  24.023  39.947  1.00  0.00           N  
ATOM   4154  H   THR   268      26.794  23.670  40.821  1.00  0.00           H  
ATOM   4155  CA  THR   268      26.750  25.367  39.646  1.00  0.00           C  
ATOM   4156  HA  THR   268      26.837  25.532  38.572  1.00  0.00           H  
ATOM   4157  CB  THR   268      25.249  25.651  39.963  1.00  0.00           C  
ATOM   4158  HB  THR   268      25.069  26.705  39.751  1.00  0.00           H  
ATOM   4159  CG2 THR   268      24.313  24.842  39.103  1.00  0.00           C  
ATOM   4160 HG21 THR   268      23.311  25.271  39.119  1.00  0.00           H  
ATOM   4161 HG22 THR   268      24.619  24.687  38.069  1.00  0.00           H  
ATOM   4162 HG23 THR   268      24.345  23.848  39.549  1.00  0.00           H  
ATOM   4163  OG1 THR   268      24.910  25.393  41.321  1.00  0.00           O  
ATOM   4164  HG1 THR   268      25.014  24.445  41.437  1.00  0.00           H  
ATOM   4165  C   THR   268      27.741  26.334  40.288  1.00  0.00           C  
ATOM   4166  O   THR   268      28.490  25.950  41.168  1.00  0.00           O  
ATOM   4167  N   SER   269      27.822  27.504  39.725  1.00  0.00           N  
ATOM   4168  H   SER   269      27.248  27.647  38.906  1.00  0.00           H  
ATOM   4169  CA  SER   269      28.553  28.646  40.258  1.00  0.00           C  
ATOM   4170  HA  SER   269      28.720  28.672  41.335  1.00  0.00           H  
ATOM   4171  CB  SER   269      29.965  28.595  39.684  1.00  0.00           C  
ATOM   4172  HB2 SER   269      30.563  27.726  39.959  1.00  0.00           H  
ATOM   4173  HB3 SER   269      29.807  28.560  38.606  1.00  0.00           H  
ATOM   4174  OG  SER   269      30.613  29.821  39.847  1.00  0.00           O  
ATOM   4175  HG  SER   269      31.426  29.634  40.322  1.00  0.00           H  
ATOM   4176  C   SER   269      27.824  29.944  39.737  1.00  0.00           C  
ATOM   4177  O   SER   269      27.796  30.180  38.515  1.00  0.00           O  
ATOM   4178  N   TYR   270      27.256  30.841  40.599  1.00  0.00           N  
ATOM   4179  H   TYR   270      27.168  30.635  41.583  1.00  0.00           H  
ATOM   4180  CA  TYR   270      26.659  32.180  40.224  1.00  0.00           C  
ATOM   4181  HA  TYR   270      26.843  32.555  39.217  1.00  0.00           H  
ATOM   4182  CB  TYR   270      25.192  32.181  40.535  1.00  0.00           C  
ATOM   4183  HB2 TYR   270      24.730  31.398  39.934  1.00  0.00           H  
ATOM   4184  HB3 TYR   270      24.948  31.843  41.542  1.00  0.00           H  
ATOM   4185  CG  TYR   270      24.560  33.618  40.412  1.00  0.00           C  
ATOM   4186  CD1 TYR   270      25.085  34.654  39.604  1.00  0.00           C  
ATOM   4187  HD1 TYR   270      25.910  34.377  38.965  1.00  0.00           H  
ATOM   4188  CE1 TYR   270      24.523  35.950  39.598  1.00  0.00           C  
ATOM   4189  HE1 TYR   270      24.855  36.576  38.783  1.00  0.00           H  
ATOM   4190  CZ  TYR   270      23.416  36.251  40.399  1.00  0.00           C  
ATOM   4191  OH  TYR   270      22.765  37.485  40.324  1.00  0.00           O  
ATOM   4192  HH  TYR   270      21.916  37.430  40.769  1.00  0.00           H  
ATOM   4193  CE2 TYR   270      22.883  35.243  41.271  1.00  0.00           C  
ATOM   4194  HE2 TYR   270      22.080  35.472  41.957  1.00  0.00           H  
ATOM   4195  CD2 TYR   270      23.463  33.955  41.278  1.00  0.00           C  
ATOM   4196  HD2 TYR   270      23.242  33.172  41.989  1.00  0.00           H  
ATOM   4197  C   TYR   270      27.472  33.178  41.095  1.00  0.00           C  
ATOM   4198  O   TYR   270      27.277  33.306  42.299  1.00  0.00           O  
ATOM   4199  N   VAL   271      28.458  33.842  40.465  1.00  0.00           N  
ATOM   4200  H   VAL   271      28.460  33.843  39.455  1.00  0.00           H  
ATOM   4201  CA  VAL   271      29.536  34.741  40.919  1.00  0.00           C  
ATOM   4202  HA  VAL   271      29.369  34.895  41.985  1.00  0.00           H  
ATOM   4203  CB  VAL   271      30.939  34.108  40.718  1.00  0.00           C  
ATOM   4204  HB  VAL   271      31.131  33.413  41.536  1.00  0.00           H  
ATOM   4205  CG1 VAL   271      31.122  33.234  39.434  1.00  0.00           C  
ATOM   4206 HG11 VAL   271      30.185  32.698  39.285  1.00  0.00           H  
ATOM   4207 HG12 VAL   271      31.296  33.897  38.586  1.00  0.00           H  
ATOM   4208 HG13 VAL   271      31.856  32.464  39.672  1.00  0.00           H  
ATOM   4209  CG2 VAL   271      32.122  35.065  40.883  1.00  0.00           C  
ATOM   4210 HG21 VAL   271      32.019  35.588  41.834  1.00  0.00           H  
ATOM   4211 HG22 VAL   271      33.019  34.451  40.960  1.00  0.00           H  
ATOM   4212 HG23 VAL   271      32.154  35.850  40.127  1.00  0.00           H  
ATOM   4213  C   VAL   271      29.475  36.164  40.439  1.00  0.00           C  
ATOM   4214  O   VAL   271      29.337  36.490  39.281  1.00  0.00           O  
ATOM   4215  N   THR   272      29.764  37.135  41.405  1.00  0.00           N  
ATOM   4216  H   THR   272      30.148  36.857  42.297  1.00  0.00           H  
ATOM   4217  CA  THR   272      29.924  38.570  41.121  1.00  0.00           C  
ATOM   4218  HA  THR   272      29.610  38.764  40.095  1.00  0.00           H  
ATOM   4219  CB  THR   272      29.068  39.498  42.038  1.00  0.00           C  
ATOM   4220  HB  THR   272      29.506  39.443  43.034  1.00  0.00           H  
ATOM   4221  CG2 THR   272      29.020  40.913  41.618  1.00  0.00           C  
ATOM   4222 HG21 THR   272      29.977  41.396  41.818  1.00  0.00           H  
ATOM   4223 HG22 THR   272      28.813  40.969  40.549  1.00  0.00           H  
ATOM   4224 HG23 THR   272      28.217  41.330  42.226  1.00  0.00           H  
ATOM   4225  OG1 THR   272      27.787  39.014  42.170  1.00  0.00           O  
ATOM   4226  HG1 THR   272      27.815  38.068  42.336  1.00  0.00           H  
ATOM   4227  C   THR   272      31.439  38.922  41.205  1.00  0.00           C  
ATOM   4228  O   THR   272      32.092  38.770  42.197  1.00  0.00           O  
ATOM   4229  N   PHE   273      31.953  39.403  40.097  1.00  0.00           N  
ATOM   4230  H   PHE   273      31.400  39.473  39.255  1.00  0.00           H  
ATOM   4231  CA  PHE   273      33.338  39.933  39.948  1.00  0.00           C  
ATOM   4232  HA  PHE   273      33.905  39.526  40.786  1.00  0.00           H  
ATOM   4233  CB  PHE   273      33.976  39.462  38.651  1.00  0.00           C  
ATOM   4234  HB2 PHE   273      33.539  39.758  37.697  1.00  0.00           H  
ATOM   4235  HB3 PHE   273      34.928  39.994  38.650  1.00  0.00           H  
ATOM   4236  CG  PHE   273      34.279  37.945  38.572  1.00  0.00           C  
ATOM   4237  CD1 PHE   273      33.565  37.051  37.795  1.00  0.00           C  
ATOM   4238  HD1 PHE   273      32.747  37.431  37.202  1.00  0.00           H  
ATOM   4239  CE1 PHE   273      33.809  35.720  37.733  1.00  0.00           C  
ATOM   4240  HE1 PHE   273      33.236  35.042  37.117  1.00  0.00           H  
ATOM   4241  CZ  PHE   273      34.740  35.203  38.590  1.00  0.00           C  
ATOM   4242  HZ  PHE   273      35.057  34.174  38.508  1.00  0.00           H  
ATOM   4243  CE2 PHE   273      35.541  36.037  39.421  1.00  0.00           C  
ATOM   4244  HE2 PHE   273      36.349  35.514  39.913  1.00  0.00           H  
ATOM   4245  CD2 PHE   273      35.307  37.427  39.395  1.00  0.00           C  
ATOM   4246  HD2 PHE   273      35.856  38.053  40.083  1.00  0.00           H  
ATOM   4247  C   PHE   273      33.332  41.419  39.982  1.00  0.00           C  
ATOM   4248  O   PHE   273      32.525  42.041  39.239  1.00  0.00           O  
ATOM   4249  N   LEU   274      34.182  41.951  40.896  1.00  0.00           N  
ATOM   4250  H   LEU   274      34.546  41.301  41.578  1.00  0.00           H  
ATOM   4251  CA  LEU   274      34.312  43.445  40.951  1.00  0.00           C  
ATOM   4252  HA  LEU   274      33.598  43.786  40.201  1.00  0.00           H  
ATOM   4253  CB  LEU   274      33.919  43.900  42.355  1.00  0.00           C  
ATOM   4254  HB2 LEU   274      34.567  43.385  43.064  1.00  0.00           H  
ATOM   4255  HB3 LEU   274      34.065  44.980  42.361  1.00  0.00           H  
ATOM   4256  CG  LEU   274      32.449  43.628  42.766  1.00  0.00           C  
ATOM   4257  HG  LEU   274      32.153  42.579  42.763  1.00  0.00           H  
ATOM   4258  CD1 LEU   274      32.403  44.179  44.237  1.00  0.00           C  
ATOM   4259 HD11 LEU   274      31.602  43.578  44.668  1.00  0.00           H  
ATOM   4260 HD12 LEU   274      33.338  43.962  44.752  1.00  0.00           H  
ATOM   4261 HD13 LEU   274      32.106  45.228  44.264  1.00  0.00           H  
ATOM   4262  CD2 LEU   274      31.461  44.531  41.946  1.00  0.00           C  
ATOM   4263 HD21 LEU   274      31.737  45.585  41.977  1.00  0.00           H  
ATOM   4264 HD22 LEU   274      31.383  44.394  40.867  1.00  0.00           H  
ATOM   4265 HD23 LEU   274      30.443  44.486  42.334  1.00  0.00           H  
ATOM   4266  C   LEU   274      35.696  43.901  40.492  1.00  0.00           C  
ATOM   4267  O   LEU   274      36.749  43.559  41.132  1.00  0.00           O  
ATOM   4268  N   ASP   275      35.741  44.526  39.282  1.00  0.00           N  
ATOM   4269  H   ASP   275      34.910  44.719  38.741  1.00  0.00           H  
ATOM   4270  CA  ASP   275      36.984  44.974  38.650  1.00  0.00           C  
ATOM   4271  HA  ASP   275      37.851  44.630  39.214  1.00  0.00           H  
ATOM   4272  CB  ASP   275      37.274  44.460  37.291  1.00  0.00           C  
ATOM   4273  HB2 ASP   275      36.523  44.923  36.651  1.00  0.00           H  
ATOM   4274  HB3 ASP   275      38.282  44.727  36.971  1.00  0.00           H  
ATOM   4275  CG  ASP   275      37.155  42.945  37.298  1.00  0.00           C  
ATOM   4276  OD1 ASP   275      37.917  42.145  37.898  1.00  0.00           O  
ATOM   4277  OD2 ASP   275      36.164  42.409  36.676  1.00  0.00           O  
ATOM   4278  C   ASP   275      37.049  46.534  38.732  1.00  0.00           C  
ATOM   4279  O   ASP   275      36.104  47.172  39.097  1.00  0.00           O  
ATOM   4280  N   SER   276      38.230  47.031  38.352  1.00  0.00           N  
ATOM   4281  H   SER   276      38.964  46.416  38.031  1.00  0.00           H  
ATOM   4282  CA  SER   276      38.338  48.513  38.208  1.00  0.00           C  
ATOM   4283  HA  SER   276      37.916  48.976  39.100  1.00  0.00           H  
ATOM   4284  CB  SER   276      39.847  48.865  38.054  1.00  0.00           C  
ATOM   4285  HB2 SER   276      40.272  48.280  37.238  1.00  0.00           H  
ATOM   4286  HB3 SER   276      39.993  49.892  37.717  1.00  0.00           H  
ATOM   4287  OG  SER   276      40.655  48.612  39.256  1.00  0.00           O  
ATOM   4288  HG  SER   276      41.212  49.388  39.352  1.00  0.00           H  
ATOM   4289  C   SER   276      37.643  48.876  36.909  1.00  0.00           C  
ATOM   4290  O   SER   276      37.487  48.040  36.018  1.00  0.00           O  
ATOM   4291  N   ASP   277      37.249  50.190  36.802  1.00  0.00           N  
ATOM   4292  H   ASP   277      37.296  50.798  37.607  1.00  0.00           H  
ATOM   4293  CA  ASP   277      36.845  50.781  35.532  1.00  0.00           C  
ATOM   4294  HA  ASP   277      36.085  50.128  35.104  1.00  0.00           H  
ATOM   4295  CB  ASP   277      36.207  52.178  35.628  1.00  0.00           C  
ATOM   4296  HB2 ASP   277      35.189  51.962  35.951  1.00  0.00           H  
ATOM   4297  HB3 ASP   277      36.552  52.877  36.389  1.00  0.00           H  
ATOM   4298  CG  ASP   277      36.042  52.705  34.133  1.00  0.00           C  
ATOM   4299  OD1 ASP   277      36.821  53.645  33.818  1.00  0.00           O  
ATOM   4300  OD2 ASP   277      35.370  52.102  33.267  1.00  0.00           O  
ATOM   4301  C   ASP   277      38.040  50.741  34.570  1.00  0.00           C  
ATOM   4302  O   ASP   277      39.193  50.808  35.035  1.00  0.00           O  
ATOM   4303  N   LEU   278      37.873  50.640  33.273  1.00  0.00           N  
ATOM   4304  H   LEU   278      36.890  50.589  33.048  1.00  0.00           H  
ATOM   4305  CA  LEU   278      38.912  50.408  32.231  1.00  0.00           C  
ATOM   4306  HA  LEU   278      39.553  49.560  32.472  1.00  0.00           H  
ATOM   4307  CB  LEU   278      38.171  50.133  30.862  1.00  0.00           C  
ATOM   4308  HB2 LEU   278      37.462  50.920  30.606  1.00  0.00           H  
ATOM   4309  HB3 LEU   278      38.897  50.153  30.049  1.00  0.00           H  
ATOM   4310  CG  LEU   278      37.469  48.800  30.946  1.00  0.00           C  
ATOM   4311  HG  LEU   278      36.875  48.740  31.858  1.00  0.00           H  
ATOM   4312  CD1 LEU   278      36.615  48.562  29.692  1.00  0.00           C  
ATOM   4313 HD11 LEU   278      36.203  49.499  29.320  1.00  0.00           H  
ATOM   4314 HD12 LEU   278      37.288  48.366  28.857  1.00  0.00           H  
ATOM   4315 HD13 LEU   278      35.751  47.912  29.829  1.00  0.00           H  
ATOM   4316  CD2 LEU   278      38.440  47.573  31.085  1.00  0.00           C  
ATOM   4317 HD21 LEU   278      38.933  47.703  32.048  1.00  0.00           H  
ATOM   4318 HD22 LEU   278      37.791  46.699  31.026  1.00  0.00           H  
ATOM   4319 HD23 LEU   278      39.165  47.603  30.271  1.00  0.00           H  
ATOM   4320  C   LEU   278      39.863  51.560  32.108  1.00  0.00           C  
ATOM   4321  O   LEU   278      40.993  51.402  31.681  1.00  0.00           O  
ATOM   4322  N   THR   279      39.391  52.786  32.471  1.00  0.00           N  
ATOM   4323  H   THR   279      38.467  52.818  32.877  1.00  0.00           H  
ATOM   4324  CA  THR   279      40.090  54.080  32.589  1.00  0.00           C  
ATOM   4325  HA  THR   279      40.758  54.176  31.733  1.00  0.00           H  
ATOM   4326  CB  THR   279      39.106  55.261  32.517  1.00  0.00           C  
ATOM   4327  HB  THR   279      38.814  55.471  33.546  1.00  0.00           H  
ATOM   4328  CG2 THR   279      39.667  56.446  31.846  1.00  0.00           C  
ATOM   4329 HG21 THR   279      39.777  56.379  30.764  1.00  0.00           H  
ATOM   4330 HG22 THR   279      38.908  57.226  31.915  1.00  0.00           H  
ATOM   4331 HG23 THR   279      40.559  56.879  32.299  1.00  0.00           H  
ATOM   4332  OG1 THR   279      37.900  54.910  31.847  1.00  0.00           O  
ATOM   4333  HG1 THR   279      37.482  54.447  32.576  1.00  0.00           H  
ATOM   4334  C   THR   279      40.857  54.102  33.880  1.00  0.00           C  
ATOM   4335  O   THR   279      41.718  54.995  34.031  1.00  0.00           O  
ATOM   4336  N   GLY   280      40.635  53.232  34.853  1.00  0.00           N  
ATOM   4337  H   GLY   280      39.963  52.519  34.610  1.00  0.00           H  
ATOM   4338  CA  GLY   280      41.536  53.177  36.042  1.00  0.00           C  
ATOM   4339  HA2 GLY   280      41.506  54.164  36.502  1.00  0.00           H  
ATOM   4340  HA3 GLY   280      41.059  52.522  36.771  1.00  0.00           H  
ATOM   4341  C   GLY   280      42.974  52.645  35.840  1.00  0.00           C  
ATOM   4342  O   GLY   280      43.264  52.123  34.796  1.00  0.00           O  
ATOM   4343  N   THR   281      43.873  52.811  36.836  1.00  0.00           N  
ATOM   4344  H   THR   281      43.562  53.249  37.691  1.00  0.00           H  
ATOM   4345  CA  THR   281      45.277  52.456  36.824  1.00  0.00           C  
ATOM   4346  HA  THR   281      45.468  51.932  35.887  1.00  0.00           H  
ATOM   4347  CB  THR   281      46.183  53.730  36.836  1.00  0.00           C  
ATOM   4348  HB  THR   281      45.743  54.366  37.604  1.00  0.00           H  
ATOM   4349  CG2 THR   281      47.654  53.437  37.167  1.00  0.00           C  
ATOM   4350 HG21 THR   281      47.752  53.299  38.243  1.00  0.00           H  
ATOM   4351 HG22 THR   281      48.013  52.582  36.594  1.00  0.00           H  
ATOM   4352 HG23 THR   281      48.253  54.323  36.956  1.00  0.00           H  
ATOM   4353  OG1 THR   281      46.131  54.310  35.549  1.00  0.00           O  
ATOM   4354  HG1 THR   281      45.295  54.772  35.453  1.00  0.00           H  
ATOM   4355  C   THR   281      45.589  51.628  38.080  1.00  0.00           C  
ATOM   4356  O   THR   281      44.885  51.747  39.101  1.00  0.00           O  
ATOM   4357  N   VAL   282      46.485  50.620  38.007  1.00  0.00           N  
ATOM   4358  H   VAL   282      46.897  50.418  37.108  1.00  0.00           H  
ATOM   4359  CA  VAL   282      46.935  49.786  39.129  1.00  0.00           C  
ATOM   4360  HA  VAL   282      46.033  49.553  39.695  1.00  0.00           H  
ATOM   4361  CB  VAL   282      47.668  48.513  38.624  1.00  0.00           C  
ATOM   4362  HB  VAL   282      48.490  48.811  37.973  1.00  0.00           H  
ATOM   4363  CG1 VAL   282      48.361  47.696  39.725  1.00  0.00           C  
ATOM   4364 HG11 VAL   282      49.085  48.278  40.296  1.00  0.00           H  
ATOM   4365 HG12 VAL   282      47.538  47.439  40.392  1.00  0.00           H  
ATOM   4366 HG13 VAL   282      48.836  46.834  39.257  1.00  0.00           H  
ATOM   4367  CG2 VAL   282      46.787  47.628  37.767  1.00  0.00           C  
ATOM   4368 HG21 VAL   282      46.520  48.119  36.832  1.00  0.00           H  
ATOM   4369 HG22 VAL   282      47.314  46.709  37.512  1.00  0.00           H  
ATOM   4370 HG23 VAL   282      45.819  47.515  38.256  1.00  0.00           H  
ATOM   4371  C   VAL   282      47.886  50.640  40.087  1.00  0.00           C  
ATOM   4372  O   VAL   282      48.664  51.386  39.493  1.00  0.00           O  
ATOM   4373  N   TYR   283      47.942  50.440  41.402  1.00  0.00           N  
ATOM   4374  H   TYR   283      47.257  49.911  41.923  1.00  0.00           H  
ATOM   4375  CA  TYR   283      48.922  51.215  42.174  1.00  0.00           C  
ATOM   4376  HA  TYR   283      49.701  51.794  41.678  1.00  0.00           H  
ATOM   4377  CB  TYR   283      48.236  52.334  42.986  1.00  0.00           C  
ATOM   4378  HB2 TYR   283      47.502  51.951  43.695  1.00  0.00           H  
ATOM   4379  HB3 TYR   283      48.913  52.734  43.741  1.00  0.00           H  
ATOM   4380  CG  TYR   283      47.608  53.448  42.187  1.00  0.00           C  
ATOM   4381  CD1 TYR   283      46.467  53.235  41.400  1.00  0.00           C  
ATOM   4382  HD1 TYR   283      45.995  52.264  41.421  1.00  0.00           H  
ATOM   4383  CE1 TYR   283      45.947  54.352  40.654  1.00  0.00           C  
ATOM   4384  HE1 TYR   283      45.050  54.226  40.067  1.00  0.00           H  
ATOM   4385  CZ  TYR   283      46.684  55.541  40.651  1.00  0.00           C  
ATOM   4386  OH  TYR   283      46.328  56.572  39.890  1.00  0.00           O  
ATOM   4387  HH  TYR   283      45.683  56.201  39.283  1.00  0.00           H  
ATOM   4388  CE2 TYR   283      47.794  55.706  41.450  1.00  0.00           C  
ATOM   4389  HE2 TYR   283      48.279  56.667  41.360  1.00  0.00           H  
ATOM   4390  CD2 TYR   283      48.342  54.633  42.171  1.00  0.00           C  
ATOM   4391  HD2 TYR   283      49.258  54.860  42.696  1.00  0.00           H  
ATOM   4392  C   TYR   283      49.528  50.199  43.150  1.00  0.00           C  
ATOM   4393  O   TYR   283      48.900  49.196  43.614  1.00  0.00           O  
ATOM   4394  N   ARG   284      50.723  50.504  43.629  1.00  0.00           N  
ATOM   4395  H   ARG   284      51.199  51.284  43.199  1.00  0.00           H  
ATOM   4396  CA  ARG   284      51.270  50.047  44.987  1.00  0.00           C  
ATOM   4397  HA  ARG   284      50.600  49.284  45.382  1.00  0.00           H  
ATOM   4398  CB  ARG   284      52.670  49.441  44.687  1.00  0.00           C  
ATOM   4399  HB2 ARG   284      52.574  48.682  43.911  1.00  0.00           H  
ATOM   4400  HB3 ARG   284      53.390  50.181  44.336  1.00  0.00           H  
ATOM   4401  CG  ARG   284      53.324  48.711  45.914  1.00  0.00           C  
ATOM   4402  HG2 ARG   284      53.824  49.480  46.504  1.00  0.00           H  
ATOM   4403  HG3 ARG   284      52.494  48.325  46.505  1.00  0.00           H  
ATOM   4404  CD  ARG   284      54.385  47.652  45.443  1.00  0.00           C  
ATOM   4405  HD2 ARG   284      54.898  47.395  46.370  1.00  0.00           H  
ATOM   4406  HD3 ARG   284      53.953  46.828  44.876  1.00  0.00           H  
ATOM   4407  NE  ARG   284      55.303  48.259  44.487  1.00  0.00           N  
ATOM   4408  HE  ARG   284      55.653  49.169  44.752  1.00  0.00           H  
ATOM   4409  CZ  ARG   284      55.840  47.779  43.410  1.00  0.00           C  
ATOM   4410  NH1 ARG   284      55.677  46.539  42.999  1.00  0.00           N  
ATOM   4411 HH11 ARG   284      55.296  45.799  43.571  1.00  0.00           H  
ATOM   4412 HH12 ARG   284      56.040  46.293  42.089  1.00  0.00           H  
ATOM   4413  NH2 ARG   284      56.530  48.675  42.700  1.00  0.00           N  
ATOM   4414 HH21 ARG   284      56.377  49.667  42.810  1.00  0.00           H  
ATOM   4415 HH22 ARG   284      56.845  48.308  41.814  1.00  0.00           H  
ATOM   4416  C   ARG   284      51.246  51.278  45.965  1.00  0.00           C  
ATOM   4417  O   ARG   284      51.400  52.443  45.530  1.00  0.00           O  
ATOM   4418  N   PHE   285      50.935  51.024  47.224  1.00  0.00           N  
ATOM   4419  H   PHE   285      50.679  50.090  47.512  1.00  0.00           H  
ATOM   4420  CA  PHE   285      51.088  52.061  48.255  1.00  0.00           C  
ATOM   4421  HA  PHE   285      51.108  53.040  47.775  1.00  0.00           H  
ATOM   4422  CB  PHE   285      49.825  52.035  49.087  1.00  0.00           C  
ATOM   4423  HB2 PHE   285      48.983  52.318  48.454  1.00  0.00           H  
ATOM   4424  HB3 PHE   285      49.670  51.001  49.395  1.00  0.00           H  
ATOM   4425  CG  PHE   285      49.859  52.985  50.221  1.00  0.00           C  
ATOM   4426  CD1 PHE   285      49.989  54.407  49.961  1.00  0.00           C  
ATOM   4427  HD1 PHE   285      50.122  54.830  48.977  1.00  0.00           H  
ATOM   4428  CE1 PHE   285      49.983  55.307  51.027  1.00  0.00           C  
ATOM   4429  HE1 PHE   285      49.967  56.381  50.917  1.00  0.00           H  
ATOM   4430  CZ  PHE   285      49.892  54.825  52.304  1.00  0.00           C  
ATOM   4431  HZ  PHE   285      49.720  55.546  53.090  1.00  0.00           H  
ATOM   4432  CE2 PHE   285      49.873  53.457  52.541  1.00  0.00           C  
ATOM   4433  HE2 PHE   285      49.826  53.034  53.534  1.00  0.00           H  
ATOM   4434  CD2 PHE   285      49.771  52.507  51.528  1.00  0.00           C  
ATOM   4435  HD2 PHE   285      49.717  51.457  51.772  1.00  0.00           H  
ATOM   4436  C   PHE   285      52.331  51.992  49.140  1.00  0.00           C  
ATOM   4437  O   PHE   285      52.405  51.282  50.136  1.00  0.00           O  
ATOM   4438  N   GLU   286      53.331  52.794  48.758  1.00  0.00           N  
ATOM   4439  H   GLU   286      53.181  53.463  48.017  1.00  0.00           H  
ATOM   4440  CA  GLU   286      54.628  52.803  49.370  1.00  0.00           C  
ATOM   4441  HA  GLU   286      54.544  52.367  50.365  1.00  0.00           H  
ATOM   4442  CB  GLU   286      55.453  51.845  48.467  1.00  0.00           C  
ATOM   4443  HB2 GLU   286      56.413  51.720  48.967  1.00  0.00           H  
ATOM   4444  HB3 GLU   286      55.051  50.832  48.491  1.00  0.00           H  
ATOM   4445  CG  GLU   286      55.918  52.392  47.088  1.00  0.00           C  
ATOM   4446  HG2 GLU   286      55.066  52.806  46.548  1.00  0.00           H  
ATOM   4447  HG3 GLU   286      56.604  53.227  47.232  1.00  0.00           H  
ATOM   4448  CD  GLU   286      56.559  51.299  46.258  1.00  0.00           C  
ATOM   4449  OE1 GLU   286      57.787  51.186  46.334  1.00  0.00           O  
ATOM   4450  OE2 GLU   286      55.918  50.680  45.420  1.00  0.00           O  
ATOM   4451  C   GLU   286      55.302  54.176  49.701  1.00  0.00           C  
ATOM   4452  O   GLU   286      55.110  55.255  49.062  1.00  0.00           O  
ATOM   4453  N   ASN   287      56.126  54.175  50.744  1.00  0.00           N  
ATOM   4454  H   ASN   287      56.292  53.274  51.168  1.00  0.00           H  
ATOM   4455  CA  ASN   287      56.626  55.373  51.300  1.00  0.00           C  
ATOM   4456  HA  ASN   287      57.029  55.053  52.260  1.00  0.00           H  
ATOM   4457  CB  ASN   287      57.833  55.878  50.612  1.00  0.00           C  
ATOM   4458  HB2 ASN   287      58.466  55.010  50.429  1.00  0.00           H  
ATOM   4459  HB3 ASN   287      57.528  56.321  49.663  1.00  0.00           H  
ATOM   4460  CG  ASN   287      58.707  56.828  51.412  1.00  0.00           C  
ATOM   4461  OD1 ASN   287      59.051  57.889  50.939  1.00  0.00           O  
ATOM   4462  ND2 ASN   287      59.050  56.562  52.614  1.00  0.00           N  
ATOM   4463 HD21 ASN   287      59.306  57.385  53.141  1.00  0.00           H  
ATOM   4464 HD22 ASN   287      58.821  55.724  53.130  1.00  0.00           H  
ATOM   4465  C   ASN   287      55.501  56.345  51.816  1.00  0.00           C  
ATOM   4466  O   ASN   287      55.613  57.550  51.735  1.00  0.00           O  
ATOM   4467  N   GLY   288      54.328  55.825  52.225  1.00  0.00           N  
ATOM   4468  H   GLY   288      54.241  54.819  52.257  1.00  0.00           H  
ATOM   4469  CA  GLY   288      53.183  56.751  52.512  1.00  0.00           C  
ATOM   4470  HA2 GLY   288      52.357  56.198  52.959  1.00  0.00           H  
ATOM   4471  HA3 GLY   288      53.430  57.598  53.152  1.00  0.00           H  
ATOM   4472  C   GLY   288      52.572  57.362  51.176  1.00  0.00           C  
ATOM   4473  O   GLY   288      51.853  58.332  51.220  1.00  0.00           O  
ATOM   4474  N   THR   289      52.902  56.872  49.964  1.00  0.00           N  
ATOM   4475  H   THR   289      53.432  56.014  49.911  1.00  0.00           H  
ATOM   4476  CA  THR   289      52.342  57.427  48.691  1.00  0.00           C  
ATOM   4477  HA  THR   289      51.468  58.022  48.958  1.00  0.00           H  
ATOM   4478  CB  THR   289      53.277  58.293  47.928  1.00  0.00           C  
ATOM   4479  HB  THR   289      52.999  58.660  46.940  1.00  0.00           H  
ATOM   4480  CG2 THR   289      53.520  59.549  48.764  1.00  0.00           C  
ATOM   4481 HG21 THR   289      53.976  59.302  49.722  1.00  0.00           H  
ATOM   4482 HG22 THR   289      54.139  60.098  48.055  1.00  0.00           H  
ATOM   4483 HG23 THR   289      52.551  60.042  48.837  1.00  0.00           H  
ATOM   4484  OG1 THR   289      54.487  57.579  47.763  1.00  0.00           O  
ATOM   4485  HG1 THR   289      54.601  56.894  48.426  1.00  0.00           H  
ATOM   4486  C   THR   289      51.830  56.368  47.771  1.00  0.00           C  
ATOM   4487  O   THR   289      52.465  55.330  47.758  1.00  0.00           O  
ATOM   4488  N   PRO   290      50.679  56.523  47.084  1.00  0.00           N  
ATOM   4489  CD  PRO   290      49.623  57.540  47.164  1.00  0.00           C  
ATOM   4490  HD2 PRO   290      49.809  58.549  46.798  1.00  0.00           H  
ATOM   4491  HD3 PRO   290      49.166  57.579  48.153  1.00  0.00           H  
ATOM   4492  CG  PRO   290      48.447  57.078  46.370  1.00  0.00           C  
ATOM   4493  HG2 PRO   290      47.852  57.857  45.895  1.00  0.00           H  
ATOM   4494  HG3 PRO   290      47.805  56.434  46.972  1.00  0.00           H  
ATOM   4495  CB  PRO   290      49.010  56.147  45.276  1.00  0.00           C  
ATOM   4496  HB2 PRO   290      49.031  56.759  44.374  1.00  0.00           H  
ATOM   4497  HB3 PRO   290      48.358  55.319  44.999  1.00  0.00           H  
ATOM   4498  CA  PRO   290      50.281  55.687  45.870  1.00  0.00           C  
ATOM   4499  HA  PRO   290      50.309  54.634  46.150  1.00  0.00           H  
ATOM   4500  C   PRO   290      51.388  55.905  44.813  1.00  0.00           C  
ATOM   4501  O   PRO   290      51.993  57.024  44.797  1.00  0.00           O  
ATOM   4502  N   ARG   291      51.743  54.842  44.048  1.00  0.00           N  
ATOM   4503  H   ARG   291      51.435  53.906  44.271  1.00  0.00           H  
ATOM   4504  CA  ARG   291      52.698  55.017  42.956  1.00  0.00           C  
ATOM   4505  HA  ARG   291      52.807  56.067  42.686  1.00  0.00           H  
ATOM   4506  CB  ARG   291      54.108  54.464  43.400  1.00  0.00           C  
ATOM   4507  HB2 ARG   291      53.962  53.496  43.879  1.00  0.00           H  
ATOM   4508  HB3 ARG   291      54.736  54.454  42.509  1.00  0.00           H  
ATOM   4509  CG  ARG   291      54.770  55.466  44.345  1.00  0.00           C  
ATOM   4510  HG2 ARG   291      54.601  56.442  43.890  1.00  0.00           H  
ATOM   4511  HG3 ARG   291      54.185  55.537  45.262  1.00  0.00           H  
ATOM   4512  CD  ARG   291      56.249  55.169  44.714  1.00  0.00           C  
ATOM   4513  HD2 ARG   291      56.192  54.181  45.170  1.00  0.00           H  
ATOM   4514  HD3 ARG   291      56.911  55.066  43.854  1.00  0.00           H  
ATOM   4515  NE  ARG   291      56.712  56.135  45.630  1.00  0.00           N  
ATOM   4516  HE  ARG   291      56.220  57.017  45.643  1.00  0.00           H  
ATOM   4517  CZ  ARG   291      57.917  56.168  46.164  1.00  0.00           C  
ATOM   4518  NH1 ARG   291      58.796  55.269  45.934  1.00  0.00           N  
ATOM   4519 HH11 ARG   291      58.496  54.521  45.326  1.00  0.00           H  
ATOM   4520 HH12 ARG   291      59.767  55.386  46.185  1.00  0.00           H  
ATOM   4521  NH2 ARG   291      58.317  57.111  46.956  1.00  0.00           N  
ATOM   4522 HH21 ARG   291      57.715  57.900  47.140  1.00  0.00           H  
ATOM   4523 HH22 ARG   291      59.168  56.979  47.483  1.00  0.00           H  
ATOM   4524  C   ARG   291      52.139  54.237  41.739  1.00  0.00           C  
ATOM   4525  O   ARG   291      51.867  53.014  41.954  1.00  0.00           O  
ATOM   4526  N   PRO   292      51.738  54.807  40.569  1.00  0.00           N  
ATOM   4527  CD  PRO   292      51.820  56.189  40.301  1.00  0.00           C  
ATOM   4528  HD2 PRO   292      52.801  56.526  40.637  1.00  0.00           H  
ATOM   4529  HD3 PRO   292      51.018  56.665  40.866  1.00  0.00           H  
ATOM   4530  CG  PRO   292      51.546  56.307  38.816  1.00  0.00           C  
ATOM   4531  HG2 PRO   292      52.504  56.178  38.312  1.00  0.00           H  
ATOM   4532  HG3 PRO   292      51.083  57.246  38.511  1.00  0.00           H  
ATOM   4533  CB  PRO   292      50.648  55.153  38.512  1.00  0.00           C  
ATOM   4534  HB2 PRO   292      50.732  54.795  37.486  1.00  0.00           H  
ATOM   4535  HB3 PRO   292      49.650  55.474  38.812  1.00  0.00           H  
ATOM   4536  CA  PRO   292      51.107  54.106  39.455  1.00  0.00           C  
ATOM   4537  HA  PRO   292      50.183  53.594  39.722  1.00  0.00           H  
ATOM   4538  C   PRO   292      52.026  53.112  38.809  1.00  0.00           C  
ATOM   4539  O   PRO   292      53.156  53.362  38.341  1.00  0.00           O  
ATOM   4540  N   LEU   293      51.478  51.862  38.628  1.00  0.00           N  
ATOM   4541  H   LEU   293      50.611  51.687  39.116  1.00  0.00           H  
ATOM   4542  CA  LEU   293      52.237  50.785  38.037  1.00  0.00           C  
ATOM   4543  HA  LEU   293      53.298  51.035  38.026  1.00  0.00           H  
ATOM   4544  CB  LEU   293      52.052  49.497  38.759  1.00  0.00           C  
ATOM   4545  HB2 LEU   293      51.033  49.151  38.584  1.00  0.00           H  
ATOM   4546  HB3 LEU   293      52.770  48.833  38.279  1.00  0.00           H  
ATOM   4547  CG  LEU   293      52.343  49.525  40.274  1.00  0.00           C  
ATOM   4548  HG  LEU   293      51.543  50.024  40.820  1.00  0.00           H  
ATOM   4549  CD1 LEU   293      52.449  48.087  40.796  1.00  0.00           C  
ATOM   4550 HD11 LEU   293      53.331  47.530  40.480  1.00  0.00           H  
ATOM   4551 HD12 LEU   293      52.486  48.090  41.885  1.00  0.00           H  
ATOM   4552 HD13 LEU   293      51.512  47.607  40.513  1.00  0.00           H  
ATOM   4553  CD2 LEU   293      53.695  50.085  40.500  1.00  0.00           C  
ATOM   4554 HD21 LEU   293      53.708  51.155  40.291  1.00  0.00           H  
ATOM   4555 HD22 LEU   293      54.087  49.949  41.508  1.00  0.00           H  
ATOM   4556 HD23 LEU   293      54.451  49.622  39.866  1.00  0.00           H  
ATOM   4557  C   LEU   293      52.077  50.579  36.576  1.00  0.00           C  
ATOM   4558  O   LEU   293      53.023  50.416  35.787  1.00  0.00           O  
ATOM   4559  N   GLN   294      50.836  50.393  36.092  1.00  0.00           N  
ATOM   4560  H   GLN   294      50.096  50.550  36.761  1.00  0.00           H  
ATOM   4561  CA  GLN   294      50.399  50.142  34.720  1.00  0.00           C  
ATOM   4562  HA  GLN   294      50.930  50.861  34.097  1.00  0.00           H  
ATOM   4563  CB  GLN   294      50.868  48.647  34.390  1.00  0.00           C  
ATOM   4564  HB2 GLN   294      50.538  48.364  33.391  1.00  0.00           H  
ATOM   4565  HB3 GLN   294      51.952  48.541  34.338  1.00  0.00           H  
ATOM   4566  CG  GLN   294      50.219  47.500  35.189  1.00  0.00           C  
ATOM   4567  HG2 GLN   294      50.482  47.677  36.232  1.00  0.00           H  
ATOM   4568  HG3 GLN   294      49.130  47.554  35.171  1.00  0.00           H  
ATOM   4569  CD  GLN   294      50.653  46.067  34.723  1.00  0.00           C  
ATOM   4570  OE1 GLN   294      50.274  45.114  35.350  1.00  0.00           O  
ATOM   4571  NE2 GLN   294      51.352  45.902  33.676  1.00  0.00           N  
ATOM   4572 HE21 GLN   294      51.761  45.003  33.464  1.00  0.00           H  
ATOM   4573 HE22 GLN   294      51.565  46.638  33.018  1.00  0.00           H  
ATOM   4574  C   GLN   294      48.839  50.264  34.670  1.00  0.00           C  
ATOM   4575  O   GLN   294      48.168  50.331  35.683  1.00  0.00           O  
ATOM   4576  N   SER   295      48.234  50.226  33.503  1.00  0.00           N  
ATOM   4577  H   SER   295      48.797  50.187  32.665  1.00  0.00           H  
ATOM   4578  CA  SER   295      46.777  50.209  33.253  1.00  0.00           C  
ATOM   4579  HA  SER   295      46.257  51.026  33.754  1.00  0.00           H  
ATOM   4580  CB  SER   295      46.505  50.410  31.762  1.00  0.00           C  
ATOM   4581  HB2 SER   295      46.621  51.479  31.579  1.00  0.00           H  
ATOM   4582  HB3 SER   295      47.268  49.931  31.149  1.00  0.00           H  
ATOM   4583  OG  SER   295      45.270  49.850  31.315  1.00  0.00           O  
ATOM   4584  HG  SER   295      45.143  49.888  30.364  1.00  0.00           H  
ATOM   4585  C   SER   295      46.209  48.878  33.808  1.00  0.00           C  
ATOM   4586  O   SER   295      46.728  47.802  33.670  1.00  0.00           O  
ATOM   4587  N   VAL   296      44.995  48.951  34.452  1.00  0.00           N  
ATOM   4588  H   VAL   296      44.564  49.858  34.562  1.00  0.00           H  
ATOM   4589  CA  VAL   296      44.201  47.697  34.888  1.00  0.00           C  
ATOM   4590  HA  VAL   296      44.832  47.141  35.582  1.00  0.00           H  
ATOM   4591  CB  VAL   296      42.943  48.154  35.652  1.00  0.00           C  
ATOM   4592  HB  VAL   296      42.479  47.185  35.833  1.00  0.00           H  
ATOM   4593  CG1 VAL   296      43.238  48.900  36.944  1.00  0.00           C  
ATOM   4594 HG11 VAL   296      42.301  49.221  37.398  1.00  0.00           H  
ATOM   4595 HG12 VAL   296      43.815  48.292  37.641  1.00  0.00           H  
ATOM   4596 HG13 VAL   296      43.885  49.762  36.781  1.00  0.00           H  
ATOM   4597  CG2 VAL   296      41.983  49.018  34.844  1.00  0.00           C  
ATOM   4598 HG21 VAL   296      41.621  48.414  34.013  1.00  0.00           H  
ATOM   4599 HG22 VAL   296      41.108  49.379  35.384  1.00  0.00           H  
ATOM   4600 HG23 VAL   296      42.387  49.926  34.397  1.00  0.00           H  
ATOM   4601  C   VAL   296      43.902  46.813  33.665  1.00  0.00           C  
ATOM   4602  O   VAL   296      43.816  45.611  33.965  1.00  0.00           O  
ATOM   4603  N   ALA   297      43.768  47.379  32.458  1.00  0.00           N  
ATOM   4604  H   ALA   297      43.942  48.371  32.383  1.00  0.00           H  
ATOM   4605  CA  ALA   297      43.465  46.554  31.297  1.00  0.00           C  
ATOM   4606  HA  ALA   297      42.753  45.802  31.636  1.00  0.00           H  
ATOM   4607  CB  ALA   297      42.843  47.309  30.119  1.00  0.00           C  
ATOM   4608  HB1 ALA   297      42.399  46.677  29.350  1.00  0.00           H  
ATOM   4609  HB2 ALA   297      42.170  48.064  30.524  1.00  0.00           H  
ATOM   4610  HB3 ALA   297      43.601  47.901  29.606  1.00  0.00           H  
ATOM   4611  C   ALA   297      44.735  45.747  31.005  1.00  0.00           C  
ATOM   4612  O   ALA   297      44.732  44.594  30.523  1.00  0.00           O  
ATOM   4613  N   GLU   298      45.959  46.192  31.296  1.00  0.00           N  
ATOM   4614  H   GLU   298      45.981  47.128  31.674  1.00  0.00           H  
ATOM   4615  CA  GLU   298      47.158  45.359  31.101  1.00  0.00           C  
ATOM   4616  HA  GLU   298      47.091  44.854  30.138  1.00  0.00           H  
ATOM   4617  CB  GLU   298      48.300  46.402  30.895  1.00  0.00           C  
ATOM   4618  HB2 GLU   298      47.977  47.137  30.158  1.00  0.00           H  
ATOM   4619  HB3 GLU   298      48.525  46.885  31.846  1.00  0.00           H  
ATOM   4620  CG  GLU   298      49.612  45.778  30.361  1.00  0.00           C  
ATOM   4621  HG2 GLU   298      49.897  45.061  31.132  1.00  0.00           H  
ATOM   4622  HG3 GLU   298      49.354  45.301  29.415  1.00  0.00           H  
ATOM   4623  CD  GLU   298      50.679  46.792  30.150  1.00  0.00           C  
ATOM   4624  OE1 GLU   298      51.854  46.610  30.632  1.00  0.00           O  
ATOM   4625  OE2 GLU   298      50.366  47.821  29.549  1.00  0.00           O  
ATOM   4626  C   GLU   298      47.356  44.331  32.204  1.00  0.00           C  
ATOM   4627  O   GLU   298      47.585  43.154  31.864  1.00  0.00           O  
ATOM   4628  N   PHE   299      47.139  44.717  33.488  1.00  0.00           N  
ATOM   4629  H   PHE   299      46.890  45.690  33.599  1.00  0.00           H  
ATOM   4630  CA  PHE   299      47.217  43.871  34.660  1.00  0.00           C  
ATOM   4631  HA  PHE   299      48.268  43.612  34.789  1.00  0.00           H  
ATOM   4632  CB  PHE   299      46.833  44.691  35.822  1.00  0.00           C  
ATOM   4633  HB2 PHE   299      47.501  45.551  35.783  1.00  0.00           H  
ATOM   4634  HB3 PHE   299      45.790  44.932  35.616  1.00  0.00           H  
ATOM   4635  CG  PHE   299      47.060  43.949  37.127  1.00  0.00           C  
ATOM   4636  CD1 PHE   299      48.342  43.888  37.771  1.00  0.00           C  
ATOM   4637  HD1 PHE   299      49.252  44.221  37.295  1.00  0.00           H  
ATOM   4638  CE1 PHE   299      48.412  43.421  39.092  1.00  0.00           C  
ATOM   4639  HE1 PHE   299      49.342  43.269  39.618  1.00  0.00           H  
ATOM   4640  CZ  PHE   299      47.348  42.876  39.804  1.00  0.00           C  
ATOM   4641  HZ  PHE   299      47.376  42.383  40.764  1.00  0.00           H  
ATOM   4642  CE2 PHE   299      46.156  42.908  39.162  1.00  0.00           C  
ATOM   4643  HE2 PHE   299      45.347  42.450  39.712  1.00  0.00           H  
ATOM   4644  CD2 PHE   299      45.972  43.557  37.962  1.00  0.00           C  
ATOM   4645  HD2 PHE   299      44.971  43.687  37.578  1.00  0.00           H  
ATOM   4646  C   PHE   299      46.370  42.644  34.588  1.00  0.00           C  
ATOM   4647  O   PHE   299      46.813  41.551  35.016  1.00  0.00           O  
ATOM   4648  N   ALA   300      45.155  42.762  33.987  1.00  0.00           N  
ATOM   4649  H   ALA   300      44.948  43.705  33.692  1.00  0.00           H  
ATOM   4650  CA  ALA   300      44.201  41.711  33.862  1.00  0.00           C  
ATOM   4651  HA  ALA   300      44.261  41.343  34.886  1.00  0.00           H  
ATOM   4652  CB  ALA   300      42.864  42.303  33.591  1.00  0.00           C  
ATOM   4653  HB1 ALA   300      42.575  42.863  34.480  1.00  0.00           H  
ATOM   4654  HB2 ALA   300      42.816  43.046  32.795  1.00  0.00           H  
ATOM   4655  HB3 ALA   300      42.050  41.588  33.472  1.00  0.00           H  
ATOM   4656  C   ALA   300      44.559  40.620  32.808  1.00  0.00           C  
ATOM   4657  O   ALA   300      44.080  39.440  32.777  1.00  0.00           O  
ATOM   4658  N   GLY   301      45.483  40.944  31.928  1.00  0.00           N  
ATOM   4659  H   GLY   301      45.925  41.834  32.109  1.00  0.00           H  
ATOM   4660  CA  GLY   301      46.162  40.201  30.882  1.00  0.00           C  
ATOM   4661  HA2 GLY   301      45.552  39.507  30.305  1.00  0.00           H  
ATOM   4662  HA3 GLY   301      46.518  40.963  30.188  1.00  0.00           H  
ATOM   4663  C   GLY   301      47.421  39.500  31.347  1.00  0.00           C  
ATOM   4664  O   GLY   301      47.729  38.328  31.069  1.00  0.00           O  
ATOM   4665  N   GLN   302      48.125  40.179  32.273  1.00  0.00           N  
ATOM   4666  H   GLN   302      47.928  41.146  32.486  1.00  0.00           H  
ATOM   4667  CA  GLN   302      49.358  39.592  32.772  1.00  0.00           C  
ATOM   4668  HA  GLN   302      49.817  38.922  32.045  1.00  0.00           H  
ATOM   4669  CB  GLN   302      50.251  40.686  33.304  1.00  0.00           C  
ATOM   4670  HB2 GLN   302      49.735  41.362  33.986  1.00  0.00           H  
ATOM   4671  HB3 GLN   302      51.098  40.275  33.854  1.00  0.00           H  
ATOM   4672  CG  GLN   302      50.765  41.637  32.237  1.00  0.00           C  
ATOM   4673  HG2 GLN   302      49.911  42.092  31.736  1.00  0.00           H  
ATOM   4674  HG3 GLN   302      51.124  42.557  32.699  1.00  0.00           H  
ATOM   4675  CD  GLN   302      51.703  41.064  31.154  1.00  0.00           C  
ATOM   4676  OE1 GLN   302      51.646  39.845  30.890  1.00  0.00           O  
ATOM   4677  NE2 GLN   302      52.671  41.751  30.616  1.00  0.00           N  
ATOM   4678 HE21 GLN   302      53.138  41.229  29.888  1.00  0.00           H  
ATOM   4679 HE22 GLN   302      52.751  42.743  30.789  1.00  0.00           H  
ATOM   4680  C   GLN   302      49.047  38.577  33.922  1.00  0.00           C  
ATOM   4681  O   GLN   302      49.703  37.526  33.978  1.00  0.00           O  
ATOM   4682  N   GLU   303      47.986  38.834  34.714  1.00  0.00           N  
ATOM   4683  H   GLU   303      47.368  39.621  34.580  1.00  0.00           H  
ATOM   4684  CA  GLU   303      47.635  37.886  35.788  1.00  0.00           C  
ATOM   4685  HA  GLU   303      48.547  37.628  36.327  1.00  0.00           H  
ATOM   4686  CB  GLU   303      46.559  38.614  36.700  1.00  0.00           C  
ATOM   4687  HB2 GLU   303      46.945  39.600  36.958  1.00  0.00           H  
ATOM   4688  HB3 GLU   303      45.639  38.719  36.125  1.00  0.00           H  
ATOM   4689  CG  GLU   303      46.169  37.785  37.985  1.00  0.00           C  
ATOM   4690  HG2 GLU   303      45.252  38.211  38.392  1.00  0.00           H  
ATOM   4691  HG3 GLU   303      45.877  36.782  37.673  1.00  0.00           H  
ATOM   4692  CD  GLU   303      47.236  37.781  39.019  1.00  0.00           C  
ATOM   4693  OE1 GLU   303      47.776  38.904  39.311  1.00  0.00           O  
ATOM   4694  OE2 GLU   303      47.689  36.716  39.539  1.00  0.00           O  
ATOM   4695  C   GLU   303      47.074  36.551  35.298  1.00  0.00           C  
ATOM   4696  O   GLU   303      47.232  35.490  35.960  1.00  0.00           O  
ATOM   4697  N   VAL   304      46.428  36.497  34.134  1.00  0.00           N  
ATOM   4698  H   VAL   304      46.270  37.389  33.687  1.00  0.00           H  
ATOM   4699  CA  VAL   304      45.975  35.305  33.456  1.00  0.00           C  
ATOM   4700  HA  VAL   304      45.631  34.583  34.196  1.00  0.00           H  
ATOM   4701  CB  VAL   304      44.748  35.485  32.536  1.00  0.00           C  
ATOM   4702  HB  VAL   304      44.542  34.465  32.210  1.00  0.00           H  
ATOM   4703  CG1 VAL   304      43.619  35.958  33.402  1.00  0.00           C  
ATOM   4704 HG11 VAL   304      42.708  36.097  32.820  1.00  0.00           H  
ATOM   4705 HG12 VAL   304      43.422  35.212  34.171  1.00  0.00           H  
ATOM   4706 HG13 VAL   304      43.832  36.846  33.997  1.00  0.00           H  
ATOM   4707  CG2 VAL   304      44.849  36.479  31.352  1.00  0.00           C  
ATOM   4708 HG21 VAL   304      43.898  36.543  30.822  1.00  0.00           H  
ATOM   4709 HG22 VAL   304      45.088  37.465  31.750  1.00  0.00           H  
ATOM   4710 HG23 VAL   304      45.656  36.307  30.640  1.00  0.00           H  
ATOM   4711  C   VAL   304      47.144  34.687  32.684  1.00  0.00           C  
ATOM   4712  O   VAL   304      47.372  33.462  32.652  1.00  0.00           O  
ATOM   4713  N   GLY   305      48.100  35.483  32.287  1.00  0.00           N  
ATOM   4714  H   GLY   305      47.929  36.478  32.319  1.00  0.00           H  
ATOM   4715  CA  GLY   305      49.238  35.126  31.446  1.00  0.00           C  
ATOM   4716  HA2 GLY   305      48.847  34.755  30.498  1.00  0.00           H  
ATOM   4717  HA3 GLY   305      49.827  36.029  31.292  1.00  0.00           H  
ATOM   4718  C   GLY   305      50.179  34.198  32.070  1.00  0.00           C  
ATOM   4719  O   GLY   305      50.667  33.288  31.446  1.00  0.00           O  
ATOM   4720  N   ARG   306      50.490  34.453  33.378  1.00  0.00           N  
ATOM   4721  H   ARG   306      50.190  35.339  33.760  1.00  0.00           H  
ATOM   4722  CA  ARG   306      51.374  33.543  34.217  1.00  0.00           C  
ATOM   4723  HA  ARG   306      52.362  33.496  33.758  1.00  0.00           H  
ATOM   4724  CB  ARG   306      51.512  34.091  35.701  1.00  0.00           C  
ATOM   4725  HB2 ARG   306      52.249  33.498  36.243  1.00  0.00           H  
ATOM   4726  HB3 ARG   306      51.817  35.135  35.626  1.00  0.00           H  
ATOM   4727  CG  ARG   306      50.253  34.462  36.451  1.00  0.00           C  
ATOM   4728  HG2 ARG   306      49.679  35.129  35.808  1.00  0.00           H  
ATOM   4729  HG3 ARG   306      49.642  33.562  36.525  1.00  0.00           H  
ATOM   4730  CD  ARG   306      50.299  35.082  37.849  1.00  0.00           C  
ATOM   4731  HD2 ARG   306      50.657  36.111  37.830  1.00  0.00           H  
ATOM   4732  HD3 ARG   306      49.296  35.083  38.276  1.00  0.00           H  
ATOM   4733  NE  ARG   306      51.162  34.368  38.749  1.00  0.00           N  
ATOM   4734  HE  ARG   306      52.130  34.637  38.852  1.00  0.00           H  
ATOM   4735  CZ  ARG   306      50.707  33.371  39.561  1.00  0.00           C  
ATOM   4736  NH1 ARG   306      49.465  33.036  39.554  1.00  0.00           N  
ATOM   4737 HH11 ARG   306      48.764  33.387  38.917  1.00  0.00           H  
ATOM   4738 HH12 ARG   306      49.061  32.390  40.217  1.00  0.00           H  
ATOM   4739  NH2 ARG   306      51.566  32.855  40.394  1.00  0.00           N  
ATOM   4740 HH21 ARG   306      52.428  33.305  40.670  1.00  0.00           H  
ATOM   4741 HH22 ARG   306      51.101  32.263  41.068  1.00  0.00           H  
ATOM   4742  C   ARG   306      50.804  32.147  34.321  1.00  0.00           C  
ATOM   4743  O   ARG   306      51.550  31.221  34.622  1.00  0.00           O  
ATOM   4744  N   LEU   307      49.484  32.025  34.109  1.00  0.00           N  
ATOM   4745  H   LEU   307      48.862  32.807  33.959  1.00  0.00           H  
ATOM   4746  CA  LEU   307      48.844  30.688  34.018  1.00  0.00           C  
ATOM   4747  HA  LEU   307      49.339  30.091  34.784  1.00  0.00           H  
ATOM   4748  CB  LEU   307      47.401  30.837  34.445  1.00  0.00           C  
ATOM   4749  HB2 LEU   307      46.927  31.162  33.518  1.00  0.00           H  
ATOM   4750  HB3 LEU   307      47.061  29.807  34.555  1.00  0.00           H  
ATOM   4751  CG  LEU   307      46.875  31.775  35.549  1.00  0.00           C  
ATOM   4752  HG  LEU   307      47.364  32.749  35.564  1.00  0.00           H  
ATOM   4753  CD1 LEU   307      45.379  31.946  35.501  1.00  0.00           C  
ATOM   4754 HD11 LEU   307      44.972  30.951  35.318  1.00  0.00           H  
ATOM   4755 HD12 LEU   307      45.061  32.324  36.473  1.00  0.00           H  
ATOM   4756 HD13 LEU   307      45.147  32.650  34.701  1.00  0.00           H  
ATOM   4757  CD2 LEU   307      47.321  31.091  36.798  1.00  0.00           C  
ATOM   4758 HD21 LEU   307      47.153  31.546  37.774  1.00  0.00           H  
ATOM   4759 HD22 LEU   307      46.926  30.076  36.756  1.00  0.00           H  
ATOM   4760 HD23 LEU   307      48.395  30.916  36.741  1.00  0.00           H  
ATOM   4761  C   LEU   307      49.103  30.032  32.682  1.00  0.00           C  
ATOM   4762  O   LEU   307      49.415  28.829  32.676  1.00  0.00           O  
ATOM   4763  N   TYR   308      49.220  30.809  31.565  1.00  0.00           N  
ATOM   4764  H   TYR   308      49.128  31.807  31.688  1.00  0.00           H  
ATOM   4765  CA  TYR   308      49.705  30.338  30.253  1.00  0.00           C  
ATOM   4766  HA  TYR   308      49.127  29.439  30.040  1.00  0.00           H  
ATOM   4767  CB  TYR   308      49.240  31.322  29.185  1.00  0.00           C  
ATOM   4768  HB2 TYR   308      48.164  31.177  29.089  1.00  0.00           H  
ATOM   4769  HB3 TYR   308      49.368  32.344  29.541  1.00  0.00           H  
ATOM   4770  CG  TYR   308      49.904  31.138  27.858  1.00  0.00           C  
ATOM   4771  CD1 TYR   308      51.155  31.738  27.563  1.00  0.00           C  
ATOM   4772  HD1 TYR   308      51.555  32.409  28.309  1.00  0.00           H  
ATOM   4773  CE1 TYR   308      51.710  31.494  26.298  1.00  0.00           C  
ATOM   4774  HE1 TYR   308      52.637  31.962  26.003  1.00  0.00           H  
ATOM   4775  CZ  TYR   308      51.019  30.678  25.386  1.00  0.00           C  
ATOM   4776  OH  TYR   308      51.510  30.563  24.107  1.00  0.00           O  
ATOM   4777  HH  TYR   308      52.059  31.280  23.781  1.00  0.00           H  
ATOM   4778  CE2 TYR   308      49.891  29.981  25.683  1.00  0.00           C  
ATOM   4779  HE2 TYR   308      49.528  29.224  25.004  1.00  0.00           H  
ATOM   4780  CD2 TYR   308      49.310  30.215  26.916  1.00  0.00           C  
ATOM   4781  HD2 TYR   308      48.395  29.695  27.157  1.00  0.00           H  
ATOM   4782  C   TYR   308      51.256  30.031  30.158  1.00  0.00           C  
ATOM   4783  O   TYR   308      51.701  29.107  29.523  1.00  0.00           O  
ATOM   4784  N   ASP   309      52.015  30.715  30.971  1.00  0.00           N  
ATOM   4785  H   ASP   309      51.471  31.441  31.413  1.00  0.00           H  
ATOM   4786  CA  ASP   309      53.465  30.553  31.140  1.00  0.00           C  
ATOM   4787  HA  ASP   309      53.894  30.516  30.138  1.00  0.00           H  
ATOM   4788  CB  ASP   309      54.135  31.633  31.884  1.00  0.00           C  
ATOM   4789  HB2 ASP   309      54.058  32.581  31.352  1.00  0.00           H  
ATOM   4790  HB3 ASP   309      53.547  31.798  32.786  1.00  0.00           H  
ATOM   4791  CG  ASP   309      55.632  31.487  32.053  1.00  0.00           C  
ATOM   4792  OD1 ASP   309      56.278  30.462  31.641  1.00  0.00           O  
ATOM   4793  OD2 ASP   309      56.370  32.297  32.601  1.00  0.00           O  
ATOM   4794  C   ASP   309      53.781  29.163  31.714  1.00  0.00           C  
ATOM   4795  O   ASP   309      53.511  28.911  32.934  1.00  0.00           O  
ATOM   4796  N   ASP   310      54.342  28.284  30.852  1.00  0.00           N  
ATOM   4797  H   ASP   310      54.496  28.584  29.900  1.00  0.00           H  
ATOM   4798  CA  ASP   310      54.767  26.929  31.223  1.00  0.00           C  
ATOM   4799  HA  ASP   310      53.939  26.356  31.641  1.00  0.00           H  
ATOM   4800  CB  ASP   310      55.193  26.299  29.902  1.00  0.00           C  
ATOM   4801  HB2 ASP   310      56.073  26.866  29.598  1.00  0.00           H  
ATOM   4802  HB3 ASP   310      55.480  25.272  30.129  1.00  0.00           H  
ATOM   4803  CG  ASP   310      54.139  26.313  28.809  1.00  0.00           C  
ATOM   4804  OD1 ASP   310      54.321  27.006  27.733  1.00  0.00           O  
ATOM   4805  OD2 ASP   310      53.093  25.636  29.000  1.00  0.00           O  
ATOM   4806  C   ASP   310      55.835  26.787  32.289  1.00  0.00           C  
ATOM   4807  O   ASP   310      56.256  25.717  32.638  1.00  0.00           O  
ATOM   4808  N   SER   311      56.363  27.954  32.834  1.00  0.00           N  
ATOM   4809  H   SER   311      56.147  28.872  32.474  1.00  0.00           H  
ATOM   4810  CA  SER   311      57.278  27.887  34.043  1.00  0.00           C  
ATOM   4811  HA  SER   311      57.928  27.015  33.962  1.00  0.00           H  
ATOM   4812  CB  SER   311      58.133  29.132  34.015  1.00  0.00           C  
ATOM   4813  HB2 SER   311      58.795  29.188  34.879  1.00  0.00           H  
ATOM   4814  HB3 SER   311      58.715  29.252  33.101  1.00  0.00           H  
ATOM   4815  OG  SER   311      57.380  30.268  34.197  1.00  0.00           O  
ATOM   4816  HG  SER   311      57.031  30.509  33.336  1.00  0.00           H  
ATOM   4817  C   SER   311      56.574  27.625  35.329  1.00  0.00           C  
ATOM   4818  O   SER   311      57.193  27.134  36.317  1.00  0.00           O  
ATOM   4819  N   GLY   312      55.332  28.095  35.490  1.00  0.00           N  
ATOM   4820  H   GLY   312      54.819  28.371  34.664  1.00  0.00           H  
ATOM   4821  CA  GLY   312      54.451  27.732  36.628  1.00  0.00           C  
ATOM   4822  HA2 GLY   312      54.912  28.176  37.511  1.00  0.00           H  
ATOM   4823  HA3 GLY   312      53.423  28.095  36.588  1.00  0.00           H  
ATOM   4824  C   GLY   312      54.358  26.205  36.865  1.00  0.00           C  
ATOM   4825  O   GLY   312      54.647  25.438  35.978  1.00  0.00           O  
ATOM   4826  N   ALA   313      53.800  25.892  38.095  1.00  0.00           N  
ATOM   4827  H   ALA   313      53.723  26.656  38.751  1.00  0.00           H  
ATOM   4828  CA  ALA   313      53.720  24.504  38.614  1.00  0.00           C  
ATOM   4829  HA  ALA   313      54.589  23.879  38.413  1.00  0.00           H  
ATOM   4830  CB  ALA   313      53.584  24.603  40.171  1.00  0.00           C  
ATOM   4831  HB1 ALA   313      54.524  25.034  40.514  1.00  0.00           H  
ATOM   4832  HB2 ALA   313      52.769  25.231  40.530  1.00  0.00           H  
ATOM   4833  HB3 ALA   313      53.465  23.576  40.516  1.00  0.00           H  
ATOM   4834  C   ALA   313      52.551  23.801  37.996  1.00  0.00           C  
ATOM   4835  O   ALA   313      52.313  22.709  38.518  1.00  0.00           O  
ATOM   4836  N   LEU   314      51.805  24.349  36.966  1.00  0.00           N  
ATOM   4837  H   LEU   314      52.120  25.229  36.582  1.00  0.00           H  
ATOM   4838  CA  LEU   314      50.547  23.721  36.445  1.00  0.00           C  
ATOM   4839  HA  LEU   314      50.047  23.362  37.345  1.00  0.00           H  
ATOM   4840  CB  LEU   314      49.605  24.875  35.926  1.00  0.00           C  
ATOM   4841  HB2 LEU   314      50.062  25.337  35.051  1.00  0.00           H  
ATOM   4842  HB3 LEU   314      48.766  24.445  35.379  1.00  0.00           H  
ATOM   4843  CG  LEU   314      49.221  26.013  36.821  1.00  0.00           C  
ATOM   4844  HG  LEU   314      50.178  26.276  37.272  1.00  0.00           H  
ATOM   4845  CD1 LEU   314      48.516  27.163  36.135  1.00  0.00           C  
ATOM   4846 HD11 LEU   314      47.693  26.697  35.592  1.00  0.00           H  
ATOM   4847 HD12 LEU   314      48.246  27.784  36.988  1.00  0.00           H  
ATOM   4848 HD13 LEU   314      49.067  27.720  35.377  1.00  0.00           H  
ATOM   4849  CD2 LEU   314      48.366  25.435  37.981  1.00  0.00           C  
ATOM   4850 HD21 LEU   314      47.358  25.233  37.617  1.00  0.00           H  
ATOM   4851 HD22 LEU   314      48.914  24.640  38.487  1.00  0.00           H  
ATOM   4852 HD23 LEU   314      48.466  26.258  38.688  1.00  0.00           H  
ATOM   4853  C   LEU   314      50.835  22.580  35.445  1.00  0.00           C  
ATOM   4854  O   LEU   314      51.698  22.745  34.577  1.00  0.00           O  
ATOM   4855  OXT LEU   314      50.215  21.500  35.573  1.00  0.00           O  
ATOM   4856  C1  SC1   315      37.370  30.366  40.274  1.00  0.00           C  
ATOM   4857  C2  SC1   315      36.034  29.955  40.985  1.00  0.00           C  
ATOM   4858  C3  SC1   315      35.012  29.251  40.110  1.00  0.00           C  
ATOM   4859  C4  SC1   315      33.790  28.698  40.948  1.00  0.00           C  
ATOM   4860  O1  SC1   315      38.176  30.891  40.954  1.00  0.00           O  
ATOM   4861  O2  SC1   315      37.674  29.752  39.214  1.00  0.00           O  
ATOM   4862  O3  SC1   315      33.731  27.569  41.321  1.00  0.00           O  
ATOM   4863  O4  SC1   315      32.756  29.426  41.077  1.00  0.00           O  
ATOM   4864  H1  SC1   315      35.519  30.835  41.389  1.00  0.00           H  
ATOM   4865  H2  SC1   315      36.328  29.326  41.834  1.00  0.00           H  
ATOM   4866  H3  SC1   315      35.548  28.442  39.598  1.00  0.00           H  
ATOM   4867  H4  SC1   315      34.686  29.931  39.314  1.00  0.00           H  
ATOM   4868 FE   FE1   316      38.646  32.616  40.976  1.00  0.00          FE  
ATOM   4869  O1  FO1   317      37.858  32.926  39.615  1.00  0.00           O  
TER    4870      FO1   317 
ATOM   4870  O1  HH1   318      37.035  33.007  42.435  1.00  0.00           O  
ATOM   4871  H1  HH1   318      36.121  33.076  42.763  1.00  0.00           H  
ATOM   4872  H2  HH1   318      37.322  33.906  42.674  1.00  0.00           H  
TER    4873      HH1   318 
ATOM   4873  C1  RC1   319      40.678  33.253  31.539  1.00  0.00           C  
ATOM   4874  C2  RC1   319      40.541  32.481  32.926  1.00  0.00           C  
ATOM   4875  C3  RC1   319      42.582  30.876  32.491  1.00  0.00           C  
ATOM   4876  C4  RC1   319      36.030  30.347  36.372  1.00  0.00           C  
ATOM   4877  C5  RC1   319      35.439  32.749  36.218  1.00  0.00           C  
ATOM   4878  C6  RC1   319      36.643  31.818  36.521  1.00  0.00           C  
ATOM   4879  C7  RC1   319      41.879  31.853  33.441  1.00  0.00           C  
ATOM   4880  C8  RC1   319      37.886  32.010  35.621  1.00  0.00           C  
ATOM   4881  C9  RC1   319      39.514  30.112  35.449  1.00  0.00           C  
ATOM   4882  C10 RC1   319      39.058  31.319  36.302  1.00  0.00           C  
ATOM   4883  C11 RC1   319      41.391  32.309  35.879  1.00  0.00           C  
ATOM   4884  C12 RC1   319      41.766  31.225  34.838  1.00  0.00           C  
ATOM   4885  N1  RC1   319      40.790  30.126  34.950  1.00  0.00           N  
ATOM   4886  N2  RC1   319      40.162  32.314  36.517  1.00  0.00           N  
ATOM   4887  O1  RC1   319      42.117  33.264  36.177  1.00  0.00           O  
ATOM   4888  O2  RC1   319      38.898  29.085  35.163  1.00  0.00           O  
ATOM   4889  H1  RC1   319      40.758  32.448  30.798  1.00  0.00           H  
ATOM   4890  H2  RC1   319      39.766  33.810  31.294  1.00  0.00           H  
ATOM   4891  H3  RC1   319      39.785  31.691  32.845  1.00  0.00           H  
ATOM   4892  H4  RC1   319      40.097  33.175  33.650  1.00  0.00           H  
ATOM   4893  H5  RC1   319      42.078  29.908  32.382  1.00  0.00           H  
ATOM   4894  H6  RC1   319      43.579  30.714  32.917  1.00  0.00           H  
ATOM   4895  H7  RC1   319      42.615  31.186  31.439  1.00  0.00           H  
ATOM   4896  H8  RC1   319      35.760  30.173  35.323  1.00  0.00           H  
ATOM   4897  H9  RC1   319      35.042  30.302  36.846  1.00  0.00           H  
ATOM   4898  H10 RC1   319      36.728  29.553  36.666  1.00  0.00           H  
ATOM   4899  H11 RC1   319      35.213  32.594  35.156  1.00  0.00           H  
ATOM   4900  H12 RC1   319      34.517  32.485  36.750  1.00  0.00           H  
ATOM   4901  H13 RC1   319      42.507  32.739  33.597  1.00  0.00           H  
ATOM   4902  H14 RC1   319      38.018  33.099  35.652  1.00  0.00           H  
ATOM   4903  H15 RC1   319      37.702  31.632  34.608  1.00  0.00           H  
ATOM   4904  H16 RC1   319      42.750  30.845  35.139  1.00  0.00           H  
ATOM   4905  H17 RC1   319      41.065  29.264  34.494  1.00  0.00           H  
ATOM   4906  H18 RC1   319      40.086  32.991  37.267  1.00  0.00           H  
ATOM   4907  H19 RC1   319      38.720  30.939  37.274  1.00  0.00           H  
ATOM   4908  H20 RC1   319      35.712  33.785  36.454  1.00  0.00           H  
ATOM   4909  H21 RC1   319      36.867  32.083  37.562  1.00  0.00           H  
ATOM   4910  H22 RC1   319      41.551  33.917  31.540  1.00  0.00           H  
TER    4911      RC1   319 
ATOM   4911 Na+  Na+   320      36.834  29.562  25.759  1.00  0.00          NA  
TER    4912      Na+   320 
ATOM   4912 Na+  Na+   321      40.832  37.750  70.299  1.00  0.00          NA  
TER    4913      Na+   321 
ATOM   4913 Na+  Na+   322      49.463  19.607  31.614  1.00  0.00          NA  
TER    4914      Na+   322 
ATOM   4914 Na+  Na+   323      50.084  45.841   8.244  1.00  0.00          NA  
TER    4915      Na+   323 
ATOM   4915 Na+  Na+   324      38.942  47.198  16.096  1.00  0.00          NA  
TER    4916      Na+   324 
ATOM   4916 Na+  Na+   325      18.446  16.502  30.387  1.00  0.00          NA  
TER    4917      Na+   325 
ATOM   4917 Na+  Na+   326      48.009  68.906  63.668  1.00  0.00          NA  
TER    4918      Na+   326 
ATOM   4918 Na+  Na+   327      69.439  69.729  65.409  1.00  0.00          NA  
TER    4919      Na+   327 
ATOM   4919  O   WAT   328      51.685  61.784  34.066  1.00  0.00           O  
ATOM   4920  H1  WAT   328      51.325  61.613  34.936  1.00  0.00           H  
ATOM   4921  H2  WAT   328      52.131  62.626  34.153  1.00  0.00           H  
TER    4922      WAT   328 
ATOM   4922  O   WAT   329       1.723  39.017  75.245  1.00  0.00           O  
ATOM   4923  H1  WAT   329       2.523  39.364  75.640  1.00  0.00           H  
ATOM   4924  H2  WAT   329       1.413  39.721  74.674  1.00  0.00           H  
TER    4925      WAT   329 
ATOM   4925  O   WAT   330      66.404  39.820  14.328  1.00  0.00           O  
ATOM   4926  H1  WAT   330      66.594  39.071  14.893  1.00  0.00           H  
ATOM   4927  H2  WAT   330      67.153  40.405  14.446  1.00  0.00           H  
TER    4928      WAT   330 
ATOM   4928  O   WAT   331      17.438   9.313  65.979  1.00  0.00           O  
ATOM   4929  H1  WAT   331      17.975   9.757  65.322  1.00  0.00           H  
ATOM   4930  H2  WAT   331      17.984   9.301  66.765  1.00  0.00           H  
TER    4931      WAT   331 
ATOM   4931  O   WAT   332      40.354  65.348  52.389  1.00  0.00           O  
ATOM   4932  H1  WAT   332      40.237  65.079  51.478  1.00  0.00           H
[truncated: 3,596,829 more chars]
