# Supplementary material for: Three distinct strategies lead to programmable aliphatic C−H oxidation in bicyclomycin biosynthesis
Source: Nat Commun. 2025 May 19;16:4651. doi: 10.1038/s41467-025-58997-8 (PMC12089406; doi:10.1038/s41467-025-58997-8)
Supplement: Supplementary file 5 — Source Data 2 [file 41467_2025_58997_MOESM5_ESM.zip › initial and final configurations for MD/Final MD snapshot of the reactant FeIV-oxo species of WT PaBcmG in complex with 3.pdb]

CRYST1   67.552   73.958   78.677  90.00  90.00  90.00               1
ATOM      1  N   TYR     1      41.414  55.683  52.625  1.00  0.00           N  
ATOM      2  H1  TYR     1      42.136  56.238  52.187  1.00  0.00           H  
ATOM      3  H2  TYR     1      41.444  55.976  53.591  1.00  0.00           H  
ATOM      4  H3  TYR     1      40.477  55.909  52.321  1.00  0.00           H  
ATOM      5  CA  TYR     1      41.772  54.243  52.459  1.00  0.00           C  
ATOM      6  HA  TYR     1      42.716  54.129  52.991  1.00  0.00           H  
ATOM      7  CB  TYR     1      40.726  53.267  53.174  1.00  0.00           C  
ATOM      8  HB2 TYR     1      40.580  53.524  54.223  1.00  0.00           H  
ATOM      9  HB3 TYR     1      39.777  53.502  52.693  1.00  0.00           H  
ATOM     10  CG  TYR     1      41.119  51.814  53.068  1.00  0.00           C  
ATOM     11  CD1 TYR     1      42.328  51.369  53.585  1.00  0.00           C  
ATOM     12  HD1 TYR     1      42.962  52.060  54.120  1.00  0.00           H  
ATOM     13  CE1 TYR     1      42.813  50.076  53.357  1.00  0.00           C  
ATOM     14  HE1 TYR     1      43.790  49.778  53.707  1.00  0.00           H  
ATOM     15  CZ  TYR     1      41.969  49.225  52.601  1.00  0.00           C  
ATOM     16  OH  TYR     1      42.371  47.890  52.527  1.00  0.00           O  
ATOM     17  HH  TYR     1      41.725  47.359  52.998  1.00  0.00           H  
ATOM     18  CE2 TYR     1      40.734  49.638  52.072  1.00  0.00           C  
ATOM     19  HE2 TYR     1      40.152  48.935  51.496  1.00  0.00           H  
ATOM     20  CD2 TYR     1      40.330  50.949  52.233  1.00  0.00           C  
ATOM     21  HD2 TYR     1      39.402  51.332  51.835  1.00  0.00           H  
ATOM     22  C   TYR     1      41.780  53.956  50.942  1.00  0.00           C  
ATOM     23  O   TYR     1      41.065  54.651  50.193  1.00  0.00           O  
ATOM     24  N   ALA     2      42.481  52.921  50.555  1.00  0.00           N  
ATOM     25  H   ALA     2      43.118  52.444  51.178  1.00  0.00           H  
ATOM     26  CA  ALA     2      42.578  52.364  49.159  1.00  0.00           C  
ATOM     27  HA  ALA     2      41.601  52.402  48.676  1.00  0.00           H  
ATOM     28  CB  ALA     2      43.558  53.243  48.307  1.00  0.00           C  
ATOM     29  HB1 ALA     2      44.496  53.427  48.831  1.00  0.00           H  
ATOM     30  HB2 ALA     2      43.671  52.766  47.334  1.00  0.00           H  
ATOM     31  HB3 ALA     2      43.204  54.236  48.030  1.00  0.00           H  
ATOM     32  C   ALA     2      42.918  50.877  49.188  1.00  0.00           C  
ATOM     33  O   ALA     2      43.715  50.460  50.062  1.00  0.00           O  
ATOM     34  N   LEU     3      42.416  50.127  48.246  1.00  0.00           N  
ATOM     35  H   LEU     3      42.021  50.553  47.420  1.00  0.00           H  
ATOM     36  CA  LEU     3      42.461  48.656  48.274  1.00  0.00           C  
ATOM     37  HA  LEU     3      42.065  48.319  49.232  1.00  0.00           H  
ATOM     38  CB  LEU     3      41.752  48.025  47.020  1.00  0.00           C  
ATOM     39  HB2 LEU     3      42.108  48.483  46.097  1.00  0.00           H  
ATOM     40  HB3 LEU     3      42.204  47.035  46.976  1.00  0.00           H  
ATOM     41  CG  LEU     3      40.180  48.028  47.034  1.00  0.00           C  
ATOM     42  HG  LEU     3      39.792  49.046  47.054  1.00  0.00           H  
ATOM     43  CD1 LEU     3      39.513  47.433  45.832  1.00  0.00           C  
ATOM     44 HD11 LEU     3      39.865  46.414  45.669  1.00  0.00           H  
ATOM     45 HD12 LEU     3      38.433  47.507  45.965  1.00  0.00           H  
ATOM     46 HD13 LEU     3      39.757  48.127  45.027  1.00  0.00           H  
ATOM     47  CD2 LEU     3      39.652  47.241  48.269  1.00  0.00           C  
ATOM     48 HD21 LEU     3      38.598  46.989  48.153  1.00  0.00           H  
ATOM     49 HD22 LEU     3      40.212  46.307  48.325  1.00  0.00           H  
ATOM     50 HD23 LEU     3      39.748  47.757  49.224  1.00  0.00           H  
ATOM     51  C   LEU     3      43.919  48.173  48.376  1.00  0.00           C  
ATOM     52  O   LEU     3      44.896  48.834  48.040  1.00  0.00           O  
ATOM     53  N   ALA     4      44.116  46.994  48.907  1.00  0.00           N  
ATOM     54  H   ALA     4      43.298  46.607  49.356  1.00  0.00           H  
ATOM     55  CA  ALA     4      45.417  46.281  48.987  1.00  0.00           C  
ATOM     56  HA  ALA     4      46.146  46.930  49.473  1.00  0.00           H  
ATOM     57  CB  ALA     4      45.153  44.980  49.843  1.00  0.00           C  
ATOM     58  HB1 ALA     4      44.846  45.312  50.835  1.00  0.00           H  
ATOM     59  HB2 ALA     4      44.383  44.407  49.327  1.00  0.00           H  
ATOM     60  HB3 ALA     4      46.108  44.454  49.830  1.00  0.00           H  
ATOM     61  C   ALA     4      45.827  45.943  47.513  1.00  0.00           C  
ATOM     62  O   ALA     4      44.938  45.802  46.650  1.00  0.00           O  
ATOM     63  N   SER     5      47.157  45.698  47.281  1.00  0.00           N  
ATOM     64  H   SER     5      47.790  45.629  48.065  1.00  0.00           H  
ATOM     65  CA  SER     5      47.605  45.531  45.895  1.00  0.00           C  
ATOM     66  HA  SER     5      46.729  45.190  45.343  1.00  0.00           H  
ATOM     67  CB  SER     5      48.017  46.897  45.327  1.00  0.00           C  
ATOM     68  HB2 SER     5      48.470  46.878  44.336  1.00  0.00           H  
ATOM     69  HB3 SER     5      47.144  47.534  45.187  1.00  0.00           H  
ATOM     70  OG  SER     5      49.020  47.580  46.034  1.00  0.00           O  
ATOM     71  HG  SER     5      49.895  47.284  45.774  1.00  0.00           H  
ATOM     72  C   SER     5      48.821  44.585  45.828  1.00  0.00           C  
ATOM     73  O   SER     5      49.595  44.471  46.818  1.00  0.00           O  
ATOM     74  N   ALA     6      48.846  43.804  44.720  1.00  0.00           N  
ATOM     75  H   ALA     6      48.109  43.904  44.037  1.00  0.00           H  
ATOM     76  CA  ALA     6      49.486  42.484  44.679  1.00  0.00           C  
ATOM     77  HA  ALA     6      50.244  42.379  45.455  1.00  0.00           H  
ATOM     78  CB  ALA     6      48.417  41.394  44.909  1.00  0.00           C  
ATOM     79  HB1 ALA     6      47.790  41.648  45.763  1.00  0.00           H  
ATOM     80  HB2 ALA     6      47.729  41.088  44.121  1.00  0.00           H  
ATOM     81  HB3 ALA     6      48.885  40.434  45.127  1.00  0.00           H  
ATOM     82  C   ALA     6      50.197  42.146  43.344  1.00  0.00           C  
ATOM     83  O   ALA     6      49.837  42.621  42.290  1.00  0.00           O  
ATOM     84  N   GLU     7      51.128  41.242  43.383  1.00  0.00           N  
ATOM     85  H   GLU     7      51.460  40.814  44.235  1.00  0.00           H  
ATOM     86  CA  GLU     7      51.729  40.582  42.246  1.00  0.00           C  
ATOM     87  HA  GLU     7      50.967  40.452  41.477  1.00  0.00           H  
ATOM     88  CB  GLU     7      52.951  41.373  41.683  1.00  0.00           C  
ATOM     89  HB2 GLU     7      52.535  42.379  41.629  1.00  0.00           H  
ATOM     90  HB3 GLU     7      53.761  41.363  42.413  1.00  0.00           H  
ATOM     91  CG  GLU     7      53.467  40.910  40.303  1.00  0.00           C  
ATOM     92  HG2 GLU     7      53.817  39.882  40.393  1.00  0.00           H  
ATOM     93  HG3 GLU     7      52.616  40.813  39.628  1.00  0.00           H  
ATOM     94  CD  GLU     7      54.523  41.791  39.677  1.00  0.00           C  
ATOM     95  OE1 GLU     7      55.012  42.765  40.316  1.00  0.00           O  
ATOM     96  OE2 GLU     7      54.905  41.479  38.502  1.00  0.00           O  
ATOM     97  C   GLU     7      52.177  39.119  42.506  1.00  0.00           C  
ATOM     98  O   GLU     7      52.724  38.793  43.562  1.00  0.00           O  
ATOM     99  N   LEU     8      52.105  38.221  41.540  1.00  0.00           N  
ATOM    100  H   LEU     8      51.631  38.490  40.689  1.00  0.00           H  
ATOM    101  CA  LEU     8      52.761  36.894  41.540  1.00  0.00           C  
ATOM    102  HA  LEU     8      52.795  36.444  42.532  1.00  0.00           H  
ATOM    103  CB  LEU     8      52.117  35.885  40.543  1.00  0.00           C  
ATOM    104  HB2 LEU     8      52.023  36.566  39.697  1.00  0.00           H  
ATOM    105  HB3 LEU     8      52.743  35.012  40.357  1.00  0.00           H  
ATOM    106  CG  LEU     8      50.704  35.395  40.932  1.00  0.00           C  
ATOM    107  HG  LEU     8      50.049  36.229  41.180  1.00  0.00           H  
ATOM    108  CD1 LEU     8      50.179  34.619  39.758  1.00  0.00           C  
ATOM    109 HD11 LEU     8      50.242  35.180  38.825  1.00  0.00           H  
ATOM    110 HD12 LEU     8      50.790  33.717  39.716  1.00  0.00           H  
ATOM    111 HD13 LEU     8      49.125  34.369  39.877  1.00  0.00           H  
ATOM    112  CD2 LEU     8      50.822  34.424  42.109  1.00  0.00           C  
ATOM    113 HD21 LEU     8      49.830  33.977  42.165  1.00  0.00           H  
ATOM    114 HD22 LEU     8      51.591  33.688  41.873  1.00  0.00           H  
ATOM    115 HD23 LEU     8      51.153  34.988  42.981  1.00  0.00           H  
ATOM    116  C   LEU     8      54.330  36.996  41.294  1.00  0.00           C  
ATOM    117  O   LEU     8      54.843  37.422  40.259  1.00  0.00           O  
ATOM    118  N   ILE     9      55.081  36.667  42.370  1.00  0.00           N  
ATOM    119  H   ILE     9      54.575  36.553  43.236  1.00  0.00           H  
ATOM    120  CA  ILE     9      56.506  36.612  42.372  1.00  0.00           C  
ATOM    121  HA  ILE     9      56.973  36.756  41.398  1.00  0.00           H  
ATOM    122  CB  ILE     9      57.069  37.849  43.169  1.00  0.00           C  
ATOM    123  HB  ILE     9      56.615  37.839  44.160  1.00  0.00           H  
ATOM    124  CG2 ILE     9      58.578  37.688  43.301  1.00  0.00           C  
ATOM    125 HG21 ILE     9      59.018  38.549  43.804  1.00  0.00           H  
ATOM    126 HG22 ILE     9      58.871  36.779  43.826  1.00  0.00           H  
ATOM    127 HG23 ILE     9      58.985  37.569  42.297  1.00  0.00           H  
ATOM    128  CG1 ILE     9      56.715  39.227  42.506  1.00  0.00           C  
ATOM    129 HG12 ILE     9      57.114  39.360  41.500  1.00  0.00           H  
ATOM    130 HG13 ILE     9      55.635  39.347  42.426  1.00  0.00           H  
ATOM    131  CD1 ILE     9      57.162  40.441  43.396  1.00  0.00           C  
ATOM    132 HD11 ILE     9      56.604  41.320  43.072  1.00  0.00           H  
ATOM    133 HD12 ILE     9      56.935  40.323  44.456  1.00  0.00           H  
ATOM    134 HD13 ILE     9      58.242  40.584  43.430  1.00  0.00           H  
ATOM    135  C   ILE     9      57.057  35.297  42.893  1.00  0.00           C  
ATOM    136  O   ILE     9      56.674  34.847  43.963  1.00  0.00           O  
ATOM    137  N   ASP    10      57.908  34.644  42.117  1.00  0.00           N  
ATOM    138  H   ASP    10      58.049  34.952  41.165  1.00  0.00           H  
ATOM    139  CA  ASP    10      58.489  33.352  42.585  1.00  0.00           C  
ATOM    140  HA  ASP    10      58.965  32.857  41.739  1.00  0.00           H  
ATOM    141  CB  ASP    10      59.559  33.561  43.729  1.00  0.00           C  
ATOM    142  HB2 ASP    10      59.032  33.910  44.618  1.00  0.00           H  
ATOM    143  HB3 ASP    10      59.994  32.592  43.975  1.00  0.00           H  
ATOM    144  CG  ASP    10      60.824  34.400  43.341  1.00  0.00           C  
ATOM    145  OD1 ASP    10      61.211  34.327  42.146  1.00  0.00           O  
ATOM    146  OD2 ASP    10      61.479  35.061  44.212  1.00  0.00           O  
ATOM    147  C   ASP    10      57.488  32.274  42.955  1.00  0.00           C  
ATOM    148  O   ASP    10      57.698  31.377  43.769  1.00  0.00           O  
ATOM    149  N   GLY    11      56.381  32.188  42.235  1.00  0.00           N  
ATOM    150  H   GLY    11      56.338  32.827  41.453  1.00  0.00           H  
ATOM    151  CA  GLY    11      55.231  31.167  42.304  1.00  0.00           C  
ATOM    152  HA2 GLY    11      54.560  31.324  41.461  1.00  0.00           H  
ATOM    153  HA3 GLY    11      55.594  30.151  42.148  1.00  0.00           H  
ATOM    154  C   GLY    11      54.420  31.388  43.635  1.00  0.00           C  
ATOM    155  O   GLY    11      53.800  30.454  44.186  1.00  0.00           O  
ATOM    156  N   LYS    12      54.467  32.603  44.213  1.00  0.00           N  
ATOM    157  H   LYS    12      55.027  33.304  43.750  1.00  0.00           H  
ATOM    158  CA  LYS    12      53.618  33.022  45.353  1.00  0.00           C  
ATOM    159  HA  LYS    12      52.633  32.556  45.361  1.00  0.00           H  
ATOM    160  CB  LYS    12      54.311  32.700  46.690  1.00  0.00           C  
ATOM    161  HB2 LYS    12      55.390  32.774  46.556  1.00  0.00           H  
ATOM    162  HB3 LYS    12      54.105  33.491  47.412  1.00  0.00           H  
ATOM    163  CG  LYS    12      53.861  31.303  47.193  1.00  0.00           C  
ATOM    164  HG2 LYS    12      52.777  31.276  47.087  1.00  0.00           H  
ATOM    165  HG3 LYS    12      54.176  30.534  46.488  1.00  0.00           H  
ATOM    166  CD  LYS    12      54.355  31.009  48.628  1.00  0.00           C  
ATOM    167  HD2 LYS    12      53.842  31.595  49.390  1.00  0.00           H  
ATOM    168  HD3 LYS    12      54.212  29.958  48.880  1.00  0.00           H  
ATOM    169  CE  LYS    12      55.917  31.220  48.767  1.00  0.00           C  
ATOM    170  HE2 LYS    12      56.496  30.600  48.082  1.00  0.00           H  
ATOM    171  HE3 LYS    12      56.186  32.227  48.447  1.00  0.00           H  
ATOM    172  NZ  LYS    12      56.293  31.030  50.177  1.00  0.00           N  
ATOM    173  HZ1 LYS    12      57.284  31.186  50.299  1.00  0.00           H  
ATOM    174  HZ2 LYS    12      55.951  31.732  50.817  1.00  0.00           H  
ATOM    175  HZ3 LYS    12      55.992  30.082  50.352  1.00  0.00           H  
ATOM    176  C   LYS    12      53.215  34.571  45.265  1.00  0.00           C  
ATOM    177  O   LYS    12      53.913  35.461  44.695  1.00  0.00           O  
ATOM    178  N   LEU    13      52.077  34.863  45.795  1.00  0.00           N  
ATOM    179  H   LEU    13      51.554  34.131  46.253  1.00  0.00           H  
ATOM    180  CA  LEU    13      51.594  36.226  45.808  1.00  0.00           C  
ATOM    181  HA  LEU    13      51.703  36.657  44.813  1.00  0.00           H  
ATOM    182  CB  LEU    13      50.131  36.424  46.293  1.00  0.00           C  
ATOM    183  HB2 LEU    13      49.887  35.830  47.174  1.00  0.00           H  
ATOM    184  HB3 LEU    13      49.864  37.420  46.646  1.00  0.00           H  
ATOM    185  CG  LEU    13      49.145  36.125  45.122  1.00  0.00           C  
ATOM    186  HG  LEU    13      49.209  35.101  44.753  1.00  0.00           H  
ATOM    187  CD1 LEU    13      47.780  36.200  45.693  1.00  0.00           C  
ATOM    188 HD11 LEU    13      47.781  35.496  46.525  1.00  0.00           H  
ATOM    189 HD12 LEU    13      47.530  37.182  46.096  1.00  0.00           H  
ATOM    190 HD13 LEU    13      47.004  35.862  45.007  1.00  0.00           H  
ATOM    191  CD2 LEU    13      49.209  37.119  43.994  1.00  0.00           C  
ATOM    192 HD21 LEU    13      48.341  37.173  43.338  1.00  0.00           H  
ATOM    193 HD22 LEU    13      49.155  38.081  44.503  1.00  0.00           H  
ATOM    194 HD23 LEU    13      50.133  37.072  43.418  1.00  0.00           H  
ATOM    195  C   LEU    13      52.565  37.046  46.708  1.00  0.00           C  
ATOM    196  O   LEU    13      52.999  36.540  47.758  1.00  0.00           O  
ATOM    197  N   ARG    14      52.713  38.349  46.355  1.00  0.00           N  
ATOM    198  H   ARG    14      52.486  38.467  45.378  1.00  0.00           H  
ATOM    199  CA  ARG    14      53.450  39.341  47.104  1.00  0.00           C  
ATOM    200  HA  ARG    14      53.523  39.001  48.137  1.00  0.00           H  
ATOM    201  CB  ARG    14      54.838  39.508  46.542  1.00  0.00           C  
ATOM    202  HB2 ARG    14      55.224  38.490  46.486  1.00  0.00           H  
ATOM    203  HB3 ARG    14      54.830  39.835  45.502  1.00  0.00           H  
ATOM    204  CG  ARG    14      55.836  40.249  47.525  1.00  0.00           C  
ATOM    205  HG2 ARG    14      55.842  41.288  47.195  1.00  0.00           H  
ATOM    206  HG3 ARG    14      55.289  40.404  48.455  1.00  0.00           H  
ATOM    207  CD  ARG    14      57.272  39.822  47.762  1.00  0.00           C  
ATOM    208  HD2 ARG    14      57.854  40.361  47.014  1.00  0.00           H  
ATOM    209  HD3 ARG    14      57.638  40.273  48.684  1.00  0.00           H  
ATOM    210  NE  ARG    14      57.482  38.337  47.693  1.00  0.00           N  
ATOM    211  HE  ARG    14      56.648  37.771  47.749  1.00  0.00           H  
ATOM    212  CZ  ARG    14      58.574  37.692  47.238  1.00  0.00           C  
ATOM    213  NH1 ARG    14      59.635  38.337  47.003  1.00  0.00           N  
ATOM    214 HH11 ARG    14      59.641  39.343  47.092  1.00  0.00           H  
ATOM    215 HH12 ARG    14      60.370  37.799  46.566  1.00  0.00           H  
ATOM    216  NH2 ARG    14      58.594  36.358  47.116  1.00  0.00           N  
ATOM    217 HH21 ARG    14      57.696  35.901  47.178  1.00  0.00           H  
ATOM    218 HH22 ARG    14      59.435  35.853  46.874  1.00  0.00           H  
ATOM    219  C   ARG    14      52.751  40.717  47.109  1.00  0.00           C  
ATOM    220  O   ARG    14      52.420  41.196  46.020  1.00  0.00           O  
ATOM    221  N   PHE    15      52.627  41.330  48.237  1.00  0.00           N  
ATOM    222  H   PHE    15      52.984  40.903  49.079  1.00  0.00           H  
ATOM    223  CA  PHE    15      51.805  42.482  48.552  1.00  0.00           C  
ATOM    224  HA  PHE    15      51.225  42.696  47.655  1.00  0.00           H  
ATOM    225  CB  PHE    15      50.735  42.162  49.657  1.00  0.00           C  
ATOM    226  HB2 PHE    15      51.178  41.760  50.568  1.00  0.00           H  
ATOM    227  HB3 PHE    15      50.299  43.089  50.031  1.00  0.00           H  
ATOM    228  CG  PHE    15      49.524  41.263  49.262  1.00  0.00           C  
ATOM    229  CD1 PHE    15      48.405  41.966  48.854  1.00  0.00           C  
ATOM    230  HD1 PHE    15      48.539  43.034  48.763  1.00  0.00           H  
ATOM    231  CE1 PHE    15      47.174  41.328  48.642  1.00  0.00           C  
ATOM    232  HE1 PHE    15      46.335  41.927  48.319  1.00  0.00           H  
ATOM    233  CZ  PHE    15      47.108  39.889  48.817  1.00  0.00           C  
ATOM    234  HZ  PHE    15      46.161  39.402  48.637  1.00  0.00           H  
ATOM    235  CE2 PHE    15      48.244  39.214  49.337  1.00  0.00           C  
ATOM    236  HE2 PHE    15      48.152  38.140  49.413  1.00  0.00           H  
ATOM    237  CD2 PHE    15      49.494  39.908  49.464  1.00  0.00           C  
ATOM    238  HD2 PHE    15      50.389  39.412  49.810  1.00  0.00           H  
ATOM    239  C   PHE    15      52.684  43.665  48.744  1.00  0.00           C  
ATOM    240  O   PHE    15      53.746  43.565  49.366  1.00  0.00           O  
ATOM    241  N   ASP    16      52.275  44.785  48.149  1.00  0.00           N  
ATOM    242  H   ASP    16      51.326  44.788  47.805  1.00  0.00           H  
ATOM    243  CA  ASP    16      52.964  46.062  48.176  1.00  0.00           C  
ATOM    244  HA  ASP    16      54.036  45.944  48.018  1.00  0.00           H  
ATOM    245  CB  ASP    16      52.430  47.039  47.083  1.00  0.00           C  
ATOM    246  HB2 ASP    16      51.442  47.417  47.344  1.00  0.00           H  
ATOM    247  HB3 ASP    16      53.028  47.947  47.005  1.00  0.00           H  
ATOM    248  CG  ASP    16      52.314  46.395  45.708  1.00  0.00           C  
ATOM    249  OD1 ASP    16      53.300  45.794  45.245  1.00  0.00           O  
ATOM    250  OD2 ASP    16      51.259  46.739  45.068  1.00  0.00           O  
ATOM    251  C   ASP    16      52.723  46.735  49.579  1.00  0.00           C  
ATOM    252  O   ASP    16      53.210  47.834  49.806  1.00  0.00           O  
ATOM    253  N   SER    17      51.895  46.156  50.457  1.00  0.00           N  
ATOM    254  H   SER    17      51.505  45.240  50.287  1.00  0.00           H  
ATOM    255  CA  SER    17      52.003  46.643  51.858  1.00  0.00           C  
ATOM    256  HA  SER    17      52.947  47.156  52.036  1.00  0.00           H  
ATOM    257  CB  SER    17      50.797  47.520  52.183  1.00  0.00           C  
ATOM    258  HB2 SER    17      50.961  47.900  53.192  1.00  0.00           H  
ATOM    259  HB3 SER    17      50.690  48.307  51.437  1.00  0.00           H  
ATOM    260  OG  SER    17      49.632  46.634  52.260  1.00  0.00           O  
ATOM    261  HG  SER    17      49.244  46.789  53.124  1.00  0.00           H  
ATOM    262  C   SER    17      52.020  45.450  52.801  1.00  0.00           C  
ATOM    263  O   SER    17      51.636  44.321  52.441  1.00  0.00           O  
ATOM    264  N   SER    18      52.501  45.752  53.975  1.00  0.00           N  
ATOM    265  H   SER    18      52.798  46.691  54.199  1.00  0.00           H  
ATOM    266  CA  SER    18      52.789  44.810  55.094  1.00  0.00           C  
ATOM    267  HA  SER    18      53.409  43.980  54.754  1.00  0.00           H  
ATOM    268  CB  SER    18      53.775  45.372  55.989  1.00  0.00           C  
ATOM    269  HB2 SER    18      54.196  44.573  56.599  1.00  0.00           H  
ATOM    270  HB3 SER    18      54.604  45.809  55.432  1.00  0.00           H  
ATOM    271  OG  SER    18      53.143  46.375  56.825  1.00  0.00           O  
ATOM    272  HG  SER    18      53.512  47.218  56.551  1.00  0.00           H  
ATOM    273  C   SER    18      51.505  44.217  55.774  1.00  0.00           C  
ATOM    274  O   SER    18      51.664  43.404  56.653  1.00  0.00           O  
ATOM    275  N   ASP    19      50.344  44.755  55.452  1.00  0.00           N  
ATOM    276  H   ASP    19      50.441  45.537  54.821  1.00  0.00           H  
ATOM    277  CA  ASP    19      49.063  44.379  55.943  1.00  0.00           C  
ATOM    278  HA  ASP    19      49.114  43.560  56.661  1.00  0.00           H  
ATOM    279  CB  ASP    19      48.421  45.604  56.584  1.00  0.00           C  
ATOM    280  HB2 ASP    19      47.360  45.396  56.717  1.00  0.00           H  
ATOM    281  HB3 ASP    19      48.721  45.679  57.630  1.00  0.00           H  
ATOM    282  CG  ASP    19      48.500  46.865  55.793  1.00  0.00           C  
ATOM    283  OD1 ASP    19      48.303  47.901  56.411  1.00  0.00           O  
ATOM    284  OD2 ASP    19      48.673  46.763  54.582  1.00  0.00           O  
ATOM    285  C   ASP    19      48.195  43.889  54.804  1.00  0.00           C  
ATOM    286  O   ASP    19      47.085  43.331  54.958  1.00  0.00           O  
ATOM    287  N   GLY    20      48.655  43.952  53.579  1.00  0.00           N  
ATOM    288  H   GLY    20      49.463  44.553  53.502  1.00  0.00           H  
ATOM    289  CA  GLY    20      47.940  43.669  52.339  1.00  0.00           C  
ATOM    290  HA2 GLY    20      47.262  44.454  52.005  1.00  0.00           H  
ATOM    291  HA3 GLY    20      48.674  43.565  51.540  1.00  0.00           H  
ATOM    292  C   GLY    20      47.136  42.358  52.312  1.00  0.00           C  
ATOM    293  O   GLY    20      45.932  42.436  51.936  1.00  0.00           O  
ATOM    294  N   PHE    21      47.712  41.248  52.865  1.00  0.00           N  
ATOM    295  H   PHE    21      48.699  41.269  53.078  1.00  0.00           H  
ATOM    296  CA  PHE    21      47.065  39.972  52.825  1.00  0.00           C  
ATOM    297  HA  PHE    21      46.611  39.964  51.834  1.00  0.00           H  
ATOM    298  CB  PHE    21      48.072  38.800  52.858  1.00  0.00           C  
ATOM    299  HB2 PHE    21      48.605  38.769  51.908  1.00  0.00           H  
ATOM    300  HB3 PHE    21      48.734  39.195  53.629  1.00  0.00           H  
ATOM    301  CG  PHE    21      47.581  37.480  53.312  1.00  0.00           C  
ATOM    302  CD1 PHE    21      46.786  36.694  52.452  1.00  0.00           C  
ATOM    303  HD1 PHE    21      46.653  37.020  51.431  1.00  0.00           H  
ATOM    304  CE1 PHE    21      46.341  35.461  52.920  1.00  0.00           C  
ATOM    305  HE1 PHE    21      45.718  34.830  52.303  1.00  0.00           H  
ATOM    306  CZ  PHE    21      46.629  35.063  54.216  1.00  0.00           C  
ATOM    307  HZ  PHE    21      46.214  34.143  54.601  1.00  0.00           H  
ATOM    308  CE2 PHE    21      47.237  35.866  55.150  1.00  0.00           C  
ATOM    309  HE2 PHE    21      47.270  35.483  56.159  1.00  0.00           H  
ATOM    310  CD2 PHE    21      47.667  37.091  54.713  1.00  0.00           C  
ATOM    311  HD2 PHE    21      48.156  37.720  55.442  1.00  0.00           H  
ATOM    312  C   PHE    21      45.934  39.939  53.843  1.00  0.00           C  
ATOM    313  O   PHE    21      44.836  39.432  53.563  1.00  0.00           O  
ATOM    314  N   ALA    22      46.273  40.473  54.994  1.00  0.00           N  
ATOM    315  H   ALA    22      47.140  40.988  55.054  1.00  0.00           H  
ATOM    316  CA  ALA    22      45.242  40.540  56.000  1.00  0.00           C  
ATOM    317  HA  ALA    22      44.906  39.503  56.020  1.00  0.00           H  
ATOM    318  CB  ALA    22      45.886  41.119  57.260  1.00  0.00           C  
ATOM    319  HB1 ALA    22      45.097  41.097  58.012  1.00  0.00           H  
ATOM    320  HB2 ALA    22      46.497  40.269  57.565  1.00  0.00           H  
ATOM    321  HB3 ALA    22      46.327  42.112  57.183  1.00  0.00           H  
ATOM    322  C   ALA    22      44.083  41.375  55.590  1.00  0.00           C  
ATOM    323  O   ALA    22      42.942  40.996  55.917  1.00  0.00           O  
ATOM    324  N   ARG    23      44.308  42.446  54.829  1.00  0.00           N  
ATOM    325  H   ARG    23      45.285  42.606  54.627  1.00  0.00           H  
ATOM    326  CA  ARG    23      43.288  43.472  54.301  1.00  0.00           C  
ATOM    327  HA  ARG    23      42.596  43.767  55.090  1.00  0.00           H  
ATOM    328  CB  ARG    23      44.063  44.657  53.743  1.00  0.00           C  
ATOM    329  HB2 ARG    23      44.908  44.236  53.197  1.00  0.00           H  
ATOM    330  HB3 ARG    23      43.389  45.279  53.154  1.00  0.00           H  
ATOM    331  CG  ARG    23      44.588  45.683  54.771  1.00  0.00           C  
ATOM    332  HG2 ARG    23      43.780  46.216  55.271  1.00  0.00           H  
ATOM    333  HG3 ARG    23      45.009  45.073  55.571  1.00  0.00           H  
ATOM    334  CD  ARG    23      45.676  46.605  54.322  1.00  0.00           C  
ATOM    335  HD2 ARG    23      45.873  47.236  55.189  1.00  0.00           H  
ATOM    336  HD3 ARG    23      46.638  46.189  54.024  1.00  0.00           H  
ATOM    337  NE  ARG    23      45.193  47.502  53.288  1.00  0.00           N  
ATOM    338  HE  ARG    23      44.207  47.640  53.118  1.00  0.00           H  
ATOM    339  CZ  ARG    23      45.977  48.381  52.637  1.00  0.00           C  
ATOM    340  NH1 ARG    23      45.637  49.071  51.596  1.00  0.00           N  
ATOM    341 HH11 ARG    23      44.743  49.051  51.125  1.00  0.00           H  
ATOM    342 HH12 ARG    23      46.262  49.763  51.209  1.00  0.00           H  
ATOM    343  NH2 ARG    23      47.224  48.520  53.019  1.00  0.00           N  
ATOM    344 HH21 ARG    23      47.546  47.923  53.767  1.00  0.00           H  
ATOM    345 HH22 ARG    23      47.738  49.312  52.660  1.00  0.00           H  
ATOM    346  C   ARG    23      42.515  42.708  53.265  1.00  0.00           C  
ATOM    347  O   ARG    23      41.313  42.747  53.289  1.00  0.00           O  
ATOM    348  N   ALA    24      43.144  41.971  52.388  1.00  0.00           N  
ATOM    349  H   ALA    24      44.111  42.255  52.322  1.00  0.00           H  
ATOM    350  CA  ALA    24      42.504  41.253  51.307  1.00  0.00           C  
ATOM    351  HA  ALA    24      41.970  41.861  50.576  1.00  0.00           H  
ATOM    352  CB  ALA    24      43.595  40.569  50.490  1.00  0.00           C  
ATOM    353  HB1 ALA    24      44.093  39.851  51.142  1.00  0.00           H  
ATOM    354  HB2 ALA    24      43.045  39.892  49.836  1.00  0.00           H  
ATOM    355  HB3 ALA    24      44.343  41.176  49.980  1.00  0.00           H  
ATOM    356  C   ALA    24      41.544  40.134  51.884  1.00  0.00           C  
ATOM    357  O   ALA    24      40.455  39.934  51.347  1.00  0.00           O  
ATOM    358  N   ILE    25      41.933  39.388  52.927  1.00  0.00           N  
ATOM    359  H   ILE    25      42.884  39.476  53.255  1.00  0.00           H  
ATOM    360  CA  ILE    25      41.184  38.438  53.670  1.00  0.00           C  
ATOM    361  HA  ILE    25      40.563  37.891  52.961  1.00  0.00           H  
ATOM    362  CB  ILE    25      41.955  37.248  54.267  1.00  0.00           C  
ATOM    363  HB  ILE    25      41.238  36.462  54.503  1.00  0.00           H  
ATOM    364  CG2 ILE    25      42.813  36.620  53.173  1.00  0.00           C  
ATOM    365 HG21 ILE    25      43.120  35.628  53.505  1.00  0.00           H  
ATOM    366 HG22 ILE    25      42.159  36.504  52.309  1.00  0.00           H  
ATOM    367 HG23 ILE    25      43.699  37.238  53.030  1.00  0.00           H  
ATOM    368  CG1 ILE    25      42.759  37.622  55.515  1.00  0.00           C  
ATOM    369 HG12 ILE    25      43.435  38.428  55.230  1.00  0.00           H  
ATOM    370 HG13 ILE    25      42.086  38.033  56.268  1.00  0.00           H  
ATOM    371  CD1 ILE    25      43.547  36.460  56.094  1.00  0.00           C  
ATOM    372 HD11 ILE    25      42.921  35.585  56.264  1.00  0.00           H  
ATOM    373 HD12 ILE    25      44.287  36.195  55.338  1.00  0.00           H  
ATOM    374 HD13 ILE    25      44.116  36.830  56.947  1.00  0.00           H  
ATOM    375  C   ILE    25      40.061  39.008  54.632  1.00  0.00           C  
ATOM    376  O   ILE    25      39.328  38.185  55.224  1.00  0.00           O  
ATOM    377  N   ALA    26      39.724  40.265  54.581  1.00  0.00           N  
ATOM    378  H   ALA    26      40.265  40.825  53.938  1.00  0.00           H  
ATOM    379  CA  ALA    26      38.678  40.953  55.443  1.00  0.00           C  
ATOM    380  HA  ALA    26      38.073  40.054  55.560  1.00  0.00           H  
ATOM    381  CB  ALA    26      39.312  41.565  56.681  1.00  0.00           C  
ATOM    382  HB1 ALA    26      39.649  40.745  57.315  1.00  0.00           H  
ATOM    383  HB2 ALA    26      40.200  42.066  56.296  1.00  0.00           H  
ATOM    384  HB3 ALA    26      38.606  42.186  57.235  1.00  0.00           H  
ATOM    385  C   ALA    26      37.867  42.016  54.610  1.00  0.00           C  
ATOM    386  O   ALA    26      36.671  42.074  54.646  1.00  0.00           O  
ATOM    387  N   ASP    27      38.559  42.814  53.730  1.00  0.00           N  
ATOM    388  H   ASP    27      39.534  42.553  53.752  1.00  0.00           H  
ATOM    389  CA  ASP    27      37.924  43.792  52.811  1.00  0.00           C  
ATOM    390  HA  ASP    27      37.097  44.338  53.264  1.00  0.00           H  
ATOM    391  CB  ASP    27      38.978  44.865  52.434  1.00  0.00           C  
ATOM    392  HB2 ASP    27      39.854  44.509  51.891  1.00  0.00           H  
ATOM    393  HB3 ASP    27      38.462  45.668  51.908  1.00  0.00           H  
ATOM    394  CG  ASP    27      39.514  45.657  53.710  1.00  0.00           C  
ATOM    395  OD1 ASP    27      38.838  45.745  54.743  1.00  0.00           O  
ATOM    396  OD2 ASP    27      40.572  46.317  53.613  1.00  0.00           O  
ATOM    397  C   ASP    27      37.415  43.094  51.566  1.00  0.00           C  
ATOM    398  O   ASP    27      36.635  43.635  50.797  1.00  0.00           O  
ATOM    399  N   GLY    28      37.911  41.922  51.270  1.00  0.00           N  
ATOM    400  H   GLY    28      38.693  41.534  51.777  1.00  0.00           H  
ATOM    401  CA  GLY    28      37.496  41.084  50.140  1.00  0.00           C  
ATOM    402  HA2 GLY    28      37.831  40.085  50.417  1.00  0.00           H  
ATOM    403  HA3 GLY    28      36.418  41.068  49.980  1.00  0.00           H  
ATOM    404  C   GLY    28      38.079  41.268  48.776  1.00  0.00           C  
ATOM    405  O   GLY    28      38.303  40.349  47.993  1.00  0.00           O  
ATOM    406  N   PHE    29      38.297  42.567  48.519  1.00  0.00           N  
ATOM    407  H   PHE    29      37.890  43.322  49.051  1.00  0.00           H  
ATOM    408  CA  PHE    29      38.832  43.058  47.249  1.00  0.00           C  
ATOM    409  HA  PHE    29      38.702  42.306  46.470  1.00  0.00           H  
ATOM    410  CB  PHE    29      38.043  44.350  46.867  1.00  0.00           C  
ATOM    411  HB2 PHE    29      37.967  45.068  47.684  1.00  0.00           H  
ATOM    412  HB3 PHE    29      38.556  44.831  46.034  1.00  0.00           H  
ATOM    413  CG  PHE    29      36.609  44.064  46.268  1.00  0.00           C  
ATOM    414  CD1 PHE    29      35.529  43.961  47.078  1.00  0.00           C  
ATOM    415  HD1 PHE    29      35.534  44.166  48.139  1.00  0.00           H  
ATOM    416  CE1 PHE    29      34.274  43.595  46.532  1.00  0.00           C  
ATOM    417  HE1 PHE    29      33.442  43.590  47.220  1.00  0.00           H  
ATOM    418  CZ  PHE    29      34.039  43.402  45.137  1.00  0.00           C  
ATOM    419  HZ  PHE    29      33.069  43.184  44.715  1.00  0.00           H  
ATOM    420  CE2 PHE    29      35.182  43.508  44.371  1.00  0.00           C  
ATOM    421  HE2 PHE    29      35.073  43.396  43.303  1.00  0.00           H  
ATOM    422  CD2 PHE    29      36.410  43.974  44.896  1.00  0.00           C  
ATOM    423  HD2 PHE    29      37.269  44.068  44.249  1.00  0.00           H  
ATOM    424  C   PHE    29      40.333  43.341  47.341  1.00  0.00           C  
ATOM    425  O   PHE    29      40.820  43.909  48.303  1.00  0.00           O  
ATOM    426  N   PHE    30      41.063  42.996  46.288  1.00  0.00           N  
ATOM    427  H   PHE    30      40.625  42.478  45.540  1.00  0.00           H  
ATOM    428  CA  PHE    30      42.458  43.530  46.206  1.00  0.00           C  
ATOM    429  HA  PHE    30      42.497  44.566  46.545  1.00  0.00           H  
ATOM    430  CB  PHE    30      43.473  42.762  47.121  1.00  0.00           C  
ATOM    431  HB2 PHE    30      44.431  43.279  47.167  1.00  0.00           H  
ATOM    432  HB3 PHE    30      43.073  42.693  48.132  1.00  0.00           H  
ATOM    433  CG  PHE    30      43.601  41.355  46.688  1.00  0.00           C  
ATOM    434  CD1 PHE    30      42.553  40.403  46.940  1.00  0.00           C  
ATOM    435  HD1 PHE    30      41.569  40.671  47.297  1.00  0.00           H  
ATOM    436  CE1 PHE    30      42.846  39.044  46.682  1.00  0.00           C  
ATOM    437  HE1 PHE    30      42.092  38.305  46.908  1.00  0.00           H  
ATOM    438  CZ  PHE    30      44.037  38.656  46.011  1.00  0.00           C  
ATOM    439  HZ  PHE    30      44.165  37.602  45.815  1.00  0.00           H  
ATOM    440  CE2 PHE    30      45.012  39.619  45.682  1.00  0.00           C  
ATOM    441  HE2 PHE    30      45.996  39.313  45.361  1.00  0.00           H  
ATOM    442  CD2 PHE    30      44.796  40.967  46.069  1.00  0.00           C  
ATOM    443  HD2 PHE    30      45.537  41.752  46.036  1.00  0.00           H  
ATOM    444  C   PHE    30      42.953  43.486  44.726  1.00  0.00           C  
ATOM    445  O   PHE    30      42.421  42.648  44.030  1.00  0.00           O  
ATOM    446  N   PHE    31      43.878  44.324  44.353  1.00  0.00           N  
ATOM    447  H   PHE    31      44.341  44.865  45.069  1.00  0.00           H  
ATOM    448  CA  PHE    31      44.325  44.306  42.899  1.00  0.00           C  
ATOM    449  HA  PHE    31      43.439  44.110  42.296  1.00  0.00           H  
ATOM    450  CB  PHE    31      44.999  45.609  42.473  1.00  0.00           C  
ATOM    451  HB2 PHE    31      45.686  45.877  43.276  1.00  0.00           H  
ATOM    452  HB3 PHE    31      45.447  45.528  41.483  1.00  0.00           H  
ATOM    453  CG  PHE    31      44.080  46.814  42.357  1.00  0.00           C  
ATOM    454  CD1 PHE    31      43.921  47.645  43.466  1.00  0.00           C  
ATOM    455  HD1 PHE    31      44.388  47.401  44.408  1.00  0.00           H  
ATOM    456  CE1 PHE    31      43.169  48.877  43.262  1.00  0.00           C  
ATOM    457  HE1 PHE    31      42.991  49.612  44.033  1.00  0.00           H  
ATOM    458  CZ  PHE    31      42.563  49.094  42.013  1.00  0.00           C  
ATOM    459  HZ  PHE    31      41.958  49.988  41.970  1.00  0.00           H  
ATOM    460  CE2 PHE    31      42.669  48.197  40.937  1.00  0.00           C  
ATOM    461  HE2 PHE    31      42.225  48.251  39.954  1.00  0.00           H  
ATOM    462  CD2 PHE    31      43.418  47.057  41.151  1.00  0.00           C  
ATOM    463  HD2 PHE    31      43.536  46.298  40.392  1.00  0.00           H  
ATOM    464  C   PHE    31      45.281  43.184  42.721  1.00  0.00           C  
ATOM    465  O   PHE    31      46.055  42.890  43.664  1.00  0.00           O  
ATOM    466  N   VAL    32      45.348  42.628  41.487  1.00  0.00           N  
ATOM    467  H   VAL    32      44.891  43.175  40.771  1.00  0.00           H  
ATOM    468  CA  VAL    32      46.548  41.895  40.983  1.00  0.00           C  
ATOM    469  HA  VAL    32      47.278  41.880  41.793  1.00  0.00           H  
ATOM    470  CB  VAL    32      46.075  40.416  40.911  1.00  0.00           C  
ATOM    471  HB  VAL    32      45.552  40.155  41.832  1.00  0.00           H  
ATOM    472  CG1 VAL    32      45.154  40.119  39.715  1.00  0.00           C  
ATOM    473 HG11 VAL    32      45.711  40.235  38.785  1.00  0.00           H  
ATOM    474 HG12 VAL    32      44.663  39.153  39.833  1.00  0.00           H  
ATOM    475 HG13 VAL    32      44.437  40.939  39.721  1.00  0.00           H  
ATOM    476  CG2 VAL    32      47.333  39.512  40.748  1.00  0.00           C  
ATOM    477 HG21 VAL    32      47.782  39.700  39.773  1.00  0.00           H  
ATOM    478 HG22 VAL    32      48.085  39.763  41.496  1.00  0.00           H  
ATOM    479 HG23 VAL    32      47.046  38.461  40.776  1.00  0.00           H  
ATOM    480  C   VAL    32      47.182  42.480  39.673  1.00  0.00           C  
ATOM    481  O   VAL    32      46.564  42.858  38.718  1.00  0.00           O  
ATOM    482  N   LYS    33      48.513  42.595  39.635  1.00  0.00           N  
ATOM    483  H   LYS    33      49.037  42.329  40.457  1.00  0.00           H  
ATOM    484  CA  LYS    33      49.165  42.957  38.373  1.00  0.00           C  
ATOM    485  HA  LYS    33      48.718  43.903  38.069  1.00  0.00           H  
ATOM    486  CB  LYS    33      50.657  43.183  38.568  1.00  0.00           C  
ATOM    487  HB2 LYS    33      51.105  42.637  39.398  1.00  0.00           H  
ATOM    488  HB3 LYS    33      51.129  43.023  37.598  1.00  0.00           H  
ATOM    489  CG  LYS    33      50.872  44.636  38.965  1.00  0.00           C  
ATOM    490  HG2 LYS    33      50.318  45.246  38.252  1.00  0.00           H  
ATOM    491  HG3 LYS    33      50.277  44.652  39.879  1.00  0.00           H  
ATOM    492  CD  LYS    33      52.265  45.217  39.317  1.00  0.00           C  
ATOM    493  HD2 LYS    33      52.739  44.697  40.149  1.00  0.00           H  
ATOM    494  HD3 LYS    33      52.908  45.070  38.449  1.00  0.00           H  
ATOM    495  CE  LYS    33      52.367  46.748  39.344  1.00  0.00           C  
ATOM    496  HE2 LYS    33      53.439  46.941  39.380  1.00  0.00           H  
ATOM    497  HE3 LYS    33      51.882  47.148  38.454  1.00  0.00           H  
ATOM    498  NZ  LYS    33      51.651  47.320  40.460  1.00  0.00           N  
ATOM    499  HZ1 LYS    33      51.454  48.307  40.369  1.00  0.00           H  
ATOM    500  HZ2 LYS    33      50.727  46.913  40.486  1.00  0.00           H  
ATOM    501  HZ3 LYS    33      52.113  47.174  41.347  1.00  0.00           H  
ATOM    502  C   LYS    33      48.799  41.895  37.287  1.00  0.00           C  
ATOM    503  O   LYS    33      49.119  40.669  37.477  1.00  0.00           O  
ATOM    504  N   SER    34      48.406  42.391  36.116  1.00  0.00           N  
ATOM    505  H   SER    34      48.266  43.389  36.046  1.00  0.00           H  
ATOM    506  CA  SER    34      47.921  41.593  35.014  1.00  0.00           C  
ATOM    507  HA  SER    34      47.151  40.946  35.434  1.00  0.00           H  
ATOM    508  CB  SER    34      47.254  42.635  34.017  1.00  0.00           C  
ATOM    509  HB2 SER    34      46.350  43.032  34.478  1.00  0.00           H  
ATOM    510  HB3 SER    34      47.940  43.417  33.691  1.00  0.00           H  
ATOM    511  OG  SER    34      46.934  41.951  32.816  1.00  0.00           O  
ATOM    512  HG  SER    34      47.551  42.236  32.138  1.00  0.00           H  
ATOM    513  C   SER    34      48.970  40.815  34.253  1.00  0.00           C  
ATOM    514  O   SER    34      50.081  41.351  34.181  1.00  0.00           O  
ATOM    515  N   PRO    35      48.726  39.567  33.803  1.00  0.00           N  
ATOM    516  CD  PRO    35      47.486  38.910  33.970  1.00  0.00           C  
ATOM    517  HD2 PRO    35      46.702  39.453  33.443  1.00  0.00           H  
ATOM    518  HD3 PRO    35      47.227  38.753  35.017  1.00  0.00           H  
ATOM    519  CG  PRO    35      47.565  37.631  33.049  1.00  0.00           C  
ATOM    520  HG2 PRO    35      47.230  37.918  32.052  1.00  0.00           H  
ATOM    521  HG3 PRO    35      46.916  36.907  33.541  1.00  0.00           H  
ATOM    522  CB  PRO    35      49.059  37.259  33.093  1.00  0.00           C  
ATOM    523  HB2 PRO    35      49.309  36.609  32.254  1.00  0.00           H  
ATOM    524  HB3 PRO    35      49.213  36.738  34.038  1.00  0.00           H  
ATOM    525  CA  PRO    35      49.708  38.665  33.214  1.00  0.00           C  
ATOM    526  HA  PRO    35      50.563  38.629  33.891  1.00  0.00           H  
ATOM    527  C   PRO    35      50.067  39.178  31.854  1.00  0.00           C  
ATOM    528  O   PRO    35      49.330  39.933  31.213  1.00  0.00           O  
ATOM    529  N   SER    36      51.241  38.768  31.439  1.00  0.00           N  
ATOM    530  H   SER    36      51.688  38.087  32.036  1.00  0.00           H  
ATOM    531  CA  SER    36      51.789  39.066  30.125  1.00  0.00           C  
ATOM    532  HA  SER    36      51.727  40.151  30.050  1.00  0.00           H  
ATOM    533  CB  SER    36      53.248  38.596  30.008  1.00  0.00           C  
ATOM    534  HB2 SER    36      53.838  39.161  30.729  1.00  0.00           H  
ATOM    535  HB3 SER    36      53.326  37.525  30.197  1.00  0.00           H  
ATOM    536  OG  SER    36      53.802  38.891  28.774  1.00  0.00           O  
ATOM    537  HG  SER    36      54.578  39.448  28.869  1.00  0.00           H  
ATOM    538  C   SER    36      50.876  38.499  29.008  1.00  0.00           C  
ATOM    539  O   SER    36      51.168  37.457  28.505  1.00  0.00           O  
ATOM    540  N   LEU    37      49.787  39.218  28.629  1.00  0.00           N  
ATOM    541  H   LEU    37      49.613  39.948  29.305  1.00  0.00           H  
ATOM    542  CA  LEU    37      48.560  38.799  27.914  1.00  0.00           C  
ATOM    543  HA  LEU    37      49.007  38.311  27.048  1.00  0.00           H  
ATOM    544  CB  LEU    37      47.659  37.881  28.756  1.00  0.00           C  
ATOM    545  HB2 LEU    37      48.296  37.163  29.273  1.00  0.00           H  
ATOM    546  HB3 LEU    37      47.290  38.549  29.534  1.00  0.00           H  
ATOM    547  CG  LEU    37      46.509  37.166  28.011  1.00  0.00           C  
ATOM    548  HG  LEU    37      45.849  37.876  27.511  1.00  0.00           H  
ATOM    549  CD1 LEU    37      47.037  36.155  26.957  1.00  0.00           C  
ATOM    550 HD11 LEU    37      46.382  35.284  26.931  1.00  0.00           H  
ATOM    551 HD12 LEU    37      47.209  36.592  25.973  1.00  0.00           H  
ATOM    552 HD13 LEU    37      48.058  35.867  27.209  1.00  0.00           H  
ATOM    553  CD2 LEU    37      45.641  36.519  29.136  1.00  0.00           C  
ATOM    554 HD21 LEU    37      45.105  37.254  29.736  1.00  0.00           H  
ATOM    555 HD22 LEU    37      44.868  35.878  28.712  1.00  0.00           H  
ATOM    556 HD23 LEU    37      46.287  35.831  29.682  1.00  0.00           H  
ATOM    557  C   LEU    37      47.759  40.029  27.279  1.00  0.00           C  
ATOM    558  O   LEU    37      47.617  41.122  27.890  1.00  0.00           O  
ATOM    559  N   ASP    38      47.367  39.961  26.038  1.00  0.00           N  
ATOM    560  H   ASP    38      47.666  39.150  25.515  1.00  0.00           H  
ATOM    561  CA  ASP    38      46.589  41.005  25.357  1.00  0.00           C  
ATOM    562  HA  ASP    38      46.649  42.004  25.790  1.00  0.00           H  
ATOM    563  CB  ASP    38      46.981  41.102  23.853  1.00  0.00           C  
ATOM    564  HB2 ASP    38      47.978  41.520  23.715  1.00  0.00           H  
ATOM    565  HB3 ASP    38      47.021  40.061  23.532  1.00  0.00           H  
ATOM    566  CG  ASP    38      45.972  41.931  23.031  1.00  0.00           C  
ATOM    567  OD1 ASP    38      45.411  42.956  23.509  1.00  0.00           O  
ATOM    568  OD2 ASP    38      45.752  41.486  21.873  1.00  0.00           O  
ATOM    569  C   ASP    38      45.140  40.647  25.566  1.00  0.00           C  
ATOM    570  O   ASP    38      44.652  39.623  25.113  1.00  0.00           O  
ATOM    571  N   LEU    39      44.380  41.545  26.211  1.00  0.00           N  
ATOM    572  H   LEU    39      44.854  42.384  26.513  1.00  0.00           H  
ATOM    573  CA  LEU    39      42.990  41.433  26.586  1.00  0.00           C  
ATOM    574  HA  LEU    39      42.900  40.349  26.652  1.00  0.00           H  
ATOM    575  CB  LEU    39      42.697  42.121  27.911  1.00  0.00           C  
ATOM    576  HB2 LEU    39      42.472  43.163  27.683  1.00  0.00           H  
ATOM    577  HB3 LEU    39      41.806  41.629  28.301  1.00  0.00           H  
ATOM    578  CG  LEU    39      43.856  42.048  28.991  1.00  0.00           C  
ATOM    579  HG  LEU    39      44.847  42.127  28.544  1.00  0.00           H  
ATOM    580  CD1 LEU    39      43.834  42.932  30.227  1.00  0.00           C  
ATOM    581 HD11 LEU    39      44.651  42.732  30.920  1.00  0.00           H  
ATOM    582 HD12 LEU    39      43.981  43.971  29.930  1.00  0.00           H  
ATOM    583 HD13 LEU    39      42.865  42.923  30.726  1.00  0.00           H  
ATOM    584  CD2 LEU    39      43.854  40.572  29.553  1.00  0.00           C  
ATOM    585 HD21 LEU    39      44.736  40.298  30.132  1.00  0.00           H  
ATOM    586 HD22 LEU    39      42.970  40.407  30.168  1.00  0.00           H  
ATOM    587 HD23 LEU    39      43.744  39.897  28.704  1.00  0.00           H  
ATOM    588  C   LEU    39      42.063  41.893  25.431  1.00  0.00           C  
ATOM    589  O   LEU    39      40.860  41.732  25.672  1.00  0.00           O  
ATOM    590  N   ALA    40      42.531  42.535  24.322  1.00  0.00           N  
ATOM    591  H   ALA    40      43.528  42.658  24.211  1.00  0.00           H  
ATOM    592  CA  ALA    40      41.658  43.440  23.628  1.00  0.00           C  
ATOM    593  HA  ALA    40      41.190  44.083  24.374  1.00  0.00           H  
ATOM    594  CB  ALA    40      42.519  44.250  22.671  1.00  0.00           C  
ATOM    595  HB1 ALA    40      43.015  43.649  21.909  1.00  0.00           H  
ATOM    596  HB2 ALA    40      41.878  44.941  22.123  1.00  0.00           H  
ATOM    597  HB3 ALA    40      43.257  44.877  23.171  1.00  0.00           H  
ATOM    598  C   ALA    40      40.512  42.776  22.791  1.00  0.00           C  
ATOM    599  O   ALA    40      39.581  43.504  22.430  1.00  0.00           O  
ATOM    600  N   ALA    41      40.636  41.551  22.470  1.00  0.00           N  
ATOM    601  H   ALA    41      41.515  41.094  22.667  1.00  0.00           H  
ATOM    602  CA  ALA    41      39.485  40.845  21.918  1.00  0.00           C  
ATOM    603  HA  ALA    41      39.072  41.340  21.039  1.00  0.00           H  
ATOM    604  CB  ALA    41      40.009  39.470  21.498  1.00  0.00           C  
ATOM    605  HB1 ALA    41      40.864  39.606  20.835  1.00  0.00           H  
ATOM    606  HB2 ALA    41      40.261  38.947  22.420  1.00  0.00           H  
ATOM    607  HB3 ALA    41      39.255  38.819  21.057  1.00  0.00           H  
ATOM    608  C   ALA    41      38.355  40.767  22.991  1.00  0.00           C  
ATOM    609  O   ALA    41      37.177  40.824  22.650  1.00  0.00           O  
ATOM    610  N   GLY    42      38.633  40.693  24.290  1.00  0.00           N  
ATOM    611  H   GLY    42      39.617  40.594  24.494  1.00  0.00           H  
ATOM    612  CA  GLY    42      37.712  40.702  25.416  1.00  0.00           C  
ATOM    613  HA2 GLY    42      36.894  40.087  25.040  1.00  0.00           H  
ATOM    614  HA3 GLY    42      38.123  40.268  26.327  1.00  0.00           H  
ATOM    615  C   GLY    42      37.010  42.033  25.618  1.00  0.00           C  
ATOM    616  O   GLY    42      35.753  42.104  25.665  1.00  0.00           O  
ATOM    617  N   ASP    43      37.793  43.052  25.567  1.00  0.00           N  
ATOM    618  H   ASP    43      38.745  42.741  25.696  1.00  0.00           H  
ATOM    619  CA  ASP    43      37.434  44.481  25.610  1.00  0.00           C  
ATOM    620  HA  ASP    43      36.739  44.618  26.439  1.00  0.00           H  
ATOM    621  CB  ASP    43      38.605  45.385  25.793  1.00  0.00           C  
ATOM    622  HB2 ASP    43      39.237  45.377  24.906  1.00  0.00           H  
ATOM    623  HB3 ASP    43      38.162  46.381  25.829  1.00  0.00           H  
ATOM    624  CG  ASP    43      39.483  45.280  27.018  1.00  0.00           C  
ATOM    625  OD1 ASP    43      39.467  44.352  27.872  1.00  0.00           O  
ATOM    626  OD2 ASP    43      40.445  46.088  27.024  1.00  0.00           O  
ATOM    627  C   ASP    43      36.652  44.792  24.350  1.00  0.00           C  
ATOM    628  O   ASP    43      35.764  45.646  24.482  1.00  0.00           O  
ATOM    629  N   THR    44      36.964  44.175  23.242  1.00  0.00           N  
ATOM    630  H   THR    44      37.790  43.595  23.281  1.00  0.00           H  
ATOM    631  CA  THR    44      36.106  44.228  22.005  1.00  0.00           C  
ATOM    632  HA  THR    44      36.020  45.305  21.857  1.00  0.00           H  
ATOM    633  CB  THR    44      36.904  43.773  20.723  1.00  0.00           C  
ATOM    634  HB  THR    44      37.189  42.726  20.834  1.00  0.00           H  
ATOM    635  CG2 THR    44      36.265  44.041  19.389  1.00  0.00           C  
ATOM    636 HG21 THR    44      35.302  43.534  19.323  1.00  0.00           H  
ATOM    637 HG22 THR    44      36.182  45.121  19.265  1.00  0.00           H  
ATOM    638 HG23 THR    44      36.918  43.686  18.592  1.00  0.00           H  
ATOM    639  OG1 THR    44      38.080  44.595  20.751  1.00  0.00           O  
ATOM    640  HG1 THR    44      38.629  44.331  21.492  1.00  0.00           H  
ATOM    641  C   THR    44      34.766  43.592  22.254  1.00  0.00           C  
ATOM    642  O   THR    44      33.743  44.248  22.181  1.00  0.00           O  
ATOM    643  N   PHE    45      34.755  42.376  22.791  1.00  0.00           N  
ATOM    644  H   PHE    45      35.659  41.928  22.842  1.00  0.00           H  
ATOM    645  CA  PHE    45      33.445  41.692  23.054  1.00  0.00           C  
ATOM    646  HA  PHE    45      32.895  41.589  22.119  1.00  0.00           H  
ATOM    647  CB  PHE    45      33.753  40.220  23.453  1.00  0.00           C  
ATOM    648  HB2 PHE    45      34.460  39.764  22.760  1.00  0.00           H  
ATOM    649  HB3 PHE    45      34.365  40.175  24.354  1.00  0.00           H  
ATOM    650  CG  PHE    45      32.500  39.278  23.487  1.00  0.00           C  
ATOM    651  CD1 PHE    45      31.627  39.358  24.593  1.00  0.00           C  
ATOM    652  HD1 PHE    45      31.755  40.141  25.325  1.00  0.00           H  
ATOM    653  CE1 PHE    45      30.639  38.390  24.668  1.00  0.00           C  
ATOM    654  HE1 PHE    45      29.966  38.260  25.504  1.00  0.00           H  
ATOM    655  CZ  PHE    45      30.511  37.384  23.693  1.00  0.00           C  
ATOM    656  HZ  PHE    45      29.753  36.618  23.760  1.00  0.00           H  
ATOM    657  CE2 PHE    45      31.450  37.314  22.645  1.00  0.00           C  
ATOM    658  HE2 PHE    45      31.301  36.505  21.944  1.00  0.00           H  
ATOM    659  CD2 PHE    45      32.421  38.244  22.546  1.00  0.00           C  
ATOM    660  HD2 PHE    45      33.090  38.163  21.702  1.00  0.00           H  
ATOM    661  C   PHE    45      32.589  42.490  23.957  1.00  0.00           C  
ATOM    662  O   PHE    45      31.446  42.780  23.569  1.00  0.00           O  
ATOM    663  N   ALA    46      33.028  42.903  25.159  1.00  0.00           N  
ATOM    664  H   ALA    46      33.944  42.624  25.481  1.00  0.00           H  
ATOM    665  CA  ALA    46      32.259  43.782  26.140  1.00  0.00           C  
ATOM    666  HA  ALA    46      31.392  43.226  26.496  1.00  0.00           H  
ATOM    667  CB  ALA    46      33.303  44.155  27.304  1.00  0.00           C  
ATOM    668  HB1 ALA    46      32.844  44.375  28.267  1.00  0.00           H  
ATOM    669  HB2 ALA    46      33.886  43.266  27.547  1.00  0.00           H  
ATOM    670  HB3 ALA    46      34.022  44.859  26.886  1.00  0.00           H  
ATOM    671  C   ALA    46      31.655  45.060  25.581  1.00  0.00           C  
ATOM    672  O   ALA    46      30.610  45.408  26.132  1.00  0.00           O  
ATOM    673  N   ARG    47      32.229  45.765  24.585  1.00  0.00           N  
ATOM    674  H   ARG    47      33.055  45.335  24.194  1.00  0.00           H  
ATOM    675  CA  ARG    47      31.637  46.899  23.837  1.00  0.00           C  
ATOM    676  HA  ARG    47      31.094  47.599  24.471  1.00  0.00           H  
ATOM    677  CB  ARG    47      32.858  47.640  23.303  1.00  0.00           C  
ATOM    678  HB2 ARG    47      33.591  46.941  22.901  1.00  0.00           H  
ATOM    679  HB3 ARG    47      32.348  48.232  22.543  1.00  0.00           H  
ATOM    680  CG  ARG    47      33.525  48.508  24.380  1.00  0.00           C  
ATOM    681  HG2 ARG    47      32.797  49.223  24.764  1.00  0.00           H  
ATOM    682  HG3 ARG    47      33.948  47.810  25.103  1.00  0.00           H  
ATOM    683  CD  ARG    47      34.721  49.257  23.795  1.00  0.00           C  
ATOM    684  HD2 ARG    47      34.396  49.738  22.872  1.00  0.00           H  
ATOM    685  HD3 ARG    47      35.097  50.008  24.490  1.00  0.00           H  
ATOM    686  NE  ARG    47      35.874  48.460  23.496  1.00  0.00           N  
ATOM    687  HE  ARG    47      35.897  47.483  23.753  1.00  0.00           H  
ATOM    688  CZ  ARG    47      36.968  48.884  22.848  1.00  0.00           C  
ATOM    689  NH1 ARG    47      37.913  48.008  22.526  1.00  0.00           N  
ATOM    690 HH11 ARG    47      37.830  47.048  22.827  1.00  0.00           H  
ATOM    691 HH12 ARG    47      38.658  48.205  21.873  1.00  0.00           H  
ATOM    692  NH2 ARG    47      37.186  50.063  22.282  1.00  0.00           N  
ATOM    693 HH21 ARG    47      36.387  50.662  22.127  1.00  0.00           H  
ATOM    694 HH22 ARG    47      38.143  50.183  21.982  1.00  0.00           H  
ATOM    695  C   ARG    47      30.685  46.429  22.720  1.00  0.00           C  
ATOM    696  O   ARG    47      29.990  47.231  22.079  1.00  0.00           O  
ATOM    697  N   ASN    48      30.645  45.155  22.281  1.00  0.00           N  
ATOM    698  H   ASN    48      31.007  44.452  22.908  1.00  0.00           H  
ATOM    699  CA  ASN    48      30.023  44.732  20.989  1.00  0.00           C  
ATOM    700  HA  ASN    48      29.499  45.608  20.607  1.00  0.00           H  
ATOM    701  CB  ASN    48      31.117  44.398  20.068  1.00  0.00           C  
ATOM    702  HB2 ASN    48      31.801  43.760  20.628  1.00  0.00           H  
ATOM    703  HB3 ASN    48      30.675  43.877  19.219  1.00  0.00           H  
ATOM    704  CG  ASN    48      31.845  45.573  19.527  1.00  0.00           C  
ATOM    705  OD1 ASN    48      31.440  46.242  18.592  1.00  0.00           O  
ATOM    706  ND2 ASN    48      32.995  45.880  20.099  1.00  0.00           N  
ATOM    707 HD21 ASN    48      33.385  46.803  19.976  1.00  0.00           H  
ATOM    708 HD22 ASN    48      33.202  45.374  20.949  1.00  0.00           H  
ATOM    709  C   ASN    48      28.937  43.546  21.079  1.00  0.00           C  
ATOM    710  O   ASN    48      27.999  43.535  20.284  1.00  0.00           O  
ATOM    711  N   PHE    49      28.922  42.725  22.124  1.00  0.00           N  
ATOM    712  H   PHE    49      29.818  42.625  22.579  1.00  0.00           H  
ATOM    713  CA  PHE    49      28.044  41.556  22.328  1.00  0.00           C  
ATOM    714  HA  PHE    49      28.284  41.004  21.420  1.00  0.00           H  
ATOM    715  CB  PHE    49      28.439  40.752  23.629  1.00  0.00           C  
ATOM    716  HB2 PHE    49      27.885  39.819  23.530  1.00  0.00           H  
ATOM    717  HB3 PHE    49      29.514  40.570  23.661  1.00  0.00           H  
ATOM    718  CG  PHE    49      27.942  41.312  24.991  1.00  0.00           C  
ATOM    719  CD1 PHE    49      28.810  42.034  25.835  1.00  0.00           C  
ATOM    720  HD1 PHE    49      29.822  42.256  25.530  1.00  0.00           H  
ATOM    721  CE1 PHE    49      28.374  42.610  27.073  1.00  0.00           C  
ATOM    722  HE1 PHE    49      29.007  43.158  27.756  1.00  0.00           H  
ATOM    723  CZ  PHE    49      27.037  42.402  27.419  1.00  0.00           C  
ATOM    724  HZ  PHE    49      26.692  42.851  28.339  1.00  0.00           H  
ATOM    725  CE2 PHE    49      26.122  41.749  26.554  1.00  0.00           C  
ATOM    726  HE2 PHE    49      25.096  41.649  26.876  1.00  0.00           H  
ATOM    727  CD2 PHE    49      26.561  41.201  25.316  1.00  0.00           C  
ATOM    728  HD2 PHE    49      25.839  40.697  24.691  1.00  0.00           H  
ATOM    729  C   PHE    49      26.569  41.900  22.235  1.00  0.00           C  
ATOM    730  O   PHE    49      25.682  41.061  21.885  1.00  0.00           O  
ATOM    731  N   TYR    50      26.190  43.136  22.498  1.00  0.00           N  
ATOM    732  H   TYR    50      27.001  43.716  22.660  1.00  0.00           H  
ATOM    733  CA  TYR    50      24.844  43.568  22.408  1.00  0.00           C  
ATOM    734  HA  TYR    50      24.224  42.671  22.406  1.00  0.00           H  
ATOM    735  CB  TYR    50      24.499  44.268  23.785  1.00  0.00           C  
ATOM    736  HB2 TYR    50      23.457  44.580  23.865  1.00  0.00           H  
ATOM    737  HB3 TYR    50      24.591  43.570  24.617  1.00  0.00           H  
ATOM    738  CG  TYR    50      25.330  45.511  23.958  1.00  0.00           C  
ATOM    739  CD1 TYR    50      24.946  46.768  23.532  1.00  0.00           C  
ATOM    740  HD1 TYR    50      24.042  46.816  22.943  1.00  0.00           H  
ATOM    741  CE1 TYR    50      25.764  47.853  23.689  1.00  0.00           C  
ATOM    742  HE1 TYR    50      25.426  48.830  23.375  1.00  0.00           H  
ATOM    743  CZ  TYR    50      27.106  47.707  24.159  1.00  0.00           C  
ATOM    744  OH  TYR    50      27.996  48.688  24.210  1.00  0.00           O  
ATOM    745  HH  TYR    50      27.714  49.467  23.725  1.00  0.00           H  
ATOM    746  CE2 TYR    50      27.491  46.444  24.720  1.00  0.00           C  
ATOM    747  HE2 TYR    50      28.486  46.421  25.138  1.00  0.00           H  
ATOM    748  CD2 TYR    50      26.607  45.331  24.563  1.00  0.00           C  
ATOM    749  HD2 TYR    50      26.977  44.388  24.939  1.00  0.00           H  
ATOM    750  C   TYR    50      24.365  44.299  21.147  1.00  0.00           C  
ATOM    751  O   TYR    50      23.199  44.715  20.976  1.00  0.00           O  
ATOM    752  N   LEU    51      25.212  44.416  20.139  1.00  0.00           N  
ATOM    753  H   LEU    51      26.059  43.870  20.197  1.00  0.00           H  
ATOM    754  CA  LEU    51      24.932  45.276  18.969  1.00  0.00           C  
ATOM    755  HA  LEU    51      23.949  45.744  19.027  1.00  0.00           H  
ATOM    756  CB  LEU    51      25.878  46.556  18.968  1.00  0.00           C  
ATOM    757  HB2 LEU    51      26.917  46.230  18.927  1.00  0.00           H  
ATOM    758  HB3 LEU    51      25.644  47.098  18.052  1.00  0.00           H  
ATOM    759  CG  LEU    51      25.818  47.511  20.191  1.00  0.00           C  
ATOM    760  HG  LEU    51      25.954  46.953  21.118  1.00  0.00           H  
ATOM    761  CD1 LEU    51      26.898  48.562  20.012  1.00  0.00           C  
ATOM    762 HD11 LEU    51      27.858  48.084  19.817  1.00  0.00           H  
ATOM    763 HD12 LEU    51      26.708  49.152  19.116  1.00  0.00           H  
ATOM    764 HD13 LEU    51      27.061  49.055  20.971  1.00  0.00           H  
ATOM    765  CD2 LEU    51      24.464  48.110  20.338  1.00  0.00           C  
ATOM    766 HD21 LEU    51      24.339  48.654  19.401  1.00  0.00           H  
ATOM    767 HD22 LEU    51      23.712  47.347  20.540  1.00  0.00           H  
ATOM    768 HD23 LEU    51      24.461  48.858  21.131  1.00  0.00           H  
ATOM    769  C   LEU    51      25.009  44.524  17.645  1.00  0.00           C  
ATOM    770  O   LEU    51      25.860  43.618  17.651  1.00  0.00           O  
ATOM    771  N   PRO    52      24.097  44.754  16.624  1.00  0.00           N  
ATOM    772  CD  PRO    52      23.195  45.863  16.509  1.00  0.00           C  
ATOM    773  HD2 PRO    52      23.698  46.784  16.804  1.00  0.00           H  
ATOM    774  HD3 PRO    52      22.342  45.736  17.176  1.00  0.00           H  
ATOM    775  CG  PRO    52      22.784  45.898  15.106  1.00  0.00           C  
ATOM    776  HG2 PRO    52      23.457  46.541  14.539  1.00  0.00           H  
ATOM    777  HG3 PRO    52      21.718  46.125  15.127  1.00  0.00           H  
ATOM    778  CB  PRO    52      22.782  44.375  14.719  1.00  0.00           C  
ATOM    779  HB2 PRO    52      22.804  44.192  13.645  1.00  0.00           H  
ATOM    780  HB3 PRO    52      21.841  43.990  15.110  1.00  0.00           H  
ATOM    781  CA  PRO    52      23.984  43.876  15.462  1.00  0.00           C  
ATOM    782  HA  PRO    52      23.720  42.877  15.809  1.00  0.00           H  
ATOM    783  C   PRO    52      25.205  43.938  14.551  1.00  0.00           C  
ATOM    784  O   PRO    52      25.948  44.884  14.432  1.00  0.00           O  
ATOM    785  N   ARG    53      25.594  42.770  14.033  1.00  0.00           N  
ATOM    786  H   ARG    53      24.911  42.027  14.080  1.00  0.00           H  
ATOM    787  CA  ARG    53      26.720  42.589  13.074  1.00  0.00           C  
ATOM    788  HA  ARG    53      27.663  42.801  13.579  1.00  0.00           H  
ATOM    789  CB  ARG    53      26.777  41.164  12.515  1.00  0.00           C  
ATOM    790  HB2 ARG    53      26.869  40.438  13.322  1.00  0.00           H  
ATOM    791  HB3 ARG    53      25.824  41.025  12.005  1.00  0.00           H  
ATOM    792  CG  ARG    53      27.778  40.749  11.463  1.00  0.00           C  
ATOM    793  HG2 ARG    53      28.090  41.493  10.731  1.00  0.00           H  
ATOM    794  HG3 ARG    53      28.715  40.463  11.941  1.00  0.00           H  
ATOM    795  CD  ARG    53      27.353  39.480  10.667  1.00  0.00           C  
ATOM    796  HD2 ARG    53      27.198  38.683  11.394  1.00  0.00           H  
ATOM    797  HD3 ARG    53      26.459  39.644  10.065  1.00  0.00           H  
ATOM    798  NE  ARG    53      28.476  39.302   9.714  1.00  0.00           N  
ATOM    799  HE  ARG    53      28.380  39.940   8.937  1.00  0.00           H  
ATOM    800  CZ  ARG    53      29.343  38.326   9.622  1.00  0.00           C  
ATOM    801  NH1 ARG    53      29.623  37.508  10.585  1.00  0.00           N  
ATOM    802 HH11 ARG    53      29.089  37.485  11.441  1.00  0.00           H  
ATOM    803 HH12 ARG    53      30.445  36.923  10.537  1.00  0.00           H  
ATOM    804  NH2 ARG    53      29.974  38.378   8.507  1.00  0.00           N  
ATOM    805 HH21 ARG    53      29.873  39.099   7.807  1.00  0.00           H  
ATOM    806 HH22 ARG    53      30.830  37.842   8.469  1.00  0.00           H  
ATOM    807  C   ARG    53      26.807  43.675  11.885  1.00  0.00           C  
ATOM    808  O   ARG    53      25.955  43.586  10.998  1.00  0.00           O  
ATOM    809  N   GLN    54      27.603  44.697  11.973  1.00  0.00           N  
ATOM    810  H   GLN    54      28.145  44.870  12.808  1.00  0.00           H  
ATOM    811  CA  GLN    54      28.063  45.417  10.736  1.00  0.00           C  
ATOM    812  HA  GLN    54      27.213  45.493  10.058  1.00  0.00           H  
ATOM    813  CB  GLN    54      28.619  46.783  11.084  1.00  0.00           C  
ATOM    814  HB2 GLN    54      29.367  46.720  11.875  1.00  0.00           H  
ATOM    815  HB3 GLN    54      29.150  47.286  10.275  1.00  0.00           H  
ATOM    816  CG  GLN    54      27.504  47.724  11.518  1.00  0.00           C  
ATOM    817  HG2 GLN    54      26.627  47.706  10.871  1.00  0.00           H  
ATOM    818  HG3 GLN    54      27.195  47.416  12.517  1.00  0.00           H  
ATOM    819  CD  GLN    54      27.965  49.195  11.693  1.00  0.00           C  
ATOM    820  OE1 GLN    54      29.122  49.602  11.658  1.00  0.00           O  
ATOM    821  NE2 GLN    54      27.065  50.164  11.715  1.00  0.00           N  
ATOM    822 HE21 GLN    54      27.325  51.121  11.909  1.00  0.00           H  
ATOM    823 HE22 GLN    54      26.106  49.856  11.787  1.00  0.00           H  
ATOM    824  C   GLN    54      29.137  44.454  10.217  1.00  0.00           C  
ATOM    825  O   GLN    54      29.972  43.854  10.921  1.00  0.00           O  
ATOM    826  N   GLU    55      29.248  44.432   8.841  1.00  0.00           N  
ATOM    827  H   GLU    55      28.662  45.101   8.362  1.00  0.00           H  
ATOM    828  CA  GLU    55      30.400  43.747   8.135  1.00  0.00           C  
ATOM    829  HA  GLU    55      30.492  42.779   8.627  1.00  0.00           H  
ATOM    830  CB  GLU    55      30.262  43.433   6.694  1.00  0.00           C  
ATOM    831  HB2 GLU    55      30.277  44.323   6.065  1.00  0.00           H  
ATOM    832  HB3 GLU    55      31.103  42.818   6.373  1.00  0.00           H  
ATOM    833  CG  GLU    55      28.964  42.684   6.351  1.00  0.00           C  
ATOM    834  HG2 GLU    55      28.081  43.267   6.612  1.00  0.00           H  
ATOM    835  HG3 GLU    55      28.996  42.449   5.287  1.00  0.00           H  
ATOM    836  CD  GLU    55      28.836  41.288   7.047  1.00  0.00           C  
ATOM    837  OE1 GLU    55      27.981  41.203   7.954  1.00  0.00           O  
ATOM    838  OE2 GLU    55      29.702  40.437   6.717  1.00  0.00           O  
ATOM    839  C   GLU    55      31.631  44.599   8.356  1.00  0.00           C  
ATOM    840  O   GLU    55      31.602  45.800   8.070  1.00  0.00           O  
ATOM    841  N   GLY    56      32.719  43.961   8.724  1.00  0.00           N  
ATOM    842  H   GLY    56      32.677  42.954   8.780  1.00  0.00           H  
ATOM    843  CA  GLY    56      33.911  44.640   9.238  1.00  0.00           C  
ATOM    844  HA2 GLY    56      34.526  44.974   8.403  1.00  0.00           H  
ATOM    845  HA3 GLY    56      33.646  45.526   9.816  1.00  0.00           H  
ATOM    846  C   GLY    56      34.719  43.770  10.140  1.00  0.00           C  
ATOM    847  O   GLY    56      34.337  42.679  10.496  1.00  0.00           O  
ATOM    848  N   LEU    57      35.788  44.375  10.762  1.00  0.00           N  
ATOM    849  H   LEU    57      35.955  45.333  10.492  1.00  0.00           H  
ATOM    850  CA  LEU    57      36.619  43.624  11.681  1.00  0.00           C  
ATOM    851  HA  LEU    57      36.615  42.594  11.325  1.00  0.00           H  
ATOM    852  CB  LEU    57      38.018  44.235  11.817  1.00  0.00           C  
ATOM    853  HB2 LEU    57      37.986  45.307  12.011  1.00  0.00           H  
ATOM    854  HB3 LEU    57      38.602  43.712  12.574  1.00  0.00           H  
ATOM    855  CG  LEU    57      38.799  44.131  10.472  1.00  0.00           C  
ATOM    856  HG  LEU    57      38.181  44.686   9.765  1.00  0.00           H  
ATOM    857  CD1 LEU    57      40.170  44.902  10.623  1.00  0.00           C  
ATOM    858 HD11 LEU    57      40.574  44.980   9.613  1.00  0.00           H  
ATOM    859 HD12 LEU    57      39.955  45.936  10.893  1.00  0.00           H  
ATOM    860 HD13 LEU    57      40.776  44.419  11.390  1.00  0.00           H  
ATOM    861  CD2 LEU    57      39.137  42.771   9.914  1.00  0.00           C  
ATOM    862 HD21 LEU    57      38.225  42.230   9.663  1.00  0.00           H  
ATOM    863 HD22 LEU    57      39.596  42.843   8.928  1.00  0.00           H  
ATOM    864 HD23 LEU    57      39.790  42.123  10.498  1.00  0.00           H  
ATOM    865  C   LEU    57      35.938  43.501  13.017  1.00  0.00           C  
ATOM    866  O   LEU    57      36.376  42.696  13.835  1.00  0.00           O  
ATOM    867  N   GLY    58      34.861  44.207  13.340  1.00  0.00           N  
ATOM    868  H   GLY    58      34.707  44.912  12.634  1.00  0.00           H  
ATOM    869  CA  GLY    58      33.990  43.970  14.499  1.00  0.00           C  
ATOM    870  HA2 GLY    58      34.591  43.924  15.407  1.00  0.00           H  
ATOM    871  HA3 GLY    58      33.415  44.805  14.901  1.00  0.00           H  
ATOM    872  C   GLY    58      32.990  42.814  14.369  1.00  0.00           C  
ATOM    873  O   GLY    58      32.484  42.412  15.438  1.00  0.00           O  
ATOM    874  N   ALA    59      32.727  42.255  13.212  1.00  0.00           N  
ATOM    875  H   ALA    59      33.263  42.581  12.421  1.00  0.00           H  
ATOM    876  CA  ALA    59      31.852  41.123  13.019  1.00  0.00           C  
ATOM    877  HA  ALA    59      30.896  41.421  13.450  1.00  0.00           H  
ATOM    878  CB  ALA    59      31.788  40.758  11.500  1.00  0.00           C  
ATOM    879  HB1 ALA    59      31.180  39.854  11.442  1.00  0.00           H  
ATOM    880  HB2 ALA    59      31.390  41.633  10.987  1.00  0.00           H  
ATOM    881  HB3 ALA    59      32.797  40.579  11.131  1.00  0.00           H  
ATOM    882  C   ALA    59      32.179  39.811  13.856  1.00  0.00           C  
ATOM    883  O   ALA    59      31.248  39.012  14.171  1.00  0.00           O  
ATOM    884  N   PRO    60      33.451  39.475  14.185  1.00  0.00           N  
ATOM    885  CD  PRO    60      34.614  39.980  13.548  1.00  0.00           C  
ATOM    886  HD2 PRO    60      34.790  40.969  13.971  1.00  0.00           H  
ATOM    887  HD3 PRO    60      34.507  40.039  12.464  1.00  0.00           H  
ATOM    888  CG  PRO    60      35.763  38.984  13.785  1.00  0.00           C  
ATOM    889  HG2 PRO    60      36.743  39.451  13.884  1.00  0.00           H  
ATOM    890  HG3 PRO    60      35.881  38.236  13.001  1.00  0.00           H  
ATOM    891  CB  PRO    60      35.347  38.264  15.093  1.00  0.00           C  
ATOM    892  HB2 PRO    60      35.796  38.777  15.943  1.00  0.00           H  
ATOM    893  HB3 PRO    60      35.616  37.216  14.959  1.00  0.00           H  
ATOM    894  CA  PRO    60      33.798  38.374  15.082  1.00  0.00           C  
ATOM    895  HA  PRO    60      33.483  37.479  14.545  1.00  0.00           H  
ATOM    896  C   PRO    60      33.188  38.649  16.527  1.00  0.00           C  
ATOM    897  O   PRO    60      33.011  37.668  17.317  1.00  0.00           O  
ATOM    898  N   TYR    61      32.854  39.869  16.925  1.00  0.00           N  
ATOM    899  H   TYR    61      33.127  40.721  16.457  1.00  0.00           H  
ATOM    900  CA  TYR    61      32.465  40.186  18.256  1.00  0.00           C  
ATOM    901  HA  TYR    61      32.325  39.263  18.818  1.00  0.00           H  
ATOM    902  CB  TYR    61      33.579  41.100  18.885  1.00  0.00           C  
ATOM    903  HB2 TYR    61      33.470  42.126  18.534  1.00  0.00           H  
ATOM    904  HB3 TYR    61      33.368  41.193  19.950  1.00  0.00           H  
ATOM    905  CG  TYR    61      34.925  40.462  18.809  1.00  0.00           C  
ATOM    906  CD1 TYR    61      35.486  39.644  19.803  1.00  0.00           C  
ATOM    907  HD1 TYR    61      34.869  39.521  20.681  1.00  0.00           H  
ATOM    908  CE1 TYR    61      36.784  39.167  19.732  1.00  0.00           C  
ATOM    909  HE1 TYR    61      37.257  38.525  20.461  1.00  0.00           H  
ATOM    910  CZ  TYR    61      37.541  39.474  18.607  1.00  0.00           C  
ATOM    911  OH  TYR    61      38.824  38.983  18.437  1.00  0.00           O  
ATOM    912  HH  TYR    61      39.368  39.575  17.913  1.00  0.00           H  
ATOM    913  CE2 TYR    61      37.056  40.368  17.577  1.00  0.00           C  
ATOM    914  HE2 TYR    61      37.668  40.540  16.705  1.00  0.00           H  
ATOM    915  CD2 TYR    61      35.697  40.775  17.675  1.00  0.00           C  
ATOM    916  HD2 TYR    61      35.314  41.512  16.985  1.00  0.00           H  
ATOM    917  C   TYR    61      31.088  40.848  18.379  1.00  0.00           C  
ATOM    918  O   TYR    61      30.585  41.027  19.502  1.00  0.00           O  
ATOM    919  N   GLN    62      30.507  41.345  17.272  1.00  0.00           N  
ATOM    920  H   GLN    62      30.862  41.163  16.344  1.00  0.00           H  
ATOM    921  CA  GLN    62      29.177  41.857  17.190  1.00  0.00           C  
ATOM    922  HA  GLN    62      28.901  42.351  18.122  1.00  0.00           H  
ATOM    923  CB  GLN    62      29.127  42.914  16.049  1.00  0.00           C  
ATOM    924  HB2 GLN    62      29.535  42.390  15.185  1.00  0.00           H  
ATOM    925  HB3 GLN    62      28.093  43.172  15.820  1.00  0.00           H  
ATOM    926  CG  GLN    62      29.799  44.240  16.374  1.00  0.00           C  
ATOM    927  HG2 GLN    62      29.291  44.734  17.203  1.00  0.00           H  
ATOM    928  HG3 GLN    62      30.792  44.006  16.756  1.00  0.00           H  
ATOM    929  CD  GLN    62      30.051  45.184  15.158  1.00  0.00           C  
ATOM    930  OE1 GLN    62      29.705  44.933  14.043  1.00  0.00           O  
ATOM    931  NE2 GLN    62      30.773  46.300  15.337  1.00  0.00           N  
ATOM    932 HE21 GLN    62      30.844  46.988  14.600  1.00  0.00           H  
ATOM    933 HE22 GLN    62      31.013  46.388  16.314  1.00  0.00           H  
ATOM    934  C   GLN    62      28.192  40.716  16.922  1.00  0.00           C  
ATOM    935  O   GLN    62      28.529  39.644  16.435  1.00  0.00           O  
ATOM    936  N   GLY    63      26.926  41.024  17.128  1.00  0.00           N  
ATOM    937  H   GLY    63      26.751  41.951  17.491  1.00  0.00           H  
ATOM    938  CA  GLY    63      25.786  40.125  16.889  1.00  0.00           C  
ATOM    939  HA2 GLY    63      24.911  40.771  16.961  1.00  0.00           H  
ATOM    940  HA3 GLY    63      25.829  39.770  15.860  1.00  0.00           H  
ATOM    941  C   GLY    63      25.708  38.802  17.715  1.00  0.00           C  
ATOM    942  O   GLY    63      25.675  37.663  17.188  1.00  0.00           O  
ATOM    943  N   PHE    64      25.591  38.913  19.031  1.00  0.00           N  
ATOM    944  H   PHE    64      25.514  39.853  19.392  1.00  0.00           H  
ATOM    945  CA  PHE    64      25.479  37.910  20.065  1.00  0.00           C  
ATOM    946  HA  PHE    64      25.388  36.950  19.556  1.00  0.00           H  
ATOM    947  CB  PHE    64      26.799  37.912  20.875  1.00  0.00           C  
ATOM    948  HB2 PHE    64      26.966  38.920  21.256  1.00  0.00           H  
ATOM    949  HB3 PHE    64      26.631  37.229  21.707  1.00  0.00           H  
ATOM    950  CG  PHE    64      28.002  37.283  20.154  1.00  0.00           C  
ATOM    951  CD1 PHE    64      27.835  35.978  19.736  1.00  0.00           C  
ATOM    952  HD1 PHE    64      26.957  35.384  19.939  1.00  0.00           H  
ATOM    953  CE1 PHE    64      28.810  35.348  19.001  1.00  0.00           C  
ATOM    954  HE1 PHE    64      28.634  34.359  18.604  1.00  0.00           H  
ATOM    955  CZ  PHE    64      30.109  35.927  18.908  1.00  0.00           C  
ATOM    956  HZ  PHE    64      30.876  35.338  18.427  1.00  0.00           H  
ATOM    957  CE2 PHE    64      30.303  37.214  19.402  1.00  0.00           C  
ATOM    958  HE2 PHE    64      31.222  37.669  19.064  1.00  0.00           H  
ATOM    959  CD2 PHE    64      29.237  37.946  19.958  1.00  0.00           C  
ATOM    960  HD2 PHE    64      29.418  38.956  20.295  1.00  0.00           H  
ATOM    961  C   PHE    64      24.207  38.020  20.963  1.00  0.00           C  
ATOM    962  O   PHE    64      24.082  37.308  21.917  1.00  0.00           O  
ATOM    963  N   SER    65      23.334  39.021  20.755  1.00  0.00           N  
ATOM    964  H   SER    65      23.357  39.686  19.995  1.00  0.00           H  
ATOM    965  CA  SER    65      22.173  39.258  21.686  1.00  0.00           C  
ATOM    966  HA  SER    65      22.620  39.074  22.663  1.00  0.00           H  
ATOM    967  CB  SER    65      21.658  40.636  21.728  1.00  0.00           C  
ATOM    968  HB2 SER    65      20.998  40.717  22.591  1.00  0.00           H  
ATOM    969  HB3 SER    65      22.409  41.416  21.852  1.00  0.00           H  
ATOM    970  OG  SER    65      20.918  40.827  20.510  1.00  0.00           O  
ATOM    971  HG  SER    65      21.379  41.511  20.019  1.00  0.00           H  
ATOM    972  C   SER    65      21.058  38.163  21.606  1.00  0.00           C  
ATOM    973  O   SER    65      20.169  38.053  22.423  1.00  0.00           O  
ATOM    974  N   GLN    66      21.250  37.289  20.601  1.00  0.00           N  
ATOM    975  H   GLN    66      22.010  37.433  19.952  1.00  0.00           H  
ATOM    976  CA  GLN    66      20.453  36.069  20.363  1.00  0.00           C  
ATOM    977  HA  GLN    66      19.442  36.336  20.669  1.00  0.00           H  
ATOM    978  CB  GLN    66      20.418  35.752  18.887  1.00  0.00           C  
ATOM    979  HB2 GLN    66      19.587  35.081  18.672  1.00  0.00           H  
ATOM    980  HB3 GLN    66      20.035  36.630  18.367  1.00  0.00           H  
ATOM    981  CG  GLN    66      21.560  35.108  18.088  1.00  0.00           C  
ATOM    982  HG2 GLN    66      21.958  34.280  18.674  1.00  0.00           H  
ATOM    983  HG3 GLN    66      21.284  34.835  17.070  1.00  0.00           H  
ATOM    984  CD  GLN    66      22.698  36.105  17.824  1.00  0.00           C  
ATOM    985  OE1 GLN    66      22.742  37.278  18.209  1.00  0.00           O  
ATOM    986  NE2 GLN    66      23.788  35.574  17.210  1.00  0.00           N  
ATOM    987 HE21 GLN    66      24.513  36.205  16.901  1.00  0.00           H  
ATOM    988 HE22 GLN    66      23.840  34.638  16.834  1.00  0.00           H  
ATOM    989  C   GLN    66      20.857  34.783  21.011  1.00  0.00           C  
ATOM    990  O   GLN    66      20.076  33.870  20.880  1.00  0.00           O  
ATOM    991  N   TRP    67      22.042  34.660  21.599  1.00  0.00           N  
ATOM    992  H   TRP    67      22.511  35.537  21.777  1.00  0.00           H  
ATOM    993  CA  TRP    67      22.505  33.503  22.312  1.00  0.00           C  
ATOM    994  HA  TRP    67      22.202  32.550  21.880  1.00  0.00           H  
ATOM    995  CB  TRP    67      24.032  33.429  22.442  1.00  0.00           C  
ATOM    996  HB2 TRP    67      24.491  34.361  22.774  1.00  0.00           H  
ATOM    997  HB3 TRP    67      24.361  32.784  23.257  1.00  0.00           H  
ATOM    998  CG  TRP    67      24.682  32.859  21.191  1.00  0.00           C  
ATOM    999  CD1 TRP    67      24.936  33.536  20.027  1.00  0.00           C  
ATOM   1000  HD1 TRP    67      24.521  34.528  19.928  1.00  0.00           H  
ATOM   1001  NE1 TRP    67      25.524  32.767  19.114  1.00  0.00           N  
ATOM   1002  HE1 TRP    67      25.851  33.133  18.232  1.00  0.00           H  
ATOM   1003  CE2 TRP    67      25.804  31.512  19.535  1.00  0.00           C  
ATOM   1004  CZ2 TRP    67      26.478  30.398  18.984  1.00  0.00           C  
ATOM   1005  HZ2 TRP    67      26.950  30.462  18.015  1.00  0.00           H  
ATOM   1006  CH2 TRP    67      26.507  29.170  19.675  1.00  0.00           C  
ATOM   1007  HH2 TRP    67      27.050  28.358  19.214  1.00  0.00           H  
ATOM   1008  CZ3 TRP    67      25.849  29.113  20.853  1.00  0.00           C  
ATOM   1009  HZ3 TRP    67      25.700  28.125  21.263  1.00  0.00           H  
ATOM   1010  CE3 TRP    67      25.208  30.193  21.480  1.00  0.00           C  
ATOM   1011  HE3 TRP    67      24.643  30.113  22.396  1.00  0.00           H  
ATOM   1012  CD2 TRP    67      25.166  31.457  20.871  1.00  0.00           C  
ATOM   1013  C   TRP    67      21.934  33.552  23.805  1.00  0.00           C  
ATOM   1014  O   TRP    67      22.568  34.211  24.622  1.00  0.00           O  
ATOM   1015  N   THR    68      20.917  32.752  24.141  1.00  0.00           N  
ATOM   1016  H   THR    68      20.428  32.192  23.457  1.00  0.00           H  
ATOM   1017  CA  THR    68      20.159  32.637  25.341  1.00  0.00           C  
ATOM   1018  HA  THR    68      20.641  33.350  26.011  1.00  0.00           H  
ATOM   1019  CB  THR    68      18.658  32.958  25.075  1.00  0.00           C  
ATOM   1020  HB  THR    68      18.111  32.721  25.987  1.00  0.00           H  
ATOM   1021  CG2 THR    68      18.503  34.453  24.935  1.00  0.00           C  
ATOM   1022 HG21 THR    68      17.424  34.601  24.886  1.00  0.00           H  
ATOM   1023 HG22 THR    68      18.976  35.002  25.749  1.00  0.00           H  
ATOM   1024 HG23 THR    68      18.927  34.717  23.966  1.00  0.00           H  
ATOM   1025  OG1 THR    68      18.185  32.145  24.016  1.00  0.00           O  
ATOM   1026  HG1 THR    68      17.796  31.339  24.363  1.00  0.00           H  
ATOM   1027  C   THR    68      20.376  31.223  26.039  1.00  0.00           C  
ATOM   1028  O   THR    68      20.747  30.203  25.435  1.00  0.00           O  
ATOM   1029  N   GLU    69      20.037  31.131  27.340  1.00  0.00           N  
ATOM   1030  H   GLU    69      19.840  31.950  27.898  1.00  0.00           H  
ATOM   1031  CA  GLU    69      20.260  29.860  28.119  1.00  0.00           C  
ATOM   1032  HA  GLU    69      21.335  29.766  28.273  1.00  0.00           H  
ATOM   1033  CB  GLU    69      19.614  30.123  29.505  1.00  0.00           C  
ATOM   1034  HB2 GLU    69      19.701  29.247  30.149  1.00  0.00           H  
ATOM   1035  HB3 GLU    69      20.224  30.878  30.001  1.00  0.00           H  
ATOM   1036  CG  GLU    69      18.161  30.676  29.459  1.00  0.00           C  
ATOM   1037  HG2 GLU    69      18.124  31.549  28.807  1.00  0.00           H  
ATOM   1038  HG3 GLU    69      17.586  29.950  28.883  1.00  0.00           H  
ATOM   1039  CD  GLU    69      17.552  30.977  30.869  1.00  0.00           C  
ATOM   1040  OE1 GLU    69      16.539  31.661  30.886  1.00  0.00           O  
ATOM   1041  OE2 GLU    69      17.899  30.280  31.847  1.00  0.00           O  
ATOM   1042  C   GLU    69      19.676  28.581  27.535  1.00  0.00           C  
ATOM   1043  O   GLU    69      20.282  27.532  27.718  1.00  0.00           O  
ATOM   1044  N   ASP    70      18.563  28.600  26.815  1.00  0.00           N  
ATOM   1045  H   ASP    70      18.127  29.507  26.722  1.00  0.00           H  
ATOM   1046  CA  ASP    70      18.001  27.486  26.065  1.00  0.00           C  
ATOM   1047  HA  ASP    70      17.960  26.627  26.733  1.00  0.00           H  
ATOM   1048  CB  ASP    70      16.569  27.874  25.632  1.00  0.00           C  
ATOM   1049  HB2 ASP    70      16.221  27.023  25.047  1.00  0.00           H  
ATOM   1050  HB3 ASP    70      15.983  27.832  26.551  1.00  0.00           H  
ATOM   1051  CG  ASP    70      16.343  29.279  24.966  1.00  0.00           C  
ATOM   1052  OD1 ASP    70      16.742  30.313  25.461  1.00  0.00           O  
ATOM   1053  OD2 ASP    70      15.703  29.296  23.868  1.00  0.00           O  
ATOM   1054  C   ASP    70      18.841  27.119  24.799  1.00  0.00           C  
ATOM   1055  O   ASP    70      18.819  25.997  24.269  1.00  0.00           O  
ATOM   1056  N   ARG    71      19.654  28.024  24.268  1.00  0.00           N  
ATOM   1057  H   ARG    71      19.694  28.899  24.772  1.00  0.00           H  
ATOM   1058  CA  ARG    71      20.655  27.774  23.242  1.00  0.00           C  
ATOM   1059  HA  ARG    71      20.271  27.051  22.522  1.00  0.00           H  
ATOM   1060  CB  ARG    71      20.748  29.043  22.368  1.00  0.00           C  
ATOM   1061  HB2 ARG    71      20.994  29.876  23.027  1.00  0.00           H  
ATOM   1062  HB3 ARG    71      21.586  28.882  21.689  1.00  0.00           H  
ATOM   1063  CG  ARG    71      19.421  29.356  21.632  1.00  0.00           C  
ATOM   1064  HG2 ARG    71      18.948  28.467  21.216  1.00  0.00           H  
ATOM   1065  HG3 ARG    71      18.695  29.779  22.326  1.00  0.00           H  
ATOM   1066  CD  ARG    71      19.747  30.290  20.521  1.00  0.00           C  
ATOM   1067  HD2 ARG    71      20.348  31.150  20.819  1.00  0.00           H  
ATOM   1068  HD3 ARG    71      20.271  29.751  19.731  1.00  0.00           H  
ATOM   1069  NE  ARG    71      18.559  30.853  19.851  1.00  0.00           N  
ATOM   1070  HE  ARG    71      17.644  30.748  20.267  1.00  0.00           H  
ATOM   1071  CZ  ARG    71      18.725  31.634  18.806  1.00  0.00           C  
ATOM   1072  NH1 ARG    71      19.874  31.997  18.338  1.00  0.00           N  
ATOM   1073 HH11 ARG    71      20.733  31.685  18.766  1.00  0.00           H  
ATOM   1074 HH12 ARG    71      19.810  32.695  17.611  1.00  0.00           H  
ATOM   1075  NH2 ARG    71      17.683  32.061  18.200  1.00  0.00           N  
ATOM   1076 HH21 ARG    71      16.804  31.825  18.639  1.00  0.00           H  
ATOM   1077 HH22 ARG    71      17.736  32.712  17.430  1.00  0.00           H  
ATOM   1078  C   ARG    71      21.965  27.302  23.739  1.00  0.00           C  
ATOM   1079  O   ARG    71      22.642  26.554  23.007  1.00  0.00           O  
ATOM   1080  N   LEU    72      22.195  27.466  25.048  1.00  0.00           N  
ATOM   1081  H   LEU    72      21.463  27.938  25.559  1.00  0.00           H  
ATOM   1082  CA  LEU    72      23.363  27.162  25.860  1.00  0.00           C  
ATOM   1083  HA  LEU    72      24.069  26.640  25.213  1.00  0.00           H  
ATOM   1084  CB  LEU    72      23.951  28.504  26.326  1.00  0.00           C  
ATOM   1085  HB2 LEU    72      23.195  29.088  26.850  1.00  0.00           H  
ATOM   1086  HB3 LEU    72      24.756  28.268  27.022  1.00  0.00           H  
ATOM   1087  CG  LEU    72      24.533  29.400  25.237  1.00  0.00           C  
ATOM   1088  HG  LEU    72      23.773  29.607  24.484  1.00  0.00           H  
ATOM   1089  CD1 LEU    72      24.902  30.745  25.858  1.00  0.00           C  
ATOM   1090 HD11 LEU    72      24.016  31.225  26.272  1.00  0.00           H  
ATOM   1091 HD12 LEU    72      25.556  30.482  26.689  1.00  0.00           H  
ATOM   1092 HD13 LEU    72      25.412  31.388  25.141  1.00  0.00           H  
ATOM   1093  CD2 LEU    72      25.790  28.787  24.703  1.00  0.00           C  
ATOM   1094 HD21 LEU    72      25.632  27.985  23.981  1.00  0.00           H  
ATOM   1095 HD22 LEU    72      26.409  29.456  24.104  1.00  0.00           H  
ATOM   1096 HD23 LEU    72      26.394  28.395  25.521  1.00  0.00           H  
ATOM   1097  C   LEU    72      22.842  26.267  26.956  1.00  0.00           C  
ATOM   1098  O   LEU    72      22.206  25.222  26.686  1.00  0.00           O  
ATOM   1099  N   ALA    73      23.111  26.632  28.238  1.00  0.00           N  
ATOM   1100  H   ALA    73      23.642  27.481  28.369  1.00  0.00           H  
ATOM   1101  CA  ALA    73      22.659  25.954  29.464  1.00  0.00           C  
ATOM   1102  HA  ALA    73      21.913  25.220  29.156  1.00  0.00           H  
ATOM   1103  CB  ALA    73      23.720  25.272  30.303  1.00  0.00           C  
ATOM   1104  HB1 ALA    73      23.527  25.034  31.349  1.00  0.00           H  
ATOM   1105  HB2 ALA    73      24.037  24.351  29.814  1.00  0.00           H  
ATOM   1106  HB3 ALA    73      24.642  25.852  30.335  1.00  0.00           H  
ATOM   1107  C   ALA    73      21.872  26.991  30.335  1.00  0.00           C  
ATOM   1108  O   ALA    73      21.937  28.230  30.213  1.00  0.00           O  
ATOM   1109  N   ARG    74      21.116  26.466  31.292  1.00  0.00           N  
ATOM   1110  H   ARG    74      20.992  25.464  31.269  1.00  0.00           H  
ATOM   1111  CA  ARG    74      20.371  27.179  32.372  1.00  0.00           C  
ATOM   1112  HA  ARG    74      19.457  27.602  31.957  1.00  0.00           H  
ATOM   1113  CB  ARG    74      19.906  26.198  33.512  1.00  0.00           C  
ATOM   1114  HB2 ARG    74      19.757  25.266  32.965  1.00  0.00           H  
ATOM   1115  HB3 ARG    74      20.764  26.015  34.159  1.00  0.00           H  
ATOM   1116  CG  ARG    74      18.724  26.683  34.364  1.00  0.00           C  
ATOM   1117  HG2 ARG    74      19.141  27.337  35.130  1.00  0.00           H  
ATOM   1118  HG3 ARG    74      18.014  27.239  33.752  1.00  0.00           H  
ATOM   1119  CD  ARG    74      17.969  25.447  34.909  1.00  0.00           C  
ATOM   1120  HD2 ARG    74      17.676  24.706  34.164  1.00  0.00           H  
ATOM   1121  HD3 ARG    74      18.687  25.061  35.631  1.00  0.00           H  
ATOM   1122  NE  ARG    74      16.890  25.805  35.797  1.00  0.00           N  
ATOM   1123  HE  ARG    74      16.873  25.556  36.776  1.00  0.00           H  
ATOM   1124  CZ  ARG    74      15.707  26.384  35.547  1.00  0.00           C  
ATOM   1125  NH1 ARG    74      14.908  26.529  36.510  1.00  0.00           N  
ATOM   1126 HH11 ARG    74      15.069  26.122  37.421  1.00  0.00           H  
ATOM   1127 HH12 ARG    74      14.067  27.054  36.319  1.00  0.00           H  
ATOM   1128  NH2 ARG    74      15.272  26.665  34.334  1.00  0.00           N  
ATOM   1129 HH21 ARG    74      15.787  26.344  33.527  1.00  0.00           H  
ATOM   1130 HH22 ARG    74      14.398  27.116  34.102  1.00  0.00           H  
ATOM   1131  C   ARG    74      21.224  28.328  32.904  1.00  0.00           C  
ATOM   1132  O   ARG    74      22.343  28.128  33.379  1.00  0.00           O  
ATOM   1133  N   ARG    75      20.573  29.532  33.049  1.00  0.00           N  
ATOM   1134  H   ARG    75      19.595  29.634  32.819  1.00  0.00           H  
ATOM   1135  CA  ARG    75      21.170  30.790  33.457  1.00  0.00           C  
ATOM   1136  HA  ARG    75      20.378  31.538  33.475  1.00  0.00           H  
ATOM   1137  CB  ARG    75      21.599  30.768  34.971  1.00  0.00           C  
ATOM   1138  HB2 ARG    75      22.493  30.156  35.093  1.00  0.00           H  
ATOM   1139  HB3 ARG    75      21.858  31.792  35.240  1.00  0.00           H  
ATOM   1140  CG  ARG    75      20.502  30.194  35.845  1.00  0.00           C  
ATOM   1141  HG2 ARG    75      19.572  30.747  35.713  1.00  0.00           H  
ATOM   1142  HG3 ARG    75      20.350  29.125  35.698  1.00  0.00           H  
ATOM   1143  CD  ARG    75      20.574  30.342  37.343  1.00  0.00           C  
ATOM   1144  HD2 ARG    75      20.891  31.351  37.607  1.00  0.00           H  
ATOM   1145  HD3 ARG    75      19.607  30.040  37.745  1.00  0.00           H  
ATOM   1146  NE  ARG    75      21.543  29.422  37.911  1.00  0.00           N  
ATOM   1147  HE  ARG    75      22.477  29.788  38.029  1.00  0.00           H  
ATOM   1148  CZ  ARG    75      21.511  28.108  38.029  1.00  0.00           C  
ATOM   1149  NH1 ARG    75      20.466  27.302  37.818  1.00  0.00           N  
ATOM   1150 HH11 ARG    75      19.593  27.596  37.404  1.00  0.00           H  
ATOM   1151 HH12 ARG    75      20.550  26.336  38.103  1.00  0.00           H  
ATOM   1152  NH2 ARG    75      22.602  27.501  38.415  1.00  0.00           N  
ATOM   1153 HH21 ARG    75      23.548  27.842  38.312  1.00  0.00           H  
ATOM   1154 HH22 ARG    75      22.538  26.564  38.787  1.00  0.00           H  
ATOM   1155  C   ARG    75      22.263  31.423  32.526  1.00  0.00           C  
ATOM   1156  O   ARG    75      22.682  32.543  32.825  1.00  0.00           O  
ATOM   1157  N   GLU    76      22.665  30.811  31.399  1.00  0.00           N  
ATOM   1158  H   GLU    76      22.082  30.077  31.024  1.00  0.00           H  
ATOM   1159  CA  GLU    76      23.666  31.365  30.570  1.00  0.00           C  
ATOM   1160  HA  GLU    76      24.372  31.919  31.189  1.00  0.00           H  
ATOM   1161  CB  GLU    76      24.480  30.258  29.936  1.00  0.00           C  
ATOM   1162  HB2 GLU    76      23.892  29.784  29.150  1.00  0.00           H  
ATOM   1163  HB3 GLU    76      25.322  30.739  29.438  1.00  0.00           H  
ATOM   1164  CG  GLU    76      25.022  29.125  30.856  1.00  0.00           C  
ATOM   1165  HG2 GLU    76      24.228  28.392  31.004  1.00  0.00           H  
ATOM   1166  HG3 GLU    76      25.766  28.587  30.269  1.00  0.00           H  
ATOM   1167  CD  GLU    76      25.695  29.630  32.170  1.00  0.00           C  
ATOM   1168  OE1 GLU    76      25.989  30.817  32.295  1.00  0.00           O  
ATOM   1169  OE2 GLU    76      26.032  28.779  33.033  1.00  0.00           O  
ATOM   1170  C   GLU    76      23.175  32.308  29.454  1.00  0.00           C  
ATOM   1171  O   GLU    76      21.935  32.485  29.325  1.00  0.00           O  
ATOM   1172  N   GLY    77      24.061  32.955  28.628  1.00  0.00           N  
ATOM   1173  H   GLY    77      25.018  32.951  28.951  1.00  0.00           H  
ATOM   1174  CA  GLY    77      23.778  33.810  27.482  1.00  0.00           C  
ATOM   1175  HA2 GLY    77      24.535  33.794  26.698  1.00  0.00           H  
ATOM   1176  HA3 GLY    77      22.828  33.479  27.065  1.00  0.00           H  
ATOM   1177  C   GLY    77      23.428  35.337  27.831  1.00  0.00           C  
ATOM   1178  O   GLY    77      23.767  35.905  28.908  1.00  0.00           O  
ATOM   1179  N   TYR    78      22.862  36.005  26.849  1.00  0.00           N  
ATOM   1180  H   TYR    78      22.912  35.530  25.959  1.00  0.00           H  
ATOM   1181  CA  TYR    78      22.318  37.363  26.964  1.00  0.00           C  
ATOM   1182  HA  TYR    78      23.066  38.037  27.384  1.00  0.00           H  
ATOM   1183  CB  TYR    78      22.178  37.738  25.448  1.00  0.00           C  
ATOM   1184  HB2 TYR    78      23.172  37.662  25.007  1.00  0.00           H  
ATOM   1185  HB3 TYR    78      21.481  37.083  24.925  1.00  0.00           H  
ATOM   1186  CG  TYR    78      21.704  39.191  25.341  1.00  0.00           C  
ATOM   1187  CD1 TYR    78      22.617  40.212  25.457  1.00  0.00           C  
ATOM   1188  HD1 TYR    78      23.675  40.042  25.325  1.00  0.00           H  
ATOM   1189  CE1 TYR    78      22.250  41.588  25.533  1.00  0.00           C  
ATOM   1190  HE1 TYR    78      22.973  42.381  25.654  1.00  0.00           H  
ATOM   1191  CZ  TYR    78      20.860  41.907  25.446  1.00  0.00           C  
ATOM   1192  OH  TYR    78      20.359  43.169  25.356  1.00  0.00           O  
ATOM   1193  HH  TYR    78      20.964  43.710  25.868  1.00  0.00           H  
ATOM   1194  CE2 TYR    78      19.935  40.830  25.493  1.00  0.00           C  
ATOM   1195  HE2 TYR    78      18.895  41.106  25.400  1.00  0.00           H  
ATOM   1196  CD2 TYR    78      20.343  39.499  25.305  1.00  0.00           C  
ATOM   1197  HD2 TYR    78      19.663  38.660  25.328  1.00  0.00           H  
ATOM   1198  C   TYR    78      21.019  37.569  27.796  1.00  0.00           C  
ATOM   1199  O   TYR    78      20.017  36.839  27.644  1.00  0.00           O  
ATOM   1200  N   PHE    79      21.075  38.581  28.704  1.00  0.00           N  
ATOM   1201  H   PHE    79      21.897  39.119  28.937  1.00  0.00           H  
ATOM   1202  CA  PHE    79      19.919  39.201  29.395  1.00  0.00           C  
ATOM   1203  HA  PHE    79      19.022  38.801  28.922  1.00  0.00           H  
ATOM   1204  CB  PHE    79      20.036  38.800  30.854  1.00  0.00           C  
ATOM   1205  HB2 PHE    79      20.934  39.267  31.258  1.00  0.00           H  
ATOM   1206  HB3 PHE    79      19.189  39.243  31.378  1.00  0.00           H  
ATOM   1207  CG  PHE    79      20.048  37.342  31.086  1.00  0.00           C  
ATOM   1208  CD1 PHE    79      18.867  36.685  31.138  1.00  0.00           C  
ATOM   1209  HD1 PHE    79      17.868  37.092  31.084  1.00  0.00           H  
ATOM   1210  CE1 PHE    79      18.857  35.257  31.250  1.00  0.00           C  
ATOM   1211  HE1 PHE    79      17.899  34.759  31.217  1.00  0.00           H  
ATOM   1212  CZ  PHE    79      20.044  34.558  31.181  1.00  0.00           C  
ATOM   1213  HZ  PHE    79      20.040  33.483  31.288  1.00  0.00           H  
ATOM   1214  CE2 PHE    79      21.291  35.272  31.102  1.00  0.00           C  
ATOM   1215  HE2 PHE    79      22.252  34.788  31.202  1.00  0.00           H  
ATOM   1216  CD2 PHE    79      21.274  36.644  31.165  1.00  0.00           C  
ATOM   1217  HD2 PHE    79      22.185  37.218  31.080  1.00  0.00           H  
ATOM   1218  C   PHE    79      19.939  40.772  29.396  1.00  0.00           C  
ATOM   1219  O   PHE    79      20.910  41.475  29.079  1.00  0.00           O  
ATOM   1220  N   SER    80      18.812  41.305  29.878  1.00  0.00           N  
ATOM   1221  H   SER    80      18.078  40.620  29.986  1.00  0.00           H  
ATOM   1222  CA  SER    80      18.631  42.699  30.324  1.00  0.00           C  
ATOM   1223  HA  SER    80      19.573  43.115  30.681  1.00  0.00           H  
ATOM   1224  CB  SER    80      18.206  43.578  29.173  1.00  0.00           C  
ATOM   1225  HB2 SER    80      19.057  43.576  28.491  1.00  0.00           H  
ATOM   1226  HB3 SER    80      17.287  43.185  28.739  1.00  0.00           H  
ATOM   1227  OG  SER    80      18.102  44.980  29.643  1.00  0.00           O  
ATOM   1228  HG  SER    80      18.401  45.580  28.955  1.00  0.00           H  
ATOM   1229  C   SER    80      17.709  42.957  31.592  1.00  0.00           C  
ATOM   1230  O   SER    80      16.733  42.240  31.833  1.00  0.00           O  
ATOM   1231  N   ARG    81      17.983  43.988  32.422  1.00  0.00           N  
ATOM   1232  H   ARG    81      18.821  44.492  32.167  1.00  0.00           H  
ATOM   1233  CA  ARG    81      17.427  44.087  33.783  1.00  0.00           C  
ATOM   1234  HA  ARG    81      16.856  43.171  33.935  1.00  0.00           H  
ATOM   1235  CB  ARG    81      18.537  44.259  34.824  1.00  0.00           C  
ATOM   1236  HB2 ARG    81      19.004  45.229  34.653  1.00  0.00           H  
ATOM   1237  HB3 ARG    81      18.082  44.283  35.814  1.00  0.00           H  
ATOM   1238  CG  ARG    81      19.564  43.090  34.856  1.00  0.00           C  
ATOM   1239  HG2 ARG    81      20.245  43.229  34.016  1.00  0.00           H  
ATOM   1240  HG3 ARG    81      20.002  43.189  35.850  1.00  0.00           H  
ATOM   1241  CD  ARG    81      19.060  41.676  34.767  1.00  0.00           C  
ATOM   1242  HD2 ARG    81      18.539  41.325  35.658  1.00  0.00           H  
ATOM   1243  HD3 ARG    81      18.440  41.528  33.883  1.00  0.00           H  
ATOM   1244  NE  ARG    81      20.168  40.803  34.579  1.00  0.00           N  
ATOM   1245  HE  ARG    81      21.105  41.173  34.655  1.00  0.00           H  
ATOM   1246  CZ  ARG    81      20.039  39.495  34.641  1.00  0.00           C  
ATOM   1247  NH1 ARG    81      18.967  38.808  34.778  1.00  0.00           N  
ATOM   1248 HH11 ARG    81      18.086  39.298  34.709  1.00  0.00           H  
ATOM   1249 HH12 ARG    81      19.013  37.816  34.593  1.00  0.00           H  
ATOM   1250  NH2 ARG    81      21.104  38.767  34.571  1.00  0.00           N  
ATOM   1251 HH21 ARG    81      21.960  39.297  34.655  1.00  0.00           H  
ATOM   1252 HH22 ARG    81      21.132  37.762  34.670  1.00  0.00           H  
ATOM   1253  C   ARG    81      16.279  45.046  33.903  1.00  0.00           C  
ATOM   1254  O   ARG    81      16.232  46.079  33.223  1.00  0.00           O  
ATOM   1255  N   ASP    82      15.245  44.702  34.702  1.00  0.00           N  
ATOM   1256  H   ASP    82      15.290  43.877  35.282  1.00  0.00           H  
ATOM   1257  CA  ASP    82      14.066  45.493  34.868  1.00  0.00           C  
ATOM   1258  HA  ASP    82      13.751  45.852  33.889  1.00  0.00           H  
ATOM   1259  CB  ASP    82      12.928  44.648  35.344  1.00  0.00           C  
ATOM   1260  HB2 ASP    82      13.350  44.186  36.237  1.00  0.00           H  
ATOM   1261  HB3 ASP    82      12.038  45.228  35.589  1.00  0.00           H  
ATOM   1262  CG  ASP    82      12.534  43.472  34.474  1.00  0.00           C  
ATOM   1263  OD1 ASP    82      12.159  42.423  34.978  1.00  0.00           O  
ATOM   1264  OD2 ASP    82      12.503  43.603  33.256  1.00  0.00           O  
ATOM   1265  C   ASP    82      14.257  46.652  35.882  1.00  0.00           C  
ATOM   1266  O   ASP    82      13.757  47.709  35.583  1.00  0.00           O  
ATOM   1267  N   VAL    83      15.025  46.425  36.913  1.00  0.00           N  
ATOM   1268  H   VAL    83      15.455  45.531  37.103  1.00  0.00           H  
ATOM   1269  CA  VAL    83      15.381  47.501  37.915  1.00  0.00           C  
ATOM   1270  HA  VAL    83      14.731  48.366  37.776  1.00  0.00           H  
ATOM   1271  CB  VAL    83      15.212  46.941  39.350  1.00  0.00           C  
ATOM   1272  HB  VAL    83      16.049  46.258  39.493  1.00  0.00           H  
ATOM   1273  CG1 VAL    83      15.355  48.014  40.402  1.00  0.00           C  
ATOM   1274 HG11 VAL    83      14.492  48.679  40.376  1.00  0.00           H  
ATOM   1275 HG12 VAL    83      15.425  47.375  41.282  1.00  0.00           H  
ATOM   1276 HG13 VAL    83      16.265  48.601  40.283  1.00  0.00           H  
ATOM   1277  CG2 VAL    83      13.927  46.157  39.520  1.00  0.00           C  
ATOM   1278 HG21 VAL    83      13.831  45.418  38.726  1.00  0.00           H  
ATOM   1279 HG22 VAL    83      13.958  45.476  40.370  1.00  0.00           H  
ATOM   1280 HG23 VAL    83      13.127  46.893  39.597  1.00  0.00           H  
ATOM   1281  C   VAL    83      16.804  48.063  37.739  1.00  0.00           C  
ATOM   1282  O   VAL    83      16.914  49.258  37.745  1.00  0.00           O  
ATOM   1283  N   ASP    84      17.840  47.216  37.480  1.00  0.00           N  
ATOM   1284  H   ASP    84      17.588  46.238  37.507  1.00  0.00           H  
ATOM   1285  CA  ASP    84      19.292  47.628  37.251  1.00  0.00           C  
ATOM   1286  HA  ASP    84      19.529  48.483  37.884  1.00  0.00           H  
ATOM   1287  CB  ASP    84      20.219  46.483  37.721  1.00  0.00           C  
ATOM   1288  HB2 ASP    84      20.174  45.717  36.946  1.00  0.00           H  
ATOM   1289  HB3 ASP    84      21.217  46.916  37.795  1.00  0.00           H  
ATOM   1290  CG  ASP    84      19.782  45.864  39.066  1.00  0.00           C  
ATOM   1291  OD1 ASP    84      20.562  45.994  40.047  1.00  0.00           O  
ATOM   1292  OD2 ASP    84      18.777  45.130  39.159  1.00  0.00           O  
ATOM   1293  C   ASP    84      19.596  48.170  35.896  1.00  0.00           C  
ATOM   1294  O   ASP    84      19.080  47.758  34.854  1.00  0.00           O  
ATOM   1295  N   GLN    85      20.510  49.073  35.765  1.00  0.00           N  
ATOM   1296  H   GLN    85      20.971  49.417  36.595  1.00  0.00           H  
ATOM   1297  CA  GLN    85      20.952  49.691  34.495  1.00  0.00           C  
ATOM   1298  HA  GLN    85      20.084  50.103  33.980  1.00  0.00           H  
ATOM   1299  CB  GLN    85      21.948  50.799  34.711  1.00  0.00           C  
ATOM   1300  HB2 GLN    85      22.848  50.345  35.125  1.00  0.00           H  
ATOM   1301  HB3 GLN    85      22.364  51.059  33.737  1.00  0.00           H  
ATOM   1302  CG  GLN    85      21.488  52.090  35.385  1.00  0.00           C  
ATOM   1303  HG2 GLN    85      20.537  52.396  34.949  1.00  0.00           H  
ATOM   1304  HG3 GLN    85      21.384  51.990  36.465  1.00  0.00           H  
ATOM   1305  CD  GLN    85      22.482  53.205  35.338  1.00  0.00           C  
ATOM   1306  OE1 GLN    85      23.679  53.038  35.492  1.00  0.00           O  
ATOM   1307  NE2 GLN    85      22.012  54.403  35.085  1.00  0.00           N  
ATOM   1308 HE21 GLN    85      22.611  55.185  34.861  1.00  0.00           H  
ATOM   1309 HE22 GLN    85      21.007  54.441  34.995  1.00  0.00           H  
ATOM   1310  C   GLN    85      21.620  48.684  33.530  1.00  0.00           C  
ATOM   1311  O   GLN    85      21.690  49.011  32.330  1.00  0.00           O  
ATOM   1312  N   VAL    86      22.189  47.609  34.093  1.00  0.00           N  
ATOM   1313  H   VAL    86      22.034  47.388  35.066  1.00  0.00           H  
ATOM   1314  CA  VAL    86      22.876  46.623  33.290  1.00  0.00           C  
ATOM   1315  HA  VAL    86      23.661  47.137  32.735  1.00  0.00           H  
ATOM   1316  CB  VAL    86      23.567  45.539  34.145  1.00  0.00           C  
ATOM   1317  HB  VAL    86      23.927  44.728  33.513  1.00  0.00           H  
ATOM   1318  CG1 VAL    86      24.789  46.237  34.718  1.00  0.00           C  
ATOM   1319 HG11 VAL    86      25.550  46.293  33.940  1.00  0.00           H  
ATOM   1320 HG12 VAL    86      24.409  47.210  35.030  1.00  0.00           H  
ATOM   1321 HG13 VAL    86      25.043  45.638  35.593  1.00  0.00           H  
ATOM   1322  CG2 VAL    86      22.723  44.806  35.227  1.00  0.00           C  
ATOM   1323 HG21 VAL    86      21.764  44.512  34.800  1.00  0.00           H  
ATOM   1324 HG22 VAL    86      23.303  43.975  35.628  1.00  0.00           H  
ATOM   1325 HG23 VAL    86      22.602  45.531  36.032  1.00  0.00           H  
ATOM   1326  C   VAL    86      21.953  45.905  32.314  1.00  0.00           C  
ATOM   1327  O   VAL    86      20.799  45.587  32.611  1.00  0.00           O  
ATOM   1328  N   GLU    87      22.500  45.576  31.155  1.00  0.00           N  
ATOM   1329  H   GLU    87      23.408  45.992  31.007  1.00  0.00           H  
ATOM   1330  CA  GLU    87      22.279  44.431  30.281  1.00  0.00           C  
ATOM   1331  HA  GLU    87      21.512  43.780  30.699  1.00  0.00           H  
ATOM   1332  CB  GLU    87      21.799  44.998  28.908  1.00  0.00           C  
ATOM   1333  HB2 GLU    87      21.338  44.186  28.346  1.00  0.00           H  
ATOM   1334  HB3 GLU    87      21.108  45.789  29.202  1.00  0.00           H  
ATOM   1335  CG  GLU    87      22.824  45.704  28.044  1.00  0.00           C  
ATOM   1336  HG2 GLU    87      23.189  46.561  28.610  1.00  0.00           H  
ATOM   1337  HG3 GLU    87      23.572  44.938  27.839  1.00  0.00           H  
ATOM   1338  CD  GLU    87      22.158  46.355  26.803  1.00  0.00           C  
ATOM   1339  OE1 GLU    87      22.448  47.557  26.563  1.00  0.00           O  
ATOM   1340  OE2 GLU    87      21.396  45.626  26.053  1.00  0.00           O  
ATOM   1341  C   GLU    87      23.643  43.623  30.318  1.00  0.00           C  
ATOM   1342  O   GLU    87      24.796  44.173  30.314  1.00  0.00           O  
ATOM   1343  N   GLN    88      23.605  42.259  30.256  1.00  0.00           N  
ATOM   1344  H   GLN    88      22.686  41.878  30.083  1.00  0.00           H  
ATOM   1345  CA  GLN    88      24.645  41.268  30.586  1.00  0.00           C  
ATOM   1346  HA  GLN    88      25.611  41.773  30.590  1.00  0.00           H  
ATOM   1347  CB  GLN    88      24.310  40.718  31.993  1.00  0.00           C  
ATOM   1348  HB2 GLN    88      23.454  40.049  31.905  1.00  0.00           H  
ATOM   1349  HB3 GLN    88      25.189  40.149  32.298  1.00  0.00           H  
ATOM   1350  CG  GLN    88      24.130  41.859  33.052  1.00  0.00           C  
ATOM   1351  HG2 GLN    88      24.920  42.599  32.922  1.00  0.00           H  
ATOM   1352  HG3 GLN    88      23.149  42.316  32.916  1.00  0.00           H  
ATOM   1353  CD  GLN    88      24.086  41.249  34.464  1.00  0.00           C  
ATOM   1354  OE1 GLN    88      23.104  40.674  34.863  1.00  0.00           O  
ATOM   1355  NE2 GLN    88      25.247  41.297  35.153  1.00  0.00           N  
ATOM   1356 HE21 GLN    88      25.312  40.755  36.002  1.00  0.00           H  
ATOM   1357 HE22 GLN    88      26.045  41.783  34.769  1.00  0.00           H  
ATOM   1358  C   GLN    88      24.805  40.147  29.533  1.00  0.00           C  
ATOM   1359  O   GLN    88      23.843  39.776  28.918  1.00  0.00           O  
ATOM   1360  N   PHE    89      25.959  39.499  29.363  1.00  0.00           N  
ATOM   1361  H   PHE    89      26.770  39.842  29.857  1.00  0.00           H  
ATOM   1362  CA  PHE    89      26.154  38.215  28.721  1.00  0.00           C  
ATOM   1363  HA  PHE    89      25.220  37.789  28.355  1.00  0.00           H  
ATOM   1364  CB  PHE    89      27.007  38.440  27.429  1.00  0.00           C  
ATOM   1365  HB2 PHE    89      26.529  39.226  26.845  1.00  0.00           H  
ATOM   1366  HB3 PHE    89      28.045  38.721  27.605  1.00  0.00           H  
ATOM   1367  CG  PHE    89      27.105  37.308  26.500  1.00  0.00           C  
ATOM   1368  CD1 PHE    89      28.088  36.332  26.576  1.00  0.00           C  
ATOM   1369  HD1 PHE    89      28.848  36.462  27.332  1.00  0.00           H  
ATOM   1370  CE1 PHE    89      28.258  35.371  25.519  1.00  0.00           C  
ATOM   1371  HE1 PHE    89      29.146  34.756  25.534  1.00  0.00           H  
ATOM   1372  CZ  PHE    89      27.310  35.280  24.472  1.00  0.00           C  
ATOM   1373  HZ  PHE    89      27.366  34.532  23.695  1.00  0.00           H  
ATOM   1374  CE2 PHE    89      26.319  36.243  24.433  1.00  0.00           C  
ATOM   1375  HE2 PHE    89      25.608  36.155  23.625  1.00  0.00           H  
ATOM   1376  CD2 PHE    89      26.231  37.266  25.403  1.00  0.00           C  
ATOM   1377  HD2 PHE    89      25.418  37.973  25.318  1.00  0.00           H  
ATOM   1378  C   PHE    89      27.003  37.299  29.672  1.00  0.00           C  
ATOM   1379  O   PHE    89      28.088  37.713  30.117  1.00  0.00           O  
ATOM   1380  N   PHE    90      26.514  36.089  30.019  1.00  0.00           N  
ATOM   1381  H   PHE    90      25.627  35.840  29.605  1.00  0.00           H  
ATOM   1382  CA  PHE    90      27.135  35.080  30.858  1.00  0.00           C  
ATOM   1383  HA  PHE    90      28.023  35.486  31.343  1.00  0.00           H  
ATOM   1384  CB  PHE    90      26.139  34.484  31.954  1.00  0.00           C  
ATOM   1385  HB2 PHE    90      25.274  33.957  31.551  1.00  0.00           H  
ATOM   1386  HB3 PHE    90      26.659  33.718  32.529  1.00  0.00           H  
ATOM   1387  CG  PHE    90      25.528  35.470  32.964  1.00  0.00           C  
ATOM   1388  CD1 PHE    90      24.667  36.411  32.422  1.00  0.00           C  
ATOM   1389  HD1 PHE    90      24.337  36.353  31.395  1.00  0.00           H  
ATOM   1390  CE1 PHE    90      24.158  37.445  33.241  1.00  0.00           C  
ATOM   1391  HE1 PHE    90      23.435  38.119  32.807  1.00  0.00           H  
ATOM   1392  CZ  PHE    90      24.363  37.392  34.690  1.00  0.00           C  
ATOM   1393  HZ  PHE    90      23.924  38.114  35.363  1.00  0.00           H  
ATOM   1394  CE2 PHE    90      25.224  36.433  35.251  1.00  0.00           C  
ATOM   1395  HE2 PHE    90      25.552  36.590  36.268  1.00  0.00           H  
ATOM   1396  CD2 PHE    90      25.804  35.551  34.334  1.00  0.00           C  
ATOM   1397  HD2 PHE    90      26.367  34.796  34.863  1.00  0.00           H  
ATOM   1398  C   PHE    90      27.600  33.898  30.040  1.00  0.00           C  
ATOM   1399  O   PHE    90      26.772  33.239  29.374  1.00  0.00           O  
ATOM   1400  N   LEU    91      28.852  33.415  29.990  1.00  0.00           N  
ATOM   1401  H   LEU    91      29.613  33.737  30.570  1.00  0.00           H  
ATOM   1402  CA  LEU    91      29.208  32.169  29.258  1.00  0.00           C  
ATOM   1403  HA  LEU    91      28.301  31.579  29.124  1.00  0.00           H  
ATOM   1404  CB  LEU    91      29.867  32.528  27.874  1.00  0.00           C  
ATOM   1405  HB2 LEU    91      29.470  33.450  27.449  1.00  0.00           H  
ATOM   1406  HB3 LEU    91      30.896  32.768  28.142  1.00  0.00           H  
ATOM   1407  CG  LEU    91      29.679  31.527  26.791  1.00  0.00           C  
ATOM   1408  HG  LEU    91      30.106  30.587  27.140  1.00  0.00           H  
ATOM   1409  CD1 LEU    91      28.251  31.251  26.530  1.00  0.00           C  
ATOM   1410 HD11 LEU    91      27.800  30.721  27.369  1.00  0.00           H  
ATOM   1411 HD12 LEU    91      27.676  32.161  26.361  1.00  0.00           H  
ATOM   1412 HD13 LEU    91      28.204  30.662  25.614  1.00  0.00           H  
ATOM   1413  CD2 LEU    91      30.313  31.898  25.454  1.00  0.00           C  
ATOM   1414 HD21 LEU    91      31.379  32.049  25.625  1.00  0.00           H  
ATOM   1415 HD22 LEU    91      30.369  31.118  24.695  1.00  0.00           H  
ATOM   1416 HD23 LEU    91      29.869  32.815  25.066  1.00  0.00           H  
ATOM   1417  C   LEU    91      30.182  31.254  30.108  1.00  0.00           C  
ATOM   1418  O   LEU    91      31.212  31.696  30.632  1.00  0.00           O  
ATOM   1419  N   GLU    92      29.860  29.998  30.266  1.00  0.00           N  
ATOM   1420  H   GLU    92      28.963  29.760  29.866  1.00  0.00           H  
ATOM   1421  CA  GLU    92      30.616  28.971  30.996  1.00  0.00           C  
ATOM   1422  HA  GLU    92      31.262  29.420  31.751  1.00  0.00           H  
ATOM   1423  CB  GLU    92      29.679  27.935  31.673  1.00  0.00           C  
ATOM   1424  HB2 GLU    92      28.733  28.414  31.925  1.00  0.00           H  
ATOM   1425  HB3 GLU    92      29.372  27.118  31.019  1.00  0.00           H  
ATOM   1426  CG  GLU    92      30.274  27.507  33.054  1.00  0.00           C  
ATOM   1427  HG2 GLU    92      30.786  28.369  33.481  1.00  0.00           H  
ATOM   1428  HG3 GLU    92      29.422  27.246  33.682  1.00  0.00           H  
ATOM   1429  CD  GLU    92      31.348  26.363  32.874  1.00  0.00           C  
ATOM   1430  OE1 GLU    92      30.890  25.278  32.361  1.00  0.00           O  
ATOM   1431  OE2 GLU    92      32.568  26.512  33.050  1.00  0.00           O  
ATOM   1432  C   GLU    92      31.626  28.315  29.998  1.00  0.00           C  
ATOM   1433  O   GLU    92      31.322  28.164  28.811  1.00  0.00           O  
ATOM   1434  N   SER    93      32.769  27.884  30.561  1.00  0.00           N  
ATOM   1435  H   SER    93      32.886  28.033  31.553  1.00  0.00           H  
ATOM   1436  CA  SER    93      34.008  27.568  29.768  1.00  0.00           C  
ATOM   1437  HA  SER    93      34.180  28.505  29.237  1.00  0.00           H  
ATOM   1438  CB  SER    93      35.099  27.268  30.744  1.00  0.00           C  
ATOM   1439  HB2 SER    93      36.067  27.349  30.249  1.00  0.00           H  
ATOM   1440  HB3 SER    93      35.198  28.065  31.480  1.00  0.00           H  
ATOM   1441  OG  SER    93      34.797  26.061  31.405  1.00  0.00           O  
ATOM   1442  HG  SER    93      34.080  26.237  32.018  1.00  0.00           H  
ATOM   1443  C   SER    93      33.840  26.453  28.653  1.00  0.00           C  
ATOM   1444  O   SER    93      34.496  26.595  27.593  1.00  0.00           O  
ATOM   1445  N   ARG    94      32.981  25.445  28.815  1.00  0.00           N  
ATOM   1446  H   ARG    94      32.512  25.411  29.709  1.00  0.00           H  
ATOM   1447  CA  ARG    94      32.557  24.477  27.839  1.00  0.00           C  
ATOM   1448  HA  ARG    94      33.430  24.003  27.390  1.00  0.00           H  
ATOM   1449  CB  ARG    94      31.723  23.410  28.539  1.00  0.00           C  
ATOM   1450  HB2 ARG    94      31.691  22.559  27.859  1.00  0.00           H  
ATOM   1451  HB3 ARG    94      32.241  23.172  29.468  1.00  0.00           H  
ATOM   1452  CG  ARG    94      30.313  23.884  28.968  1.00  0.00           C  
ATOM   1453  HG2 ARG    94      30.345  24.743  29.639  1.00  0.00           H  
ATOM   1454  HG3 ARG    94      29.790  24.226  28.076  1.00  0.00           H  
ATOM   1455  CD  ARG    94      29.620  22.703  29.739  1.00  0.00           C  
ATOM   1456  HD2 ARG    94      29.740  21.787  29.160  1.00  0.00           H  
ATOM   1457  HD3 ARG    94      30.046  22.572  30.733  1.00  0.00           H  
ATOM   1458  NE  ARG    94      28.269  22.797  30.012  1.00  0.00           N  
ATOM   1459  HE  ARG    94      27.682  22.139  29.520  1.00  0.00           H  
ATOM   1460  CZ  ARG    94      27.689  23.597  30.878  1.00  0.00           C  
ATOM   1461  NH1 ARG    94      28.256  24.583  31.523  1.00  0.00           N  
ATOM   1462 HH11 ARG    94      29.242  24.802  31.501  1.00  0.00           H  
ATOM   1463 HH12 ARG    94      27.695  25.111  32.175  1.00  0.00           H  
ATOM   1464  NH2 ARG    94      26.430  23.402  31.172  1.00  0.00           N  
ATOM   1465 HH21 ARG    94      26.007  22.549  30.836  1.00  0.00           H  
ATOM   1466 HH22 ARG    94      25.933  23.971  31.843  1.00  0.00           H  
ATOM   1467  C   ARG    94      31.779  24.931  26.638  1.00  0.00           C  
ATOM   1468  O   ARG    94      31.699  24.324  25.560  1.00  0.00           O  
ATOM   1469  N   PHE    95      31.230  26.164  26.693  1.00  0.00           N  
ATOM   1470  H   PHE    95      31.171  26.574  27.614  1.00  0.00           H  
ATOM   1471  CA  PHE    95      30.508  26.893  25.622  1.00  0.00           C  
ATOM   1472  HA  PHE    95      30.137  26.161  24.905  1.00  0.00           H  
ATOM   1473  CB  PHE    95      29.303  27.620  26.220  1.00  0.00           C  
ATOM   1474  HB2 PHE    95      29.606  28.198  27.093  1.00  0.00           H  
ATOM   1475  HB3 PHE    95      28.888  28.347  25.522  1.00  0.00           H  
ATOM   1476  CG  PHE    95      28.262  26.673  26.749  1.00  0.00           C  
ATOM   1477  CD1 PHE    95      27.691  25.794  25.860  1.00  0.00           C  
ATOM   1478  HD1 PHE    95      27.810  25.794  24.787  1.00  0.00           H  
ATOM   1479  CE1 PHE    95      26.775  24.846  26.293  1.00  0.00           C  
ATOM   1480  HE1 PHE    95      26.532  24.067  25.585  1.00  0.00           H  
ATOM   1481  CZ  PHE    95      26.434  24.759  27.638  1.00  0.00           C  
ATOM   1482  HZ  PHE    95      25.714  24.042  28.003  1.00  0.00           H  
ATOM   1483  CE2 PHE    95      27.004  25.684  28.487  1.00  0.00           C  
ATOM   1484  HE2 PHE    95      26.697  25.586  29.518  1.00  0.00           H  
ATOM   1485  CD2 PHE    95      27.994  26.607  28.121  1.00  0.00           C  
ATOM   1486  HD2 PHE    95      28.479  27.261  28.831  1.00  0.00           H  
ATOM   1487  C   PHE    95      31.391  28.011  24.888  1.00  0.00           C  
ATOM   1488  O   PHE    95      30.952  28.542  23.841  1.00  0.00           O  
ATOM   1489  N   TRP    96      32.630  28.350  25.312  1.00  0.00           N  
ATOM   1490  H   TRP    96      32.733  27.980  26.246  1.00  0.00           H  
ATOM   1491  CA  TRP    96      33.576  29.311  24.801  1.00  0.00           C  
ATOM   1492  HA  TRP    96      33.061  30.270  24.845  1.00  0.00           H  
ATOM   1493  CB  TRP    96      34.755  29.385  25.783  1.00  0.00           C  
ATOM   1494  HB2 TRP    96      35.097  28.350  25.796  1.00  0.00           H  
ATOM   1495  HB3 TRP    96      35.623  29.848  25.314  1.00  0.00           H  
ATOM   1496  CG  TRP    96      34.600  30.000  27.109  1.00  0.00           C  
ATOM   1497  CD1 TRP    96      33.554  30.685  27.674  1.00  0.00           C  
ATOM   1498  HD1 TRP    96      32.605  30.839  27.181  1.00  0.00           H  
ATOM   1499  NE1 TRP    96      33.808  30.997  28.981  1.00  0.00           N  
ATOM   1500  HE1 TRP    96      33.175  31.298  29.708  1.00  0.00           H  
ATOM   1501  CE2 TRP    96      35.088  30.672  29.279  1.00  0.00           C  
ATOM   1502  CZ2 TRP    96      35.853  30.880  30.457  1.00  0.00           C  
ATOM   1503  HZ2 TRP    96      35.432  31.257  31.377  1.00  0.00           H  
ATOM   1504  CH2 TRP    96      37.209  30.463  30.479  1.00  0.00           C  
ATOM   1505  HH2 TRP    96      37.908  30.738  31.255  1.00  0.00           H  
ATOM   1506  CZ3 TRP    96      37.734  29.691  29.415  1.00  0.00           C  
ATOM   1507  HZ3 TRP    96      38.729  29.271  29.434  1.00  0.00           H  
ATOM   1508  CE3 TRP    96      36.885  29.383  28.309  1.00  0.00           C  
ATOM   1509  HE3 TRP    96      37.091  28.692  27.505  1.00  0.00           H  
ATOM   1510  CD2 TRP    96      35.644  29.959  28.197  1.00  0.00           C  
ATOM   1511  C   TRP    96      34.091  28.990  23.406  1.00  0.00           C  
ATOM   1512  O   TRP    96      34.086  29.860  22.570  1.00  0.00           O  
ATOM   1513  N   GLN    97      34.409  27.703  23.225  1.00  0.00           N  
ATOM   1514  H   GLN    97      34.242  27.008  23.938  1.00  0.00           H  
ATOM   1515  CA  GLN    97      34.930  27.155  22.000  1.00  0.00           C  
ATOM   1516  HA  GLN    97      35.892  27.629  21.804  1.00  0.00           H  
ATOM   1517  CB  GLN    97      35.112  25.630  22.155  1.00  0.00           C  
ATOM   1518  HB2 GLN    97      34.218  25.027  22.308  1.00  0.00           H  
ATOM   1519  HB3 GLN    97      35.736  25.447  21.280  1.00  0.00           H  
ATOM   1520  CG  GLN    97      36.120  25.235  23.299  1.00  0.00           C  
ATOM   1521  HG2 GLN    97      36.395  24.218  23.021  1.00  0.00           H  
ATOM   1522  HG3 GLN    97      37.032  25.832  23.291  1.00  0.00           H  
ATOM   1523  CD  GLN    97      35.422  25.185  24.672  1.00  0.00           C  
ATOM   1524  OE1 GLN    97      34.188  24.992  24.821  1.00  0.00           O  
ATOM   1525  NE2 GLN    97      36.183  25.575  25.660  1.00  0.00           N  
ATOM   1526 HE21 GLN    97      35.676  25.815  26.500  1.00  0.00           H  
ATOM   1527 HE22 GLN    97      37.157  25.824  25.560  1.00  0.00           H  
ATOM   1528  C   GLN    97      34.051  27.473  20.735  1.00  0.00           C  
ATOM   1529  O   GLN    97      34.629  27.951  19.705  1.00  0.00           O  
ATOM   1530  N   THR    98      32.719  27.356  20.793  1.00  0.00           N  
ATOM   1531  H   THR    98      32.341  27.067  21.683  1.00  0.00           H  
ATOM   1532  CA  THR    98      31.828  27.551  19.655  1.00  0.00           C  
ATOM   1533  HA  THR    98      32.383  27.429  18.725  1.00  0.00           H  
ATOM   1534  CB  THR    98      30.722  26.509  19.695  1.00  0.00           C  
ATOM   1535  HB  THR    98      29.999  26.764  18.920  1.00  0.00           H  
ATOM   1536  CG2 THR    98      31.319  25.132  19.370  1.00  0.00           C  
ATOM   1537 HG21 THR    98      31.842  24.712  20.230  1.00  0.00           H  
ATOM   1538 HG22 THR    98      30.551  24.440  19.024  1.00  0.00           H  
ATOM   1539 HG23 THR    98      31.891  25.206  18.445  1.00  0.00           H  
ATOM   1540  OG1 THR    98      30.168  26.524  21.040  1.00  0.00           O  
ATOM   1541  HG1 THR    98      30.636  25.872  21.566  1.00  0.00           H  
ATOM   1542  C   THR    98      31.288  28.995  19.502  1.00  0.00           C  
ATOM   1543  O   THR    98      30.633  29.286  18.458  1.00  0.00           O  
ATOM   1544  N   VAL    99      31.658  29.846  20.402  1.00  0.00           N  
ATOM   1545  H   VAL    99      32.272  29.482  21.117  1.00  0.00           H  
ATOM   1546  CA  VAL    99      31.124  31.230  20.420  1.00  0.00           C  
ATOM   1547  HA  VAL    99      30.450  31.485  19.603  1.00  0.00           H  
ATOM   1548  CB  VAL    99      30.336  31.497  21.722  1.00  0.00           C  
ATOM   1549  HB  VAL    99      31.012  31.257  22.543  1.00  0.00           H  
ATOM   1550  CG1 VAL    99      29.864  32.983  21.957  1.00  0.00           C  
ATOM   1551 HG11 VAL    99      29.301  32.944  22.890  1.00  0.00           H  
ATOM   1552 HG12 VAL    99      30.782  33.557  22.085  1.00  0.00           H  
ATOM   1553 HG13 VAL    99      29.276  33.427  21.154  1.00  0.00           H  
ATOM   1554  CG2 VAL    99      29.092  30.518  21.864  1.00  0.00           C  
ATOM   1555 HG21 VAL    99      28.441  30.760  21.025  1.00  0.00           H  
ATOM   1556 HG22 VAL    99      29.419  29.488  21.718  1.00  0.00           H  
ATOM   1557 HG23 VAL    99      28.638  30.576  22.853  1.00  0.00           H  
ATOM   1558  C   VAL    99      32.287  32.189  20.149  1.00  0.00           C  
ATOM   1559  O   VAL    99      32.379  32.901  19.139  1.00  0.00           O  
ATOM   1560  N   PHE   100      33.182  32.354  21.168  1.00  0.00           N  
ATOM   1561  H   PHE   100      33.202  31.693  21.932  1.00  0.00           H  
ATOM   1562  CA  PHE   100      34.322  33.315  21.206  1.00  0.00           C  
ATOM   1563  HA  PHE   100      33.922  34.328  21.205  1.00  0.00           H  
ATOM   1564  CB  PHE   100      35.153  32.957  22.483  1.00  0.00           C  
ATOM   1565  HB2 PHE   100      35.416  31.900  22.440  1.00  0.00           H  
ATOM   1566  HB3 PHE   100      36.110  33.461  22.344  1.00  0.00           H  
ATOM   1567  CG  PHE   100      34.624  33.246  23.887  1.00  0.00           C  
ATOM   1568  CD1 PHE   100      33.498  34.071  24.128  1.00  0.00           C  
ATOM   1569  HD1 PHE   100      33.019  34.567  23.297  1.00  0.00           H  
ATOM   1570  CE1 PHE   100      33.083  34.458  25.418  1.00  0.00           C  
ATOM   1571  HE1 PHE   100      32.254  35.143  25.510  1.00  0.00           H  
ATOM   1572  CZ  PHE   100      33.778  33.911  26.503  1.00  0.00           C  
ATOM   1573  HZ  PHE   100      33.533  34.278  27.488  1.00  0.00           H  
ATOM   1574  CE2 PHE   100      34.848  33.013  26.284  1.00  0.00           C  
ATOM   1575  HE2 PHE   100      35.389  32.669  27.152  1.00  0.00           H  
ATOM   1576  CD2 PHE   100      35.311  32.735  24.946  1.00  0.00           C  
ATOM   1577  HD2 PHE   100      36.167  32.080  24.877  1.00  0.00           H  
ATOM   1578  C   PHE   100      35.245  33.202  19.955  1.00  0.00           C  
ATOM   1579  O   PHE   100      35.680  32.067  19.603  1.00  0.00           O  
ATOM   1580  N   PRO   101      35.767  34.362  19.454  1.00  0.00           N  
ATOM   1581  CD  PRO   101      35.225  35.724  19.448  1.00  0.00           C  
ATOM   1582  HD2 PRO   101      35.690  36.265  20.272  1.00  0.00           H  
ATOM   1583  HD3 PRO   101      34.139  35.737  19.537  1.00  0.00           H  
ATOM   1584  CG  PRO   101      35.694  36.234  18.117  1.00  0.00           C  
ATOM   1585  HG2 PRO   101      35.648  37.321  18.184  1.00  0.00           H  
ATOM   1586  HG3 PRO   101      35.112  36.028  17.219  1.00  0.00           H  
ATOM   1587  CB  PRO   101      37.105  35.661  17.970  1.00  0.00           C  
ATOM   1588  HB2 PRO   101      37.850  36.132  18.611  1.00  0.00           H  
ATOM   1589  HB3 PRO   101      37.567  35.772  16.988  1.00  0.00           H  
ATOM   1590  CA  PRO   101      36.870  34.236  18.493  1.00  0.00           C  
ATOM   1591  HA  PRO   101      36.462  33.627  17.687  1.00  0.00           H  
ATOM   1592  C   PRO   101      38.099  33.635  19.164  1.00  0.00           C  
ATOM   1593  O   PRO   101      38.310  33.797  20.402  1.00  0.00           O  
ATOM   1594  N   GLY   102      38.969  32.999  18.398  1.00  0.00           N  
ATOM   1595  H   GLY   102      38.713  33.042  17.422  1.00  0.00           H  
ATOM   1596  CA  GLY   102      40.091  32.178  18.879  1.00  0.00           C  
ATOM   1597  HA2 GLY   102      39.612  31.427  19.508  1.00  0.00           H  
ATOM   1598  HA3 GLY   102      40.733  31.736  18.117  1.00  0.00           H  
ATOM   1599  C   GLY   102      41.012  32.976  19.922  1.00  0.00           C  
ATOM   1600  O   GLY   102      41.239  32.478  21.033  1.00  0.00           O  
ATOM   1601  N   PRO   103      41.363  34.240  19.684  1.00  0.00           N  
ATOM   1602  CD  PRO   103      41.306  34.844  18.348  1.00  0.00           C  
ATOM   1603  HD2 PRO   103      40.308  35.217  18.115  1.00  0.00           H  
ATOM   1604  HD3 PRO   103      41.619  34.145  17.573  1.00  0.00           H  
ATOM   1605  CG  PRO   103      42.235  36.036  18.416  1.00  0.00           C  
ATOM   1606  HG2 PRO   103      41.699  36.868  17.959  1.00  0.00           H  
ATOM   1607  HG3 PRO   103      43.160  35.814  17.884  1.00  0.00           H  
ATOM   1608  CB  PRO   103      42.371  36.362  19.917  1.00  0.00           C  
ATOM   1609  HB2 PRO   103      41.701  37.146  20.271  1.00  0.00           H  
ATOM   1610  HB3 PRO   103      43.333  36.754  20.248  1.00  0.00           H  
ATOM   1611  CA  PRO   103      42.140  35.063  20.654  1.00  0.00           C  
ATOM   1612  HA  PRO   103      43.144  34.702  20.877  1.00  0.00           H  
ATOM   1613  C   PRO   103      41.368  35.358  22.012  1.00  0.00           C  
ATOM   1614  O   PRO   103      42.013  35.747  22.958  1.00  0.00           O  
ATOM   1615  N   LEU   104      40.034  35.347  22.058  1.00  0.00           N  
ATOM   1616  H   LEU   104      39.551  35.130  21.198  1.00  0.00           H  
ATOM   1617  CA  LEU   104      39.163  35.548  23.273  1.00  0.00           C  
ATOM   1618  HA  LEU   104      39.610  36.260  23.968  1.00  0.00           H  
ATOM   1619  CB  LEU   104      37.796  36.038  22.845  1.00  0.00           C  
ATOM   1620  HB2 LEU   104      38.050  37.040  22.500  1.00  0.00           H  
ATOM   1621  HB3 LEU   104      37.305  35.546  22.005  1.00  0.00           H  
ATOM   1622  CG  LEU   104      36.759  36.272  23.986  1.00  0.00           C  
ATOM   1623  HG  LEU   104      36.380  35.380  24.485  1.00  0.00           H  
ATOM   1624  CD1 LEU   104      37.515  37.042  25.067  1.00  0.00           C  
ATOM   1625 HD11 LEU   104      36.802  37.362  25.827  1.00  0.00           H  
ATOM   1626 HD12 LEU   104      38.186  36.335  25.555  1.00  0.00           H  
ATOM   1627 HD13 LEU   104      37.982  37.940  24.663  1.00  0.00           H  
ATOM   1628  CD2 LEU   104      35.624  37.211  23.646  1.00  0.00           C  
ATOM   1629 HD21 LEU   104      34.942  36.700  22.967  1.00  0.00           H  
ATOM   1630 HD22 LEU   104      35.081  37.481  24.552  1.00  0.00           H  
ATOM   1631 HD23 LEU   104      36.027  38.081  23.127  1.00  0.00           H  
ATOM   1632  C   LEU   104      39.066  34.219  24.034  1.00  0.00           C  
ATOM   1633  O   LEU   104      39.243  34.119  25.288  1.00  0.00           O  
ATOM   1634  N   LEU   105      39.067  33.112  23.269  1.00  0.00           N  
ATOM   1635  H   LEU   105      38.816  33.356  22.322  1.00  0.00           H  
ATOM   1636  CA  LEU   105      39.193  31.749  23.816  1.00  0.00           C  
ATOM   1637  HA  LEU   105      38.484  31.612  24.632  1.00  0.00           H  
ATOM   1638  CB  LEU   105      38.878  30.702  22.681  1.00  0.00           C  
ATOM   1639  HB2 LEU   105      37.837  30.781  22.369  1.00  0.00           H  
ATOM   1640  HB3 LEU   105      39.573  30.906  21.866  1.00  0.00           H  
ATOM   1641  CG  LEU   105      39.015  29.285  23.336  1.00  0.00           C  
ATOM   1642  HG  LEU   105      39.994  29.189  23.805  1.00  0.00           H  
ATOM   1643  CD1 LEU   105      37.903  29.009  24.401  1.00  0.00           C  
ATOM   1644 HD11 LEU   105      37.991  29.741  25.204  1.00  0.00           H  
ATOM   1645 HD12 LEU   105      36.932  29.117  23.916  1.00  0.00           H  
ATOM   1646 HD13 LEU   105      37.937  28.000  24.811  1.00  0.00           H  
ATOM   1647  CD2 LEU   105      39.032  28.204  22.321  1.00  0.00           C  
ATOM   1648 HD21 LEU   105      38.061  28.087  21.838  1.00  0.00           H  
ATOM   1649 HD22 LEU   105      39.807  28.413  21.584  1.00  0.00           H  
ATOM   1650 HD23 LEU   105      39.108  27.216  22.776  1.00  0.00           H  
ATOM   1651  C   LEU   105      40.527  31.550  24.586  1.00  0.00           C  
ATOM   1652  O   LEU   105      40.491  31.265  25.828  1.00  0.00           O  
ATOM   1653  N   ARG   106      41.620  31.850  23.938  1.00  0.00           N  
ATOM   1654  H   ARG   106      41.493  32.086  22.965  1.00  0.00           H  
ATOM   1655  CA  ARG   106      43.011  31.809  24.476  1.00  0.00           C  
ATOM   1656  HA  ARG   106      43.095  30.910  25.088  1.00  0.00           H  
ATOM   1657  CB  ARG   106      44.039  31.584  23.329  1.00  0.00           C  
ATOM   1658  HB2 ARG   106      44.119  32.536  22.805  1.00  0.00           H  
ATOM   1659  HB3 ARG   106      45.050  31.572  23.736  1.00  0.00           H  
ATOM   1660  CG  ARG   106      43.848  30.469  22.391  1.00  0.00           C  
ATOM   1661  HG2 ARG   106      44.192  29.549  22.862  1.00  0.00           H  
ATOM   1662  HG3 ARG   106      42.811  30.428  22.057  1.00  0.00           H  
ATOM   1663  CD  ARG   106      44.750  30.517  21.171  1.00  0.00           C  
ATOM   1664  HD2 ARG   106      44.214  31.289  20.619  1.00  0.00           H  
ATOM   1665  HD3 ARG   106      45.713  30.899  21.509  1.00  0.00           H  
ATOM   1666  NE  ARG   106      44.882  29.202  20.494  1.00  0.00           N  
ATOM   1667  HE  ARG   106      44.244  28.473  20.779  1.00  0.00           H  
ATOM   1668  CZ  ARG   106      45.775  28.854  19.543  1.00  0.00           C  
ATOM   1669  NH1 ARG   106      46.639  29.699  19.148  1.00  0.00           N  
ATOM   1670 HH11 ARG   106      46.652  30.633  19.531  1.00  0.00           H  
ATOM   1671 HH12 ARG   106      47.265  29.421  18.405  1.00  0.00           H  
ATOM   1672  NH2 ARG   106      45.777  27.638  19.096  1.00  0.00           N  
ATOM   1673 HH21 ARG   106      44.961  27.043  19.063  1.00  0.00           H  
ATOM   1674 HH22 ARG   106      46.389  27.428  18.321  1.00  0.00           H  
ATOM   1675  C   ARG   106      43.444  32.943  25.404  1.00  0.00           C  
ATOM   1676  O   ARG   106      44.302  32.730  26.290  1.00  0.00           O  
ATOM   1677  N   GLN   107      42.685  34.046  25.437  1.00  0.00           N  
ATOM   1678  H   GLN   107      41.944  34.123  24.754  1.00  0.00           H  
ATOM   1679  CA  GLN   107      42.785  34.999  26.559  1.00  0.00           C  
ATOM   1680  HA  GLN   107      43.853  35.172  26.695  1.00  0.00           H  
ATOM   1681  CB  GLN   107      42.143  36.335  26.144  1.00  0.00           C  
ATOM   1682  HB2 GLN   107      42.695  36.842  25.352  1.00  0.00           H  
ATOM   1683  HB3 GLN   107      41.194  35.964  25.757  1.00  0.00           H  
ATOM   1684  CG  GLN   107      41.887  37.313  27.271  1.00  0.00           C  
ATOM   1685  HG2 GLN   107      41.455  36.860  28.164  1.00  0.00           H  
ATOM   1686  HG3 GLN   107      42.794  37.831  27.584  1.00  0.00           H  
ATOM   1687  CD  GLN   107      40.870  38.441  26.934  1.00  0.00           C  
ATOM   1688  OE1 GLN   107      40.676  38.800  25.833  1.00  0.00           O  
ATOM   1689  NE2 GLN   107      40.363  39.161  27.890  1.00  0.00           N  
ATOM   1690 HE21 GLN   107      39.938  40.060  27.713  1.00  0.00           H  
ATOM   1691 HE22 GLN   107      40.599  38.984  28.856  1.00  0.00           H  
ATOM   1692  C   GLN   107      42.084  34.399  27.804  1.00  0.00           C  
ATOM   1693  O   GLN   107      42.728  34.341  28.859  1.00  0.00           O  
ATOM   1694  N   ALA   108      40.895  33.844  27.708  1.00  0.00           N  
ATOM   1695  H   ALA   108      40.423  33.962  26.823  1.00  0.00           H  
ATOM   1696  CA  ALA   108      40.085  33.316  28.763  1.00  0.00           C  
ATOM   1697  HA  ALA   108      40.080  33.917  29.673  1.00  0.00           H  
ATOM   1698  CB  ALA   108      38.666  33.074  28.181  1.00  0.00           C  
ATOM   1699  HB1 ALA   108      38.684  32.506  27.251  1.00  0.00           H  
ATOM   1700  HB2 ALA   108      38.054  32.546  28.912  1.00  0.00           H  
ATOM   1701  HB3 ALA   108      38.199  34.037  27.974  1.00  0.00           H  
ATOM   1702  C   ALA   108      40.669  31.953  29.296  1.00  0.00           C  
ATOM   1703  O   ALA   108      40.713  31.773  30.521  1.00  0.00           O  
ATOM   1704  N   GLU   109      41.155  31.055  28.485  1.00  0.00           N  
ATOM   1705  H   GLU   109      40.999  31.277  27.512  1.00  0.00           H  
ATOM   1706  CA  GLU   109      41.868  29.905  28.884  1.00  0.00           C  
ATOM   1707  HA  GLU   109      41.258  29.363  29.606  1.00  0.00           H  
ATOM   1708  CB  GLU   109      42.175  28.938  27.670  1.00  0.00           C  
ATOM   1709  HB2 GLU   109      42.423  29.539  26.795  1.00  0.00           H  
ATOM   1710  HB3 GLU   109      42.950  28.238  27.981  1.00  0.00           H  
ATOM   1711  CG  GLU   109      40.943  28.104  27.268  1.00  0.00           C  
ATOM   1712  HG2 GLU   109      40.010  28.657  27.157  1.00  0.00           H  
ATOM   1713  HG3 GLU   109      41.135  27.660  26.291  1.00  0.00           H  
ATOM   1714  CD  GLU   109      40.705  26.898  28.267  1.00  0.00           C  
ATOM   1715  OE1 GLU   109      40.210  25.822  27.851  1.00  0.00           O  
ATOM   1716  OE2 GLU   109      41.097  27.021  29.482  1.00  0.00           O  
ATOM   1717  C   GLU   109      43.168  30.166  29.620  1.00  0.00           C  
ATOM   1718  O   GLU   109      43.547  29.467  30.535  1.00  0.00           O  
ATOM   1719  N   ARG   110      43.954  31.176  29.228  1.00  0.00           N  
ATOM   1720  H   ARG   110      43.751  31.638  28.353  1.00  0.00           H  
ATOM   1721  CA  ARG   110      45.079  31.643  30.038  1.00  0.00           C  
ATOM   1722  HA  ARG   110      45.605  30.788  30.463  1.00  0.00           H  
ATOM   1723  CB  ARG   110      46.016  32.625  29.221  1.00  0.00           C  
ATOM   1724  HB2 ARG   110      46.222  32.197  28.240  1.00  0.00           H  
ATOM   1725  HB3 ARG   110      45.403  33.491  28.970  1.00  0.00           H  
ATOM   1726  CG  ARG   110      47.277  33.061  30.007  1.00  0.00           C  
ATOM   1727  HG2 ARG   110      47.899  33.694  29.373  1.00  0.00           H  
ATOM   1728  HG3 ARG   110      46.856  33.601  30.854  1.00  0.00           H  
ATOM   1729  CD  ARG   110      48.151  32.006  30.627  1.00  0.00           C  
ATOM   1730  HD2 ARG   110      49.161  32.371  30.815  1.00  0.00           H  
ATOM   1731  HD3 ARG   110      47.689  31.623  31.537  1.00  0.00           H  
ATOM   1732  NE  ARG   110      48.456  30.851  29.775  1.00  0.00           N  
ATOM   1733  HE  ARG   110      48.247  30.981  28.795  1.00  0.00           H  
ATOM   1734  CZ  ARG   110      49.057  29.727  30.161  1.00  0.00           C  
ATOM   1735  NH1 ARG   110      49.053  28.779  29.266  1.00  0.00           N  
ATOM   1736 HH11 ARG   110      48.479  28.730  28.436  1.00  0.00           H  
ATOM   1737 HH12 ARG   110      49.698  28.010  29.384  1.00  0.00           H  
ATOM   1738  NH2 ARG   110      49.692  29.535  31.282  1.00  0.00           N  
ATOM   1739 HH21 ARG   110      49.642  30.277  31.966  1.00  0.00           H  
ATOM   1740 HH22 ARG   110      50.098  28.665  31.594  1.00  0.00           H  
ATOM   1741  C   ARG   110      44.698  32.365  31.324  1.00  0.00           C  
ATOM   1742  O   ARG   110      45.295  32.116  32.338  1.00  0.00           O  
ATOM   1743  N   MET   111      43.673  33.180  31.265  1.00  0.00           N  
ATOM   1744  H   MET   111      43.219  33.391  30.387  1.00  0.00           H  
ATOM   1745  CA  MET   111      43.030  33.714  32.522  1.00  0.00           C  
ATOM   1746  HA  MET   111      43.842  34.160  33.096  1.00  0.00           H  
ATOM   1747  CB  MET   111      41.905  34.774  32.145  1.00  0.00           C  
ATOM   1748  HB2 MET   111      41.357  34.490  31.247  1.00  0.00           H  
ATOM   1749  HB3 MET   111      41.224  34.848  32.992  1.00  0.00           H  
ATOM   1750  CG  MET   111      42.636  36.049  31.757  1.00  0.00           C  
ATOM   1751  HG2 MET   111      43.280  36.415  32.557  1.00  0.00           H  
ATOM   1752  HG3 MET   111      43.294  35.765  30.935  1.00  0.00           H  
ATOM   1753  SD  MET   111      41.566  37.407  31.240  1.00  0.00           S  
ATOM   1754  CE  MET   111      40.597  37.899  32.749  1.00  0.00           C  
ATOM   1755  HE1 MET   111      41.130  37.807  33.696  1.00  0.00           H  
ATOM   1756  HE2 MET   111      40.260  38.935  32.771  1.00  0.00           H  
ATOM   1757  HE3 MET   111      39.644  37.375  32.828  1.00  0.00           H  
ATOM   1758  C   MET   111      42.439  32.575  33.354  1.00  0.00           C  
ATOM   1759  O   MET   111      42.463  32.826  34.577  1.00  0.00           O  
ATOM   1760  N   ARG   112      42.154  31.353  32.862  1.00  0.00           N  
ATOM   1761  H   ARG   112      42.141  31.180  31.867  1.00  0.00           H  
ATOM   1762  CA  ARG   112      41.879  30.139  33.750  1.00  0.00           C  
ATOM   1763  HA  ARG   112      41.196  30.464  34.535  1.00  0.00           H  
ATOM   1764  CB  ARG   112      41.277  28.899  33.013  1.00  0.00           C  
ATOM   1765  HB2 ARG   112      41.920  28.573  32.196  1.00  0.00           H  
ATOM   1766  HB3 ARG   112      41.218  28.072  33.721  1.00  0.00           H  
ATOM   1767  CG  ARG   112      39.875  29.191  32.624  1.00  0.00           C  
ATOM   1768  HG2 ARG   112      39.418  29.993  33.204  1.00  0.00           H  
ATOM   1769  HG3 ARG   112      39.961  29.504  31.583  1.00  0.00           H  
ATOM   1770  CD  ARG   112      39.012  27.973  32.583  1.00  0.00           C  
ATOM   1771  HD2 ARG   112      38.744  27.690  33.601  1.00  0.00           H  
ATOM   1772  HD3 ARG   112      38.161  28.430  32.078  1.00  0.00           H  
ATOM   1773  NE  ARG   112      39.392  26.936  31.641  1.00  0.00           N  
ATOM   1774  HE  ARG   112      40.007  27.197  30.884  1.00  0.00           H  
ATOM   1775  CZ  ARG   112      38.785  25.761  31.497  1.00  0.00           C  
ATOM   1776  NH1 ARG   112      38.245  25.152  32.495  1.00  0.00           N  
ATOM   1777 HH11 ARG   112      38.430  25.653  33.352  1.00  0.00           H  
ATOM   1778 HH12 ARG   112      37.762  24.265  32.461  1.00  0.00           H  
ATOM   1779  NH2 ARG   112      38.805  25.220  30.349  1.00  0.00           N  
ATOM   1780 HH21 ARG   112      39.261  25.617  29.540  1.00  0.00           H  
ATOM   1781 HH22 ARG   112      38.321  24.342  30.231  1.00  0.00           H  
ATOM   1782  C   ARG   112      43.207  29.701  34.471  1.00  0.00           C  
ATOM   1783  O   ARG   112      43.182  29.808  35.715  1.00  0.00           O  
ATOM   1784  N   SER   113      44.246  29.373  33.707  1.00  0.00           N  
ATOM   1785  H   SER   113      44.173  29.511  32.709  1.00  0.00           H  
ATOM   1786  CA  SER   113      45.616  29.125  34.218  1.00  0.00           C  
ATOM   1787  HA  SER   113      45.646  28.145  34.694  1.00  0.00           H  
ATOM   1788  CB  SER   113      46.712  29.160  33.226  1.00  0.00           C  
ATOM   1789  HB2 SER   113      46.951  30.179  32.923  1.00  0.00           H  
ATOM   1790  HB3 SER   113      47.591  28.773  33.741  1.00  0.00           H  
ATOM   1791  OG  SER   113      46.407  28.476  32.021  1.00  0.00           O  
ATOM   1792  HG  SER   113      46.479  27.526  32.141  1.00  0.00           H  
ATOM   1793  C   SER   113      45.977  30.121  35.338  1.00  0.00           C  
ATOM   1794  O   SER   113      46.244  29.731  36.448  1.00  0.00           O  
ATOM   1795  N   PHE   114      45.882  31.478  35.056  1.00  0.00           N  
ATOM   1796  H   PHE   114      45.731  31.806  34.112  1.00  0.00           H  
ATOM   1797  CA  PHE   114      46.324  32.531  36.060  1.00  0.00           C  
ATOM   1798  HA  PHE   114      47.316  32.263  36.422  1.00  0.00           H  
ATOM   1799  CB  PHE   114      46.552  33.840  35.258  1.00  0.00           C  
ATOM   1800  HB2 PHE   114      47.416  33.757  34.598  1.00  0.00           H  
ATOM   1801  HB3 PHE   114      45.715  34.037  34.589  1.00  0.00           H  
ATOM   1802  CG  PHE   114      46.635  35.066  36.096  1.00  0.00           C  
ATOM   1803  CD1 PHE   114      47.824  35.353  36.832  1.00  0.00           C  
ATOM   1804  HD1 PHE   114      48.597  34.600  36.792  1.00  0.00           H  
ATOM   1805  CE1 PHE   114      48.035  36.550  37.479  1.00  0.00           C  
ATOM   1806  HE1 PHE   114      48.942  36.784  38.018  1.00  0.00           H  
ATOM   1807  CZ  PHE   114      47.022  37.479  37.549  1.00  0.00           C  
ATOM   1808  HZ  PHE   114      47.214  38.424  38.036  1.00  0.00           H  
ATOM   1809  CE2 PHE   114      45.890  37.253  36.785  1.00  0.00           C  
ATOM   1810  HE2 PHE   114      45.197  38.077  36.876  1.00  0.00           H  
ATOM   1811  CD2 PHE   114      45.598  36.016  36.131  1.00  0.00           C  
ATOM   1812  HD2 PHE   114      44.697  35.830  35.566  1.00  0.00           H  
ATOM   1813  C   PHE   114      45.383  32.703  37.260  1.00  0.00           C  
ATOM   1814  O   PHE   114      45.847  32.916  38.405  1.00  0.00           O  
ATOM   1815  N   SER   115      44.080  32.518  37.020  1.00  0.00           N  
ATOM   1816  H   SER   115      43.656  32.331  36.123  1.00  0.00           H  
ATOM   1817  CA  SER   115      43.161  32.537  38.139  1.00  0.00           C  
ATOM   1818  HA  SER   115      43.323  33.476  38.668  1.00  0.00           H  
ATOM   1819  CB  SER   115      41.725  32.477  37.613  1.00  0.00           C  
ATOM   1820  HB2 SER   115      41.096  32.867  38.413  1.00  0.00           H  
ATOM   1821  HB3 SER   115      41.645  33.186  36.788  1.00  0.00           H  
ATOM   1822  OG  SER   115      41.329  31.147  37.220  1.00  0.00           O  
ATOM   1823  HG  SER   115      41.913  30.731  36.582  1.00  0.00           H  
ATOM   1824  C   SER   115      43.267  31.411  39.226  1.00  0.00           C  
ATOM   1825  O   SER   115      43.300  31.745  40.435  1.00  0.00           O  
ATOM   1826  N   LEU   116      43.648  30.260  38.745  1.00  0.00           N  
ATOM   1827  H   LEU   116      43.565  30.103  37.751  1.00  0.00           H  
ATOM   1828  CA  LEU   116      44.209  29.144  39.515  1.00  0.00           C  
ATOM   1829  HA  LEU   116      43.509  29.042  40.344  1.00  0.00           H  
ATOM   1830  CB  LEU   116      44.268  27.843  38.695  1.00  0.00           C  
ATOM   1831  HB2 LEU   116      44.935  27.935  37.838  1.00  0.00           H  
ATOM   1832  HB3 LEU   116      44.729  27.088  39.331  1.00  0.00           H  
ATOM   1833  CG  LEU   116      42.888  27.317  38.196  1.00  0.00           C  
ATOM   1834  HG  LEU   116      42.464  28.044  37.502  1.00  0.00           H  
ATOM   1835  CD1 LEU   116      43.097  26.002  37.408  1.00  0.00           C  
ATOM   1836 HD11 LEU   116      43.768  26.166  36.565  1.00  0.00           H  
ATOM   1837 HD12 LEU   116      43.563  25.197  37.975  1.00  0.00           H  
ATOM   1838 HD13 LEU   116      42.104  25.654  37.123  1.00  0.00           H  
ATOM   1839  CD2 LEU   116      41.967  27.084  39.415  1.00  0.00           C  
ATOM   1840 HD21 LEU   116      41.589  26.066  39.318  1.00  0.00           H  
ATOM   1841 HD22 LEU   116      42.498  27.136  40.366  1.00  0.00           H  
ATOM   1842 HD23 LEU   116      41.224  27.878  39.490  1.00  0.00           H  
ATOM   1843  C   LEU   116      45.597  29.425  40.108  1.00  0.00           C  
ATOM   1844  O   LEU   116      45.675  29.098  41.258  1.00  0.00           O  
ATOM   1845  N   GLU   117      46.583  30.058  39.425  1.00  0.00           N  
ATOM   1846  H   GLU   117      46.499  30.381  38.472  1.00  0.00           H  
ATOM   1847  CA  GLU   117      47.769  30.465  40.229  1.00  0.00           C  
ATOM   1848  HA  GLU   117      48.168  29.618  40.787  1.00  0.00           H  
ATOM   1849  CB  GLU   117      48.938  31.171  39.444  1.00  0.00           C  
ATOM   1850  HB2 GLU   117      48.548  32.172  39.262  1.00  0.00           H  
ATOM   1851  HB3 GLU   117      49.790  31.244  40.120  1.00  0.00           H  
ATOM   1852  CG  GLU   117      49.382  30.484  38.073  1.00  0.00           C  
ATOM   1853  HG2 GLU   117      48.582  30.578  37.338  1.00  0.00           H  
ATOM   1854  HG3 GLU   117      50.278  31.007  37.738  1.00  0.00           H  
ATOM   1855  CD  GLU   117      49.873  28.994  38.262  1.00  0.00           C  
ATOM   1856  OE1 GLU   117      50.517  28.653  39.346  1.00  0.00           O  
ATOM   1857  OE2 GLU   117      49.598  28.184  37.381  1.00  0.00           O  
ATOM   1858  C   GLU   117      47.312  31.423  41.381  1.00  0.00           C  
ATOM   1859  O   GLU   117      47.860  31.394  42.461  1.00  0.00           O  
ATOM   1860  N   VAL   118      46.345  32.364  41.103  1.00  0.00           N  
ATOM   1861  H   VAL   118      46.035  32.439  40.144  1.00  0.00           H  
ATOM   1862  CA  VAL   118      45.962  33.313  42.199  1.00  0.00           C  
ATOM   1863  HA  VAL   118      46.883  33.748  42.585  1.00  0.00           H  
ATOM   1864  CB  VAL   118      45.182  34.510  41.593  1.00  0.00           C  
ATOM   1865  HB  VAL   118      44.289  34.219  41.040  1.00  0.00           H  
ATOM   1866  CG1 VAL   118      44.744  35.522  42.766  1.00  0.00           C  
ATOM   1867 HG11 VAL   118      44.003  35.082  43.434  1.00  0.00           H  
ATOM   1868 HG12 VAL   118      45.575  35.986  43.297  1.00  0.00           H  
ATOM   1869 HG13 VAL   118      44.203  36.368  42.342  1.00  0.00           H  
ATOM   1870  CG2 VAL   118      46.056  35.420  40.719  1.00  0.00           C  
ATOM   1871 HG21 VAL   118      46.968  35.797  41.181  1.00  0.00           H  
ATOM   1872 HG22 VAL   118      46.419  34.896  39.835  1.00  0.00           H  
ATOM   1873 HG23 VAL   118      45.361  36.178  40.357  1.00  0.00           H  
ATOM   1874  C   VAL   118      45.336  32.608  43.358  1.00  0.00           C  
ATOM   1875  O   VAL   118      45.630  32.849  44.505  1.00  0.00           O  
ATOM   1876  N   LEU   119      44.441  31.708  43.001  1.00  0.00           N  
ATOM   1877  H   LEU   119      44.227  31.597  42.020  1.00  0.00           H  
ATOM   1878  CA  LEU   119      43.788  30.826  43.972  1.00  0.00           C  
ATOM   1879  HA  LEU   119      43.317  31.509  44.678  1.00  0.00           H  
ATOM   1880  CB  LEU   119      42.668  29.947  43.399  1.00  0.00           C  
ATOM   1881  HB2 LEU   119      41.982  30.556  42.810  1.00  0.00           H  
ATOM   1882  HB3 LEU   119      43.133  29.352  42.614  1.00  0.00           H  
ATOM   1883  CG  LEU   119      41.768  29.164  44.342  1.00  0.00           C  
ATOM   1884  HG  LEU   119      42.420  28.628  45.031  1.00  0.00           H  
ATOM   1885  CD1 LEU   119      41.015  30.215  45.129  1.00  0.00           C  
ATOM   1886 HD11 LEU   119      40.523  30.807  44.358  1.00  0.00           H  
ATOM   1887 HD12 LEU   119      40.250  29.791  45.781  1.00  0.00           H  
ATOM   1888 HD13 LEU   119      41.640  30.876  45.730  1.00  0.00           H  
ATOM   1889  CD2 LEU   119      40.802  28.324  43.550  1.00  0.00           C  
ATOM   1890 HD21 LEU   119      40.213  28.998  42.928  1.00  0.00           H  
ATOM   1891 HD22 LEU   119      41.316  27.664  42.851  1.00  0.00           H  
ATOM   1892 HD23 LEU   119      40.019  27.889  44.170  1.00  0.00           H  
ATOM   1893  C   LEU   119      44.745  30.025  44.789  1.00  0.00           C  
ATOM   1894  O   LEU   119      44.797  30.118  46.009  1.00  0.00           O  
ATOM   1895  N   ARG   120      45.636  29.230  44.166  1.00  0.00           N  
ATOM   1896  H   ARG   120      45.533  29.140  43.165  1.00  0.00           H  
ATOM   1897  CA  ARG   120      46.677  28.406  44.804  1.00  0.00           C  
ATOM   1898  HA  ARG   120      46.344  27.696  45.561  1.00  0.00           H  
ATOM   1899  CB  ARG   120      47.352  27.572  43.735  1.00  0.00           C  
ATOM   1900  HB2 ARG   120      46.521  27.024  43.290  1.00  0.00           H  
ATOM   1901  HB3 ARG   120      47.874  28.281  43.093  1.00  0.00           H  
ATOM   1902  CG  ARG   120      48.466  26.698  44.199  1.00  0.00           C  
ATOM   1903  HG2 ARG   120      49.404  27.252  44.220  1.00  0.00           H  
ATOM   1904  HG3 ARG   120      48.376  26.401  45.244  1.00  0.00           H  
ATOM   1905  CD  ARG   120      48.852  25.385  43.471  1.00  0.00           C  
ATOM   1906  HD2 ARG   120      49.910  25.287  43.712  1.00  0.00           H  
ATOM   1907  HD3 ARG   120      48.344  24.573  43.991  1.00  0.00           H  
ATOM   1908  NE  ARG   120      48.599  25.500  42.039  1.00  0.00           N  
ATOM   1909  HE  ARG   120      47.736  25.094  41.706  1.00  0.00           H  
ATOM   1910  CZ  ARG   120      49.269  26.267  41.176  1.00  0.00           C  
ATOM   1911  NH1 ARG   120      50.374  26.843  41.446  1.00  0.00           N  
ATOM   1912 HH11 ARG   120      50.823  26.721  42.343  1.00  0.00           H  
ATOM   1913 HH12 ARG   120      50.814  27.414  40.738  1.00  0.00           H  
ATOM   1914  NH2 ARG   120      48.843  26.454  39.992  1.00  0.00           N  
ATOM   1915 HH21 ARG   120      48.030  25.916  39.728  1.00  0.00           H  
ATOM   1916 HH22 ARG   120      49.377  27.075  39.401  1.00  0.00           H  
ATOM   1917  C   ARG   120      47.716  29.230  45.599  1.00  0.00           C  
ATOM   1918  O   ARG   120      48.216  28.745  46.657  1.00  0.00           O  
ATOM   1919  N   ALA   121      48.062  30.412  45.183  1.00  0.00           N  
ATOM   1920  H   ALA   121      47.832  30.683  44.237  1.00  0.00           H  
ATOM   1921  CA  ALA   121      48.885  31.342  45.905  1.00  0.00           C  
ATOM   1922  HA  ALA   121      49.857  30.918  46.155  1.00  0.00           H  
ATOM   1923  CB  ALA   121      49.126  32.503  44.973  1.00  0.00           C  
ATOM   1924  HB1 ALA   121      48.148  32.959  44.816  1.00  0.00           H  
ATOM   1925  HB2 ALA   121      49.621  33.222  45.626  1.00  0.00           H  
ATOM   1926  HB3 ALA   121      49.624  32.254  44.035  1.00  0.00           H  
ATOM   1927  C   ALA   121      48.342  31.704  47.288  1.00  0.00           C  
ATOM   1928  O   ALA   121      49.065  31.736  48.224  1.00  0.00           O  
ATOM   1929  N   VAL   122      47.004  31.860  47.377  1.00  0.00           N  
ATOM   1930  H   VAL   122      46.583  31.835  46.459  1.00  0.00           H  
ATOM   1931  CA  VAL   122      46.342  32.257  48.606  1.00  0.00           C  
ATOM   1932  HA  VAL   122      46.963  33.025  49.069  1.00  0.00           H  
ATOM   1933  CB  VAL   122      44.926  32.926  48.327  1.00  0.00           C  
ATOM   1934  HB  VAL   122      44.337  32.171  47.806  1.00  0.00           H  
ATOM   1935  CG1 VAL   122      44.214  33.315  49.564  1.00  0.00           C  
ATOM   1936 HG11 VAL   122      43.686  32.484  50.032  1.00  0.00           H  
ATOM   1937 HG12 VAL   122      44.914  33.712  50.300  1.00  0.00           H  
ATOM   1938 HG13 VAL   122      43.462  34.099  49.482  1.00  0.00           H  
ATOM   1939  CG2 VAL   122      45.113  34.238  47.519  1.00  0.00           C  
ATOM   1940 HG21 VAL   122      45.860  34.034  46.752  1.00  0.00           H  
ATOM   1941 HG22 VAL   122      44.158  34.482  47.053  1.00  0.00           H  
ATOM   1942 HG23 VAL   122      45.365  35.066  48.182  1.00  0.00           H  
ATOM   1943  C   VAL   122      46.179  30.960  49.495  1.00  0.00           C  
ATOM   1944  O   VAL   122      46.329  31.079  50.696  1.00  0.00           O  
ATOM   1945  N   LEU   123      46.005  29.793  48.916  1.00  0.00           N  
ATOM   1946  H   LEU   123      45.803  29.773  47.927  1.00  0.00           H  
ATOM   1947  CA  LEU   123      46.047  28.519  49.616  1.00  0.00           C  
ATOM   1948  HA  LEU   123      45.432  28.550  50.516  1.00  0.00           H  
ATOM   1949  CB  LEU   123      45.701  27.349  48.818  1.00  0.00           C  
ATOM   1950  HB2 LEU   123      46.394  27.288  47.980  1.00  0.00           H  
ATOM   1951  HB3 LEU   123      45.797  26.477  49.465  1.00  0.00           H  
ATOM   1952  CG  LEU   123      44.313  27.494  48.263  1.00  0.00           C  
ATOM   1953  HG  LEU   123      44.357  28.421  47.692  1.00  0.00           H  
ATOM   1954  CD1 LEU   123      44.034  26.340  47.306  1.00  0.00           C  
ATOM   1955 HD11 LEU   123      44.893  26.142  46.665  1.00  0.00           H  
ATOM   1956 HD12 LEU   123      43.717  25.427  47.810  1.00  0.00           H  
ATOM   1957 HD13 LEU   123      43.135  26.605  46.750  1.00  0.00           H  
ATOM   1958  CD2 LEU   123      43.102  27.440  49.228  1.00  0.00           C  
ATOM   1959 HD21 LEU   123      42.899  28.437  49.619  1.00  0.00           H  
ATOM   1960 HD22 LEU   123      42.265  27.186  48.578  1.00  0.00           H  
ATOM   1961 HD23 LEU   123      43.165  26.684  50.010  1.00  0.00           H  
ATOM   1962  C   LEU   123      47.450  28.247  50.251  1.00  0.00           C  
ATOM   1963  O   LEU   123      47.522  27.490  51.222  1.00  0.00           O  
ATOM   1964  N   ALA   124      48.565  28.839  49.761  1.00  0.00           N  
ATOM   1965  H   ALA   124      48.385  29.512  49.030  1.00  0.00           H  
ATOM   1966  CA  ALA   124      49.896  28.833  50.425  1.00  0.00           C  
ATOM   1967  HA  ALA   124      50.181  27.809  50.669  1.00  0.00           H  
ATOM   1968  CB  ALA   124      50.936  29.401  49.367  1.00  0.00           C  
ATOM   1969  HB1 ALA   124      51.980  29.220  49.623  1.00  0.00           H  
ATOM   1970  HB2 ALA   124      50.645  29.061  48.373  1.00  0.00           H  
ATOM   1971  HB3 ALA   124      50.842  30.487  49.340  1.00  0.00           H  
ATOM   1972  C   ALA   124      49.793  29.600  51.735  1.00  0.00           C  
ATOM   1973  O   ALA   124      50.629  29.326  52.631  1.00  0.00           O  
ATOM   1974  N   GLU   125      48.962  30.646  51.833  1.00  0.00           N  
ATOM   1975  H   GLU   125      48.344  30.917  51.082  1.00  0.00           H  
ATOM   1976  CA  GLU   125      48.841  31.542  53.020  1.00  0.00           C  
ATOM   1977  HA  GLU   125      49.769  31.618  53.588  1.00  0.00           H  
ATOM   1978  CB  GLU   125      48.450  32.923  52.423  1.00  0.00           C  
ATOM   1979  HB2 GLU   125      47.398  32.904  52.139  1.00  0.00           H  
ATOM   1980  HB3 GLU   125      48.410  33.640  53.243  1.00  0.00           H  
ATOM   1981  CG  GLU   125      49.525  33.528  51.442  1.00  0.00           C  
ATOM   1982  HG2 GLU   125      49.446  33.112  50.437  1.00  0.00           H  
ATOM   1983  HG3 GLU   125      49.200  34.557  51.287  1.00  0.00           H  
ATOM   1984  CD  GLU   125      50.988  33.499  51.808  1.00  0.00           C  
ATOM   1985  OE1 GLU   125      51.325  33.661  53.028  1.00  0.00           O  
ATOM   1986  OE2 GLU   125      51.843  33.158  50.928  1.00  0.00           O  
ATOM   1987  C   GLU   125      47.714  31.076  53.980  1.00  0.00           C  
ATOM   1988  O   GLU   125      47.779  31.421  55.141  1.00  0.00           O  
ATOM   1989  N   LEU   126      46.689  30.390  53.533  1.00  0.00           N  
ATOM   1990  H   LEU   126      46.666  30.083  52.571  1.00  0.00           H  
ATOM   1991  CA  LEU   126      45.536  30.020  54.378  1.00  0.00           C  
ATOM   1992  HA  LEU   126      45.330  30.894  54.996  1.00  0.00           H  
ATOM   1993  CB  LEU   126      44.322  29.712  53.488  1.00  0.00           C  
ATOM   1994  HB2 LEU   126      44.563  28.910  52.791  1.00  0.00           H  
ATOM   1995  HB3 LEU   126      43.525  29.197  54.024  1.00  0.00           H  
ATOM   1996  CG  LEU   126      43.679  30.920  52.711  1.00  0.00           C  
ATOM   1997  HG  LEU   126      44.434  31.282  52.013  1.00  0.00           H  
ATOM   1998  CD1 LEU   126      42.411  30.582  51.979  1.00  0.00           C  
ATOM   1999 HD11 LEU   126      41.614  30.419  52.704  1.00  0.00           H  
ATOM   2000 HD12 LEU   126      42.202  31.429  51.325  1.00  0.00           H  
ATOM   2001 HD13 LEU   126      42.690  29.736  51.352  1.00  0.00           H  
ATOM   2002  CD2 LEU   126      43.282  32.122  53.565  1.00  0.00           C  
ATOM   2003 HD21 LEU   126      42.602  31.779  54.344  1.00  0.00           H  
ATOM   2004 HD22 LEU   126      44.181  32.578  53.979  1.00  0.00           H  
ATOM   2005 HD23 LEU   126      42.835  32.830  52.866  1.00  0.00           H  
ATOM   2006  C   LEU   126      45.789  28.807  55.355  1.00  0.00           C  
ATOM   2007  O   LEU   126      46.653  27.994  55.169  1.00  0.00           O  
ATOM   2008  N   ASP   127      44.873  28.652  56.336  1.00  0.00           N  
ATOM   2009  H   ASP   127      44.186  29.391  56.393  1.00  0.00           H  
ATOM   2010  CA  ASP   127      44.883  27.618  57.295  1.00  0.00           C  
ATOM   2011  HA  ASP   127      45.891  27.251  57.490  1.00  0.00           H  
ATOM   2012  CB  ASP   127      44.557  28.190  58.672  1.00  0.00           C  
ATOM   2013  HB2 ASP   127      45.227  29.021  58.894  1.00  0.00           H  
ATOM   2014  HB3 ASP   127      43.551  28.588  58.541  1.00  0.00           H  
ATOM   2015  CG  ASP   127      44.489  27.215  59.820  1.00  0.00           C  
ATOM   2016  OD1 ASP   127      45.377  26.305  59.930  1.00  0.00           O  
ATOM   2017  OD2 ASP   127      43.584  27.326  60.694  1.00  0.00           O  
ATOM   2018  C   ASP   127      44.051  26.396  56.880  1.00  0.00           C  
ATOM   2019  O   ASP   127      43.143  26.030  57.643  1.00  0.00           O  
ATOM   2020  N   LEU   128      44.448  25.878  55.691  1.00  0.00           N  
ATOM   2021  H   LEU   128      45.263  26.273  55.243  1.00  0.00           H  
ATOM   2022  CA  LEU   128      43.822  24.758  54.986  1.00  0.00           C  
ATOM   2023  HA  LEU   128      43.013  24.262  55.523  1.00  0.00           H  
ATOM   2024  CB  LEU   128      43.171  25.281  53.716  1.00  0.00           C  
ATOM   2025  HB2 LEU   128      44.007  25.721  53.173  1.00  0.00           H  
ATOM   2026  HB3 LEU   128      42.523  24.495  53.327  1.00  0.00           H  
ATOM   2027  CG  LEU   128      42.196  26.439  53.982  1.00  0.00           C  
ATOM   2028  HG  LEU   128      42.826  27.173  54.484  1.00  0.00           H  
ATOM   2029  CD1 LEU   128      41.729  26.973  52.641  1.00  0.00           C  
ATOM   2030 HD11 LEU   128      42.612  27.481  52.252  1.00  0.00           H  
ATOM   2031 HD12 LEU   128      41.415  26.235  51.902  1.00  0.00           H  
ATOM   2032 HD13 LEU   128      40.934  27.708  52.764  1.00  0.00           H  
ATOM   2033  CD2 LEU   128      40.914  26.123  54.795  1.00  0.00           C  
ATOM   2034 HD21 LEU   128      40.332  27.004  55.068  1.00  0.00           H  
ATOM   2035 HD22 LEU   128      40.265  25.499  54.181  1.00  0.00           H  
ATOM   2036 HD23 LEU   128      41.315  25.714  55.723  1.00  0.00           H  
ATOM   2037  C   LEU   128      44.950  23.642  54.734  1.00  0.00           C  
ATOM   2038  O   LEU   128      45.985  24.001  54.086  1.00  0.00           O  
ATOM   2039  N   PRO   129      44.765  22.342  55.079  1.00  0.00           N  
ATOM   2040  CD  PRO   129      43.749  21.791  55.917  1.00  0.00           C  
ATOM   2041  HD2 PRO   129      42.882  21.635  55.275  1.00  0.00           H  
ATOM   2042  HD3 PRO   129      43.544  22.547  56.675  1.00  0.00           H  
ATOM   2043  CG  PRO   129      44.249  20.408  56.453  1.00  0.00           C  
ATOM   2044  HG2 PRO   129      43.404  19.726  56.546  1.00  0.00           H  
ATOM   2045  HG3 PRO   129      44.723  20.549  57.424  1.00  0.00           H  
ATOM   2046  CB  PRO   129      45.230  19.984  55.364  1.00  0.00           C  
ATOM   2047  HB2 PRO   129      44.637  19.332  54.723  1.00  0.00           H  
ATOM   2048  HB3 PRO   129      46.040  19.454  55.867  1.00  0.00           H  
ATOM   2049  CA  PRO   129      45.689  21.312  54.696  1.00  0.00           C  
ATOM   2050  HA  PRO   129      46.608  21.642  55.180  1.00  0.00           H  
ATOM   2051  C   PRO   129      45.948  21.059  53.201  1.00  0.00           C  
ATOM   2052  O   PRO   129      45.008  21.114  52.451  1.00  0.00           O  
ATOM   2053  N   VAL   130      47.131  20.650  52.862  1.00  0.00           N  
ATOM   2054  H   VAL   130      47.799  20.295  53.531  1.00  0.00           H  
ATOM   2055  CA  VAL   130      47.520  20.417  51.465  1.00  0.00           C  
ATOM   2056  HA  VAL   130      47.251  21.316  50.910  1.00  0.00           H  
ATOM   2057  CB  VAL   130      49.073  20.411  51.271  1.00  0.00           C  
ATOM   2058  HB  VAL   130      49.269  19.396  51.618  1.00  0.00           H  
ATOM   2059  CG1 VAL   130      49.507  20.517  49.805  1.00  0.00           C  
ATOM   2060 HG11 VAL   130      49.284  21.463  49.312  1.00  0.00           H  
ATOM   2061 HG12 VAL   130      50.560  20.293  49.638  1.00  0.00           H  
ATOM   2062 HG13 VAL   130      48.768  19.909  49.283  1.00  0.00           H  
ATOM   2063  CG2 VAL   130      49.744  21.543  52.041  1.00  0.00           C  
ATOM   2064 HG21 VAL   130      49.320  22.516  51.791  1.00  0.00           H  
ATOM   2065 HG22 VAL   130      49.674  21.186  53.069  1.00  0.00           H  
ATOM   2066 HG23 VAL   130      50.801  21.450  51.789  1.00  0.00           H  
ATOM   2067  C   VAL   130      46.787  19.312  50.787  1.00  0.00           C  
ATOM   2068  O   VAL   130      46.235  19.459  49.702  1.00  0.00           O  
ATOM   2069  N   GLU   131      46.695  18.131  51.446  1.00  0.00           N  
ATOM   2070  H   GLU   131      47.194  18.006  52.315  1.00  0.00           H  
ATOM   2071  CA  GLU   131      46.036  16.975  50.828  1.00  0.00           C  
ATOM   2072  HA  GLU   131      46.613  16.845  49.912  1.00  0.00           H  
ATOM   2073  CB  GLU   131      46.413  15.832  51.786  1.00  0.00           C  
ATOM   2074  HB2 GLU   131      46.085  14.898  51.330  1.00  0.00           H  
ATOM   2075  HB3 GLU   131      47.482  15.972  51.949  1.00  0.00           H  
ATOM   2076  CG  GLU   131      45.701  16.020  53.150  1.00  0.00           C  
ATOM   2077  HG2 GLU   131      44.722  16.498  53.102  1.00  0.00           H  
ATOM   2078  HG3 GLU   131      45.519  14.979  53.417  1.00  0.00           H  
ATOM   2079  CD  GLU   131      46.577  16.629  54.252  1.00  0.00           C  
ATOM   2080  OE1 GLU   131      47.681  17.175  53.957  1.00  0.00           O  
ATOM   2081  OE2 GLU   131      46.011  16.711  55.361  1.00  0.00           O  
ATOM   2082  C   GLU   131      44.465  17.200  50.633  1.00  0.00           C  
ATOM   2083  O   GLU   131      43.747  16.366  50.074  1.00  0.00           O  
ATOM   2084  N   LEU   132      43.950  18.343  51.184  1.00  0.00           N  
ATOM   2085  H   LEU   132      44.571  18.981  51.661  1.00  0.00           H  
ATOM   2086  CA  LEU   132      42.516  18.756  51.117  1.00  0.00           C  
ATOM   2087  HA  LEU   132      41.888  17.990  50.661  1.00  0.00           H  
ATOM   2088  CB  LEU   132      41.993  18.826  52.534  1.00  0.00           C  
ATOM   2089  HB2 LEU   132      42.466  18.136  53.232  1.00  0.00           H  
ATOM   2090  HB3 LEU   132      42.207  19.799  52.978  1.00  0.00           H  
ATOM   2091  CG  LEU   132      40.458  18.673  52.662  1.00  0.00           C  
ATOM   2092  HG  LEU   132      40.010  19.235  51.842  1.00  0.00           H  
ATOM   2093  CD1 LEU   132      39.977  17.252  52.648  1.00  0.00           C  
ATOM   2094 HD11 LEU   132      40.476  16.699  51.853  1.00  0.00           H  
ATOM   2095 HD12 LEU   132      40.211  16.809  53.616  1.00  0.00           H  
ATOM   2096 HD13 LEU   132      38.917  17.313  52.401  1.00  0.00           H  
ATOM   2097  CD2 LEU   132      39.902  19.536  53.842  1.00  0.00           C  
ATOM   2098 HD21 LEU   132      39.968  20.604  53.635  1.00  0.00           H  
ATOM   2099 HD22 LEU   132      38.840  19.412  54.052  1.00  0.00           H  
ATOM   2100 HD23 LEU   132      40.449  19.261  54.744  1.00  0.00           H  
ATOM   2101  C   LEU   132      42.340  20.036  50.244  1.00  0.00           C  
ATOM   2102  O   LEU   132      41.207  20.465  50.180  1.00  0.00           O  
ATOM   2103  N   TRP   133      43.354  20.611  49.583  1.00  0.00           N  
ATOM   2104  H   TRP   133      44.278  20.203  49.588  1.00  0.00           H  
ATOM   2105  CA  TRP   133      43.122  21.915  48.909  1.00  0.00           C  
ATOM   2106  HA  TRP   133      42.677  22.598  49.632  1.00  0.00           H  
ATOM   2107  CB  TRP   133      44.454  22.390  48.325  1.00  0.00           C  
ATOM   2108  HB2 TRP   133      44.897  21.444  48.015  1.00  0.00           H  
ATOM   2109  HB3 TRP   133      44.247  22.938  47.406  1.00  0.00           H  
ATOM   2110  CG  TRP   133      45.447  23.265  49.097  1.00  0.00           C  
ATOM   2111  CD1 TRP   133      45.448  23.460  50.428  1.00  0.00           C  
ATOM   2112  HD1 TRP   133      44.658  23.147  51.095  1.00  0.00           H  
ATOM   2113  NE1 TRP   133      46.548  24.126  50.901  1.00  0.00           N  
ATOM   2114  HE1 TRP   133      46.654  24.483  51.840  1.00  0.00           H  
ATOM   2115  CE2 TRP   133      47.386  24.320  49.846  1.00  0.00           C  
ATOM   2116  CZ2 TRP   133      48.704  24.781  49.720  1.00  0.00           C  
ATOM   2117  HZ2 TRP   133      49.235  25.151  50.584  1.00  0.00           H  
ATOM   2118  CH2 TRP   133      49.356  24.871  48.459  1.00  0.00           C  
ATOM   2119  HH2 TRP   133      50.357  25.277  48.426  1.00  0.00           H  
ATOM   2120  CZ3 TRP   133      48.657  24.422  47.337  1.00  0.00           C  
ATOM   2121  HZ3 TRP   133      49.190  24.508  46.402  1.00  0.00           H  
ATOM   2122  CE3 TRP   133      47.373  23.995  47.430  1.00  0.00           C  
ATOM   2123  HE3 TRP   133      46.859  23.661  46.542  1.00  0.00           H  
ATOM   2124  CD2 TRP   133      46.716  23.810  48.650  1.00  0.00           C  
ATOM   2125  C   TRP   133      42.148  21.736  47.801  1.00  0.00           C  
ATOM   2126  O   TRP   133      41.188  22.503  47.630  1.00  0.00           O  
ATOM   2127  N   ASP   134      42.377  20.810  46.876  1.00  0.00           N  
ATOM   2128  H   ASP   134      43.008  20.110  47.239  1.00  0.00           H  
ATOM   2129  CA  ASP   134      41.614  20.568  45.675  1.00  0.00           C  
ATOM   2130  HA  ASP   134      41.544  21.526  45.159  1.00  0.00           H  
ATOM   2131  CB  ASP   134      42.247  19.340  44.892  1.00  0.00           C  
ATOM   2132  HB2 ASP   134      43.323  19.492  44.808  1.00  0.00           H  
ATOM   2133  HB3 ASP   134      42.034  18.459  45.497  1.00  0.00           H  
ATOM   2134  CG  ASP   134      41.691  19.168  43.502  1.00  0.00           C  
ATOM   2135  OD1 ASP   134      41.453  20.112  42.651  1.00  0.00           O  
ATOM   2136  OD2 ASP   134      41.430  18.026  43.114  1.00  0.00           O  
ATOM   2137  C   ASP   134      40.167  20.245  46.098  1.00  0.00           C  
ATOM   2138  O   ASP   134      39.224  20.932  45.705  1.00  0.00           O  
ATOM   2139  N   GLU   135      39.914  19.218  46.927  1.00  0.00           N  
ATOM   2140  H   GLU   135      40.661  18.675  47.335  1.00  0.00           H  
ATOM   2141  CA  GLU   135      38.576  18.880  47.510  1.00  0.00           C  
ATOM   2142  HA  GLU   135      37.869  18.512  46.766  1.00  0.00           H  
ATOM   2143  CB  GLU   135      38.756  17.736  48.524  1.00  0.00           C  
ATOM   2144  HB2 GLU   135      39.364  16.950  48.076  1.00  0.00           H  
ATOM   2145  HB3 GLU   135      39.346  18.174  49.330  1.00  0.00           H  
ATOM   2146  CG  GLU   135      37.569  17.145  49.228  1.00  0.00           C  
ATOM   2147  HG2 GLU   135      37.736  16.504  50.094  1.00  0.00           H  
ATOM   2148  HG3 GLU   135      36.906  17.980  49.456  1.00  0.00           H  
ATOM   2149  CD  GLU   135      36.813  16.179  48.314  1.00  0.00           C  
ATOM   2150  OE1 GLU   135      37.297  15.071  48.103  1.00  0.00           O  
ATOM   2151  OE2 GLU   135      35.761  16.500  47.744  1.00  0.00           O  
ATOM   2152  C   GLU   135      37.975  20.101  48.256  1.00  0.00           C  
ATOM   2153  O   GLU   135      36.792  20.329  48.046  1.00  0.00           O  
ATOM   2154  N   ALA   136      38.707  20.875  49.000  1.00  0.00           N  
ATOM   2155  H   ALA   136      39.691  20.763  49.200  1.00  0.00           H  
ATOM   2156  CA  ALA   136      38.081  22.040  49.542  1.00  0.00           C  
ATOM   2157  HA  ALA   136      37.191  21.773  50.112  1.00  0.00           H  
ATOM   2158  CB  ALA   136      39.159  22.629  50.498  1.00  0.00           C  
ATOM   2159  HB1 ALA   136      38.816  23.505  51.049  1.00  0.00           H  
ATOM   2160  HB2 ALA   136      39.511  21.924  51.251  1.00  0.00           H  
ATOM   2161  HB3 ALA   136      40.033  22.936  49.924  1.00  0.00           H  
ATOM   2162  C   ALA   136      37.673  23.092  48.522  1.00  0.00           C  
ATOM   2163  O   ALA   136      36.604  23.733  48.644  1.00  0.00           O  
ATOM   2164  N   THR   137      38.381  23.263  47.334  1.00  0.00           N  
ATOM   2165  H   THR   137      39.339  22.945  47.313  1.00  0.00           H  
ATOM   2166  CA  THR   137      37.925  24.043  46.236  1.00  0.00           C  
ATOM   2167  HA  THR   137      37.826  25.039  46.666  1.00  0.00           H  
ATOM   2168  CB  THR   137      39.101  24.273  45.272  1.00  0.00           C  
ATOM   2169  HB  THR   137      38.745  24.975  44.518  1.00  0.00           H  
ATOM   2170  CG2 THR   137      40.332  25.137  45.812  1.00  0.00           C  
ATOM   2171 HG21 THR   137      40.761  24.647  46.685  1.00  0.00           H  
ATOM   2172 HG22 THR   137      41.121  25.254  45.069  1.00  0.00           H  
ATOM   2173 HG23 THR   137      39.931  26.120  46.061  1.00  0.00           H  
ATOM   2174  OG1 THR   137      39.472  23.139  44.431  1.00  0.00           O  
ATOM   2175  HG1 THR   137      39.392  22.357  44.982  1.00  0.00           H  
ATOM   2176  C   THR   137      36.770  23.467  45.494  1.00  0.00           C  
ATOM   2177  O   THR   137      36.391  23.882  44.416  1.00  0.00           O  
ATOM   2178  N   GLY   138      36.223  22.361  45.931  1.00  0.00           N  
ATOM   2179  H   GLY   138      36.605  22.128  46.837  1.00  0.00           H  
ATOM   2180  CA  GLY   138      35.428  21.413  45.230  1.00  0.00           C  
ATOM   2181  HA2 GLY   138      35.469  20.475  45.784  1.00  0.00           H  
ATOM   2182  HA3 GLY   138      34.426  21.802  45.049  1.00  0.00           H  
ATOM   2183  C   GLY   138      35.939  21.084  43.758  1.00  0.00           C  
ATOM   2184  O   GLY   138      35.289  21.306  42.737  1.00  0.00           O  
ATOM   2185  N   ARG   139      37.141  20.525  43.765  1.00  0.00           N  
ATOM   2186  H   ARG   139      37.645  20.450  44.637  1.00  0.00           H  
ATOM   2187  CA  ARG   139      37.868  20.058  42.496  1.00  0.00           C  
ATOM   2188  HA  ARG   139      38.912  19.816  42.694  1.00  0.00           H  
ATOM   2189  CB  ARG   139      37.186  18.764  41.910  1.00  0.00           C  
ATOM   2190  HB2 ARG   139      36.174  19.008  41.585  1.00  0.00           H  
ATOM   2191  HB3 ARG   139      37.858  18.369  41.148  1.00  0.00           H  
ATOM   2192  CG  ARG   139      37.038  17.724  43.020  1.00  0.00           C  
ATOM   2193  HG2 ARG   139      36.303  18.006  43.775  1.00  0.00           H  
ATOM   2194  HG3 ARG   139      36.566  16.904  42.479  1.00  0.00           H  
ATOM   2195  CD  ARG   139      38.459  17.431  43.597  1.00  0.00           C  
ATOM   2196  HD2 ARG   139      39.110  16.964  42.858  1.00  0.00           H  
ATOM   2197  HD3 ARG   139      38.842  18.305  44.123  1.00  0.00           H  
ATOM   2198  NE  ARG   139      38.360  16.434  44.696  1.00  0.00           N  
ATOM   2199  HE  ARG   139      37.498  16.228  45.180  1.00  0.00           H  
ATOM   2200  CZ  ARG   139      39.455  15.763  45.161  1.00  0.00           C  
ATOM   2201  NH1 ARG   139      40.633  15.915  44.619  1.00  0.00           N  
ATOM   2202 HH11 ARG   139      40.764  16.666  43.957  1.00  0.00           H  
ATOM   2203 HH12 ARG   139      41.382  15.412  45.074  1.00  0.00           H  
ATOM   2204  NH2 ARG   139      39.309  14.865  46.044  1.00  0.00           N  
ATOM   2205 HH21 ARG   139      38.491  14.629  46.586  1.00  0.00           H  
ATOM   2206 HH22 ARG   139      40.110  14.304  46.297  1.00  0.00           H  
ATOM   2207  C   ARG   139      38.046  21.089  41.421  1.00  0.00           C  
ATOM   2208  O   ARG   139      38.414  20.764  40.275  1.00  0.00           O  
ATOM   2209  N   CYS   140      37.814  22.363  41.772  1.00  0.00           N  
ATOM   2210  H   CYS   140      37.398  22.545  42.674  1.00  0.00           H  
ATOM   2211  CA  CYS   140      38.206  23.431  40.845  1.00  0.00           C  
ATOM   2212  HA  CYS   140      37.825  23.304  39.831  1.00  0.00           H  
ATOM   2213  CB  CYS   140      37.608  24.700  41.473  1.00  0.00           C  
ATOM   2214  HB2 CYS   140      36.603  24.491  41.840  1.00  0.00           H  
ATOM   2215  HB3 CYS   140      38.201  25.011  42.332  1.00  0.00           H  
ATOM   2216  SG  CYS   140      37.771  26.052  40.356  1.00  0.00           S  
ATOM   2217  HG  CYS   140      36.473  26.290  40.145  1.00  0.00           H  
ATOM   2218  C   CYS   140      39.690  23.520  40.557  1.00  0.00           C  
ATOM   2219  O   CYS   140      40.015  23.826  39.403  1.00  0.00           O  
ATOM   2220  N   LEU   141      40.554  23.240  41.611  1.00  0.00           N  
ATOM   2221  H   LEU   141      40.211  23.086  42.549  1.00  0.00           H  
ATOM   2222  CA  LEU   141      42.032  23.509  41.447  1.00  0.00           C  
ATOM   2223  HA  LEU   141      42.193  24.581  41.331  1.00  0.00           H  
ATOM   2224  CB  LEU   141      42.656  23.312  42.867  1.00  0.00           C  
ATOM   2225  HB2 LEU   141      42.182  24.016  43.551  1.00  0.00           H  
ATOM   2226  HB3 LEU   141      42.503  22.266  43.131  1.00  0.00           H  
ATOM   2227  CG  LEU   141      44.124  23.630  42.986  1.00  0.00           C  
ATOM   2228  HG  LEU   141      44.710  22.946  42.373  1.00  0.00           H  
ATOM   2229  CD1 LEU   141      44.421  25.038  42.456  1.00  0.00           C  
ATOM   2230 HD11 LEU   141      44.193  25.085  41.392  1.00  0.00           H  
ATOM   2231 HD12 LEU   141      43.876  25.799  43.014  1.00  0.00           H  
ATOM   2232 HD13 LEU   141      45.501  25.141  42.569  1.00  0.00           H  
ATOM   2233  CD2 LEU   141      44.497  23.493  44.467  1.00  0.00           C  
ATOM   2234 HD21 LEU   141      45.568  23.646  44.599  1.00  0.00           H  
ATOM   2235 HD22 LEU   141      44.072  24.312  45.047  1.00  0.00           H  
ATOM   2236 HD23 LEU   141      44.187  22.575  44.967  1.00  0.00           H  
ATOM   2237  C   LEU   141      42.721  22.560  40.389  1.00  0.00           C  
ATOM   2238  O   LEU   141      43.476  23.034  39.574  1.00  0.00           O  
ATOM   2239  N   SER   142      42.354  21.288  40.312  1.00  0.00           N  
ATOM   2240  H   SER   142      41.692  20.880  40.957  1.00  0.00           H  
ATOM   2241  CA  SER   142      42.768  20.373  39.178  1.00  0.00           C  
ATOM   2242  HA  SER   142      43.770  20.742  38.956  1.00  0.00           H  
ATOM   2243  CB  SER   142      42.802  19.000  39.714  1.00  0.00           C  
ATOM   2244  HB2 SER   142      43.221  18.343  38.952  1.00  0.00           H  
ATOM   2245  HB3 SER   142      43.410  18.936  40.616  1.00  0.00           H  
ATOM   2246  OG  SER   142      41.543  18.646  40.215  1.00  0.00           O  
ATOM   2247  HG  SER   142      41.474  19.209  40.989  1.00  0.00           H  
ATOM   2248  C   SER   142      41.801  20.575  37.953  1.00  0.00           C  
ATOM   2249  O   SER   142      41.509  19.647  37.175  1.00  0.00           O  
ATOM   2250  N   MET   143      41.395  21.821  37.670  1.00  0.00           N  
ATOM   2251  H   MET   143      41.721  22.627  38.183  1.00  0.00           H  
ATOM   2252  CA  MET   143      40.628  22.191  36.477  1.00  0.00           C  
ATOM   2253  HA  MET   143      40.468  23.253  36.667  1.00  0.00           H  
ATOM   2254  CB  MET   143      41.563  22.303  35.229  1.00  0.00           C  
ATOM   2255  HB2 MET   143      42.512  22.573  35.693  1.00  0.00           H  
ATOM   2256  HB3 MET   143      41.658  21.325  34.757  1.00  0.00           H  
ATOM   2257  CG  MET   143      41.158  23.346  34.164  1.00  0.00           C  
ATOM   2258  HG2 MET   143      41.853  23.129  33.353  1.00  0.00           H  
ATOM   2259  HG3 MET   143      40.147  23.171  33.797  1.00  0.00           H  
ATOM   2260  SD  MET   143      41.195  25.137  34.460  1.00  0.00           S  
ATOM   2261  CE  MET   143      42.980  25.398  34.150  1.00  0.00           C  
ATOM   2262  HE1 MET   143      43.246  26.449  34.044  1.00  0.00           H  
ATOM   2263  HE2 MET   143      43.596  25.008  34.960  1.00  0.00           H  
ATOM   2264  HE3 MET   143      43.211  24.969  33.175  1.00  0.00           H  
ATOM   2265  C   MET   143      39.198  21.581  36.285  1.00  0.00           C  
ATOM   2266  O   MET   143      38.603  21.732  35.207  1.00  0.00           O  
ATOM   2267  N   GLN   144      38.664  20.821  37.218  1.00  0.00           N  
ATOM   2268  H   GLN   144      39.206  20.589  38.037  1.00  0.00           H  
ATOM   2269  CA  GLN   144      37.383  20.126  37.166  1.00  0.00           C  
ATOM   2270  HA  GLN   144      37.197  19.739  36.164  1.00  0.00           H  
ATOM   2271  CB  GLN   144      37.407  18.893  38.117  1.00  0.00           C  
ATOM   2272  HB2 GLN   144      37.185  19.140  39.156  1.00  0.00           H  
ATOM   2273  HB3 GLN   144      36.545  18.265  37.892  1.00  0.00           H  
ATOM   2274  CG  GLN   144      38.644  18.022  37.991  1.00  0.00           C  
ATOM   2275  HG2 GLN   144      38.659  17.658  36.963  1.00  0.00           H  
ATOM   2276  HG3 GLN   144      39.582  18.567  38.087  1.00  0.00           H  
ATOM   2277  CD  GLN   144      38.726  16.728  38.812  1.00  0.00           C  
ATOM   2278  OE1 GLN   144      37.874  15.875  38.729  1.00  0.00           O  
ATOM   2279  NE2 GLN   144      39.731  16.446  39.560  1.00  0.00           N  
ATOM   2280 HE21 GLN   144      39.688  15.675  40.211  1.00  0.00           H  
ATOM   2281 HE22 GLN   144      40.381  17.208  39.691  1.00  0.00           H  
ATOM   2282  C   GLN   144      36.193  21.015  37.624  1.00  0.00           C  
ATOM   2283  O   GLN   144      35.087  20.557  37.672  1.00  0.00           O  
ATOM   2284  N   GLY   145      36.427  22.254  37.942  1.00  0.00           N  
ATOM   2285  H   GLY   145      37.357  22.627  37.816  1.00  0.00           H  
ATOM   2286  CA  GLY   145      35.528  23.219  38.436  1.00  0.00           C  
ATOM   2287  HA2 GLY   145      34.853  22.768  39.164  1.00  0.00           H  
ATOM   2288  HA3 GLY   145      36.017  24.068  38.913  1.00  0.00           H  
ATOM   2289  C   GLY   145      34.512  23.812  37.500  1.00  0.00           C  
ATOM   2290  O   GLY   145      34.110  23.049  36.577  1.00  0.00           O  
ATOM   2291  N   THR   146      34.031  25.083  37.687  1.00  0.00           N  
ATOM   2292  H   THR   146      34.283  25.463  38.588  1.00  0.00           H  
ATOM   2293  CA  THR   146      33.130  25.839  36.800  1.00  0.00           C  
ATOM   2294  HA  THR   146      32.944  25.415  35.814  1.00  0.00           H  
ATOM   2295  CB  THR   146      31.729  25.993  37.397  1.00  0.00           C  
ATOM   2296  HB  THR   146      31.812  26.613  38.290  1.00  0.00           H  
ATOM   2297  CG2 THR   146      30.766  26.607  36.380  1.00  0.00           C  
ATOM   2298 HG21 THR   146      30.535  25.901  35.583  1.00  0.00           H  
ATOM   2299 HG22 THR   146      29.864  26.868  36.934  1.00  0.00           H  
ATOM   2300 HG23 THR   146      31.137  27.552  35.985  1.00  0.00           H  
ATOM   2301  OG1 THR   146      31.251  24.666  37.784  1.00  0.00           O  
ATOM   2302  HG1 THR   146      31.587  24.417  38.649  1.00  0.00           H  
ATOM   2303  C   THR   146      33.723  27.251  36.609  1.00  0.00           C  
ATOM   2304  O   THR   146      34.056  27.909  37.587  1.00  0.00           O  
ATOM   2305  N   TYR   147      33.750  27.809  35.389  1.00  0.00           N  
ATOM   2306  H   TYR   147      33.365  27.324  34.591  1.00  0.00           H  
ATOM   2307  CA  TYR   147      34.399  29.084  35.126  1.00  0.00           C  
ATOM   2308  HA  TYR   147      34.517  29.655  36.047  1.00  0.00           H  
ATOM   2309  CB  TYR   147      35.747  28.729  34.541  1.00  0.00           C  
ATOM   2310  HB2 TYR   147      35.577  28.346  33.534  1.00  0.00           H  
ATOM   2311  HB3 TYR   147      36.300  29.663  34.447  1.00  0.00           H  
ATOM   2312  CG  TYR   147      36.553  27.719  35.307  1.00  0.00           C  
ATOM   2313  CD1 TYR   147      37.576  28.086  36.216  1.00  0.00           C  
ATOM   2314  HD1 TYR   147      37.779  29.107  36.504  1.00  0.00           H  
ATOM   2315  CE1 TYR   147      38.308  27.024  36.862  1.00  0.00           C  
ATOM   2316  HE1 TYR   147      39.085  27.245  37.578  1.00  0.00           H  
ATOM   2317  CZ  TYR   147      38.017  25.661  36.568  1.00  0.00           C  
ATOM   2318  OH  TYR   147      38.554  24.687  37.272  1.00  0.00           O  
ATOM   2319  HH  TYR   147      39.200  25.056  37.878  1.00  0.00           H  
ATOM   2320  CE2 TYR   147      36.924  25.363  35.703  1.00  0.00           C  
ATOM   2321  HE2 TYR   147      36.624  24.340  35.533  1.00  0.00           H  
ATOM   2322  CD2 TYR   147      36.281  26.378  35.007  1.00  0.00           C  
ATOM   2323  HD2 TYR   147      35.510  26.198  34.273  1.00  0.00           H  
ATOM   2324  C   TYR   147      33.508  29.924  34.141  1.00  0.00           C  
ATOM   2325  O   TYR   147      33.642  29.872  32.941  1.00  0.00           O  
ATOM   2326  N   HIP   148      32.523  30.555  34.695  1.00  0.00           N  
ATOM   2327  H   HIP   148      32.491  30.631  35.701  1.00  0.00           H  
ATOM   2328  CA  HIP   148      31.827  31.614  33.968  1.00  0.00           C  
ATOM   2329  HA  HIP   148      31.414  31.142  33.076  1.00  0.00           H  
ATOM   2330  CB  HIP   148      30.563  32.088  34.718  1.00  0.00           C  
ATOM   2331  HB2 HIP   148      30.838  32.702  35.575  1.00  0.00           H  
ATOM   2332  HB3 HIP   148      29.930  32.708  34.082  1.00  0.00           H  
ATOM   2333  CG  HIP   148      29.553  30.993  35.085  1.00  0.00           C  
ATOM   2334  ND1 HIP   148      29.639  30.028  36.043  1.00  0.00           N  
ATOM   2335  HD1 HIP   148      30.389  30.044  36.720  1.00  0.00           H  
ATOM   2336  CE1 HIP   148      28.517  29.330  36.009  1.00  0.00           C  
ATOM   2337  HE1 HIP   148      28.279  28.466  36.612  1.00  0.00           H  
ATOM   2338  NE2 HIP   148      27.815  29.677  34.936  1.00  0.00           N  
ATOM   2339  HE2 HIP   148      27.074  29.180  34.464  1.00  0.00           H  
ATOM   2340  CD2 HIP   148      28.427  30.713  34.370  1.00  0.00           C  
ATOM   2341  HD2 HIP   148      28.102  31.138  33.432  1.00  0.00           H  
ATOM   2342  C   HIP   148      32.722  32.806  33.667  1.00  0.00           C  
ATOM   2343  O   HIP   148      33.428  33.316  34.548  1.00  0.00           O  
ATOM   2344  N   LEU   149      32.750  33.221  32.408  1.00  0.00           N  
ATOM   2345  H   LEU   149      32.153  32.679  31.800  1.00  0.00           H  
ATOM   2346  CA  LEU   149      33.367  34.513  32.047  1.00  0.00           C  
ATOM   2347  HA  LEU   149      33.900  34.891  32.918  1.00  0.00           H  
ATOM   2348  CB  LEU   149      34.421  34.440  30.853  1.00  0.00           C  
ATOM   2349  HB2 LEU   149      35.147  33.629  30.921  1.00  0.00           H  
ATOM   2350  HB3 LEU   149      33.815  34.311  29.956  1.00  0.00           H  
ATOM   2351  CG  LEU   149      35.140  35.771  30.621  1.00  0.00           C  
ATOM   2352  HG  LEU   149      34.421  36.589  30.580  1.00  0.00           H  
ATOM   2353  CD1 LEU   149      36.046  36.157  31.680  1.00  0.00           C  
ATOM   2354 HD11 LEU   149      36.832  35.415  31.822  1.00  0.00           H  
ATOM   2355 HD12 LEU   149      36.582  37.018  31.282  1.00  0.00           H  
ATOM   2356 HD13 LEU   149      35.565  36.477  32.605  1.00  0.00           H  
ATOM   2357  CD2 LEU   149      35.955  35.655  29.282  1.00  0.00           C  
ATOM   2358 HD21 LEU   149      35.297  35.515  28.425  1.00  0.00           H  
ATOM   2359 HD22 LEU   149      36.508  36.561  29.036  1.00  0.00           H  
ATOM   2360 HD23 LEU   149      36.655  34.839  29.464  1.00  0.00           H  
ATOM   2361  C   LEU   149      32.210  35.400  31.725  1.00  0.00           C  
ATOM   2362  O   LEU   149      31.408  34.997  30.896  1.00  0.00           O  
ATOM   2363  N   THR   150      32.038  36.494  32.373  1.00  0.00           N  
ATOM   2364  H   THR   150      32.699  36.756  33.090  1.00  0.00           H  
ATOM   2365  CA  THR   150      30.862  37.387  32.278  1.00  0.00           C  
ATOM   2366  HA  THR   150      30.240  37.142  31.417  1.00  0.00           H  
ATOM   2367  CB  THR   150      29.953  37.221  33.603  1.00  0.00           C  
ATOM   2368  HB  THR   150      30.571  37.225  34.500  1.00  0.00           H  
ATOM   2369  CG2 THR   150      28.839  38.215  33.739  1.00  0.00           C  
ATOM   2370 HG21 THR   150      29.209  39.224  33.917  1.00  0.00           H  
ATOM   2371 HG22 THR   150      28.228  38.194  32.836  1.00  0.00           H  
ATOM   2372 HG23 THR   150      28.204  37.817  34.531  1.00  0.00           H  
ATOM   2373  OG1 THR   150      29.418  35.930  33.474  1.00  0.00           O  
ATOM   2374  HG1 THR   150      28.921  35.670  34.253  1.00  0.00           H  
ATOM   2375  C   THR   150      31.189  38.781  32.049  1.00  0.00           C  
ATOM   2376  O   THR   150      32.214  39.285  32.503  1.00  0.00           O  
ATOM   2377  N   PHE   151      30.265  39.521  31.327  1.00  0.00           N  
ATOM   2378  H   PHE   151      29.364  39.099  31.149  1.00  0.00           H  
ATOM   2379  CA  PHE   151      30.344  40.794  30.670  1.00  0.00           C  
ATOM   2380  HA  PHE   151      31.199  41.391  30.986  1.00  0.00           H  
ATOM   2381  CB  PHE   151      30.381  40.539  29.133  1.00  0.00           C  
ATOM   2382  HB2 PHE   151      29.403  40.276  28.731  1.00  0.00           H  
ATOM   2383  HB3 PHE   151      30.478  41.537  28.706  1.00  0.00           H  
ATOM   2384  CG  PHE   151      31.518  39.654  28.625  1.00  0.00           C  
ATOM   2385  CD1 PHE   151      32.780  40.217  28.287  1.00  0.00           C  
ATOM   2386  HD1 PHE   151      32.894  41.286  28.390  1.00  0.00           H  
ATOM   2387  CE1 PHE   151      33.822  39.497  27.671  1.00  0.00           C  
ATOM   2388  HE1 PHE   151      34.753  39.987  27.426  1.00  0.00           H  
ATOM   2389  CZ  PHE   151      33.586  38.120  27.609  1.00  0.00           C  
ATOM   2390  HZ  PHE   151      34.335  37.497  27.141  1.00  0.00           H  
ATOM   2391  CE2 PHE   151      32.336  37.577  27.880  1.00  0.00           C  
ATOM   2392  HE2 PHE   151      32.187  36.512  27.774  1.00  0.00           H  
ATOM   2393  CD2 PHE   151      31.316  38.317  28.415  1.00  0.00           C  
ATOM   2394  HD2 PHE   151      30.362  37.868  28.650  1.00  0.00           H  
ATOM   2395  C   PHE   151      29.073  41.764  30.961  1.00  0.00           C  
ATOM   2396  O   PHE   151      27.976  41.244  30.944  1.00  0.00           O  
ATOM   2397  N   ASN   152      29.283  43.065  31.054  1.00  0.00           N  
ATOM   2398  H   ASN   152      30.261  43.299  30.955  1.00  0.00           H  
ATOM   2399  CA  ASN   152      28.302  44.095  31.409  1.00  0.00           C  
ATOM   2400  HA  ASN   152      27.380  43.538  31.239  1.00  0.00           H  
ATOM   2401  CB  ASN   152      28.339  44.517  32.889  1.00  0.00           C  
ATOM   2402  HB2 ASN   152      29.205  45.142  33.107  1.00  0.00           H  
ATOM   2403  HB3 ASN   152      27.436  45.021  33.234  1.00  0.00           H  
ATOM   2404  CG  ASN   152      28.487  43.367  33.850  1.00  0.00           C  
ATOM   2405  OD1 ASN   152      27.549  42.672  34.254  1.00  0.00           O  
ATOM   2406  ND2 ASN   152      29.615  43.298  34.448  1.00  0.00           N  
ATOM   2407 HD21 ASN   152      29.635  42.851  35.354  1.00  0.00           H  
ATOM   2408 HD22 ASN   152      30.374  43.892  34.145  1.00  0.00           H  
ATOM   2409  C   ASN   152      28.281  45.267  30.435  1.00  0.00           C  
ATOM   2410  O   ASN   152      29.351  45.633  30.012  1.00  0.00           O  
ATOM   2411  N   HIP   153      27.143  45.923  30.202  1.00  0.00           N  
ATOM   2412  H   HIP   153      26.307  45.367  30.310  1.00  0.00           H  
ATOM   2413  CA  HIP   153      26.912  47.176  29.429  1.00  0.00           C  
ATOM   2414  HA  HIP   153      27.876  47.680  29.490  1.00  0.00           H  
ATOM   2415  CB  HIP   153      26.476  46.947  28.023  1.00  0.00           C  
ATOM   2416  HB2 HIP   153      27.297  46.428  27.528  1.00  0.00           H  
ATOM   2417  HB3 HIP   153      25.590  46.316  27.949  1.00  0.00           H  
ATOM   2418  CG  HIP   153      26.115  48.265  27.434  1.00  0.00           C  
ATOM   2419  ND1 HIP   153      24.874  48.620  26.891  1.00  0.00           N  
ATOM   2420  HD1 HIP   153      24.027  48.072  26.838  1.00  0.00           H  
ATOM   2421  CE1 HIP   153      25.015  49.868  26.386  1.00  0.00           C  
ATOM   2422  HE1 HIP   153      24.284  50.440  25.835  1.00  0.00           H  
ATOM   2423  NE2 HIP   153      26.238  50.389  26.706  1.00  0.00           N  
ATOM   2424  HE2 HIP   153      26.504  51.302  26.366  1.00  0.00           H  
ATOM   2425  CD2 HIP   153      26.958  49.348  27.302  1.00  0.00           C  
ATOM   2426  HD2 HIP   153      28.026  49.465  27.413  1.00  0.00           H  
ATOM   2427  C   HIP   153      25.920  47.979  30.287  1.00  0.00           C  
ATOM   2428  O   HIP   153      24.800  47.525  30.543  1.00  0.00           O  
ATOM   2429  N   PHE   154      26.328  49.158  30.709  1.00  0.00           N  
ATOM   2430  H   PHE   154      27.304  49.400  30.611  1.00  0.00           H  
ATOM   2431  CA  PHE   154      25.578  49.999  31.568  1.00  0.00           C  
ATOM   2432  HA  PHE   154      24.910  49.405  32.192  1.00  0.00           H  
ATOM   2433  CB  PHE   154      26.449  50.647  32.659  1.00  0.00           C  
ATOM   2434  HB2 PHE   154      27.269  51.222  32.229  1.00  0.00           H  
ATOM   2435  HB3 PHE   154      25.827  51.306  33.265  1.00  0.00           H  
ATOM   2436  CG  PHE   154      27.088  49.668  33.607  1.00  0.00           C  
ATOM   2437  CD1 PHE   154      26.437  49.367  34.779  1.00  0.00           C  
ATOM   2438  HD1 PHE   154      25.479  49.829  34.967  1.00  0.00           H  
ATOM   2439  CE1 PHE   154      26.954  48.320  35.674  1.00  0.00           C  
ATOM   2440  HE1 PHE   154      26.327  47.933  36.464  1.00  0.00           H  
ATOM   2441  CZ  PHE   154      28.190  47.622  35.374  1.00  0.00           C  
ATOM   2442  HZ  PHE   154      28.561  46.828  36.005  1.00  0.00           H  
ATOM   2443  CE2 PHE   154      28.909  48.073  34.238  1.00  0.00           C  
ATOM   2444  HE2 PHE   154      29.899  47.668  34.091  1.00  0.00           H  
ATOM   2445  CD2 PHE   154      28.376  49.036  33.345  1.00  0.00           C  
ATOM   2446  HD2 PHE   154      29.017  49.241  32.500  1.00  0.00           H  
ATOM   2447  C   PHE   154      24.710  50.992  30.754  1.00  0.00           C  
ATOM   2448  O   PHE   154      25.234  51.556  29.797  1.00  0.00           O  
ATOM   2449  N   ARG   155      23.402  50.984  31.038  1.00  0.00           N  
ATOM   2450  H   ARG   155      23.160  50.405  31.829  1.00  0.00           H  
ATOM   2451  CA  ARG   155      22.442  51.752  30.232  1.00  0.00           C  
ATOM   2452  HA  ARG   155      23.052  51.895  29.341  1.00  0.00           H  
ATOM   2453  CB  ARG   155      21.194  50.931  29.861  1.00  0.00           C  
ATOM   2454  HB2 ARG   155      20.581  50.742  30.743  1.00  0.00           H  
ATOM   2455  HB3 ARG   155      20.545  51.598  29.293  1.00  0.00           H  
ATOM   2456  CG  ARG   155      21.361  49.658  29.028  1.00  0.00           C  
ATOM   2457  HG2 ARG   155      21.650  49.868  27.998  1.00  0.00           H  
ATOM   2458  HG3 ARG   155      22.140  49.053  29.491  1.00  0.00           H  
ATOM   2459  CD  ARG   155      20.039  48.824  28.975  1.00  0.00           C  
ATOM   2460  HD2 ARG   155      19.172  49.395  28.645  1.00  0.00           H  
ATOM   2461  HD3 ARG   155      20.207  47.996  28.286  1.00  0.00           H  
ATOM   2462  NE  ARG   155      19.705  48.300  30.325  1.00  0.00           N  
ATOM   2463  HE  ARG   155      20.514  48.342  30.928  1.00  0.00           H  
ATOM   2464  CZ  ARG   155      18.546  48.028  30.866  1.00  0.00           C  
ATOM   2465  NH1 ARG   155      17.430  48.255  30.250  1.00  0.00           N  
ATOM   2466 HH11 ARG   155      17.433  48.535  29.280  1.00  0.00           H  
ATOM   2467 HH12 ARG   155      16.591  48.142  30.801  1.00  0.00           H  
ATOM   2468  NH2 ARG   155      18.382  47.682  32.130  1.00  0.00           N  
ATOM   2469 HH21 ARG   155      19.161  47.535  32.756  1.00  0.00           H  
ATOM   2470 HH22 ARG   155      17.470  47.379  32.441  1.00  0.00           H  
ATOM   2471  C   ARG   155      22.045  53.076  30.930  1.00  0.00           C  
ATOM   2472  O   ARG   155      21.070  53.135  31.699  1.00  0.00           O  
ATOM   2473  N   SER   156      22.975  53.995  30.746  1.00  0.00           N  
ATOM   2474  H   SER   156      23.650  53.841  30.011  1.00  0.00           H  
ATOM   2475  CA  SER   156      23.142  55.214  31.593  1.00  0.00           C  
ATOM   2476  HA  SER   156      23.394  54.888  32.602  1.00  0.00           H  
ATOM   2477  CB  SER   156      24.363  55.983  31.074  1.00  0.00           C  
ATOM   2478  HB2 SER   156      24.704  56.652  31.864  1.00  0.00           H  
ATOM   2479  HB3 SER   156      25.170  55.265  30.925  1.00  0.00           H  
ATOM   2480  OG  SER   156      24.225  56.742  29.883  1.00  0.00           O  
ATOM   2481  HG  SER   156      25.078  57.041  29.559  1.00  0.00           H  
ATOM   2482  C   SER   156      21.912  56.134  31.551  1.00  0.00           C  
ATOM   2483  O   SER   156      21.658  56.988  32.441  1.00  0.00           O  
ATOM   2484  N   HIE   157      21.050  55.988  30.527  1.00  0.00           N  
ATOM   2485  H   HIE   157      21.385  55.306  29.862  1.00  0.00           H  
ATOM   2486  CA  HIE   157      19.706  56.663  30.378  1.00  0.00           C  
ATOM   2487  HA  HIE   157      19.743  57.692  30.736  1.00  0.00           H  
ATOM   2488  CB  HIE   157      19.259  56.765  28.913  1.00  0.00           C  
ATOM   2489  HB2 HIE   157      18.345  57.353  28.995  1.00  0.00           H  
ATOM   2490  HB3 HIE   157      20.036  57.309  28.376  1.00  0.00           H  
ATOM   2491  CG  HIE   157      19.016  55.412  28.320  1.00  0.00           C  
ATOM   2492  ND1 HIE   157      19.982  54.421  28.066  1.00  0.00           N  
ATOM   2493  CE1 HIE   157      19.354  53.307  27.464  1.00  0.00           C  
ATOM   2494  HE1 HIE   157      19.839  52.458  27.003  1.00  0.00           H  
ATOM   2495  NE2 HIE   157      18.042  53.554  27.542  1.00  0.00           N  
ATOM   2496  HE2 HIE   157      17.388  52.887  27.157  1.00  0.00           H  
ATOM   2497  CD2 HIE   157      17.778  54.861  28.023  1.00  0.00           C  
ATOM   2498  HD2 HIE   157      16.827  55.314  28.261  1.00  0.00           H  
ATOM   2499  C   HIE   157      18.599  56.055  31.246  1.00  0.00           C  
ATOM   2500  O   HIE   157      17.558  56.661  31.391  1.00  0.00           O  
ATOM   2501  N   VAL   158      18.748  54.807  31.727  1.00  0.00           N  
ATOM   2502  H   VAL   158      19.630  54.331  31.607  1.00  0.00           H  
ATOM   2503  CA  VAL   158      17.709  54.198  32.630  1.00  0.00           C  
ATOM   2504  HA  VAL   158      16.754  54.640  32.346  1.00  0.00           H  
ATOM   2505  CB  VAL   158      17.493  52.660  32.486  1.00  0.00           C  
ATOM   2506  HB  VAL   158      18.439  52.135  32.614  1.00  0.00           H  
ATOM   2507  CG1 VAL   158      16.523  52.170  33.538  1.00  0.00           C  
ATOM   2508 HG11 VAL   158      16.900  52.373  34.540  1.00  0.00           H  
ATOM   2509 HG12 VAL   158      15.547  52.643  33.429  1.00  0.00           H  
ATOM   2510 HG13 VAL   158      16.321  51.115  33.356  1.00  0.00           H  
ATOM   2511  CG2 VAL   158      16.789  52.484  31.080  1.00  0.00           C  
ATOM   2512 HG21 VAL   158      16.491  51.443  30.958  1.00  0.00           H  
ATOM   2513 HG22 VAL   158      15.904  53.119  31.039  1.00  0.00           H  
ATOM   2514 HG23 VAL   158      17.374  52.801  30.217  1.00  0.00           H  
ATOM   2515  C   VAL   158      18.041  54.633  34.028  1.00  0.00           C  
ATOM   2516  O   VAL   158      19.111  54.333  34.529  1.00  0.00           O  
ATOM   2517  N   ARG   159      17.047  55.272  34.635  1.00  0.00           N  
ATOM   2518  H   ARG   159      16.191  55.424  34.122  1.00  0.00           H  
ATOM   2519  CA  ARG   159      17.197  56.004  35.871  1.00  0.00           C  
ATOM   2520  HA  ARG   159      18.223  56.362  35.957  1.00  0.00           H  
ATOM   2521  CB  ARG   159      16.235  57.225  35.823  1.00  0.00           C  
ATOM   2522  HB2 ARG   159      15.243  56.796  35.685  1.00  0.00           H  
ATOM   2523  HB3 ARG   159      16.151  57.615  36.837  1.00  0.00           H  
ATOM   2524  CG  ARG   159      16.510  58.305  34.786  1.00  0.00           C  
ATOM   2525  HG2 ARG   159      16.712  57.848  33.818  1.00  0.00           H  
ATOM   2526  HG3 ARG   159      15.542  58.747  34.553  1.00  0.00           H  
ATOM   2527  CD  ARG   159      17.543  59.348  35.260  1.00  0.00           C  
ATOM   2528  HD2 ARG   159      17.717  60.011  34.412  1.00  0.00           H  
ATOM   2529  HD3 ARG   159      17.123  59.885  36.110  1.00  0.00           H  
ATOM   2530  NE  ARG   159      18.792  58.767  35.685  1.00  0.00           N  
ATOM   2531  HE  ARG   159      18.904  58.373  36.608  1.00  0.00           H  
ATOM   2532  CZ  ARG   159      19.670  58.190  34.920  1.00  0.00           C  
ATOM   2533  NH1 ARG   159      19.692  58.305  33.660  1.00  0.00           N  
ATOM   2534 HH11 ARG   159      18.925  58.791  33.217  1.00  0.00           H  
ATOM   2535 HH12 ARG   159      20.496  57.889  33.212  1.00  0.00           H  
ATOM   2536  NH2 ARG   159      20.600  57.431  35.359  1.00  0.00           N  
ATOM   2537 HH21 ARG   159      20.690  57.305  36.357  1.00  0.00           H  
ATOM   2538 HH22 ARG   159      21.268  56.911  34.808  1.00  0.00           H  
ATOM   2539  C   ARG   159      16.935  55.140  37.127  1.00  0.00           C  
ATOM   2540  O   ARG   159      15.797  55.194  37.668  1.00  0.00           O  
ATOM   2541  N   ALA   160      17.906  54.381  37.604  1.00  0.00           N  
ATOM   2542  H   ALA   160      18.776  54.357  37.092  1.00  0.00           H  
ATOM   2543  CA  ALA   160      17.849  53.381  38.687  1.00  0.00           C  
ATOM   2544  HA  ALA   160      17.529  53.788  39.646  1.00  0.00           H  
ATOM   2545  CB  ALA   160      17.061  52.196  38.120  1.00  0.00           C  
ATOM   2546  HB1 ALA   160      16.160  52.518  37.598  1.00  0.00           H  
ATOM   2547  HB2 ALA   160      17.680  51.707  37.368  1.00  0.00           H  
ATOM   2548  HB3 ALA   160      16.746  51.531  38.924  1.00  0.00           H  
ATOM   2549  C   ALA   160      19.273  52.934  38.924  1.00  0.00           C  
ATOM   2550  O   ALA   160      20.266  53.286  38.248  1.00  0.00           O  
ATOM   2551  N   ARG   161      19.570  52.200  39.998  1.00  0.00           N  
ATOM   2552  H   ARG   161      18.747  51.935  40.519  1.00  0.00           H  
ATOM   2553  CA  ARG   161      20.889  51.590  40.422  1.00  0.00           C  
ATOM   2554  HA  ARG   161      21.573  52.393  40.697  1.00  0.00           H  
ATOM   2555  CB  ARG   161      20.576  50.673  41.576  1.00  0.00           C  
ATOM   2556  HB2 ARG   161      21.444  50.502  42.213  1.00  0.00           H  
ATOM   2557  HB3 ARG   161      19.960  51.265  42.253  1.00  0.00           H  
ATOM   2558  CG  ARG   161      19.857  49.416  41.128  1.00  0.00           C  
ATOM   2559  HG2 ARG   161      18.946  49.734  40.622  1.00  0.00           H  
ATOM   2560  HG3 ARG   161      20.402  48.855  40.370  1.00  0.00           H  
ATOM   2561  CD  ARG   161      19.522  48.574  42.294  1.00  0.00           C  
ATOM   2562  HD2 ARG   161      20.388  48.432  42.940  1.00  0.00           H  
ATOM   2563  HD3 ARG   161      18.703  48.995  42.877  1.00  0.00           H  
ATOM   2564  NE  ARG   161      19.138  47.205  41.932  1.00  0.00           N  
ATOM   2565  HE  ARG   161      19.496  46.936  41.027  1.00  0.00           H  
ATOM   2566  CZ  ARG   161      18.258  46.402  42.439  1.00  0.00           C  
ATOM   2567  NH1 ARG   161      17.750  46.550  43.582  1.00  0.00           N  
ATOM   2568 HH11 ARG   161      18.234  47.069  44.301  1.00  0.00           H  
ATOM   2569 HH12 ARG   161      17.145  45.850  43.987  1.00  0.00           H  
ATOM   2570  NH2 ARG   161      17.842  45.334  41.747  1.00  0.00           N  
ATOM   2571 HH21 ARG   161      18.208  45.247  40.809  1.00  0.00           H  
ATOM   2572 HH22 ARG   161      17.366  44.522  42.113  1.00  0.00           H  
ATOM   2573  C   ARG   161      21.724  50.881  39.323  1.00  0.00           C  
ATOM   2574  O   ARG   161      21.174  50.382  38.345  1.00  0.00           O  
ATOM   2575  N   GLY   162      23.035  51.155  39.299  1.00  0.00           N  
ATOM   2576  H   GLY   162      23.505  51.741  39.975  1.00  0.00           H  
ATOM   2577  CA  GLY   162      23.904  50.620  38.225  1.00  0.00           C  
ATOM   2578  HA2 GLY   162      23.567  50.849  37.214  1.00  0.00           H  
ATOM   2579  HA3 GLY   162      24.920  51.004  38.314  1.00  0.00           H  
ATOM   2580  C   GLY   162      23.849  49.014  38.271  1.00  0.00           C  
ATOM   2581  O   GLY   162      23.571  48.423  37.245  1.00  0.00           O  
ATOM   2582  N   LEU   163      24.065  48.439  39.436  1.00  0.00           N  
ATOM   2583  H   LEU   163      24.374  49.027  40.197  1.00  0.00           H  
ATOM   2584  CA  LEU   163      23.859  46.981  39.816  1.00  0.00           C  
ATOM   2585  HA  LEU   163      22.933  46.586  39.399  1.00  0.00           H  
ATOM   2586  CB  LEU   163      25.035  46.236  39.248  1.00  0.00           C  
ATOM   2587  HB2 LEU   163      25.161  46.391  38.176  1.00  0.00           H  
ATOM   2588  HB3 LEU   163      25.885  46.654  39.786  1.00  0.00           H  
ATOM   2589  CG  LEU   163      25.152  44.723  39.687  1.00  0.00           C  
ATOM   2590  HG  LEU   163      24.982  44.613  40.758  1.00  0.00           H  
ATOM   2591  CD1 LEU   163      24.015  43.926  38.977  1.00  0.00           C  
ATOM   2592 HD11 LEU   163      24.044  43.997  37.890  1.00  0.00           H  
ATOM   2593 HD12 LEU   163      24.182  42.880  39.233  1.00  0.00           H  
ATOM   2594 HD13 LEU   163      22.984  44.134  39.264  1.00  0.00           H  
ATOM   2595  CD2 LEU   163      26.522  44.235  39.256  1.00  0.00           C  
ATOM   2596 HD21 LEU   163      27.413  44.728  39.647  1.00  0.00           H  
ATOM   2597 HD22 LEU   163      26.551  43.188  39.557  1.00  0.00           H  
ATOM   2598 HD23 LEU   163      26.579  44.362  38.175  1.00  0.00           H  
ATOM   2599  C   LEU   163      23.850  46.866  41.353  1.00  0.00           C  
ATOM   2600  O   LEU   163      24.513  47.662  42.017  1.00  0.00           O  
ATOM   2601  N   ASN   164      22.987  46.009  41.900  1.00  0.00           N  
ATOM   2602  H   ASN   164      22.298  45.621  41.272  1.00  0.00           H  
ATOM   2603  CA  ASN   164      22.631  45.969  43.338  1.00  0.00           C  
ATOM   2604  HA  ASN   164      22.395  47.016  43.528  1.00  0.00           H  
ATOM   2605  CB  ASN   164      21.395  45.052  43.402  1.00  0.00           C  
ATOM   2606  HB2 ASN   164      20.632  45.288  42.661  1.00  0.00           H  
ATOM   2607  HB3 ASN   164      21.756  44.035  43.245  1.00  0.00           H  
ATOM   2608  CG  ASN   164      20.567  45.149  44.648  1.00  0.00           C  
ATOM   2609  OD1 ASN   164      20.727  46.079  45.448  1.00  0.00           O  
ATOM   2610  ND2 ASN   164      19.695  44.245  44.879  1.00  0.00           N  
ATOM   2611 HD21 ASN   164      19.443  43.982  45.821  1.00  0.00           H  
ATOM   2612 HD22 ASN   164      19.416  43.641  44.119  1.00  0.00           H  
ATOM   2613  C   ASN   164      23.802  45.510  44.303  1.00  0.00           C  
ATOM   2614  O   ASN   164      24.768  44.953  43.868  1.00  0.00           O  
ATOM   2615  N   VAL   165      23.530  45.691  45.563  1.00  0.00           N  
ATOM   2616  H   VAL   165      22.593  45.970  45.818  1.00  0.00           H  
ATOM   2617  CA  VAL   165      24.279  44.985  46.644  1.00  0.00           C  
ATOM   2618  HA  VAL   165      25.314  45.262  46.447  1.00  0.00           H  
ATOM   2619  CB  VAL   165      23.846  45.328  48.069  1.00  0.00           C  
ATOM   2620  HB  VAL   165      22.762  45.394  47.977  1.00  0.00           H  
ATOM   2621  CG1 VAL   165      24.291  44.281  49.083  1.00  0.00           C  
ATOM   2622 HG11 VAL   165      23.757  43.334  49.008  1.00  0.00           H  
ATOM   2623 HG12 VAL   165      25.351  44.043  48.998  1.00  0.00           H  
ATOM   2624 HG13 VAL   165      24.184  44.703  50.083  1.00  0.00           H  
ATOM   2625  CG2 VAL   165      24.326  46.745  48.350  1.00  0.00           C  
ATOM   2626 HG21 VAL   165      24.036  47.143  49.322  1.00  0.00           H  
ATOM   2627 HG22 VAL   165      25.406  46.652  48.238  1.00  0.00           H  
ATOM   2628 HG23 VAL   165      24.024  47.436  47.562  1.00  0.00           H  
ATOM   2629  C   VAL   165      24.179  43.456  46.376  1.00  0.00           C  
ATOM   2630  O   VAL   165      23.072  42.956  46.238  1.00  0.00           O  
ATOM   2631  N   HD1   166      25.388  42.782  46.266  1.00  0.00           N  
ATOM   2632  H   HD1   166      26.222  43.351  46.239  1.00  0.00           H  
ATOM   2633  CA  HD1   166      25.600  41.364  46.215  1.00  0.00           C  
ATOM   2634  HA  HD1   166      24.832  40.846  46.790  1.00  0.00           H  
ATOM   2635  CB  HD1   166      25.516  40.917  44.717  1.00  0.00           C  
ATOM   2636  HB2 HD1   166      25.285  39.853  44.770  1.00  0.00           H  
ATOM   2637  HB3 HD1   166      24.652  41.417  44.280  1.00  0.00           H  
ATOM   2638  CG  HD1   166      26.651  41.276  43.906  1.00  0.00           C  
ATOM   2639  ND1 HD1   166      26.981  42.571  43.550  1.00  0.00           N  
ATOM   2640  HD1 HD1   166      26.612  43.429  43.935  1.00  0.00           H  
ATOM   2641  CE1 HD1   166      28.027  42.586  42.667  1.00  0.00           C  
ATOM   2642  HE1 HD1   166      28.552  43.478  42.357  1.00  0.00           H  
ATOM   2643  NE2 HD1   166      28.466  41.301  42.531  1.00  0.00           N  
ATOM   2644  CD2 HD1   166      27.557  40.499  43.241  1.00  0.00           C  
ATOM   2645  HD2 HD1   166      27.623  39.421  43.225  1.00  0.00           H  
ATOM   2646  C   HD1   166      26.931  40.958  46.816  1.00  0.00           C  
ATOM   2647  O   HD1   166      27.788  41.829  46.876  1.00  0.00           O  
ATOM   2648  N   LYS   167      27.138  39.716  47.229  1.00  0.00           N  
ATOM   2649  H   LYS   167      26.345  39.099  47.132  1.00  0.00           H  
ATOM   2650  CA  LYS   167      28.459  39.029  47.284  1.00  0.00           C  
ATOM   2651  HA  LYS   167      29.203  39.807  47.115  1.00  0.00           H  
ATOM   2652  CB  LYS   167      28.737  38.383  48.641  1.00  0.00           C  
ATOM   2653  HB2 LYS   167      27.825  37.939  49.042  1.00  0.00           H  
ATOM   2654  HB3 LYS   167      29.418  37.544  48.498  1.00  0.00           H  
ATOM   2655  CG  LYS   167      29.319  39.388  49.639  1.00  0.00           C  
ATOM   2656  HG2 LYS   167      30.326  39.659  49.324  1.00  0.00           H  
ATOM   2657  HG3 LYS   167      28.675  40.264  49.724  1.00  0.00           H  
ATOM   2658  CD  LYS   167      29.392  38.660  50.986  1.00  0.00           C  
ATOM   2659  HD2 LYS   167      28.555  37.987  51.170  1.00  0.00           H  
ATOM   2660  HD3 LYS   167      30.221  37.957  50.906  1.00  0.00           H  
ATOM   2661  CE  LYS   167      29.480  39.542  52.151  1.00  0.00           C  
ATOM   2662  HE2 LYS   167      30.294  40.236  51.939  1.00  0.00           H  
ATOM   2663  HE3 LYS   167      28.500  40.011  52.240  1.00  0.00           H  
ATOM   2664  NZ  LYS   167      29.827  38.739  53.313  1.00  0.00           N  
ATOM   2665  HZ1 LYS   167      30.684  38.234  53.138  1.00  0.00           H  
ATOM   2666  HZ2 LYS   167      30.051  39.272  54.141  1.00  0.00           H  
ATOM   2667  HZ3 LYS   167      29.078  38.103  53.547  1.00  0.00           H  
ATOM   2668  C   LYS   167      28.523  38.025  46.100  1.00  0.00           C  
ATOM   2669  O   LYS   167      27.569  37.268  45.958  1.00  0.00           O  
ATOM   2670  N   AP1   168      29.573  38.006  45.287  1.00  0.00           N  
ATOM   2671  H   AP1   168      30.327  38.649  45.479  1.00  0.00           H  
ATOM   2672  CA  AP1   168      29.841  36.946  44.269  1.00  0.00           C  
ATOM   2673  HA  AP1   168      29.009  36.971  43.564  1.00  0.00           H  
ATOM   2674  CB  AP1   168      31.108  37.282  43.403  1.00  0.00           C  
ATOM   2675  HB2 AP1   168      32.032  36.880  43.818  1.00  0.00           H  
ATOM   2676  HB3 AP1   168      30.954  36.620  42.550  1.00  0.00           H  
ATOM   2677  CG  AP1   168      31.358  38.731  43.018  1.00  0.00           C  
ATOM   2678  OD1 AP1   168      30.478  39.642  43.041  1.00  0.00           O  
ATOM   2679  OD2 AP1   168      32.492  38.916  42.648  1.00  0.00           O  
ATOM   2680  C   AP1   168      29.825  35.457  44.706  1.00  0.00           C  
ATOM   2681  O   AP1   168      30.052  35.102  45.844  1.00  0.00           O  
ATOM   2682  N   SER   169      29.592  34.487  43.837  1.00  0.00           N  
ATOM   2683  H   SER   169      29.203  34.734  42.938  1.00  0.00           H  
ATOM   2684  CA  SER   169      29.429  33.038  44.166  1.00  0.00           C  
ATOM   2685  HA  SER   169      28.700  32.891  44.963  1.00  0.00           H  
ATOM   2686  CB  SER   169      28.942  32.367  42.956  1.00  0.00           C  
ATOM   2687  HB2 SER   169      28.658  31.346  43.211  1.00  0.00           H  
ATOM   2688  HB3 SER   169      28.019  32.897  42.722  1.00  0.00           H  
ATOM   2689  OG  SER   169      29.808  32.404  41.875  1.00  0.00           O  
ATOM   2690  HG  SER   169      30.253  31.554  41.832  1.00  0.00           H  
ATOM   2691  C   SER   169      30.806  32.526  44.582  1.00  0.00           C  
ATOM   2692  O   SER   169      30.995  31.955  45.682  1.00  0.00           O  
ATOM   2693  N   GLY   170      31.843  32.812  43.883  1.00  0.00           N  
ATOM   2694  H   GLY   170      31.706  33.405  43.078  1.00  0.00           H  
ATOM   2695  CA  GLY   170      32.908  31.753  43.695  1.00  0.00           C  
ATOM   2696  HA2 GLY   170      32.475  30.765  43.544  1.00  0.00           H  
ATOM   2697  HA3 GLY   170      33.381  32.038  42.756  1.00  0.00           H  
ATOM   2698  C   GLY   170      34.038  31.862  44.662  1.00  0.00           C  
ATOM   2699  O   GLY   170      33.935  32.474  45.678  1.00  0.00           O  
ATOM   2700  N   TRP   171      35.185  31.200  44.329  1.00  0.00           N  
ATOM   2701  H   TRP   171      35.153  30.666  43.472  1.00  0.00           H  
ATOM   2702  CA  TRP   171      36.397  31.101  45.235  1.00  0.00           C  
ATOM   2703  HA  TRP   171      36.060  31.052  46.270  1.00  0.00           H  
ATOM   2704  CB  TRP   171      37.348  29.961  44.839  1.00  0.00           C  
ATOM   2705  HB2 TRP   171      37.690  30.110  43.815  1.00  0.00           H  
ATOM   2706  HB3 TRP   171      38.173  29.829  45.539  1.00  0.00           H  
ATOM   2707  CG  TRP   171      36.635  28.649  44.894  1.00  0.00           C  
ATOM   2708  CD1 TRP   171      36.381  27.776  43.886  1.00  0.00           C  
ATOM   2709  HD1 TRP   171      36.518  28.023  42.844  1.00  0.00           H  
ATOM   2710  NE1 TRP   171      35.662  26.703  44.321  1.00  0.00           N  
ATOM   2711  HE1 TRP   171      35.290  25.982  43.720  1.00  0.00           H  
ATOM   2712  CE2 TRP   171      35.407  26.863  45.680  1.00  0.00           C  
ATOM   2713  CZ2 TRP   171      34.804  25.999  46.525  1.00  0.00           C  
ATOM   2714  HZ2 TRP   171      34.454  25.058  46.129  1.00  0.00           H  
ATOM   2715  CH2 TRP   171      34.902  26.212  47.880  1.00  0.00           C  
ATOM   2716  HH2 TRP   171      34.387  25.503  48.510  1.00  0.00           H  
ATOM   2717  CZ3 TRP   171      35.479  27.352  48.363  1.00  0.00           C  
ATOM   2718  HZ3 TRP   171      35.597  27.539  49.420  1.00  0.00           H  
ATOM   2719  CE3 TRP   171      36.069  28.314  47.458  1.00  0.00           C  
ATOM   2720  HE3 TRP   171      36.552  29.203  47.837  1.00  0.00           H  
ATOM   2721  CD2 TRP   171      36.046  28.023  46.059  1.00  0.00           C  
ATOM   2722  C   TRP   171      37.127  32.443  44.992  1.00  0.00           C  
ATOM   2723  O   TRP   171      37.463  33.095  45.923  1.00  0.00           O  
ATOM   2724  N   VAL   172      37.132  32.876  43.679  1.00  0.00           N  
ATOM   2725  H   VAL   172      36.698  32.301  42.972  1.00  0.00           H  
ATOM   2726  CA  VAL   172      37.634  34.127  43.230  1.00  0.00           C  
ATOM   2727  HA  VAL   172      37.339  34.847  43.993  1.00  0.00           H  
ATOM   2728  CB  VAL   172      39.122  34.294  43.045  1.00  0.00           C  
ATOM   2729  HB  VAL   172      39.470  35.169  42.497  1.00  0.00           H  
ATOM   2730  CG1 VAL   172      39.941  34.298  44.326  1.00  0.00           C  
ATOM   2731 HG11 VAL   172      39.662  35.235  44.808  1.00  0.00           H  
ATOM   2732 HG12 VAL   172      39.662  33.434  44.929  1.00  0.00           H  
ATOM   2733 HG13 VAL   172      40.979  34.225  44.002  1.00  0.00           H  
ATOM   2734  CG2 VAL   172      39.697  33.239  42.051  1.00  0.00           C  
ATOM   2735 HG21 VAL   172      39.708  32.239  42.483  1.00  0.00           H  
ATOM   2736 HG22 VAL   172      39.199  33.197  41.082  1.00  0.00           H  
ATOM   2737 HG23 VAL   172      40.767  33.356  41.879  1.00  0.00           H  
ATOM   2738  C   VAL   172      36.858  34.674  42.004  1.00  0.00           C  
ATOM   2739  O   VAL   172      36.415  33.948  41.082  1.00  0.00           O  
ATOM   2740  N   THR   173      36.774  35.958  41.866  1.00  0.00           N  
ATOM   2741  H   THR   173      36.800  36.379  42.784  1.00  0.00           H  
ATOM   2742  CA  THR   173      36.374  36.740  40.747  1.00  0.00           C  
ATOM   2743  HA  THR   173      36.059  36.096  39.926  1.00  0.00           H  
ATOM   2744  CB  THR   173      35.150  37.669  41.129  1.00  0.00           C  
ATOM   2745  HB  THR   173      35.441  38.237  42.013  1.00  0.00           H  
ATOM   2746  CG2 THR   173      34.617  38.522  40.039  1.00  0.00           C  
ATOM   2747 HG21 THR   173      33.846  39.187  40.429  1.00  0.00           H  
ATOM   2748 HG22 THR   173      35.449  39.092  39.626  1.00  0.00           H  
ATOM   2749 HG23 THR   173      34.224  37.750  39.377  1.00  0.00           H  
ATOM   2750  OG1 THR   173      34.039  37.047  41.516  1.00  0.00           O  
ATOM   2751  HG1 THR   173      33.443  37.767  41.736  1.00  0.00           H  
ATOM   2752  C   THR   173      37.675  37.547  40.369  1.00  0.00           C  
ATOM   2753  O   THR   173      38.120  38.428  41.083  1.00  0.00           O  
ATOM   2754  N   ILE   174      38.204  37.278  39.157  1.00  0.00           N  
ATOM   2755  H   ILE   174      37.728  36.570  38.616  1.00  0.00           H  
ATOM   2756  CA  ILE   174      39.284  38.140  38.534  1.00  0.00           C  
ATOM   2757  HA  ILE   174      39.792  38.658  39.348  1.00  0.00           H  
ATOM   2758  CB  ILE   174      40.194  37.315  37.566  1.00  0.00           C  
ATOM   2759  HB  ILE   174      39.585  36.849  36.792  1.00  0.00           H  
ATOM   2760  CG2 ILE   174      41.324  38.154  37.034  1.00  0.00           C  
ATOM   2761 HG21 ILE   174      42.088  38.156  37.812  1.00  0.00           H  
ATOM   2762 HG22 ILE   174      41.767  37.558  36.236  1.00  0.00           H  
ATOM   2763 HG23 ILE   174      41.164  39.211  36.820  1.00  0.00           H  
ATOM   2764  CG1 ILE   174      40.765  35.997  38.150  1.00  0.00           C  
ATOM   2765 HG12 ILE   174      39.995  35.234  38.265  1.00  0.00           H  
ATOM   2766 HG13 ILE   174      41.556  35.636  37.493  1.00  0.00           H  
ATOM   2767  CD1 ILE   174      41.371  36.096  39.508  1.00  0.00           C  
ATOM   2768 HD11 ILE   174      40.508  36.209  40.165  1.00  0.00           H  
ATOM   2769 HD12 ILE   174      41.805  35.132  39.773  1.00  0.00           H  
ATOM   2770 HD13 ILE   174      42.061  36.933  39.615  1.00  0.00           H  
ATOM   2771  C   ILE   174      38.554  39.253  37.649  1.00  0.00           C  
ATOM   2772  O   ILE   174      38.148  38.986  36.478  1.00  0.00           O  
ATOM   2773  N   LEU   175      38.436  40.529  38.114  1.00  0.00           N  
ATOM   2774  H   LEU   175      38.831  40.714  39.025  1.00  0.00           H  
ATOM   2775  CA  LEU   175      37.614  41.539  37.441  1.00  0.00           C  
ATOM   2776  HA  LEU   175      36.957  41.010  36.751  1.00  0.00           H  
ATOM   2777  CB  LEU   175      36.616  42.167  38.504  1.00  0.00           C  
ATOM   2778  HB2 LEU   175      35.904  41.357  38.663  1.00  0.00           H  
ATOM   2779  HB3 LEU   175      37.149  42.344  39.438  1.00  0.00           H  
ATOM   2780  CG  LEU   175      35.941  43.528  38.231  1.00  0.00           C  
ATOM   2781  HG  LEU   175      36.650  44.338  38.057  1.00  0.00           H  
ATOM   2782  CD1 LEU   175      34.913  43.524  37.065  1.00  0.00           C  
ATOM   2783 HD11 LEU   175      35.397  43.534  36.088  1.00  0.00           H  
ATOM   2784 HD12 LEU   175      34.266  42.649  37.118  1.00  0.00           H  
ATOM   2785 HD13 LEU   175      34.273  44.402  37.160  1.00  0.00           H  
ATOM   2786  CD2 LEU   175      35.179  43.912  39.575  1.00  0.00           C  
ATOM   2787 HD21 LEU   175      35.807  43.812  40.460  1.00  0.00           H  
ATOM   2788 HD22 LEU   175      34.809  44.937  39.608  1.00  0.00           H  
ATOM   2789 HD23 LEU   175      34.356  43.198  39.613  1.00  0.00           H  
ATOM   2790  C   LEU   175      38.328  42.662  36.684  1.00  0.00           C  
ATOM   2791  O   LEU   175      39.408  43.253  37.061  1.00  0.00           O  
ATOM   2792  N   ARG   176      37.907  42.854  35.463  1.00  0.00           N  
ATOM   2793  H   ARG   176      37.150  42.261  35.152  1.00  0.00           H  
ATOM   2794  CA  ARG   176      38.326  43.830  34.442  1.00  0.00           C  
ATOM   2795  HA  ARG   176      39.241  44.329  34.762  1.00  0.00           H  
ATOM   2796  CB  ARG   176      38.621  43.046  33.178  1.00  0.00           C  
ATOM   2797  HB2 ARG   176      38.860  42.011  33.421  1.00  0.00           H  
ATOM   2798  HB3 ARG   176      37.763  42.978  32.510  1.00  0.00           H  
ATOM   2799  CG  ARG   176      39.770  43.653  32.288  1.00  0.00           C  
ATOM   2800  HG2 ARG   176      40.705  43.745  32.842  1.00  0.00           H  
ATOM   2801  HG3 ARG   176      39.987  42.910  31.521  1.00  0.00           H  
ATOM   2802  CD  ARG   176      39.447  44.979  31.624  1.00  0.00           C  
ATOM   2803  HD2 ARG   176      38.402  45.046  31.321  1.00  0.00           H  
ATOM   2804  HD3 ARG   176      39.621  45.813  32.305  1.00  0.00           H  
ATOM   2805  NE  ARG   176      40.249  45.149  30.433  1.00  0.00           N  
ATOM   2806  HE  ARG   176      39.882  44.863  29.537  1.00  0.00           H  
ATOM   2807  CZ  ARG   176      41.496  45.569  30.373  1.00  0.00           C  
ATOM   2808  NH1 ARG   176      42.234  45.958  31.313  1.00  0.00           N  
ATOM   2809 HH11 ARG   176      42.043  45.926  32.304  1.00  0.00           H  
ATOM   2810 HH12 ARG   176      43.210  46.126  31.116  1.00  0.00           H  
ATOM   2811  NH2 ARG   176      42.086  45.724  29.195  1.00  0.00           N  
ATOM   2812 HH21 ARG   176      41.537  45.590  28.358  1.00  0.00           H  
ATOM   2813 HH22 ARG   176      42.910  46.304  29.136  1.00  0.00           H  
ATOM   2814  C   ARG   176      37.232  44.910  34.329  1.00  0.00           C  
ATOM   2815  O   ARG   176      36.176  44.725  33.741  1.00  0.00           O  
ATOM   2816  N   SER   177      37.555  46.123  34.786  1.00  0.00           N  
ATOM   2817  H   SER   177      38.463  46.096  35.227  1.00  0.00           H  
ATOM   2818  CA  SER   177      36.916  47.379  34.531  1.00  0.00           C  
ATOM   2819  HA  SER   177      36.469  47.331  33.538  1.00  0.00           H  
ATOM   2820  CB  SER   177      35.894  47.687  35.569  1.00  0.00           C  
ATOM   2821  HB2 SER   177      35.493  48.676  35.348  1.00  0.00           H  
ATOM   2822  HB3 SER   177      34.985  47.085  35.589  1.00  0.00           H  
ATOM   2823  OG  SER   177      36.543  47.682  36.876  1.00  0.00           O  
ATOM   2824  HG  SER   177      37.247  47.039  36.984  1.00  0.00           H  
ATOM   2825  C   SER   177      37.993  48.464  34.428  1.00  0.00           C  
ATOM   2826  O   SER   177      39.139  48.271  34.937  1.00  0.00           O  
ATOM   2827  N   LEU   178      37.691  49.440  33.662  1.00  0.00           N  
ATOM   2828  H   LEU   178      36.809  49.538  33.179  1.00  0.00           H  
ATOM   2829  CA  LEU   178      38.617  50.587  33.489  1.00  0.00           C  
ATOM   2830  HA  LEU   178      39.570  50.442  33.996  1.00  0.00           H  
ATOM   2831  CB  LEU   178      39.073  50.675  32.057  1.00  0.00           C  
ATOM   2832  HB2 LEU   178      38.230  50.748  31.370  1.00  0.00           H  
ATOM   2833  HB3 LEU   178      39.647  51.571  31.821  1.00  0.00           H  
ATOM   2834  CG  LEU   178      40.012  49.494  31.732  1.00  0.00           C  
ATOM   2835  HG  LEU   178      39.831  48.619  32.356  1.00  0.00           H  
ATOM   2836  CD1 LEU   178      40.028  48.989  30.328  1.00  0.00           C  
ATOM   2837 HD11 LEU   178      40.245  49.845  29.689  1.00  0.00           H  
ATOM   2838 HD12 LEU   178      40.721  48.167  30.148  1.00  0.00           H  
ATOM   2839 HD13 LEU   178      39.014  48.673  30.080  1.00  0.00           H  
ATOM   2840  CD2 LEU   178      41.444  49.948  31.973  1.00  0.00           C  
ATOM   2841 HD21 LEU   178      42.141  49.110  31.948  1.00  0.00           H  
ATOM   2842 HD22 LEU   178      41.764  50.650  31.202  1.00  0.00           H  
ATOM   2843 HD23 LEU   178      41.523  50.345  32.986  1.00  0.00           H  
ATOM   2844  C   LEU   178      37.996  51.827  34.076  1.00  0.00           C  
ATOM   2845  O   LEU   178      38.688  52.821  34.301  1.00  0.00           O  
ATOM   2846  N   GLU   179      36.698  51.883  34.266  1.00  0.00           N  
ATOM   2847  H   GLU   179      36.177  51.051  34.029  1.00  0.00           H  
ATOM   2848  CA  GLU   179      36.143  53.137  34.782  1.00  0.00           C  
ATOM   2849  HA  GLU   179      36.907  53.884  34.998  1.00  0.00           H  
ATOM   2850  CB  GLU   179      35.289  53.810  33.633  1.00  0.00           C  
ATOM   2851  HB2 GLU   179      34.500  53.080  33.456  1.00  0.00           H  
ATOM   2852  HB3 GLU   179      34.778  54.687  34.030  1.00  0.00           H  
ATOM   2853  CG  GLU   179      35.990  54.159  32.309  1.00  0.00           C  
ATOM   2854  HG2 GLU   179      36.496  53.317  31.835  1.00  0.00           H  
ATOM   2855  HG3 GLU   179      35.152  54.413  31.660  1.00  0.00           H  
ATOM   2856  CD  GLU   179      36.792  55.475  32.298  1.00  0.00           C  
ATOM   2857  OE1 GLU   179      37.377  55.716  31.237  1.00  0.00           O  
ATOM   2858  OE2 GLU   179      36.861  56.213  33.287  1.00  0.00           O  
ATOM   2859  C   GLU   179      35.470  52.927  36.138  1.00  0.00           C  
ATOM   2860  O   GLU   179      35.049  51.820  36.475  1.00  0.00           O  
ATOM   2861  N   PRO   180      35.416  53.928  37.026  1.00  0.00           N  
ATOM   2862  CD  PRO   180      35.954  55.282  36.871  1.00  0.00           C  
ATOM   2863  HD2 PRO   180      35.184  55.882  36.385  1.00  0.00           H  
ATOM   2864  HD3 PRO   180      36.890  55.132  36.332  1.00  0.00           H  
ATOM   2865  CG  PRO   180      36.279  55.741  38.296  1.00  0.00           C  
ATOM   2866  HG2 PRO   180      36.178  56.817  38.438  1.00  0.00           H  
ATOM   2867  HG3 PRO   180      37.213  55.397  38.741  1.00  0.00           H  
ATOM   2868  CB  PRO   180      35.126  55.156  39.001  1.00  0.00           C  
ATOM   2869  HB2 PRO   180      34.262  55.816  39.080  1.00  0.00           H  
ATOM   2870  HB3 PRO   180      35.528  54.969  39.997  1.00  0.00           H  
ATOM   2871  CA  PRO   180      34.756  53.830  38.366  1.00  0.00           C  
ATOM   2872  HA  PRO   180      35.245  53.061  38.964  1.00  0.00           H  
ATOM   2873  C   PRO   180      33.308  53.495  38.337  1.00  0.00           C  
ATOM   2874  O   PRO   180      32.649  54.061  37.443  1.00  0.00           O  
ATOM   2875  N   GLY   181      32.807  52.657  39.309  1.00  0.00           N  
ATOM   2876  H   GLY   181      33.509  52.073  39.741  1.00  0.00           H  
ATOM   2877  CA  GLY   181      31.374  52.515  39.534  1.00  0.00           C  
ATOM   2878  HA2 GLY   181      30.850  53.445  39.751  1.00  0.00           H  
ATOM   2879  HA3 GLY   181      31.016  52.039  38.620  1.00  0.00           H  
ATOM   2880  C   GLY   181      31.133  51.553  40.710  1.00  0.00           C  
ATOM   2881  O   GLY   181      30.204  51.798  41.499  1.00  0.00           O  
ATOM   2882  N   LEU   182      32.005  50.562  40.836  1.00  0.00           N  
ATOM   2883  H   LEU   182      32.816  50.514  40.237  1.00  0.00           H  
ATOM   2884  CA  LEU   182      32.000  49.717  42.040  1.00  0.00           C  
ATOM   2885  HA  LEU   182      31.093  49.114  42.002  1.00  0.00           H  
ATOM   2886  CB  LEU   182      33.167  48.621  41.963  1.00  0.00           C  
ATOM   2887  HB2 LEU   182      33.150  48.007  41.062  1.00  0.00           H  
ATOM   2888  HB3 LEU   182      34.056  49.251  42.011  1.00  0.00           H  
ATOM   2889  CG  LEU   182      33.447  47.526  43.000  1.00  0.00           C  
ATOM   2890  HG  LEU   182      33.535  48.030  43.963  1.00  0.00           H  
ATOM   2891  CD1 LEU   182      32.444  46.383  42.965  1.00  0.00           C  
ATOM   2892 HD11 LEU   182      32.540  45.646  42.168  1.00  0.00           H  
ATOM   2893 HD12 LEU   182      32.606  45.876  43.916  1.00  0.00           H  
ATOM   2894 HD13 LEU   182      31.438  46.785  42.842  1.00  0.00           H  
ATOM   2895  CD2 LEU   182      34.817  46.976  42.633  1.00  0.00           C  
ATOM   2896 HD21 LEU   182      35.130  46.159  43.283  1.00  0.00           H  
ATOM   2897 HD22 LEU   182      34.684  46.483  41.670  1.00  0.00           H  
ATOM   2898 HD23 LEU   182      35.475  47.797  42.349  1.00  0.00           H  
ATOM   2899  C   LEU   182      32.015  50.519  43.345  1.00  0.00           C  
ATOM   2900  O   LEU   182      32.736  51.447  43.512  1.00  0.00           O  
ATOM   2901  N   GLU   183      31.255  50.156  44.335  1.00  0.00           N  
ATOM   2902  H   GLU   183      30.674  49.334  44.259  1.00  0.00           H  
ATOM   2903  CA  GLU   183      31.269  50.741  45.726  1.00  0.00           C  
ATOM   2904  HA  GLU   183      32.237  51.216  45.885  1.00  0.00           H  
ATOM   2905  CB  GLU   183      30.140  51.699  45.978  1.00  0.00           C  
ATOM   2906  HB2 GLU   183      29.307  51.339  45.374  1.00  0.00           H  
ATOM   2907  HB3 GLU   183      29.918  51.622  47.043  1.00  0.00           H  
ATOM   2908  CG  GLU   183      30.335  53.152  45.727  1.00  0.00           C  
ATOM   2909  HG2 GLU   183      30.970  53.541  46.522  1.00  0.00           H  
ATOM   2910  HG3 GLU   183      30.922  53.377  44.836  1.00  0.00           H  
ATOM   2911  CD  GLU   183      28.997  53.906  45.922  1.00  0.00           C  
ATOM   2912  OE1 GLU   183      27.884  53.319  45.789  1.00  0.00           O  
ATOM   2913  OE2 GLU   183      29.005  55.135  46.277  1.00  0.00           O  
ATOM   2914  C   GLU   183      31.187  49.537  46.699  1.00  0.00           C  
ATOM   2915  O   GLU   183      30.327  48.684  46.453  1.00  0.00           O  
ATOM   2916  N   VAL   184      31.991  49.519  47.744  1.00  0.00           N  
ATOM   2917  H   VAL   184      32.619  50.305  47.830  1.00  0.00           H  
ATOM   2918  CA  VAL   184      32.263  48.376  48.648  1.00  0.00           C  
ATOM   2919  HA  VAL   184      31.432  47.711  48.412  1.00  0.00           H  
ATOM   2920  CB  VAL   184      33.582  47.597  48.333  1.00  0.00           C  
ATOM   2921  HB  VAL   184      33.523  46.597  48.763  1.00  0.00           H  
ATOM   2922  CG1 VAL   184      33.675  47.305  46.862  1.00  0.00           C  
ATOM   2923 HG11 VAL   184      32.685  46.946  46.578  1.00  0.00           H  
ATOM   2924 HG12 VAL   184      33.980  48.219  46.354  1.00  0.00           H  
ATOM   2925 HG13 VAL   184      34.382  46.493  46.689  1.00  0.00           H  
ATOM   2926  CG2 VAL   184      34.810  48.310  48.785  1.00  0.00           C  
ATOM   2927 HG21 VAL   184      34.838  49.326  48.391  1.00  0.00           H  
ATOM   2928 HG22 VAL   184      34.815  48.448  49.866  1.00  0.00           H  
ATOM   2929 HG23 VAL   184      35.747  47.860  48.455  1.00  0.00           H  
ATOM   2930  C   VAL   184      32.201  48.721  50.093  1.00  0.00           C  
ATOM   2931  O   VAL   184      32.527  49.841  50.412  1.00  0.00           O  
ATOM   2932  N   LEU   185      31.676  47.868  50.916  1.00  0.00           N  
ATOM   2933  H   LEU   185      31.353  46.994  50.527  1.00  0.00           H  
ATOM   2934  CA  LEU   185      31.307  48.118  52.307  1.00  0.00           C  
ATOM   2935  HA  LEU   185      31.102  49.185  52.394  1.00  0.00           H  
ATOM   2936  CB  LEU   185      30.045  47.301  52.603  1.00  0.00           C  
ATOM   2937  HB2 LEU   185      29.457  47.123  51.703  1.00  0.00           H  
ATOM   2938  HB3 LEU   185      30.333  46.279  52.848  1.00  0.00           H  
ATOM   2939  CG  LEU   185      29.183  47.800  53.754  1.00  0.00           C  
ATOM   2940  HG  LEU   185      29.864  47.922  54.596  1.00  0.00           H  
ATOM   2941  CD1 LEU   185      28.617  49.193  53.512  1.00  0.00           C  
ATOM   2942 HD11 LEU   185      29.440  49.908  53.536  1.00  0.00           H  
ATOM   2943 HD12 LEU   185      28.249  49.249  52.488  1.00  0.00           H  
ATOM   2944 HD13 LEU   185      27.928  49.565  54.271  1.00  0.00           H  
ATOM   2945  CD2 LEU   185      28.024  46.840  53.934  1.00  0.00           C  
ATOM   2946 HD21 LEU   185      27.210  47.284  54.506  1.00  0.00           H  
ATOM   2947 HD22 LEU   185      27.743  46.455  52.954  1.00  0.00           H  
ATOM   2948 HD23 LEU   185      28.331  45.914  54.420  1.00  0.00           H  
ATOM   2949  C   LEU   185      32.486  47.922  53.277  1.00  0.00           C  
ATOM   2950  O   LEU   185      32.254  47.339  54.356  1.00  0.00           O  
ATOM   2951  N   ARG   186      33.710  48.401  52.922  1.00  0.00           N  
ATOM   2952  H   ARG   186      33.766  48.946  52.073  1.00  0.00           H  
ATOM   2953  CA  ARG   186      34.967  48.161  53.660  1.00  0.00           C  
ATOM   2954  HA  ARG   186      35.280  47.117  53.682  1.00  0.00           H  
ATOM   2955  CB  ARG   186      35.962  48.976  52.859  1.00  0.00           C  
ATOM   2956  HB2 ARG   186      35.790  48.727  51.812  1.00  0.00           H  
ATOM   2957  HB3 ARG   186      35.670  50.018  52.989  1.00  0.00           H  
ATOM   2958  CG  ARG   186      37.432  48.736  53.178  1.00  0.00           C  
ATOM   2959  HG2 ARG   186      37.605  47.659  53.194  1.00  0.00           H  
ATOM   2960  HG3 ARG   186      38.028  49.105  52.343  1.00  0.00           H  
ATOM   2961  CD  ARG   186      37.954  49.348  54.461  1.00  0.00           C  
ATOM   2962  HD2 ARG   186      38.213  50.371  54.190  1.00  0.00           H  
ATOM   2963  HD3 ARG   186      37.204  49.373  55.252  1.00  0.00           H  
ATOM   2964  NE  ARG   186      39.150  48.739  54.860  1.00  0.00           N  
ATOM   2965  HE  ARG   186      39.325  47.798  54.538  1.00  0.00           H  
ATOM   2966  CZ  ARG   186      40.168  49.367  55.451  1.00  0.00           C  
ATOM   2967  NH1 ARG   186      40.035  50.526  55.901  1.00  0.00           N  
ATOM   2968 HH11 ARG   186      39.123  50.930  55.743  1.00  0.00           H  
ATOM   2969 HH12 ARG   186      40.642  50.926  56.602  1.00  0.00           H  
ATOM   2970  NH2 ARG   186      41.173  48.645  55.799  1.00  0.00           N  
ATOM   2971 HH21 ARG   186      41.216  47.690  55.475  1.00  0.00           H  
ATOM   2972 HH22 ARG   186      41.641  48.904  56.656  1.00  0.00           H  
ATOM   2973  C   ARG   186      34.907  48.641  55.048  1.00  0.00           C  
ATOM   2974  O   ARG   186      34.597  49.764  55.383  1.00  0.00           O  
ATOM   2975  N   GLU   187      35.150  47.727  56.020  1.00  0.00           N  
ATOM   2976  H   GLU   187      35.398  46.819  55.654  1.00  0.00           H  
ATOM   2977  CA  GLU   187      35.031  47.881  57.488  1.00  0.00           C  
ATOM   2978  HA  GLU   187      35.104  46.844  57.816  1.00  0.00           H  
ATOM   2979  CB  GLU   187      36.256  48.689  58.125  1.00  0.00           C  
ATOM   2980  HB2 GLU   187      36.258  49.658  57.626  1.00  0.00           H  
ATOM   2981  HB3 GLU   187      36.013  48.950  59.155  1.00  0.00           H  
ATOM   2982  CG  GLU   187      37.607  47.949  57.835  1.00  0.00           C  
ATOM   2983  HG2 GLU   187      37.646  47.575  56.812  1.00  0.00           H  
ATOM   2984  HG3 GLU   187      38.349  48.741  57.935  1.00  0.00           H  
ATOM   2985  CD  GLU   187      37.913  46.941  58.920  1.00  0.00           C  
ATOM   2986  OE1 GLU   187      37.738  47.272  60.123  1.00  0.00           O  
ATOM   2987  OE2 GLU   187      38.418  45.778  58.655  1.00  0.00           O  
ATOM   2988  C   GLU   187      33.611  48.298  57.989  1.00  0.00           C  
ATOM   2989  O   GLU   187      33.418  48.759  59.134  1.00  0.00           O  
ATOM   2990  N   GLY   188      32.624  48.034  57.144  1.00  0.00           N  
ATOM   2991  H   GLY   188      32.816  47.586  56.259  1.00  0.00           H  
ATOM   2992  CA  GLY   188      31.231  48.417  57.423  1.00  0.00           C  
ATOM   2993  HA2 GLY   188      30.598  47.956  56.665  1.00  0.00           H  
ATOM   2994  HA3 GLY   188      30.897  48.132  58.420  1.00  0.00           H  
ATOM   2995  C   GLY   188      30.903  49.884  57.233  1.00  0.00           C  
ATOM   2996  O   GLY   188      30.026  50.424  57.962  1.00  0.00           O  
ATOM   2997  N   ASP   189      31.546  50.526  56.303  1.00  0.00           N  
ATOM   2998  H   ASP   189      32.230  49.997  55.781  1.00  0.00           H  
ATOM   2999  CA  ASP   189      31.254  51.840  55.744  1.00  0.00           C  
ATOM   3000  HA  ASP   189      30.253  52.136  56.059  1.00  0.00           H  
ATOM   3001  CB  ASP   189      32.314  52.833  56.312  1.00  0.00           C  
ATOM   3002  HB2 ASP   189      32.419  52.681  57.386  1.00  0.00           H  
ATOM   3003  HB3 ASP   189      33.325  52.719  55.922  1.00  0.00           H  
ATOM   3004  CG  ASP   189      31.821  54.290  56.201  1.00  0.00           C  
ATOM   3005  OD1 ASP   189      32.730  55.160  56.309  1.00  0.00           O  
ATOM   3006  OD2 ASP   189      30.585  54.574  56.229  1.00  0.00           O  
ATOM   3007  C   ASP   189      31.464  51.828  54.280  1.00  0.00           C  
ATOM   3008  O   ASP   189      32.323  51.047  53.768  1.00  0.00           O  
ATOM   3009  N   TRP   190      30.713  52.571  53.439  1.00  0.00           N  
ATOM   3010  H   TRP   190      29.983  53.189  53.764  1.00  0.00           H  
ATOM   3011  CA  TRP   190      31.024  52.437  51.936  1.00  0.00           C  
ATOM   3012  HA  TRP   190      30.950  51.388  51.651  1.00  0.00           H  
ATOM   3013  CB  TRP   190      29.936  53.118  51.149  1.00  0.00           C  
ATOM   3014  HB2 TRP   190      29.806  54.078  51.648  1.00  0.00           H  
ATOM   3015  HB3 TRP   190      30.246  53.222  50.109  1.00  0.00           H  
ATOM   3016  CG  TRP   190      28.601  52.418  51.155  1.00  0.00           C  
ATOM   3017  CD1 TRP   190      27.438  52.894  51.649  1.00  0.00           C  
ATOM   3018  HD1 TRP   190      27.415  53.754  52.303  1.00  0.00           H  
ATOM   3019  NE1 TRP   190      26.427  52.014  51.399  1.00  0.00           N  
ATOM   3020  HE1 TRP   190      25.463  52.269  51.562  1.00  0.00           H  
ATOM   3021  CE2 TRP   190      26.895  50.835  50.756  1.00  0.00           C  
ATOM   3022  CZ2 TRP   190      26.323  49.620  50.406  1.00  0.00           C  
ATOM   3023  HZ2 TRP   190      25.288  49.348  50.556  1.00  0.00           H  
ATOM   3024  CH2 TRP   190      27.212  48.666  49.754  1.00  0.00           C  
ATOM   3025  HH2 TRP   190      26.784  47.739  49.402  1.00  0.00           H  
ATOM   3026  CZ3 TRP   190      28.473  49.004  49.412  1.00  0.00           C  
ATOM   3027  HZ3 TRP   190      29.100  48.216  49.022  1.00  0.00           H  
ATOM   3028  CE3 TRP   190      29.041  50.179  49.842  1.00  0.00           C  
ATOM   3029  HE3 TRP   190      30.110  50.216  49.691  1.00  0.00           H  
ATOM   3030  CD2 TRP   190      28.258  51.136  50.532  1.00  0.00           C  
ATOM   3031  C   TRP   190      32.448  53.020  51.556  1.00  0.00           C  
ATOM   3032  O   TRP   190      33.057  53.890  52.206  1.00  0.00           O  
ATOM   3033  N   LEU   191      32.899  52.526  50.329  1.00  0.00           N  
ATOM   3034  H   LEU   191      32.512  51.654  49.999  1.00  0.00           H  
ATOM   3035  CA  LEU   191      34.102  53.132  49.633  1.00  0.00           C  
ATOM   3036  HA  LEU   191      34.156  54.177  49.938  1.00  0.00           H  
ATOM   3037  CB  LEU   191      35.321  52.318  50.141  1.00  0.00           C  
ATOM   3038  HB2 LEU   191      35.445  52.517  51.206  1.00  0.00           H  
ATOM   3039  HB3 LEU   191      34.946  51.306  49.986  1.00  0.00           H  
ATOM   3040  CG  LEU   191      36.662  52.571  49.430  1.00  0.00           C  
ATOM   3041  HG  LEU   191      36.561  52.827  48.375  1.00  0.00           H  
ATOM   3042  CD1 LEU   191      37.486  53.688  50.051  1.00  0.00           C  
ATOM   3043 HD11 LEU   191      38.374  53.803  49.429  1.00  0.00           H  
ATOM   3044 HD12 LEU   191      36.899  54.604  50.106  1.00  0.00           H  
ATOM   3045 HD13 LEU   191      37.788  53.368  51.049  1.00  0.00           H  
ATOM   3046  CD2 LEU   191      37.567  51.281  49.380  1.00  0.00           C  
ATOM   3047 HD21 LEU   191      37.804  50.937  50.387  1.00  0.00           H  
ATOM   3048 HD22 LEU   191      37.092  50.426  48.901  1.00  0.00           H  
ATOM   3049 HD23 LEU   191      38.416  51.495  48.731  1.00  0.00           H  
ATOM   3050  C   LEU   191      34.026  52.937  48.049  1.00  0.00           C  
ATOM   3051  O   LEU   191      33.809  51.789  47.543  1.00  0.00           O  
ATOM   3052  N   PRO   192      33.940  53.977  47.220  1.00  0.00           N  
ATOM   3053  CD  PRO   192      33.828  55.353  47.686  1.00  0.00           C  
ATOM   3054  HD2 PRO   192      34.643  55.519  48.391  1.00  0.00           H  
ATOM   3055  HD3 PRO   192      32.791  55.461  48.004  1.00  0.00           H  
ATOM   3056  CG  PRO   192      34.089  56.188  46.381  1.00  0.00           C  
ATOM   3057  HG2 PRO   192      35.098  56.584  46.269  1.00  0.00           H  
ATOM   3058  HG3 PRO   192      33.412  57.041  46.436  1.00  0.00           H  
ATOM   3059  CB  PRO   192      33.691  55.256  45.201  1.00  0.00           C  
ATOM   3060  HB2 PRO   192      34.308  55.548  44.352  1.00  0.00           H  
ATOM   3061  HB3 PRO   192      32.610  55.239  45.065  1.00  0.00           H  
ATOM   3062  CA  PRO   192      34.041  53.859  45.765  1.00  0.00           C  
ATOM   3063  HA  PRO   192      33.375  53.080  45.394  1.00  0.00           H  
ATOM   3064  C   PRO   192      35.422  53.437  45.360  1.00  0.00           C  
ATOM   3065  O   PRO   192      36.400  54.021  45.836  1.00  0.00           O  
ATOM   3066  N   VAL   193      35.537  52.427  44.481  1.00  0.00           N  
ATOM   3067  H   VAL   193      34.721  51.846  44.352  1.00  0.00           H  
ATOM   3068  CA  VAL   193      36.789  51.769  44.000  1.00  0.00           C  
ATOM   3069  HA  VAL   193      37.613  52.067  44.649  1.00  0.00           H  
ATOM   3070  CB  VAL   193      36.939  50.266  44.214  1.00  0.00           C  
ATOM   3071  HB  VAL   193      36.169  49.810  43.592  1.00  0.00           H  
ATOM   3072  CG1 VAL   193      38.257  49.729  43.671  1.00  0.00           C  
ATOM   3073 HG11 VAL   193      38.482  50.088  42.666  1.00  0.00           H  
ATOM   3074 HG12 VAL   193      39.094  50.059  44.286  1.00  0.00           H  
ATOM   3075 HG13 VAL   193      38.228  48.651  43.826  1.00  0.00           H  
ATOM   3076  CG2 VAL   193      36.620  50.035  45.708  1.00  0.00           C  
ATOM   3077 HG21 VAL   193      35.686  50.488  46.040  1.00  0.00           H  
ATOM   3078 HG22 VAL   193      36.465  48.966  45.853  1.00  0.00           H  
ATOM   3079 HG23 VAL   193      37.478  50.311  46.320  1.00  0.00           H  
ATOM   3080  C   VAL   193      37.134  52.233  42.584  1.00  0.00           C  
ATOM   3081  O   VAL   193      36.306  52.019  41.729  1.00  0.00           O  
ATOM   3082  N   SER   194      38.366  52.840  42.428  1.00  0.00           N  
ATOM   3083  H   SER   194      38.982  53.049  43.201  1.00  0.00           H  
ATOM   3084  CA  SER   194      38.732  53.317  41.055  1.00  0.00           C  
ATOM   3085  HA  SER   194      37.768  53.386  40.550  1.00  0.00           H  
ATOM   3086  CB  SER   194      39.398  54.673  41.168  1.00  0.00           C  
ATOM   3087  HB2 SER   194      38.855  55.498  41.629  1.00  0.00           H  
ATOM   3088  HB3 SER   194      40.362  54.588  41.671  1.00  0.00           H  
ATOM   3089  OG  SER   194      39.619  55.132  39.887  1.00  0.00           O  
ATOM   3090  HG  SER   194      40.033  55.988  40.019  1.00  0.00           H  
ATOM   3091  C   SER   194      39.709  52.284  40.448  1.00  0.00           C  
ATOM   3092  O   SER   194      40.749  52.044  41.109  1.00  0.00           O  
ATOM   3093  N   PRO   195      39.383  51.503  39.366  1.00  0.00           N  
ATOM   3094  CD  PRO   195      38.113  51.726  38.672  1.00  0.00           C  
ATOM   3095  HD2 PRO   195      37.892  52.781  38.507  1.00  0.00           H  
ATOM   3096  HD3 PRO   195      37.264  51.272  39.182  1.00  0.00           H  
ATOM   3097  CG  PRO   195      38.325  51.017  37.380  1.00  0.00           C  
ATOM   3098  HG2 PRO   195      38.784  51.717  36.682  1.00  0.00           H  
ATOM   3099  HG3 PRO   195      37.410  50.519  37.059  1.00  0.00           H  
ATOM   3100  CB  PRO   195      39.379  49.873  37.635  1.00  0.00           C  
ATOM   3101  HB2 PRO   195      39.962  49.716  36.727  1.00  0.00           H  
ATOM   3102  HB3 PRO   195      38.941  48.949  38.012  1.00  0.00           H  
ATOM   3103  CA  PRO   195      40.271  50.527  38.701  1.00  0.00           C  
ATOM   3104  HA  PRO   195      40.574  49.736  39.387  1.00  0.00           H  
ATOM   3105  C   PRO   195      41.437  51.256  37.998  1.00  0.00           C  
ATOM   3106  O   PRO   195      41.402  52.483  37.783  1.00  0.00           O  
ATOM   3107  N   ARG   196      42.369  50.463  37.429  1.00  0.00           N  
ATOM   3108  H   ARG   196      42.340  49.458  37.523  1.00  0.00           H  
ATOM   3109  CA  ARG   196      43.588  50.916  36.684  1.00  0.00           C  
ATOM   3110  HA  ARG   196      43.567  51.991  36.509  1.00  0.00           H  
ATOM   3111  CB  ARG   196      44.877  50.692  37.450  1.00  0.00           C  
ATOM   3112  HB2 ARG   196      44.986  49.695  37.875  1.00  0.00           H  
ATOM   3113  HB3 ARG   196      45.811  50.902  36.930  1.00  0.00           H  
ATOM   3114  CG  ARG   196      44.813  51.557  38.757  1.00  0.00           C  
ATOM   3115  HG2 ARG   196      44.706  52.621  38.543  1.00  0.00           H  
ATOM   3116  HG3 ARG   196      43.887  51.318  39.278  1.00  0.00           H  
ATOM   3117  CD  ARG   196      46.057  51.216  39.649  1.00  0.00           C  
ATOM   3118  HD2 ARG   196      45.965  50.130  39.636  1.00  0.00           H  
ATOM   3119  HD3 ARG   196      46.993  51.476  39.156  1.00  0.00           H  
ATOM   3120  NE  ARG   196      46.038  51.822  40.949  1.00  0.00           N  
ATOM   3121  HE  ARG   196      45.740  52.786  40.999  1.00  0.00           H  
ATOM   3122  CZ  ARG   196      46.087  51.237  42.145  1.00  0.00           C  
ATOM   3123  NH1 ARG   196      46.430  49.991  42.294  1.00  0.00           N  
ATOM   3124 HH11 ARG   196      46.627  49.328  41.558  1.00  0.00           H  
ATOM   3125 HH12 ARG   196      46.526  49.670  43.247  1.00  0.00           H  
ATOM   3126  NH2 ARG   196      45.745  51.995  43.135  1.00  0.00           N  
ATOM   3127 HH21 ARG   196      45.420  52.946  43.027  1.00  0.00           H  
ATOM   3128 HH22 ARG   196      45.829  51.593  44.058  1.00  0.00           H  
ATOM   3129  C   ARG   196      43.739  50.195  35.347  1.00  0.00           C  
ATOM   3130  O   ARG   196      43.279  49.075  35.282  1.00  0.00           O  
ATOM   3131  N   PRO   197      44.428  50.793  34.367  1.00  0.00           N  
ATOM   3132  CD  PRO   197      44.811  52.098  34.334  1.00  0.00           C  
ATOM   3133  HD2 PRO   197      45.144  52.373  35.335  1.00  0.00           H  
ATOM   3134  HD3 PRO   197      43.911  52.619  34.007  1.00  0.00           H  
ATOM   3135  CG  PRO   197      45.907  52.164  33.269  1.00  0.00           C  
ATOM   3136  HG2 PRO   197      46.852  52.036  33.796  1.00  0.00           H  
ATOM   3137  HG3 PRO   197      46.014  53.189  32.917  1.00  0.00           H  
ATOM   3138  CB  PRO   197      45.771  51.044  32.303  1.00  0.00           C  
ATOM   3139  HB2 PRO   197      46.699  50.695  31.850  1.00  0.00           H  
ATOM   3140  HB3 PRO   197      45.021  51.464  31.633  1.00  0.00           H  
ATOM   3141  CA  PRO   197      45.085  49.989  33.328  1.00  0.00           C  
ATOM   3142  HA  PRO   197      44.337  49.357  32.850  1.00  0.00           H  
ATOM   3143  C   PRO   197      46.136  49.054  33.849  1.00  0.00           C  
ATOM   3144  O   PRO   197      46.702  49.458  34.871  1.00  0.00           O  
ATOM   3145  N   GLY   198      46.294  47.836  33.289  1.00  0.00           N  
ATOM   3146  H   GLY   198      45.727  47.608  32.485  1.00  0.00           H  
ATOM   3147  CA  GLY   198      47.399  46.961  33.592  1.00  0.00           C  
ATOM   3148  HA2 GLY   198      47.635  46.234  32.815  1.00  0.00           H  
ATOM   3149  HA3 GLY   198      48.315  47.551  33.611  1.00  0.00           H  
ATOM   3150  C   GLY   198      47.301  46.261  34.969  1.00  0.00           C  
ATOM   3151  O   GLY   198      48.175  45.465  35.311  1.00  0.00           O  
ATOM   3152  N   GLU   199      46.283  46.536  35.797  1.00  0.00           N  
ATOM   3153  H   GLU   199      45.612  47.266  35.606  1.00  0.00           H  
ATOM   3154  CA  GLU   199      45.930  45.567  36.902  1.00  0.00           C  
ATOM   3155  HA  GLU   199      46.362  44.566  36.898  1.00  0.00           H  
ATOM   3156  CB  GLU   199      46.102  46.313  38.209  1.00  0.00           C  
ATOM   3157  HB2 GLU   199      45.386  47.133  38.259  1.00  0.00           H  
ATOM   3158  HB3 GLU   199      45.996  45.571  39.000  1.00  0.00           H  
ATOM   3159  CG  GLU   199      47.484  46.951  38.353  1.00  0.00           C  
ATOM   3160  HG2 GLU   199      48.307  46.359  37.955  1.00  0.00           H  
ATOM   3161  HG3 GLU   199      47.552  47.852  37.743  1.00  0.00           H  
ATOM   3162  CD  GLU   199      47.810  47.310  39.776  1.00  0.00           C  
ATOM   3163  OE1 GLU   199      47.054  48.110  40.380  1.00  0.00           O  
ATOM   3164  OE2 GLU   199      48.862  46.859  40.349  1.00  0.00           O  
ATOM   3165  C   GLU   199      44.421  45.220  36.752  1.00  0.00           C  
ATOM   3166  O   GLU   199      43.567  46.006  36.374  1.00  0.00           O  
ATOM   3167  N   PHE   200      44.082  43.954  37.099  1.00  0.00           N  
ATOM   3168  H   PHE   200      44.866  43.374  37.363  1.00  0.00           H  
ATOM   3169  CA  PHE   200      42.753  43.590  37.434  1.00  0.00           C  
ATOM   3170  HA  PHE   200      42.060  44.114  36.777  1.00  0.00           H  
ATOM   3171  CB  PHE   200      42.610  42.038  37.246  1.00  0.00           C  
ATOM   3172  HB2 PHE   200      43.132  41.453  38.002  1.00  0.00           H  
ATOM   3173  HB3 PHE   200      41.602  41.646  37.382  1.00  0.00           H  
ATOM   3174  CG  PHE   200      43.037  41.467  35.956  1.00  0.00           C  
ATOM   3175  CD1 PHE   200      42.489  41.997  34.777  1.00  0.00           C  
ATOM   3176  HD1 PHE   200      41.741  42.768  34.887  1.00  0.00           H  
ATOM   3177  CE1 PHE   200      42.799  41.405  33.569  1.00  0.00           C  
ATOM   3178  HE1 PHE   200      42.294  41.666  32.650  1.00  0.00           H  
ATOM   3179  CZ  PHE   200      43.688  40.337  33.504  1.00  0.00           C  
ATOM   3180  HZ  PHE   200      43.878  39.911  32.530  1.00  0.00           H  
ATOM   3181  CE2 PHE   200      44.320  39.881  34.700  1.00  0.00           C  
ATOM   3182  HE2 PHE   200      44.987  39.034  34.648  1.00  0.00           H  
ATOM   3183  CD2 PHE   200      43.981  40.476  35.932  1.00  0.00           C  
ATOM   3184  HD2 PHE   200      44.434  40.133  36.851  1.00  0.00           H  
ATOM   3185  C   PHE   200      42.357  43.798  38.932  1.00  0.00           C  
ATOM   3186  O   PHE   200      43.233  43.855  39.761  1.00  0.00           O  
ATOM   3187  N   ILE   201      41.059  43.839  39.235  1.00  0.00           N  
ATOM   3188  H   ILE   201      40.334  43.799  38.533  1.00  0.00           H  
ATOM   3189  CA  ILE   201      40.655  43.376  40.568  1.00  0.00           C  
ATOM   3190  HA  ILE   201      41.470  43.718  41.206  1.00  0.00           H  
ATOM   3191  CB  ILE   201      39.296  44.027  40.864  1.00  0.00           C  
ATOM   3192  HB  ILE   201      38.705  43.866  39.963  1.00  0.00           H  
ATOM   3193  CG2 ILE   201      38.450  43.508  41.995  1.00  0.00           C  
ATOM   3194 HG21 ILE   201      39.061  43.399  42.891  1.00  0.00           H  
ATOM   3195 HG22 ILE   201      37.578  44.099  42.274  1.00  0.00           H  
ATOM   3196 HG23 ILE   201      38.212  42.472  41.759  1.00  0.00           H  
ATOM   3197  CG1 ILE   201      39.457  45.520  41.131  1.00  0.00           C  
ATOM   3198 HG12 ILE   201      40.010  45.972  40.307  1.00  0.00           H  
ATOM   3199 HG13 ILE   201      38.572  46.155  41.091  1.00  0.00           H  
ATOM   3200  CD1 ILE   201      40.111  45.823  42.410  1.00  0.00           C  
ATOM   3201 HD11 ILE   201      39.333  45.651  43.154  1.00  0.00           H  
ATOM   3202 HD12 ILE   201      40.903  45.157  42.754  1.00  0.00           H  
ATOM   3203 HD13 ILE   201      40.691  46.745  42.373  1.00  0.00           H  
ATOM   3204  C   ILE   201      40.714  41.859  40.718  1.00  0.00           C  
ATOM   3205  O   ILE   201      40.505  41.138  39.783  1.00  0.00           O  
ATOM   3206  N   VAL   202      40.943  41.418  41.957  1.00  0.00           N  
ATOM   3207  H   VAL   202      41.328  42.148  42.539  1.00  0.00           H  
ATOM   3208  CA  VAL   202      40.561  40.156  42.514  1.00  0.00           C  
ATOM   3209  HA  VAL   202      40.056  39.534  41.775  1.00  0.00           H  
ATOM   3210  CB  VAL   202      41.740  39.386  43.080  1.00  0.00           C  
ATOM   3211  HB  VAL   202      42.192  39.864  43.949  1.00  0.00           H  
ATOM   3212  CG1 VAL   202      41.386  37.921  43.552  1.00  0.00           C  
ATOM   3213 HG11 VAL   202      41.096  37.327  42.685  1.00  0.00           H  
ATOM   3214 HG12 VAL   202      42.221  37.502  44.114  1.00  0.00           H  
ATOM   3215 HG13 VAL   202      40.541  38.078  44.222  1.00  0.00           H  
ATOM   3216  CG2 VAL   202      42.816  39.245  41.982  1.00  0.00           C  
ATOM   3217 HG21 VAL   202      42.378  38.638  41.190  1.00  0.00           H  
ATOM   3218 HG22 VAL   202      43.234  40.210  41.696  1.00  0.00           H  
ATOM   3219 HG23 VAL   202      43.618  38.617  42.372  1.00  0.00           H  
ATOM   3220  C   VAL   202      39.525  40.343  43.646  1.00  0.00           C  
ATOM   3221  O   VAL   202      39.666  41.229  44.439  1.00  0.00           O  
ATOM   3222  N   ASN   203      38.471  39.461  43.762  1.00  0.00           N  
ATOM   3223  H   ASN   203      38.352  38.885  42.941  1.00  0.00           H  
ATOM   3224  CA  ASN   203      37.646  39.326  44.935  1.00  0.00           C  
ATOM   3225  HA  ASN   203      38.306  39.698  45.719  1.00  0.00           H  
ATOM   3226  CB  ASN   203      36.536  40.416  44.942  1.00  0.00           C  
ATOM   3227  HB2 ASN   203      36.063  40.489  45.921  1.00  0.00           H  
ATOM   3228  HB3 ASN   203      36.880  41.438  44.787  1.00  0.00           H  
ATOM   3229  CG  ASN   203      35.424  40.178  43.947  1.00  0.00           C  
ATOM   3230  OD1 ASN   203      35.316  40.780  42.868  1.00  0.00           O  
ATOM   3231  ND2 ASN   203      34.571  39.312  44.433  1.00  0.00           N  
ATOM   3232 HD21 ASN   203      33.795  39.189  43.798  1.00  0.00           H  
ATOM   3233 HD22 ASN   203      34.762  38.823  45.296  1.00  0.00           H  
ATOM   3234  C   ASN   203      37.194  37.958  45.235  1.00  0.00           C  
ATOM   3235  O   ASN   203      36.710  37.315  44.352  1.00  0.00           O  
ATOM   3236  N   PHE   204      37.231  37.624  46.496  1.00  0.00           N  
ATOM   3237  H   PHE   204      37.584  38.372  47.075  1.00  0.00           H  
ATOM   3238  CA  PHE   204      36.541  36.509  47.136  1.00  0.00           C  
ATOM   3239  HA  PHE   204      36.789  35.641  46.525  1.00  0.00           H  
ATOM   3240  CB  PHE   204      36.994  36.362  48.606  1.00  0.00           C  
ATOM   3241  HB2 PHE   204      36.604  37.251  49.102  1.00  0.00           H  
ATOM   3242  HB3 PHE   204      36.486  35.467  48.963  1.00  0.00           H  
ATOM   3243  CG  PHE   204      38.511  36.286  48.851  1.00  0.00           C  
ATOM   3244  CD1 PHE   204      39.333  35.195  48.434  1.00  0.00           C  
ATOM   3245  HD1 PHE   204      38.903  34.356  47.907  1.00  0.00           H  
ATOM   3246  CE1 PHE   204      40.717  35.151  48.647  1.00  0.00           C  
ATOM   3247  HE1 PHE   204      41.280  34.269  48.380  1.00  0.00           H  
ATOM   3248  CZ  PHE   204      41.372  36.276  49.178  1.00  0.00           C  
ATOM   3249  HZ  PHE   204      42.435  36.195  49.352  1.00  0.00           H  
ATOM   3250  CE2 PHE   204      40.638  37.454  49.545  1.00  0.00           C  
ATOM   3251  HE2 PHE   204      41.120  38.403  49.728  1.00  0.00           H  
ATOM   3252  CD2 PHE   204      39.194  37.412  49.381  1.00  0.00           C  
ATOM   3253  HD2 PHE   204      38.599  38.294  49.569  1.00  0.00           H  
ATOM   3254  C   PHE   204      34.942  36.754  47.104  1.00  0.00           C  
ATOM   3255  O   PHE   204      34.405  37.859  47.021  1.00  0.00           O  
ATOM   3256  N   GLY   205      34.305  35.574  47.093  1.00  0.00           N  
ATOM   3257  H   GLY   205      34.865  34.746  47.237  1.00  0.00           H  
ATOM   3258  CA  GLY   205      32.864  35.333  47.080  1.00  0.00           C  
ATOM   3259  HA2 GLY   205      32.256  36.178  47.406  1.00  0.00           H  
ATOM   3260  HA3 GLY   205      32.526  34.943  46.120  1.00  0.00           H  
ATOM   3261  C   GLY   205      32.495  34.226  48.080  1.00  0.00           C  
ATOM   3262  O   GLY   205      33.334  33.765  48.880  1.00  0.00           O  
ATOM   3263  N   CYS   206      31.196  33.833  48.048  1.00  0.00           N  
ATOM   3264  H   CYS   206      30.599  34.118  47.285  1.00  0.00           H  
ATOM   3265  CA  CYS   206      30.499  33.058  49.103  1.00  0.00           C  
ATOM   3266  HA  CYS   206      30.370  33.585  50.048  1.00  0.00           H  
ATOM   3267  CB  CYS   206      29.025  32.719  48.594  1.00  0.00           C  
ATOM   3268  HB2 CYS   206      29.052  32.062  47.725  1.00  0.00           H  
ATOM   3269  HB3 CYS   206      28.410  32.131  49.275  1.00  0.00           H  
ATOM   3270  SG  CYS   206      28.337  34.403  48.238  1.00  0.00           S  
ATOM   3271  HG  CYS   206      29.310  34.940  47.496  1.00  0.00           H  
ATOM   3272  C   CYS   206      31.236  31.778  49.317  1.00  0.00           C  
ATOM   3273  O   CYS   206      31.174  31.274  50.449  1.00  0.00           O  
ATOM   3274  N   ALA   207      31.849  31.170  48.261  1.00  0.00           N  
ATOM   3275  H   ALA   207      31.769  31.595  47.348  1.00  0.00           H  
ATOM   3276  CA  ALA   207      32.385  29.795  48.322  1.00  0.00           C  
ATOM   3277  HA  ALA   207      31.571  29.160  48.671  1.00  0.00           H  
ATOM   3278  CB  ALA   207      32.904  29.391  46.937  1.00  0.00           C  
ATOM   3279  HB1 ALA   207      32.132  29.488  46.173  1.00  0.00           H  
ATOM   3280  HB2 ALA   207      33.797  29.959  46.676  1.00  0.00           H  
ATOM   3281  HB3 ALA   207      33.102  28.323  47.024  1.00  0.00           H  
ATOM   3282  C   ALA   207      33.551  29.761  49.309  1.00  0.00           C  
ATOM   3283  O   ALA   207      33.537  28.913  50.235  1.00  0.00           O  
ATOM   3284  N   MET   208      34.448  30.770  49.244  1.00  0.00           N  
ATOM   3285  H   MET   208      34.240  31.452  48.529  1.00  0.00           H  
ATOM   3286  CA  MET   208      35.606  30.840  50.138  1.00  0.00           C  
ATOM   3287  HA  MET   208      36.044  29.846  50.226  1.00  0.00           H  
ATOM   3288  CB  MET   208      36.686  31.701  49.422  1.00  0.00           C  
ATOM   3289  HB2 MET   208      36.819  31.372  48.392  1.00  0.00           H  
ATOM   3290  HB3 MET   208      36.276  32.711  49.419  1.00  0.00           H  
ATOM   3291  CG  MET   208      37.956  31.655  50.296  1.00  0.00           C  
ATOM   3292  HG2 MET   208      38.715  32.352  49.942  1.00  0.00           H  
ATOM   3293  HG3 MET   208      37.714  31.936  51.321  1.00  0.00           H  
ATOM   3294  SD  MET   208      38.793  30.129  50.393  1.00  0.00           S  
ATOM   3295  CE  MET   208      39.469  30.096  48.761  1.00  0.00           C  
ATOM   3296  HE1 MET   208      38.747  30.333  47.979  1.00  0.00           H  
ATOM   3297  HE2 MET   208      40.348  30.736  48.691  1.00  0.00           H  
ATOM   3298  HE3 MET   208      39.742  29.067  48.523  1.00  0.00           H  
ATOM   3299  C   MET   208      35.254  31.319  51.545  1.00  0.00           C  
ATOM   3300  O   MET   208      35.768  30.913  52.569  1.00  0.00           O  
ATOM   3301  N   GLU   209      34.182  32.124  51.629  1.00  0.00           N  
ATOM   3302  H   GLU   209      33.686  32.396  50.792  1.00  0.00           H  
ATOM   3303  CA  GLU   209      33.671  32.458  52.976  1.00  0.00           C  
ATOM   3304  HA  GLU   209      34.530  32.883  53.495  1.00  0.00           H  
ATOM   3305  CB  GLU   209      32.470  33.474  52.884  1.00  0.00           C  
ATOM   3306  HB2 GLU   209      31.738  33.235  52.113  1.00  0.00           H  
ATOM   3307  HB3 GLU   209      31.896  33.526  53.810  1.00  0.00           H  
ATOM   3308  CG  GLU   209      32.820  34.891  52.544  1.00  0.00           C  
ATOM   3309  HG2 GLU   209      33.747  35.226  53.007  1.00  0.00           H  
ATOM   3310  HG3 GLU   209      32.973  34.977  51.468  1.00  0.00           H  
ATOM   3311  CD  GLU   209      31.626  35.834  52.878  1.00  0.00           C  
ATOM   3312  OE1 GLU   209      31.896  37.012  53.315  1.00  0.00           O  
ATOM   3313  OE2 GLU   209      30.444  35.567  52.567  1.00  0.00           O  
ATOM   3314  C   GLU   209      33.173  31.197  53.829  1.00  0.00           C  
ATOM   3315  O   GLU   209      33.542  31.007  55.044  1.00  0.00           O  
ATOM   3316  N   ILE   210      32.333  30.428  53.172  1.00  0.00           N  
ATOM   3317  H   ILE   210      32.082  30.706  52.234  1.00  0.00           H  
ATOM   3318  CA  ILE   210      31.786  29.143  53.686  1.00  0.00           C  
ATOM   3319  HA  ILE   210      31.280  29.389  54.620  1.00  0.00           H  
ATOM   3320  CB  ILE   210      30.743  28.550  52.663  1.00  0.00           C  
ATOM   3321  HB  ILE   210      31.308  28.469  51.734  1.00  0.00           H  
ATOM   3322  CG2 ILE   210      30.442  27.047  53.077  1.00  0.00           C  
ATOM   3323 HG21 ILE   210      31.378  26.494  52.995  1.00  0.00           H  
ATOM   3324 HG22 ILE   210      30.092  26.999  54.108  1.00  0.00           H  
ATOM   3325 HG23 ILE   210      29.873  26.463  52.354  1.00  0.00           H  
ATOM   3326  CG1 ILE   210      29.491  29.402  52.443  1.00  0.00           C  
ATOM   3327 HG12 ILE   210      28.878  29.240  53.329  1.00  0.00           H  
ATOM   3328 HG13 ILE   210      29.799  30.447  52.415  1.00  0.00           H  
ATOM   3329  CD1 ILE   210      28.686  29.095  51.178  1.00  0.00           C  
ATOM   3330 HD11 ILE   210      27.702  29.565  51.185  1.00  0.00           H  
ATOM   3331 HD12 ILE   210      29.223  29.454  50.300  1.00  0.00           H  
ATOM   3332 HD13 ILE   210      28.416  28.069  50.929  1.00  0.00           H  
ATOM   3333  C   ILE   210      32.874  28.179  54.082  1.00  0.00           C  
ATOM   3334  O   ILE   210      32.827  27.650  55.239  1.00  0.00           O  
ATOM   3335  N   LEU   211      33.882  28.029  53.220  1.00  0.00           N  
ATOM   3336  H   LEU   211      33.713  28.387  52.291  1.00  0.00           H  
ATOM   3337  CA  LEU   211      34.960  27.101  53.425  1.00  0.00           C  
ATOM   3338  HA  LEU   211      34.528  26.110  53.563  1.00  0.00           H  
ATOM   3339  CB  LEU   211      35.863  27.023  52.178  1.00  0.00           C  
ATOM   3340  HB2 LEU   211      35.227  26.524  51.446  1.00  0.00           H  
ATOM   3341  HB3 LEU   211      35.962  28.030  51.771  1.00  0.00           H  
ATOM   3342  CG  LEU   211      37.175  26.317  52.293  1.00  0.00           C  
ATOM   3343  HG  LEU   211      37.761  26.732  53.113  1.00  0.00           H  
ATOM   3344  CD1 LEU   211      36.990  24.837  52.578  1.00  0.00           C  
ATOM   3345 HD11 LEU   211      36.433  24.278  51.825  1.00  0.00           H  
ATOM   3346 HD12 LEU   211      37.951  24.329  52.661  1.00  0.00           H  
ATOM   3347 HD13 LEU   211      36.537  24.776  53.567  1.00  0.00           H  
ATOM   3348  CD2 LEU   211      37.872  26.440  50.966  1.00  0.00           C  
ATOM   3349 HD21 LEU   211      37.755  27.429  50.523  1.00  0.00           H  
ATOM   3350 HD22 LEU   211      38.937  26.251  51.100  1.00  0.00           H  
ATOM   3351 HD23 LEU   211      37.316  25.739  50.344  1.00  0.00           H  
ATOM   3352  C   LEU   211      35.766  27.480  54.674  1.00  0.00           C  
ATOM   3353  O   LEU   211      36.145  26.582  55.398  1.00  0.00           O  
ATOM   3354  N   THR   212      36.050  28.754  54.957  1.00  0.00           N  
ATOM   3355  H   THR   212      35.539  29.452  54.435  1.00  0.00           H  
ATOM   3356  CA  THR   212      37.147  29.139  55.903  1.00  0.00           C  
ATOM   3357  HA  THR   212      37.863  28.320  55.972  1.00  0.00           H  
ATOM   3358  CB  THR   212      37.975  30.224  55.275  1.00  0.00           C  
ATOM   3359  HB  THR   212      38.749  30.522  55.982  1.00  0.00           H  
ATOM   3360  CG2 THR   212      38.575  29.832  53.936  1.00  0.00           C  
ATOM   3361 HG21 THR   212      37.916  29.300  53.249  1.00  0.00           H  
ATOM   3362 HG22 THR   212      39.057  30.683  53.455  1.00  0.00           H  
ATOM   3363 HG23 THR   212      39.426  29.207  54.207  1.00  0.00           H  
ATOM   3364  OG1 THR   212      37.222  31.404  54.977  1.00  0.00           O  
ATOM   3365  HG1 THR   212      36.782  31.182  54.154  1.00  0.00           H  
ATOM   3366  C   THR   212      36.737  29.647  57.285  1.00  0.00           C  
ATOM   3367  O   THR   212      37.608  29.943  58.094  1.00  0.00           O  
ATOM   3368  N   ARG   213      35.443  29.804  57.572  1.00  0.00           N  
ATOM   3369  H   ARG   213      34.724  29.457  56.953  1.00  0.00           H  
ATOM   3370  CA  ARG   213      34.925  30.660  58.695  1.00  0.00           C  
ATOM   3371  HA  ARG   213      35.172  31.717  58.588  1.00  0.00           H  
ATOM   3372  CB  ARG   213      33.373  30.731  58.594  1.00  0.00           C  
ATOM   3373  HB2 ARG   213      33.164  30.842  57.530  1.00  0.00           H  
ATOM   3374  HB3 ARG   213      33.009  29.752  58.905  1.00  0.00           H  
ATOM   3375  CG  ARG   213      32.598  31.895  59.179  1.00  0.00           C  
ATOM   3376  HG2 ARG   213      32.687  31.893  60.266  1.00  0.00           H  
ATOM   3377  HG3 ARG   213      33.052  32.816  58.815  1.00  0.00           H  
ATOM   3378  CD  ARG   213      31.093  31.805  58.845  1.00  0.00           C  
ATOM   3379  HD2 ARG   213      30.543  32.669  59.219  1.00  0.00           H  
ATOM   3380  HD3 ARG   213      31.046  31.743  57.758  1.00  0.00           H  
ATOM   3381  NE  ARG   213      30.410  30.666  59.577  1.00  0.00           N  
ATOM   3382  HE  ARG   213      30.375  30.666  60.587  1.00  0.00           H  
ATOM   3383  CZ  ARG   213      29.810  29.638  58.935  1.00  0.00           C  
ATOM   3384  NH1 ARG   213      29.733  29.491  57.673  1.00  0.00           N  
ATOM   3385 HH11 ARG   213      29.810  30.305  57.080  1.00  0.00           H  
ATOM   3386 HH12 ARG   213      29.173  28.693  57.409  1.00  0.00           H  
ATOM   3387  NH2 ARG   213      29.235  28.726  59.629  1.00  0.00           N  
ATOM   3388 HH21 ARG   213      29.213  28.833  60.633  1.00  0.00           H  
ATOM   3389 HH22 ARG   213      28.584  28.095  59.185  1.00  0.00           H  
ATOM   3390  C   ARG   213      35.351  30.181  60.072  1.00  0.00           C  
ATOM   3391  O   ARG   213      35.490  30.984  60.962  1.00  0.00           O  
ATOM   3392  N   HIE   214      35.616  28.886  60.172  1.00  0.00           N  
ATOM   3393  H   HIE   214      35.647  28.394  59.290  1.00  0.00           H  
ATOM   3394  CA  HIE   214      36.103  28.214  61.390  1.00  0.00           C  
ATOM   3395  HA  HIE   214      35.956  28.859  62.256  1.00  0.00           H  
ATOM   3396  CB  HIE   214      35.189  27.003  61.687  1.00  0.00           C  
ATOM   3397  HB2 HIE   214      35.362  26.233  60.935  1.00  0.00           H  
ATOM   3398  HB3 HIE   214      35.484  26.582  62.648  1.00  0.00           H  
ATOM   3399  CG  HIE   214      33.729  27.218  61.828  1.00  0.00           C  
ATOM   3400  ND1 HIE   214      32.739  26.257  61.724  1.00  0.00           N  
ATOM   3401  CE1 HIE   214      31.573  26.894  61.909  1.00  0.00           C  
ATOM   3402  HE1 HIE   214      30.593  26.439  61.924  1.00  0.00           H  
ATOM   3403  NE2 HIE   214      31.782  28.196  62.125  1.00  0.00           N  
ATOM   3404  HE2 HIE   214      31.043  28.871  62.258  1.00  0.00           H  
ATOM   3405  CD2 HIE   214      33.107  28.454  62.089  1.00  0.00           C  
ATOM   3406  HD2 HIE   214      33.572  29.425  62.166  1.00  0.00           H  
ATOM   3407  C   HIE   214      37.600  27.901  61.493  1.00  0.00           C  
ATOM   3408  O   HIE   214      38.118  27.435  62.491  1.00  0.00           O  
ATOM   3409  N   SER   215      38.363  28.286  60.481  1.00  0.00           N  
ATOM   3410  H   SER   215      38.044  28.839  59.698  1.00  0.00           H  
ATOM   3411  CA  SER   215      39.871  28.252  60.520  1.00  0.00           C  
ATOM   3412  HA  SER   215      40.161  27.333  61.030  1.00  0.00           H  
ATOM   3413  CB  SER   215      40.445  28.208  59.118  1.00  0.00           C  
ATOM   3414  HB2 SER   215      41.532  28.126  59.127  1.00  0.00           H  
ATOM   3415  HB3 SER   215      39.830  27.547  58.507  1.00  0.00           H  
ATOM   3416  OG  SER   215      40.284  29.490  58.635  1.00  0.00           O  
ATOM   3417  HG  SER   215      39.344  29.609  58.480  1.00  0.00           H  
ATOM   3418  C   SER   215      40.565  29.407  61.357  1.00  0.00           C  
ATOM   3419  O   SER   215      39.847  30.316  61.742  1.00  0.00           O  
ATOM   3420  N   ALA   216      41.881  29.405  61.545  1.00  0.00           N  
ATOM   3421  H   ALA   216      42.441  28.604  61.290  1.00  0.00           H  
ATOM   3422  CA  ALA   216      42.647  30.533  62.086  1.00  0.00           C  
ATOM   3423  HA  ALA   216      42.252  30.833  63.056  1.00  0.00           H  
ATOM   3424  CB  ALA   216      44.108  30.060  62.137  1.00  0.00           C  
ATOM   3425  HB1 ALA   216      44.201  29.107  62.658  1.00  0.00           H  
ATOM   3426  HB2 ALA   216      44.548  29.886  61.155  1.00  0.00           H  
ATOM   3427  HB3 ALA   216      44.719  30.737  62.734  1.00  0.00           H  
ATOM   3428  C   ALA   216      42.582  31.829  61.171  1.00  0.00           C  
ATOM   3429  O   ALA   216      42.684  32.971  61.735  1.00  0.00           O  
ATOM   3430  N   THR   217      42.411  31.629  59.848  1.00  0.00           N  
ATOM   3431  H   THR   217      42.319  30.664  59.567  1.00  0.00           H  
ATOM   3432  CA  THR   217      42.366  32.694  58.803  1.00  0.00           C  
ATOM   3433  HA  THR   217      42.535  33.613  59.363  1.00  0.00           H  
ATOM   3434  CB  THR   217      43.554  32.585  57.842  1.00  0.00           C  
ATOM   3435  HB  THR   217      43.592  33.535  57.309  1.00  0.00           H  
ATOM   3436  CG2 THR   217      44.868  32.524  58.487  1.00  0.00           C  
ATOM   3437 HG21 THR   217      44.842  33.212  59.332  1.00  0.00           H  
ATOM   3438 HG22 THR   217      45.068  31.536  58.901  1.00  0.00           H  
ATOM   3439 HG23 THR   217      45.649  32.794  57.775  1.00  0.00           H  
ATOM   3440  OG1 THR   217      43.493  31.584  56.843  1.00  0.00           O  
ATOM   3441  HG1 THR   217      42.561  31.493  56.634  1.00  0.00           H  
ATOM   3442  C   THR   217      41.023  32.726  58.037  1.00  0.00           C  
ATOM   3443  O   THR   217      40.982  32.475  56.819  1.00  0.00           O  
ATOM   3444  N   PRO   218      39.877  33.003  58.697  1.00  0.00           N  
ATOM   3445  CD  PRO   218      39.665  33.123  60.115  1.00  0.00           C  
ATOM   3446  HD2 PRO   218      40.404  33.757  60.605  1.00  0.00           H  
ATOM   3447  HD3 PRO   218      39.872  32.106  60.448  1.00  0.00           H  
ATOM   3448  CG  PRO   218      38.307  33.628  60.427  1.00  0.00           C  
ATOM   3449  HG2 PRO   218      38.341  34.710  60.559  1.00  0.00           H  
ATOM   3450  HG3 PRO   218      37.971  33.161  61.352  1.00  0.00           H  
ATOM   3451  CB  PRO   218      37.552  33.221  59.125  1.00  0.00           C  
ATOM   3452  HB2 PRO   218      36.771  33.926  58.839  1.00  0.00           H  
ATOM   3453  HB3 PRO   218      37.050  32.260  59.243  1.00  0.00           H  
ATOM   3454  CA  PRO   218      38.574  33.035  58.010  1.00  0.00           C  
ATOM   3455  HA  PRO   218      38.395  32.101  57.478  1.00  0.00           H  
ATOM   3456  C   PRO   218      38.605  34.235  57.018  1.00  0.00           C  
ATOM   3457  O   PRO   218      39.098  35.350  57.267  1.00  0.00           O  
ATOM   3458  N   VAL   219      38.080  33.964  55.894  1.00  0.00           N  
ATOM   3459  H   VAL   219      37.506  33.133  55.878  1.00  0.00           H  
ATOM   3460  CA  VAL   219      38.173  34.788  54.696  1.00  0.00           C  
ATOM   3461  HA  VAL   219      38.836  35.598  54.999  1.00  0.00           H  
ATOM   3462  CB  VAL   219      38.613  34.058  53.396  1.00  0.00           C  
ATOM   3463  HB  VAL   219      37.863  33.316  53.122  1.00  0.00           H  
ATOM   3464  CG1 VAL   219      38.586  34.976  52.193  1.00  0.00           C  
ATOM   3465 HG11 VAL   219      39.173  35.876  52.373  1.00  0.00           H  
ATOM   3466 HG12 VAL   219      39.036  34.415  51.373  1.00  0.00           H  
ATOM   3467 HG13 VAL   219      37.546  35.234  51.989  1.00  0.00           H  
ATOM   3468  CG2 VAL   219      40.042  33.325  53.402  1.00  0.00           C  
ATOM   3469 HG21 VAL   219      40.735  34.164  53.464  1.00  0.00           H  
ATOM   3470 HG22 VAL   219      40.160  32.574  54.183  1.00  0.00           H  
ATOM   3471 HG23 VAL   219      40.067  32.740  52.483  1.00  0.00           H  
ATOM   3472  C   VAL   219      36.830  35.452  54.511  1.00  0.00           C  
ATOM   3473  O   VAL   219      35.817  34.737  54.382  1.00  0.00           O  
ATOM   3474  N   ALA   220      36.819  36.777  54.477  1.00  0.00           N  
ATOM   3475  H   ALA   220      37.704  37.262  54.515  1.00  0.00           H  
ATOM   3476  CA  ALA   220      35.613  37.573  54.533  1.00  0.00           C  
ATOM   3477  HA  ALA   220      34.775  36.877  54.479  1.00  0.00           H  
ATOM   3478  CB  ALA   220      35.540  38.325  55.821  1.00  0.00           C  
ATOM   3479  HB1 ALA   220      34.564  38.809  55.806  1.00  0.00           H  
ATOM   3480  HB2 ALA   220      35.748  37.614  56.621  1.00  0.00           H  
ATOM   3481  HB3 ALA   220      36.327  39.079  55.843  1.00  0.00           H  
ATOM   3482  C   ALA   220      35.516  38.486  53.272  1.00  0.00           C  
ATOM   3483  O   ALA   220      36.274  39.459  53.145  1.00  0.00           O  
ATOM   3484  N   ALA   221      34.604  38.135  52.335  1.00  0.00           N  
ATOM   3485  H   ALA   221      34.208  37.206  52.339  1.00  0.00           H  
ATOM   3486  CA  ALA   221      33.965  39.077  51.433  1.00  0.00           C  
ATOM   3487  HA  ALA   221      34.700  39.723  50.953  1.00  0.00           H  
ATOM   3488  CB  ALA   221      33.348  38.226  50.328  1.00  0.00           C  
ATOM   3489  HB1 ALA   221      33.158  38.882  49.478  1.00  0.00           H  
ATOM   3490  HB2 ALA   221      34.096  37.512  49.983  1.00  0.00           H  
ATOM   3491  HB3 ALA   221      32.442  37.757  50.712  1.00  0.00           H  
ATOM   3492  C   ALA   221      33.074  40.146  52.032  1.00  0.00           C  
ATOM   3493  O   ALA   221      32.650  40.106  53.210  1.00  0.00           O  
ATOM   3494  N   VAL   222      32.824  41.157  51.188  1.00  0.00           N  
ATOM   3495  H   VAL   222      33.164  40.958  50.258  1.00  0.00           H  
ATOM   3496  CA  VAL   222      32.032  42.275  51.417  1.00  0.00           C  
ATOM   3497  HA  VAL   222      31.550  42.264  52.395  1.00  0.00           H  
ATOM   3498  CB  VAL   222      32.806  43.652  51.541  1.00  0.00           C  
ATOM   3499  HB  VAL   222      32.138  44.441  51.889  1.00  0.00           H  
ATOM   3500  CG1 VAL   222      33.766  43.717  52.748  1.00  0.00           C  
ATOM   3501 HG11 VAL   222      34.449  42.875  52.633  1.00  0.00           H  
ATOM   3502 HG12 VAL   222      34.366  44.611  52.577  1.00  0.00           H  
ATOM   3503 HG13 VAL   222      33.149  43.864  53.635  1.00  0.00           H  
ATOM   3504  CG2 VAL   222      33.427  44.215  50.255  1.00  0.00           C  
ATOM   3505 HG21 VAL   222      32.691  44.299  49.456  1.00  0.00           H  
ATOM   3506 HG22 VAL   222      34.045  45.098  50.421  1.00  0.00           H  
ATOM   3507 HG23 VAL   222      34.121  43.480  49.847  1.00  0.00           H  
ATOM   3508  C   VAL   222      30.942  42.426  50.290  1.00  0.00           C  
ATOM   3509  O   VAL   222      31.079  42.056  49.101  1.00  0.00           O  
ATOM   3510  N   ALA   223      29.796  42.808  50.874  1.00  0.00           N  
ATOM   3511  H   ALA   223      29.761  42.898  51.880  1.00  0.00           H  
ATOM   3512  CA  ALA   223      28.699  43.296  50.127  1.00  0.00           C  
ATOM   3513  HA  ALA   223      28.303  42.492  49.506  1.00  0.00           H  
ATOM   3514  CB  ALA   223      27.699  43.855  51.119  1.00  0.00           C  
ATOM   3515  HB1 ALA   223      28.095  44.839  51.372  1.00  0.00           H  
ATOM   3516  HB2 ALA   223      26.742  43.998  50.617  1.00  0.00           H  
ATOM   3517  HB3 ALA   223      27.478  43.200  51.961  1.00  0.00           H  
ATOM   3518  C   ALA   223      29.209  44.502  49.200  1.00  0.00           C  
ATOM   3519  O   ALA   223      29.854  45.388  49.690  1.00  0.00           O  
ATOM   3520  N   HD2   224      28.850  44.458  47.893  1.00  0.00           N  
ATOM   3521  H   HD2   224      28.357  43.686  47.469  1.00  0.00           H  
ATOM   3522  CA  HD2   224      29.203  45.515  46.984  1.00  0.00           C  
ATOM   3523  HA  HD2   224      29.365  46.491  47.440  1.00  0.00           H  
ATOM   3524  CB  HD2   224      30.587  45.081  46.383  1.00  0.00           C  
ATOM   3525  HB2 HD2   224      30.886  45.864  45.686  1.00  0.00           H  
ATOM   3526  HB3 HD2   224      31.314  45.013  47.193  1.00  0.00           H  
ATOM   3527  CG  HD2   224      30.654  43.738  45.673  1.00  0.00           C  
ATOM   3528  ND1 HD2   224      30.693  42.464  46.207  1.00  0.00           N  
ATOM   3529  HD1 HD2   224      30.768  42.159  47.167  1.00  0.00           H  
ATOM   3530  CE1 HD2   224      30.834  41.554  45.256  1.00  0.00           C  
ATOM   3531  HE1 HD2   224      30.746  40.482  45.355  1.00  0.00           H  
ATOM   3532  NE2 HD2   224      30.766  42.169  44.053  1.00  0.00           N  
ATOM   3533  CD2 HD2   224      30.619  43.524  44.294  1.00  0.00           C  
ATOM   3534  HD2 HD2   224      30.647  44.300  43.543  1.00  0.00           H  
ATOM   3535  C   HD2   224      28.207  45.729  45.853  1.00  0.00           C  
ATOM   3536  O   HD2   224      27.533  44.829  45.480  1.00  0.00           O  
ATOM   3537  N   ARG   225      28.210  46.885  45.259  1.00  0.00           N  
ATOM   3538  H   ARG   225      28.984  47.503  45.458  1.00  0.00           H  
ATOM   3539  CA  ARG   225      27.116  47.383  44.331  1.00  0.00           C  
ATOM   3540  HA  ARG   225      26.606  46.576  43.805  1.00  0.00           H  
ATOM   3541  CB  ARG   225      26.063  48.121  45.121  1.00  0.00           C  
ATOM   3542  HB2 ARG   225      25.326  48.438  44.383  1.00  0.00           H  
ATOM   3543  HB3 ARG   225      25.506  47.439  45.763  1.00  0.00           H  
ATOM   3544  CG  ARG   225      26.596  49.301  45.960  1.00  0.00           C  
ATOM   3545  HG2 ARG   225      27.336  48.973  46.690  1.00  0.00           H  
ATOM   3546  HG3 ARG   225      27.123  49.967  45.277  1.00  0.00           H  
ATOM   3547  CD  ARG   225      25.601  50.098  46.734  1.00  0.00           C  
ATOM   3548  HD2 ARG   225      24.752  50.389  46.116  1.00  0.00           H  
ATOM   3549  HD3 ARG   225      25.296  49.543  47.621  1.00  0.00           H  
ATOM   3550  NE  ARG   225      26.173  51.394  47.105  1.00  0.00           N  
ATOM   3551  HE  ARG   225      26.936  51.782  46.567  1.00  0.00           H  
ATOM   3552  CZ  ARG   225      25.689  52.272  47.955  1.00  0.00           C  
ATOM   3553  NH1 ARG   225      24.576  52.135  48.611  1.00  0.00           N  
ATOM   3554 HH11 ARG   225      24.023  51.297  48.498  1.00  0.00           H  
ATOM   3555 HH12 ARG   225      24.260  52.867  49.231  1.00  0.00           H  
ATOM   3556  NH2 ARG   225      26.367  53.395  48.171  1.00  0.00           N  
ATOM   3557 HH21 ARG   225      27.161  53.566  47.570  1.00  0.00           H  
ATOM   3558 HH22 ARG   225      25.980  54.166  48.695  1.00  0.00           H  
ATOM   3559  C   ARG   225      27.748  48.223  43.213  1.00  0.00           C  
ATOM   3560  O   ARG   225      28.968  48.496  43.326  1.00  0.00           O  
ATOM   3561  N   VAL   226      27.096  48.658  42.150  1.00  0.00           N  
ATOM   3562  H   VAL   226      26.120  48.456  41.989  1.00  0.00           H  
ATOM   3563  CA  VAL   226      27.576  49.660  41.149  1.00  0.00           C  
ATOM   3564  HA  VAL   226      28.569  50.043  41.382  1.00  0.00           H  
ATOM   3565  CB  VAL   226      27.717  49.114  39.709  1.00  0.00           C  
ATOM   3566  HB  VAL   226      26.719  48.784  39.419  1.00  0.00           H  
ATOM   3567  CG1 VAL   226      28.377  50.074  38.727  1.00  0.00           C  
ATOM   3568 HG11 VAL   226      28.090  51.120  38.838  1.00  0.00           H  
ATOM   3569 HG12 VAL   226      29.440  50.214  38.927  1.00  0.00           H  
ATOM   3570 HG13 VAL   226      28.250  49.788  37.683  1.00  0.00           H  
ATOM   3571  CG2 VAL   226      28.536  47.838  39.723  1.00  0.00           C  
ATOM   3572 HG21 VAL   226      28.157  47.254  40.562  1.00  0.00           H  
ATOM   3573 HG22 VAL   226      28.400  47.163  38.878  1.00  0.00           H  
ATOM   3574 HG23 VAL   226      29.565  48.101  39.967  1.00  0.00           H  
ATOM   3575  C   VAL   226      26.698  50.910  41.201  1.00  0.00           C  
ATOM   3576  O   VAL   226      25.490  50.782  41.141  1.00  0.00           O  
ATOM   3577  N   GLN   227      27.334  52.073  41.335  1.00  0.00           N  
ATOM   3578  H   GLN   227      28.337  51.962  41.385  1.00  0.00           H  
ATOM   3579  CA  GLN   227      26.737  53.479  41.202  1.00  0.00           C  
ATOM   3580  HA  GLN   227      26.095  53.718  42.050  1.00  0.00           H  
ATOM   3581  CB  GLN   227      27.843  54.466  41.200  1.00  0.00           C  
ATOM   3582  HB2 GLN   227      28.754  54.115  40.715  1.00  0.00           H  
ATOM   3583  HB3 GLN   227      27.499  55.432  40.830  1.00  0.00           H  
ATOM   3584  CG  GLN   227      28.283  54.774  42.667  1.00  0.00           C  
ATOM   3585  HG2 GLN   227      27.471  55.045  43.341  1.00  0.00           H  
ATOM   3586  HG3 GLN   227      28.780  53.905  43.098  1.00  0.00           H  
ATOM   3587  CD  GLN   227      29.220  55.976  42.786  1.00  0.00           C  
ATOM   3588  OE1 GLN   227      29.783  56.418  41.748  1.00  0.00           O  
ATOM   3589  NE2 GLN   227      29.226  56.677  43.927  1.00  0.00           N  
ATOM   3590 HE21 GLN   227      29.454  57.655  43.817  1.00  0.00           H  
ATOM   3591 HE22 GLN   227      29.013  56.215  44.799  1.00  0.00           H  
ATOM   3592  C   GLN   227      25.957  53.661  39.927  1.00  0.00           C  
ATOM   3593  O   GLN   227      26.299  53.107  38.871  1.00  0.00           O  
ATOM   3594  N   GLU   228      25.015  54.609  39.983  1.00  0.00           N  
ATOM   3595  H   GLU   228      24.833  54.995  40.898  1.00  0.00           H  
ATOM   3596  CA  GLU   228      24.090  55.098  38.943  1.00  0.00           C  
ATOM   3597  HA  GLU   228      23.799  54.202  38.395  1.00  0.00           H  
ATOM   3598  CB  GLU   228      22.826  55.691  39.564  1.00  0.00           C  
ATOM   3599  HB2 GLU   228      22.333  54.904  40.134  1.00  0.00           H  
ATOM   3600  HB3 GLU   228      23.049  56.561  40.182  1.00  0.00           H  
ATOM   3601  CG  GLU   228      21.912  56.087  38.446  1.00  0.00           C  
ATOM   3602  HG2 GLU   228      22.409  56.896  37.911  1.00  0.00           H  
ATOM   3603  HG3 GLU   228      21.782  55.242  37.770  1.00  0.00           H  
ATOM   3604  CD  GLU   228      20.591  56.705  38.826  1.00  0.00           C  
ATOM   3605  OE1 GLU   228      20.133  56.536  39.995  1.00  0.00           O  
ATOM   3606  OE2 GLU   228      19.870  57.257  37.945  1.00  0.00           O  
ATOM   3607  C   GLU   228      24.802  55.976  37.942  1.00  0.00           C  
ATOM   3608  O   GLU   228      25.065  57.126  38.180  1.00  0.00           O  
ATOM   3609  N   GLN   229      25.035  55.522  36.693  1.00  0.00           N  
ATOM   3610  H   GLN   229      24.550  54.669  36.453  1.00  0.00           H  
ATOM   3611  CA  GLN   229      25.612  56.421  35.644  1.00  0.00           C  
ATOM   3612  HA  GLN   229      26.274  57.110  36.169  1.00  0.00           H  
ATOM   3613  CB  GLN   229      26.423  55.486  34.631  1.00  0.00           C  
ATOM   3614  HB2 GLN   229      27.255  55.097  35.218  1.00  0.00           H  
ATOM   3615  HB3 GLN   229      25.775  54.696  34.249  1.00  0.00           H  
ATOM   3616  CG  GLN   229      27.124  56.125  33.495  1.00  0.00           C  
ATOM   3617  HG2 GLN   229      26.518  56.659  32.763  1.00  0.00           H  
ATOM   3618  HG3 GLN   229      27.680  56.970  33.901  1.00  0.00           H  
ATOM   3619  CD  GLN   229      28.248  55.300  32.852  1.00  0.00           C  
ATOM   3620  OE1 GLN   229      28.212  54.063  33.004  1.00  0.00           O  
ATOM   3621  NE2 GLN   229      29.198  55.923  32.171  1.00  0.00           N  
ATOM   3622 HE21 GLN   229      29.956  55.356  31.821  1.00  0.00           H  
ATOM   3623 HE22 GLN   229      29.130  56.895  31.903  1.00  0.00           H  
ATOM   3624  C   GLN   229      24.529  57.312  35.034  1.00  0.00           C  
ATOM   3625  O   GLN   229      23.356  56.970  34.857  1.00  0.00           O  
ATOM   3626  N   LEU   230      24.841  58.530  34.696  1.00  0.00           N  
ATOM   3627  H   LEU   230      25.757  58.898  34.909  1.00  0.00           H  
ATOM   3628  CA  LEU   230      24.012  59.450  33.891  1.00  0.00           C  
ATOM   3629  HA  LEU   230      22.977  59.120  33.985  1.00  0.00           H  
ATOM   3630  CB  LEU   230      24.151  60.966  34.339  1.00  0.00           C  
ATOM   3631  HB2 LEU   230      25.188  61.239  34.143  1.00  0.00           H  
ATOM   3632  HB3 LEU   230      23.481  61.442  33.623  1.00  0.00           H  
ATOM   3633  CG  LEU   230      23.754  61.226  35.779  1.00  0.00           C  
ATOM   3634  HG  LEU   230      24.284  60.583  36.482  1.00  0.00           H  
ATOM   3635  CD1 LEU   230      24.042  62.702  36.128  1.00  0.00           C  
ATOM   3636 HD11 LEU   230      24.067  62.878  37.203  1.00  0.00           H  
ATOM   3637 HD12 LEU   230      25.048  62.925  35.770  1.00  0.00           H  
ATOM   3638 HD13 LEU   230      23.408  63.344  35.517  1.00  0.00           H  
ATOM   3639  CD2 LEU   230      22.245  61.029  35.939  1.00  0.00           C  
ATOM   3640 HD21 LEU   230      22.085  61.300  36.983  1.00  0.00           H  
ATOM   3641 HD22 LEU   230      21.714  61.629  35.200  1.00  0.00           H  
ATOM   3642 HD23 LEU   230      21.959  59.988  35.792  1.00  0.00           H  
ATOM   3643  C   LEU   230      24.433  59.365  32.383  1.00  0.00           C  
ATOM   3644  O   LEU   230      25.541  59.036  32.046  1.00  0.00           O  
ATOM   3645  N   PRO   231      23.628  59.903  31.410  1.00  0.00           N  
ATOM   3646  CD  PRO   231      22.239  60.237  31.598  1.00  0.00           C  
ATOM   3647  HD2 PRO   231      22.063  61.195  32.088  1.00  0.00           H  
ATOM   3648  HD3 PRO   231      21.820  59.475  32.255  1.00  0.00           H  
ATOM   3649  CG  PRO   231      21.615  60.198  30.168  1.00  0.00           C  
ATOM   3650  HG2 PRO   231      20.795  60.912  30.086  1.00  0.00           H  
ATOM   3651  HG3 PRO   231      21.288  59.187  29.925  1.00  0.00           H  
ATOM   3652  CB  PRO   231      22.752  60.530  29.255  1.00  0.00           C  
ATOM   3653  HB2 PRO   231      22.915  61.565  28.953  1.00  0.00           H  
ATOM   3654  HB3 PRO   231      22.684  60.025  28.291  1.00  0.00           H  
ATOM   3655  CA  PRO   231      23.954  60.023  29.994  1.00  0.00           C  
ATOM   3656  HA  PRO   231      24.280  59.082  29.552  1.00  0.00           H  
ATOM   3657  C   PRO   231      25.024  61.081  29.798  1.00  0.00           C  
ATOM   3658  O   PRO   231      24.845  62.328  30.056  1.00  0.00           O  
ATOM   3659  N   GLY   232      26.209  60.624  29.466  1.00  0.00           N  
ATOM   3660  H   GLY   232      26.268  59.630  29.296  1.00  0.00           H  
ATOM   3661  CA  GLY   232      27.307  61.536  29.146  1.00  0.00           C  
ATOM   3662  HA2 GLY   232      26.912  62.340  28.525  1.00  0.00           H  
ATOM   3663  HA3 GLY   232      27.487  62.089  30.068  1.00  0.00           H  
ATOM   3664  C   GLY   232      28.497  60.795  28.639  1.00  0.00           C  
ATOM   3665  O   GLY   232      29.017  59.960  29.417  1.00  0.00           O  
ATOM   3666  N   GLN   233      28.785  60.990  27.376  1.00  0.00           N  
ATOM   3667  H   GLN   233      28.179  61.598  26.843  1.00  0.00           H  
ATOM   3668  CA  GLN   233      29.830  60.326  26.587  1.00  0.00           C  
ATOM   3669  HA  GLN   233      29.599  60.548  25.545  1.00  0.00           H  
ATOM   3670  CB  GLN   233      31.218  60.935  26.870  1.00  0.00           C  
ATOM   3671  HB2 GLN   233      31.447  60.783  27.925  1.00  0.00           H  
ATOM   3672  HB3 GLN   233      31.932  60.398  26.246  1.00  0.00           H  
ATOM   3673  CG  GLN   233      31.206  62.479  26.642  1.00  0.00           C  
ATOM   3674  HG2 GLN   233      32.114  62.839  26.159  1.00  0.00           H  
ATOM   3675  HG3 GLN   233      30.366  62.630  25.964  1.00  0.00           H  
ATOM   3676  CD  GLN   233      30.912  63.384  27.851  1.00  0.00           C  
ATOM   3677  OE1 GLN   233      31.269  63.219  29.012  1.00  0.00           O  
ATOM   3678  NE2 GLN   233      30.376  64.554  27.564  1.00  0.00           N  
ATOM   3679 HE21 GLN   233      30.266  65.166  28.360  1.00  0.00           H  
ATOM   3680 HE22 GLN   233      29.950  64.869  26.705  1.00  0.00           H  
ATOM   3681  C   GLN   233      29.668  58.793  26.654  1.00  0.00           C  
ATOM   3682  O   GLN   233      28.554  58.382  26.926  1.00  0.00           O  
ATOM   3683  N   ALA   234      30.723  58.048  26.214  1.00  0.00           N  
ATOM   3684  H   ALA   234      31.458  58.605  25.803  1.00  0.00           H  
ATOM   3685  CA  ALA   234      30.798  56.574  26.178  1.00  0.00           C  
ATOM   3686  HA  ALA   234      30.107  56.271  25.391  1.00  0.00           H  
ATOM   3687  CB  ALA   234      32.249  56.175  25.840  1.00  0.00           C  
ATOM   3688  HB1 ALA   234      32.888  56.574  26.628  1.00  0.00           H  
ATOM   3689  HB2 ALA   234      32.329  55.088  25.839  1.00  0.00           H  
ATOM   3690  HB3 ALA   234      32.448  56.424  24.798  1.00  0.00           H  
ATOM   3691  C   ALA   234      30.296  55.966  27.501  1.00  0.00           C  
ATOM   3692  O   ALA   234      30.642  56.426  28.567  1.00  0.00           O  
ATOM   3693  N   ASP   235      29.528  54.886  27.444  1.00  0.00           N  
ATOM   3694  H   ASP   235      29.172  54.563  26.556  1.00  0.00           H  
ATOM   3695  CA  ASP   235      29.013  54.167  28.590  1.00  0.00           C  
ATOM   3696  HA  ASP   235      28.745  54.931  29.320  1.00  0.00           H  
ATOM   3697  CB  ASP   235      27.866  53.339  28.201  1.00  0.00           C  
ATOM   3698  HB2 ASP   235      28.131  52.477  27.589  1.00  0.00           H  
ATOM   3699  HB3 ASP   235      27.386  52.889  29.070  1.00  0.00           H  
ATOM   3700  CG  ASP   235      26.710  53.908  27.370  1.00  0.00           C  
ATOM   3701  OD1 ASP   235      25.914  53.146  26.741  1.00  0.00           O  
ATOM   3702  OD2 ASP   235      26.527  55.119  27.313  1.00  0.00           O  
ATOM   3703  C   ASP   235      30.059  53.295  29.193  1.00  0.00           C  
ATOM   3704  O   ASP   235      30.845  52.691  28.475  1.00  0.00           O  
ATOM   3705  N   ARG   236      30.008  52.924  30.454  1.00  0.00           N  
ATOM   3706  H   ARG   236      29.167  53.154  30.964  1.00  0.00           H  
ATOM   3707  CA  ARG   236      30.843  51.845  31.009  1.00  0.00           C  
ATOM   3708  HA  ARG   236      31.881  52.117  30.818  1.00  0.00           H  
ATOM   3709  CB  ARG   236      30.719  51.822  32.529  1.00  0.00           C  
ATOM   3710  HB2 ARG   236      30.567  52.794  32.999  1.00  0.00           H  
ATOM   3711  HB3 ARG   236      29.802  51.271  32.741  1.00  0.00           H  
ATOM   3712  CG  ARG   236      31.925  51.303  33.373  1.00  0.00           C  
ATOM   3713  HG2 ARG   236      32.043  50.247  33.131  1.00  0.00           H  
ATOM   3714  HG3 ARG   236      32.739  51.951  33.048  1.00  0.00           H  
ATOM   3715  CD  ARG   236      31.537  51.544  34.840  1.00  0.00           C  
ATOM   3716  HD2 ARG   236      31.393  52.609  35.020  1.00  0.00           H  
ATOM   3717  HD3 ARG   236      30.571  51.057  34.971  1.00  0.00           H  
ATOM   3718  NE  ARG   236      32.515  51.001  35.884  1.00  0.00           N  
ATOM   3719  HE  ARG   236      33.329  51.470  36.254  1.00  0.00           H  
ATOM   3720  CZ  ARG   236      32.277  49.880  36.500  1.00  0.00           C  
ATOM   3721  NH1 ARG   236      31.319  49.048  36.276  1.00  0.00           N  
ATOM   3722 HH11 ARG   236      30.612  49.249  35.583  1.00  0.00           H  
ATOM   3723 HH12 ARG   236      31.410  48.248  36.885  1.00  0.00           H  
ATOM   3724  NH2 ARG   236      32.955  49.581  37.549  1.00  0.00           N  
ATOM   3725 HH21 ARG   236      33.702  50.170  37.888  1.00  0.00           H  
ATOM   3726 HH22 ARG   236      32.774  48.668  37.941  1.00  0.00           H  
ATOM   3727  C   ARG   236      30.580  50.432  30.397  1.00  0.00           C  
ATOM   3728  O   ARG   236      29.425  49.962  30.294  1.00  0.00           O  
ATOM   3729  N   PHE   237      31.693  49.675  30.166  1.00  0.00           N  
ATOM   3730  H   PHE   237      32.589  50.127  30.281  1.00  0.00           H  
ATOM   3731  CA  PHE   237      31.677  48.217  29.985  1.00  0.00           C  
ATOM   3732  HA  PHE   237      30.652  47.857  30.079  1.00  0.00           H  
ATOM   3733  CB  PHE   237      32.175  47.810  28.571  1.00  0.00           C  
ATOM   3734  HB2 PHE   237      32.006  46.741  28.442  1.00  0.00           H  
ATOM   3735  HB3 PHE   237      31.563  48.382  27.873  1.00  0.00           H  
ATOM   3736  CG  PHE   237      33.660  47.905  28.266  1.00  0.00           C  
ATOM   3737  CD1 PHE   237      34.581  46.866  28.651  1.00  0.00           C  
ATOM   3738  HD1 PHE   237      34.330  46.028  29.283  1.00  0.00           H  
ATOM   3739  CE1 PHE   237      35.955  47.067  28.315  1.00  0.00           C  
ATOM   3740  HE1 PHE   237      36.724  46.404  28.684  1.00  0.00           H  
ATOM   3741  CZ  PHE   237      36.410  48.088  27.464  1.00  0.00           C  
ATOM   3742  HZ  PHE   237      37.445  48.146  27.162  1.00  0.00           H  
ATOM   3743  CE2 PHE   237      35.442  49.050  27.089  1.00  0.00           C  
ATOM   3744  HE2 PHE   237      35.780  49.859  26.458  1.00  0.00           H  
ATOM   3745  CD2 PHE   237      34.111  48.960  27.520  1.00  0.00           C  
ATOM   3746  HD2 PHE   237      33.405  49.747  27.299  1.00  0.00           H  
ATOM   3747  C   PHE   237      32.556  47.501  31.070  1.00  0.00           C  
ATOM   3748  O   PHE   237      33.516  48.133  31.517  1.00  0.00           O  
ATOM   3749  N   SER   238      32.237  46.295  31.408  1.00  0.00           N  
ATOM   3750  H   SER   238      31.503  45.804  30.917  1.00  0.00           H  
ATOM   3751  CA  SER   238      33.009  45.560  32.397  1.00  0.00           C  
ATOM   3752  HA  SER   238      34.047  45.827  32.197  1.00  0.00           H  
ATOM   3753  CB  SER   238      32.808  45.873  33.867  1.00  0.00           C  
ATOM   3754  HB2 SER   238      33.486  45.365  34.553  1.00  0.00           H  
ATOM   3755  HB3 SER   238      32.913  46.939  34.066  1.00  0.00           H  
ATOM   3756  OG  SER   238      31.466  45.488  34.268  1.00  0.00           O  
ATOM   3757  HG  SER   238      31.398  45.530  35.225  1.00  0.00           H  
ATOM   3758  C   SER   238      32.920  43.969  32.221  1.00  0.00           C  
ATOM   3759  O   SER   238      32.101  43.492  31.481  1.00  0.00           O  
ATOM   3760  N   TYR   239      33.859  43.218  32.808  1.00  0.00           N  
ATOM   3761  H   TYR   239      34.592  43.670  33.336  1.00  0.00           H  
ATOM   3762  CA  TYR   239      33.857  41.741  32.633  1.00  0.00           C  
ATOM   3763  HA  TYR   239      32.838  41.358  32.685  1.00  0.00           H  
ATOM   3764  CB  TYR   239      34.293  41.249  31.259  1.00  0.00           C  
ATOM   3765  HB2 TYR   239      34.157  40.169  31.303  1.00  0.00           H  
ATOM   3766  HB3 TYR   239      33.587  41.692  30.558  1.00  0.00           H  
ATOM   3767  CG  TYR   239      35.701  41.539  30.749  1.00  0.00           C  
ATOM   3768  CD1 TYR   239      36.528  40.405  30.570  1.00  0.00           C  
ATOM   3769  HD1 TYR   239      36.244  39.468  31.025  1.00  0.00           H  
ATOM   3770  CE1 TYR   239      37.773  40.568  29.824  1.00  0.00           C  
ATOM   3771  HE1 TYR   239      38.388  39.704  29.615  1.00  0.00           H  
ATOM   3772  CZ  TYR   239      38.028  41.849  29.252  1.00  0.00           C  
ATOM   3773  OH  TYR   239      39.125  41.828  28.404  1.00  0.00           O  
ATOM   3774  HH  TYR   239      39.308  42.767  28.333  1.00  0.00           H  
ATOM   3775  CE2 TYR   239      37.170  43.004  29.468  1.00  0.00           C  
ATOM   3776  HE2 TYR   239      37.459  44.017  29.230  1.00  0.00           H  
ATOM   3777  CD2 TYR   239      36.001  42.799  30.290  1.00  0.00           C  
ATOM   3778  HD2 TYR   239      35.306  43.609  30.455  1.00  0.00           H  
ATOM   3779  C   TYR   239      34.669  41.076  33.739  1.00  0.00           C  
ATOM   3780  O   TYR   239      35.632  41.663  34.208  1.00  0.00           O  
ATOM   3781  N   ALA   240      34.412  39.820  34.080  1.00  0.00           N  
ATOM   3782  H   ALA   240      33.523  39.434  33.796  1.00  0.00           H  
ATOM   3783  CA  ALA   240      35.145  39.127  35.137  1.00  0.00           C  
ATOM   3784  HA  ALA   240      36.175  39.475  35.064  1.00  0.00           H  
ATOM   3785  CB  ALA   240      34.451  39.473  36.469  1.00  0.00           C  
ATOM   3786  HB1 ALA   240      34.627  40.520  36.718  1.00  0.00           H  
ATOM   3787  HB2 ALA   240      33.393  39.258  36.322  1.00  0.00           H  
ATOM   3788  HB3 ALA   240      34.841  38.922  37.326  1.00  0.00           H  
ATOM   3789  C   ALA   240      35.099  37.535  34.969  1.00  0.00           C  
ATOM   3790  O   ALA   240      34.077  36.976  34.533  1.00  0.00           O  
ATOM   3791  N   LEU   241      36.197  36.917  35.264  1.00  0.00           N  
ATOM   3792  H   LEU   241      36.966  37.508  35.547  1.00  0.00           H  
ATOM   3793  CA  LEU   241      36.274  35.480  35.398  1.00  0.00           C  
ATOM   3794  HA  LEU   241      35.479  35.033  34.800  1.00  0.00           H  
ATOM   3795  CB  LEU   241      37.672  34.914  34.952  1.00  0.00           C  
ATOM   3796  HB2 LEU   241      37.968  35.293  33.975  1.00  0.00           H  
ATOM   3797  HB3 LEU   241      38.411  35.255  35.677  1.00  0.00           H  
ATOM   3798  CG  LEU   241      37.784  33.366  34.816  1.00  0.00           C  
ATOM   3799  HG  LEU   241      37.406  32.946  35.748  1.00  0.00           H  
ATOM   3800  CD1 LEU   241      37.023  32.788  33.612  1.00  0.00           C  
ATOM   3801 HD11 LEU   241      37.562  33.090  32.713  1.00  0.00           H  
ATOM   3802 HD12 LEU   241      37.119  31.706  33.696  1.00  0.00           H  
ATOM   3803 HD13 LEU   241      36.005  33.175  33.660  1.00  0.00           H  
ATOM   3804  CD2 LEU   241      39.239  32.916  34.760  1.00  0.00           C  
ATOM   3805 HD21 LEU   241      39.707  33.242  33.831  1.00  0.00           H  
ATOM   3806 HD22 LEU   241      39.735  33.289  35.656  1.00  0.00           H  
ATOM   3807 HD23 LEU   241      39.226  31.830  34.848  1.00  0.00           H  
ATOM   3808  C   LEU   241      35.913  35.009  36.890  1.00  0.00           C  
ATOM   3809  O   LEU   241      36.571  35.455  37.824  1.00  0.00           O  
ATOM   3810  N   PHE   242      34.867  34.232  36.939  1.00  0.00           N  
ATOM   3811  H   PHE   242      34.325  34.005  36.117  1.00  0.00           H  
ATOM   3812  CA  PHE   242      34.459  33.586  38.140  1.00  0.00           C  
ATOM   3813  HA  PHE   242      34.906  34.172  38.943  1.00  0.00           H  
ATOM   3814  CB  PHE   242      32.964  33.485  38.181  1.00  0.00           C  
ATOM   3815  HB2 PHE   242      32.583  33.064  37.251  1.00  0.00           H  
ATOM   3816  HB3 PHE   242      32.602  32.943  39.055  1.00  0.00           H  
ATOM   3817  CG  PHE   242      32.266  34.872  38.254  1.00  0.00           C  
ATOM   3818  CD1 PHE   242      32.115  35.467  39.489  1.00  0.00           C  
ATOM   3819  HD1 PHE   242      32.406  34.903  40.364  1.00  0.00           H  
ATOM   3820  CE1 PHE   242      31.789  36.848  39.536  1.00  0.00           C  
ATOM   3821  HE1 PHE   242      31.821  37.369  40.482  1.00  0.00           H  
ATOM   3822  CZ  PHE   242      31.450  37.602  38.419  1.00  0.00           C  
ATOM   3823  HZ  PHE   242      31.224  38.658  38.448  1.00  0.00           H  
ATOM   3824  CE2 PHE   242      31.577  36.963  37.174  1.00  0.00           C  
ATOM   3825  HE2 PHE   242      31.447  37.503  36.248  1.00  0.00           H  
ATOM   3826  CD2 PHE   242      31.900  35.607  37.078  1.00  0.00           C  
ATOM   3827  HD2 PHE   242      32.090  35.179  36.105  1.00  0.00           H  
ATOM   3828  C   PHE   242      35.109  32.177  38.218  1.00  0.00           C  
ATOM   3829  O   PHE   242      35.303  31.540  37.126  1.00  0.00           O  
ATOM   3830  N   VAL   243      35.325  31.622  39.369  1.00  0.00           N  
ATOM   3831  H   VAL   243      35.022  32.202  40.139  1.00  0.00           H  
ATOM   3832  CA  VAL   243      36.152  30.478  39.680  1.00  0.00           C  
ATOM   3833  HA  VAL   243      36.230  29.840  38.800  1.00  0.00           H  
ATOM   3834  CB  VAL   243      37.641  30.818  40.064  1.00  0.00           C  
ATOM   3835  HB  VAL   243      37.583  31.542  40.876  1.00  0.00           H  
ATOM   3836  CG1 VAL   243      38.437  29.519  40.518  1.00  0.00           C  
ATOM   3837 HG11 VAL   243      38.384  28.739  39.759  1.00  0.00           H  
ATOM   3838 HG12 VAL   243      39.480  29.789  40.683  1.00  0.00           H  
ATOM   3839 HG13 VAL   243      37.948  29.084  41.390  1.00  0.00           H  
ATOM   3840  CG2 VAL   243      38.349  31.491  38.869  1.00  0.00           C  
ATOM   3841 HG21 VAL   243      37.712  32.369  38.754  1.00  0.00           H  
ATOM   3842 HG22 VAL   243      39.381  31.758  39.097  1.00  0.00           H  
ATOM   3843 HG23 VAL   243      38.236  30.865  37.983  1.00  0.00           H  
ATOM   3844  C   VAL   243      35.419  29.694  40.727  1.00  0.00           C  
ATOM   3845  O   VAL   243      35.592  30.016  41.875  1.00  0.00           O  
ATOM   3846  N   ASP   244      34.565  28.802  40.308  1.00  0.00           N  
ATOM   3847  H   ASP   244      34.509  28.625  39.315  1.00  0.00           H  
ATOM   3848  CA  ASP   244      33.617  28.129  41.198  1.00  0.00           C  
ATOM   3849  HA  ASP   244      33.699  28.480  42.227  1.00  0.00           H  
ATOM   3850  CB  ASP   244      32.191  28.379  40.730  1.00  0.00           C  
ATOM   3851  HB2 ASP   244      31.986  28.066  39.706  1.00  0.00           H  
ATOM   3852  HB3 ASP   244      31.485  27.833  41.356  1.00  0.00           H  
ATOM   3853  CG  ASP   244      31.737  29.839  40.821  1.00  0.00           C  
ATOM   3854  OD1 ASP   244      30.885  30.073  41.687  1.00  0.00           O  
ATOM   3855  OD2 ASP   244      32.124  30.680  39.969  1.00  0.00           O  
ATOM   3856  C   ASP   244      33.961  26.579  41.166  1.00  0.00           C  
ATOM   3857  O   ASP   244      34.736  26.060  40.325  1.00  0.00           O  
ATOM   3858  N   SER   245      33.463  25.804  42.134  1.00  0.00           N  
ATOM   3859  H   SER   245      32.775  26.163  42.780  1.00  0.00           H  
ATOM   3860  CA  SER   245      33.619  24.357  42.192  1.00  0.00           C  
ATOM   3861  HA  SER   245      34.698  24.292  42.049  1.00  0.00           H  
ATOM   3862  CB  SER   245      33.214  23.933  43.588  1.00  0.00           C  
ATOM   3863  HB2 SER   245      33.066  22.859  43.698  1.00  0.00           H  
ATOM   3864  HB3 SER   245      34.077  24.275  44.160  1.00  0.00           H  
ATOM   3865  OG  SER   245      32.053  24.619  44.043  1.00  0.00           O  
ATOM   3866  HG  SER   245      31.335  23.985  43.989  1.00  0.00           H  
ATOM   3867  C   SER   245      32.856  23.622  41.076  1.00  0.00           C  
ATOM   3868  O   SER   245      32.114  24.215  40.343  1.00  0.00           O  
ATOM   3869  N   SER   246      33.163  22.320  40.923  1.00  0.00           N  
ATOM   3870  H   SER   246      33.812  21.899  41.571  1.00  0.00           H  
ATOM   3871  CA  SER   246      32.563  21.430  39.932  1.00  0.00           C  
ATOM   3872  HA  SER   246      32.917  21.785  38.964  1.00  0.00           H  
ATOM   3873  CB  SER   246      33.063  20.003  40.143  1.00  0.00           C  
ATOM   3874  HB2 SER   246      34.149  20.082  40.090  1.00  0.00           H  
ATOM   3875  HB3 SER   246      32.635  19.523  41.023  1.00  0.00           H  
ATOM   3876  OG  SER   246      32.691  19.091  39.179  1.00  0.00           O  
ATOM   3877  HG  SER   246      33.066  19.309  38.323  1.00  0.00           H  
ATOM   3878  C   SER   246      31.047  21.475  39.914  1.00  0.00           C  
ATOM   3879  O   SER   246      30.424  21.571  40.956  1.00  0.00           O  
ATOM   3880  N   LEU   247      30.444  21.481  38.671  1.00  0.00           N  
ATOM   3881  H   LEU   247      31.071  21.676  37.904  1.00  0.00           H  
ATOM   3882  CA  LEU   247      29.022  21.331  38.269  1.00  0.00           C  
ATOM   3883  HA  LEU   247      28.462  21.893  39.017  1.00  0.00           H  
ATOM   3884  CB  LEU   247      28.944  22.014  36.892  1.00  0.00           C  
ATOM   3885  HB2 LEU   247      29.255  23.053  36.996  1.00  0.00           H  
ATOM   3886  HB3 LEU   247      29.671  21.560  36.217  1.00  0.00           H  
ATOM   3887  CG  LEU   247      27.556  21.993  36.156  1.00  0.00           C  
ATOM   3888  HG  LEU   247      27.242  20.969  35.957  1.00  0.00           H  
ATOM   3889  CD1 LEU   247      26.407  22.697  36.953  1.00  0.00           C  
ATOM   3890 HD11 LEU   247      26.464  22.320  37.975  1.00  0.00           H  
ATOM   3891 HD12 LEU   247      26.462  23.783  36.886  1.00  0.00           H  
ATOM   3892 HD13 LEU   247      25.460  22.315  36.573  1.00  0.00           H  
ATOM   3893  CD2 LEU   247      27.752  22.784  34.901  1.00  0.00           C  
ATOM   3894 HD21 LEU   247      27.847  23.846  35.124  1.00  0.00           H  
ATOM   3895 HD22 LEU   247      28.550  22.404  34.262  1.00  0.00           H  
ATOM   3896 HD23 LEU   247      26.796  22.645  34.395  1.00  0.00           H  
ATOM   3897  C   LEU   247      28.477  19.911  38.240  1.00  0.00           C  
ATOM   3898  O   LEU   247      27.274  19.690  38.175  1.00  0.00           O  
ATOM   3899  N   ASP   248      29.318  18.907  38.291  1.00  0.00           N  
ATOM   3900  H   ASP   248      30.311  19.057  38.401  1.00  0.00           H  
ATOM   3901  CA  ASP   248      28.988  17.517  38.384  1.00  0.00           C  
ATOM   3902  HA  ASP   248      28.015  17.259  37.966  1.00  0.00           H  
ATOM   3903  CB  ASP   248      30.013  16.646  37.671  1.00  0.00           C  
ATOM   3904  HB2 ASP   248      30.002  17.154  36.707  1.00  0.00           H  
ATOM   3905  HB3 ASP   248      30.905  16.735  38.290  1.00  0.00           H  
ATOM   3906  CG  ASP   248      29.677  15.220  37.449  1.00  0.00           C  
ATOM   3907  OD1 ASP   248      28.666  14.645  37.947  1.00  0.00           O  
ATOM   3908  OD2 ASP   248      30.565  14.610  36.828  1.00  0.00           O  
ATOM   3909  C   ASP   248      28.697  17.034  39.822  1.00  0.00           C  
ATOM   3910  O   ASP   248      29.592  17.079  40.728  1.00  0.00           O  
ATOM   3911  N   PRO   249      27.435  16.675  40.143  1.00  0.00           N  
ATOM   3912  CD  PRO   249      26.231  16.661  39.286  1.00  0.00           C  
ATOM   3913  HD2 PRO   249      26.322  16.286  38.267  1.00  0.00           H  
ATOM   3914  HD3 PRO   249      25.800  17.658  39.195  1.00  0.00           H  
ATOM   3915  CG  PRO   249      25.228  15.882  40.057  1.00  0.00           C  
ATOM   3916  HG2 PRO   249      25.347  14.831  39.794  1.00  0.00           H  
ATOM   3917  HG3 PRO   249      24.215  16.186  39.795  1.00  0.00           H  
ATOM   3918  CB  PRO   249      25.502  16.246  41.503  1.00  0.00           C  
ATOM   3919  HB2 PRO   249      25.010  15.571  42.204  1.00  0.00           H  
ATOM   3920  HB3 PRO   249      25.135  17.210  41.854  1.00  0.00           H  
ATOM   3921  CA  PRO   249      27.020  16.281  41.546  1.00  0.00           C  
ATOM   3922  HA  PRO   249      27.299  17.079  42.234  1.00  0.00           H  
ATOM   3923  C   PRO   249      27.657  14.977  42.076  1.00  0.00           C  
ATOM   3924  O   PRO   249      27.579  14.650  43.291  1.00  0.00           O  
ATOM   3925  N   ARG   250      28.385  14.244  41.179  1.00  0.00           N  
ATOM   3926  H   ARG   250      28.583  14.667  40.283  1.00  0.00           H  
ATOM   3927  CA  ARG   250      29.230  13.074  41.519  1.00  0.00           C  
ATOM   3928  HA  ARG   250      28.703  12.381  42.175  1.00  0.00           H  
ATOM   3929  CB  ARG   250      29.475  12.281  40.213  1.00  0.00           C  
ATOM   3930  HB2 ARG   250      29.941  12.918  39.461  1.00  0.00           H  
ATOM   3931  HB3 ARG   250      30.112  11.429  40.446  1.00  0.00           H  
ATOM   3932  CG  ARG   250      28.180  11.841  39.556  1.00  0.00           C  
ATOM   3933  HG2 ARG   250      27.789  11.061  40.209  1.00  0.00           H  
ATOM   3934  HG3 ARG   250      27.448  12.642  39.461  1.00  0.00           H  
ATOM   3935  CD  ARG   250      28.283  11.356  38.084  1.00  0.00           C  
ATOM   3936  HD2 ARG   250      28.780  12.184  37.578  1.00  0.00           H  
ATOM   3937  HD3 ARG   250      29.007  10.543  38.028  1.00  0.00           H  
ATOM   3938  NE  ARG   250      26.968  11.057  37.443  1.00  0.00           N  
ATOM   3939  HE  ARG   250      26.587  10.122  37.439  1.00  0.00           H  
ATOM   3940  CZ  ARG   250      26.202  11.970  36.892  1.00  0.00           C  
ATOM   3941  NH1 ARG   250      26.485  13.271  36.972  1.00  0.00           N  
ATOM   3942 HH11 ARG   250      27.293  13.591  37.486  1.00  0.00           H  
ATOM   3943 HH12 ARG   250      25.862  13.966  36.586  1.00  0.00           H  
ATOM   3944  NH2 ARG   250      25.144  11.616  36.302  1.00  0.00           N  
ATOM   3945 HH21 ARG   250      24.803  10.681  36.136  1.00  0.00           H  
ATOM   3946 HH22 ARG   250      24.631  12.323  35.795  1.00  0.00           H  
ATOM   3947  C   ARG   250      30.552  13.554  42.196  1.00  0.00           C  
ATOM   3948  O   ARG   250      31.102  12.982  43.161  1.00  0.00           O  
ATOM   3949  N   THR   251      31.132  14.664  41.590  1.00  0.00           N  
ATOM   3950  H   THR   251      30.662  15.017  40.769  1.00  0.00           H  
ATOM   3951  CA  THR   251      32.399  15.357  41.939  1.00  0.00           C  
ATOM   3952  HA  THR   251      33.139  14.595  42.182  1.00  0.00           H  
ATOM   3953  CB  THR   251      32.829  16.269  40.739  1.00  0.00           C  
ATOM   3954  HB  THR   251      32.079  17.051  40.614  1.00  0.00           H  
ATOM   3955  CG2 THR   251      34.167  16.856  41.108  1.00  0.00           C  
ATOM   3956 HG21 THR   251      34.683  17.227  40.223  1.00  0.00           H  
ATOM   3957 HG22 THR   251      34.023  17.711  41.769  1.00  0.00           H  
ATOM   3958 HG23 THR   251      34.749  16.052  41.561  1.00  0.00           H  
ATOM   3959  OG1 THR   251      32.946  15.452  39.575  1.00  0.00           O  
ATOM   3960  HG1 THR   251      32.772  16.006  38.811  1.00  0.00           H  
ATOM   3961  C   THR   251      32.316  16.292  43.151  1.00  0.00           C  
ATOM   3962  O   THR   251      33.156  16.252  44.066  1.00  0.00           O  
ATOM   3963  N   CYS   252      31.270  17.113  43.151  1.00  0.00           N  
ATOM   3964  H   CYS   252      30.568  17.008  42.432  1.00  0.00           H  
ATOM   3965  CA  CYS   252      30.863  18.052  44.232  1.00  0.00           C  
ATOM   3966  HA  CYS   252      31.194  17.680  45.201  1.00  0.00           H  
ATOM   3967  CB  CYS   252      31.839  19.260  44.052  1.00  0.00           C  
ATOM   3968  HB2 CYS   252      32.843  18.837  44.059  1.00  0.00           H  
ATOM   3969  HB3 CYS   252      31.718  19.726  43.073  1.00  0.00           H  
ATOM   3970  SG  CYS   252      31.505  20.352  45.410  1.00  0.00           S  
ATOM   3971  HG  CYS   252      30.776  21.358  44.917  1.00  0.00           H  
ATOM   3972  C   CYS   252      29.374  18.570  44.284  1.00  0.00           C  
ATOM   3973  O   CYS   252      28.963  19.547  43.562  1.00  0.00           O  
ATOM   3974  N   PRO   253      28.548  17.939  45.062  1.00  0.00           N  
ATOM   3975  CD  PRO   253      28.721  16.764  45.918  1.00  0.00           C  
ATOM   3976  HD2 PRO   253      29.588  16.726  46.577  1.00  0.00           H  
ATOM   3977  HD3 PRO   253      28.767  15.957  45.186  1.00  0.00           H  
ATOM   3978  CG  PRO   253      27.537  16.745  46.773  1.00  0.00           C  
ATOM   3979  HG2 PRO   253      27.653  17.526  47.524  1.00  0.00           H  
ATOM   3980  HG3 PRO   253      27.345  15.713  47.065  1.00  0.00           H  
ATOM   3981  CB  PRO   253      26.412  17.185  45.839  1.00  0.00           C  
ATOM   3982  HB2 PRO   253      25.568  17.612  46.382  1.00  0.00           H  
ATOM   3983  HB3 PRO   253      26.164  16.373  45.156  1.00  0.00           H  
ATOM   3984  CA  PRO   253      27.084  18.340  44.994  1.00  0.00           C  
ATOM   3985  HA  PRO   253      26.666  18.231  43.993  1.00  0.00           H  
ATOM   3986  C   PRO   253      26.744  19.739  45.622  1.00  0.00           C  
ATOM   3987  O   PRO   253      25.612  20.125  45.580  1.00  0.00           O  
ATOM   3988  N   GLY   254      27.752  20.491  46.162  1.00  0.00           N  
ATOM   3989  H   GLY   254      28.727  20.414  45.908  1.00  0.00           H  
ATOM   3990  CA  GLY   254      27.525  21.565  47.126  1.00  0.00           C  
ATOM   3991  HA2 GLY   254      26.598  22.042  46.809  1.00  0.00           H  
ATOM   3992  HA3 GLY   254      27.460  21.240  48.164  1.00  0.00           H  
ATOM   3993  C   GLY   254      28.679  22.626  47.284  1.00  0.00           C  
ATOM   3994  O   GLY   254      29.740  22.510  46.778  1.00  0.00           O  
ATOM   3995  N   LEU   255      28.423  23.645  48.152  1.00  0.00           N  
ATOM   3996  H   LEU   255      27.525  23.611  48.613  1.00  0.00           H  
ATOM   3997  CA  LEU   255      29.531  24.408  48.752  1.00  0.00           C  
ATOM   3998  HA  LEU   255      30.553  24.255  48.406  1.00  0.00           H  
ATOM   3999  CB  LEU   255      29.241  25.938  48.685  1.00  0.00           C  
ATOM   4000  HB2 LEU   255      28.326  26.111  49.253  1.00  0.00           H  
ATOM   4001  HB3 LEU   255      30.040  26.468  49.204  1.00  0.00           H  
ATOM   4002  CG  LEU   255      29.118  26.475  47.227  1.00  0.00           C  
ATOM   4003  HG  LEU   255      28.288  25.909  46.805  1.00  0.00           H  
ATOM   4004  CD1 LEU   255      28.923  27.969  47.138  1.00  0.00           C  
ATOM   4005 HD11 LEU   255      29.691  28.615  47.565  1.00  0.00           H  
ATOM   4006 HD12 LEU   255      28.863  28.275  46.094  1.00  0.00           H  
ATOM   4007 HD13 LEU   255      28.028  28.175  47.724  1.00  0.00           H  
ATOM   4008  CD2 LEU   255      30.383  26.179  46.402  1.00  0.00           C  
ATOM   4009 HD21 LEU   255      31.262  26.541  46.937  1.00  0.00           H  
ATOM   4010 HD22 LEU   255      30.413  25.151  46.041  1.00  0.00           H  
ATOM   4011 HD23 LEU   255      30.455  26.772  45.491  1.00  0.00           H  
ATOM   4012  C   LEU   255      29.743  23.941  50.180  1.00  0.00           C  
ATOM   4013  O   LEU   255      28.822  23.700  50.910  1.00  0.00           O  
ATOM   4014  N   PHE   256      30.993  23.649  50.573  1.00  0.00           N  
ATOM   4015  H   PHE   256      31.659  23.853  49.841  1.00  0.00           H  
ATOM   4016  CA  PHE   256      31.327  22.873  51.787  1.00  0.00           C  
ATOM   4017  HA  PHE   256      30.382  22.634  52.276  1.00  0.00           H  
ATOM   4018  CB  PHE   256      32.027  21.546  51.396  1.00  0.00           C  
ATOM   4019  HB2 PHE   256      32.953  21.715  50.847  1.00  0.00           H  
ATOM   4020  HB3 PHE   256      32.458  21.177  52.327  1.00  0.00           H  
ATOM   4021  CG  PHE   256      31.267  20.410  50.728  1.00  0.00           C  
ATOM   4022  CD1 PHE   256      31.046  19.222  51.374  1.00  0.00           C  
ATOM   4023  HD1 PHE   256      31.480  19.146  52.360  1.00  0.00           H  
ATOM   4024  CE1 PHE   256      30.269  18.213  50.826  1.00  0.00           C  
ATOM   4025  HE1 PHE   256      30.085  17.300  51.374  1.00  0.00           H  
ATOM   4026  CZ  PHE   256      29.710  18.419  49.552  1.00  0.00           C  
ATOM   4027  HZ  PHE   256      29.108  17.650  49.089  1.00  0.00           H  
ATOM   4028  CE2 PHE   256      30.132  19.505  48.787  1.00  0.00           C  
ATOM   4029  HE2 PHE   256      29.791  19.573  47.765  1.00  0.00           H  
ATOM   4030  CD2 PHE   256      30.797  20.562  49.407  1.00  0.00           C  
ATOM   4031  HD2 PHE   256      31.092  21.455  48.877  1.00  0.00           H  
ATOM   4032  C   PHE   256      32.229  23.737  52.789  1.00  0.00           C  
ATOM   4033  O   PHE   256      33.119  24.442  52.309  1.00  0.00           O  
ATOM   4034  N   ARG   257      32.014  23.599  54.153  1.00  0.00           N  
ATOM   4035  H   ARG   257      31.326  22.891  54.366  1.00  0.00           H  
ATOM   4036  CA  ARG   257      32.816  24.136  55.256  1.00  0.00           C  
ATOM   4037  HA  ARG   257      33.263  25.070  54.917  1.00  0.00           H  
ATOM   4038  CB  ARG   257      31.827  24.537  56.396  1.00  0.00           C  
ATOM   4039  HB2 ARG   257      31.105  25.179  55.891  1.00  0.00           H  
ATOM   4040  HB3 ARG   257      31.394  23.645  56.849  1.00  0.00           H  
ATOM   4041  CG  ARG   257      32.396  25.359  57.525  1.00  0.00           C  
ATOM   4042  HG2 ARG   257      32.576  24.632  58.317  1.00  0.00           H  
ATOM   4043  HG3 ARG   257      33.324  25.842  57.219  1.00  0.00           H  
ATOM   4044  CD  ARG   257      31.396  26.397  57.993  1.00  0.00           C  
ATOM   4045  HD2 ARG   257      31.607  27.029  58.856  1.00  0.00           H  
ATOM   4046  HD3 ARG   257      31.132  27.177  57.278  1.00  0.00           H  
ATOM   4047  NE  ARG   257      30.116  25.698  58.261  1.00  0.00           N  
ATOM   4048  HE  ARG   257      29.423  25.871  57.547  1.00  0.00           H  
ATOM   4049  CZ  ARG   257      29.834  24.754  59.199  1.00  0.00           C  
ATOM   4050  NH1 ARG   257      30.574  24.527  60.242  1.00  0.00           N  
ATOM   4051 HH11 ARG   257      31.450  24.987  60.446  1.00  0.00           H  
ATOM   4052 HH12 ARG   257      30.308  23.778  60.865  1.00  0.00           H  
ATOM   4053  NH2 ARG   257      28.671  24.043  59.122  1.00  0.00           N  
ATOM   4054 HH21 ARG   257      28.034  24.248  58.365  1.00  0.00           H  
ATOM   4055 HH22 ARG   257      28.460  23.322  59.797  1.00  0.00           H  
ATOM   4056  C   ARG   257      33.923  23.159  55.758  1.00  0.00           C  
ATOM   4057  O   ARG   257      33.738  21.926  55.801  1.00  0.00           O  
ATOM   4058  N   TYR   258      35.062  23.731  56.112  1.00  0.00           N  
ATOM   4059  H   TYR   258      35.140  24.729  55.981  1.00  0.00           H  
ATOM   4060  CA  TYR   258      36.156  22.909  56.752  1.00  0.00           C  
ATOM   4061  HA  TYR   258      36.073  21.848  56.517  1.00  0.00           H  
ATOM   4062  CB  TYR   258      37.481  23.282  56.097  1.00  0.00           C  
ATOM   4063  HB2 TYR   258      37.341  22.981  55.059  1.00  0.00           H  
ATOM   4064  HB3 TYR   258      37.536  24.368  56.171  1.00  0.00           H  
ATOM   4065  CG  TYR   258      38.784  22.796  56.673  1.00  0.00           C  
ATOM   4066  CD1 TYR   258      39.122  21.417  56.505  1.00  0.00           C  
ATOM   4067  HD1 TYR   258      38.480  20.754  55.944  1.00  0.00           H  
ATOM   4068  CE1 TYR   258      40.144  20.914  57.261  1.00  0.00           C  
ATOM   4069  HE1 TYR   258      40.369  19.858  57.296  1.00  0.00           H  
ATOM   4070  CZ  TYR   258      41.032  21.770  57.927  1.00  0.00           C  
ATOM   4071  OH  TYR   258      42.095  21.198  58.588  1.00  0.00           O  
ATOM   4072  HH  TYR   258      42.869  21.762  58.515  1.00  0.00           H  
ATOM   4073  CE2 TYR   258      40.742  23.139  58.085  1.00  0.00           C  
ATOM   4074  HE2 TYR   258      41.378  23.821  58.629  1.00  0.00           H  
ATOM   4075  CD2 TYR   258      39.568  23.681  57.470  1.00  0.00           C  
ATOM   4076  HD2 TYR   258      39.294  24.724  57.419  1.00  0.00           H  
ATOM   4077  C   TYR   258      36.177  23.042  58.234  1.00  0.00           C  
ATOM   4078  O   TYR   258      35.942  24.156  58.770  1.00  0.00           O  
ATOM   4079  N   LEU   259      36.653  21.943  58.902  1.00  0.00           N  
ATOM   4080  H   LEU   259      36.655  21.137  58.294  1.00  0.00           H  
ATOM   4081  CA  LEU   259      37.033  21.755  60.267  1.00  0.00           C  
ATOM   4082  HA  LEU   259      37.368  22.720  60.647  1.00  0.00           H  
ATOM   4083  CB  LEU   259      35.861  21.177  61.110  1.00  0.00           C  
ATOM   4084  HB2 LEU   259      35.495  20.224  60.729  1.00  0.00           H  
ATOM   4085  HB3 LEU   259      36.312  20.906  62.065  1.00  0.00           H  
ATOM   4086  CG  LEU   259      34.622  22.127  61.355  1.00  0.00           C  
ATOM   4087  HG  LEU   259      34.212  22.368  60.374  1.00  0.00           H  
ATOM   4088  CD1 LEU   259      33.501  21.443  62.166  1.00  0.00           C  
ATOM   4089 HD11 LEU   259      32.915  20.801  61.509  1.00  0.00           H  
ATOM   4090 HD12 LEU   259      33.971  20.887  62.978  1.00  0.00           H  
ATOM   4091 HD13 LEU   259      32.762  22.187  62.462  1.00  0.00           H  
ATOM   4092  CD2 LEU   259      35.080  23.302  62.190  1.00  0.00           C  
ATOM   4093 HD21 LEU   259      34.186  23.881  62.425  1.00  0.00           H  
ATOM   4094 HD22 LEU   259      35.795  23.006  62.958  1.00  0.00           H  
ATOM   4095 HD23 LEU   259      35.732  23.879  61.536  1.00  0.00           H  
ATOM   4096  C   LEU   259      38.308  20.801  60.274  1.00  0.00           C  
ATOM   4097  O   LEU   259      38.355  19.774  59.608  1.00  0.00           O  
ATOM   4098  N   PRO   260      39.203  21.084  61.262  1.00  0.00           N  
ATOM   4099  CD  PRO   260      39.354  22.382  61.846  1.00  0.00           C  
ATOM   4100  HD2 PRO   260      38.551  22.504  62.572  1.00  0.00           H  
ATOM   4101  HD3 PRO   260      39.352  23.102  61.027  1.00  0.00           H  
ATOM   4102  CG  PRO   260      40.716  22.438  62.505  1.00  0.00           C  
ATOM   4103  HG2 PRO   260      40.683  23.038  63.414  1.00  0.00           H  
ATOM   4104  HG3 PRO   260      41.446  22.788  61.775  1.00  0.00           H  
ATOM   4105  CB  PRO   260      40.870  20.989  62.890  1.00  0.00           C  
ATOM   4106  HB2 PRO   260      40.322  20.882  63.826  1.00  0.00           H  
ATOM   4107  HB3 PRO   260      41.909  20.680  63.006  1.00  0.00           H  
ATOM   4108  CA  PRO   260      40.239  20.223  61.738  1.00  0.00           C  
ATOM   4109  HA  PRO   260      41.052  20.063  61.030  1.00  0.00           H  
ATOM   4110  C   PRO   260      39.685  18.889  62.231  1.00  0.00           C  
ATOM   4111  O   PRO   260      38.827  18.784  63.116  1.00  0.00           O  
ATOM   4112  N   GLY   261      40.227  17.836  61.684  1.00  0.00           N  
ATOM   4113  H   GLY   261      40.849  18.045  60.916  1.00  0.00           H  
ATOM   4114  CA  GLY   261      39.909  16.478  62.103  1.00  0.00           C  
ATOM   4115  HA2 GLY   261      40.740  15.776  62.031  1.00  0.00           H  
ATOM   4116  HA3 GLY   261      39.468  16.553  63.097  1.00  0.00           H  
ATOM   4117  C   GLY   261      38.739  15.851  61.278  1.00  0.00           C  
ATOM   4118  O   GLY   261      38.804  14.674  60.831  1.00  0.00           O  
ATOM   4119  N   HIE   262      37.627  16.526  61.123  1.00  0.00           N  
ATOM   4120  H   HIE   262      37.602  17.364  61.686  1.00  0.00           H  
ATOM   4121  CA  HIE   262      36.416  16.041  60.404  1.00  0.00           C  
ATOM   4122  HA  HIE   262      36.270  14.988  60.648  1.00  0.00           H  
ATOM   4123  CB  HIE   262      35.146  16.725  60.973  1.00  0.00           C  
ATOM   4124  HB2 HIE   262      35.057  16.517  62.039  1.00  0.00           H  
ATOM   4125  HB3 HIE   262      35.136  17.799  60.787  1.00  0.00           H  
ATOM   4126  CG  HIE   262      33.837  16.228  60.438  1.00  0.00           C  
ATOM   4127  ND1 HIE   262      33.549  14.902  60.194  1.00  0.00           N  
ATOM   4128  CE1 HIE   262      32.263  14.823  59.913  1.00  0.00           C  
ATOM   4129  HE1 HIE   262      31.759  13.954  59.515  1.00  0.00           H  
ATOM   4130  NE2 HIE   262      31.740  16.057  59.821  1.00  0.00           N  
ATOM   4131  HE2 HIE   262      30.818  16.257  59.459  1.00  0.00           H  
ATOM   4132  CD2 HIE   262      32.732  16.945  60.147  1.00  0.00           C  
ATOM   4133  HD2 HIE   262      32.613  18.016  60.216  1.00  0.00           H  
ATOM   4134  C   HIE   262      36.453  16.267  58.873  1.00  0.00           C  
ATOM   4135  O   HIE   262      35.741  15.602  58.068  1.00  0.00           O  
ATOM   4136  N   GLY   263      37.363  17.141  58.425  1.00  0.00           N  
ATOM   4137  H   GLY   263      37.876  17.685  59.104  1.00  0.00           H  
ATOM   4138  CA  GLY   263      37.509  17.588  57.091  1.00  0.00           C  
ATOM   4139  HA2 GLY   263      38.469  18.073  56.917  1.00  0.00           H  
ATOM   4140  HA3 GLY   263      37.643  16.727  56.437  1.00  0.00           H  
ATOM   4141  C   GLY   263      36.404  18.520  56.691  1.00  0.00           C  
ATOM   4142  O   GLY   263      36.363  19.665  57.083  1.00  0.00           O  
ATOM   4143  N   LEU   264      35.483  18.045  55.856  1.00  0.00           N  
ATOM   4144  H   LEU   264      35.525  17.075  55.576  1.00  0.00           H  
ATOM   4145  CA  LEU   264      34.355  18.792  55.209  1.00  0.00           C  
ATOM   4146  HA  LEU   264      34.557  19.799  55.574  1.00  0.00           H  
ATOM   4147  CB  LEU   264      34.480  18.855  53.655  1.00  0.00           C  
ATOM   4148  HB2 LEU   264      34.275  17.836  53.326  1.00  0.00           H  
ATOM   4149  HB3 LEU   264      33.801  19.616  53.273  1.00  0.00           H  
ATOM   4150  CG  LEU   264      35.795  19.263  53.097  1.00  0.00           C  
ATOM   4151  HG  LEU   264      36.557  18.607  53.520  1.00  0.00           H  
ATOM   4152  CD1 LEU   264      35.819  19.199  51.626  1.00  0.00           C  
ATOM   4153 HD11 LEU   264      35.454  18.178  51.510  1.00  0.00           H  
ATOM   4154 HD12 LEU   264      35.185  19.983  51.211  1.00  0.00           H  
ATOM   4155 HD13 LEU   264      36.803  19.375  51.192  1.00  0.00           H  
ATOM   4156  CD2 LEU   264      36.116  20.743  53.415  1.00  0.00           C  
ATOM   4157 HD21 LEU   264      35.333  21.407  53.048  1.00  0.00           H  
ATOM   4158 HD22 LEU   264      36.249  20.785  54.496  1.00  0.00           H  
ATOM   4159 HD23 LEU   264      36.998  21.158  52.926  1.00  0.00           H  
ATOM   4160  C   LEU   264      32.977  18.433  55.697  1.00  0.00           C  
ATOM   4161  O   LEU   264      32.693  17.230  55.956  1.00  0.00           O  
ATOM   4162  N   VAL   265      32.098  19.450  55.669  1.00  0.00           N  
ATOM   4163  H   VAL   265      32.524  20.363  55.747  1.00  0.00           H  
ATOM   4164  CA  VAL   265      30.594  19.280  55.706  1.00  0.00           C  
ATOM   4165  HA  VAL   265      30.364  18.224  55.567  1.00  0.00           H  
ATOM   4166  CB  VAL   265      30.059  19.639  57.059  1.00  0.00           C  
ATOM   4167  HB  VAL   265      28.987  19.459  56.980  1.00  0.00           H  
ATOM   4168  CG1 VAL   265      30.614  18.706  58.234  1.00  0.00           C  
ATOM   4169 HG11 VAL   265      31.668  18.942  58.387  1.00  0.00           H  
ATOM   4170 HG12 VAL   265      30.089  18.777  59.187  1.00  0.00           H  
ATOM   4171 HG13 VAL   265      30.440  17.669  57.948  1.00  0.00           H  
ATOM   4172  CG2 VAL   265      30.299  21.077  57.599  1.00  0.00           C  
ATOM   4173 HG21 VAL   265      31.376  21.240  57.556  1.00  0.00           H  
ATOM   4174 HG22 VAL   265      29.845  21.761  56.882  1.00  0.00           H  
ATOM   4175 HG23 VAL   265      29.885  21.334  58.574  1.00  0.00           H  
ATOM   4176  C   VAL   265      29.955  20.171  54.692  1.00  0.00           C  
ATOM   4177  O   VAL   265      30.455  21.201  54.270  1.00  0.00           O  
ATOM   4178  N   LEU   266      28.807  19.703  54.113  1.00  0.00           N  
ATOM   4179  H   LEU   266      28.478  18.841  54.524  1.00  0.00           H  
ATOM   4180  CA  LEU   266      27.983  20.376  53.144  1.00  0.00           C  
ATOM   4181  HA  LEU   266      28.608  20.848  52.386  1.00  0.00           H  
ATOM   4182  CB  LEU   266      27.077  19.408  52.379  1.00  0.00           C  
ATOM   4183  HB2 LEU   266      27.691  18.605  51.972  1.00  0.00           H  
ATOM   4184  HB3 LEU   266      26.492  18.985  53.196  1.00  0.00           H  
ATOM   4185  CG  LEU   266      26.222  20.079  51.273  1.00  0.00           C  
ATOM   4186  HG  LEU   266      26.749  20.956  50.896  1.00  0.00           H  
ATOM   4187  CD1 LEU   266      26.082  18.940  50.197  1.00  0.00           C  
ATOM   4188 HD11 LEU   266      25.491  18.097  50.554  1.00  0.00           H  
ATOM   4189 HD12 LEU   266      25.747  19.300  49.225  1.00  0.00           H  
ATOM   4190 HD13 LEU   266      27.072  18.602  49.888  1.00  0.00           H  
ATOM   4191  CD2 LEU   266      24.764  20.405  51.665  1.00  0.00           C  
ATOM   4192 HD21 LEU   266      24.299  19.580  52.206  1.00  0.00           H  
ATOM   4193 HD22 LEU   266      24.783  21.282  52.313  1.00  0.00           H  
ATOM   4194 HD23 LEU   266      24.245  20.847  50.815  1.00  0.00           H  
ATOM   4195  C   LEU   266      27.178  21.462  53.887  1.00  0.00           C  
ATOM   4196  O   LEU   266      26.319  21.257  54.740  1.00  0.00           O  
ATOM   4197  N   GLU   267      27.476  22.675  53.504  1.00  0.00           N  
ATOM   4198  H   GLU   267      27.892  22.835  52.598  1.00  0.00           H  
ATOM   4199  CA  GLU   267      26.703  23.947  53.922  1.00  0.00           C  
ATOM   4200  HA  GLU   267      26.471  23.788  54.976  1.00  0.00           H  
ATOM   4201  CB  GLU   267      27.680  25.158  53.765  1.00  0.00           C  
ATOM   4202  HB2 GLU   267      28.690  24.869  54.056  1.00  0.00           H  
ATOM   4203  HB3 GLU   267      27.721  25.527  52.740  1.00  0.00           H  
ATOM   4204  CG  GLU   267      27.187  26.350  54.637  1.00  0.00           C  
ATOM   4205  HG2 GLU   267      27.504  27.273  54.152  1.00  0.00           H  
ATOM   4206  HG3 GLU   267      26.104  26.434  54.729  1.00  0.00           H  
ATOM   4207  CD  GLU   267      27.760  26.394  56.076  1.00  0.00           C  
ATOM   4208  OE1 GLU   267      28.302  27.407  56.485  1.00  0.00           O  
ATOM   4209  OE2 GLU   267      27.685  25.375  56.839  1.00  0.00           O  
ATOM   4210  C   GLU   267      25.420  24.259  53.061  1.00  0.00           C  
ATOM   4211  O   GLU   267      24.345  24.622  53.672  1.00  0.00           O  
ATOM   4212  N   ALA   268      25.551  24.151  51.737  1.00  0.00           N  
ATOM   4213  H   ALA   268      26.458  23.896  51.373  1.00  0.00           H  
ATOM   4214  CA  ALA   268      24.539  24.621  50.731  1.00  0.00           C  
ATOM   4215  HA  ALA   268      23.534  24.451  51.119  1.00  0.00           H  
ATOM   4216  CB  ALA   268      24.608  26.116  50.458  1.00  0.00           C  
ATOM   4217  HB1 ALA   268      25.601  26.447  50.155  1.00  0.00           H  
ATOM   4218  HB2 ALA   268      23.906  26.335  49.654  1.00  0.00           H  
ATOM   4219  HB3 ALA   268      24.363  26.676  51.360  1.00  0.00           H  
ATOM   4220  C   ALA   268      24.608  23.827  49.425  1.00  0.00           C  
ATOM   4221  O   ALA   268      25.657  23.426  48.877  1.00  0.00           O  
ATOM   4222  N   ASP   269      23.394  23.676  48.833  1.00  0.00           N  
ATOM   4223  H   ASP   269      22.600  24.169  49.215  1.00  0.00           H  
ATOM   4224  CA  ASP   269      23.214  23.006  47.502  1.00  0.00           C  
ATOM   4225  HA  ASP   269      23.925  22.180  47.470  1.00  0.00           H  
ATOM   4226  CB  ASP   269      21.736  22.606  47.513  1.00  0.00           C  
ATOM   4227  HB2 ASP   269      21.551  21.995  48.396  1.00  0.00           H  
ATOM   4228  HB3 ASP   269      21.160  23.520  47.657  1.00  0.00           H  
ATOM   4229  CG  ASP   269      21.326  21.993  46.246  1.00  0.00           C  
ATOM   4230  OD1 ASP   269      22.202  21.610  45.396  1.00  0.00           O  
ATOM   4231  OD2 ASP   269      20.124  21.643  46.199  1.00  0.00           O  
ATOM   4232  C   ASP   269      23.697  24.005  46.449  1.00  0.00           C  
ATOM   4233  O   ASP   269      23.204  25.138  46.325  1.00  0.00           O  
ATOM   4234  N   PHE   270      24.735  23.663  45.656  1.00  0.00           N  
ATOM   4235  H   PHE   270      25.156  22.750  45.750  1.00  0.00           H  
ATOM   4236  CA  PHE   270      25.449  24.616  44.805  1.00  0.00           C  
ATOM   4237  HA  PHE   270      25.822  25.428  45.428  1.00  0.00           H  
ATOM   4238  CB  PHE   270      26.774  23.890  44.304  1.00  0.00           C  
ATOM   4239  HB2 PHE   270      27.544  23.737  45.061  1.00  0.00           H  
ATOM   4240  HB3 PHE   270      26.423  22.892  44.041  1.00  0.00           H  
ATOM   4241  CG  PHE   270      27.447  24.589  43.128  1.00  0.00           C  
ATOM   4242  CD1 PHE   270      27.370  24.025  41.778  1.00  0.00           C  
ATOM   4243  HD1 PHE   270      26.732  23.165  41.641  1.00  0.00           H  
ATOM   4244  CE1 PHE   270      28.289  24.358  40.769  1.00  0.00           C  
ATOM   4245  HE1 PHE   270      28.316  23.913  39.785  1.00  0.00           H  
ATOM   4246  CZ  PHE   270      29.162  25.416  41.048  1.00  0.00           C  
ATOM   4247  HZ  PHE   270      29.926  25.682  40.332  1.00  0.00           H  
ATOM   4248  CE2 PHE   270      29.307  25.896  42.324  1.00  0.00           C  
ATOM   4249  HE2 PHE   270      30.031  26.672  42.523  1.00  0.00           H  
ATOM   4250  CD2 PHE   270      28.433  25.504  43.378  1.00  0.00           C  
ATOM   4251  HD2 PHE   270      28.629  25.753  44.411  1.00  0.00           H  
ATOM   4252  C   PHE   270      24.587  25.050  43.644  1.00  0.00           C  
ATOM   4253  O   PHE   270      24.490  26.239  43.360  1.00  0.00           O  
ATOM   4254  N   GLU   271      23.940  24.107  42.964  1.00  0.00           N  
ATOM   4255  H   GLU   271      23.947  23.144  43.266  1.00  0.00           H  
ATOM   4256  CA  GLU   271      23.079  24.425  41.863  1.00  0.00           C  
ATOM   4257  HA  GLU   271      23.648  24.885  41.055  1.00  0.00           H  
ATOM   4258  CB  GLU   271      22.535  23.147  41.253  1.00  0.00           C  
ATOM   4259  HB2 GLU   271      23.381  22.538  40.935  1.00  0.00           H  
ATOM   4260  HB3 GLU   271      21.953  22.693  42.055  1.00  0.00           H  
ATOM   4261  CG  GLU   271      21.495  23.296  40.144  1.00  0.00           C  
ATOM   4262  HG2 GLU   271      21.328  22.329  39.669  1.00  0.00           H  
ATOM   4263  HG3 GLU   271      20.489  23.440  40.538  1.00  0.00           H  
ATOM   4264  CD  GLU   271      21.723  24.327  39.088  1.00  0.00           C  
ATOM   4265  OE1 GLU   271      20.790  24.640  38.311  1.00  0.00           O  
ATOM   4266  OE2 GLU   271      22.887  24.575  38.816  1.00  0.00           O  
ATOM   4267  C   GLU   271      21.935  25.325  42.298  1.00  0.00           C  
ATOM   4268  O   GLU   271      21.465  26.191  41.531  1.00  0.00           O  
ATOM   4269  N   MET   272      21.545  25.304  43.567  1.00  0.00           N  
ATOM   4270  H   MET   272      22.061  24.579  44.045  1.00  0.00           H  
ATOM   4271  CA  MET   272      20.478  26.168  44.184  1.00  0.00           C  
ATOM   4272  HA  MET   272      19.757  26.488  43.433  1.00  0.00           H  
ATOM   4273  CB  MET   272      19.749  25.388  45.374  1.00  0.00           C  
ATOM   4274  HB2 MET   272      19.344  24.490  44.906  1.00  0.00           H  
ATOM   4275  HB3 MET   272      20.486  25.075  46.113  1.00  0.00           H  
ATOM   4276  CG  MET   272      18.569  26.122  46.079  1.00  0.00           C  
ATOM   4277  HG2 MET   272      17.759  26.150  45.350  1.00  0.00           H  
ATOM   4278  HG3 MET   272      18.120  25.545  46.887  1.00  0.00           H  
ATOM   4279  SD  MET   272      18.832  27.733  46.853  1.00  0.00           S  
ATOM   4280  CE  MET   272      19.713  26.973  48.266  1.00  0.00           C  
ATOM   4281  HE1 MET   272      19.143  26.171  48.736  1.00  0.00           H  
ATOM   4282  HE2 MET   272      20.651  26.660  47.808  1.00  0.00           H  
ATOM   4283  HE3 MET   272      19.889  27.799  48.955  1.00  0.00           H  
ATOM   4284  C   MET   272      21.120  27.463  44.608  1.00  0.00           C  
ATOM   4285  O   MET   272      20.681  28.458  44.205  1.00  0.00           O  
ATOM   4286  N   PHE   273      22.210  27.518  45.324  1.00  0.00           N  
ATOM   4287  H   PHE   273      22.632  26.670  45.674  1.00  0.00           H  
ATOM   4288  CA  PHE   273      22.882  28.777  45.723  1.00  0.00           C  
ATOM   4289  HA  PHE   273      22.264  29.325  46.434  1.00  0.00           H  
ATOM   4290  CB  PHE   273      24.098  28.423  46.598  1.00  0.00           C  
ATOM   4291  HB2 PHE   273      23.813  27.680  47.343  1.00  0.00           H  
ATOM   4292  HB3 PHE   273      24.887  28.027  45.959  1.00  0.00           H  
ATOM   4293  CG  PHE   273      24.735  29.596  47.277  1.00  0.00           C  
ATOM   4294  CD1 PHE   273      24.656  29.642  48.680  1.00  0.00           C  
ATOM   4295  HD1 PHE   273      23.967  28.957  49.153  1.00  0.00           H  
ATOM   4296  CE1 PHE   273      25.158  30.782  49.339  1.00  0.00           C  
ATOM   4297  HE1 PHE   273      25.053  30.896  50.407  1.00  0.00           H  
ATOM   4298  CZ  PHE   273      25.678  31.855  48.546  1.00  0.00           C  
ATOM   4299  HZ  PHE   273      25.782  32.843  48.969  1.00  0.00           H  
ATOM   4300  CE2 PHE   273      25.874  31.733  47.163  1.00  0.00           C  
ATOM   4301  HE2 PHE   273      26.382  32.542  46.659  1.00  0.00           H  
ATOM   4302  CD2 PHE   273      25.429  30.559  46.520  1.00  0.00           C  
ATOM   4303  HD2 PHE   273      25.560  30.400  45.460  1.00  0.00           H  
ATOM   4304  C   PHE   273      23.144  29.715  44.540  1.00  0.00           C  
ATOM   4305  O   PHE   273      22.853  30.898  44.525  1.00  0.00           O  
ATOM   4306  N   LEU   274      23.648  29.181  43.374  1.00  0.00           N  
ATOM   4307  H   LEU   274      23.979  28.227  43.364  1.00  0.00           H  
ATOM   4308  CA  LEU   274      23.982  29.914  42.080  1.00  0.00           C  
ATOM   4309  HA  LEU   274      24.529  30.814  42.360  1.00  0.00           H  
ATOM   4310  CB  LEU   274      24.992  29.046  41.202  1.00  0.00           C  
ATOM   4311  HB2 LEU   274      24.788  27.980  41.311  1.00  0.00           H  
ATOM   4312  HB3 LEU   274      24.869  29.255  40.139  1.00  0.00           H  
ATOM   4313  CG  LEU   274      26.448  29.341  41.431  1.00  0.00           C  
ATOM   4314  HG  LEU   274      26.717  30.397  41.427  1.00  0.00           H  
ATOM   4315  CD1 LEU   274      26.932  28.733  42.784  1.00  0.00           C  
ATOM   4316 HD11 LEU   274      28.011  28.814  42.914  1.00  0.00           H  
ATOM   4317 HD12 LEU   274      26.604  29.334  43.633  1.00  0.00           H  
ATOM   4318 HD13 LEU   274      26.552  27.721  42.922  1.00  0.00           H  
ATOM   4319  CD2 LEU   274      27.347  28.622  40.411  1.00  0.00           C  
ATOM   4320 HD21 LEU   274      28.320  29.111  40.462  1.00  0.00           H  
ATOM   4321 HD22 LEU   274      27.367  27.539  40.534  1.00  0.00           H  
ATOM   4322 HD23 LEU   274      26.969  28.830  39.411  1.00  0.00           H  
ATOM   4323  C   LEU   274      22.801  30.432  41.263  1.00  0.00           C  
ATOM   4324  O   LEU   274      22.966  31.329  40.457  1.00  0.00           O  
ATOM   4325  N   ASN   275      21.625  30.027  41.620  1.00  0.00           N  
ATOM   4326  H   ASN   275      21.556  29.324  42.341  1.00  0.00           H  
ATOM   4327  CA  ASN   275      20.357  30.676  41.293  1.00  0.00           C  
ATOM   4328  HA  ASN   275      20.339  31.169  40.321  1.00  0.00           H  
ATOM   4329  CB  ASN   275      19.349  29.511  41.102  1.00  0.00           C  
ATOM   4330  HB2 ASN   275      19.716  28.793  40.368  1.00  0.00           H  
ATOM   4331  HB3 ASN   275      19.217  29.123  42.113  1.00  0.00           H  
ATOM   4332  CG  ASN   275      18.008  29.941  40.613  1.00  0.00           C  
ATOM   4333  OD1 ASN   275      17.899  30.458  39.512  1.00  0.00           O  
ATOM   4334  ND2 ASN   275      16.991  29.715  41.446  1.00  0.00           N  
ATOM   4335 HD21 ASN   275      16.075  29.996  41.128  1.00  0.00           H  
ATOM   4336 HD22 ASN   275      17.077  29.310  42.368  1.00  0.00           H  
ATOM   4337  C   ASN   275      20.010  31.660  42.400  1.00  0.00           C  
ATOM   4338  O   ASN   275      19.496  32.762  42.076  1.00  0.00           O  
ATOM   4339  N   GLU   276      20.115  31.286  43.689  1.00  0.00           N  
ATOM   4340  H   GLU   276      20.656  30.460  43.899  1.00  0.00           H  
ATOM   4341  CA  GLU   276      19.789  32.204  44.776  1.00  0.00           C  
ATOM   4342  HA  GLU   276      18.754  32.545  44.746  1.00  0.00           H  
ATOM   4343  CB  GLU   276      19.766  31.356  46.103  1.00  0.00           C  
ATOM   4344  HB2 GLU   276      19.344  30.378  45.869  1.00  0.00           H  
ATOM   4345  HB3 GLU   276      20.773  31.314  46.517  1.00  0.00           H  
ATOM   4346  CG  GLU   276      18.791  31.866  47.163  1.00  0.00           C  
ATOM   4347  HG2 GLU   276      18.881  31.287  48.082  1.00  0.00           H  
ATOM   4348  HG3 GLU   276      19.200  32.831  47.464  1.00  0.00           H  
ATOM   4349  CD  GLU   276      17.322  31.914  46.721  1.00  0.00           C  
ATOM   4350  OE1 GLU   276      16.603  32.841  47.266  1.00  0.00           O  
ATOM   4351  OE2 GLU   276      16.867  30.980  46.010  1.00  0.00           O  
ATOM   4352  C   GLU   276      20.590  33.551  44.902  1.00  0.00           C  
ATOM   4353  O   GLU   276      19.963  34.529  45.269  1.00  0.00           O  
ATOM   4354  N   ILE   277      21.787  33.605  44.397  1.00  0.00           N  
ATOM   4355  H   ILE   277      22.194  32.724  44.117  1.00  0.00           H  
ATOM   4356  CA  ILE   277      22.501  34.859  44.376  1.00  0.00           C  
ATOM   4357  HA  ILE   277      22.585  35.205  45.406  1.00  0.00           H  
ATOM   4358  CB  ILE   277      24.026  34.636  43.990  1.00  0.00           C  
ATOM   4359  HB  ILE   277      24.439  34.056  44.816  1.00  0.00           H  
ATOM   4360  CG2 ILE   277      24.286  33.716  42.802  1.00  0.00           C  
ATOM   4361 HG21 ILE   277      24.047  34.178  41.844  1.00  0.00           H  
ATOM   4362 HG22 ILE   277      25.298  33.313  42.763  1.00  0.00           H  
ATOM   4363 HG23 ILE   277      23.698  32.805  42.918  1.00  0.00           H  
ATOM   4364  CG1 ILE   277      24.760  35.920  43.825  1.00  0.00           C  
ATOM   4365 HG12 ILE   277      24.149  36.397  43.059  1.00  0.00           H  
ATOM   4366 HG13 ILE   277      24.829  36.396  44.803  1.00  0.00           H  
ATOM   4367  CD1 ILE   277      26.151  35.855  43.380  1.00  0.00           C  
ATOM   4368 HD11 ILE   277      26.445  36.882  43.164  1.00  0.00           H  
ATOM   4369 HD12 ILE   277      26.770  35.448  44.179  1.00  0.00           H  
ATOM   4370 HD13 ILE   277      26.347  35.349  42.434  1.00  0.00           H  
ATOM   4371  C   ILE   277      21.822  35.934  43.400  1.00  0.00           C  
ATOM   4372  O   ILE   277      21.604  37.070  43.854  1.00  0.00           O  
ATOM   4373  N   LEU   278      21.593  35.529  42.189  1.00  0.00           N  
ATOM   4374  H   LEU   278      21.832  34.562  42.023  1.00  0.00           H  
ATOM   4375  CA  LEU   278      21.003  36.340  41.094  1.00  0.00           C  
ATOM   4376  HA  LEU   278      21.539  37.235  40.777  1.00  0.00           H  
ATOM   4377  CB  LEU   278      20.906  35.434  39.776  1.00  0.00           C  
ATOM   4378  HB2 LEU   278      20.108  34.719  39.977  1.00  0.00           H  
ATOM   4379  HB3 LEU   278      20.530  36.013  38.933  1.00  0.00           H  
ATOM   4380  CG  LEU   278      22.127  34.606  39.367  1.00  0.00           C  
ATOM   4381  HG  LEU   278      22.385  34.051  40.269  1.00  0.00           H  
ATOM   4382  CD1 LEU   278      21.835  33.791  38.134  1.00  0.00           C  
ATOM   4383 HD11 LEU   278      21.776  34.315  37.180  1.00  0.00           H  
ATOM   4384 HD12 LEU   278      22.674  33.099  38.053  1.00  0.00           H  
ATOM   4385 HD13 LEU   278      20.980  33.157  38.368  1.00  0.00           H  
ATOM   4386  CD2 LEU   278      23.329  35.489  39.046  1.00  0.00           C  
ATOM   4387 HD21 LEU   278      23.073  36.206  38.265  1.00  0.00           H  
ATOM   4388 HD22 LEU   278      23.599  36.112  39.898  1.00  0.00           H  
ATOM   4389 HD23 LEU   278      24.278  34.994  38.842  1.00  0.00           H  
ATOM   4390  C   LEU   278      19.578  36.767  41.471  1.00  0.00           C  
ATOM   4391  O   LEU   278      19.321  37.926  41.237  1.00  0.00           O  
ATOM   4392  N   HIE   279      18.788  35.892  42.023  1.00  0.00           N  
ATOM   4393  H   HIE   279      19.200  34.971  42.062  1.00  0.00           H  
ATOM   4394  CA  HIE   279      17.383  36.135  42.146  1.00  0.00           C  
ATOM   4395  HA  HIE   279      16.930  36.426  41.199  1.00  0.00           H  
ATOM   4396  CB  HIE   279      16.777  34.738  42.564  1.00  0.00           C  
ATOM   4397  HB2 HIE   279      16.759  34.083  41.692  1.00  0.00           H  
ATOM   4398  HB3 HIE   279      17.399  34.286  43.336  1.00  0.00           H  
ATOM   4399  CG  HIE   279      15.254  34.811  42.971  1.00  0.00           C  
ATOM   4400  ND1 HIE   279      14.158  34.714  42.167  1.00  0.00           N  
ATOM   4401  CE1 HIE   279      13.068  34.676  42.977  1.00  0.00           C  
ATOM   4402  HE1 HIE   279      12.045  34.698  42.633  1.00  0.00           H  
ATOM   4403  NE2 HIE   279      13.435  34.776  44.259  1.00  0.00           N  
ATOM   4404  HE2 HIE   279      12.812  34.562  45.025  1.00  0.00           H  
ATOM   4405  CD2 HIE   279      14.772  34.769  44.254  1.00  0.00           C  
ATOM   4406  HD2 HIE   279      15.496  34.793  45.056  1.00  0.00           H  
ATOM   4407  C   HIE   279      17.233  37.247  43.177  1.00  0.00           C  
ATOM   4408  O   HIE   279      16.243  38.023  42.933  1.00  0.00           O  
ATOM   4409  N   ASN   280      18.006  37.466  44.251  1.00  0.00           N  
ATOM   4410  H   ASN   280      18.829  36.882  44.289  1.00  0.00           H  
ATOM   4411  CA  ASN   280      17.812  38.568  45.207  1.00  0.00           C  
ATOM   4412  HA  ASN   280      16.831  39.040  45.156  1.00  0.00           H  
ATOM   4413  CB  ASN   280      18.015  38.072  46.676  1.00  0.00           C  
ATOM   4414  HB2 ASN   280      19.022  37.663  46.601  1.00  0.00           H  
ATOM   4415  HB3 ASN   280      18.105  38.976  47.279  1.00  0.00           H  
ATOM   4416  CG  ASN   280      17.077  37.034  47.141  1.00  0.00           C  
ATOM   4417  OD1 ASN   280      15.924  37.290  47.513  1.00  0.00           O  
ATOM   4418  ND2 ASN   280      17.405  35.772  46.789  1.00  0.00           N  
ATOM   4419 HD21 ASN   280      16.821  35.023  47.133  1.00  0.00           H  
ATOM   4420 HD22 ASN   280      18.380  35.724  46.529  1.00  0.00           H  
ATOM   4421  C   ASN   280      18.773  39.706  44.892  1.00  0.00           C  
ATOM   4422  O   ASN   280      18.749  40.725  45.540  1.00  0.00           O  
ATOM   4423  N   THR   281      19.639  39.542  43.926  1.00  0.00           N  
ATOM   4424  H   THR   281      19.678  38.676  43.408  1.00  0.00           H  
ATOM   4425  CA  THR   281      20.268  40.724  43.310  1.00  0.00           C  
ATOM   4426  HA  THR   281      20.640  41.514  43.962  1.00  0.00           H  
ATOM   4427  CB  THR   281      21.565  40.310  42.536  1.00  0.00           C  
ATOM   4428  HB  THR   281      21.303  39.588  41.763  1.00  0.00           H  
ATOM   4429  CG2 THR   281      22.335  41.529  41.996  1.00  0.00           C  
ATOM   4430 HG21 THR   281      21.611  42.140  41.457  1.00  0.00           H  
ATOM   4431 HG22 THR   281      22.835  42.133  42.753  1.00  0.00           H  
ATOM   4432 HG23 THR   281      23.169  41.230  41.361  1.00  0.00           H  
ATOM   4433  OG1 THR   281      22.494  39.756  43.384  1.00  0.00           O  
ATOM   4434  HG1 THR   281      22.340  38.810  43.440  1.00  0.00           H  
ATOM   4435  C   THR   281      19.329  41.457  42.347  1.00  0.00           C  
ATOM   4436  O   THR   281      18.973  42.602  42.674  1.00  0.00           O  
ATOM   4437  N   TYR   282      18.785  40.832  41.321  1.00  0.00           N  
ATOM   4438  H   TYR   282      19.055  39.871  41.170  1.00  0.00           H  
ATOM   4439  CA  TYR   282      17.912  41.447  40.314  1.00  0.00           C  
ATOM   4440  HA  TYR   282      18.384  42.413  40.135  1.00  0.00           H  
ATOM   4441  CB  TYR   282      18.113  40.738  38.956  1.00  0.00           C  
ATOM   4442  HB2 TYR   282      17.579  39.795  39.069  1.00  0.00           H  
ATOM   4443  HB3 TYR   282      17.585  41.338  38.214  1.00  0.00           H  
ATOM   4444  CG  TYR   282      19.547  40.477  38.576  1.00  0.00           C  
ATOM   4445  CD1 TYR   282      20.329  41.599  38.201  1.00  0.00           C  
ATOM   4446  HD1 TYR   282      19.938  42.602  38.119  1.00  0.00           H  
ATOM   4447  CE1 TYR   282      21.663  41.363  37.784  1.00  0.00           C  
ATOM   4448  HE1 TYR   282      22.224  42.098  37.226  1.00  0.00           H  
ATOM   4449  CZ  TYR   282      22.245  40.134  37.876  1.00  0.00           C  
ATOM   4450  OH  TYR   282      23.461  39.822  37.301  1.00  0.00           O  
ATOM   4451  HH  TYR   282      23.394  40.153  36.402  1.00  0.00           H  
ATOM   4452  CE2 TYR   282      21.481  39.082  38.407  1.00  0.00           C  
ATOM   4453  HE2 TYR   282      21.942  38.111  38.514  1.00  0.00           H  
ATOM   4454  CD2 TYR   282      20.071  39.184  38.631  1.00  0.00           C  
ATOM   4455  HD2 TYR   282      19.383  38.409  38.937  1.00  0.00           H  
ATOM   4456  C   TYR   282      16.398  41.753  40.648  1.00  0.00           C  
ATOM   4457  O   TYR   282      15.567  42.246  39.873  1.00  0.00           O  
ATOM   4458  N   GLN   283      15.938  41.263  41.751  1.00  0.00           N  
ATOM   4459  H   GLN   283      16.429  40.547  42.268  1.00  0.00           H  
ATOM   4460  CA  GLN   283      14.729  41.813  42.515  1.00  0.00           C  
ATOM   4461  HA  GLN   283      13.970  41.947  41.744  1.00  0.00           H  
ATOM   4462  CB  GLN   283      14.187  40.879  43.655  1.00  0.00           C  
ATOM   4463  HB2 GLN   283      14.989  40.489  44.282  1.00  0.00           H  
ATOM   4464  HB3 GLN   283      13.663  41.442  44.427  1.00  0.00           H  
ATOM   4465  CG  GLN   283      13.283  39.764  43.228  1.00  0.00           C  
ATOM   4466  HG2 GLN   283      12.347  40.112  42.791  1.00  0.00           H  
ATOM   4467  HG3 GLN   283      13.783  39.083  42.539  1.00  0.00           H  
ATOM   4468  CD  GLN   283      13.008  38.814  44.357  1.00  0.00           C  
ATOM   4469  OE1 GLN   283      11.886  38.782  44.866  1.00  0.00           O  
ATOM   4470  NE2 GLN   283      13.966  38.090  44.943  1.00  0.00           N  
ATOM   4471 HE21 GLN   283      13.799  37.439  45.697  1.00  0.00           H  
ATOM   4472 HE22 GLN   283      14.847  38.218  44.466  1.00  0.00           H  
ATOM   4473  C   GLN   283      14.958  43.229  43.100  1.00  0.00           C  
ATOM   4474  O   GLN   283      16.117  43.596  43.321  1.00  0.00           O  
ATOM   4475  N   GLU   284      13.921  44.093  43.209  1.00  0.00           N  
ATOM   4476  H   GLU   284      12.991  43.706  43.140  1.00  0.00           H  
ATOM   4477  CA  GLU   284      14.129  45.464  43.586  1.00  0.00           C  
ATOM   4478  HA  GLU   284      14.889  45.863  42.915  1.00  0.00           H  
ATOM   4479  CB  GLU   284      12.862  46.183  43.184  1.00  0.00           C  
ATOM   4480  HB2 GLU   284      12.560  45.915  42.171  1.00  0.00           H  
ATOM   4481  HB3 GLU   284      12.078  45.936  43.899  1.00  0.00           H  
ATOM   4482  CG  GLU   284      12.941  47.747  43.249  1.00  0.00           C  
ATOM   4483  HG2 GLU   284      12.882  48.131  44.268  1.00  0.00           H  
ATOM   4484  HG3 GLU   284      13.889  48.081  42.827  1.00  0.00           H  
ATOM   4485  CD  GLU   284      11.978  48.589  42.394  1.00  0.00           C  
ATOM   4486  OE1 GLU   284      12.284  49.753  42.053  1.00  0.00           O  
ATOM   4487  OE2 GLU   284      10.983  48.088  41.976  1.00  0.00           O  
ATOM   4488  C   GLU   284      14.432  45.589  45.064  1.00  0.00           C  
ATOM   4489  O   GLU   284      15.513  46.110  45.440  1.00  0.00           O  
ATOM   4490  N   ASN   285      13.551  45.199  46.008  1.00  0.00           N  
ATOM   4491  H   ASN   285      12.701  44.742  45.708  1.00  0.00           H  
ATOM   4492  CA  ASN   285      13.628  45.492  47.429  1.00  0.00           C  
ATOM   4493  HA  ASN   285      14.203  46.407  47.569  1.00  0.00           H  
ATOM   4494  CB  ASN   285      12.201  45.870  47.907  1.00  0.00           C  
ATOM   4495  HB2 ASN   285      11.582  44.991  48.087  1.00  0.00           H  
ATOM   4496  HB3 ASN   285      12.348  46.359  48.870  1.00  0.00           H  
ATOM   4497  CG  ASN   285      11.415  46.919  47.064  1.00  0.00           C  
ATOM   4498  OD1 ASN   285      11.837  48.051  46.988  1.00  0.00           O  
ATOM   4499  ND2 ASN   285      10.532  46.510  46.187  1.00  0.00           N  
ATOM   4500 HD21 ASN   285      10.500  47.043  45.330  1.00  0.00           H  
ATOM   4501 HD22 ASN   285      10.078  45.617  46.314  1.00  0.00           H  
ATOM   4502  C   ASN   285      14.356  44.396  48.199  1.00  0.00           C  
ATOM   4503  O   ASN   285      13.859  43.851  49.218  1.00  0.00           O  
ATOM   4504  N   THR   286      15.613  44.086  47.765  1.00  0.00           N  
ATOM   4505  H   THR   286      16.088  44.743  47.163  1.00  0.00           H  
ATOM   4506  CA  THR   286      16.432  42.870  48.159  1.00  0.00           C  
ATOM   4507  HA  THR   286      16.221  42.661  49.208  1.00  0.00           H  
ATOM   4508  CB  THR   286      16.272  41.627  47.295  1.00  0.00           C  
ATOM   4509  HB  THR   286      17.107  40.998  47.603  1.00  0.00           H  
ATOM   4510  CG2 THR   286      14.950  40.923  47.656  1.00  0.00           C  
ATOM   4511 HG21 THR   286      14.085  41.209  47.058  1.00  0.00           H  
ATOM   4512 HG22 THR   286      15.058  39.844  47.549  1.00  0.00           H  
ATOM   4513 HG23 THR   286      14.597  41.199  48.649  1.00  0.00           H  
ATOM   4514  OG1 THR   286      16.270  41.977  45.979  1.00  0.00           O  
ATOM   4515  HG1 THR   286      17.179  42.002  45.673  1.00  0.00           H  
ATOM   4516  C   THR   286      17.959  43.227  48.226  1.00  0.00           C  
ATOM   4517  O   THR   286      18.384  44.191  47.608  1.00  0.00           O  
ATOM   4518  N   GLN   287      18.737  42.425  48.937  1.00  0.00           N  
ATOM   4519  H   GLN   287      18.347  41.587  49.344  1.00  0.00           H  
ATOM   4520  CA  GLN   287      20.179  42.373  48.754  1.00  0.00           C  
ATOM   4521  HA  GLN   287      20.386  43.159  48.028  1.00  0.00           H  
ATOM   4522  CB  GLN   287      20.912  42.847  50.026  1.00  0.00           C  
ATOM   4523  HB2 GLN   287      20.588  42.297  50.909  1.00  0.00           H  
ATOM   4524  HB3 GLN   287      21.984  42.665  49.955  1.00  0.00           H  
ATOM   4525  CG  GLN   287      20.781  44.333  50.410  1.00  0.00           C  
ATOM   4526  HG2 GLN   287      21.539  44.842  49.814  1.00  0.00           H  
ATOM   4527  HG3 GLN   287      19.839  44.771  50.081  1.00  0.00           H  
ATOM   4528  CD  GLN   287      21.003  44.578  51.907  1.00  0.00           C  
ATOM   4529  OE1 GLN   287      21.279  43.681  52.725  1.00  0.00           O  
ATOM   4530  NE2 GLN   287      20.918  45.754  52.357  1.00  0.00           N  
ATOM   4531 HE21 GLN   287      21.027  45.794  53.361  1.00  0.00           H  
ATOM   4532 HE22 GLN   287      20.681  46.542  51.772  1.00  0.00           H  
ATOM   4533  C   GLN   287      20.640  40.962  48.271  1.00  0.00           C  
ATOM   4534  O   GLN   287      19.958  39.965  48.541  1.00  0.00           O  
ATOM   4535  N   GLY   288      21.651  40.872  47.407  1.00  0.00           N  
ATOM   4536  H   GLY   288      22.072  41.709  47.030  1.00  0.00           H  
ATOM   4537  CA  GLY   288      22.282  39.666  46.872  1.00  0.00           C  
ATOM   4538  HA2 GLY   288      21.496  39.035  46.458  1.00  0.00           H  
ATOM   4539  HA3 GLY   288      22.744  39.899  45.912  1.00  0.00           H  
ATOM   4540  C   GLY   288      23.144  38.877  47.874  1.00  0.00           C  
ATOM   4541  O   GLY   288      24.305  38.623  47.577  1.00  0.00           O  
ATOM   4542  N   LEU   289      22.577  38.635  49.102  1.00  0.00           N  
ATOM   4543  H   LEU   289      21.654  39.017  49.252  1.00  0.00           H  
ATOM   4544  CA  LEU   289      23.305  38.105  50.325  1.00  0.00           C  
ATOM   4545  HA  LEU   289      24.294  37.724  50.067  1.00  0.00           H  
ATOM   4546  CB  LEU   289      23.536  39.269  51.332  1.00  0.00           C  
ATOM   4547  HB2 LEU   289      22.551  39.580  51.680  1.00  0.00           H  
ATOM   4548  HB3 LEU   289      24.040  38.812  52.184  1.00  0.00           H  
ATOM   4549  CG  LEU   289      24.356  40.522  50.856  1.00  0.00           C  
ATOM   4550  HG  LEU   289      23.837  40.904  49.977  1.00  0.00           H  
ATOM   4551  CD1 LEU   289      24.270  41.628  51.878  1.00  0.00           C  
ATOM   4552 HD11 LEU   289      23.267  41.671  52.301  1.00  0.00           H  
ATOM   4553 HD12 LEU   289      24.984  41.415  52.674  1.00  0.00           H  
ATOM   4554 HD13 LEU   289      24.687  42.526  51.422  1.00  0.00           H  
ATOM   4555  CD2 LEU   289      25.809  40.244  50.527  1.00  0.00           C  
ATOM   4556 HD21 LEU   289      26.379  40.107  51.445  1.00  0.00           H  
ATOM   4557 HD22 LEU   289      25.848  39.385  49.857  1.00  0.00           H  
ATOM   4558 HD23 LEU   289      26.205  41.106  49.989  1.00  0.00           H  
ATOM   4559  C   LEU   289      22.492  36.944  51.052  1.00  0.00           C  
ATOM   4560  O   LEU   289      21.334  37.003  51.402  1.00  0.00           O  
ATOM   4561  N   TYR   290      23.230  35.816  51.251  1.00  0.00           N  
ATOM   4562  H   TYR   290      24.212  35.912  51.037  1.00  0.00           H  
ATOM   4563  CA  TYR   290      22.835  34.603  51.999  1.00  0.00           C  
ATOM   4564  HA  TYR   290      21.770  34.526  51.782  1.00  0.00           H  
ATOM   4565  CB  TYR   290      23.493  33.359  51.495  1.00  0.00           C  
ATOM   4566  HB2 TYR   290      22.986  32.487  51.908  1.00  0.00           H  
ATOM   4567  HB3 TYR   290      23.275  33.398  50.428  1.00  0.00           H  
ATOM   4568  CG  TYR   290      25.016  33.173  51.745  1.00  0.00           C  
ATOM   4569  CD1 TYR   290      25.415  32.260  52.707  1.00  0.00           C  
ATOM   4570  HD1 TYR   290      24.719  31.479  52.975  1.00  0.00           H  
ATOM   4571  CE1 TYR   290      26.765  32.176  53.101  1.00  0.00           C  
ATOM   4572  HE1 TYR   290      27.052  31.394  53.788  1.00  0.00           H  
ATOM   4573  CZ  TYR   290      27.656  33.192  52.631  1.00  0.00           C  
ATOM   4574  OH  TYR   290      28.944  33.228  53.065  1.00  0.00           O  
ATOM   4575  HH  TYR   290      29.366  34.050  52.804  1.00  0.00           H  
ATOM   4576  CE2 TYR   290      27.261  34.152  51.706  1.00  0.00           C  
ATOM   4577  HE2 TYR   290      27.901  34.986  51.457  1.00  0.00           H  
ATOM   4578  CD2 TYR   290      25.955  34.079  51.157  1.00  0.00           C  
ATOM   4579  HD2 TYR   290      25.709  34.783  50.377  1.00  0.00           H  
ATOM   4580  C   TYR   290      22.929  34.710  53.502  1.00  0.00           C  
ATOM   4581  O   TYR   290      23.504  35.605  54.096  1.00  0.00           O  
ATOM   4582  N   LEU   291      22.274  33.774  54.189  1.00  0.00           N  
ATOM   4583  H   LEU   291      21.803  33.014  53.720  1.00  0.00           H  
ATOM   4584  CA  LEU   291      22.414  33.407  55.675  1.00  0.00           C  
ATOM   4585  HA  LEU   291      22.439  34.304  56.294  1.00  0.00           H  
ATOM   4586  CB  LEU   291      21.169  32.527  56.150  1.00  0.00           C  
ATOM   4587  HB2 LEU   291      21.059  31.634  55.535  1.00  0.00           H  
ATOM   4588  HB3 LEU   291      21.478  32.144  57.122  1.00  0.00           H  
ATOM   4589  CG  LEU   291      19.795  33.290  56.305  1.00  0.00           C  
ATOM   4590  HG  LEU   291      19.799  34.051  57.085  1.00  0.00           H  
ATOM   4591  CD1 LEU   291      19.189  33.918  55.122  1.00  0.00           C  
ATOM   4592 HD11 LEU   291      19.907  34.472  54.518  1.00  0.00           H  
ATOM   4593 HD12 LEU   291      18.888  33.133  54.428  1.00  0.00           H  
ATOM   4594 HD13 LEU   291      18.336  34.536  55.404  1.00  0.00           H  
ATOM   4595  CD2 LEU   291      18.785  32.285  56.800  1.00  0.00           C  
ATOM   4596 HD21 LEU   291      18.746  31.427  56.129  1.00  0.00           H  
ATOM   4597 HD22 LEU   291      19.071  31.945  57.796  1.00  0.00           H  
ATOM   4598 HD23 LEU   291      17.760  32.656  56.826  1.00  0.00           H  
ATOM   4599  C   LEU   291      23.734  32.625  55.847  1.00  0.00           C  
ATOM   4600  O   LEU   291      23.943  31.625  55.197  1.00  0.00           O  
ATOM   4601  N   ALA   292      24.668  33.139  56.589  1.00  0.00           N  
ATOM   4602  H   ALA   292      24.388  33.831  57.270  1.00  0.00           H  
ATOM   4603  CA  ALA   292      26.099  32.809  56.572  1.00  0.00           C  
ATOM   4604  HA  ALA   292      26.426  32.207  55.725  1.00  0.00           H  
ATOM   4605  CB  ALA   292      26.990  34.034  56.740  1.00  0.00           C  
ATOM   4606  HB1 ALA   292      26.561  34.744  57.447  1.00  0.00           H  
ATOM   4607  HB2 ALA   292      28.015  33.789  57.017  1.00  0.00           H  
ATOM   4608  HB3 ALA   292      27.138  34.477  55.755  1.00  0.00           H  
ATOM   4609  C   ALA   292      26.474  31.784  57.749  1.00  0.00           C  
ATOM   4610  O   ALA   292      27.589  31.715  58.264  1.00  0.00           O  
ATOM   4611  N   GLY   293      25.495  30.886  57.978  1.00  0.00           N  
ATOM   4612  H   GLY   293      24.629  31.084  57.498  1.00  0.00           H  
ATOM   4613  CA  GLY   293      25.533  29.641  58.808  1.00  0.00           C  
ATOM   4614  HA2 GLY   293      24.591  29.093  58.833  1.00  0.00           H  
ATOM   4615  HA3 GLY   293      26.331  29.018  58.404  1.00  0.00           H  
ATOM   4616  C   GLY   293      25.905  29.877  60.271  1.00  0.00           C  
ATOM   4617  O   GLY   293      25.458  30.884  60.870  1.00  0.00           O  
ATOM   4618  N   ALA   294      26.534  28.841  60.901  1.00  0.00           N  
ATOM   4619  H   ALA   294      26.557  27.987  60.364  1.00  0.00           H  
ATOM   4620  CA  ALA   294      26.982  28.925  62.293  1.00  0.00           C  
ATOM   4621  HA  ALA   294      26.128  29.228  62.899  1.00  0.00           H  
ATOM   4622  CB  ALA   294      27.463  27.533  62.664  1.00  0.00           C  
ATOM   4623  HB1 ALA   294      28.149  27.614  63.506  1.00  0.00           H  
ATOM   4624  HB2 ALA   294      26.736  26.753  62.891  1.00  0.00           H  
ATOM   4625  HB3 ALA   294      28.114  27.199  61.855  1.00  0.00           H  
ATOM   4626  C   ALA   294      28.063  29.961  62.549  1.00  0.00           C  
ATOM   4627  O   ALA   294      27.950  30.636  63.605  1.00  0.00           O  
ATOM   4628  OXT ALA   294      29.118  30.007  61.880  1.00  0.00           O  
ATOM   4629  C1  SC1   295      30.334  43.070  40.292  1.00  0.00           C  
ATOM   4630  C2  SC1   295      31.376  43.807  39.498  1.00  0.00           C  
ATOM   4631  C3  SC1   295      31.020  45.317  39.309  1.00  0.00           C  
ATOM   4632  C4  SC1   295      31.593  46.027  38.063  1.00  0.00           C  
ATOM   4633  O1  SC1   295      30.505  42.821  41.474  1.00  0.00           O  
ATOM   4634  O2  SC1   295      29.217  43.319  39.845  1.00  0.00           O  
ATOM   4635  O3  SC1   295      32.356  46.981  38.338  1.00  0.00           O  
ATOM   4636  O4  SC1   295      31.245  45.802  36.910  1.00  0.00           O  
ATOM   4637  H1  SC1   295      31.552  43.360  38.511  1.00  0.00           H  
ATOM   4638  H2  SC1   295      32.333  43.660  40.014  1.00  0.00           H  
ATOM   4639  H3  SC1   295      31.319  45.864  40.212  1.00  0.00           H  
ATOM   4640  H4  SC1   295      29.942  45.493  39.204  1.00  0.00           H  
ATOM   4641 FE   FE1   296      30.694  41.174  42.155  1.00  0.00          FE  
ATOM   4642  O1  FO1   297      30.352  40.354  40.761  1.00  0.00           O  
TER    4643      FO1   297 
ATOM   4643  O1  HH1   298      32.824  41.341  42.173  1.00  0.00           O  
ATOM   4644  H1  HH1   298      33.042  40.395  42.241  1.00  0.00           H  
ATOM   4645  H2  HH1   298      33.760  41.606  42.198  1.00  0.00           H  
TER    4646      HH1   298 
ATOM   4646  C1  RC1   299      28.823  34.168  38.143  1.00  0.00           C  
ATOM   4647  C2  RC1   299      28.354  35.398  37.234  1.00  0.00           C  
ATOM   4648  C3  RC1   299      28.143  36.888  39.284  1.00  0.00           C  
ATOM   4649  C4  RC1   299      28.572  35.735  40.196  1.00  0.00           C  
ATOM   4650  C5  RC1   299      26.922  37.691  39.871  1.00  0.00           C  
ATOM   4651  C6  RC1   299      28.004  32.872  37.863  1.00  0.00           C  
ATOM   4652  C7  RC1   299      26.655  39.096  39.200  1.00  0.00           C  
ATOM   4653  C8  RC1   299      27.841  40.032  39.143  1.00  0.00           C  
ATOM   4654  C9  RC1   299      25.525  39.738  40.050  1.00  0.00           C  
ATOM   4655  C10 RC1   299      28.310  31.807  38.872  1.00  0.00           C  
ATOM   4656  C11 RC1   299      26.483  33.201  37.759  1.00  0.00           C  
ATOM   4657  C12 RC1   299      25.580  31.989  37.746  1.00  0.00           C  
ATOM   4658  N1  RC1   299      28.875  34.560  39.626  1.00  0.00           N  
ATOM   4659  N2  RC1   299      27.816  36.453  37.877  1.00  0.00           N  
ATOM   4660  O1  RC1   299      28.592  35.753  41.405  1.00  0.00           O  
ATOM   4661  O2  RC1   299      28.384  35.463  35.999  1.00  0.00           O  
ATOM   4662  O3  RC1   299      26.083  38.937  37.925  1.00  0.00           O  
ATOM   4663  O4  RC1   299      25.890  31.019  36.819  1.00  0.00           O  
ATOM   4664  H1  RC1   299      29.837  33.962  37.779  1.00  0.00           H  
ATOM   4665  H2  RC1   299      29.045  37.504  39.185  1.00  0.00           H  
ATOM   4666  H3  RC1   299      27.205  37.927  40.905  1.00  0.00           H  
ATOM   4667  H4  RC1   299      25.969  37.148  39.861  1.00  0.00           H  
ATOM   4668  H5  RC1   299      28.342  32.598  36.856  1.00  0.00           H  
ATOM   4669  H6  RC1   299      27.590  40.960  38.616  1.00  0.00           H  
ATOM   4670  H7  RC1   299      28.125  40.417  40.130  1.00  0.00           H  
ATOM   4671  H8  RC1   299      28.725  39.547  38.711  1.00  0.00           H  
ATOM   4672  H9  RC1   299      24.588  39.179  39.937  1.00  0.00           H  
ATOM   4673  H10 RC1   299      25.866  39.621  41.085  1.00  0.00           H  
ATOM   4674  H11 RC1   299      25.347  40.807  39.881  1.00  0.00           H  
ATOM   4675  H12 RC1   299      29.368  31.530  38.957  1.00  0.00           H  
ATOM   4676  H13 RC1   299      28.022  32.036  39.906  1.00  0.00           H  
ATOM   4677  H14 RC1   299      27.783  30.871  38.650  1.00  0.00           H  
ATOM   4678  H15 RC1   299      26.175  33.781  36.880  1.00  0.00           H  
ATOM   4679  H16 RC1   299      26.246  33.918  38.555  1.00  0.00           H  
ATOM   4680  H17 RC1   299      24.574  32.382  37.556  1.00  0.00           H  
ATOM   4681  H18 RC1   299      25.491  31.601  38.768  1.00  0.00           H  
ATOM   4682  H19 RC1   299      29.426  34.001  40.266  1.00  0.00           H  
ATOM   4683  H20 RC1   299      27.176  37.031  37.346  1.00  0.00           H  
ATOM   4684  H21 RC1   299      25.125  39.052  38.049  1.00  0.00           H  
ATOM   4685  H22 RC1   299      25.413  31.334  36.031  1.00  0.00           H  
TER    4686      RC1   299 
ATOM   4686 Na+  Na+   300      35.320  69.412  28.128  1.00  0.00          NA  
TER    4687      Na+   300 
ATOM   4687 Na+  Na+   301      59.737  59.668   9.820  1.00  0.00          NA  
TER    4688      Na+   301 
ATOM   4688 Na+  Na+   302      26.206  59.935  77.072  1.00  0.00          NA  
TER    4689      Na+   302 
ATOM   4689 Na+  Na+   303       7.807  50.427  51.935  1.00  0.00          NA  
TER    4690      Na+   303 
ATOM   4690 Na+  Na+   304      12.923  29.152  47.437  1.00  0.00          NA  
TER    4691      Na+   304 
ATOM   4691 Na+  Na+   305      48.585   4.463   6.882  1.00  0.00          NA  
TER    4692      Na+   305 
ATOM   4692 Na+  Na+   306      51.267  57.511  46.760  1.00  0.00          NA  
TER    4693      Na+   306 
ATOM   4693 Na+  Na+   307      64.169  27.915  47.020  1.00  0.00          NA  
TER    4694      Na+   307 
ATOM   4694  O   WAT   308      44.143  20.278   0.551  1.00  0.00           O  
ATOM   4695  H1  WAT   308      44.905  19.883   0.975  1.00  0.00           H  
ATOM   4696  H2  WAT   308      44.362  20.279  -0.381  1.00  0.00           H  
TER    4697      WAT   308 
ATOM   4697  O   WAT   309      58.520  10.903  40.013  1.00  0.00           O  
ATOM   4698  H1  WAT   309      58.340  11.324  39.173  1.00  0.00           H  
ATOM   4699  H2  WAT   309      58.764  11.624  40.595  1.00  0.00           H  
TER    4700      WAT   309 
ATOM   4700  O   WAT   310      34.260  18.699  69.520  1.00  0.00           O  
ATOM   4701  H1  WAT   310      33.503  19.265  69.370  1.00  0.00           H  
ATOM   4702  H2  WAT   310      34.680  19.061  70.300  1.00  0.00           H  
TER    4703      WAT   310 
ATOM   4703  O   WAT   311      10.735  43.805   3.633  1.00  0.00           O  
ATOM   4704  H1  WAT   311      10.189  43.487   2.914  1.00  0.00           H  
ATOM   4705  H2  WAT   311      10.431  44.700   3.786  1.00  0.00           H  
TER    4706      WAT   311 
ATOM   4706  O   WAT   312       2.532   3.450  11.468  1.00  0.00           O  
ATOM   4707  H1  WAT   312       2.916   3.437  12.344  1.00  0.00           H  
ATOM   4708  H2  WAT   312       2.692   4.339  11.150  1.00  0.00           H  
TER    4709      WAT   312 
ATOM   4709  O   WAT   313      54.528  22.583  32.064  1.00  0.00           O  
ATOM   4710  H1  WAT   313      55.236  23.196  32.259  1.00  0.00           H  
ATOM   4711  H2  WAT   313      54.377  22.683  31.124  1.00  0.00           H  
TER    4712      WAT   313 
ATOM   4712  O   WAT   314      39.712  73.133  67.906  1.00  0.00           O  
ATOM   4713  H1  WAT   314      40.221  72.724  67.207  1.00  0.00           H  
ATOM   4714  H2  WAT   314      38.930  73.469  67.467  1.00  0.00           H  
TER    4715      WAT   314 
ATOM   4715  O   WAT   315      29.763  67.011  25.815  1.00  0.00           O  
ATOM   4716  H1  WAT   315      29.898  67.830  25.338  1.00  0.00           H  
ATOM   4717  H2  WAT   315      30.592  66.857  26.267  1.00  0.00           H  
TER    4718      WAT   315 
ATOM   4718  O   WAT   316      44.955  59.325  50.660  1.00  0.00           O  
ATOM   4719  H1  WAT   316      44.457  59.749  51.359  1.00  0.00           H  
ATOM   4720  H2  WAT   316      45.734  58.980  51.095  1.00  0.00           H  
TER    4721      WAT   316 
ATOM   4721  O   WAT   317       2.584  50.433  11.836  1.00  0.00           O  
ATOM   4722  H1  WAT   317       3.481  50.507  11.510  1.00  0.00           H  
ATOM   4723  H2  WAT   317       2.652  50.628  12.771  1.00  0.00           H  
TER    4724      WAT   317 
ATOM   4724  O   WAT   318      61.579  38.288   3.475  1.00  0.00           O  
ATOM   4725  H1  WAT   318      60.668  38.459   3.235  1.00  0.00           H  
ATOM   4726  H2  WAT   318      61.831  39.041   4.010  1.00  0.00           H  
TER    4727      WAT   318 
ATOM   4727  O   WAT   319      14.831  39.330   9.482  1.00  0.00           O  
ATOM   4728  H1  WAT   319      14.028  39.116   9.955  1.00  0.00           H  
ATOM   4729  H2  WAT   319      15.316  39.900  10.078  1.00  0.00           H  
TER    4730      WAT   319 
ATOM   4730  O   WAT   320      53.359  66.844  15.156  1.00  0.00           O  
ATOM   4731  H1  WAT   320      53.083  66.988  14.251  1.00  0.00           H  
ATOM   4732  H2  WAT   320      53.501  65.899  15.216  1.00  0.00           H  
TER    4733      WAT   320 
ATOM   4733  O   WAT   321      15.930  19.415  12.330  1.00  0.00           O  
ATOM   4734  H1  WAT   321      15.897  19.282  11.382  1.00  0.00           H  
ATOM   4735  H2  WAT   321      16.864  19.465  12.532  1.00  0.00           H  
TER    4736      WAT   321 
ATOM   4736  O   WAT   322       3.319  51.597  64.083  1.00  0.00           O  
ATOM   4737  H1  WAT   322       2.948  50.799  63.707  1.00  0.00           H  
ATOM   4738  H2  WAT   322       4.189  51.337  64.387  1.00  0.00           H  
TER    4739      WAT   322 
ATOM   4739  O   WAT   323       5.659  54.466   2.051  1.00  0.00           O  
ATOM   4740  H1  WAT   323       5.347  55.088   1.393  1.00  0.00           H  
ATOM   4741  H2  WAT   323       5.006  54.509   2.750  1.00  0.00           H  
TER    4742      WAT   323 
ATOM   4742  O   WAT   324      50.853  45.243  32.257  1.00  0.00           O  
ATOM   4743  H1  WAT   324      51.099  45.325  31.336  1.00  0.00           H  
ATOM   4744  H2  WAT   324      50.805  46.145  32.573  1.00  0.00           H  
TER    4745      WAT   324 
ATOM   4745  O   WAT   325      28.295  63.832  18.012  1.00  0.00           O  
ATOM   4746  H1  WAT   325      29.186  63.543  18.209  1.00  0.00           H  
ATOM   4747  H2  WAT   325      27.783  63.564  18.775  1.00  0.00           H  
TER    4748      WAT   325 
ATOM   4748  O   WAT   326      46.339  65.295   9.916  1.00  0.00           O  
ATOM   4749  H1  WAT   326      45.775  66.064   9.998  1.00  0.00           H  
ATOM   4750  H2  WAT   326      46.024  64.694  10.592  1.00  0.00           H  
TER    4751      WAT   326 
ATOM   4751  O   WAT   327       0.734  54.805  31.300  1.00  0.00           O  
ATOM   4752  H1  WAT   327       1.224  54.057  30.959  1.00  0.00           H  
ATOM   4753  H2  WAT   327       0.101  54.421  31.907  1.00  0.00           H  
TER    4754      WAT   327 
ATOM   4754  O   WAT   328      63.231  45.976  76.041  1.00  0.00           O  
ATOM   4755  H1  WAT   328      62.543  46.067  75.382  1.00  0.00           H  
ATOM   4756  H2  WAT   328      63.425  45.039  76.058  1.00  0.00           H  
TER    4757      WAT   328 
ATOM   4757  O   WAT   329      42.286  65.005  30.664  1.00  0.00           O  
ATOM   4758  H1  WAT   329      41.738  64.360  31.109  1.00  0.00           H  
ATOM   4759  H2  WAT   329      41.839  65.168  29.833  1.00  0.00           H  
TER    4760      WAT   329 
ATOM   4760  O   WAT   330      16.519  50.733   6.829  1.00  0.00           O  
ATOM   4761  H1  WAT   330      16.516  51.493   6.247  1.00  0.00           H  
ATOM   4762  H2  WAT   330      15.633  50.703   7.189  1.00  0.00           H  
TER    4763      WAT   330 
ATOM   4763  O   WAT   331      57.360  64.479  42.897  1.00  0.00           O  
ATOM   4764  H1  WAT   331      57.368  64.857  42.018  1.00  0.00           H  
ATOM   4765  H2  WAT   331      57.959  65.031  43.401  1.00  0.00           H  
TER    4766      WAT   331 
ATOM   4766  O   WAT   332      65.840  13.144  52.227  1.00  0.00           O  
ATOM   4767  H1  WAT   332      65.098  12.607  51.948  1.00  0.00           H  
ATOM   4768  H2  WAT   332      65.587  13.469  53.091  1.00  0.00           H  
TER    4769      WAT   332 
ATOM   4769  O   WAT   333      42.255  41.283  59.689  1.00  0.00           O  
ATOM   4770  H1  WAT   333      42.225  40.373  59.393  1.00  0.00           H  
ATOM   4771  H2  WAT   333      42.421  41.788  58.893  1.00  0.00           H  
TER    4772      WAT   333 
ATOM   4772  O   WAT   334       8.242  37.856  30.024  1.00  0.00           O  
ATOM   4773  H1  WAT   334       8.723  38.018  30.835  1.00  0.00           H  
ATOM   4774  H2  WAT   334       7.891  36.971  30.126  1.00  0.00           H  
TER    4775      WAT   334 
ATOM   4775  O   WAT   335       8.768  42.691  23.389  1.00  0.00           O  
ATOM   4776  H1  WAT   335       8.992  41.797  23.648  1.00  0.00           H  
ATOM   4777  H2  WAT   335       7.831  42.656  23.194  1.00  0.00           H  
TER    4778      WAT   335 
ATOM   4778  O   WAT   336      63.771  39.329  25.198  1.00  0.00           O  
ATOM   4779  H1  WAT   336      64.031  38.974  26.047  1.00  0.00           H  
ATOM   4780  H2  WAT   336      63.969  38.630  24.575  1.00  0.00           H  
TER    4781      WAT   336 
ATOM   4781  O   WAT   337      27.886  64.059  77.328  1.00  0.00           O  
ATOM   4782  H1  WAT   337      27.702  64.767  77.947  1.00  0.00           H  
ATOM   4783  H2  WAT   337      27.638  64.417  76.476  1.00  0.00           H  
TER    4784      WAT   337 
ATOM   4784  O   WAT   338       9.517  70.351  64.561  1.00  0.00           O  
ATOM   4785  H1  WAT   338       9.127  69.478  64.521  1.00  0.00           H  
ATOM   4786  H2  WAT   338      10.352  70.262  64.103  1.00  0.00           H  
TER    4787      WAT   338 
ATOM   4787  O   WAT   339      11.855  12.792  64.867  1.00  0.00           O  
ATOM   4788  H1  WAT   339      11.764  13.692  64.552  1.00  0.00           H  
ATOM   4789  H2  WAT   339      11.256  12.285  64.319  1.00  0.00           H  
TER    4790      WAT   339 
ATOM   4790  O   WAT   340      31.906   5.968  40.938  1.00  0.00           O  
ATOM   4791  H1  WAT   340      31.908   5.626  41.832  1.00  0.00           H  
ATOM   4792  H2  WAT   340      32.657   5.547  40.519  1.00  0.00           H  
TER    4793      WAT   340 
ATOM   4793  O   WAT   341      54.563  66.331  24.659  1.00  0.00           O  
ATOM   4794  H1  WAT   341      54.012  67.114  24.655  1.00  0.00           H  
ATOM   4795  H2  WAT   341      54.834  66.233  25.572  1.00  0.00           H  
TER    4796      WAT   341 
ATOM   4796  O   WAT   342      61.981  25.415  68.054  1.00  0.00           O  
ATOM   4797  H1  WAT   342      61.204  25.492  68.607  1.00  0.00           H  
ATOM   4798  H2  WAT   342      61.711  25.777  67.210  1.00  0.00           H  
TER    4799      WAT   342 
ATOM   4799  O   WAT   343      48.700  55.788  33.156  1.00  0.00           O  
ATOM   4800  H1  WAT   343      48.973  56.668  33.417  1.00  0.00           H  
ATOM   4801  H2  WAT   343      48.405  55.378  33.969  1.00  0.00           H  
TER    4802      WAT   343 
ATOM   4802  O   WAT   344      66.563  33.294  72.331  1.00  0.00           O  
ATOM   4803  H1  WAT   344      66.265  32.994  73.190  1.00  0.00           H  
ATOM   4804  H2  WAT   344      66.441  34.243  72.354  1.00  0.00           H  
TER    4805      WAT   344 
ATOM   4805  O   WAT   345      45.059  41.940   3.979  1.00  0.00           O  
ATOM   4806  H1  WAT   345      45.515  41.110   3.840  1.00  0.00           H  
ATOM   4807  H2  WAT   345      44.155  41.763   3.717  1.00  0.00           H  
TER    4808      WAT   345 
ATOM   4808  O   WAT   346      49.841   0.839  48.960  1.00  0.00           O  
ATOM   4809  H1  WAT   346      48.956   1.072  48.680  1.00  0.00           H  
ATOM   4810  H2  WAT   346      49.752   0.641  49.893  1.00  0.00           H  
TER    4811      WAT   346 
ATOM   4811  O   WAT   347       5.433  19.036  19.134  1.00  0.00           O  
ATOM   4812  H1  WAT   347       5.562  18.116  18.904  1.00  0.00           H  
ATOM   4813  H2  WAT   347       6.319  19.387  19.225  1.00  0.00           H  
TER    4814      WAT   347 
ATOM   4814  O   WAT   348      20.806  15.201  31.240  1.00  0.00           O  
ATOM   4815  H1  WAT   348      20.369  15.675  31.948  1.00  0.00           H  
ATOM   4816  H2  WAT   348      21.324  15.867  30.789  1.00  0.00           H  
TER    4817      WAT   348 
ATOM   4817  O   WAT   349      33.913  71.339   2.817  1.00  0.00           O  
ATOM   4818  H1  WAT   349      33.753  70.626   2.199  1.00  0.00           H  
ATOM   4819  H2  WAT   349      34.776  71.676   2.576  1.00  0.00           H  
TER    4820      WAT   349 
ATOM   4820  O   WAT   350       5.679  20.107  53.307  1.00  0.00           O  
ATOM   4821  H1  WAT   350       5.186  20.191  54.123  1.00  0.00           H  
ATOM   4822  H2  WAT   350       5.992  19.203  53.307  1.00  0.00           H  
TER    4823      WAT   350 
ATOM   4823  O   WAT   351      16.502  13.918  14.955  1.00  0.00           O  
ATOM   4824  H1  WAT   351      16.521  14.135  14.023  1.00  0.00           H  
ATOM   4825  H2  WAT   351      16.434  14.764  15.397  1.00  0.00           H  
TER    4826      WAT   351 
ATOM   4826  O   WAT   352       5.139  61.187  40.354  1.00  0.00           O  
ATOM   4827  H1  WAT   352       5.760  61.830  40.011  1.00  0.00           H  
ATOM   4828  H2  WAT   352       4.598  61.682  40.969  1.00  0.00           H  
TER    4829      WAT   352 
ATOM   4829  O   WAT   353      57.288  51.129  38.774  1.00  0.00           O  
ATOM   4830  H1  WAT   353      57.043  50.336  39.251  1.00  0.00           H  
ATOM   4831  H2  WAT   353      56.737  51.118  37.991  1.00  0.00           H  
TER    4832      WAT   353 
ATOM   4832  O   WAT   354      28.625  67.392  77.151  1.00  0.00           O  
ATOM   4833  H1  WAT   354      27.715  67.253  76.891  1.00  0.00           H  
ATOM   4834  H2  WAT   354      28.754  68.338  77.076  1.00  0.00           H  
TER    4835      WAT   354 
ATOM   4835  O   WAT   355      16.984  21.710  74.304  1.00  0.00           O  
ATOM   4836  H1  WAT   355      16.635  20.836  74.134  1.00  0.00           H  
ATOM   4837  H2  WAT   355      17.356  21.987  73.466  1.00  0.00           H  
TER    4838      WAT   355 
ATOM   4838  O   WAT   356      64.610  48.579  75.770  1.00  0.00           O  
ATOM   4839  H1  WAT   356      65.403  48.127  75.480  1.00  0.00           H  
ATOM   4840  H2  WAT   356      64.010  47.875  76.017  1.00  0.00           H  
TER    4841      WAT   356 
ATOM   4841  O   WAT   357       5.354  13.456  52.589  1.00  0.00           O  
ATOM   4842  H1  WAT   357       5.254  13.987  51.798  1.00  0.00           H  
ATOM   4843  H2  WAT   357       4.627  13.724  53.151  1.00  0.00           H  
TER    4844      WAT   357 
ATOM   4844  O   WAT   358      46.840  60.855  69.866  1.00  0.00           O  
ATOM   4845  H1  WAT   358      46.285  60.725  69.097  1.00  0.00           H  
ATOM   4846  H2  WAT   358      47.150  59.978  70.090  1.00  0.00           H  
TER    4847      WAT   358 
ATOM   4847  O   WAT   359      52.652  33.997  33.234  1.00  0.00           O  
ATOM   4848  H1  WAT   359      53.479  33.843  33.692  1.00  0.00           H  
ATOM   4849  H2  WAT   359      52.913  34.245  32.347  1.00  0.00           H  
TER    4850      WAT   359 
ATOM   4850  O   WAT   360      47.787  11.553   7.587  1.00  0.00           O  
ATOM   4851  H1  WAT   360      47.990  11.464   6.655  1.00  0.00           H  
ATOM   4852  H2  WAT   360      48.464  12.139   7.924  1.00  0.00           H  
TER    4853      WAT   360 
ATOM   4853  O   WAT   361      56.817  29.072  54.045  1.00  0.00           O  
ATOM   4854  H1  WAT   361      56.762  28.117  54.055  1.00  0.00           H  
ATOM   4855  H2  WAT   361      56.122  29.346  53.446  1.00  0.00           H  
TER    4856      WAT   361 
ATOM   4856  O   WAT   362      61.304  46.954  73.206  1.00  0.00           O  
ATOM   4857  H1  WAT   362      61.192  47.803  72.778  1.00  0.00           H  
ATOM   4858  H2  WAT   362      61.926  46.486  72.649  1.00  0.00           H  
TER    4859      WAT   362 
ATOM   4859  O   WAT   363      19.660  66.922  44.123  1.00  0.00           O  
ATOM   4860  H1  WAT   363      20.554  66.583  44.156  1.00  0.00           H  
ATOM   4861  H2  WAT   363      19.138  66.189  43.797  1.00  0.00           H  
TER    4862      WAT   363 
ATOM   4862  O   WAT   364       9.361   0.002  43.447  1.00  0.00           O  
ATOM   4863  H1  WAT   364      10.222  -0.141  43.053  1.00  0.00           H  
ATOM   4864  H2  WAT   364       9.248   0.953  43.436  1.00  0.00           H  
TER    4865      WAT   364 
ATOM   4865  O   WAT   365      39.830  52.647  67.204  1.00  0.00           O  
ATOM   4866  H1  WAT   365      39.894  51.809  67.661  1.00  0.00           H  
ATOM   4867  H2  WAT   365      40.245  52.490  66.356  1.00  0.00           H  
TER    4868      WAT   365 
ATOM   4868  O   WAT   366      65.210  34.772  55.368  1.00  0.00           O  
ATOM   4869  H1  WAT   366      65.136  35.451  56.038  1.00  0.00           H  
ATOM   4870  H2  WAT   366      64.316  34.654  55.046  1.00  0.00           H  
TER    4871      WAT   366 
ATOM   4871  O   WAT   367       6.477  19.458  70.490  1.00  0.00           O  
ATOM   4872  H1  WAT   367       6.148  18.562  70.565  1.00  0.00           H  
ATOM   4873  H2  WAT   367       7.084  19.430  69.751  1.00  0.00           H  
TER    4874      WAT   367 
ATOM   4874  O   WAT   368      62.133  54.871   8.757  1.00  0.00           O  
ATOM   4875  H1  WAT   368      61.284  54.611   9.115  1.00  0.00           H  
ATOM   4876  H2  WAT   368      62.590  55.275   9.495  1.00  0.00           H  
TER    4877      WAT   368 
ATOM   4877  O   WAT   369      55.402  18.172  43.053  1.00  0.00           O  
ATOM   4878  H1  WAT   369      55.304  17.689  42.232  1.00  0.00           H  
ATOM   4879  H2  WAT   369      54.513  18.450  43.274  1.00  0.00           H  
TER    4880      WAT   369 
ATOM   4880  O   WAT   370      60.733  14.078   2.448  1.00  0.00           O  
ATOM   4881  H1  WAT   370      60.902  13.734   1.571  1.00  0.00           H  
ATOM   4882  H2  WAT   370      60.674  15.026   2.325  1.00  0.00           H  
TER    4883      WAT   370 
ATOM   4883  O   WAT   371      46.288  23.074  67.306  1.00  0.00           O  
ATOM   4884  H1  WAT   371      46.438  23.899  66.846  1.00  0.00           H  
ATOM   4885  H2  WAT   371      46.742  23.180  68.142  1.00  0.00           H  
TER    4886      WAT   371 
ATOM   4886  O   WAT   372      48.815  21.570  56.743  1.00  0.00           O  
ATOM   4887  H1  WAT   372      48.328  20.776  56.521  1.00  0.00           H  
ATOM   4888  H2  WAT   372      49.110  21.914  55.900  1.00  0.00           H  
TER    4889      WAT   372 
ATOM   4889  O   WAT   373      18.192  64.306  77.198  1.00  0.00           O  
ATOM   4890  H1  WAT   373      18.067  63.361  77.285  1.00  0.00           H  
ATOM   4891  H2  WAT   373      19.131  64.438  77.333  1.00  0.00           H  
TER    4892      WAT   373 
ATOM   4892  O   WAT   374      47.959  53.292  74.162  1.00  0.00           O  
ATOM   4893  H1  WAT   374      48.864  53.046  74.355  1.00  0.00           H  
ATOM   4894  H2  WAT   374      47.431  52.699  74.696  1.00  0.00           H  
TER    4895      WAT   374 
ATOM   4895  O   WAT   375      63.268  32.088  69.045  1.00  0.00           O  
ATOM   4896  H1  WAT   375      64.121  32.184  69.468  1.00  0.00           H  
ATOM   4897  H2  WAT   375      63.472  31.779  68.162  1.00  0.00           H  
TER    4898      WAT   375 
ATOM   4898  O   WAT   376      49.481   1.645  39.103  1.00  0.00           O  
ATOM   4899  H1  WAT   376      50.019   1.365  38.363  1.00  0.00           H  
ATOM   4900  H2  WAT   376      48.719   2.063  38.701  1.00  0.00           H  
TER    4901      WAT   376 
ATOM   4901  O   WAT   377      66.059  48.327  30.076  1.00  0.00           O  
ATOM   4902  H1  WAT   377      65.664  49.175  30.280  1.00  0.00           H  
ATOM   4903  H2  WAT   377      66.970  48.532  29.864  1.00  0.00           H  
TER    4904      WAT   377 
ATOM   4904  O   WAT   378       2.473  44.960  17.064  1.00  0.00           O  
ATOM   4905  H1  WAT   378       2.907  44.133  16.856  1.00  0.00           H  
ATOM   4906  H2  WAT   378       2.402  44.960  18.018  1.00  0.00           H  
TER    4907      WAT   378 
ATOM   4907  O   WAT   379      45.976  10.988  13.899  1.00  0.00           O  
ATOM   4908  H1  WAT   379      45.054  11.185  13.735  1.00  0.00           H  
ATOM   4909  H2  WAT   379      46.321  10.726  13.045  1.00  0.00           H
[truncated: 3,120,601 more chars]
