# Supplementary material for: Three distinct strategies lead to programmable aliphatic C−H oxidation in bicyclomycin biosynthesis
Source: Nat Commun. 2025 May 19;16:4651. doi: 10.1038/s41467-025-58997-8 (PMC12089406; doi:10.1038/s41467-025-58997-8)
Supplement: Supplementary file 5 — Source Data 2 [file 41467_2025_58997_MOESM5_ESM.zip › initial and final configurations for MD/Final MD snapshot of the reactant FeIV-oxo species of WT SoBcmC in complex with 2.pdb]

CRYST1   75.888   62.430   72.964  90.00  90.00  90.00               1
ATOM      1  N   GLU     1      18.956  24.201  29.827  1.00  0.00           N  
ATOM      2  H1  GLU     1      18.570  23.887  30.707  1.00  0.00           H  
ATOM      3  H2  GLU     1      19.419  23.376  29.475  1.00  0.00           H  
ATOM      4  H3  GLU     1      18.243  24.390  29.136  1.00  0.00           H  
ATOM      5  CA  GLU     1      19.865  25.314  30.090  1.00  0.00           C  
ATOM      6  HA  GLU     1      19.263  26.138  30.473  1.00  0.00           H  
ATOM      7  CB  GLU     1      20.925  24.996  31.234  1.00  0.00           C  
ATOM      8  HB2 GLU     1      21.329  23.995  31.084  1.00  0.00           H  
ATOM      9  HB3 GLU     1      21.702  25.753  31.126  1.00  0.00           H  
ATOM     10  CG  GLU     1      20.275  25.068  32.603  1.00  0.00           C  
ATOM     11  HG2 GLU     1      21.052  25.335  33.319  1.00  0.00           H  
ATOM     12  HG3 GLU     1      19.500  25.815  32.776  1.00  0.00           H  
ATOM     13  CD  GLU     1      19.728  23.724  33.049  1.00  0.00           C  
ATOM     14  OE1 GLU     1      20.116  23.093  34.067  1.00  0.00           O  
ATOM     15  OE2 GLU     1      18.719  23.251  32.446  1.00  0.00           O  
ATOM     16  C   GLU     1      20.511  25.883  28.819  1.00  0.00           C  
ATOM     17  O   GLU     1      19.945  25.652  27.718  1.00  0.00           O  
ATOM     18  N   MET     2      21.519  26.746  28.869  1.00  0.00           N  
ATOM     19  H   MET     2      21.784  27.072  29.788  1.00  0.00           H  
ATOM     20  CA  MET     2      22.121  27.427  27.721  1.00  0.00           C  
ATOM     21  HA  MET     2      21.225  27.956  27.395  1.00  0.00           H  
ATOM     22  CB  MET     2      23.187  28.521  28.036  1.00  0.00           C  
ATOM     23  HB2 MET     2      23.097  29.005  29.008  1.00  0.00           H  
ATOM     24  HB3 MET     2      24.151  28.027  28.162  1.00  0.00           H  
ATOM     25  CG  MET     2      23.459  29.553  26.923  1.00  0.00           C  
ATOM     26  HG2 MET     2      23.904  28.895  26.176  1.00  0.00           H  
ATOM     27  HG3 MET     2      22.551  30.017  26.539  1.00  0.00           H  
ATOM     28  SD  MET     2      24.765  30.770  27.261  1.00  0.00           S  
ATOM     29  CE  MET     2      25.234  31.379  25.631  1.00  0.00           C  
ATOM     30  HE1 MET     2      25.506  30.631  24.886  1.00  0.00           H  
ATOM     31  HE2 MET     2      24.340  31.811  25.181  1.00  0.00           H  
ATOM     32  HE3 MET     2      26.008  32.141  25.726  1.00  0.00           H  
ATOM     33  C   MET     2      22.689  26.411  26.694  1.00  0.00           C  
ATOM     34  O   MET     2      23.379  25.447  27.133  1.00  0.00           O  
ATOM     35  N   THR     3      22.361  26.593  25.404  1.00  0.00           N  
ATOM     36  H   THR     3      21.742  27.354  25.163  1.00  0.00           H  
ATOM     37  CA  THR     3      22.935  25.654  24.323  1.00  0.00           C  
ATOM     38  HA  THR     3      22.769  24.668  24.758  1.00  0.00           H  
ATOM     39  CB  THR     3      22.198  25.739  22.951  1.00  0.00           C  
ATOM     40  HB  THR     3      21.941  26.762  22.676  1.00  0.00           H  
ATOM     41  CG2 THR     3      22.900  25.112  21.734  1.00  0.00           C  
ATOM     42 HG21 THR     3      22.791  24.028  21.736  1.00  0.00           H  
ATOM     43 HG22 THR     3      22.319  25.450  20.876  1.00  0.00           H  
ATOM     44 HG23 THR     3      23.912  25.477  21.562  1.00  0.00           H  
ATOM     45  OG1 THR     3      21.003  25.008  23.130  1.00  0.00           O  
ATOM     46  HG1 THR     3      20.575  25.243  23.957  1.00  0.00           H  
ATOM     47  C   THR     3      24.405  25.964  24.082  1.00  0.00           C  
ATOM     48  O   THR     3      24.540  27.020  23.460  1.00  0.00           O  
ATOM     49  N   LEU     4      25.392  25.098  24.382  1.00  0.00           N  
ATOM     50  H   LEU     4      25.182  24.127  24.561  1.00  0.00           H  
ATOM     51  CA  LEU     4      26.821  25.382  24.302  1.00  0.00           C  
ATOM     52  HA  LEU     4      27.092  26.332  23.841  1.00  0.00           H  
ATOM     53  CB  LEU     4      27.378  25.496  25.785  1.00  0.00           C  
ATOM     54  HB2 LEU     4      27.153  24.651  26.436  1.00  0.00           H  
ATOM     55  HB3 LEU     4      28.444  25.707  25.706  1.00  0.00           H  
ATOM     56  CG  LEU     4      26.780  26.695  26.540  1.00  0.00           C  
ATOM     57  HG  LEU     4      25.708  26.523  26.638  1.00  0.00           H  
ATOM     58  CD1 LEU     4      27.503  26.848  27.872  1.00  0.00           C  
ATOM     59 HD11 LEU     4      26.907  27.577  28.423  1.00  0.00           H  
ATOM     60 HD12 LEU     4      27.398  25.871  28.343  1.00  0.00           H  
ATOM     61 HD13 LEU     4      28.580  27.011  27.873  1.00  0.00           H  
ATOM     62  CD2 LEU     4      26.919  28.047  25.817  1.00  0.00           C  
ATOM     63 HD21 LEU     4      26.524  28.048  24.801  1.00  0.00           H  
ATOM     64 HD22 LEU     4      26.451  28.811  26.437  1.00  0.00           H  
ATOM     65 HD23 LEU     4      27.992  28.237  25.841  1.00  0.00           H  
ATOM     66  C   LEU     4      27.618  24.160  23.633  1.00  0.00           C  
ATOM     67  O   LEU     4      27.135  23.044  23.632  1.00  0.00           O  
ATOM     68  N   GLN     5      28.799  24.321  23.128  1.00  0.00           N  
ATOM     69  H   GLN     5      29.203  25.246  23.129  1.00  0.00           H  
ATOM     70  CA  GLN     5      29.658  23.257  22.570  1.00  0.00           C  
ATOM     71  HA  GLN     5      28.997  22.676  21.927  1.00  0.00           H  
ATOM     72  CB  GLN     5      30.792  23.871  21.687  1.00  0.00           C  
ATOM     73  HB2 GLN     5      31.398  24.498  22.342  1.00  0.00           H  
ATOM     74  HB3 GLN     5      31.468  23.109  21.298  1.00  0.00           H  
ATOM     75  CG  GLN     5      30.332  24.679  20.503  1.00  0.00           C  
ATOM     76  HG2 GLN     5      29.626  25.491  20.679  1.00  0.00           H  
ATOM     77  HG3 GLN     5      31.228  24.966  19.953  1.00  0.00           H  
ATOM     78  CD  GLN     5      29.672  23.729  19.572  1.00  0.00           C  
ATOM     79  OE1 GLN     5      30.268  23.042  18.858  1.00  0.00           O  
ATOM     80  NE2 GLN     5      28.377  23.735  19.478  1.00  0.00           N  
ATOM     81 HE21 GLN     5      27.977  23.137  18.770  1.00  0.00           H  
ATOM     82 HE22 GLN     5      27.761  24.141  20.168  1.00  0.00           H  
ATOM     83  C   GLN     5      30.379  22.292  23.590  1.00  0.00           C  
ATOM     84  O   GLN     5      30.818  22.612  24.678  1.00  0.00           O  
ATOM     85  N   ARG     6      30.551  21.021  23.178  1.00  0.00           N  
ATOM     86  H   ARG     6      30.240  20.668  22.284  1.00  0.00           H  
ATOM     87  CA  ARG     6      31.293  20.059  23.954  1.00  0.00           C  
ATOM     88  HA  ARG     6      31.699  20.459  24.884  1.00  0.00           H  
ATOM     89  CB  ARG     6      30.499  18.791  24.357  1.00  0.00           C  
ATOM     90  HB2 ARG     6      30.177  18.352  23.413  1.00  0.00           H  
ATOM     91  HB3 ARG     6      31.056  18.058  24.941  1.00  0.00           H  
ATOM     92  CG  ARG     6      29.161  19.206  24.999  1.00  0.00           C  
ATOM     93  HG2 ARG     6      29.423  19.715  25.927  1.00  0.00           H  
ATOM     94  HG3 ARG     6      28.571  19.911  24.414  1.00  0.00           H  
ATOM     95  CD  ARG     6      28.189  18.031  25.261  1.00  0.00           C  
ATOM     96  HD2 ARG     6      27.933  17.613  24.287  1.00  0.00           H  
ATOM     97  HD3 ARG     6      28.672  17.258  25.858  1.00  0.00           H  
ATOM     98  NE  ARG     6      26.893  18.474  25.855  1.00  0.00           N  
ATOM     99  HE  ARG     6      26.596  19.377  25.514  1.00  0.00           H  
ATOM    100  CZ  ARG     6      26.098  17.685  26.583  1.00  0.00           C  
ATOM    101  NH1 ARG     6      26.407  16.496  26.944  1.00  0.00           N  
ATOM    102 HH11 ARG     6      27.310  16.094  26.736  1.00  0.00           H  
ATOM    103 HH12 ARG     6      25.712  15.871  27.327  1.00  0.00           H  
ATOM    104  NH2 ARG     6      24.934  18.114  26.907  1.00  0.00           N  
ATOM    105 HH21 ARG     6      24.631  18.965  26.455  1.00  0.00           H  
ATOM    106 HH22 ARG     6      24.298  17.502  27.397  1.00  0.00           H  
ATOM    107  C   ARG     6      32.596  19.566  23.152  1.00  0.00           C  
ATOM    108  O   ARG     6      32.645  19.320  21.921  1.00  0.00           O  
ATOM    109  N   ALA     7      33.588  19.272  23.984  1.00  0.00           N  
ATOM    110  H   ALA     7      33.521  19.605  24.935  1.00  0.00           H  
ATOM    111  CA  ALA     7      34.954  18.938  23.598  1.00  0.00           C  
ATOM    112  HA  ALA     7      34.957  18.520  22.592  1.00  0.00           H  
ATOM    113  CB  ALA     7      35.767  20.263  23.720  1.00  0.00           C  
ATOM    114  HB1 ALA     7      36.792  20.213  23.352  1.00  0.00           H  
ATOM    115  HB2 ALA     7      35.265  21.007  23.101  1.00  0.00           H  
ATOM    116  HB3 ALA     7      35.857  20.507  24.778  1.00  0.00           H  
ATOM    117  C   ALA     7      35.593  17.929  24.535  1.00  0.00           C  
ATOM    118  O   ALA     7      35.126  17.616  25.574  1.00  0.00           O  
ATOM    119  N   ARG     8      36.798  17.486  24.108  1.00  0.00           N  
ATOM    120  H   ARG     8      37.164  17.963  23.297  1.00  0.00           H  
ATOM    121  CA  ARG     8      37.664  16.529  24.822  1.00  0.00           C  
ATOM    122  HA  ARG     8      37.525  16.783  25.873  1.00  0.00           H  
ATOM    123  CB  ARG     8      37.250  15.035  24.564  1.00  0.00           C  
ATOM    124  HB2 ARG     8      37.941  14.305  24.984  1.00  0.00           H  
ATOM    125  HB3 ARG     8      36.315  14.865  25.098  1.00  0.00           H  
ATOM    126  CG  ARG     8      37.011  14.904  23.017  1.00  0.00           C  
ATOM    127  HG2 ARG     8      36.092  15.374  22.668  1.00  0.00           H  
ATOM    128  HG3 ARG     8      37.812  15.391  22.462  1.00  0.00           H  
ATOM    129  CD  ARG     8      37.064  13.397  22.747  1.00  0.00           C  
ATOM    130  HD2 ARG     8      38.084  13.035  22.879  1.00  0.00           H  
ATOM    131  HD3 ARG     8      36.429  12.882  23.468  1.00  0.00           H  
ATOM    132  NE  ARG     8      36.746  13.148  21.312  1.00  0.00           N  
ATOM    133  HE  ARG     8      35.949  13.606  20.893  1.00  0.00           H  
ATOM    134  CZ  ARG     8      37.226  12.210  20.439  1.00  0.00           C  
ATOM    135  NH1 ARG     8      38.156  11.303  20.705  1.00  0.00           N  
ATOM    136 HH11 ARG     8      38.335  11.203  21.694  1.00  0.00           H  
ATOM    137 HH12 ARG     8      38.309  10.539  20.062  1.00  0.00           H  
ATOM    138  NH2 ARG     8      36.872  12.356  19.229  1.00  0.00           N  
ATOM    139 HH21 ARG     8      36.404  13.228  19.023  1.00  0.00           H  
ATOM    140 HH22 ARG     8      37.279  11.811  18.483  1.00  0.00           H  
ATOM    141  C   ARG     8      39.127  16.791  24.393  1.00  0.00           C  
ATOM    142  O   ARG     8      39.455  17.337  23.330  1.00  0.00           O  
ATOM    143  N   THR     9      40.084  16.399  25.190  1.00  0.00           N  
ATOM    144  H   THR     9      39.865  15.909  26.046  1.00  0.00           H  
ATOM    145  CA  THR     9      41.437  16.151  24.671  1.00  0.00           C  
ATOM    146  HA  THR     9      41.751  16.908  23.952  1.00  0.00           H  
ATOM    147  CB  THR     9      42.483  16.095  25.798  1.00  0.00           C  
ATOM    148  HB  THR     9      42.284  15.203  26.393  1.00  0.00           H  
ATOM    149  CG2 THR     9      44.014  15.922  25.402  1.00  0.00           C  
ATOM    150 HG21 THR     9      44.611  16.076  26.301  1.00  0.00           H  
ATOM    151 HG22 THR     9      44.201  14.956  24.934  1.00  0.00           H  
ATOM    152 HG23 THR     9      44.146  16.718  24.669  1.00  0.00           H  
ATOM    153  OG1 THR     9      42.451  17.213  26.616  1.00  0.00           O  
ATOM    154  HG1 THR     9      41.618  17.123  27.085  1.00  0.00           H  
ATOM    155  C   THR     9      41.411  14.808  23.908  1.00  0.00           C  
ATOM    156  O   THR     9      40.744  13.904  24.362  1.00  0.00           O  
ATOM    157  N   ALA    10      41.981  14.684  22.735  1.00  0.00           N  
ATOM    158  H   ALA    10      42.331  15.524  22.296  1.00  0.00           H  
ATOM    159  CA  ALA    10      42.072  13.403  21.975  1.00  0.00           C  
ATOM    160  HA  ALA    10      42.139  12.622  22.732  1.00  0.00           H  
ATOM    161  CB  ALA    10      40.743  13.185  21.265  1.00  0.00           C  
ATOM    162  HB1 ALA    10      40.862  12.128  21.028  1.00  0.00           H  
ATOM    163  HB2 ALA    10      39.887  13.403  21.904  1.00  0.00           H  
ATOM    164  HB3 ALA    10      40.734  13.705  20.307  1.00  0.00           H  
ATOM    165  C   ALA    10      43.272  13.325  21.097  1.00  0.00           C  
ATOM    166  O   ALA    10      43.477  14.267  20.357  1.00  0.00           O  
ATOM    167  N   SER    11      44.134  12.308  21.117  1.00  0.00           N  
ATOM    168  H   SER    11      44.034  11.450  21.641  1.00  0.00           H  
ATOM    169  CA  SER    11      45.262  12.380  20.108  1.00  0.00           C  
ATOM    170  HA  SER    11      45.974  11.569  20.263  1.00  0.00           H  
ATOM    171  CB  SER    11      44.761  12.026  18.697  1.00  0.00           C  
ATOM    172  HB2 SER    11      44.112  12.833  18.360  1.00  0.00           H  
ATOM    173  HB3 SER    11      45.547  11.974  17.943  1.00  0.00           H  
ATOM    174  OG  SER    11      43.902  10.834  18.533  1.00  0.00           O  
ATOM    175  HG  SER    11      43.009  11.096  18.300  1.00  0.00           H  
ATOM    176  C   SER    11      46.165  13.560  20.244  1.00  0.00           C  
ATOM    177  O   SER    11      46.576  14.216  19.321  1.00  0.00           O  
ATOM    178  N   GLY    12      46.374  13.988  21.492  1.00  0.00           N  
ATOM    179  H   GLY    12      45.795  13.518  22.173  1.00  0.00           H  
ATOM    180  CA  GLY    12      47.139  15.212  21.836  1.00  0.00           C  
ATOM    181  HA2 GLY    12      47.317  15.208  22.912  1.00  0.00           H  
ATOM    182  HA3 GLY    12      48.069  15.257  21.270  1.00  0.00           H  
ATOM    183  C   GLY    12      46.464  16.550  21.649  1.00  0.00           C  
ATOM    184  O   GLY    12      46.785  17.507  22.370  1.00  0.00           O  
ATOM    185  N   GLU    13      45.504  16.684  20.677  1.00  0.00           N  
ATOM    186  H   GLU    13      45.270  15.823  20.204  1.00  0.00           H  
ATOM    187  CA  GLU    13      44.704  17.911  20.418  1.00  0.00           C  
ATOM    188  HA  GLU    13      45.423  18.682  20.694  1.00  0.00           H  
ATOM    189  CB  GLU    13      44.366  17.975  18.903  1.00  0.00           C  
ATOM    190  HB2 GLU    13      43.842  17.053  18.652  1.00  0.00           H  
ATOM    191  HB3 GLU    13      43.719  18.827  18.688  1.00  0.00           H  
ATOM    192  CG  GLU    13      45.534  18.033  17.893  1.00  0.00           C  
ATOM    193  HG2 GLU    13      46.193  18.847  18.196  1.00  0.00           H  
ATOM    194  HG3 GLU    13      46.106  17.115  18.024  1.00  0.00           H  
ATOM    195  CD  GLU    13      45.107  18.134  16.424  1.00  0.00           C  
ATOM    196  OE1 GLU    13      44.143  17.399  16.157  1.00  0.00           O  
ATOM    197  OE2 GLU    13      45.533  19.048  15.649  1.00  0.00           O  
ATOM    198  C   GLU    13      43.477  18.107  21.302  1.00  0.00           C  
ATOM    199  O   GLU    13      42.773  17.161  21.745  1.00  0.00           O  
ATOM    200  N   LEU    14      43.130  19.377  21.467  1.00  0.00           N  
ATOM    201  H   LEU    14      43.819  20.025  21.113  1.00  0.00           H  
ATOM    202  CA  LEU    14      41.807  19.842  21.807  1.00  0.00           C  
ATOM    203  HA  LEU    14      41.382  19.345  22.679  1.00  0.00           H  
ATOM    204  CB  LEU    14      41.900  21.367  22.161  1.00  0.00           C  
ATOM    205  HB2 LEU    14      42.610  21.632  22.944  1.00  0.00           H  
ATOM    206  HB3 LEU    14      42.255  21.834  21.243  1.00  0.00           H  
ATOM    207  CG  LEU    14      40.492  21.959  22.474  1.00  0.00           C  
ATOM    208  HG  LEU    14      39.751  21.626  21.747  1.00  0.00           H  
ATOM    209  CD1 LEU    14      39.941  21.424  23.826  1.00  0.00           C  
ATOM    210 HD11 LEU    14      39.873  20.337  23.787  1.00  0.00           H  
ATOM    211 HD12 LEU    14      40.597  21.703  24.651  1.00  0.00           H  
ATOM    212 HD13 LEU    14      38.942  21.714  24.151  1.00  0.00           H  
ATOM    213  CD2 LEU    14      40.597  23.409  22.657  1.00  0.00           C  
ATOM    214 HD21 LEU    14      41.326  23.724  23.403  1.00  0.00           H  
ATOM    215 HD22 LEU    14      40.910  23.975  21.780  1.00  0.00           H  
ATOM    216 HD23 LEU    14      39.630  23.852  22.897  1.00  0.00           H  
ATOM    217  C   LEU    14      40.895  19.571  20.600  1.00  0.00           C  
ATOM    218  O   LEU    14      40.946  20.249  19.575  1.00  0.00           O  
ATOM    219  N   VAL    15      39.975  18.620  20.677  1.00  0.00           N  
ATOM    220  H   VAL    15      39.926  17.938  21.420  1.00  0.00           H  
ATOM    221  CA  VAL    15      38.918  18.348  19.643  1.00  0.00           C  
ATOM    222  HA  VAL    15      39.054  19.070  18.838  1.00  0.00           H  
ATOM    223  CB  VAL    15      39.087  16.974  18.896  1.00  0.00           C  
ATOM    224  HB  VAL    15      38.396  17.025  18.054  1.00  0.00           H  
ATOM    225  CG1 VAL    15      40.439  16.728  18.372  1.00  0.00           C  
ATOM    226 HG11 VAL    15      40.646  17.541  17.676  1.00  0.00           H  
ATOM    227 HG12 VAL    15      41.108  16.528  19.209  1.00  0.00           H  
ATOM    228 HG13 VAL    15      40.211  15.920  17.677  1.00  0.00           H  
ATOM    229  CG2 VAL    15      38.585  15.796  19.727  1.00  0.00           C  
ATOM    230 HG21 VAL    15      38.593  14.856  19.175  1.00  0.00           H  
ATOM    231 HG22 VAL    15      39.224  15.609  20.590  1.00  0.00           H  
ATOM    232 HG23 VAL    15      37.535  15.980  19.954  1.00  0.00           H  
ATOM    233  C   VAL    15      37.484  18.595  20.110  1.00  0.00           C  
ATOM    234  O   VAL    15      37.293  18.591  21.328  1.00  0.00           O  
ATOM    235  N   PHE    16      36.523  18.888  19.184  1.00  0.00           N  
ATOM    236  H   PHE    16      36.812  19.137  18.248  1.00  0.00           H  
ATOM    237  CA  PHE    16      35.139  19.093  19.463  1.00  0.00           C  
ATOM    238  HA  PHE    16      34.896  19.122  20.525  1.00  0.00           H  
ATOM    239  CB  PHE    16      34.699  20.504  19.037  1.00  0.00           C  
ATOM    240  HB2 PHE    16      34.975  20.583  17.986  1.00  0.00           H  
ATOM    241  HB3 PHE    16      33.618  20.577  19.157  1.00  0.00           H  
ATOM    242  CG  PHE    16      35.387  21.608  19.832  1.00  0.00           C  
ATOM    243  CD1 PHE    16      36.762  21.950  19.602  1.00  0.00           C  
ATOM    244  HD1 PHE    16      37.365  21.448  18.860  1.00  0.00           H  
ATOM    245  CE1 PHE    16      37.338  23.009  20.319  1.00  0.00           C  
ATOM    246  HE1 PHE    16      38.380  23.227  20.142  1.00  0.00           H  
ATOM    247  CZ  PHE    16      36.633  23.753  21.275  1.00  0.00           C  
ATOM    248  HZ  PHE    16      37.156  24.580  21.732  1.00  0.00           H  
ATOM    249  CE2 PHE    16      35.259  23.411  21.463  1.00  0.00           C  
ATOM    250  HE2 PHE    16      34.617  24.035  22.068  1.00  0.00           H  
ATOM    251  CD2 PHE    16      34.664  22.372  20.766  1.00  0.00           C  
ATOM    252  HD2 PHE    16      33.629  22.100  20.908  1.00  0.00           H  
ATOM    253  C   PHE    16      34.238  17.902  18.879  1.00  0.00           C  
ATOM    254  O   PHE    16      34.387  17.416  17.790  1.00  0.00           O  
ATOM    255  N   GLU    17      33.169  17.621  19.642  1.00  0.00           N  
ATOM    256  H   GLU    17      33.126  18.194  20.473  1.00  0.00           H  
ATOM    257  CA  GLU    17      32.078  16.594  19.490  1.00  0.00           C  
ATOM    258  HA  GLU    17      32.408  15.797  18.823  1.00  0.00           H  
ATOM    259  CB  GLU    17      31.796  15.990  20.843  1.00  0.00           C  
ATOM    260  HB2 GLU    17      31.331  16.708  21.519  1.00  0.00           H  
ATOM    261  HB3 GLU    17      31.047  15.203  20.757  1.00  0.00           H  
ATOM    262  CG  GLU    17      33.056  15.460  21.558  1.00  0.00           C  
ATOM    263  HG2 GLU    17      33.707  16.304  21.789  1.00  0.00           H  
ATOM    264  HG3 GLU    17      32.893  14.983  22.525  1.00  0.00           H  
ATOM    265  CD  GLU    17      33.767  14.469  20.595  1.00  0.00           C  
ATOM    266  OE1 GLU    17      33.357  13.260  20.421  1.00  0.00           O  
ATOM    267  OE2 GLU    17      34.837  14.746  19.988  1.00  0.00           O  
ATOM    268  C   GLU    17      30.824  17.260  18.853  1.00  0.00           C  
ATOM    269  O   GLU    17      30.381  16.857  17.826  1.00  0.00           O  
ATOM    270  N   THR    18      30.350  18.349  19.475  1.00  0.00           N  
ATOM    271  H   THR    18      30.743  18.608  20.369  1.00  0.00           H  
ATOM    272  CA  THR    18      29.366  19.220  18.923  1.00  0.00           C  
ATOM    273  HA  THR    18      28.505  18.626  18.617  1.00  0.00           H  
ATOM    274  CB  THR    18      28.863  20.232  19.942  1.00  0.00           C  
ATOM    275  HB  THR    18      28.219  20.923  19.398  1.00  0.00           H  
ATOM    276  CG2 THR    18      28.224  19.617  21.116  1.00  0.00           C  
ATOM    277 HG21 THR    18      27.937  20.315  21.903  1.00  0.00           H  
ATOM    278 HG22 THR    18      27.320  19.154  20.719  1.00  0.00           H  
ATOM    279 HG23 THR    18      28.719  18.726  21.500  1.00  0.00           H  
ATOM    280  OG1 THR    18      29.993  20.781  20.545  1.00  0.00           O  
ATOM    281  HG1 THR    18      30.408  21.409  19.949  1.00  0.00           H  
ATOM    282  C   THR    18      29.887  19.928  17.687  1.00  0.00           C  
ATOM    283  O   THR    18      31.095  20.248  17.632  1.00  0.00           O  
ATOM    284  N   GLY    19      28.993  20.026  16.646  1.00  0.00           N  
ATOM    285  H   GLY    19      28.099  19.583  16.799  1.00  0.00           H  
ATOM    286  CA  GLY    19      29.264  20.415  15.246  1.00  0.00           C  
ATOM    287  HA2 GLY    19      30.246  20.028  14.972  1.00  0.00           H  
ATOM    288  HA3 GLY    19      28.457  20.039  14.617  1.00  0.00           H  
ATOM    289  C   GLY    19      29.486  21.929  14.972  1.00  0.00           C  
ATOM    290  O   GLY    19      29.801  22.263  13.825  1.00  0.00           O  
ATOM    291  N   GLY    20      29.554  22.668  16.067  1.00  0.00           N  
ATOM    292  H   GLY    20      29.587  22.236  16.980  1.00  0.00           H  
ATOM    293  CA  GLY    20      29.888  24.111  15.907  1.00  0.00           C  
ATOM    294  HA2 GLY    20      29.473  24.456  14.960  1.00  0.00           H  
ATOM    295  HA3 GLY    20      29.444  24.575  16.788  1.00  0.00           H  
ATOM    296  C   GLY    20      31.376  24.441  15.985  1.00  0.00           C  
ATOM    297  O   GLY    20      31.943  25.293  15.293  1.00  0.00           O  
ATOM    298  N   GLY    21      32.049  23.539  16.656  1.00  0.00           N  
ATOM    299  H   GLY    21      31.443  22.953  17.212  1.00  0.00           H  
ATOM    300  CA  GLY    21      33.462  23.505  16.873  1.00  0.00           C  
ATOM    301  HA2 GLY    21      33.616  22.611  17.477  1.00  0.00           H  
ATOM    302  HA3 GLY    21      33.948  23.345  15.911  1.00  0.00           H  
ATOM    303  C   GLY    21      34.097  24.708  17.706  1.00  0.00           C  
ATOM    304  O   GLY    21      33.479  25.494  18.436  1.00  0.00           O  
ATOM    305  N   LEU    22      35.359  24.918  17.558  1.00  0.00           N  
ATOM    306  H   LEU    22      35.914  24.211  17.098  1.00  0.00           H  
ATOM    307  CA  LEU    22      36.116  25.961  18.163  1.00  0.00           C  
ATOM    308  HA  LEU    22      35.914  25.815  19.224  1.00  0.00           H  
ATOM    309  CB  LEU    22      37.642  25.791  17.933  1.00  0.00           C  
ATOM    310  HB2 LEU    22      37.981  24.808  18.260  1.00  0.00           H  
ATOM    311  HB3 LEU    22      37.640  25.842  16.845  1.00  0.00           H  
ATOM    312  CG  LEU    22      38.625  26.874  18.532  1.00  0.00           C  
ATOM    313  HG  LEU    22      38.265  27.834  18.161  1.00  0.00           H  
ATOM    314  CD1 LEU    22      38.520  26.815  20.047  1.00  0.00           C  
ATOM    315 HD11 LEU    22      39.376  27.402  20.379  1.00  0.00           H  
ATOM    316 HD12 LEU    22      37.552  27.190  20.382  1.00  0.00           H  
ATOM    317 HD13 LEU    22      38.692  25.761  20.267  1.00  0.00           H  
ATOM    318  CD2 LEU    22      40.001  26.600  18.091  1.00  0.00           C  
ATOM    319 HD21 LEU    22      40.680  27.450  18.152  1.00  0.00           H  
ATOM    320 HD22 LEU    22      40.393  25.790  18.706  1.00  0.00           H  
ATOM    321 HD23 LEU    22      39.920  26.353  17.032  1.00  0.00           H  
ATOM    322  C   LEU    22      35.707  27.298  17.630  1.00  0.00           C  
ATOM    323  O   LEU    22      35.607  28.195  18.466  1.00  0.00           O  
ATOM    324  N   SER    23      35.381  27.400  16.314  1.00  0.00           N  
ATOM    325  H   SER    23      35.630  26.665  15.668  1.00  0.00           H  
ATOM    326  CA  SER    23      34.737  28.648  15.818  1.00  0.00           C  
ATOM    327  HA  SER    23      35.441  29.470  15.948  1.00  0.00           H  
ATOM    328  CB  SER    23      34.519  28.608  14.322  1.00  0.00           C  
ATOM    329  HB2 SER    23      34.035  29.546  14.053  1.00  0.00           H  
ATOM    330  HB3 SER    23      35.440  28.397  13.779  1.00  0.00           H  
ATOM    331  OG  SER    23      33.601  27.597  14.065  1.00  0.00           O  
ATOM    332  HG  SER    23      34.085  26.768  14.067  1.00  0.00           H  
ATOM    333  C   SER    23      33.438  29.054  16.554  1.00  0.00           C  
ATOM    334  O   SER    23      33.130  30.262  16.562  1.00  0.00           O  
ATOM    335  N   GLN    24      32.699  28.121  17.104  1.00  0.00           N  
ATOM    336  H   GLN    24      33.074  27.192  16.972  1.00  0.00           H  
ATOM    337  CA  GLN    24      31.476  28.393  17.887  1.00  0.00           C  
ATOM    338  HA  GLN    24      31.063  29.306  17.457  1.00  0.00           H  
ATOM    339  CB  GLN    24      30.392  27.344  17.629  1.00  0.00           C  
ATOM    340  HB2 GLN    24      30.315  27.212  16.550  1.00  0.00           H  
ATOM    341  HB3 GLN    24      30.800  26.373  17.909  1.00  0.00           H  
ATOM    342  CG  GLN    24      29.022  27.562  18.286  1.00  0.00           C  
ATOM    343  HG2 GLN    24      28.368  26.822  17.825  1.00  0.00           H  
ATOM    344  HG3 GLN    24      29.031  27.421  19.367  1.00  0.00           H  
ATOM    345  CD  GLN    24      28.380  28.935  17.995  1.00  0.00           C  
ATOM    346  OE1 GLN    24      28.617  29.475  16.918  1.00  0.00           O  
ATOM    347  NE2 GLN    24      27.598  29.517  18.785  1.00  0.00           N  
ATOM    348 HE21 GLN    24      27.236  30.401  18.456  1.00  0.00           H  
ATOM    349 HE22 GLN    24      27.412  29.133  19.700  1.00  0.00           H  
ATOM    350  C   GLN    24      31.722  28.626  19.351  1.00  0.00           C  
ATOM    351  O   GLN    24      31.167  29.554  19.925  1.00  0.00           O  
ATOM    352  N   ALA    25      32.579  27.863  19.989  1.00  0.00           N  
ATOM    353  H   ALA    25      32.954  27.107  19.435  1.00  0.00           H  
ATOM    354  CA  ALA    25      33.189  28.057  21.297  1.00  0.00           C  
ATOM    355  HA  ALA    25      32.392  27.797  21.993  1.00  0.00           H  
ATOM    356  CB  ALA    25      34.377  27.151  21.316  1.00  0.00           C  
ATOM    357  HB1 ALA    25      35.071  27.439  20.527  1.00  0.00           H  
ATOM    358  HB2 ALA    25      34.908  27.140  22.268  1.00  0.00           H  
ATOM    359  HB3 ALA    25      34.124  26.091  21.304  1.00  0.00           H  
ATOM    360  C   ALA    25      33.695  29.521  21.588  1.00  0.00           C  
ATOM    361  O   ALA    25      33.644  30.045  22.684  1.00  0.00           O  
ATOM    362  N   LEU    26      34.236  30.158  20.600  1.00  0.00           N  
ATOM    363  H   LEU    26      34.463  29.539  19.835  1.00  0.00           H  
ATOM    364  CA  LEU    26      34.796  31.539  20.547  1.00  0.00           C  
ATOM    365  HA  LEU    26      35.149  31.847  21.532  1.00  0.00           H  
ATOM    366  CB  LEU    26      35.907  31.698  19.474  1.00  0.00           C  
ATOM    367  HB2 LEU    26      35.511  31.395  18.505  1.00  0.00           H  
ATOM    368  HB3 LEU    26      36.247  32.732  19.411  1.00  0.00           H  
ATOM    369  CG  LEU    26      37.183  30.901  19.734  1.00  0.00           C  
ATOM    370  HG  LEU    26      36.847  29.936  20.111  1.00  0.00           H  
ATOM    371  CD1 LEU    26      37.969  30.576  18.525  1.00  0.00           C  
ATOM    372 HD11 LEU    26      38.212  31.508  18.015  1.00  0.00           H  
ATOM    373 HD12 LEU    26      38.910  30.095  18.791  1.00  0.00           H  
ATOM    374 HD13 LEU    26      37.322  30.092  17.793  1.00  0.00           H  
ATOM    375  CD2 LEU    26      37.984  31.449  20.904  1.00  0.00           C  
ATOM    376 HD21 LEU    26      38.721  30.716  21.232  1.00  0.00           H  
ATOM    377 HD22 LEU    26      38.507  32.347  20.574  1.00  0.00           H  
ATOM    378 HD23 LEU    26      37.351  31.663  21.766  1.00  0.00           H  
ATOM    379  C   LEU    26      33.702  32.608  20.184  1.00  0.00           C  
ATOM    380  O   LEU    26      33.815  33.745  20.608  1.00  0.00           O  
ATOM    381  N   GLN    27      32.574  32.224  19.617  1.00  0.00           N  
ATOM    382  H   GLN    27      32.464  31.291  19.246  1.00  0.00           H  
ATOM    383  CA  GLN    27      31.367  33.045  19.474  1.00  0.00           C  
ATOM    384  HA  GLN    27      31.696  34.084  19.460  1.00  0.00           H  
ATOM    385  CB  GLN    27      30.747  32.796  18.097  1.00  0.00           C  
ATOM    386  HB2 GLN    27      31.369  33.251  17.326  1.00  0.00           H  
ATOM    387  HB3 GLN    27      30.716  31.716  17.951  1.00  0.00           H  
ATOM    388  CG  GLN    27      29.302  33.395  17.902  1.00  0.00           C  
ATOM    389  HG2 GLN    27      28.918  32.946  16.987  1.00  0.00           H  
ATOM    390  HG3 GLN    27      28.666  33.049  18.717  1.00  0.00           H  
ATOM    391  CD  GLN    27      29.236  34.946  17.772  1.00  0.00           C  
ATOM    392  OE1 GLN    27      30.173  35.733  17.966  1.00  0.00           O  
ATOM    393  NE2 GLN    27      28.095  35.499  17.509  1.00  0.00           N  
ATOM    394 HE21 GLN    27      28.118  36.509  17.490  1.00  0.00           H  
ATOM    395 HE22 GLN    27      27.277  34.934  17.330  1.00  0.00           H  
ATOM    396  C   GLN    27      30.323  32.966  20.668  1.00  0.00           C  
ATOM    397  O   GLN    27      29.861  33.981  21.090  1.00  0.00           O  
ATOM    398  N   ASP    28      30.028  31.806  21.244  1.00  0.00           N  
ATOM    399  H   ASP    28      30.337  30.963  20.782  1.00  0.00           H  
ATOM    400  CA  ASP    28      29.319  31.698  22.551  1.00  0.00           C  
ATOM    401  HA  ASP    28      28.380  32.250  22.513  1.00  0.00           H  
ATOM    402  CB  ASP    28      29.118  30.208  22.710  1.00  0.00           C  
ATOM    403  HB2 ASP    28      30.046  29.636  22.704  1.00  0.00           H  
ATOM    404  HB3 ASP    28      28.697  29.985  23.690  1.00  0.00           H  
ATOM    405  CG  ASP    28      28.084  29.613  21.737  1.00  0.00           C  
ATOM    406  OD1 ASP    28      28.220  28.414  21.444  1.00  0.00           O  
ATOM    407  OD2 ASP    28      26.982  30.220  21.537  1.00  0.00           O  
ATOM    408  C   ASP    28      30.165  32.129  23.785  1.00  0.00           C  
ATOM    409  O   ASP    28      29.658  32.578  24.860  1.00  0.00           O  
ATOM    410  N   GLY    29      31.484  32.245  23.541  1.00  0.00           N  
ATOM    411  H   GLY    29      31.802  32.114  22.592  1.00  0.00           H  
ATOM    412  CA  GLY    29      32.574  32.589  24.478  1.00  0.00           C  
ATOM    413  HA2 GLY    29      33.490  32.604  23.888  1.00  0.00           H  
ATOM    414  HA3 GLY    29      32.356  33.572  24.895  1.00  0.00           H  
ATOM    415  C   GLY    29      32.667  31.624  25.634  1.00  0.00           C  
ATOM    416  O   GLY    29      33.299  31.901  26.625  1.00  0.00           O  
ATOM    417  N   CYS    30      32.015  30.517  25.544  1.00  0.00           N  
ATOM    418  H   CYS    30      31.726  30.273  24.607  1.00  0.00           H  
ATOM    419  CA  CYS    30      32.059  29.481  26.536  1.00  0.00           C  
ATOM    420  HA  CYS    30      33.086  29.392  26.889  1.00  0.00           H  
ATOM    421  CB  CYS    30      31.155  29.912  27.665  1.00  0.00           C  
ATOM    422  HB2 CYS    30      31.508  30.835  28.126  1.00  0.00           H  
ATOM    423  HB3 CYS    30      30.176  30.115  27.231  1.00  0.00           H  
ATOM    424  SG  CYS    30      30.966  28.679  28.950  1.00  0.00           S  
ATOM    425  HG  CYS    30      32.273  28.739  29.221  1.00  0.00           H  
ATOM    426  C   CYS    30      31.608  28.120  25.936  1.00  0.00           C  
ATOM    427  O   CYS    30      30.698  28.111  25.092  1.00  0.00           O  
ATOM    428  N   PHE    31      32.267  27.035  26.337  1.00  0.00           N  
ATOM    429  H   PHE    31      33.082  27.240  26.899  1.00  0.00           H  
ATOM    430  CA  PHE    31      31.979  25.636  25.977  1.00  0.00           C  
ATOM    431  HA  PHE    31      30.920  25.553  25.732  1.00  0.00           H  
ATOM    432  CB  PHE    31      32.807  25.274  24.681  1.00  0.00           C  
ATOM    433  HB2 PHE    31      32.520  24.290  24.313  1.00  0.00           H  
ATOM    434  HB3 PHE    31      32.533  25.971  23.890  1.00  0.00           H  
ATOM    435  CG  PHE    31      34.324  25.230  24.873  1.00  0.00           C  
ATOM    436  CD1 PHE    31      35.076  26.440  24.862  1.00  0.00           C  
ATOM    437  HD1 PHE    31      34.664  27.426  24.706  1.00  0.00           H  
ATOM    438  CE1 PHE    31      36.493  26.445  24.851  1.00  0.00           C  
ATOM    439  HE1 PHE    31      37.092  27.340  24.762  1.00  0.00           H  
ATOM    440  CZ  PHE    31      37.201  25.193  24.996  1.00  0.00           C  
ATOM    441  HZ  PHE    31      38.272  25.297  25.092  1.00  0.00           H  
ATOM    442  CE2 PHE    31      36.489  23.982  25.041  1.00  0.00           C  
ATOM    443  HE2 PHE    31      36.989  23.025  25.017  1.00  0.00           H  
ATOM    444  CD2 PHE    31      35.026  23.997  25.086  1.00  0.00           C  
ATOM    445  HD2 PHE    31      34.483  23.066  25.023  1.00  0.00           H  
ATOM    446  C   PHE    31      32.314  24.588  27.089  1.00  0.00           C  
ATOM    447  O   PHE    31      33.069  24.931  28.062  1.00  0.00           O  
ATOM    448  N   TYR    32      31.928  23.338  27.017  1.00  0.00           N  
ATOM    449  H   TYR    32      31.525  23.062  26.133  1.00  0.00           H  
ATOM    450  CA  TYR    32      32.195  22.245  27.966  1.00  0.00           C  
ATOM    451  HA  TYR    32      32.301  22.615  28.986  1.00  0.00           H  
ATOM    452  CB  TYR    32      30.992  21.276  27.945  1.00  0.00           C  
ATOM    453  HB2 TYR    32      30.798  20.944  26.925  1.00  0.00           H  
ATOM    454  HB3 TYR    32      31.299  20.430  28.560  1.00  0.00           H  
ATOM    455  CG  TYR    32      29.768  21.800  28.631  1.00  0.00           C  
ATOM    456  CD1 TYR    32      29.943  22.154  29.956  1.00  0.00           C  
ATOM    457  HD1 TYR    32      30.841  21.988  30.533  1.00  0.00           H  
ATOM    458  CE1 TYR    32      28.878  22.779  30.616  1.00  0.00           C  
ATOM    459  HE1 TYR    32      28.940  23.023  31.666  1.00  0.00           H  
ATOM    460  CZ  TYR    32      27.687  23.042  29.982  1.00  0.00           C  
ATOM    461  OH  TYR    32      26.755  23.711  30.657  1.00  0.00           O  
ATOM    462  HH  TYR    32      26.911  23.634  31.601  1.00  0.00           H  
ATOM    463  CE2 TYR    32      27.550  22.783  28.623  1.00  0.00           C  
ATOM    464  HE2 TYR    32      26.701  23.117  28.045  1.00  0.00           H  
ATOM    465  CD2 TYR    32      28.621  22.150  27.893  1.00  0.00           C  
ATOM    466  HD2 TYR    32      28.562  22.023  26.822  1.00  0.00           H  
ATOM    467  C   TYR    32      33.383  21.482  27.392  1.00  0.00           C  
ATOM    468  O   TYR    32      33.583  21.304  26.190  1.00  0.00           O  
ATOM    469  N   LEU    33      34.150  20.866  28.264  1.00  0.00           N  
ATOM    470  H   LEU    33      33.955  21.144  29.216  1.00  0.00           H  
ATOM    471  CA  LEU    33      35.366  20.154  28.056  1.00  0.00           C  
ATOM    472  HA  LEU    33      35.380  19.678  27.075  1.00  0.00           H  
ATOM    473  CB  LEU    33      36.588  21.100  28.140  1.00  0.00           C  
ATOM    474  HB2 LEU    33      36.532  21.813  27.317  1.00  0.00           H  
ATOM    475  HB3 LEU    33      36.470  21.586  29.109  1.00  0.00           H  
ATOM    476  CG  LEU    33      38.045  20.585  28.115  1.00  0.00           C  
ATOM    477  HG  LEU    33      38.108  19.739  28.799  1.00  0.00           H  
ATOM    478  CD1 LEU    33      38.511  20.155  26.719  1.00  0.00           C  
ATOM    479 HD11 LEU    33      38.011  19.228  26.438  1.00  0.00           H  
ATOM    480 HD12 LEU    33      38.183  20.934  26.030  1.00  0.00           H  
ATOM    481 HD13 LEU    33      39.582  19.950  26.717  1.00  0.00           H  
ATOM    482  CD2 LEU    33      38.981  21.704  28.468  1.00  0.00           C  
ATOM    483 HD21 LEU    33      38.916  22.542  27.773  1.00  0.00           H  
ATOM    484 HD22 LEU    33      38.782  22.119  29.456  1.00  0.00           H  
ATOM    485 HD23 LEU    33      40.015  21.361  28.486  1.00  0.00           H  
ATOM    486  C   LEU    33      35.603  18.965  29.021  1.00  0.00           C  
ATOM    487  O   LEU    33      35.669  19.211  30.222  1.00  0.00           O  
ATOM    488  N   ALA    34      35.733  17.725  28.486  1.00  0.00           N  
ATOM    489  H   ALA    34      35.500  17.521  27.524  1.00  0.00           H  
ATOM    490  CA  ALA    34      35.672  16.546  29.312  1.00  0.00           C  
ATOM    491  HA  ALA    34      34.696  16.583  29.796  1.00  0.00           H  
ATOM    492  CB  ALA    34      35.676  15.237  28.397  1.00  0.00           C  
ATOM    493  HB1 ALA    34      34.954  15.299  27.583  1.00  0.00           H  
ATOM    494  HB2 ALA    34      36.586  15.224  27.796  1.00  0.00           H  
ATOM    495  HB3 ALA    34      35.529  14.344  29.004  1.00  0.00           H  
ATOM    496  C   ALA    34      36.860  16.571  30.353  1.00  0.00           C  
ATOM    497  O   ALA    34      37.919  17.109  30.067  1.00  0.00           O  
ATOM    498  N   ILE    35      36.607  15.967  31.490  1.00  0.00           N  
ATOM    499  H   ILE    35      35.655  15.796  31.781  1.00  0.00           H  
ATOM    500  CA  ILE    35      37.621  15.893  32.533  1.00  0.00           C  
ATOM    501  HA  ILE    35      38.199  16.817  32.495  1.00  0.00           H  
ATOM    502  CB  ILE    35      36.969  15.889  33.943  1.00  0.00           C  
ATOM    503  HB  ILE    35      36.247  15.081  34.057  1.00  0.00           H  
ATOM    504  CG2 ILE    35      38.073  15.543  35.007  1.00  0.00           C  
ATOM    505 HG21 ILE    35      38.792  16.355  34.899  1.00  0.00           H  
ATOM    506 HG22 ILE    35      37.618  15.427  35.991  1.00  0.00           H  
ATOM    507 HG23 ILE    35      38.617  14.614  34.832  1.00  0.00           H  
ATOM    508  CG1 ILE    35      36.199  17.166  34.331  1.00  0.00           C  
ATOM    509 HG12 ILE    35      36.881  18.012  34.238  1.00  0.00           H  
ATOM    510 HG13 ILE    35      35.437  17.332  33.570  1.00  0.00           H  
ATOM    511  CD1 ILE    35      35.597  17.262  35.694  1.00  0.00           C  
ATOM    512 HD11 ILE    35      36.405  17.335  36.422  1.00  0.00           H  
ATOM    513 HD12 ILE    35      35.042  18.199  35.732  1.00  0.00           H  
ATOM    514 HD13 ILE    35      35.026  16.345  35.842  1.00  0.00           H  
ATOM    515  C   ILE    35      38.567  14.628  32.291  1.00  0.00           C  
ATOM    516  O   ILE    35      37.995  13.550  32.132  1.00  0.00           O  
ATOM    517  N   PRO    36      39.872  14.780  32.191  1.00  0.00           N  
ATOM    518  CD  PRO    36      40.513  16.090  32.133  1.00  0.00           C  
ATOM    519  HD2 PRO    36      40.639  16.439  33.158  1.00  0.00           H  
ATOM    520  HD3 PRO    36      39.973  16.795  31.502  1.00  0.00           H  
ATOM    521  CG  PRO    36      41.909  15.891  31.571  1.00  0.00           C  
ATOM    522  HG2 PRO    36      42.671  16.497  32.061  1.00  0.00           H  
ATOM    523  HG3 PRO    36      41.882  16.056  30.494  1.00  0.00           H  
ATOM    524  CB  PRO    36      42.174  14.359  31.840  1.00  0.00           C  
ATOM    525  HB2 PRO    36      42.744  14.281  32.766  1.00  0.00           H  
ATOM    526  HB3 PRO    36      42.587  13.876  30.955  1.00  0.00           H  
ATOM    527  CA  PRO    36      40.777  13.707  32.044  1.00  0.00           C  
ATOM    528  HA  PRO    36      40.442  13.169  31.157  1.00  0.00           H  
ATOM    529  C   PRO    36      40.831  12.553  33.088  1.00  0.00           C  
ATOM    530  O   PRO    36      40.542  12.755  34.298  1.00  0.00           O  
ATOM    531  N   GLU    37      41.023  11.303  32.652  1.00  0.00           N  
ATOM    532  H   GLU    37      41.271  11.145  31.686  1.00  0.00           H  
ATOM    533  CA  GLU    37      40.700  10.045  33.380  1.00  0.00           C  
ATOM    534  HA  GLU    37      39.717  10.077  33.850  1.00  0.00           H  
ATOM    535  CB  GLU    37      40.699   8.883  32.447  1.00  0.00           C  
ATOM    536  HB2 GLU    37      41.685   8.634  32.056  1.00  0.00           H  
ATOM    537  HB3 GLU    37      40.467   7.983  33.016  1.00  0.00           H  
ATOM    538  CG  GLU    37      39.707   8.943  31.275  1.00  0.00           C  
ATOM    539  HG2 GLU    37      39.878   8.103  30.602  1.00  0.00           H  
ATOM    540  HG3 GLU    37      38.645   8.870  31.508  1.00  0.00           H  
ATOM    541  CD  GLU    37      39.827  10.120  30.310  1.00  0.00           C  
ATOM    542  OE1 GLU    37      38.776  10.554  29.765  1.00  0.00           O  
ATOM    543  OE2 GLU    37      40.984  10.547  30.044  1.00  0.00           O  
ATOM    544  C   GLU    37      41.685   9.727  34.605  1.00  0.00           C  
ATOM    545  O   GLU    37      41.281   8.834  35.403  1.00  0.00           O  
ATOM    546  N   ASP    38      42.807  10.417  34.756  1.00  0.00           N  
ATOM    547  H   ASP    38      43.020  11.159  34.105  1.00  0.00           H  
ATOM    548  CA  ASP    38      43.758  10.146  35.781  1.00  0.00           C  
ATOM    549  HA  ASP    38      43.546   9.197  36.274  1.00  0.00           H  
ATOM    550  CB  ASP    38      45.153   9.959  35.120  1.00  0.00           C  
ATOM    551  HB2 ASP    38      45.857   9.631  35.885  1.00  0.00           H  
ATOM    552  HB3 ASP    38      45.125   9.227  34.314  1.00  0.00           H  
ATOM    553  CG  ASP    38      45.901  11.211  34.628  1.00  0.00           C  
ATOM    554  OD1 ASP    38      47.133  11.334  34.892  1.00  0.00           O  
ATOM    555  OD2 ASP    38      45.291  12.186  34.101  1.00  0.00           O  
ATOM    556  C   ASP    38      43.792  11.218  36.876  1.00  0.00           C  
ATOM    557  O   ASP    38      44.388  10.963  37.946  1.00  0.00           O  
ATOM    558  N   ILE    39      43.185  12.389  36.668  1.00  0.00           N  
ATOM    559  H   ILE    39      42.715  12.518  35.784  1.00  0.00           H  
ATOM    560  CA  ILE    39      42.985  13.493  37.656  1.00  0.00           C  
ATOM    561  HA  ILE    39      43.929  13.697  38.162  1.00  0.00           H  
ATOM    562  CB  ILE    39      42.564  14.797  36.868  1.00  0.00           C  
ATOM    563  HB  ILE    39      41.750  14.450  36.232  1.00  0.00           H  
ATOM    564  CG2 ILE    39      41.792  15.772  37.867  1.00  0.00           C  
ATOM    565 HG21 ILE    39      40.957  15.216  38.293  1.00  0.00           H  
ATOM    566 HG22 ILE    39      42.548  16.024  38.611  1.00  0.00           H  
ATOM    567 HG23 ILE    39      41.393  16.697  37.450  1.00  0.00           H  
ATOM    568  CG1 ILE    39      43.730  15.412  36.107  1.00  0.00           C  
ATOM    569 HG12 ILE    39      44.463  15.815  36.805  1.00  0.00           H  
ATOM    570 HG13 ILE    39      44.167  14.651  35.460  1.00  0.00           H  
ATOM    571  CD1 ILE    39      43.147  16.507  35.176  1.00  0.00           C  
ATOM    572 HD11 ILE    39      42.320  16.165  34.554  1.00  0.00           H  
ATOM    573 HD12 ILE    39      42.864  17.314  35.850  1.00  0.00           H  
ATOM    574 HD13 ILE    39      43.930  16.949  34.559  1.00  0.00           H  
ATOM    575  C   ILE    39      41.955  13.047  38.671  1.00  0.00           C  
ATOM    576  O   ILE    39      40.839  12.544  38.456  1.00  0.00           O  
ATOM    577  N   ASP    40      42.307  13.278  39.940  1.00  0.00           N  
ATOM    578  H   ASP    40      43.235  13.647  40.090  1.00  0.00           H  
ATOM    579  CA  ASP    40      41.351  13.142  41.044  1.00  0.00           C  
ATOM    580  HA  ASP    40      40.506  12.606  40.613  1.00  0.00           H  
ATOM    581  CB  ASP    40      41.919  12.411  42.183  1.00  0.00           C  
ATOM    582  HB2 ASP    40      42.439  11.494  41.907  1.00  0.00           H  
ATOM    583  HB3 ASP    40      42.678  12.978  42.721  1.00  0.00           H  
ATOM    584  CG  ASP    40      40.815  12.013  43.143  1.00  0.00           C  
ATOM    585  OD1 ASP    40      39.599  12.277  43.048  1.00  0.00           O  
ATOM    586  OD2 ASP    40      41.180  11.266  44.100  1.00  0.00           O  
ATOM    587  C   ASP    40      40.752  14.514  41.390  1.00  0.00           C  
ATOM    588  O   ASP    40      41.544  15.405  41.707  1.00  0.00           O  
ATOM    589  N   LEU    41      39.463  14.606  41.414  1.00  0.00           N  
ATOM    590  H   LEU    41      38.949  13.758  41.222  1.00  0.00           H  
ATOM    591  CA  LEU    41      38.768  15.774  41.831  1.00  0.00           C  
ATOM    592  HA  LEU    41      39.393  16.649  41.655  1.00  0.00           H  
ATOM    593  CB  LEU    41      37.297  15.805  41.236  1.00  0.00           C  
ATOM    594  HB2 LEU    41      36.841  14.818  41.312  1.00  0.00           H  
ATOM    595  HB3 LEU    41      36.717  16.386  41.953  1.00  0.00           H  
ATOM    596  CG  LEU    41      37.210  16.403  39.847  1.00  0.00           C  
ATOM    597  HG  LEU    41      37.873  15.859  39.175  1.00  0.00           H  
ATOM    598  CD1 LEU    41      35.730  16.349  39.488  1.00  0.00           C  
ATOM    599 HD11 LEU    41      35.143  17.069  40.059  1.00  0.00           H  
ATOM    600 HD12 LEU    41      35.668  16.676  38.450  1.00  0.00           H  
ATOM    601 HD13 LEU    41      35.232  15.406  39.714  1.00  0.00           H  
ATOM    602  CD2 LEU    41      37.555  17.883  39.914  1.00  0.00           C  
ATOM    603 HD21 LEU    41      37.207  18.248  38.948  1.00  0.00           H  
ATOM    604 HD22 LEU    41      36.897  18.293  40.680  1.00  0.00           H  
ATOM    605 HD23 LEU    41      38.590  18.191  40.065  1.00  0.00           H  
ATOM    606  C   LEU    41      38.585  15.814  43.351  1.00  0.00           C  
ATOM    607  O   LEU    41      38.260  16.884  43.825  1.00  0.00           O  
ATOM    608  N   GLU    42      38.542  14.725  44.128  1.00  0.00           N  
ATOM    609  H   GLU    42      38.766  13.818  43.742  1.00  0.00           H  
ATOM    610  CA  GLU    42      37.980  14.800  45.524  1.00  0.00           C  
ATOM    611  HA  GLU    42      36.966  15.190  45.436  1.00  0.00           H  
ATOM    612  CB  GLU    42      37.972  13.328  46.033  1.00  0.00           C  
ATOM    613  HB2 GLU    42      37.480  12.703  45.288  1.00  0.00           H  
ATOM    614  HB3 GLU    42      38.998  12.964  46.080  1.00  0.00           H  
ATOM    615  CG  GLU    42      37.263  13.268  47.425  1.00  0.00           C  
ATOM    616  HG2 GLU    42      37.333  12.221  47.720  1.00  0.00           H  
ATOM    617  HG3 GLU    42      37.789  13.997  48.041  1.00  0.00           H  
ATOM    618  CD  GLU    42      35.787  13.615  47.246  1.00  0.00           C  
ATOM    619  OE1 GLU    42      35.135  12.970  46.357  1.00  0.00           O  
ATOM    620  OE2 GLU    42      35.214  14.334  48.076  1.00  0.00           O  
ATOM    621  C   GLU    42      38.776  15.688  46.489  1.00  0.00           C  
ATOM    622  O   GLU    42      38.130  16.293  47.377  1.00  0.00           O  
ATOM    623  N   PRO    43      40.099  15.861  46.402  1.00  0.00           N  
ATOM    624  CD  PRO    43      41.076  15.004  45.690  1.00  0.00           C  
ATOM    625  HD2 PRO    43      40.964  15.077  44.608  1.00  0.00           H  
ATOM    626  HD3 PRO    43      41.026  13.956  45.984  1.00  0.00           H  
ATOM    627  CG  PRO    43      42.504  15.404  46.124  1.00  0.00           C  
ATOM    628  HG2 PRO    43      43.305  15.222  45.408  1.00  0.00           H  
ATOM    629  HG3 PRO    43      42.677  14.943  47.096  1.00  0.00           H  
ATOM    630  CB  PRO    43      42.275  16.830  46.504  1.00  0.00           C  
ATOM    631  HB2 PRO    43      42.267  17.436  45.598  1.00  0.00           H  
ATOM    632  HB3 PRO    43      43.029  17.281  47.150  1.00  0.00           H  
ATOM    633  CA  PRO    43      40.859  16.904  47.151  1.00  0.00           C  
ATOM    634  HA  PRO    43      40.894  16.685  48.218  1.00  0.00           H  
ATOM    635  C   PRO    43      40.347  18.290  46.877  1.00  0.00           C  
ATOM    636  O   PRO    43      40.278  19.085  47.815  1.00  0.00           O  
ATOM    637  N   GLY    44      39.995  18.605  45.646  1.00  0.00           N  
ATOM    638  H   GLY    44      39.877  17.874  44.959  1.00  0.00           H  
ATOM    639  CA  GLY    44      39.467  19.926  45.215  1.00  0.00           C  
ATOM    640  HA2 GLY    44      40.094  20.793  45.426  1.00  0.00           H  
ATOM    641  HA3 GLY    44      39.378  19.993  44.131  1.00  0.00           H  
ATOM    642  C   GLY    44      38.058  20.231  45.763  1.00  0.00           C  
ATOM    643  O   GLY    44      37.903  21.276  46.424  1.00  0.00           O  
ATOM    644  N   LYS    45      37.245  19.250  45.693  1.00  0.00           N  
ATOM    645  H   LYS    45      37.655  18.441  45.249  1.00  0.00           H  
ATOM    646  CA  LYS    45      35.894  19.269  46.365  1.00  0.00           C  
ATOM    647  HA  LYS    45      35.294  20.096  45.986  1.00  0.00           H  
ATOM    648  CB  LYS    45      35.105  18.036  46.146  1.00  0.00           C  
ATOM    649  HB2 LYS    45      35.636  17.231  46.653  1.00  0.00           H  
ATOM    650  HB3 LYS    45      34.150  18.165  46.654  1.00  0.00           H  
ATOM    651  CG  LYS    45      34.710  17.671  44.702  1.00  0.00           C  
ATOM    652  HG2 LYS    45      34.225  18.557  44.292  1.00  0.00           H  
ATOM    653  HG3 LYS    45      35.614  17.338  44.193  1.00  0.00           H  
ATOM    654  CD  LYS    45      33.741  16.424  44.640  1.00  0.00           C  
ATOM    655  HD2 LYS    45      34.288  15.604  45.106  1.00  0.00           H  
ATOM    656  HD3 LYS    45      32.846  16.735  45.180  1.00  0.00           H  
ATOM    657  CE  LYS    45      33.226  16.107  43.234  1.00  0.00           C  
ATOM    658  HE2 LYS    45      32.781  16.957  42.716  1.00  0.00           H  
ATOM    659  HE3 LYS    45      34.044  15.756  42.604  1.00  0.00           H  
ATOM    660  NZ  LYS    45      32.150  15.135  43.241  1.00  0.00           N  
ATOM    661  HZ1 LYS    45      31.922  14.940  42.276  1.00  0.00           H  
ATOM    662  HZ2 LYS    45      32.400  14.251  43.659  1.00  0.00           H  
ATOM    663  HZ3 LYS    45      31.276  15.480  43.610  1.00  0.00           H  
ATOM    664  C   LYS    45      36.032  19.351  47.896  1.00  0.00           C  
ATOM    665  O   LYS    45      35.232  20.031  48.552  1.00  0.00           O  
ATOM    666  N   LEU    46      37.021  18.648  48.467  1.00  0.00           N  
ATOM    667  H   LEU    46      37.750  18.088  48.048  1.00  0.00           H  
ATOM    668  CA  LEU    46      37.307  18.771  49.866  1.00  0.00           C  
ATOM    669  HA  LEU    46      36.377  18.711  50.431  1.00  0.00           H  
ATOM    670  CB  LEU    46      38.317  17.726  50.190  1.00  0.00           C  
ATOM    671  HB2 LEU    46      37.977  16.743  49.862  1.00  0.00           H  
ATOM    672  HB3 LEU    46      39.201  17.937  49.588  1.00  0.00           H  
ATOM    673  CG  LEU    46      38.774  17.594  51.694  1.00  0.00           C  
ATOM    674  HG  LEU    46      39.292  18.494  52.028  1.00  0.00           H  
ATOM    675  CD1 LEU    46      37.558  17.326  52.689  1.00  0.00           C  
ATOM    676 HD11 LEU    46      37.049  18.263  52.913  1.00  0.00           H  
ATOM    677 HD12 LEU    46      36.713  16.746  52.319  1.00  0.00           H  
ATOM    678 HD13 LEU    46      37.947  16.738  53.521  1.00  0.00           H  
ATOM    679  CD2 LEU    46      39.734  16.373  51.776  1.00  0.00           C  
ATOM    680 HD21 LEU    46      40.518  16.521  52.519  1.00  0.00           H  
ATOM    681 HD22 LEU    46      39.285  15.403  51.986  1.00  0.00           H  
ATOM    682 HD23 LEU    46      40.277  16.217  50.844  1.00  0.00           H  
ATOM    683  C   LEU    46      37.858  20.159  50.272  1.00  0.00           C  
ATOM    684  O   LEU    46      37.352  20.699  51.262  1.00  0.00           O  
ATOM    685  N   LEU    47      38.741  20.804  49.495  1.00  0.00           N  
ATOM    686  H   LEU    47      39.262  20.287  48.801  1.00  0.00           H  
ATOM    687  CA  LEU    47      39.120  22.199  49.786  1.00  0.00           C  
ATOM    688  HA  LEU    47      39.531  22.298  50.791  1.00  0.00           H  
ATOM    689  CB  LEU    47      40.198  22.563  48.779  1.00  0.00           C  
ATOM    690  HB2 LEU    47      41.014  21.842  48.733  1.00  0.00           H  
ATOM    691  HB3 LEU    47      39.681  22.556  47.820  1.00  0.00           H  
ATOM    692  CG  LEU    47      40.717  24.003  48.912  1.00  0.00           C  
ATOM    693  HG  LEU    47      39.935  24.560  49.427  1.00  0.00           H  
ATOM    694  CD1 LEU    47      42.024  23.904  49.748  1.00  0.00           C  
ATOM    695 HD11 LEU    47      41.849  23.384  50.689  1.00  0.00           H  
ATOM    696 HD12 LEU    47      42.863  23.466  49.207  1.00  0.00           H  
ATOM    697 HD13 LEU    47      42.185  24.920  50.110  1.00  0.00           H  
ATOM    698  CD2 LEU    47      41.095  24.583  47.586  1.00  0.00           C  
ATOM    699 HD21 LEU    47      41.594  25.534  47.770  1.00  0.00           H  
ATOM    700 HD22 LEU    47      41.660  23.924  46.927  1.00  0.00           H  
ATOM    701 HD23 LEU    47      40.229  24.806  46.964  1.00  0.00           H  
ATOM    702  C   LEU    47      37.946  23.211  49.796  1.00  0.00           C  
ATOM    703  O   LEU    47      37.764  23.874  50.830  1.00  0.00           O  
ATOM    704  N   CYS    48      37.076  23.169  48.770  1.00  0.00           N  
ATOM    705  H   CYS    48      37.248  22.519  48.017  1.00  0.00           H  
ATOM    706  CA  CYS    48      35.893  24.010  48.695  1.00  0.00           C  
ATOM    707  HA  CYS    48      36.177  25.053  48.833  1.00  0.00           H  
ATOM    708  CB  CYS    48      35.284  23.784  47.317  1.00  0.00           C  
ATOM    709  HB2 CYS    48      35.102  22.726  47.123  1.00  0.00           H  
ATOM    710  HB3 CYS    48      34.363  24.366  47.284  1.00  0.00           H  
ATOM    711  SG  CYS    48      36.462  24.330  46.135  1.00  0.00           S  
ATOM    712  HG  CYS    48      37.139  23.203  45.896  1.00  0.00           H  
ATOM    713  C   CYS    48      34.852  23.760  49.772  1.00  0.00           C  
ATOM    714  O   CYS    48      34.175  24.725  50.161  1.00  0.00           O  
ATOM    715  N   ARG    49      34.791  22.491  50.264  1.00  0.00           N  
ATOM    716  H   ARG    49      35.325  21.689  49.962  1.00  0.00           H  
ATOM    717  CA  ARG    49      34.009  22.109  51.472  1.00  0.00           C  
ATOM    718  HA  ARG    49      33.090  22.651  51.247  1.00  0.00           H  
ATOM    719  CB  ARG    49      33.594  20.619  51.532  1.00  0.00           C  
ATOM    720  HB2 ARG    49      34.465  19.967  51.465  1.00  0.00           H  
ATOM    721  HB3 ARG    49      33.190  20.418  52.525  1.00  0.00           H  
ATOM    722  CG  ARG    49      32.490  20.318  50.448  1.00  0.00           C  
ATOM    723  HG2 ARG    49      31.661  21.025  50.446  1.00  0.00           H  
ATOM    724  HG3 ARG    49      32.869  20.433  49.432  1.00  0.00           H  
ATOM    725  CD  ARG    49      31.864  18.930  50.720  1.00  0.00           C  
ATOM    726  HD2 ARG    49      32.592  18.123  50.631  1.00  0.00           H  
ATOM    727  HD3 ARG    49      31.476  18.988  51.737  1.00  0.00           H  
ATOM    728  NE  ARG    49      30.672  18.677  49.906  1.00  0.00           N  
ATOM    729  HE  ARG    49      29.804  19.102  50.200  1.00  0.00           H  
ATOM    730  CZ  ARG    49      30.680  17.949  48.798  1.00  0.00           C  
ATOM    731  NH1 ARG    49      31.702  17.404  48.254  1.00  0.00           N  
ATOM    732 HH11 ARG    49      32.589  17.306  48.727  1.00  0.00           H  
ATOM    733 HH12 ARG    49      31.575  16.996  47.339  1.00  0.00           H  
ATOM    734  NH2 ARG    49      29.626  17.701  48.092  1.00  0.00           N  
ATOM    735 HH21 ARG    49      28.804  18.192  48.413  1.00  0.00           H  
ATOM    736 HH22 ARG    49      29.567  17.108  47.277  1.00  0.00           H  
ATOM    737  C   ARG    49      34.542  22.701  52.777  1.00  0.00           C  
ATOM    738  O   ARG    49      33.920  22.596  53.804  1.00  0.00           O  
ATOM    739  N   GLN    50      35.810  23.156  52.873  1.00  0.00           N  
ATOM    740  H   GLN    50      36.338  23.320  52.028  1.00  0.00           H  
ATOM    741  CA  GLN    50      36.485  23.341  54.216  1.00  0.00           C  
ATOM    742  HA  GLN    50      35.818  23.020  55.016  1.00  0.00           H  
ATOM    743  CB  GLN    50      37.598  22.294  54.237  1.00  0.00           C  
ATOM    744  HB2 GLN    50      38.093  22.307  53.266  1.00  0.00           H  
ATOM    745  HB3 GLN    50      38.282  22.546  55.048  1.00  0.00           H  
ATOM    746  CG  GLN    50      37.013  20.900  54.356  1.00  0.00           C  
ATOM    747  HG2 GLN    50      36.295  20.644  53.576  1.00  0.00           H  
ATOM    748  HG3 GLN    50      37.844  20.201  54.260  1.00  0.00           H  
ATOM    749  CD  GLN    50      36.447  20.631  55.687  1.00  0.00           C  
ATOM    750  OE1 GLN    50      36.896  21.002  56.728  1.00  0.00           O  
ATOM    751  NE2 GLN    50      35.440  19.827  55.756  1.00  0.00           N  
ATOM    752 HE21 GLN    50      35.199  19.569  56.702  1.00  0.00           H  
ATOM    753 HE22 GLN    50      35.011  19.418  54.938  1.00  0.00           H  
ATOM    754  C   GLN    50      37.172  24.717  54.450  1.00  0.00           C  
ATOM    755  O   GLN    50      37.293  25.175  55.575  1.00  0.00           O  
ATOM    756  N   PHE    51      37.665  25.366  53.354  1.00  0.00           N  
ATOM    757  H   PHE    51      37.408  24.973  52.460  1.00  0.00           H  
ATOM    758  CA  PHE    51      38.729  26.441  53.356  1.00  0.00           C  
ATOM    759  HA  PHE    51      39.620  25.967  53.768  1.00  0.00           H  
ATOM    760  CB  PHE    51      39.181  26.903  51.873  1.00  0.00           C  
ATOM    761  HB2 PHE    51      40.176  27.348  51.865  1.00  0.00           H  
ATOM    762  HB3 PHE    51      39.166  25.979  51.295  1.00  0.00           H  
ATOM    763  CG  PHE    51      38.289  27.906  51.140  1.00  0.00           C  
ATOM    764  CD1 PHE    51      38.402  29.283  51.349  1.00  0.00           C  
ATOM    765  HD1 PHE    51      39.233  29.705  51.895  1.00  0.00           H  
ATOM    766  CE1 PHE    51      37.588  30.214  50.779  1.00  0.00           C  
ATOM    767  HE1 PHE    51      37.649  31.238  51.116  1.00  0.00           H  
ATOM    768  CZ  PHE    51      36.693  29.832  49.799  1.00  0.00           C  
ATOM    769  HZ  PHE    51      36.127  30.653  49.386  1.00  0.00           H  
ATOM    770  CE2 PHE    51      36.518  28.499  49.485  1.00  0.00           C  
ATOM    771  HE2 PHE    51      35.728  28.177  48.822  1.00  0.00           H  
ATOM    772  CD2 PHE    51      37.365  27.548  50.113  1.00  0.00           C  
ATOM    773  HD2 PHE    51      37.375  26.502  49.844  1.00  0.00           H  
ATOM    774  C   PHE    51      38.456  27.643  54.268  1.00  0.00           C  
ATOM    775  O   PHE    51      39.325  27.917  55.001  1.00  0.00           O  
ATOM    776  N   TYR    52      37.191  28.142  54.203  1.00  0.00           N  
ATOM    777  H   TYR    52      36.467  27.750  53.618  1.00  0.00           H  
ATOM    778  CA  TYR    52      36.708  29.223  55.118  1.00  0.00           C  
ATOM    779  HA  TYR    52      37.353  30.101  55.141  1.00  0.00           H  
ATOM    780  CB  TYR    52      35.337  29.622  54.461  1.00  0.00           C  
ATOM    781  HB2 TYR    52      34.793  30.370  55.038  1.00  0.00           H  
ATOM    782  HB3 TYR    52      35.497  30.244  53.581  1.00  0.00           H  
ATOM    783  CG  TYR    52      34.370  28.436  54.063  1.00  0.00           C  
ATOM    784  CD1 TYR    52      33.574  27.946  55.134  1.00  0.00           C  
ATOM    785  HD1 TYR    52      33.439  28.408  56.100  1.00  0.00           H  
ATOM    786  CE1 TYR    52      32.574  26.931  54.842  1.00  0.00           C  
ATOM    787  HE1 TYR    52      31.909  26.497  55.575  1.00  0.00           H  
ATOM    788  CZ  TYR    52      32.616  26.260  53.650  1.00  0.00           C  
ATOM    789  OH  TYR    52      31.795  25.202  53.485  1.00  0.00           O  
ATOM    790  HH  TYR    52      31.562  25.098  52.560  1.00  0.00           H  
ATOM    791  CE2 TYR    52      33.469  26.703  52.631  1.00  0.00           C  
ATOM    792  HE2 TYR    52      33.415  26.244  51.654  1.00  0.00           H  
ATOM    793  CD2 TYR    52      34.284  27.820  52.789  1.00  0.00           C  
ATOM    794  HD2 TYR    52      34.955  28.159  52.014  1.00  0.00           H  
ATOM    795  C   TYR    52      36.489  28.924  56.591  1.00  0.00           C  
ATOM    796  O   TYR    52      36.243  29.795  57.379  1.00  0.00           O  
ATOM    797  N   ARG    53      36.495  27.626  56.925  1.00  0.00           N  
ATOM    798  H   ARG    53      36.826  27.036  56.175  1.00  0.00           H  
ATOM    799  CA  ARG    53      36.240  27.084  58.337  1.00  0.00           C  
ATOM    800  HA  ARG    53      35.403  27.658  58.736  1.00  0.00           H  
ATOM    801  CB  ARG    53      35.993  25.561  58.252  1.00  0.00           C  
ATOM    802  HB2 ARG    53      36.879  25.088  57.826  1.00  0.00           H  
ATOM    803  HB3 ARG    53      35.742  25.204  59.250  1.00  0.00           H  
ATOM    804  CG  ARG    53      34.708  25.288  57.394  1.00  0.00           C  
ATOM    805  HG2 ARG    53      33.794  25.688  57.833  1.00  0.00           H  
ATOM    806  HG3 ARG    53      34.798  25.699  56.388  1.00  0.00           H  
ATOM    807  CD  ARG    53      34.601  23.734  57.255  1.00  0.00           C  
ATOM    808  HD2 ARG    53      35.522  23.284  56.885  1.00  0.00           H  
ATOM    809  HD3 ARG    53      34.588  23.452  58.308  1.00  0.00           H  
ATOM    810  NE  ARG    53      33.374  23.217  56.592  1.00  0.00           N  
ATOM    811  HE  ARG    53      33.450  22.917  55.630  1.00  0.00           H  
ATOM    812  CZ  ARG    53      32.165  23.166  57.059  1.00  0.00           C  
ATOM    813  NH1 ARG    53      31.777  23.332  58.300  1.00  0.00           N  
ATOM    814 HH11 ARG    53      32.434  23.652  58.997  1.00  0.00           H  
ATOM    815 HH12 ARG    53      30.838  23.094  58.587  1.00  0.00           H  
ATOM    816  NH2 ARG    53      31.107  22.722  56.393  1.00  0.00           N  
ATOM    817 HH21 ARG    53      31.117  22.555  55.397  1.00  0.00           H  
ATOM    818 HH22 ARG    53      30.245  22.659  56.916  1.00  0.00           H  
ATOM    819  C   ARG    53      37.417  27.280  59.293  1.00  0.00           C  
ATOM    820  O   ARG    53      38.599  27.197  58.842  1.00  0.00           O  
ATOM    821  N   PRO    54      37.253  27.255  60.649  1.00  0.00           N  
ATOM    822  CD  PRO    54      35.963  27.401  61.376  1.00  0.00           C  
ATOM    823  HD2 PRO    54      35.160  26.667  61.311  1.00  0.00           H  
ATOM    824  HD3 PRO    54      35.538  28.347  61.043  1.00  0.00           H  
ATOM    825  CG  PRO    54      36.275  27.332  62.885  1.00  0.00           C  
ATOM    826  HG2 PRO    54      36.117  26.354  63.340  1.00  0.00           H  
ATOM    827  HG3 PRO    54      35.713  28.144  63.347  1.00  0.00           H  
ATOM    828  CB  PRO    54      37.765  27.628  62.975  1.00  0.00           C  
ATOM    829  HB2 PRO    54      38.180  27.142  63.858  1.00  0.00           H  
ATOM    830  HB3 PRO    54      37.948  28.686  63.162  1.00  0.00           H  
ATOM    831  CA  PRO    54      38.368  27.275  61.616  1.00  0.00           C  
ATOM    832  HA  PRO    54      38.965  28.169  61.438  1.00  0.00           H  
ATOM    833  C   PRO    54      39.084  25.924  61.603  1.00  0.00           C  
ATOM    834  O   PRO    54      38.452  24.837  61.563  1.00  0.00           O  
ATOM    835  N   ALA    55      40.458  25.814  61.708  1.00  0.00           N  
ATOM    836  H   ALA    55      41.034  26.642  61.653  1.00  0.00           H  
ATOM    837  CA  ALA    55      41.330  24.623  61.545  1.00  0.00           C  
ATOM    838  HA  ALA    55      40.724  23.788  61.192  1.00  0.00           H  
ATOM    839  CB  ALA    55      42.464  24.989  60.662  1.00  0.00           C  
ATOM    840  HB1 ALA    55      43.192  24.179  60.619  1.00  0.00           H  
ATOM    841  HB2 ALA    55      42.104  25.300  59.682  1.00  0.00           H  
ATOM    842  HB3 ALA    55      42.992  25.791  61.179  1.00  0.00           H  
ATOM    843  C   ALA    55      41.871  24.154  62.977  1.00  0.00           C  
ATOM    844  O   ALA    55      42.367  23.066  63.122  1.00  0.00           O  
ATOM    845  N   HIE    56      41.666  24.920  64.058  1.00  0.00           N  
ATOM    846  H   HIE    56      40.984  25.655  63.933  1.00  0.00           H  
ATOM    847  CA  HIE    56      42.169  24.676  65.403  1.00  0.00           C  
ATOM    848  HA  HIE    56      42.423  23.644  65.645  1.00  0.00           H  
ATOM    849  CB  HIE    56      43.537  25.440  65.446  1.00  0.00           C  
ATOM    850  HB2 HIE    56      44.149  25.087  64.616  1.00  0.00           H  
ATOM    851  HB3 HIE    56      43.276  26.478  65.243  1.00  0.00           H  
ATOM    852  CG  HIE    56      44.292  25.284  66.707  1.00  0.00           C  
ATOM    853  ND1 HIE    56      44.091  25.977  67.875  1.00  0.00           N  
ATOM    854  CE1 HIE    56      44.657  25.211  68.840  1.00  0.00           C  
ATOM    855  HE1 HIE    56      44.786  25.361  69.901  1.00  0.00           H  
ATOM    856  NE2 HIE    56      45.168  24.187  68.286  1.00  0.00           N  
ATOM    857  HE2 HIE    56      45.627  23.443  68.792  1.00  0.00           H  
ATOM    858  CD2 HIE    56      44.996  24.161  66.914  1.00  0.00           C  
ATOM    859  HD2 HIE    56      45.200  23.358  66.221  1.00  0.00           H  
ATOM    860  C   HIE    56      41.229  25.177  66.527  1.00  0.00           C  
ATOM    861  O   HIE    56      40.715  26.271  66.441  1.00  0.00           O  
ATOM    862  N   PRO    57      41.059  24.438  67.678  1.00  0.00           N  
ATOM    863  CD  PRO    57      40.386  24.925  68.860  1.00  0.00           C  
ATOM    864  HD2 PRO    57      39.469  25.456  68.606  1.00  0.00           H  
ATOM    865  HD3 PRO    57      41.051  25.582  69.421  1.00  0.00           H  
ATOM    866  CG  PRO    57      40.132  23.686  69.742  1.00  0.00           C  
ATOM    867  HG2 PRO    57      39.142  23.258  69.582  1.00  0.00           H  
ATOM    868  HG3 PRO    57      40.319  23.805  70.810  1.00  0.00           H  
ATOM    869  CB  PRO    57      41.100  22.615  69.264  1.00  0.00           C  
ATOM    870  HB2 PRO    57      40.678  21.623  69.429  1.00  0.00           H  
ATOM    871  HB3 PRO    57      41.944  22.743  69.941  1.00  0.00           H  
ATOM    872  CA  PRO    57      41.341  22.983  67.751  1.00  0.00           C  
ATOM    873  HA  PRO    57      42.406  22.854  67.561  1.00  0.00           H  
ATOM    874  C   PRO    57      40.527  22.138  66.797  1.00  0.00           C  
ATOM    875  O   PRO    57      39.503  22.603  66.253  1.00  0.00           O  
ATOM    876  N   GLY    58      41.109  20.961  66.487  1.00  0.00           N  
ATOM    877  H   GLY    58      41.972  20.699  66.943  1.00  0.00           H  
ATOM    878  CA  GLY    58      40.459  20.105  65.541  1.00  0.00           C  
ATOM    879  HA2 GLY    58      39.451  19.906  65.906  1.00  0.00           H  
ATOM    880  HA3 GLY    58      40.223  20.584  64.591  1.00  0.00           H  
ATOM    881  C   GLY    58      41.221  18.823  65.241  1.00  0.00           C  
ATOM    882  O   GLY    58      42.222  18.508  65.904  1.00  0.00           O  
ATOM    883  N   SER    59      40.916  18.206  64.064  1.00  0.00           N  
ATOM    884  H   SER    59      40.181  18.665  63.547  1.00  0.00           H  
ATOM    885  CA  SER    59      41.612  17.052  63.436  1.00  0.00           C  
ATOM    886  HA  SER    59      42.052  16.468  64.244  1.00  0.00           H  
ATOM    887  CB  SER    59      40.572  16.112  62.791  1.00  0.00           C  
ATOM    888  HB2 SER    59      39.948  15.617  63.535  1.00  0.00           H  
ATOM    889  HB3 SER    59      39.910  16.787  62.249  1.00  0.00           H  
ATOM    890  OG  SER    59      41.140  15.132  62.001  1.00  0.00           O  
ATOM    891  HG  SER    59      41.647  14.583  62.604  1.00  0.00           H  
ATOM    892  C   SER    59      42.683  17.393  62.361  1.00  0.00           C  
ATOM    893  O   SER    59      42.287  17.940  61.298  1.00  0.00           O  
ATOM    894  N   PRO    60      43.983  17.058  62.619  1.00  0.00           N  
ATOM    895  CD  PRO    60      44.473  16.756  64.027  1.00  0.00           C  
ATOM    896  HD2 PRO    60      44.393  15.682  64.198  1.00  0.00           H  
ATOM    897  HD3 PRO    60      43.907  17.243  64.821  1.00  0.00           H  
ATOM    898  CG  PRO    60      45.884  17.183  63.869  1.00  0.00           C  
ATOM    899  HG2 PRO    60      46.514  16.744  64.644  1.00  0.00           H  
ATOM    900  HG3 PRO    60      45.945  18.258  64.036  1.00  0.00           H  
ATOM    901  CB  PRO    60      46.343  16.820  62.473  1.00  0.00           C  
ATOM    902  HB2 PRO    60      46.367  15.733  62.392  1.00  0.00           H  
ATOM    903  HB3 PRO    60      47.244  17.410  62.302  1.00  0.00           H  
ATOM    904  CA  PRO    60      45.102  17.373  61.724  1.00  0.00           C  
ATOM    905  HA  PRO    60      45.184  18.460  61.720  1.00  0.00           H  
ATOM    906  C   PRO    60      44.926  16.974  60.291  1.00  0.00           C  
ATOM    907  O   PRO    60      45.362  17.608  59.387  1.00  0.00           O  
ATOM    908  N   GLU    61      44.146  15.898  60.017  1.00  0.00           N  
ATOM    909  H   GLU    61      43.770  15.337  60.767  1.00  0.00           H  
ATOM    910  CA  GLU    61      43.863  15.489  58.626  1.00  0.00           C  
ATOM    911  HA  GLU    61      44.853  15.379  58.184  1.00  0.00           H  
ATOM    912  CB  GLU    61      43.105  14.183  58.629  1.00  0.00           C  
ATOM    913  HB2 GLU    61      42.032  14.307  58.770  1.00  0.00           H  
ATOM    914  HB3 GLU    61      43.119  13.791  57.612  1.00  0.00           H  
ATOM    915  CG  GLU    61      43.764  13.100  59.497  1.00  0.00           C  
ATOM    916  HG2 GLU    61      43.440  13.203  60.533  1.00  0.00           H  
ATOM    917  HG3 GLU    61      43.417  12.156  59.077  1.00  0.00           H  
ATOM    918  CD  GLU    61      45.313  13.083  59.508  1.00  0.00           C  
ATOM    919  OE1 GLU    61      46.055  13.664  58.668  1.00  0.00           O  
ATOM    920  OE2 GLU    61      45.715  12.264  60.368  1.00  0.00           O  
ATOM    921  C   GLU    61      43.045  16.529  57.800  1.00  0.00           C  
ATOM    922  O   GLU    61      43.025  16.514  56.577  1.00  0.00           O  
ATOM    923  N   LEU    62      42.359  17.433  58.480  1.00  0.00           N  
ATOM    924  H   LEU    62      42.331  17.292  59.480  1.00  0.00           H  
ATOM    925  CA  LEU    62      41.669  18.557  57.894  1.00  0.00           C  
ATOM    926  HA  LEU    62      41.818  18.464  56.818  1.00  0.00           H  
ATOM    927  CB  LEU    62      40.109  18.342  58.181  1.00  0.00           C  
ATOM    928  HB2 LEU    62      39.937  18.263  59.255  1.00  0.00           H  
ATOM    929  HB3 LEU    62      39.568  19.260  57.952  1.00  0.00           H  
ATOM    930  CG  LEU    62      39.528  17.154  57.356  1.00  0.00           C  
ATOM    931  HG  LEU    62      40.157  16.267  57.432  1.00  0.00           H  
ATOM    932  CD1 LEU    62      38.157  16.687  57.852  1.00  0.00           C  
ATOM    933 HD11 LEU    62      37.501  17.558  57.828  1.00  0.00           H  
ATOM    934 HD12 LEU    62      37.753  15.832  57.309  1.00  0.00           H  
ATOM    935 HD13 LEU    62      38.125  16.383  58.898  1.00  0.00           H  
ATOM    936  CD2 LEU    62      39.431  17.461  55.913  1.00  0.00           C  
ATOM    937 HD21 LEU    62      39.140  16.567  55.360  1.00  0.00           H  
ATOM    938 HD22 LEU    62      38.879  18.361  55.641  1.00  0.00           H  
ATOM    939 HD23 LEU    62      40.392  17.738  55.479  1.00  0.00           H  
ATOM    940  C   LEU    62      42.201  19.973  58.092  1.00  0.00           C  
ATOM    941  O   LEU    62      41.938  20.934  57.315  1.00  0.00           O  
ATOM    942  N   ARG    63      43.066  20.142  59.096  1.00  0.00           N  
ATOM    943  H   ARG    63      43.293  19.325  59.644  1.00  0.00           H  
ATOM    944  CA  ARG    63      43.749  21.407  59.361  1.00  0.00           C  
ATOM    945  HA  ARG    63      43.010  22.150  59.662  1.00  0.00           H  
ATOM    946  CB  ARG    63      44.786  21.158  60.508  1.00  0.00           C  
ATOM    947  HB2 ARG    63      44.321  20.412  61.153  1.00  0.00           H  
ATOM    948  HB3 ARG    63      45.693  20.715  60.096  1.00  0.00           H  
ATOM    949  CG  ARG    63      45.252  22.429  61.255  1.00  0.00           C  
ATOM    950  HG2 ARG    63      45.572  23.138  60.492  1.00  0.00           H  
ATOM    951  HG3 ARG    63      44.414  22.847  61.813  1.00  0.00           H  
ATOM    952  CD  ARG    63      46.432  22.104  62.194  1.00  0.00           C  
ATOM    953  HD2 ARG    63      46.100  21.290  62.838  1.00  0.00           H  
ATOM    954  HD3 ARG    63      47.276  21.577  61.749  1.00  0.00           H  
ATOM    955  NE  ARG    63      46.850  23.249  62.962  1.00  0.00           N  
ATOM    956  HE  ARG    63      46.604  24.147  62.572  1.00  0.00           H  
ATOM    957  CZ  ARG    63      47.257  23.326  64.229  1.00  0.00           C  
ATOM    958  NH1 ARG    63      47.440  22.190  64.837  1.00  0.00           N  
ATOM    959 HH11 ARG    63      47.608  21.345  64.310  1.00  0.00           H  
ATOM    960 HH12 ARG    63      47.753  22.203  65.798  1.00  0.00           H  
ATOM    961  NH2 ARG    63      47.368  24.518  64.725  1.00  0.00           N  
ATOM    962 HH21 ARG    63      47.244  25.279  64.074  1.00  0.00           H  
ATOM    963 HH22 ARG    63      47.763  24.591  65.652  1.00  0.00           H  
ATOM    964  C   ARG    63      44.410  22.009  58.144  1.00  0.00           C  
ATOM    965  O   ARG    63      44.172  23.176  57.976  1.00  0.00           O  
ATOM    966  N   PRO    64      45.211  21.364  57.261  1.00  0.00           N  
ATOM    967  CD  PRO    64      45.887  20.128  57.395  1.00  0.00           C  
ATOM    968  HD2 PRO    64      45.125  19.448  57.013  1.00  0.00           H  
ATOM    969  HD3 PRO    64      46.322  19.850  58.355  1.00  0.00           H  
ATOM    970  CG  PRO    64      47.101  20.348  56.524  1.00  0.00           C  
ATOM    971  HG2 PRO    64      47.639  19.439  56.257  1.00  0.00           H  
ATOM    972  HG3 PRO    64      47.756  20.989  57.115  1.00  0.00           H  
ATOM    973  CB  PRO    64      46.668  21.204  55.315  1.00  0.00           C  
ATOM    974  HB2 PRO    64      46.279  20.571  54.516  1.00  0.00           H  
ATOM    975  HB3 PRO    64      47.493  21.845  55.004  1.00  0.00           H  
ATOM    976  CA  PRO    64      45.635  22.082  56.051  1.00  0.00           C  
ATOM    977  HA  PRO    64      46.106  23.020  56.344  1.00  0.00           H  
ATOM    978  C   PRO    64      44.500  22.433  54.989  1.00  0.00           C  
ATOM    979  O   PRO    64      44.785  23.320  54.231  1.00  0.00           O  
ATOM    980  N   TYR    65      43.380  21.762  54.993  1.00  0.00           N  
ATOM    981  H   TYR    65      43.082  21.182  55.764  1.00  0.00           H  
ATOM    982  CA  TYR    65      42.296  22.144  54.052  1.00  0.00           C  
ATOM    983  HA  TYR    65      42.810  22.355  53.114  1.00  0.00           H  
ATOM    984  CB  TYR    65      41.548  20.874  53.620  1.00  0.00           C  
ATOM    985  HB2 TYR    65      41.377  20.268  54.510  1.00  0.00           H  
ATOM    986  HB3 TYR    65      40.563  21.101  53.213  1.00  0.00           H  
ATOM    987  CG  TYR    65      42.327  19.968  52.635  1.00  0.00           C  
ATOM    988  CD1 TYR    65      43.140  18.914  53.150  1.00  0.00           C  
ATOM    989  HD1 TYR    65      43.137  18.820  54.226  1.00  0.00           H  
ATOM    990  CE1 TYR    65      43.702  17.910  52.326  1.00  0.00           C  
ATOM    991  HE1 TYR    65      44.244  17.102  52.794  1.00  0.00           H  
ATOM    992  CZ  TYR    65      43.483  17.991  50.960  1.00  0.00           C  
ATOM    993  OH  TYR    65      44.059  17.122  50.145  1.00  0.00           O  
ATOM    994  HH  TYR    65      44.924  16.836  50.446  1.00  0.00           H  
ATOM    995  CE2 TYR    65      42.679  19.049  50.464  1.00  0.00           C  
ATOM    996  HE2 TYR    65      42.401  19.122  49.423  1.00  0.00           H  
ATOM    997  CD2 TYR    65      42.133  20.047  51.245  1.00  0.00           C  
ATOM    998  HD2 TYR    65      41.312  20.666  50.917  1.00  0.00           H  
ATOM    999  C   TYR    65      41.415  23.267  54.542  1.00  0.00           C  
ATOM   1000  O   TYR    65      40.710  23.944  53.760  1.00  0.00           O  
ATOM   1001  N   ARG    66      41.282  23.412  55.894  1.00  0.00           N  
ATOM   1002  H   ARG    66      41.821  22.699  56.363  1.00  0.00           H  
ATOM   1003  CA  ARG    66      40.558  24.430  56.685  1.00  0.00           C  
ATOM   1004  HA  ARG    66      39.702  24.839  56.148  1.00  0.00           H  
ATOM   1005  CB  ARG    66      40.156  23.856  58.114  1.00  0.00           C  
ATOM   1006  HB2 ARG    66      40.956  23.448  58.733  1.00  0.00           H  
ATOM   1007  HB3 ARG    66      39.662  24.654  58.669  1.00  0.00           H  
ATOM   1008  CG  ARG    66      39.103  22.736  57.937  1.00  0.00           C  
ATOM   1009  HG2 ARG    66      38.245  23.178  57.430  1.00  0.00           H  
ATOM   1010  HG3 ARG    66      39.353  21.926  57.252  1.00  0.00           H  
ATOM   1011  CD  ARG    66      38.834  22.057  59.306  1.00  0.00           C  
ATOM   1012  HD2 ARG    66      39.829  21.727  59.606  1.00  0.00           H  
ATOM   1013  HD3 ARG    66      38.360  22.785  59.963  1.00  0.00           H  
ATOM   1014  NE  ARG    66      37.968  20.856  59.186  1.00  0.00           N  
ATOM   1015  HE  ARG    66      37.379  20.909  58.368  1.00  0.00           H  
ATOM   1016  CZ  ARG    66      37.683  19.985  60.141  1.00  0.00           C  
ATOM   1017  NH1 ARG    66      38.477  19.852  61.167  1.00  0.00           N  
ATOM   1018 HH11 ARG    66      39.328  20.394  61.212  1.00  0.00           H  
ATOM   1019 HH12 ARG    66      38.233  19.162  61.863  1.00  0.00           H  
ATOM   1020  NH2 ARG    66      36.678  19.166  60.138  1.00  0.00           N  
ATOM   1021 HH21 ARG    66      35.940  19.303  59.462  1.00  0.00           H  
ATOM   1022 HH22 ARG    66      36.542  18.458  60.846  1.00  0.00           H  
ATOM   1023  C   ARG    66      41.434  25.708  56.776  1.00  0.00           C  
ATOM   1024  O   ARG    66      42.505  25.752  56.126  1.00  0.00           O  
ATOM   1025  N   GLY    67      40.938  26.786  57.427  1.00  0.00           N  
ATOM   1026  H   GLY    67      40.031  26.773  57.872  1.00  0.00           H  
ATOM   1027  CA  GLY    67      41.870  27.774  58.015  1.00  0.00           C  
ATOM   1028  HA2 GLY    67      41.422  28.271  58.875  1.00  0.00           H  
ATOM   1029  HA3 GLY    67      42.755  27.217  58.324  1.00  0.00           H  
ATOM   1030  C   GLY    67      42.321  28.952  57.095  1.00  0.00           C  
ATOM   1031  O   GLY    67      43.218  29.639  57.489  1.00  0.00           O  
ATOM   1032  N   PHE    68      41.785  29.089  55.867  1.00  0.00           N  
ATOM   1033  H   PHE    68      41.038  28.440  55.669  1.00  0.00           H  
ATOM   1034  CA  PHE    68      42.267  30.038  54.844  1.00  0.00           C  
ATOM   1035  HA  PHE    68      43.348  30.176  54.821  1.00  0.00           H  
ATOM   1036  CB  PHE    68      41.903  29.558  53.446  1.00  0.00           C  
ATOM   1037  HB2 PHE    68      40.866  29.223  53.431  1.00  0.00           H  
ATOM   1038  HB3 PHE    68      42.147  30.390  52.786  1.00  0.00           H  
ATOM   1039  CG  PHE    68      42.787  28.438  52.897  1.00  0.00           C  
ATOM   1040  CD1 PHE    68      43.731  28.809  51.876  1.00  0.00           C  
ATOM   1041  HD1 PHE    68      43.722  29.829  51.520  1.00  0.00           H  
ATOM   1042  CE1 PHE    68      44.535  27.773  51.306  1.00  0.00           C  
ATOM   1043  HE1 PHE    68      45.126  27.913  50.413  1.00  0.00           H  
ATOM   1044  CZ  PHE    68      44.370  26.450  51.748  1.00  0.00           C  
ATOM   1045  HZ  PHE    68      44.946  25.689  51.244  1.00  0.00           H  
ATOM   1046  CE2 PHE    68      43.429  26.099  52.758  1.00  0.00           C  
ATOM   1047  HE2 PHE    68      43.248  25.067  53.022  1.00  0.00           H  
ATOM   1048  CD2 PHE    68      42.609  27.107  53.306  1.00  0.00           C  
ATOM   1049  HD2 PHE    68      41.967  26.886  54.145  1.00  0.00           H  
ATOM   1050  C   PHE    68      41.769  31.491  55.026  1.00  0.00           C  
ATOM   1051  O   PHE    68      42.296  32.427  54.453  1.00  0.00           O  
ATOM   1052  N   ARG    69      40.750  31.787  55.897  1.00  0.00           N  
ATOM   1053  H   ARG    69      40.446  30.921  56.320  1.00  0.00           H  
ATOM   1054  CA  ARG    69      40.156  33.140  56.249  1.00  0.00           C  
ATOM   1055  HA  ARG    69      39.913  33.574  55.279  1.00  0.00           H  
ATOM   1056  CB  ARG    69      38.883  32.998  57.174  1.00  0.00           C  
ATOM   1057  HB2 ARG    69      38.162  32.398  56.618  1.00  0.00           H  
ATOM   1058  HB3 ARG    69      39.127  32.459  58.090  1.00  0.00           H  
ATOM   1059  CG  ARG    69      38.187  34.396  57.417  1.00  0.00           C  
ATOM   1060  HG2 ARG    69      38.897  34.935  58.044  1.00  0.00           H  
ATOM   1061  HG3 ARG    69      38.011  34.950  56.495  1.00  0.00           H  
ATOM   1062  CD  ARG    69      36.884  34.303  58.135  1.00  0.00           C  
ATOM   1063  HD2 ARG    69      37.109  33.688  59.006  1.00  0.00           H  
ATOM   1064  HD3 ARG    69      36.636  35.282  58.546  1.00  0.00           H  
ATOM   1065  NE  ARG    69      35.756  33.812  57.280  1.00  0.00           N  
ATOM   1066  HE  ARG    69      35.737  34.030  56.294  1.00  0.00           H  
ATOM   1067  CZ  ARG    69      34.643  33.239  57.674  1.00  0.00           C  
ATOM   1068  NH1 ARG    69      34.405  33.118  58.950  1.00  0.00           N  
ATOM   1069 HH11 ARG    69      35.026  33.539  59.627  1.00  0.00           H  
ATOM   1070 HH12 ARG    69      33.518  32.742  59.254  1.00  0.00           H  
ATOM   1071  NH2 ARG    69      33.778  32.826  56.783  1.00  0.00           N  
ATOM   1072 HH21 ARG    69      33.899  32.928  55.786  1.00  0.00           H  
ATOM   1073 HH22 ARG    69      33.009  32.350  57.233  1.00  0.00           H  
ATOM   1074  C   ARG    69      41.296  33.993  56.869  1.00  0.00           C  
ATOM   1075  O   ARG    69      41.411  35.247  56.695  1.00  0.00           O  
ATOM   1076  N   ARG    70      42.248  33.299  57.564  1.00  0.00           N  
ATOM   1077  H   ARG    70      42.002  32.336  57.746  1.00  0.00           H  
ATOM   1078  CA  ARG    70      43.459  33.998  58.071  1.00  0.00           C  
ATOM   1079  HA  ARG    70      43.134  35.014  58.296  1.00  0.00           H  
ATOM   1080  CB  ARG    70      43.979  33.334  59.323  1.00  0.00           C  
ATOM   1081  HB2 ARG    70      43.140  33.412  60.014  1.00  0.00           H  
ATOM   1082  HB3 ARG    70      44.163  32.277  59.133  1.00  0.00           H  
ATOM   1083  CG  ARG    70      45.072  34.111  60.038  1.00  0.00           C  
ATOM   1084  HG2 ARG    70      46.003  34.117  59.470  1.00  0.00           H  
ATOM   1085  HG3 ARG    70      44.724  35.112  60.292  1.00  0.00           H  
ATOM   1086  CD  ARG    70      45.480  33.257  61.225  1.00  0.00           C  
ATOM   1087  HD2 ARG    70      46.235  33.770  61.820  1.00  0.00           H  
ATOM   1088  HD3 ARG    70      44.562  33.105  61.793  1.00  0.00           H  
ATOM   1089  NE  ARG    70      46.088  31.968  60.844  1.00  0.00           N  
ATOM   1090  HE  ARG    70      46.081  31.598  59.904  1.00  0.00           H  
ATOM   1091  CZ  ARG    70      46.540  31.029  61.676  1.00  0.00           C  
ATOM   1092  NH1 ARG    70      46.480  31.140  62.948  1.00  0.00           N  
ATOM   1093 HH11 ARG    70      46.099  31.962  63.394  1.00  0.00           H  
ATOM   1094 HH12 ARG    70      46.910  30.366  63.433  1.00  0.00           H  
ATOM   1095  NH2 ARG    70      46.927  29.912  61.125  1.00  0.00           N  
ATOM   1096 HH21 ARG    70      46.696  29.881  60.142  1.00  0.00           H  
ATOM   1097 HH22 ARG    70      47.438  29.141  61.530  1.00  0.00           H  
ATOM   1098  C   ARG    70      44.586  34.279  57.014  1.00  0.00           C  
ATOM   1099  O   ARG    70      45.497  34.961  57.266  1.00  0.00           O  
ATOM   1100  N   ASN    71      44.455  33.640  55.842  1.00  0.00           N  
ATOM   1101  H   ASN    71      43.567  33.206  55.633  1.00  0.00           H  
ATOM   1102  CA  ASN    71      45.468  33.802  54.799  1.00  0.00           C  
ATOM   1103  HA  ASN    71      46.417  34.189  55.172  1.00  0.00           H  
ATOM   1104  CB  ASN    71      45.666  32.512  54.051  1.00  0.00           C  
ATOM   1105  HB2 ASN    71      44.640  32.206  53.848  1.00  0.00           H  
ATOM   1106  HB3 ASN    71      46.257  32.716  53.159  1.00  0.00           H  
ATOM   1107  CG  ASN    71      46.360  31.507  54.920  1.00  0.00           C  
ATOM   1108  OD1 ASN    71      45.838  30.606  55.484  1.00  0.00           O  
ATOM   1109  ND2 ASN    71      47.628  31.752  55.134  1.00  0.00           N  
ATOM   1110 HD21 ASN    71      48.088  31.033  55.673  1.00  0.00           H  
ATOM   1111 HD22 ASN    71      48.034  32.498  54.587  1.00  0.00           H  
ATOM   1112  C   ASN    71      45.060  35.066  54.007  1.00  0.00           C  
ATOM   1113  O   ASN    71      44.772  34.962  52.830  1.00  0.00           O  
ATOM   1114  N   ASP    72      45.088  36.252  54.628  1.00  0.00           N  
ATOM   1115  H   ASP    72      45.392  36.201  55.590  1.00  0.00           H  
ATOM   1116  CA  ASP    72      44.435  37.361  54.074  1.00  0.00           C  
ATOM   1117  HA  ASP    72      43.408  37.189  53.752  1.00  0.00           H  
ATOM   1118  CB  ASP    72      44.347  38.408  55.118  1.00  0.00           C  
ATOM   1119  HB2 ASP    72      43.736  39.214  54.712  1.00  0.00           H  
ATOM   1120  HB3 ASP    72      43.834  37.881  55.923  1.00  0.00           H  
ATOM   1121  CG  ASP    72      45.599  38.947  55.733  1.00  0.00           C  
ATOM   1122  OD1 ASP    72      45.451  39.335  56.919  1.00  0.00           O  
ATOM   1123  OD2 ASP    72      46.733  38.795  55.188  1.00  0.00           O  
ATOM   1124  C   ASP    72      45.073  37.963  52.817  1.00  0.00           C  
ATOM   1125  O   ASP    72      44.406  38.560  51.939  1.00  0.00           O  
ATOM   1126  N   GLY    73      46.293  37.555  52.493  1.00  0.00           N  
ATOM   1127  H   GLY    73      46.718  37.025  53.240  1.00  0.00           H  
ATOM   1128  CA  GLY    73      47.041  37.768  51.263  1.00  0.00           C  
ATOM   1129  HA2 GLY    73      47.072  38.817  50.967  1.00  0.00           H  
ATOM   1130  HA3 GLY    73      48.058  37.401  51.406  1.00  0.00           H  
ATOM   1131  C   GLY    73      46.560  36.950  50.034  1.00  0.00           C  
ATOM   1132  O   GLY    73      47.158  37.122  48.955  1.00  0.00           O  
ATOM   1133  N   ILE    74      45.497  36.153  50.180  1.00  0.00           N  
ATOM   1134  H   ILE    74      45.134  36.103  51.121  1.00  0.00           H  
ATOM   1135  CA  ILE    74      44.934  35.264  49.134  1.00  0.00           C  
ATOM   1136  HA  ILE    74      45.060  35.853  48.225  1.00  0.00           H  
ATOM   1137  CB  ILE    74      45.654  33.869  48.955  1.00  0.00           C  
ATOM   1138  HB  ILE    74      45.164  33.356  48.128  1.00  0.00           H  
ATOM   1139  CG2 ILE    74      47.129  34.003  48.573  1.00  0.00           C  
ATOM   1140 HG21 ILE    74      47.215  34.769  47.802  1.00  0.00           H  
ATOM   1141 HG22 ILE    74      47.721  34.349  49.420  1.00  0.00           H  
ATOM   1142 HG23 ILE    74      47.463  32.998  48.313  1.00  0.00           H  
ATOM   1143  CG1 ILE    74      45.561  32.982  50.198  1.00  0.00           C  
ATOM   1144 HG12 ILE    74      46.323  33.273  50.922  1.00  0.00           H  
ATOM   1145 HG13 ILE    74      44.643  33.138  50.765  1.00  0.00           H  
ATOM   1146  CD1 ILE    74      45.625  31.471  49.880  1.00  0.00           C  
ATOM   1147 HD11 ILE    74      45.915  31.046  50.841  1.00  0.00           H  
ATOM   1148 HD12 ILE    74      44.707  31.070  49.450  1.00  0.00           H  
ATOM   1149 HD13 ILE    74      46.355  31.326  49.083  1.00  0.00           H  
ATOM   1150  C   ILE    74      43.466  34.915  49.472  1.00  0.00           C  
ATOM   1151  O   ILE    74      42.908  33.997  48.835  1.00  0.00           O  
ATOM   1152  N   TYR    75      42.818  35.610  50.414  1.00  0.00           N  
ATOM   1153  H   TYR    75      43.372  36.243  50.972  1.00  0.00           H  
ATOM   1154  CA  TYR    75      41.425  35.512  50.778  1.00  0.00           C  
ATOM   1155  HA  TYR    75      40.999  34.728  50.152  1.00  0.00           H  
ATOM   1156  CB  TYR    75      41.241  34.935  52.200  1.00  0.00           C  
ATOM   1157  HB2 TYR    75      41.470  33.872  52.114  1.00  0.00           H  
ATOM   1158  HB3 TYR    75      41.961  35.367  52.894  1.00  0.00           H  
ATOM   1159  CG  TYR    75      39.829  35.025  52.842  1.00  0.00           C  
ATOM   1160  CD1 TYR    75      38.913  34.025  52.504  1.00  0.00           C  
ATOM   1161  HD1 TYR    75      39.356  33.217  51.941  1.00  0.00           H  
ATOM   1162  CE1 TYR    75      37.549  34.071  52.942  1.00  0.00           C  
ATOM   1163  HE1 TYR    75      36.854  33.296  52.653  1.00  0.00           H  
ATOM   1164  CZ  TYR    75      37.119  35.123  53.759  1.00  0.00           C  
ATOM   1165  OH  TYR    75      35.919  35.113  54.439  1.00  0.00           O  
ATOM   1166  HH  TYR    75      35.296  34.493  54.054  1.00  0.00           H  
ATOM   1167  CE2 TYR    75      38.093  36.137  54.012  1.00  0.00           C  
ATOM   1168  HE2 TYR    75      37.756  36.913  54.684  1.00  0.00           H  
ATOM   1169  CD2 TYR    75      39.379  36.101  53.611  1.00  0.00           C  
ATOM   1170  HD2 TYR    75      39.994  36.972  53.786  1.00  0.00           H  
ATOM   1171  C   TYR    75      40.710  36.853  50.735  1.00  0.00           C  
ATOM   1172  O   TYR    75      41.273  37.876  51.050  1.00  0.00           O  
ATOM   1173  N   PHE    76      39.425  36.872  50.362  1.00  0.00           N  
ATOM   1174  H   PHE    76      38.938  36.035  50.074  1.00  0.00           H  
ATOM   1175  CA  PHE    76      38.568  38.029  50.168  1.00  0.00           C  
ATOM   1176  HA  PHE    76      38.819  38.831  50.862  1.00  0.00           H  
ATOM   1177  CB  PHE    76      38.579  38.592  48.755  1.00  0.00           C  
ATOM   1178  HB2 PHE    76      38.044  37.936  48.069  1.00  0.00           H  
ATOM   1179  HB3 PHE    76      38.115  39.576  48.813  1.00  0.00           H  
ATOM   1180  CG  PHE    76      39.910  38.768  48.205  1.00  0.00           C  
ATOM   1181  CD1 PHE    76      40.470  40.052  48.227  1.00  0.00           C  
ATOM   1182  HD1 PHE    76      39.863  40.879  48.564  1.00  0.00           H  
ATOM   1183  CE1 PHE    76      41.774  40.243  47.832  1.00  0.00           C  
ATOM   1184  HE1 PHE    76      42.259  41.199  47.966  1.00  0.00           H  
ATOM   1185  CZ  PHE    76      42.513  39.162  47.384  1.00  0.00           C  
ATOM   1186  HZ  PHE    76      43.589  39.240  47.326  1.00  0.00           H  
ATOM   1187  CE2 PHE    76      41.950  37.847  47.336  1.00  0.00           C  
ATOM   1188  HE2 PHE    76      42.529  36.965  47.103  1.00  0.00           H  
ATOM   1189  CD2 PHE    76      40.648  37.663  47.768  1.00  0.00           C  
ATOM   1190  HD2 PHE    76      40.233  36.668  47.840  1.00  0.00           H  
ATOM   1191  C   PHE    76      37.127  37.668  50.567  1.00  0.00           C  
ATOM   1192  O   PHE    76      36.498  36.971  49.842  1.00  0.00           O  
ATOM   1193  N   ASP    77      36.642  38.201  51.706  1.00  0.00           N  
ATOM   1194  H   ASP    77      37.194  38.711  52.381  1.00  0.00           H  
ATOM   1195  CA  ASP    77      35.232  38.194  52.061  1.00  0.00           C  
ATOM   1196  HA  ASP    77      34.813  37.213  51.841  1.00  0.00           H  
ATOM   1197  CB  ASP    77      35.127  38.499  53.568  1.00  0.00           C  
ATOM   1198  HB2 ASP    77      35.753  37.820  54.147  1.00  0.00           H  
ATOM   1199  HB3 ASP    77      35.510  39.499  53.772  1.00  0.00           H  
ATOM   1200  CG  ASP    77      33.696  38.326  54.093  1.00  0.00           C  
ATOM   1201  OD1 ASP    77      32.797  37.792  53.395  1.00  0.00           O  
ATOM   1202  OD2 ASP    77      33.446  38.689  55.217  1.00  0.00           O  
ATOM   1203  C   ASP    77      34.540  39.257  51.178  1.00  0.00           C  
ATOM   1204  O   ASP    77      35.153  40.177  50.608  1.00  0.00           O  
ATOM   1205  N   ARG    78      33.207  39.256  51.195  1.00  0.00           N  
ATOM   1206  H   ARG    78      32.756  38.504  51.696  1.00  0.00           H  
ATOM   1207  CA  ARG    78      32.370  40.360  50.692  1.00  0.00           C  
ATOM   1208  HA  ARG    78      32.998  41.240  50.553  1.00  0.00           H  
ATOM   1209  CB  ARG    78      31.887  40.097  49.195  1.00  0.00           C  
ATOM   1210  HB2 ARG    78      31.353  39.154  49.073  1.00  0.00           H  
ATOM   1211  HB3 ARG    78      31.315  40.937  48.801  1.00  0.00           H  
ATOM   1212  CG  ARG    78      33.031  39.795  48.219  1.00  0.00           C  
ATOM   1213  HG2 ARG    78      33.596  38.971  48.654  1.00  0.00           H  
ATOM   1214  HG3 ARG    78      32.601  39.480  47.268  1.00  0.00           H  
ATOM   1215  CD  ARG    78      34.015  40.966  47.930  1.00  0.00           C  
ATOM   1216  HD2 ARG    78      33.425  41.657  47.328  1.00  0.00           H  
ATOM   1217  HD3 ARG    78      34.247  41.526  48.836  1.00  0.00           H  
ATOM   1218  NE  ARG    78      35.238  40.417  47.237  1.00  0.00           N  
ATOM   1219  HE  ARG    78      35.472  39.443  47.359  1.00  0.00           H  
ATOM   1220  CZ  ARG    78      35.891  41.076  46.330  1.00  0.00           C  
ATOM   1221  NH1 ARG    78      35.661  42.271  45.939  1.00  0.00           N  
ATOM   1222 HH11 ARG    78      35.002  42.692  46.579  1.00  0.00           H  
ATOM   1223 HH12 ARG    78      36.188  42.751  45.224  1.00  0.00           H  
ATOM   1224  NH2 ARG    78      36.804  40.501  45.665  1.00  0.00           N  
ATOM   1225 HH21 ARG    78      37.055  39.569  45.961  1.00  0.00           H  
ATOM   1226 HH22 ARG    78      37.265  40.975  44.901  1.00  0.00           H  
ATOM   1227  C   ARG    78      31.212  40.563  51.613  1.00  0.00           C  
ATOM   1228  O   ARG    78      30.653  39.630  52.118  1.00  0.00           O  
ATOM   1229  N   GLU    79      30.785  41.822  51.763  1.00  0.00           N  
ATOM   1230  H   GLU    79      31.046  42.478  51.040  1.00  0.00           H  
ATOM   1231  CA  GLU    79      29.673  42.314  52.594  1.00  0.00           C  
ATOM   1232  HA  GLU    79      29.528  41.638  53.436  1.00  0.00           H  
ATOM   1233  CB  GLU    79      30.011  43.673  53.191  1.00  0.00           C  
ATOM   1234  HB2 GLU    79      31.085  43.792  53.334  1.00  0.00           H  
ATOM   1235  HB3 GLU    79      29.689  44.351  52.401  1.00  0.00           H  
ATOM   1236  CG  GLU    79      29.148  43.955  54.501  1.00  0.00           C  
ATOM   1237  HG2 GLU    79      29.468  44.897  54.946  1.00  0.00           H  
ATOM   1238  HG3 GLU    79      28.105  44.093  54.217  1.00  0.00           H  
ATOM   1239  CD  GLU    79      29.131  42.844  55.621  1.00  0.00           C  
ATOM   1240  OE1 GLU    79      28.034  42.428  56.034  1.00  0.00           O  
ATOM   1241  OE2 GLU    79      30.184  42.439  56.139  1.00  0.00           O  
ATOM   1242  C   GLU    79      28.388  42.402  51.795  1.00  0.00           C  
ATOM   1243  O   GLU    79      27.298  42.112  52.311  1.00  0.00           O  
ATOM   1244  N   TYR    80      28.428  42.768  50.535  1.00  0.00           N  
ATOM   1245  H   TYR    80      29.331  43.103  50.231  1.00  0.00           H  
ATOM   1246  CA  TYR    80      27.260  43.019  49.665  1.00  0.00           C  
ATOM   1247  HA  TYR    80      26.336  43.091  50.238  1.00  0.00           H  
ATOM   1248  CB  TYR    80      27.221  44.376  49.103  1.00  0.00           C  
ATOM   1249  HB2 TYR    80      27.939  44.417  48.284  1.00  0.00           H  
ATOM   1250  HB3 TYR    80      26.219  44.482  48.688  1.00  0.00           H  
ATOM   1251  CG  TYR    80      27.450  45.517  50.091  1.00  0.00           C  
ATOM   1252  CD1 TYR    80      26.515  45.648  51.114  1.00  0.00           C  
ATOM   1253  HD1 TYR    80      25.646  45.021  51.242  1.00  0.00           H  
ATOM   1254  CE1 TYR    80      26.563  46.800  51.899  1.00  0.00           C  
ATOM   1255  HE1 TYR    80      25.741  46.926  52.588  1.00  0.00           H  
ATOM   1256  CZ  TYR    80      27.499  47.823  51.713  1.00  0.00           C  
ATOM   1257  OH  TYR    80      27.387  48.926  52.422  1.00  0.00           O  
ATOM   1258  HH  TYR    80      26.628  48.947  53.010  1.00  0.00           H  
ATOM   1259  CE2 TYR    80      28.528  47.629  50.753  1.00  0.00           C  
ATOM   1260  HE2 TYR    80      29.182  48.412  50.399  1.00  0.00           H  
ATOM   1261  CD2 TYR    80      28.464  46.450  49.974  1.00  0.00           C  
ATOM   1262  HD2 TYR    80      29.104  46.301  49.117  1.00  0.00           H  
ATOM   1263  C   TYR    80      26.965  41.897  48.629  1.00  0.00           C  
ATOM   1264  O   TYR    80      26.217  42.080  47.642  1.00  0.00           O  
ATOM   1265  N   TYR    81      27.451  40.651  48.894  1.00  0.00           N  
ATOM   1266  H   TYR    81      28.015  40.525  49.722  1.00  0.00           H  
ATOM   1267  CA  TYR    81      27.348  39.447  48.002  1.00  0.00           C  
ATOM   1268  HA  TYR    81      26.382  39.329  47.510  1.00  0.00           H  
ATOM   1269  CB  TYR    81      28.361  39.591  46.952  1.00  0.00           C  
ATOM   1270  HB2 TYR    81      29.308  39.850  47.426  1.00  0.00           H  
ATOM   1271  HB3 TYR    81      28.529  38.630  46.464  1.00  0.00           H  
ATOM   1272  CG  TYR    81      28.091  40.514  45.825  1.00  0.00           C  
ATOM   1273  CD1 TYR    81      27.333  40.001  44.715  1.00  0.00           C  
ATOM   1274  HD1 TYR    81      26.899  39.013  44.763  1.00  0.00           H  
ATOM   1275  CE1 TYR    81      27.136  40.816  43.598  1.00  0.00           C  
ATOM   1276  HE1 TYR    81      26.518  40.444  42.794  1.00  0.00           H  
ATOM   1277  CZ  TYR    81      27.627  42.100  43.563  1.00  0.00           C  
ATOM   1278  OH  TYR    81      27.461  42.963  42.504  1.00  0.00           O  
ATOM   1279  HH  TYR    81      27.858  43.834  42.579  1.00  0.00           H  
ATOM   1280  CE2 TYR    81      28.563  42.499  44.568  1.00  0.00           C  
ATOM   1281  HE2 TYR    81      29.046  43.465  44.532  1.00  0.00           H  
ATOM   1282  CD2 TYR    81      28.732  41.771  45.735  1.00  0.00           C  
ATOM   1283  HD2 TYR    81      29.193  42.241  46.592  1.00  0.00           H  
ATOM   1284  C   TYR    81      27.633  38.073  48.724  1.00  0.00           C  
ATOM   1285  O   TYR    81      28.471  38.007  49.664  1.00  0.00           O  
ATOM   1286  N   GLN    82      26.897  36.945  48.385  1.00  0.00           N  
ATOM   1287  H   GLN    82      26.309  36.990  47.565  1.00  0.00           H  
ATOM   1288  CA  GLN    82      26.992  35.672  49.069  1.00  0.00           C  
ATOM   1289  HA  GLN    82      26.699  35.784  50.113  1.00  0.00           H  
ATOM   1290  CB  GLN    82      26.028  34.739  48.490  1.00  0.00           C  
ATOM   1291  HB2 GLN    82      26.339  34.476  47.479  1.00  0.00           H  
ATOM   1292  HB3 GLN    82      26.069  33.821  49.077  1.00  0.00           H  
ATOM   1293  CG  GLN    82      24.586  35.185  48.477  1.00  0.00           C  
ATOM   1294  HG2 GLN    82      24.271  35.665  49.403  1.00  0.00           H  
ATOM   1295  HG3 GLN    82      24.502  35.925  47.682  1.00  0.00           H  
ATOM   1296  CD  GLN    82      23.688  34.035  48.067  1.00  0.00           C  
ATOM   1297  OE1 GLN    82      23.943  33.284  47.130  1.00  0.00           O  
ATOM   1298  NE2 GLN    82      22.586  33.891  48.813  1.00  0.00           N  
ATOM   1299 HE21 GLN    82      21.906  33.176  48.597  1.00  0.00           H  
ATOM   1300 HE22 GLN    82      22.328  34.520  49.560  1.00  0.00           H  
ATOM   1301  C   GLN    82      28.307  34.933  49.020  1.00  0.00           C  
ATOM   1302  O   GLN    82      28.716  34.176  49.933  1.00  0.00           O  
ATOM   1303  N   THR    83      28.997  35.105  47.898  1.00  0.00           N  
ATOM   1304  H   THR    83      28.480  35.738  47.305  1.00  0.00           H  
ATOM   1305  CA  THR    83      30.425  34.749  47.679  1.00  0.00           C  
ATOM   1306  HA  THR    83      30.448  33.670  47.831  1.00  0.00           H  
ATOM   1307  CB  THR    83      30.864  35.022  46.262  1.00  0.00           C  
ATOM   1308  HB  THR    83      30.178  34.400  45.687  1.00  0.00           H  
ATOM   1309  CG2 THR    83      30.785  36.536  45.887  1.00  0.00           C  
ATOM   1310 HG21 THR    83      31.695  37.106  46.075  1.00  0.00           H  
ATOM   1311 HG22 THR    83      30.335  36.669  44.903  1.00  0.00           H  
ATOM   1312 HG23 THR    83      30.136  37.164  46.499  1.00  0.00           H  
ATOM   1313  OG1 THR    83      32.067  34.665  45.946  1.00  0.00           O  
ATOM   1314  HG1 THR    83      32.006  33.710  45.868  1.00  0.00           H  
ATOM   1315  C   THR    83      31.280  35.325  48.710  1.00  0.00           C  
ATOM   1316  O   THR    83      31.270  36.452  49.120  1.00  0.00           O  
ATOM   1317  N   GLU    84      32.153  34.476  49.148  1.00  0.00           N  
ATOM   1318  H   GLU    84      31.944  33.525  48.878  1.00  0.00           H  
ATOM   1319  CA  GLU    84      33.445  34.641  49.762  1.00  0.00           C  
ATOM   1320  HA  GLU    84      33.714  35.669  49.520  1.00  0.00           H  
ATOM   1321  CB  GLU    84      33.437  34.540  51.238  1.00  0.00           C  
ATOM   1322  HB2 GLU    84      34.375  34.932  51.631  1.00  0.00           H  
ATOM   1323  HB3 GLU    84      32.681  35.164  51.714  1.00  0.00           H  
ATOM   1324  CG  GLU    84      33.181  33.098  51.821  1.00  0.00           C  
ATOM   1325  HG2 GLU    84      32.180  32.814  51.498  1.00  0.00           H  
ATOM   1326  HG3 GLU    84      33.889  32.403  51.371  1.00  0.00           H  
ATOM   1327  CD  GLU    84      33.238  32.825  53.326  1.00  0.00           C  
ATOM   1328  OE1 GLU    84      34.029  33.416  54.084  1.00  0.00           O  
ATOM   1329  OE2 GLU    84      32.427  31.966  53.748  1.00  0.00           O  
ATOM   1330  C   GLU    84      34.387  33.734  49.048  1.00  0.00           C  
ATOM   1331  O   GLU    84      34.020  32.632  48.616  1.00  0.00           O  
ATOM   1332  N   HID    85      35.678  34.091  49.077  1.00  0.00           N  
ATOM   1333  H   HID    85      35.890  35.045  49.331  1.00  0.00           H  
ATOM   1334  CA  HID    85      36.556  33.478  48.072  1.00  0.00           C  
ATOM   1335  HA  HID    85      36.338  32.413  48.145  1.00  0.00           H  
ATOM   1336  CB  HID    85      36.126  33.889  46.711  1.00  0.00           C  
ATOM   1337  HB2 HID    85      36.787  33.498  45.938  1.00  0.00           H  
ATOM   1338  HB3 HID    85      35.200  33.347  46.517  1.00  0.00           H  
ATOM   1339  CG  HID    85      35.901  35.382  46.504  1.00  0.00           C  
ATOM   1340  ND1 HID    85      34.693  35.967  46.097  1.00  0.00           N  
ATOM   1341  HD1 HID    85      33.786  35.523  46.103  1.00  0.00           H  
ATOM   1342  CE1 HID    85      34.991  37.248  45.752  1.00  0.00           C  
ATOM   1343  HE1 HID    85      34.340  38.065  45.478  1.00  0.00           H  
ATOM   1344  NE2 HID    85      36.254  37.545  46.054  1.00  0.00           N  
ATOM   1345  CD2 HID    85      36.871  36.375  46.519  1.00  0.00           C  
ATOM   1346  HD2 HID    85      37.920  36.223  46.728  1.00  0.00           H  
ATOM   1347  C   HID    85      38.025  33.708  48.335  1.00  0.00           C  
ATOM   1348  O   HID    85      38.362  34.830  48.782  1.00  0.00           O  
ATOM   1349  N   ILE    86      38.796  32.644  48.019  1.00  0.00           N  
ATOM   1350  H   ILE    86      38.373  31.802  47.654  1.00  0.00           H  
ATOM   1351  CA  ILE    86      40.235  32.662  47.761  1.00  0.00           C  
ATOM   1352  HA  ILE    86      40.586  33.609  48.171  1.00  0.00           H  
ATOM   1353  CB  ILE    86      40.983  31.429  48.379  1.00  0.00           C  
ATOM   1354  HB  ILE    86      42.044  31.640  48.243  1.00  0.00           H  
ATOM   1355  CG2 ILE    86      40.762  31.371  49.881  1.00  0.00           C  
ATOM   1356 HG21 ILE    86      39.707  31.400  50.154  1.00  0.00           H  
ATOM   1357 HG22 ILE    86      41.359  30.547  50.272  1.00  0.00           H  
ATOM   1358 HG23 ILE    86      41.248  32.264  50.273  1.00  0.00           H  
ATOM   1359  CG1 ILE    86      40.629  30.067  47.741  1.00  0.00           C  
ATOM   1360 HG12 ILE    86      39.775  29.629  48.256  1.00  0.00           H  
ATOM   1361 HG13 ILE    86      40.321  30.276  46.716  1.00  0.00           H  
ATOM   1362  CD1 ILE    86      41.862  29.123  47.681  1.00  0.00           C  
ATOM   1363 HD11 ILE    86      42.669  29.498  47.051  1.00  0.00           H  
ATOM   1364 HD12 ILE    86      42.179  28.975  48.713  1.00  0.00           H  
ATOM   1365 HD13 ILE    86      41.552  28.098  47.476  1.00  0.00           H  
ATOM   1366  C   ILE    86      40.592  32.760  46.260  1.00  0.00           C  
ATOM   1367  O   ILE    86      39.802  32.333  45.361  1.00  0.00           O  
ATOM   1368  N   LEU    87      41.746  33.422  46.087  1.00  0.00           N  
ATOM   1369  H   LEU    87      42.344  33.633  46.873  1.00  0.00           H  
ATOM   1370  CA  LEU    87      42.392  33.778  44.859  1.00  0.00           C  
ATOM   1371  HA  LEU    87      42.229  32.934  44.188  1.00  0.00           H  
ATOM   1372  CB  LEU    87      41.629  34.994  44.208  1.00  0.00           C  
ATOM   1373  HB2 LEU    87      40.562  34.823  44.069  1.00  0.00           H  
ATOM   1374  HB3 LEU    87      41.757  35.796  44.934  1.00  0.00           H  
ATOM   1375  CG  LEU    87      42.235  35.435  42.869  1.00  0.00           C  
ATOM   1376  HG  LEU    87      42.844  34.652  42.417  1.00  0.00           H  
ATOM   1377  CD1 LEU    87      41.171  35.693  41.781  1.00  0.00           C  
ATOM   1378 HD11 LEU    87      40.592  36.590  41.997  1.00  0.00           H  
ATOM   1379 HD12 LEU    87      41.643  35.983  40.843  1.00  0.00           H  
ATOM   1380 HD13 LEU    87      40.558  34.802  41.646  1.00  0.00           H  
ATOM   1381  CD2 LEU    87      43.036  36.776  43.100  1.00  0.00           C  
ATOM   1382 HD21 LEU    87      43.884  36.571  43.754  1.00  0.00           H  
ATOM   1383 HD22 LEU    87      43.384  37.279  42.198  1.00  0.00           H  
ATOM   1384 HD23 LEU    87      42.463  37.465  43.719  1.00  0.00           H  
ATOM   1385  C   LEU    87      43.866  34.121  45.110  1.00  0.00           C  
ATOM   1386  O   LEU    87      44.237  34.839  46.030  1.00  0.00           O  
ATOM   1387  N   ALA    88      44.670  33.556  44.231  1.00  0.00           N  
ATOM   1388  H   ALA    88      44.316  33.049  43.433  1.00  0.00           H  
ATOM   1389  CA  ALA    88      46.148  33.673  44.253  1.00  0.00           C  
ATOM   1390  HA  ALA    88      46.514  34.607  44.679  1.00  0.00           H  
ATOM   1391  CB  ALA    88      46.652  32.549  45.203  1.00  0.00           C  
ATOM   1392  HB1 ALA    88      46.166  32.607  46.177  1.00  0.00           H  
ATOM   1393  HB2 ALA    88      46.512  31.589  44.707  1.00  0.00           H  
ATOM   1394  HB3 ALA    88      47.732  32.624  45.332  1.00  0.00           H  
ATOM   1395  C   ALA    88      46.783  33.475  42.934  1.00  0.00           C  
ATOM   1396  O   ALA    88      46.077  32.810  42.134  1.00  0.00           O  
ATOM   1397  N   ASP    89      48.077  33.685  42.730  1.00  0.00           N  
ATOM   1398  H   ASP    89      48.554  34.176  43.473  1.00  0.00           H  
ATOM   1399  CA  ASP    89      48.796  33.367  41.467  1.00  0.00           C  
ATOM   1400  HA  ASP    89      48.107  32.862  40.788  1.00  0.00           H  
ATOM   1401  CB  ASP    89      49.298  34.656  40.716  1.00  0.00           C  
ATOM   1402  HB2 ASP    89      49.707  34.397  39.739  1.00  0.00           H  
ATOM   1403  HB3 ASP    89      48.387  35.200  40.468  1.00  0.00           H  
ATOM   1404  CG  ASP    89      50.200  35.553  41.517  1.00  0.00           C  
ATOM   1405  OD1 ASP    89      51.260  35.970  40.992  1.00  0.00           O  
ATOM   1406  OD2 ASP    89      49.891  35.966  42.656  1.00  0.00           O  
ATOM   1407  C   ASP    89      50.109  32.563  41.728  1.00  0.00           C  
ATOM   1408  O   ASP    89      50.707  32.635  42.795  1.00  0.00           O  
ATOM   1409  N   GLY    90      50.535  31.844  40.667  1.00  0.00           N  
ATOM   1410  H   GLY    90      49.839  31.737  39.943  1.00  0.00           H  
ATOM   1411  CA  GLY    90      51.818  31.209  40.548  1.00  0.00           C  
ATOM   1412  HA2 GLY    90      51.866  30.560  39.674  1.00  0.00           H  
ATOM   1413  HA3 GLY    90      52.515  32.005  40.285  1.00  0.00           H  
ATOM   1414  C   GLY    90      52.325  30.460  41.829  1.00  0.00           C  
ATOM   1415  O   GLY    90      51.516  29.710  42.428  1.00  0.00           O  
ATOM   1416  N   PRO    91      53.625  30.610  42.335  1.00  0.00           N  
ATOM   1417  CD  PRO    91      54.746  31.079  41.453  1.00  0.00           C  
ATOM   1418  HD2 PRO    91      54.720  32.164  41.349  1.00  0.00           H  
ATOM   1419  HD3 PRO    91      54.682  30.710  40.430  1.00  0.00           H  
ATOM   1420  CG  PRO    91      55.990  30.506  42.088  1.00  0.00           C  
ATOM   1421  HG2 PRO    91      56.874  31.116  41.900  1.00  0.00           H  
ATOM   1422  HG3 PRO    91      56.098  29.458  41.808  1.00  0.00           H  
ATOM   1423  CB  PRO    91      55.634  30.376  43.541  1.00  0.00           C  
ATOM   1424  HB2 PRO    91      55.737  31.338  44.044  1.00  0.00           H  
ATOM   1425  HB3 PRO    91      56.292  29.675  44.055  1.00  0.00           H  
ATOM   1426  CA  PRO    91      54.212  29.895  43.497  1.00  0.00           C  
ATOM   1427  HA  PRO    91      54.305  28.837  43.254  1.00  0.00           H  
ATOM   1428  C   PRO    91      53.464  29.991  44.840  1.00  0.00           C  
ATOM   1429  O   PRO    91      53.582  29.083  45.705  1.00  0.00           O  
ATOM   1430  N   ALA    92      52.537  30.977  44.889  1.00  0.00           N  
ATOM   1431  H   ALA    92      52.401  31.544  44.064  1.00  0.00           H  
ATOM   1432  CA  ALA    92      51.616  31.191  45.985  1.00  0.00           C  
ATOM   1433  HA  ALA    92      52.155  31.210  46.933  1.00  0.00           H  
ATOM   1434  CB  ALA    92      51.097  32.622  45.884  1.00  0.00           C  
ATOM   1435  HB1 ALA    92      50.701  32.949  46.845  1.00  0.00           H  
ATOM   1436  HB2 ALA    92      51.919  33.314  45.700  1.00  0.00           H  
ATOM   1437  HB3 ALA    92      50.301  32.752  45.150  1.00  0.00           H  
ATOM   1438  C   ALA    92      50.509  30.139  46.127  1.00  0.00           C  
ATOM   1439  O   ALA    92      49.909  30.058  47.231  1.00  0.00           O  
ATOM   1440  N   ARG    93      50.144  29.486  45.013  1.00  0.00           N  
ATOM   1441  H   ARG    93      50.465  29.971  44.188  1.00  0.00           H  
ATOM   1442  CA  ARG    93      49.293  28.329  45.046  1.00  0.00           C  
ATOM   1443  HA  ARG    93      48.374  28.728  45.475  1.00  0.00           H  
ATOM   1444  CB  ARG    93      48.999  27.964  43.648  1.00  0.00           C  
ATOM   1445  HB2 ARG    93      49.915  27.738  43.102  1.00  0.00           H  
ATOM   1446  HB3 ARG    93      48.449  27.022  43.638  1.00  0.00           H  
ATOM   1447  CG  ARG    93      48.364  28.966  42.710  1.00  0.00           C  
ATOM   1448  HG2 ARG    93      47.309  29.087  42.954  1.00  0.00           H  
ATOM   1449  HG3 ARG    93      48.895  29.918  42.722  1.00  0.00           H  
ATOM   1450  CD  ARG    93      48.377  28.557  41.275  1.00  0.00           C  
ATOM   1451  HD2 ARG    93      47.869  27.598  41.176  1.00  0.00           H  
ATOM   1452  HD3 ARG    93      47.882  29.294  40.642  1.00  0.00           H  
ATOM   1453  NE  ARG    93      49.786  28.435  40.775  1.00  0.00           N  
ATOM   1454  HE  ARG    93      50.629  28.758  41.229  1.00  0.00           H  
ATOM   1455  CZ  ARG    93      50.090  27.723  39.708  1.00  0.00           C  
ATOM   1456  NH1 ARG    93      49.180  27.566  38.727  1.00  0.00           N  
ATOM   1457 HH11 ARG    93      48.271  28.007  38.722  1.00  0.00           H  
ATOM   1458 HH12 ARG    93      49.330  26.756  38.143  1.00  0.00           H  
ATOM   1459  NH2 ARG    93      51.278  27.191  39.433  1.00  0.00           N  
ATOM   1460 HH21 ARG    93      52.022  27.412  40.079  1.00  0.00           H  
ATOM   1461 HH22 ARG    93      51.366  26.616  38.607  1.00  0.00           H  
ATOM   1462  C   ARG    93      49.998  27.171  45.849  1.00  0.00           C  
ATOM   1463  O   ARG    93      49.397  26.588  46.782  1.00  0.00           O  
ATOM   1464  N   GLU    94      51.247  26.852  45.528  1.00  0.00           N  
ATOM   1465  H   GLU    94      51.732  27.260  44.741  1.00  0.00           H  
ATOM   1466  CA  GLU    94      51.950  25.724  46.245  1.00  0.00           C  
ATOM   1467  HA  GLU    94      51.232  24.905  46.260  1.00  0.00           H  
ATOM   1468  CB  GLU    94      53.237  25.361  45.475  1.00  0.00           C  
ATOM   1469  HB2 GLU    94      53.007  25.211  44.420  1.00  0.00           H  
ATOM   1470  HB3 GLU    94      53.956  26.178  45.544  1.00  0.00           H  
ATOM   1471  CG  GLU    94      54.127  24.260  46.110  1.00  0.00           C  
ATOM   1472  HG2 GLU    94      54.381  24.471  47.148  1.00  0.00           H  
ATOM   1473  HG3 GLU    94      53.498  23.377  46.216  1.00  0.00           H  
ATOM   1474  CD  GLU    94      55.444  24.004  45.413  1.00  0.00           C  
ATOM   1475  OE1 GLU    94      56.288  23.185  45.885  1.00  0.00           O  
ATOM   1476  OE2 GLU    94      55.664  24.454  44.261  1.00  0.00           O  
ATOM   1477  C   GLU    94      52.256  25.934  47.781  1.00  0.00           C  
ATOM   1478  O   GLU    94      52.103  25.025  48.605  1.00  0.00           O  
ATOM   1479  N   LYS    95      52.516  27.189  48.232  1.00  0.00           N  
ATOM   1480  H   LYS    95      52.577  27.922  47.541  1.00  0.00           H  
ATOM   1481  CA  LYS    95      52.849  27.608  49.567  1.00  0.00           C  
ATOM   1482  HA  LYS    95      53.695  27.014  49.913  1.00  0.00           H  
ATOM   1483  CB  LYS    95      53.286  29.075  49.393  1.00  0.00           C  
ATOM   1484  HB2 LYS    95      54.083  29.028  48.651  1.00  0.00           H  
ATOM   1485  HB3 LYS    95      52.442  29.609  48.955  1.00  0.00           H  
ATOM   1486  CG  LYS    95      53.740  29.874  50.643  1.00  0.00           C  
ATOM   1487  HG2 LYS    95      53.887  30.903  50.313  1.00  0.00           H  
ATOM   1488  HG3 LYS    95      52.900  29.888  51.338  1.00  0.00           H  
ATOM   1489  CD  LYS    95      54.942  29.416  51.499  1.00  0.00           C  
ATOM   1490  HD2 LYS    95      55.303  30.167  52.202  1.00  0.00           H  
ATOM   1491  HD3 LYS    95      54.586  28.521  52.008  1.00  0.00           H  
ATOM   1492  CE  LYS    95      56.151  28.888  50.755  1.00  0.00           C  
ATOM   1493  HE2 LYS    95      55.839  27.977  50.245  1.00  0.00           H  
ATOM   1494  HE3 LYS    95      56.321  29.609  49.956  1.00  0.00           H  
ATOM   1495  NZ  LYS    95      57.225  28.613  51.660  1.00  0.00           N  
ATOM   1496  HZ1 LYS    95      58.052  28.385  51.127  1.00  0.00           H  
ATOM   1497  HZ2 LYS    95      57.521  29.394  52.229  1.00  0.00           H  
ATOM   1498  HZ3 LYS    95      56.851  27.911  52.281  1.00  0.00           H  
ATOM   1499  C   LYS    95      51.602  27.514  50.513  1.00  0.00           C  
ATOM   1500  O   LYS    95      51.821  27.187  51.707  1.00  0.00           O  
ATOM   1501  N   TYR    96      50.342  27.603  49.995  1.00  0.00           N  
ATOM   1502  H   TYR    96      50.256  28.004  49.072  1.00  0.00           H  
ATOM   1503  CA  TYR    96      49.157  27.472  50.790  1.00  0.00           C  
ATOM   1504  HA  TYR    96      49.381  27.487  51.856  1.00  0.00           H  
ATOM   1505  CB  TYR    96      48.328  28.682  50.639  1.00  0.00           C  
ATOM   1506  HB2 TYR    96      47.966  28.803  49.618  1.00  0.00           H  
ATOM   1507  HB3 TYR    96      47.471  28.653  51.313  1.00  0.00           H  
ATOM   1508  CG  TYR    96      48.951  29.968  51.145  1.00  0.00           C  
ATOM   1509  CD1 TYR    96      49.445  29.988  52.435  1.00  0.00           C  
ATOM   1510  HD1 TYR    96      49.129  29.249  53.155  1.00  0.00           H  
ATOM   1511  CE1 TYR    96      50.175  31.079  52.872  1.00  0.00           C  
ATOM   1512  HE1 TYR    96      50.617  31.081  53.858  1.00  0.00           H  
ATOM   1513  CZ  TYR    96      50.486  32.160  52.021  1.00  0.00           C  
ATOM   1514  OH  TYR    96      51.153  33.176  52.490  1.00  0.00           O  
ATOM   1515  HH  TYR    96      51.692  33.561  51.795  1.00  0.00           H  
ATOM   1516  CE2 TYR    96      49.968  32.110  50.720  1.00  0.00           C  
ATOM   1517  HE2 TYR    96      50.165  32.984  50.118  1.00  0.00           H  
ATOM   1518  CD2 TYR    96      49.135  31.061  50.289  1.00  0.00           C  
ATOM   1519  HD2 TYR    96      48.795  31.063  49.264  1.00  0.00           H  
ATOM   1520  C   TYR    96      48.249  26.282  50.513  1.00  0.00           C  
ATOM   1521  O   TYR    96      47.692  25.724  51.417  1.00  0.00           O  
ATOM   1522  N   LEU    97      48.134  25.879  49.215  1.00  0.00           N  
ATOM   1523  H   LEU    97      48.657  26.275  48.447  1.00  0.00           H  
ATOM   1524  CA  LEU    97      47.215  24.752  48.920  1.00  0.00           C  
ATOM   1525  HA  LEU    97      46.371  24.948  49.582  1.00  0.00           H  
ATOM   1526  CB  LEU    97      46.909  24.741  47.385  1.00  0.00           C  
ATOM   1527  HB2 LEU    97      47.867  24.446  46.957  1.00  0.00           H  
ATOM   1528  HB3 LEU    97      46.132  23.998  47.204  1.00  0.00           H  
ATOM   1529  CG  LEU    97      46.273  26.082  46.909  1.00  0.00           C  
ATOM   1530  HG  LEU    97      46.874  26.972  47.095  1.00  0.00           H  
ATOM   1531  CD1 LEU    97      46.147  25.969  45.345  1.00  0.00           C  
ATOM   1532 HD11 LEU    97      45.472  25.143  45.124  1.00  0.00           H  
ATOM   1533 HD12 LEU    97      45.897  26.956  44.954  1.00  0.00           H  
ATOM   1534 HD13 LEU    97      47.115  25.760  44.890  1.00  0.00           H  
ATOM   1535  CD2 LEU    97      44.890  26.440  47.377  1.00  0.00           C  
ATOM   1536 HD21 LEU    97      44.131  25.721  47.069  1.00  0.00           H  
ATOM   1537 HD22 LEU    97      44.947  26.416  48.465  1.00  0.00           H  
ATOM   1538 HD23 LEU    97      44.659  27.459  47.065  1.00  0.00           H  
ATOM   1539  C   LEU    97      47.853  23.439  49.361  1.00  0.00           C  
ATOM   1540  O   LEU    97      49.021  23.191  49.090  1.00  0.00           O  
ATOM   1541  N   PRO    98      47.043  22.474  49.844  1.00  0.00           N  
ATOM   1542  CD  PRO    98      45.699  22.775  50.455  1.00  0.00           C  
ATOM   1543  HD2 PRO    98      44.979  23.056  49.687  1.00  0.00           H  
ATOM   1544  HD3 PRO    98      45.953  23.587  51.136  1.00  0.00           H  
ATOM   1545  CG  PRO    98      45.308  21.597  51.321  1.00  0.00           C  
ATOM   1546  HG2 PRO    98      44.233  21.419  51.311  1.00  0.00           H  
ATOM   1547  HG3 PRO    98      45.820  21.759  52.270  1.00  0.00           H  
ATOM   1548  CB  PRO    98      46.150  20.462  50.625  1.00  0.00           C  
ATOM   1549  HB2 PRO    98      45.623  20.107  49.739  1.00  0.00           H  
ATOM   1550  HB3 PRO    98      46.357  19.556  51.196  1.00  0.00           H  
ATOM   1551  CA  PRO    98      47.448  21.072  50.181  1.00  0.00           C  
ATOM   1552  HA  PRO    98      48.241  20.988  50.924  1.00  0.00           H  
ATOM   1553  C   PRO    98      48.020  20.385  48.926  1.00  0.00           C  
ATOM   1554  O   PRO    98      47.483  20.541  47.818  1.00  0.00           O  
ATOM   1555  N   PRO    99      49.082  19.582  49.044  1.00  0.00           N  
ATOM   1556  CD  PRO    99      49.794  19.242  50.264  1.00  0.00           C  
ATOM   1557  HD2 PRO    99      49.112  18.528  50.726  1.00  0.00           H  
ATOM   1558  HD3 PRO    99      50.006  20.130  50.859  1.00  0.00           H  
ATOM   1559  CG  PRO    99      51.151  18.599  49.899  1.00  0.00           C  
ATOM   1560  HG2 PRO    99      51.384  17.882  50.685  1.00  0.00           H  
ATOM   1561  HG3 PRO    99      51.931  19.351  49.772  1.00  0.00           H  
ATOM   1562  CB  PRO    99      50.948  18.000  48.546  1.00  0.00           C  
ATOM   1563  HB2 PRO    99      50.569  16.993  48.722  1.00  0.00           H  
ATOM   1564  HB3 PRO    99      51.899  17.968  48.015  1.00  0.00           H  
ATOM   1565  CA  PRO    99      49.840  18.913  47.955  1.00  0.00           C  
ATOM   1566  HA  PRO    99      50.336  19.770  47.499  1.00  0.00           H  
ATOM   1567  C   PRO    99      49.052  18.326  46.824  1.00  0.00           C  
ATOM   1568  O   PRO    99      49.291  18.551  45.626  1.00  0.00           O  
ATOM   1569  N   ASP   100      47.905  17.681  47.154  1.00  0.00           N  
ATOM   1570  H   ASP   100      47.682  17.524  48.127  1.00  0.00           H  
ATOM   1571  CA  ASP   100      46.938  17.125  46.205  1.00  0.00           C  
ATOM   1572  HA  ASP   100      47.405  16.523  45.425  1.00  0.00           H  
ATOM   1573  CB  ASP   100      45.972  16.244  46.954  1.00  0.00           C  
ATOM   1574  HB2 ASP   100      45.826  16.561  47.986  1.00  0.00           H  
ATOM   1575  HB3 ASP   100      45.032  16.285  46.403  1.00  0.00           H  
ATOM   1576  CG  ASP   100      46.476  14.808  47.170  1.00  0.00           C  
ATOM   1577  OD1 ASP   100      45.663  13.898  47.255  1.00  0.00           O  
ATOM   1578  OD2 ASP   100      47.719  14.535  47.134  1.00  0.00           O  
ATOM   1579  C   ASP   100      46.154  18.086  45.350  1.00  0.00           C  
ATOM   1580  O   ASP   100      45.743  17.738  44.206  1.00  0.00           O  
ATOM   1581  N   VAL   101      45.949  19.263  45.870  1.00  0.00           N  
ATOM   1582  H   VAL   101      46.257  19.433  46.817  1.00  0.00           H  
ATOM   1583  CA  VAL   101      45.263  20.414  45.268  1.00  0.00           C  
ATOM   1584  HA  VAL   101      44.455  20.107  44.605  1.00  0.00           H  
ATOM   1585  CB  VAL   101      44.697  21.362  46.282  1.00  0.00           C  
ATOM   1586  HB  VAL   101      45.464  21.761  46.945  1.00  0.00           H  
ATOM   1587  CG1 VAL   101      43.941  22.566  45.673  1.00  0.00           C  
ATOM   1588 HG11 VAL   101      42.877  22.354  45.570  1.00  0.00           H  
ATOM   1589 HG12 VAL   101      44.041  23.439  46.317  1.00  0.00           H  
ATOM   1590 HG13 VAL   101      44.334  22.753  44.674  1.00  0.00           H  
ATOM   1591  CG2 VAL   101      43.620  20.658  47.108  1.00  0.00           C  
ATOM   1592 HG21 VAL   101      44.070  20.008  47.859  1.00  0.00           H  
ATOM   1593 HG22 VAL   101      42.974  21.343  47.658  1.00  0.00           H  
ATOM   1594 HG23 VAL   101      42.887  20.124  46.503  1.00  0.00           H  
ATOM   1595  C   VAL   101      46.180  21.211  44.306  1.00  0.00           C  
ATOM   1596  O   VAL   101      45.799  21.518  43.182  1.00  0.00           O  
ATOM   1597  N   VAL   102      47.475  21.389  44.642  1.00  0.00           N  
ATOM   1598  H   VAL   102      47.701  20.974  45.535  1.00  0.00           H  
ATOM   1599  CA  VAL   102      48.574  21.771  43.700  1.00  0.00           C  
ATOM   1600  HA  VAL   102      48.334  22.772  43.343  1.00  0.00           H  
ATOM   1601  CB  VAL   102      49.974  21.773  44.454  1.00  0.00           C  
ATOM   1602  HB  VAL   102      50.244  20.743  44.686  1.00  0.00           H  
ATOM   1603  CG1 VAL   102      51.049  22.180  43.531  1.00  0.00           C  
ATOM   1604 HG11 VAL   102      51.176  21.431  42.748  1.00  0.00           H  
ATOM   1605 HG12 VAL   102      50.858  23.078  42.943  1.00  0.00           H  
ATOM   1606 HG13 VAL   102      51.956  22.304  44.123  1.00  0.00           H  
ATOM   1607  CG2 VAL   102      49.953  22.622  45.709  1.00  0.00           C  
ATOM   1608 HG21 VAL   102      49.209  22.220  46.397  1.00  0.00           H  
ATOM   1609 HG22 VAL   102      50.985  22.610  46.062  1.00  0.00           H  
ATOM   1610 HG23 VAL   102      49.619  23.632  45.475  1.00  0.00           H  
ATOM   1611  C   VAL   102      48.588  20.837  42.456  1.00  0.00           C  
ATOM   1612  O   VAL   102      48.404  21.259  41.355  1.00  0.00           O  
ATOM   1613  N   ALA   103      48.600  19.546  42.707  1.00  0.00           N  
ATOM   1614  H   ALA   103      48.645  19.236  43.668  1.00  0.00           H  
ATOM   1615  CA  ALA   103      48.595  18.524  41.672  1.00  0.00           C  
ATOM   1616  HA  ALA   103      49.391  18.738  40.960  1.00  0.00           H  
ATOM   1617  CB  ALA   103      48.869  17.102  42.368  1.00  0.00           C  
ATOM   1618  HB1 ALA   103      48.751  16.367  41.572  1.00  0.00           H  
ATOM   1619  HB2 ALA   103      49.825  16.976  42.876  1.00  0.00           H  
ATOM   1620  HB3 ALA   103      48.026  17.021  43.054  1.00  0.00           H  
ATOM   1621  C   ALA   103      47.417  18.429  40.743  1.00  0.00           C  
ATOM   1622  O   ALA   103      47.560  18.300  39.543  1.00  0.00           O  
ATOM   1623  N   LEU   104      46.203  18.655  41.280  1.00  0.00           N  
ATOM   1624  H   LEU   104      46.128  18.632  42.287  1.00  0.00           H  
ATOM   1625  CA  LEU   104      44.996  18.899  40.525  1.00  0.00           C  
ATOM   1626  HA  LEU   104      44.832  18.187  39.717  1.00  0.00           H  
ATOM   1627  CB  LEU   104      43.827  18.830  41.604  1.00  0.00           C  
ATOM   1628  HB2 LEU   104      43.766  17.809  41.980  1.00  0.00           H  
ATOM   1629  HB3 LEU   104      44.098  19.335  42.532  1.00  0.00           H  
ATOM   1630  CG  LEU   104      42.425  19.314  41.265  1.00  0.00           C  
ATOM   1631  HG  LEU   104      42.340  20.392  41.123  1.00  0.00           H  
ATOM   1632  CD1 LEU   104      41.880  18.731  39.964  1.00  0.00           C  
ATOM   1633 HD11 LEU   104      41.889  17.644  39.887  1.00  0.00           H  
ATOM   1634 HD12 LEU   104      40.886  19.085  39.690  1.00  0.00           H  
ATOM   1635 HD13 LEU   104      42.465  19.098  39.121  1.00  0.00           H  
ATOM   1636  CD2 LEU   104      41.417  18.974  42.430  1.00  0.00           C  
ATOM   1637 HD21 LEU   104      41.762  19.277  43.419  1.00  0.00           H  
ATOM   1638 HD22 LEU   104      40.511  19.544  42.225  1.00  0.00           H  
ATOM   1639 HD23 LEU   104      41.239  17.914  42.248  1.00  0.00           H  
ATOM   1640  C   LEU   104      44.976  20.224  39.796  1.00  0.00           C  
ATOM   1641  O   LEU   104      44.356  20.385  38.742  1.00  0.00           O  
ATOM   1642  N   CYS   105      45.623  21.256  40.404  1.00  0.00           N  
ATOM   1643  H   CYS   105      46.196  21.026  41.204  1.00  0.00           H  
ATOM   1644  CA  CYS   105      45.660  22.660  39.855  1.00  0.00           C  
ATOM   1645  HA  CYS   105      44.700  22.916  39.407  1.00  0.00           H  
ATOM   1646  CB  CYS   105      45.934  23.612  40.975  1.00  0.00           C  
ATOM   1647  HB2 CYS   105      45.080  23.574  41.652  1.00  0.00           H  
ATOM   1648  HB3 CYS   105      46.787  23.372  41.610  1.00  0.00           H  
ATOM   1649  SG  CYS   105      46.133  25.343  40.511  1.00  0.00           S  
ATOM   1650  HG  CYS   105      47.430  25.341  40.194  1.00  0.00           H  
ATOM   1651  C   CYS   105      46.610  22.892  38.693  1.00  0.00           C  
ATOM   1652  O   CYS   105      46.181  23.547  37.707  1.00  0.00           O  
ATOM   1653  N   GLU   106      47.795  22.361  38.823  1.00  0.00           N  
ATOM   1654  H   GLU   106      48.019  21.891  39.689  1.00  0.00           H  
ATOM   1655  CA  GLU   106      48.804  22.300  37.720  1.00  0.00           C  
ATOM   1656  HA  GLU   106      49.088  23.314  37.439  1.00  0.00           H  
ATOM   1657  CB  GLU   106      50.060  21.570  38.192  1.00  0.00           C  
ATOM   1658  HB2 GLU   106      50.447  22.095  39.066  1.00  0.00           H  
ATOM   1659  HB3 GLU   106      49.702  20.638  38.628  1.00  0.00           H  
ATOM   1660  CG  GLU   106      51.149  21.254  37.141  1.00  0.00           C  
ATOM   1661  HG2 GLU   106      52.046  20.851  37.612  1.00  0.00           H  
ATOM   1662  HG3 GLU   106      50.870  20.452  36.457  1.00  0.00           H  
ATOM   1663  CD  GLU   106      51.474  22.530  36.368  1.00  0.00           C  
ATOM   1664  OE1 GLU   106      51.586  23.599  37.026  1.00  0.00           O  
ATOM   1665  OE2 GLU   106      51.714  22.436  35.150  1.00  0.00           O  
ATOM   1666  C   GLU   106      48.257  21.610  36.448  1.00  0.00           C  
ATOM   1667  O   GLU   106      48.362  22.056  35.298  1.00  0.00           O  
ATOM   1668  N   ARG   107      47.456  20.533  36.650  1.00  0.00           N  
ATOM   1669  H   ARG   107      47.366  20.180  37.592  1.00  0.00           H  
ATOM   1670  CA  ARG   107      46.649  19.834  35.604  1.00  0.00           C  
ATOM   1671  HA  ARG   107      47.189  19.616  34.683  1.00  0.00           H  
ATOM   1672  CB  ARG   107      46.226  18.447  36.169  1.00  0.00           C  
ATOM   1673  HB2 ARG   107      45.618  18.593  37.062  1.00  0.00           H  
ATOM   1674  HB3 ARG   107      45.552  18.095  35.388  1.00  0.00           H  
ATOM   1675  CG  ARG   107      47.338  17.439  36.295  1.00  0.00           C  
ATOM   1676  HG2 ARG   107      48.121  17.831  36.944  1.00  0.00           H  
ATOM   1677  HG3 ARG   107      46.859  16.562  36.728  1.00  0.00           H  
ATOM   1678  CD  ARG   107      48.014  16.982  34.946  1.00  0.00           C  
ATOM   1679  HD2 ARG   107      48.460  17.874  34.505  1.00  0.00           H  
ATOM   1680  HD3 ARG   107      48.886  16.340  35.068  1.00  0.00           H  
ATOM   1681  NE  ARG   107      47.018  16.397  34.062  1.00  0.00           N  
ATOM   1682  HE  ARG   107      46.659  16.962  33.306  1.00  0.00           H  
ATOM   1683  CZ  ARG   107      46.608  15.092  34.038  1.00  0.00           C  
ATOM   1684  NH1 ARG   107      47.060  14.206  34.959  1.00  0.00           N  
ATOM   1685 HH11 ARG   107      47.944  14.400  35.408  1.00  0.00           H  
ATOM   1686 HH12 ARG   107      46.742  13.250  35.030  1.00  0.00           H  
ATOM   1687  NH2 ARG   107      45.774  14.682  33.159  1.00  0.00           N  
ATOM   1688 HH21 ARG   107      45.633  15.281  32.358  1.00  0.00           H  
ATOM   1689 HH22 ARG   107      45.429  13.740  33.274  1.00  0.00           H  
ATOM   1690  C   ARG   107      45.443  20.646  35.045  1.00  0.00           C  
ATOM   1691  O   ARG   107      45.359  20.708  33.807  1.00  0.00           O  
ATOM   1692  N   MET   108      44.711  21.371  35.887  1.00  0.00           N  
ATOM   1693  H   MET   108      44.769  21.308  36.893  1.00  0.00           H  
ATOM   1694  CA  MET   108      43.684  22.330  35.471  1.00  0.00           C  
ATOM   1695  HA  MET   108      42.986  21.751  34.865  1.00  0.00           H  
ATOM   1696  CB  MET   108      42.812  22.653  36.635  1.00  0.00           C  
ATOM   1697  HB2 MET   108      42.623  21.741  37.201  1.00  0.00           H  
ATOM   1698  HB3 MET   108      43.375  23.307  37.301  1.00  0.00           H  
ATOM   1699  CG  MET   108      41.471  23.268  36.205  1.00  0.00           C  
ATOM   1700  HG2 MET   108      41.625  24.076  35.490  1.00  0.00           H  
ATOM   1701  HG3 MET   108      40.780  22.619  35.666  1.00  0.00           H  
ATOM   1702  SD  MET   108      40.712  23.867  37.710  1.00  0.00           S  
ATOM   1703  CE  MET   108      38.996  23.986  37.074  1.00  0.00           C  
ATOM   1704  HE1 MET   108      38.629  22.977  36.885  1.00  0.00           H  
ATOM   1705  HE2 MET   108      38.438  24.456  37.884  1.00  0.00           H  
ATOM   1706  HE3 MET   108      39.072  24.435  36.084  1.00  0.00           H  
ATOM   1707  C   MET   108      44.298  23.542  34.744  1.00  0.00           C  
ATOM   1708  O   MET   108      43.809  23.854  33.623  1.00  0.00           O  
ATOM   1709  N   THR   109      45.556  24.012  35.104  1.00  0.00           N  
ATOM   1710  H   THR   109      45.901  23.647  35.981  1.00  0.00           H  
ATOM   1711  CA  THR   109      46.231  25.109  34.429  1.00  0.00           C  
ATOM   1712  HA  THR   109      45.574  25.965  34.272  1.00  0.00           H  
ATOM   1713  CB  THR   109      47.414  25.609  35.279  1.00  0.00           C  
ATOM   1714  HB  THR   109      48.123  24.796  35.434  1.00  0.00           H  
ATOM   1715  CG2 THR   109      48.131  26.849  34.818  1.00  0.00           C  
ATOM   1716 HG21 THR   109      48.849  27.139  35.586  1.00  0.00           H  
ATOM   1717 HG22 THR   109      48.772  26.739  33.943  1.00  0.00           H  
ATOM   1718 HG23 THR   109      47.476  27.719  34.854  1.00  0.00           H  
ATOM   1719  OG1 THR   109      46.938  25.965  36.563  1.00  0.00           O  
ATOM   1720  HG1 THR   109      46.623  25.122  36.896  1.00  0.00           H  
ATOM   1721  C   THR   109      46.877  24.562  33.133  1.00  0.00           C  
ATOM   1722  O   THR   109      46.696  25.275  32.133  1.00  0.00           O  
ATOM   1723  N   SER   110      47.283  23.307  33.021  1.00  0.00           N  
ATOM   1724  H   SER   110      47.309  22.815  33.903  1.00  0.00           H  
ATOM   1725  CA  SER   110      47.780  22.676  31.796  1.00  0.00           C  
ATOM   1726  HA  SER   110      48.601  23.274  31.399  1.00  0.00           H  
ATOM   1727  CB  SER   110      48.268  21.247  31.983  1.00  0.00           C  
ATOM   1728  HB2 SER   110      49.128  21.265  32.652  1.00  0.00           H  
ATOM   1729  HB3 SER   110      47.423  20.668  32.354  1.00  0.00           H  
ATOM   1730  OG  SER   110      48.662  20.716  30.691  1.00  0.00           O  
ATOM   1731  HG  SER   110      48.953  19.822  30.885  1.00  0.00           H  
ATOM   1732  C   SER   110      46.656  22.645  30.673  1.00  0.00           C  
ATOM   1733  O   SER   110      46.966  23.012  29.544  1.00  0.00           O  
ATOM   1734  N   LEU   111      45.402  22.315  31.068  1.00  0.00           N  
ATOM   1735  H   LEU   111      45.224  22.077  32.033  1.00  0.00           H  
ATOM   1736  CA  LEU   111      44.185  22.348  30.217  1.00  0.00           C  
ATOM   1737  HA  LEU   111      44.331  21.716  29.340  1.00  0.00           H  
ATOM   1738  CB  LEU   111      43.044  21.786  30.998  1.00  0.00           C  
ATOM   1739  HB2 LEU   111      43.030  22.080  32.047  1.00  0.00           H  
ATOM   1740  HB3 LEU   111      42.098  21.961  30.485  1.00  0.00           H  
ATOM   1741  CG  LEU   111      43.058  20.265  31.068  1.00  0.00           C  
ATOM   1742  HG  LEU   111      44.075  19.886  31.166  1.00  0.00           H  
ATOM   1743  CD1 LEU   111      42.203  19.741  32.214  1.00  0.00           C  
ATOM   1744 HD11 LEU   111      41.167  19.807  31.883  1.00  0.00           H  
ATOM   1745 HD12 LEU   111      42.296  18.663  32.344  1.00  0.00           H  
ATOM   1746 HD13 LEU   111      42.422  20.126  33.210  1.00  0.00           H  
ATOM   1747  CD2 LEU   111      42.498  19.547  29.800  1.00  0.00           C  
ATOM   1748 HD21 LEU   111      41.524  19.910  29.473  1.00  0.00           H  
ATOM   1749 HD22 LEU   111      43.046  19.798  28.892  1.00  0.00           H  
ATOM   1750 HD23 LEU   111      42.556  18.459  29.843  1.00  0.00           H  
ATOM   1751  C   LEU   111      43.961  23.756  29.755  1.00  0.00           C  
ATOM   1752  O   LEU   111      43.603  23.973  28.630  1.00  0.00           O  
ATOM   1753  N   ALA   112      44.009  24.741  30.635  1.00  0.00           N  
ATOM   1754  H   ALA   112      44.294  24.533  31.582  1.00  0.00           H  
ATOM   1755  CA  ALA   112      43.878  26.132  30.221  1.00  0.00           C  
ATOM   1756  HA  ALA   112      42.875  26.240  29.807  1.00  0.00           H  
ATOM   1757  CB  ALA   112      43.921  26.992  31.513  1.00  0.00           C  
ATOM   1758  HB1 ALA   112      43.245  26.582  32.264  1.00  0.00           H  
ATOM   1759  HB2 ALA   112      44.947  26.981  31.882  1.00  0.00           H  
ATOM   1760  HB3 ALA   112      43.772  28.021  31.186  1.00  0.00           H  
ATOM   1761  C   ALA   112      44.883  26.526  29.134  1.00  0.00           C  
ATOM   1762  O   ALA   112      44.411  26.982  28.062  1.00  0.00           O  
ATOM   1763  N   LEU   113      46.188  26.253  29.376  1.00  0.00           N  
ATOM   1764  H   LEU   113      46.382  25.740  30.224  1.00  0.00           H  
ATOM   1765  CA  LEU   113      47.242  26.683  28.423  1.00  0.00           C  
ATOM   1766  HA  LEU   113      47.001  27.703  28.124  1.00  0.00           H  
ATOM   1767  CB  LEU   113      48.636  26.657  29.062  1.00  0.00           C  
ATOM   1768  HB2 LEU   113      48.955  25.637  29.280  1.00  0.00           H  
ATOM   1769  HB3 LEU   113      49.355  27.096  28.370  1.00  0.00           H  
ATOM   1770  CG  LEU   113      48.683  27.563  30.316  1.00  0.00           C  
ATOM   1771  HG  LEU   113      48.029  27.034  31.009  1.00  0.00           H  
ATOM   1772  CD1 LEU   113      50.054  27.635  30.891  1.00  0.00           C  
ATOM   1773 HD11 LEU   113      50.146  28.460  31.597  1.00  0.00           H  
ATOM   1774 HD12 LEU   113      50.289  26.657  31.312  1.00  0.00           H  
ATOM   1775 HD13 LEU   113      50.802  27.685  30.100  1.00  0.00           H  
ATOM   1776  CD2 LEU   113      48.186  28.961  30.140  1.00  0.00           C  
ATOM   1777 HD21 LEU   113      48.193  29.559  31.051  1.00  0.00           H  
ATOM   1778 HD22 LEU   113      48.871  29.473  29.464  1.00  0.00           H  
ATOM   1779 HD23 LEU   113      47.148  29.015  29.811  1.00  0.00           H  
ATOM   1780  C   LEU   113      47.173  25.933  27.079  1.00  0.00           C  
ATOM   1781  O   LEU   113      47.620  26.360  26.024  1.00  0.00           O  
ATOM   1782  N   LEU   114      46.792  24.661  27.193  1.00  0.00           N  
ATOM   1783  H   LEU   114      46.653  24.252  28.106  1.00  0.00           H  
ATOM   1784  CA  LEU   114      46.534  23.821  25.978  1.00  0.00           C  
ATOM   1785  HA  LEU   114      47.407  23.781  25.327  1.00  0.00           H  
ATOM   1786  CB  LEU   114      46.038  22.448  26.459  1.00  0.00           C  
ATOM   1787  HB2 LEU   114      46.847  21.826  26.842  1.00  0.00           H  
ATOM   1788  HB3 LEU   114      45.297  22.561  27.251  1.00  0.00           H  
ATOM   1789  CG  LEU   114      45.240  21.567  25.427  1.00  0.00           C  
ATOM   1790  HG  LEU   114      44.332  22.046  25.060  1.00  0.00           H  
ATOM   1791  CD1 LEU   114      46.098  21.166  24.266  1.00  0.00           C  
ATOM   1792 HD11 LEU   114      45.502  20.731  23.463  1.00  0.00           H  
ATOM   1793 HD12 LEU   114      46.662  22.027  23.908  1.00  0.00           H  
ATOM   1794 HD13 LEU   114      46.909  20.518  24.597  1.00  0.00           H  
ATOM   1795  CD2 LEU   114      44.683  20.339  26.122  1.00  0.00           C  
ATOM   1796 HD21 LEU   114      45.407  19.719  26.650  1.00  0.00           H  
ATOM   1797 HD22 LEU   114      44.062  20.618  26.974  1.00  0.00           H  
ATOM   1798 HD23 LEU   114      44.071  19.779  25.416  1.00  0.00           H  
ATOM   1799  C   LEU   114      45.399  24.497  25.161  1.00  0.00           C  
ATOM   1800  O   LEU   114      45.571  24.649  23.942  1.00  0.00           O  
ATOM   1801  N   VAL   115      44.273  24.923  25.743  1.00  0.00           N  
ATOM   1802  H   VAL   115      44.160  24.745  26.731  1.00  0.00           H  
ATOM   1803  CA  VAL   115      43.135  25.603  25.069  1.00  0.00           C  
ATOM   1804  HA  VAL   115      42.957  24.990  24.185  1.00  0.00           H  
ATOM   1805  CB  VAL   115      41.906  25.565  26.020  1.00  0.00           C  
ATOM   1806  HB  VAL   115      42.196  25.934  27.004  1.00  0.00           H  
ATOM   1807  CG1 VAL   115      40.767  26.399  25.485  1.00  0.00           C  
ATOM   1808 HG11 VAL   115      41.036  27.455  25.445  1.00  0.00           H  
ATOM   1809 HG12 VAL   115      40.646  26.136  24.435  1.00  0.00           H  
ATOM   1810 HG13 VAL   115      39.899  26.304  26.138  1.00  0.00           H  
ATOM   1811  CG2 VAL   115      41.225  24.161  26.247  1.00  0.00           C  
ATOM   1812 HG21 VAL   115      40.633  23.845  25.388  1.00  0.00           H  
ATOM   1813 HG22 VAL   115      42.077  23.485  26.317  1.00  0.00           H  
ATOM   1814 HG23 VAL   115      40.687  24.292  27.186  1.00  0.00           H  
ATOM   1815  C   VAL   115      43.562  27.039  24.622  1.00  0.00           C  
ATOM   1816  O   VAL   115      43.215  27.523  23.532  1.00  0.00           O  
ATOM   1817  N   LEU   116      44.457  27.676  25.422  1.00  0.00           N  
ATOM   1818  H   LEU   116      44.613  27.326  26.356  1.00  0.00           H  
ATOM   1819  CA  LEU   116      45.032  28.978  25.006  1.00  0.00           C  
ATOM   1820  HA  LEU   116      44.217  29.648  24.732  1.00  0.00           H  
ATOM   1821  CB  LEU   116      45.787  29.615  26.259  1.00  0.00           C  
ATOM   1822  HB2 LEU   116      45.086  29.626  27.094  1.00  0.00           H  
ATOM   1823  HB3 LEU   116      46.631  29.016  26.598  1.00  0.00           H  
ATOM   1824  CG  LEU   116      46.295  31.063  25.976  1.00  0.00           C  
ATOM   1825  HG  LEU   116      47.221  31.059  25.401  1.00  0.00           H  
ATOM   1826  CD1 LEU   116      45.243  32.017  25.391  1.00  0.00           C  
ATOM   1827 HD11 LEU   116      44.829  31.664  24.447  1.00  0.00           H  
ATOM   1828 HD12 LEU   116      44.433  32.064  26.120  1.00  0.00           H  
ATOM   1829 HD13 LEU   116      45.611  33.042  25.355  1.00  0.00           H  
ATOM   1830  CD2 LEU   116      46.759  31.619  27.382  1.00  0.00           C  
ATOM   1831 HD21 LEU   116      45.810  31.712  27.911  1.00  0.00           H  
ATOM   1832 HD22 LEU   116      47.371  30.904  27.931  1.00  0.00           H  
ATOM   1833 HD23 LEU   116      47.102  32.654  27.367  1.00  0.00           H  
ATOM   1834  C   LEU   116      45.887  28.935  23.720  1.00  0.00           C  
ATOM   1835  O   LEU   116      45.576  29.653  22.844  1.00  0.00           O  
ATOM   1836  N   THR   117      47.002  28.242  23.697  1.00  0.00           N  
ATOM   1837  H   THR   117      47.256  27.541  24.378  1.00  0.00           H  
ATOM   1838  CA  THR   117      47.849  28.059  22.540  1.00  0.00           C  
ATOM   1839  HA  THR   117      48.189  29.065  22.294  1.00  0.00           H  
ATOM   1840  CB  THR   117      49.079  27.175  22.899  1.00  0.00           C  
ATOM   1841  HB  THR   117      49.713  26.993  22.031  1.00  0.00           H  
ATOM   1842  CG2 THR   117      49.926  27.875  23.937  1.00  0.00           C  
ATOM   1843 HG21 THR   117      50.401  28.769  23.532  1.00  0.00           H  
ATOM   1844 HG22 THR   117      49.376  28.094  24.852  1.00  0.00           H  
ATOM   1845 HG23 THR   117      50.740  27.168  24.096  1.00  0.00           H  
ATOM   1846  OG1 THR   117      48.755  25.883  23.314  1.00  0.00           O  
ATOM   1847  HG1 THR   117      48.394  25.911  24.203  1.00  0.00           H  
ATOM   1848  C   THR   117      47.135  27.505  21.292  1.00  0.00           C  
ATOM   1849  O   THR   117      47.285  27.933  20.179  1.00  0.00           O  
ATOM   1850  N   SER   118      46.187  26.555  21.485  1.00  0.00           N  
ATOM   1851  H   SER   118      46.281  25.919  22.264  1.00  0.00           H  
ATOM   1852  CA  SER   118      45.393  26.101  20.324  1.00  0.00           C  
ATOM   1853  HA  SER   118      46.035  25.883  19.470  1.00  0.00           H  
ATOM   1854  CB  SER   118      44.654  24.875  20.737  1.00  0.00           C  
ATOM   1855  HB2 SER   118      44.017  25.219  21.552  1.00  0.00           H  
ATOM   1856  HB3 SER   118      43.989  24.644  19.904  1.00  0.00           H  
ATOM   1857  OG  SER   118      45.514  23.903  21.266  1.00  0.00           O  
ATOM   1858  HG  SER   118      45.701  24.163  22.171  1.00  0.00           H  
ATOM   1859  C   SER   118      44.324  27.186  19.912  1.00  0.00           C  
ATOM   1860  O   SER   118      43.994  27.254  18.743  1.00  0.00           O  
ATOM   1861  N   THR   119      43.963  28.104  20.796  1.00  0.00           N  
ATOM   1862  H   THR   119      44.437  28.017  21.684  1.00  0.00           H  
ATOM   1863  CA  THR   119      43.060  29.196  20.427  1.00  0.00           C  
ATOM   1864  HA  THR   119      42.258  28.836  19.782  1.00  0.00           H  
ATOM   1865  CB  THR   119      42.391  29.874  21.580  1.00  0.00           C  
ATOM   1866  HB  THR   119      43.157  30.037  22.338  1.00  0.00           H  
ATOM   1867  CG2 THR   119      41.688  31.169  21.176  1.00  0.00           C  
ATOM   1868 HG21 THR   119      41.173  31.111  20.217  1.00  0.00           H  
ATOM   1869 HG22 THR   119      41.009  31.522  21.952  1.00  0.00           H  
ATOM   1870 HG23 THR   119      42.391  31.999  21.110  1.00  0.00           H  
ATOM   1871  OG1 THR   119      41.466  29.051  22.209  1.00  0.00           O  
ATOM   1872  HG1 THR   119      41.944  28.465  22.801  1.00  0.00           H  
ATOM   1873  C   THR   119      43.855  30.226  19.569  1.00  0.00           C  
ATOM   1874  O   THR   119      43.270  30.772  18.615  1.00  0.00           O  
ATOM   1875  N   LEU   120      45.094  30.454  19.941  1.00  0.00           N  
ATOM   1876  H   LEU   120      45.404  30.005  20.791  1.00  0.00           H  
ATOM   1877  CA  LEU   120      46.039  31.359  19.158  1.00  0.00           C  
ATOM   1878  HA  LEU   120      45.460  32.220  18.824  1.00  0.00           H  
ATOM   1879  CB  LEU   120      47.221  31.824  20.024  1.00  0.00           C  
ATOM   1880  HB2 LEU   120      48.008  31.073  20.083  1.00  0.00           H  
ATOM   1881  HB3 LEU   120      47.684  32.557  19.364  1.00  0.00           H  
ATOM   1882  CG  LEU   120      46.949  32.261  21.501  1.00  0.00           C  
ATOM   1883  HG  LEU   120      47.084  31.422  22.184  1.00  0.00           H  
ATOM   1884  CD1 LEU   120      47.945  33.450  21.889  1.00  0.00           C  
ATOM   1885 HD11 LEU   120      47.867  34.424  21.405  1.00  0.00           H  
ATOM   1886 HD12 LEU   120      47.739  33.584  22.951  1.00  0.00           H  
ATOM   1887 HD13 LEU   120      49.001  33.185  21.835  1.00  0.00           H  
ATOM   1888  CD2 LEU   120      45.566  32.854  21.819  1.00  0.00           C  
ATOM   1889 HD21 LEU   120      45.519  33.194  22.853  1.00  0.00           H  
ATOM   1890 HD22 LEU   120      45.428  33.773  21.248  1.00  0.00           H  
ATOM   1891 HD23 LEU   120      44.766  32.115  21.785  1.00  0.00           H  
ATOM   1892  C   LEU   120      46.419  30.651  17.791  1.00  0.00           C  
ATOM   1893  O   LEU   120      46.368  31.367  16.757  1.00  0.00           O  
ATOM   1894  N   THR   121      46.687  29.341  17.742  1.00  0.00           N  
ATOM   1895  H   THR   121      46.819  28.801  18.585  1.00  0.00           H  
ATOM   1896  CA  THR   121      46.709  28.634  16.445  1.00  0.00           C  
ATOM   1897  HA  THR   121      47.493  29.034  15.804  1.00  0.00           H  
ATOM   1898  CB  THR   121      47.100  27.150  16.700  1.00  0.00           C  
ATOM   1899  HB  THR   121      46.328  26.739  17.350  1.00  0.00           H  
ATOM   1900  CG2 THR   121      47.292  26.314  15.475  1.00  0.00           C  
ATOM   1901 HG21 THR   121      47.712  25.354  15.774  1.00  0.00           H  
ATOM   1902 HG22 THR   121      46.382  25.980  14.975  1.00  0.00           H  
ATOM   1903 HG23 THR   121      47.998  26.816  14.814  1.00  0.00           H  
ATOM   1904  OG1 THR   121      48.318  27.216  17.402  1.00  0.00           O  
ATOM   1905  HG1 THR   121      48.176  27.580  18.279  1.00  0.00           H  
ATOM   1906  C   THR   121      45.302  28.692  15.652  1.00  0.00           C  
ATOM   1907  O   THR   121      45.323  28.538  14.435  1.00  0.00           O  
ATOM   1908  N   GLY   122      44.164  28.996  16.277  1.00  0.00           N  
ATOM   1909  H   GLY   122      44.232  29.243  17.254  1.00  0.00           H  
ATOM   1910  CA  GLY   122      42.901  29.261  15.588  1.00  0.00           C  
ATOM   1911  HA2 GLY   122      42.923  28.662  14.678  1.00  0.00           H  
ATOM   1912  HA3 GLY   122      42.064  28.940  16.208  1.00  0.00           H  
ATOM   1913  C   GLY   122      42.698  30.751  15.221  1.00  0.00           C  
ATOM   1914  O   GLY   122      42.167  30.986  14.137  1.00  0.00           O  
ATOM   1915  N   LEU   123      43.323  31.646  15.947  1.00  0.00           N  
ATOM   1916  H   LEU   123      43.709  31.170  16.749  1.00  0.00           H  
ATOM   1917  CA  LEU   123      43.386  33.073  15.732  1.00  0.00           C  
ATOM   1918  HA  LEU   123      42.551  33.387  15.107  1.00  0.00           H  
ATOM   1919  CB  LEU   123      43.343  33.870  17.032  1.00  0.00           C  
ATOM   1920  HB2 LEU   123      44.274  33.728  17.581  1.00  0.00           H  
ATOM   1921  HB3 LEU   123      43.492  34.915  16.762  1.00  0.00           H  
ATOM   1922  CG  LEU   123      42.041  33.693  17.871  1.00  0.00           C  
ATOM   1923  HG  LEU   123      41.806  32.662  18.135  1.00  0.00           H  
ATOM   1924  CD1 LEU   123      42.119  34.479  19.215  1.00  0.00           C  
ATOM   1925 HD11 LEU   123      43.094  34.404  19.696  1.00  0.00           H  
ATOM   1926 HD12 LEU   123      41.861  35.537  19.179  1.00  0.00           H  
ATOM   1927 HD13 LEU   123      41.383  34.138  19.943  1.00  0.00           H  
ATOM   1928  CD2 LEU   123      40.815  34.184  17.115  1.00  0.00           C  
ATOM   1929 HD21 LEU   123      40.938  35.203  16.749  1.00  0.00           H  
ATOM   1930 HD22 LEU   123      40.463  33.527  16.320  1.00  0.00           H  
ATOM   1931 HD23 LEU   123      39.939  34.273  17.759  1.00  0.00           H  
ATOM   1932  C   LEU   123      44.593  33.482  14.912  1.00  0.00           C  
ATOM   1933  O   LEU   123      44.799  34.671  14.735  1.00  0.00           O  
ATOM   1934  N   GLY   124      45.409  32.624  14.300  1.00  0.00           N  
ATOM   1935  H   GLY   124      45.313  31.630  14.446  1.00  0.00           H  
ATOM   1936  CA  GLY   124      46.412  33.003  13.270  1.00  0.00           C  
ATOM   1937  HA2 GLY   124      46.985  32.130  12.958  1.00  0.00           H  
ATOM   1938  HA3 GLY   124      46.012  33.648  12.488  1.00  0.00           H  
ATOM   1939  C   GLY   124      47.556  33.850  13.848  1.00  0.00           C  
ATOM   1940  O   GLY   124      48.254  34.554  13.143  1.00  0.00           O  
ATOM   1941  N   ILE   125      47.703  33.888  15.156  1.00  0.00           N  
ATOM   1942  H   ILE   125      47.101  33.357  15.769  1.00  0.00           H  
ATOM   1943  CA  ILE   125      48.806  34.597  15.693  1.00  0.00           C  
ATOM   1944  HA  ILE   125      49.049  35.441  15.047  1.00  0.00           H  
ATOM   1945  CB  ILE   125      48.443  35.089  17.105  1.00  0.00           C  
ATOM   1946  HB  ILE   125      48.490  34.143  17.644  1.00  0.00           H  
ATOM   1947  CG2 ILE   125      49.583  35.992  17.633  1.00  0.00           C  
ATOM   1948 HG21 ILE   125      49.465  36.175  18.701  1.00  0.00           H  
ATOM   1949 HG22 ILE   125      50.500  35.404  17.662  1.00  0.00           H  
ATOM   1950 HG23 ILE   125      49.592  36.973  17.159  1.00  0.00           H  
ATOM   1951  CG1 ILE   125      47.191  35.825  17.472  1.00  0.00           C  
ATOM   1952 HG12 ILE   125      47.340  36.864  17.178  1.00  0.00           H  
ATOM   1953 HG13 ILE   125      46.329  35.517  16.880  1.00  0.00           H  
ATOM   1954  CD1 ILE   125      46.742  35.821  18.919  1.00  0.00           C  
ATOM   1955 HD11 ILE   125      47.587  36.102  19.548  1.00  0.00           H  
ATOM   1956 HD12 ILE   125      46.007  36.620  19.018  1.00  0.00           H  
ATOM   1957 HD13 ILE   125      46.312  34.870  19.234  1.00  0.00           H  
ATOM   1958  C   ILE   125      50.045  33.657  15.761  1.00  0.00           C  
ATOM   1959  O   ILE   125      50.007  32.612  16.271  1.00  0.00           O  
ATOM   1960  N   ASP   126      51.167  34.168  15.208  1.00  0.00           N  
ATOM   1961  H   ASP   126      51.095  35.131  14.909  1.00  0.00           H  
ATOM   1962  CA  ASP   126      52.477  33.523  15.153  1.00  0.00           C  
ATOM   1963  HA  ASP   126      52.312  32.656  14.514  1.00  0.00           H  
ATOM   1964  CB  ASP   126      53.626  34.373  14.466  1.00  0.00           C  
ATOM   1965  HB2 ASP   126      54.157  35.080  15.103  1.00  0.00           H  
ATOM   1966  HB3 ASP   126      54.356  33.601  14.221  1.00  0.00           H  
ATOM   1967  CG  ASP   126      53.367  34.979  13.134  1.00  0.00           C  
ATOM   1968  OD1 ASP   126      53.799  36.119  12.997  1.00  0.00           O  
ATOM   1969  OD2 ASP   126      52.960  34.334  12.097  1.00  0.00           O  
ATOM   1970  C   ASP   126      53.065  33.053  16.484  1.00  0.00           C  
ATOM   1971  O   ASP   126      53.036  33.857  17.418  1.00  0.00           O  
ATOM   1972  N   GLU   127      53.568  31.812  16.473  1.00  0.00           N  
ATOM   1973  H   GLU   127      53.387  31.215  15.679  1.00  0.00           H  
ATOM   1974  CA  GLU   127      54.164  31.292  17.707  1.00  0.00           C  
ATOM   1975  HA  GLU   127      53.381  31.182  18.457  1.00  0.00           H  
ATOM   1976  CB  GLU   127      54.543  29.800  17.471  1.00  0.00           C  
ATOM   1977  HB2 GLU   127      53.615  29.276  17.240  1.00  0.00           H  
ATOM   1978  HB3 GLU   127      55.240  29.632  16.650  1.00  0.00           H  
ATOM   1979  CG  GLU   127      55.075  29.113  18.772  1.00  0.00           C  
ATOM   1980  HG2 GLU   127      56.151  29.263  18.856  1.00  0.00           H  
ATOM   1981  HG3 GLU   127      54.583  29.611  19.608  1.00  0.00           H  
ATOM   1982  CD  GLU   127      54.671  27.616  18.878  1.00  0.00           C  
ATOM   1983  OE1 GLU   127      54.262  27.007  17.846  1.00  0.00           O  
ATOM   1984  OE2 GLU   127      54.693  27.205  20.057  1.00  0.00           O  
ATOM   1985  C   GLU   127      55.356  32.123  18.138  1.00  0.00           C  
ATOM   1986  O   GLU   127      55.531  32.262  19.324  1.00  0.00           O  
ATOM   1987  N   ALA   128      56.097  32.723  17.223  1.00  0.00           N  
ATOM   1988  H   ALA   128      55.802  32.607  16.264  1.00  0.00           H  
ATOM   1989  CA  ALA   128      57.176  33.652  17.522  1.00  0.00           C  
ATOM   1990  HA  ALA   128      58.047  33.136  17.925  1.00  0.00           H  
ATOM   1991  CB  ALA   128      57.587  34.348  16.180  1.00  0.00           C  
ATOM   1992  HB1 ALA   128      58.553  34.850  16.231  1.00  0.00           H  
ATOM   1993  HB2 ALA   128      57.617  33.681  15.318  1.00  0.00           H  
ATOM   1994  HB3 ALA   128      56.871  35.157  16.039  1.00  0.00           H  
ATOM   1995  C   ALA   128      56.722  34.769  18.494  1.00  0.00           C  
ATOM   1996  O   ALA   128      57.624  35.207  19.258  1.00  0.00           O  
ATOM   1997  N   VAL   129      55.432  35.277  18.451  1.00  0.00           N  
ATOM   1998  H   VAL   129      54.697  34.712  18.050  1.00  0.00           H  
ATOM   1999  CA  VAL   129      54.972  36.476  19.202  1.00  0.00           C  
ATOM   2000  HA  VAL   129      55.882  36.836  19.681  1.00  0.00           H  
ATOM   2001  CB  VAL   129      54.504  37.664  18.341  1.00  0.00           C  
ATOM   2002  HB  VAL   129      54.437  38.535  18.993  1.00  0.00           H  
ATOM   2003  CG1 VAL   129      55.473  37.975  17.245  1.00  0.00           C  
ATOM   2004 HG11 VAL   129      55.505  37.165  16.516  1.00  0.00           H  
ATOM   2005 HG12 VAL   129      55.188  38.861  16.677  1.00  0.00           H  
ATOM   2006 HG13 VAL   129      56.431  38.207  17.709  1.00  0.00           H  
ATOM   2007  CG2 VAL   129      53.102  37.490  17.636  1.00  0.00           C  
ATOM   2008 HG21 VAL   129      52.979  38.072  16.723  1.00  0.00           H  
ATOM   2009 HG22 VAL   129      52.944  36.462  17.310  1.00  0.00           H  
ATOM   2010 HG23 VAL   129      52.267  37.791  18.270  1.00  0.00           H  
ATOM   2011  C   VAL   129      53.869  36.326  20.294  1.00  0.00           C  
ATOM   2012  O   VAL   129      53.371  37.318  20.878  1.00  0.00           O  
ATOM   2013  N   TRP   130      53.608  35.111  20.717  1.00  0.00           N  
ATOM   2014  H   TRP   130      54.133  34.345  20.318  1.00  0.00           H  
ATOM   2015  CA  TRP   130      52.610  34.877  21.851  1.00  0.00           C  
ATOM   2016  HA  TRP   130      51.613  35.267  21.648  1.00  0.00           H  
ATOM   2017  CB  TRP   130      52.398  33.335  21.914  1.00  0.00           C  
ATOM   2018  HB2 TRP   130      53.329  32.787  22.057  1.00  0.00           H  
ATOM   2019  HB3 TRP   130      51.793  33.136  22.799  1.00  0.00           H  
ATOM   2020  CG  TRP   130      51.642  32.630  20.797  1.00  0.00           C  
ATOM   2021  CD1 TRP   130      51.107  33.187  19.684  1.00  0.00           C  
ATOM   2022  HD1 TRP   130      51.346  34.191  19.364  1.00  0.00           H  
ATOM   2023  NE1 TRP   130      50.567  32.222  18.851  1.00  0.00           N  
ATOM   2024  HE1 TRP   130      50.289  32.426  17.902  1.00  0.00           H  
ATOM   2025  CE2 TRP   130      50.760  30.951  19.381  1.00  0.00           C  
ATOM   2026  CZ2 TRP   130      50.413  29.688  18.891  1.00  0.00           C  
ATOM   2027  HZ2 TRP   130      49.990  29.602  17.901  1.00  0.00           H  
ATOM   2028  CH2 TRP   130      50.719  28.547  19.695  1.00  0.00           C  
ATOM   2029  HH2 TRP   130      50.400  27.568  19.367  1.00  0.00           H  
ATOM   2030  CZ3 TRP   130      51.368  28.750  20.941  1.00  0.00           C  
ATOM   2031  HZ3 TRP   130      51.545  27.877  21.552  1.00  0.00           H  
ATOM   2032  CE3 TRP   130      51.810  30.072  21.376  1.00  0.00           C  
ATOM   2033  HE3 TRP   130      52.405  30.193  22.269  1.00  0.00           H  
ATOM   2034  CD2 TRP   130      51.403  31.193  20.644  1.00  0.00           C  
ATOM   2035  C   TRP   130      53.053  35.394  23.246  1.00  0.00           C  
ATOM   2036  O   TRP   130      52.225  35.769  24.052  1.00  0.00           O  
ATOM   2037  N   GLU   131      54.364  35.446  23.549  1.00  0.00           N  
ATOM   2038  H   GLU   131      55.002  35.087  22.853  1.00  0.00           H  
ATOM   2039  CA  GLU   131      54.938  36.100  24.743  1.00  0.00           C  
ATOM   2040  HA  GLU   131      54.449  35.775  25.661  1.00  0.00           H  
ATOM   2041  CB  GLU   131      56.480  35.721  24.857  1.00  0.00           C  
ATOM   2042  HB2 GLU   131      56.857  36.069  23.895  1.00  0.00           H  
ATOM   2043  HB3 GLU   131      56.856  36.230  25.744  1.00  0.00           H  
ATOM   2044  CG  GLU   131      56.703  34.219  25.197  1.00  0.00           C  
ATOM   2045  HG2 GLU   131      55.770  33.976  25.704  1.00  0.00           H  
ATOM   2046  HG3 GLU   131      56.802  33.592  24.311  1.00  0.00           H  
ATOM   2047  CD  GLU   131      57.875  33.896  26.116  1.00  0.00           C  
ATOM   2048  OE1 GLU   131      57.667  33.128  27.102  1.00  0.00           O  
ATOM   2049  OE2 GLU   131      58.943  34.458  25.864  1.00  0.00           O  
ATOM   2050  C   GLU   131      54.745  37.623  24.591  1.00  0.00           C  
ATOM   2051  O   GLU   131      54.579  38.298  25.624  1.00  0.00           O  
ATOM   2052  N   LYS   132      54.757  38.183  23.390  1.00  0.00           N  
ATOM   2053  H   LYS   132      55.015  37.575  22.625  1.00  0.00           H  
ATOM   2054  CA  LYS   132      54.441  39.591  23.120  1.00  0.00           C  
ATOM   2055  HA  LYS   132      55.065  40.192  23.781  1.00  0.00           H  
ATOM   2056  CB  LYS   132      54.936  39.997  21.744  1.00  0.00           C  
ATOM   2057  HB2 LYS   132      55.691  39.331  21.325  1.00  0.00           H  
ATOM   2058  HB3 LYS   132      54.032  39.841  21.156  1.00  0.00           H  
ATOM   2059  CG  LYS   132      55.323  41.454  21.733  1.00  0.00           C  
ATOM   2060  HG2 LYS   132      54.420  41.980  22.041  1.00  0.00           H  
ATOM   2061  HG3 LYS   132      56.163  41.773  22.350  1.00  0.00           H  
ATOM   2062  CD  LYS   132      55.638  41.636  20.201  1.00  0.00           C  
ATOM   2063  HD2 LYS   132      56.506  41.016  19.976  1.00  0.00           H  
ATOM   2064  HD3 LYS   132      54.764  41.459  19.574  1.00  0.00           H  
ATOM   2065  CE  LYS   132      56.076  43.134  19.903  1.00  0.00           C  
ATOM   2066  HE2 LYS   132      56.039  43.258  18.820  1.00  0.00           H  
ATOM   2067  HE3 LYS   132      55.501  43.885  20.443  1.00  0.00           H  
ATOM   2068  NZ  LYS   132      57.551  43.381  20.127  1.00  0.00           N  
ATOM   2069  HZ1 LYS   132      57.779  43.045  21.052  1.00  0.00           H  
ATOM   2070  HZ2 LYS   132      58.113  42.849  19.479  1.00  0.00           H  
ATOM   2071  HZ3 LYS   132      57.665  44.378  20.009  1.00  0.00           H  
ATOM   2072  C   LYS   132      52.945  39.993  23.355  1.00  0.00           C  
ATOM   2073  O   LYS   132      52.742  41.045  23.987  1.00  0.00           O  
ATOM   2074  N   VAL   133      51.995  39.191  22.876  1.00  0.00           N  
ATOM   2075  H   VAL   133      52.295  38.447  22.263  1.00  0.00           H  
ATOM   2076  CA  VAL   133      50.552  39.522  22.798  1.00  0.00           C  
ATOM   2077  HA  VAL   133      50.546  40.611  22.738  1.00  0.00           H  
ATOM   2078  CB  VAL   133      49.865  39.011  21.563  1.00  0.00           C  
ATOM   2079  HB  VAL   133      48.908  39.524  21.467  1.00  0.00           H  
ATOM   2080  CG1 VAL   133      50.703  39.255  20.275  1.00  0.00           C  
ATOM   2081 HG11 VAL   133      51.235  40.206  20.283  1.00  0.00           H  
ATOM   2082 HG12 VAL   133      51.328  38.407  19.997  1.00  0.00           H  
ATOM   2083 HG13 VAL   133      50.047  39.392  19.415  1.00  0.00           H  
ATOM   2084  CG2 VAL   133      49.579  37.524  21.595  1.00  0.00           C  
ATOM   2085 HG21 VAL   133      49.363  37.063  20.631  1.00  0.00           H  
ATOM   2086 HG22 VAL   133      50.394  36.991  22.085  1.00  0.00           H  
ATOM   2087 HG23 VAL   133      48.713  37.339  22.229  1.00  0.00           H  
ATOM   2088  C   VAL   133      49.875  39.041  24.179  1.00  0.00           C  
ATOM   2089  O   VAL   133      48.622  39.162  24.345  1.00  0.00           O  
ATOM   2090  N   THR   134      50.687  38.588  25.158  1.00  0.00           N  
ATOM   2091  H   THR   134      51.610  38.306  24.861  1.00  0.00           H  
ATOM   2092  CA  THR   134      50.265  38.093  26.457  1.00  0.00           C  
ATOM   2093  HA  THR   134      49.302  38.575  26.624  1.00  0.00           H  
ATOM   2094  CB  THR   134      49.871  36.543  26.463  1.00  0.00           C  
ATOM   2095  HB  THR   134      49.272  36.355  27.354  1.00  0.00           H  
ATOM   2096  CG2 THR   134      48.943  36.256  25.286  1.00  0.00           C  
ATOM   2097 HG21 THR   134      48.109  36.942  25.135  1.00  0.00           H  
ATOM   2098 HG22 THR   134      49.506  36.271  24.353  1.00  0.00           H  
ATOM   2099 HG23 THR   134      48.613  35.218  25.338  1.00  0.00           H  
ATOM   2100  OG1 THR   134      50.947  35.621  26.374  1.00  0.00           O  
ATOM   2101  HG1 THR   134      51.278  35.693  25.475  1.00  0.00           H  
ATOM   2102  C   THR   134      51.192  38.344  27.675  1.00  0.00           C  
ATOM   2103  O   THR   134      50.845  37.801  28.714  1.00  0.00           O  
ATOM   2104  N   GLY   135      52.309  39.068  27.636  1.00  0.00           N  
ATOM   2105  H   GLY   135      52.477  39.407  26.700  1.00  0.00           H  
ATOM   2106  CA  GLY   135      53.392  38.965  28.623  1.00  0.00           C  
ATOM   2107  HA2 GLY   135      54.240  39.614  28.402  1.00  0.00           H  
ATOM   2108  HA3 GLY   135      52.967  39.362  29.545  1.00  0.00           H  
ATOM   2109  C   GLY   135      53.875  37.577  29.050  1.00  0.00           C  
ATOM   2110  O   GLY   135      54.395  37.427  30.165  1.00  0.00           O  
ATOM   2111  N   GLY   136      53.816  36.505  28.178  1.00  0.00           N  
ATOM   2112  H   GLY   136      53.360  36.757  27.313  1.00  0.00           H  
ATOM   2113  CA  GLY   136      54.199  35.125  28.420  1.00  0.00           C  
ATOM   2114  HA2 GLY   136      54.838  34.654  27.674  1.00  0.00           H  
ATOM   2115  HA3 GLY   136      54.853  35.057  29.289  1.00  0.00           H  
ATOM   2116  C   GLY   136      53.088  34.243  28.995  1.00  0.00           C  
ATOM   2117  O   GLY   136      53.432  33.077  29.233  1.00  0.00           O  
ATOM   2118  N   ALA   137      51.852  34.694  29.193  1.00  0.00           N  
ATOM   2119  H   ALA   137      51.649  35.648  28.930  1.00  0.00           H  
ATOM   2120  CA  ALA   137      50.865  33.961  29.909  1.00  0.00           C  
ATOM   2121  HA  ALA   137      51.291  33.581  30.838  1.00  0.00           H  
ATOM   2122  CB  ALA   137      49.724  34.884  30.160  1.00  0.00           C  
ATOM   2123  HB1 ALA   137      49.043  34.933  29.311  1.00  0.00           H  
ATOM   2124  HB2 ALA   137      49.106  34.573  31.003  1.00  0.00           H  
ATOM   2125  HB3 ALA   137      50.094  35.901  30.289  1.00  0.00           H  
ATOM   2126  C   ALA   137      50.478  32.570  29.227  1.00  0.00           C  
ATOM   2127  O   ALA   137      50.068  31.679  29.914  1.00  0.00           O  
ATOM   2128  N   VAL   138      50.845  32.331  27.921  1.00  0.00           N  
ATOM   2129  H   VAL   138      51.171  33.064  27.307  1.00  0.00           H  
ATOM   2130  CA  VAL   138      50.705  30.974  27.307  1.00  0.00           C  
ATOM   2131  HA  VAL   138      49.689  30.592  27.407  1.00  0.00           H  
ATOM   2132  CB  VAL   138      50.932  31.064  25.798  1.00  0.00           C  
ATOM   2133  HB  VAL   138      50.771  30.064  25.396  1.00  0.00           H  
ATOM   2134  CG1 VAL   138      50.030  32.062  24.977  1.00  0.00           C  
ATOM   2135 HG11 VAL   138      50.336  33.090  25.169  1.00  0.00           H  
ATOM   2136 HG12 VAL   138      50.173  31.825  23.923  1.00  0.00           H  
ATOM   2137 HG13 VAL   138      48.964  32.087  25.205  1.00  0.00           H  
ATOM   2138  CG2 VAL   138      52.418  31.377  25.533  1.00  0.00           C  
ATOM   2139 HG21 VAL   138      53.094  30.546  25.736  1.00  0.00           H  
ATOM   2140 HG22 VAL   138      52.481  31.392  24.445  1.00  0.00           H  
ATOM   2141 HG23 VAL   138      52.718  32.278  26.067  1.00  0.00           H  
ATOM   2142  C   VAL   138      51.574  29.804  27.918  1.00  0.00           C  
ATOM   2143  O   VAL   138      51.528  28.694  27.357  1.00  0.00           O  
ATOM   2144  N   GLY   139      52.432  30.039  28.927  1.00  0.00           N  
ATOM   2145  H   GLY   139      52.590  30.976  29.270  1.00  0.00           H  
ATOM   2146  CA  GLY   139      53.558  29.095  29.206  1.00  0.00           C  
ATOM   2147  HA2 GLY   139      53.182  28.076  29.115  1.00  0.00           H  
ATOM   2148  HA3 GLY   139      54.294  29.210  28.410  1.00  0.00           H  
ATOM   2149  C   GLY   139      54.147  29.211  30.612  1.00  0.00           C  
ATOM   2150  O   GLY   139      53.427  29.095  31.668  1.00  0.00           O  
ATOM   2151  N   GLY   140      55.481  29.375  30.695  1.00  0.00           N  
ATOM   2152  H   GLY   140      55.951  29.474  29.807  1.00  0.00           H  
ATOM   2153  CA  GLY   140      56.207  29.754  31.945  1.00  0.00           C  
ATOM   2154  HA2 GLY   140      56.005  29.056  32.757  1.00  0.00           H  
ATOM   2155  HA3 GLY   140      57.259  29.689  31.669  1.00  0.00           H  
ATOM   2156  C   GLY   140      56.028  31.158  32.538  1.00  0.00           C  
ATOM   2157  O   GLY   140      56.095  31.316  33.781  1.00  0.00           O  
ATOM   2158  N   GLY   141      55.648  32.153  31.708  1.00  0.00           N  
ATOM   2159  H   GLY   141      55.433  31.892  30.756  1.00  0.00           H  
ATOM   2160  CA  GLY   141      55.657  33.581  32.159  1.00  0.00           C  
ATOM   2161  HA2 GLY   141      56.274  33.729  33.045  1.00  0.00           H  
ATOM   2162  HA3 GLY   141      56.067  34.277  31.427  1.00  0.00           H  
ATOM   2163  C   GLY   141      54.240  34.095  32.531  1.00  0.00           C  
ATOM   2164  O   GLY   141      53.469  33.176  32.855  1.00  0.00           O  
ATOM   2165  N   GLY   142      53.860  35.386  32.398  1.00  0.00           N  
ATOM   2166  H   GLY   142      54.513  36.058  32.021  1.00  0.00           H  
ATOM   2167  CA  GLY   142      52.517  35.833  32.823  1.00  0.00           C  
ATOM   2168  HA2 GLY   142      52.166  36.843  32.614  1.00  0.00           H  
ATOM   2169  HA3 GLY   142      51.852  35.171  32.268  1.00  0.00           H  
ATOM   2170  C   GLY   142      52.244  35.468  34.289  1.00  0.00           C  
ATOM   2171  O   GLY   142      53.090  35.113  35.080  1.00  0.00           O  
ATOM   2172  N   THR   143      50.907  35.437  34.605  1.00  0.00           N  
ATOM   2173  H   THR   143      50.234  35.751  33.920  1.00  0.00           H  
ATOM   2174  CA  THR   143      50.377  34.966  35.896  1.00  0.00           C  
ATOM   2175  HA  THR   143      51.156  34.368  36.369  1.00  0.00           H  
ATOM   2176  CB  THR   143      49.918  36.271  36.681  1.00  0.00           C  
ATOM   2177  HB  THR   143      49.459  35.893  37.595  1.00  0.00           H  
ATOM   2178  CG2 THR   143      51.199  37.073  37.082  1.00  0.00           C  
ATOM   2179 HG21 THR   143      50.952  37.810  37.846  1.00  0.00           H  
ATOM   2180 HG22 THR   143      51.967  36.442  37.528  1.00  0.00           H  
ATOM   2181 HG23 THR   143      51.660  37.528  36.205  1.00  0.00           H  
ATOM   2182  OG1 THR   143      48.944  37.075  35.976  1.00  0.00           O  
ATOM   2183  HG1 THR   143      49.218  37.217  35.067  1.00  0.00           H  
ATOM   2184  C   THR   143      49.274  33.979  35.651  1.00  0.00           C  
ATOM   2185  O   THR   143      48.273  34.383  35.073  1.00  0.00           O  
ATOM   2186  N   GLN   144      49.330  32.707  36.141  1.00  0.00           N  
ATOM   2187  H   GLN   144      50.082  32.506  36.785  1.00  0.00           H  
ATOM   2188  CA  GLN   144      48.283  31.661  36.172  1.00  0.00           C  
ATOM   2189  HA  GLN   144      47.436  31.839  35.509  1.00  0.00           H  
ATOM   2190  CB  GLN   144      48.948  30.386  35.665  1.00  0.00           C  
ATOM   2191  HB2 GLN   144      49.794  30.199  36.326  1.00  0.00           H  
ATOM   2192  HB3 GLN   144      48.283  29.527  35.754  1.00  0.00           H  
ATOM   2193  CG  GLN   144      49.332  30.410  34.144  1.00  0.00           C  
ATOM   2194  HG2 GLN   144      49.330  29.414  33.700  1.00  0.00           H  
ATOM   2195  HG3 GLN   144      48.631  30.991  33.545  1.00  0.00           H  
ATOM   2196  CD  GLN   144      50.730  31.026  33.932  1.00  0.00           C  
ATOM   2197  OE1 GLN   144      51.529  31.286  34.814  1.00  0.00           O  
ATOM   2198  NE2 GLN   144      51.136  31.320  32.741  1.00  0.00           N  
ATOM   2199 HE21 GLN   144      52.092  31.642  32.692  1.00  0.00           H  
ATOM   2200 HE22 GLN   144      50.636  31.168  31.876  1.00  0.00           H  
ATOM   2201  C   GLN   144      47.762  31.662  37.617  1.00  0.00           C  
ATOM   2202  O   GLN   144      48.579  31.661  38.591  1.00  0.00           O  
ATOM   2203  N   TRP   145      46.449  31.652  37.835  1.00  0.00           N  
ATOM   2204  H   TRP   145      45.936  31.554  36.971  1.00  0.00           H  
ATOM   2205  CA  TRP   145      45.681  31.976  39.085  1.00  0.00           C  
ATOM   2206  HA  TRP   145      46.377  32.063  39.920  1.00  0.00           H  
ATOM   2207  CB  TRP   145      44.873  33.246  38.760  1.00  0.00           C  
ATOM   2208  HB2 TRP   145      44.233  33.053  37.899  1.00  0.00           H  
ATOM   2209  HB3 TRP   145      44.206  33.491  39.588  1.00  0.00           H  
ATOM   2210  CG  TRP   145      45.612  34.516  38.548  1.00  0.00           C  
ATOM   2211  CD1 TRP   145      46.198  34.908  37.378  1.00  0.00           C  
ATOM   2212  HD1 TRP   145      46.160  34.342  36.459  1.00  0.00           H  
ATOM   2213  NE1 TRP   145      46.891  36.106  37.591  1.00  0.00           N  
ATOM   2214  HE1 TRP   145      47.387  36.494  36.801  1.00  0.00           H  
ATOM   2215  CE2 TRP   145      46.837  36.598  38.894  1.00  0.00           C  
ATOM   2216  CZ2 TRP   145      47.394  37.690  39.536  1.00  0.00           C  
ATOM   2217  HZ2 TRP   145      48.036  38.384  39.014  1.00  0.00           H  
ATOM   2218  CH2 TRP   145      47.034  37.845  40.873  1.00  0.00           C  
ATOM   2219  HH2 TRP   145      47.381  38.713  41.414  1.00  0.00           H  
ATOM   2220  CZ3 TRP   145      46.153  36.988  41.440  1.00  0.00           C  
ATOM   2221  HZ3 TRP   145      46.049  37.217  42.491  1.00  0.00           H  
ATOM   2222  CE3 TRP   145      45.579  35.890  40.784  1.00  0.00           C  
ATOM   2223  HE3 TRP   145      44.875  35.353  41.403  1.00  0.00           H  
ATOM   2224  CD2 TRP   145      45.897  35.669  39.459  1.00  0.00           C  
ATOM   2225  C   TRP   145      44.832  30.772  39.358  1.00  0.00           C  
ATOM   2226  O   TRP   145      44.282  30.176  38.447  1.00  0.00           O  
ATOM   2227  N   PHE   146      44.626  30.392  40.663  1.00  0.00           N  
ATOM   2228  H   PHE   146      45.235  30.903  41.285  1.00  0.00           H  
ATOM   2229  CA  PHE   146      43.494  29.615  41.094  1.00  0.00           C  
ATOM   2230  HA  PHE   146      42.903  29.263  40.248  1.00  0.00           H  
ATOM   2231  CB  PHE   146      44.119  28.466  41.875  1.00  0.00           C  
ATOM   2232  HB2 PHE   146      44.716  27.941  41.128  1.00  0.00           H  
ATOM   2233  HB3 PHE   146      44.614  29.059  42.644  1.00  0.00           H  
ATOM   2234  CG  PHE   146      43.148  27.531  42.554  1.00  0.00           C  
ATOM   2235  CD1 PHE   146      42.669  26.439  41.849  1.00  0.00           C  
ATOM   2236  HD1 PHE   146      42.994  26.155  40.859  1.00  0.00           H  
ATOM   2237  CE1 PHE   146      41.777  25.535  42.481  1.00  0.00           C  
ATOM   2238  HE1 PHE   146      41.480  24.648  41.941  1.00  0.00           H  
ATOM   2239  CZ  PHE   146      41.261  25.767  43.731  1.00  0.00           C  
ATOM   2240  HZ  PHE   146      40.556  25.045  44.115  1.00  0.00           H  
ATOM   2241  CE2 PHE   146      41.804  26.818  44.493  1.00  0.00           C  
ATOM   2242  HE2 PHE   146      41.547  26.781  45.541  1.00  0.00           H  
ATOM   2243  CD2 PHE   146      42.684  27.726  43.815  1.00  0.00           C  
ATOM   2244  HD2 PHE   146      43.006  28.558  44.424  1.00  0.00           H  
ATOM   2245  C   PHE   146      42.551  30.427  41.942  1.00  0.00           C  
ATOM   2246  O   PHE   146      42.998  31.379  42.517  1.00  0.00           O  
ATOM   2247  N   ALA   147      41.248  30.111  41.918  1.00  0.00           N  
ATOM   2248  H   ALA   147      40.897  29.373  41.325  1.00  0.00           H  
ATOM   2249  CA  ALA   147      40.200  30.722  42.709  1.00  0.00           C  
ATOM   2250  HA  ALA   147      40.714  31.212  43.536  1.00  0.00           H  
ATOM   2251  CB  ALA   147      39.442  31.883  42.019  1.00  0.00           C  
ATOM   2252  HB1 ALA   147      38.901  32.367  42.832  1.00  0.00           H  
ATOM   2253  HB2 ALA   147      40.249  32.522  41.660  1.00  0.00           H  
ATOM   2254  HB3 ALA   147      38.768  31.538  41.236  1.00  0.00           H  
ATOM   2255  C   ALA   147      39.248  29.617  43.154  1.00  0.00           C  
ATOM   2256  O   ALA   147      39.064  28.567  42.534  1.00  0.00           O  
ATOM   2257  N   ALA   148      38.733  29.783  44.350  1.00  0.00           N  
ATOM   2258  H   ALA   148      39.182  30.480  44.928  1.00  0.00           H  
ATOM   2259  CA  ALA   148      37.729  28.927  44.974  1.00  0.00           C  
ATOM   2260  HA  ALA   148      37.226  28.351  44.197  1.00  0.00           H  
ATOM   2261  CB  ALA   148      38.246  27.753  45.849  1.00  0.00           C  
ATOM   2262  HB1 ALA   148      38.903  28.169  46.612  1.00  0.00           H  
ATOM   2263  HB2 ALA   148      37.495  27.184  46.397  1.00  0.00           H  
ATOM   2264  HB3 ALA   148      38.828  27.002  45.315  1.00  0.00           H  
ATOM   2265  C   ALA   148      36.664  29.874  45.686  1.00  0.00           C  
ATOM   2266  O   ALA   148      37.029  30.625  46.597  1.00  0.00           O  
ATOM   2267  N   SER   149      35.351  29.615  45.383  1.00  0.00           N  
ATOM   2268  H   SER   149      35.203  28.859  44.730  1.00  0.00           H  
ATOM   2269  CA  SER   149      34.197  30.422  45.800  1.00  0.00           C  
ATOM   2270  HA  SER   149      34.614  31.186  46.456  1.00  0.00           H  
ATOM   2271  CB  SER   149      33.552  31.302  44.659  1.00  0.00           C  
ATOM   2272  HB2 SER   149      34.327  31.946  44.244  1.00  0.00           H  
ATOM   2273  HB3 SER   149      33.161  30.715  43.828  1.00  0.00           H  
ATOM   2274  OG  SER   149      32.470  32.071  45.136  1.00  0.00           O  
ATOM   2275  HG  SER   149      31.849  32.126  44.407  1.00  0.00           H  
ATOM   2276  C   SER   149      33.101  29.629  46.626  1.00  0.00           C  
ATOM   2277  O   SER   149      32.610  28.588  46.168  1.00  0.00           O  
ATOM   2278  N   HIP   150      32.881  30.055  47.922  1.00  0.00           N  
ATOM   2279  H   HIP   150      33.435  30.829  48.261  1.00  0.00           H  
ATOM   2280  CA  HIP   150      31.826  29.638  48.799  1.00  0.00           C  
ATOM   2281  HA  HIP   150      31.410  28.714  48.397  1.00  0.00           H  
ATOM   2282  CB  HIP   150      32.355  29.260  50.209  1.00  0.00           C  
ATOM   2283  HB2 HIP   150      32.985  28.393  50.011  1.00  0.00           H  
ATOM   2284  HB3 HIP   150      33.000  30.092  50.490  1.00  0.00           H  
ATOM   2285  CG  HIP   150      31.303  29.028  51.175  1.00  0.00           C  
ATOM   2286  ND1 HIP   150      31.151  29.704  52.386  1.00  0.00           N  
ATOM   2287  HD1 HIP   150      31.753  30.413  52.780  1.00  0.00           H  
ATOM   2288  CE1 HIP   150      30.041  29.244  52.992  1.00  0.00           C  
ATOM   2289  HE1 HIP   150      29.615  29.668  53.890  1.00  0.00           H  
ATOM   2290  NE2 HIP   150      29.500  28.301  52.218  1.00  0.00           N  
ATOM   2291  HE2 HIP   150      28.628  27.860  52.472  1.00  0.00           H  
ATOM   2292  CD2 HIP   150      30.280  28.121  51.054  1.00  0.00           C  
ATOM   2293  HD2 HIP   150      30.156  27.391  50.267  1.00  0.00           H  
ATOM   2294  C   HIP   150      30.695  30.628  48.845  1.00  0.00           C  
ATOM   2295  O   HIP   150      30.856  31.764  49.228  1.00  0.00           O  
ATOM   2296  N   TYR   151      29.503  30.144  48.414  1.00  0.00           N  
ATOM   2297  H   TYR   151      29.521  29.189  48.086  1.00  0.00           H  
ATOM   2298  CA  TYR   151      28.332  30.997  48.511  1.00  0.00           C  
ATOM   2299  HA  TYR   151      28.606  32.050  48.440  1.00  0.00           H  
ATOM   2300  CB  TYR   151      27.448  30.658  47.299  1.00  0.00           C  
ATOM   2301  HB2 TYR   151      27.177  29.604  47.364  1.00  0.00           H  
ATOM   2302  HB3 TYR   151      26.481  31.160  47.343  1.00  0.00           H  
ATOM   2303  CG  TYR   151      28.132  30.917  45.976  1.00  0.00           C  
ATOM   2304  CD1 TYR   151      27.953  32.093  45.299  1.00  0.00           C  
ATOM   2305  HD1 TYR   151      27.276  32.780  45.786  1.00  0.00           H  
ATOM   2306  CE1 TYR   151      28.766  32.401  44.183  1.00  0.00           C  
ATOM   2307  HE1 TYR   151      28.615  33.364  43.717  1.00  0.00           H  
ATOM   2308  CZ  TYR   151      29.869  31.655  43.853  1.00  0.00           C  
ATOM   2309  OH  TYR   151      30.705  32.084  42.931  1.00  0.00           O  
ATOM   2310  HH  TYR   151      30.823  31.474  42.199  1.00  0.00           H  
ATOM   2311  CE2 TYR   151      30.055  30.377  44.490  1.00  0.00           C  
ATOM   2312  HE2 TYR   151      30.902  29.726  44.333  1.00  0.00           H  
ATOM   2313  CD2 TYR   151      29.049  30.007  45.436  1.00  0.00           C  
ATOM   2314  HD2 TYR   151      29.158  29.065  45.953  1.00  0.00           H  
ATOM   2315  C   TYR   151      27.614  30.687  49.782  1.00  0.00           C  
ATOM   2316  O   TYR   151      27.264  29.539  50.142  1.00  0.00           O  
ATOM   2317  N   ARG   152      27.231  31.732  50.531  1.00  0.00           N  
ATOM   2318  H   ARG   152      27.558  32.644  50.248  1.00  0.00           H  
ATOM   2319  CA  ARG   152      26.478  31.635  51.729  1.00  0.00           C  
ATOM   2320  HA  ARG   152      26.676  30.743  52.323  1.00  0.00           H  
ATOM   2321  CB  ARG   152      26.925  32.831  52.541  1.00  0.00           C  
ATOM   2322  HB2 ARG   152      26.907  33.742  51.943  1.00  0.00           H  
ATOM   2323  HB3 ARG   152      26.343  33.008  53.445  1.00  0.00           H  
ATOM   2324  CG  ARG   152      28.371  32.522  53.022  1.00  0.00           C  
ATOM   2325  HG2 ARG   152      28.273  31.684  53.713  1.00  0.00           H  
ATOM   2326  HG3 ARG   152      28.981  32.273  52.154  1.00  0.00           H  
ATOM   2327  CD  ARG   152      29.092  33.686  53.626  1.00  0.00           C  
ATOM   2328  HD2 ARG   152      28.645  34.055  54.549  1.00  0.00           H  
ATOM   2329  HD3 ARG   152      30.034  33.317  54.032  1.00  0.00           H  
ATOM   2330  NE  ARG   152      29.294  34.767  52.574  1.00  0.00           N  
ATOM   2331  HE  ARG   152      28.930  34.461  51.683  1.00  0.00           H  
ATOM   2332  CZ  ARG   152      30.002  35.890  52.746  1.00  0.00           C  
ATOM   2333  NH1 ARG   152      30.604  36.308  53.811  1.00  0.00           N  
ATOM   2334 HH11 ARG   152      30.537  35.650  54.574  1.00  0.00           H  
ATOM   2335 HH12 ARG   152      31.266  37.070  53.785  1.00  0.00           H  
ATOM   2336  NH2 ARG   152      30.329  36.705  51.782  1.00  0.00           N  
ATOM   2337 HH21 ARG   152      30.289  36.543  50.786  1.00  0.00           H  
ATOM   2338 HH22 ARG   152      30.923  37.472  52.063  1.00  0.00           H  
ATOM   2339  C   ARG   152      24.989  31.840  51.425  1.00  0.00           C  
ATOM   2340  O   ARG   152      24.556  32.892  51.010  1.00  0.00           O  
ATOM   2341  N   PRO   153      24.128  30.873  51.784  1.00  0.00           N  
ATOM   2342  CD  PRO   153      24.488  29.457  52.009  1.00  0.00           C  
ATOM   2343  HD2 PRO   153      24.498  29.170  53.061  1.00  0.00           H  
ATOM   2344  HD3 PRO   153      25.398  29.142  51.497  1.00  0.00           H  
ATOM   2345  CG  PRO   153      23.320  28.651  51.444  1.00  0.00           C  
ATOM   2346  HG2 PRO   153      23.385  27.712  51.993  1.00  0.00           H  
ATOM   2347  HG3 PRO   153      23.473  28.590  50.366  1.00  0.00           H  
ATOM   2348  CB  PRO   153      22.232  29.575  51.979  1.00  0.00           C  
ATOM   2349  HB2 PRO   153      22.084  29.425  53.049  1.00  0.00           H  
ATOM   2350  HB3 PRO   153      21.327  29.361  51.410  1.00  0.00           H  
ATOM   2351  CA  PRO   153      22.683  30.981  51.691  1.00  0.00           C  
ATOM   2352  HA  PRO   153      22.325  31.302  50.713  1.00  0.00           H  
ATOM   2353  C   PRO   153      22.063  32.066  52.578  1.00  0.00           C  
ATOM   2354  O   PRO   153      21.110  32.732  52.147  1.00  0.00           O  
ATOM   2355  N   GLU   154      22.721  32.361  53.729  1.00  0.00           N  
ATOM   2356  H   GLU   154      23.545  31.812  53.929  1.00  0.00           H  
ATOM   2357  CA  GLU   154      22.266  33.269  54.834  1.00  0.00           C  
ATOM   2358  HA  GLU   154      21.228  33.011  55.046  1.00  0.00           H  
ATOM   2359  CB  GLU   154      23.089  33.005  56.131  1.00  0.00           C  
ATOM   2360  HB2 GLU   154      22.798  33.668  56.946  1.00  0.00           H  
ATOM   2361  HB3 GLU   154      23.020  31.993  56.530  1.00  0.00           H  
ATOM   2362  CG  GLU   154      24.584  33.229  55.842  1.00  0.00           C  
ATOM   2363  HG2 GLU   154      24.592  33.918  54.997  1.00  0.00           H  
ATOM   2364  HG3 GLU   154      25.026  33.672  56.734  1.00  0.00           H  
ATOM   2365  CD  GLU   154      25.384  31.979  55.462  1.00  0.00           C  
ATOM   2366  OE1 GLU   154      24.884  31.039  54.792  1.00  0.00           O  
ATOM   2367  OE2 GLU   154      26.605  31.981  55.709  1.00  0.00           O  
ATOM   2368  C   GLU   154      22.238  34.772  54.456  1.00  0.00           C  
ATOM   2369  O   GLU   154      21.626  35.636  55.147  1.00  0.00           O  
ATOM   2370  N   ARG   155      22.973  35.073  53.327  1.00  0.00           N  
ATOM   2371  H   ARG   155      23.329  34.293  52.794  1.00  0.00           H  
ATOM   2372  CA  ARG   155      23.121  36.419  52.796  1.00  0.00           C  
ATOM   2373  HA  ARG   155      22.919  37.198  53.532  1.00  0.00           H  
ATOM   2374  CB  ARG   155      24.547  36.558  52.229  1.00  0.00           C  
ATOM   2375  HB2 ARG   155      24.751  35.598  51.755  1.00  0.00           H  
ATOM   2376  HB3 ARG   155      24.615  37.360  51.494  1.00  0.00           H  
ATOM   2377  CG  ARG   155      25.668  36.733  53.267  1.00  0.00           C  
ATOM   2378  HG2 ARG   155      25.540  36.013  54.075  1.00  0.00           H  
ATOM   2379  HG3 ARG   155      26.653  36.607  52.818  1.00  0.00           H  
ATOM   2380  CD  ARG   155      25.541  38.127  53.873  1.00  0.00           C  
ATOM   2381  HD2 ARG   155      25.376  38.853  53.077  1.00  0.00           H  
ATOM   2382  HD3 ARG   155      24.611  38.183  54.439  1.00  0.00           H  
ATOM   2383  NE  ARG   155      26.722  38.512  54.602  1.00  0.00           N  
ATOM   2384  HE  ARG   155      26.589  38.565  55.602  1.00  0.00           H  
ATOM   2385  CZ  ARG   155      27.810  38.881  53.901  1.00  0.00           C  
ATOM   2386  NH1 ARG   155      27.843  39.196  52.653  1.00  0.00           N  
ATOM   2387 HH11 ARG   155      27.009  39.202  52.083  1.00  0.00           H  
ATOM   2388 HH12 ARG   155      28.735  39.171  52.179  1.00  0.00           H  
ATOM   2389  NH2 ARG   155      28.982  39.016  54.418  1.00  0.00           N  
ATOM   2390 HH21 ARG   155      29.140  38.983  55.415  1.00  0.00           H  
ATOM   2391 HH22 ARG   155      29.752  39.275  53.818  1.00  0.00           H  
ATOM   2392  C   ARG   155      22.052  36.722  51.746  1.00  0.00           C  
ATOM   2393  O   ARG   155      21.946  35.890  50.802  1.00  0.00           O  
ATOM   2394  N   HIE   156      21.181  37.716  52.009  1.00  0.00           N  
ATOM   2395  H   HIE   156      21.228  38.285  52.842  1.00  0.00           H  
ATOM   2396  CA  HIE   156      20.064  38.032  51.075  1.00  0.00           C  
ATOM   2397  HA  HIE   156      19.716  37.153  50.532  1.00  0.00           H  
ATOM   2398  CB  HIE   156      18.948  38.644  51.915  1.00  0.00           C  
ATOM   2399  HB2 HIE   156      19.255  39.531  52.469  1.00  0.00           H  
ATOM   2400  HB3 HIE   156      18.100  38.997  51.327  1.00  0.00           H  
ATOM   2401  CG  HIE   156      18.405  37.765  52.991  1.00  0.00           C  
ATOM   2402  ND1 HIE   156      17.689  38.202  54.016  1.00  0.00           N  
ATOM   2403  CE1 HIE   156      17.527  37.148  54.858  1.00  0.00           C  
ATOM   2404  HE1 HIE   156      17.083  37.198  55.841  1.00  0.00           H  
ATOM   2405  NE2 HIE   156      18.297  36.123  54.416  1.00  0.00           N  
ATOM   2406  HE2 HIE   156      18.368  35.340  55.050  1.00  0.00           H  
ATOM   2407  CD2 HIE   156      18.801  36.453  53.227  1.00  0.00           C  
ATOM   2408  HD2 HIE   156      19.456  35.831  52.635  1.00  0.00           H  
ATOM   2409  C   HIE   156      20.507  39.061  50.018  1.00  0.00           C  
ATOM   2410  O   HIE   156      20.228  40.248  50.047  1.00  0.00           O  
ATOM   2411  N   GLN   157      21.328  38.553  49.150  1.00  0.00           N  
ATOM   2412  H   GLN   157      21.413  37.552  49.254  1.00  0.00           H  
ATOM   2413  CA  GLN   157      22.167  39.209  48.211  1.00  0.00           C  
ATOM   2414  HA  GLN   157      21.731  40.147  47.867  1.00  0.00           H  
ATOM   2415  CB  GLN   157      23.567  39.484  48.779  1.00  0.00           C  
ATOM   2416  HB2 GLN   157      24.015  38.495  48.875  1.00  0.00           H  
ATOM   2417  HB3 GLN   157      24.124  40.153  48.123  1.00  0.00           H  
ATOM   2418  CG  GLN   157      23.403  40.128  50.120  1.00  0.00           C  
ATOM   2419  HG2 GLN   157      22.919  41.097  49.992  1.00  0.00           H  
ATOM   2420  HG3 GLN   157      22.792  39.484  50.753  1.00  0.00           H  
ATOM   2421  CD  GLN   157      24.725  40.384  50.888  1.00  0.00           C  
ATOM   2422  OE1 GLN   157      25.706  39.660  50.845  1.00  0.00           O  
ATOM   2423  NE2 GLN   157      24.759  41.501  51.486  1.00  0.00           N  
ATOM   2424 HE21 GLN   157      25.632  41.770  51.917  1.00  0.00           H  
ATOM   2425 HE22 GLN   157      24.021  42.170  51.323  1.00  0.00           H  
ATOM   2426  C   GLN   157      22.388  38.281  46.978  1.00  0.00           C  
ATOM   2427  O   GLN   157      22.300  37.040  47.082  1.00  0.00           O  
ATOM   2428  N   LEU   158      22.809  38.795  45.848  1.00  0.00           N  
ATOM   2429  H   LEU   158      22.895  39.800  45.788  1.00  0.00           H  
ATOM   2430  CA  LEU   158      23.190  37.946  44.739  1.00  0.00           C  
ATOM   2431  HA  LEU   158      22.318  37.359  44.451  1.00  0.00           H  
ATOM   2432  CB  LEU   158      23.558  38.864  43.568  1.00  0.00           C  
ATOM   2433  HB2 LEU   158      22.752  39.583  43.415  1.00  0.00           H  
ATOM   2434  HB3 LEU   158      24.466  39.388  43.866  1.00  0.00           H  
ATOM   2435  CG  LEU   158      23.846  38.390  42.142  1.00  0.00           C  
ATOM   2436  HG  LEU   158      24.678  37.695  42.262  1.00  0.00           H  
ATOM   2437  CD1 LEU   158      22.590  37.790  41.571  1.00  0.00           C  
ATOM   2438 HD11 LEU   158      21.720  38.442  41.495  1.00  0.00           H  
ATOM   2439 HD12 LEU   158      22.682  37.473  40.533  1.00  0.00           H  
ATOM   2440 HD13 LEU   158      22.322  36.956  42.220  1.00  0.00           H  
ATOM   2441  CD2 LEU   158      24.262  39.579  41.310  1.00  0.00           C  
ATOM   2442 HD21 LEU   158      24.743  40.339  41.926  1.00  0.00           H  
ATOM   2443 HD22 LEU   158      25.118  39.329  40.682  1.00  0.00           H  
ATOM   2444 HD23 LEU   158      23.399  40.036  40.825  1.00  0.00           H  
ATOM   2445  C   LEU   158      24.398  36.996  45.095  1.00  0.00           C  
ATOM   2446  O   LEU   158      25.281  37.366  45.908  1.00  0.00           O  
ATOM   2447  N   GLY   159      24.476  35.894  44.430  1.00  0.00           N  
ATOM   2448  H   GLY   159      23.792  35.683  43.717  1.00  0.00           H  
ATOM   2449  CA  GLY   159      25.570  34.937  44.570  1.00  0.00           C  
ATOM   2450  HA2 GLY   159      25.531  34.533  45.582  1.00  0.00           H  
ATOM   2451  HA3 GLY   159      25.493  34.208  43.763  1.00  0.00           H  
ATOM   2452  C   GLY   159      26.985  35.448  44.382  1.00  0.00           C  
ATOM   2453  O   GLY   159      27.799  35.379  45.259  1.00  0.00           O  
ATOM   2454  N   CYS   160      27.236  35.991  43.152  1.00  0.00           N  
ATOM   2455  H   CYS   160      26.421  36.096  42.564  1.00  0.00           H  
ATOM   2456  CA  CYS   160      28.443  36.562  42.673  1.00  0.00           C  
ATOM   2457  HA  CYS   160      28.921  37.117  43.481  1.00  0.00           H  
ATOM   2458  CB  CYS   160      29.445  35.558  42.137  1.00  0.00           C  
ATOM   2459  HB2 CYS   160      29.763  34.929  42.969  1.00  0.00           H  
ATOM   2460  HB3 CYS   160      28.940  34.982  41.362  1.00  0.00           H  
ATOM   2461  SG  CYS   160      30.845  36.212  41.193  1.00  0.00           S  
ATOM   2462  HG  CYS   160      30.155  36.408  40.066  1.00  0.00           H  
ATOM   2463  C   CYS   160      28.093  37.645  41.545  1.00  0.00           C  
ATOM   2464  O   CYS   160      27.134  37.478  40.742  1.00  0.00           O  
ATOM   2465  N   ALA   161      28.832  38.763  41.593  1.00  0.00           N  
ATOM   2466  H   ALA   161      29.459  38.868  42.377  1.00  0.00           H  
ATOM   2467  CA  ALA   161      28.829  39.955  40.772  1.00  0.00           C  
ATOM   2468  HA  ALA   161      27.938  40.519  41.050  1.00  0.00           H  
ATOM   2469  CB  ALA   161      30.124  40.760  41.171  1.00  0.00           C  
ATOM   2470  HB1 ALA   161      30.972  40.088  41.038  1.00  0.00           H  
ATOM   2471  HB2 ALA   161      30.171  41.666  40.566  1.00  0.00           H  
ATOM   2472  HB3 ALA   161      30.062  41.092  42.208  1.00  0.00           H  
ATOM   2473  C   ALA   161      28.777  39.633  39.287  1.00  0.00           C  
ATOM   2474  O   ALA   161      29.554  38.742  38.842  1.00  0.00           O  
ATOM   2475  N   PRO   162      28.056  40.439  38.553  1.00  0.00           N  
ATOM   2476  CD  PRO   162      27.138  41.410  39.008  1.00  0.00           C  
ATOM   2477  HD2 PRO   162      27.594  42.062  39.753  1.00  0.00           H  
ATOM   2478  HD3 PRO   162      26.325  40.980  39.593  1.00  0.00           H  
ATOM   2479  CG  PRO   162      26.640  42.135  37.826  1.00  0.00           C  
ATOM   2480  HG2 PRO   162      27.252  42.964  37.470  1.00  0.00           H  
ATOM   2481  HG3 PRO   162      25.627  42.477  38.038  1.00  0.00           H  
ATOM   2482  CB  PRO   162      26.724  41.051  36.698  1.00  0.00           C  
ATOM   2483  HB2 PRO   162      26.772  41.602  35.759  1.00  0.00           H  
ATOM   2484  HB3 PRO   162      25.828  40.451  36.855  1.00  0.00           H  
ATOM   2485  CA  PRO   162      27.991  40.259  37.087  1.00  0.00           C  
ATOM   2486  HA  PRO   162      27.852  39.234  36.742  1.00  0.00           H  
ATOM   2487  C   PRO   162      29.306  40.713  36.446  1.00  0.00           C  
ATOM   2488  O   PRO   162      29.587  41.914  36.532  1.00  0.00           O  
ATOM   2489  N   HD1   163      29.993  39.772  35.769  1.00  0.00           N  
ATOM   2490  H   HD1   163      29.664  38.829  35.620  1.00  0.00           H  
ATOM   2491  CA  HD1   163      31.322  40.135  35.234  1.00  0.00           C  
ATOM   2492  HA  HD1   163      31.323  41.196  34.982  1.00  0.00           H  
ATOM   2493  CB  HD1   163      32.457  39.758  36.295  1.00  0.00           C  
ATOM   2494  HB2 HD1   163      33.447  39.983  35.896  1.00  0.00           H  
ATOM   2495  HB3 HD1   163      32.273  40.277  37.235  1.00  0.00           H  
ATOM   2496  CG  HD1   163      32.492  38.272  36.575  1.00  0.00           C  
ATOM   2497  ND1 HD1   163      31.554  37.443  37.120  1.00  0.00           N  
ATOM   2498  HD1 HD1   163      30.614  37.689  37.398  1.00  0.00           H  
ATOM   2499  CE1 HD1   163      31.989  36.165  36.990  1.00  0.00           C  
ATOM   2500  HE1 HD1   163      31.466  35.300  37.371  1.00  0.00           H  
ATOM   2501  NE2 HD1   163      33.146  36.095  36.272  1.00  0.00           N  
ATOM   2502  CD2 HD1   163      33.455  37.424  35.995  1.00  0.00           C  
ATOM   2503  HD2 HD1   163      34.405  37.686  35.551  1.00  0.00           H  
ATOM   2504  C   HD1   163      31.624  39.336  33.939  1.00  0.00           C  
ATOM   2505  O   HD1   163      31.081  38.238  33.709  1.00  0.00           O  
ATOM   2506  N   LYS   164      32.334  39.959  33.000  1.00  0.00           N  
ATOM   2507  H   LYS   164      32.555  40.944  33.031  1.00  0.00           H  
ATOM   2508  CA  LYS   164      33.195  39.193  32.085  1.00  0.00           C  
ATOM   2509  HA  LYS   164      32.689  38.241  31.921  1.00  0.00           H  
ATOM   2510  CB  LYS   164      33.416  39.928  30.746  1.00  0.00           C  
ATOM   2511  HB2 LYS   164      34.021  40.819  30.915  1.00  0.00           H  
ATOM   2512  HB3 LYS   164      33.969  39.201  30.151  1.00  0.00           H  
ATOM   2513  CG  LYS   164      32.157  40.298  30.083  1.00  0.00           C  
ATOM   2514  HG2 LYS   164      31.593  39.369  29.999  1.00  0.00           H  
ATOM   2515  HG3 LYS   164      31.671  41.023  30.736  1.00  0.00           H  
ATOM   2516  CD  LYS   164      32.350  40.895  28.680  1.00  0.00           C  
ATOM   2517  HD2 LYS   164      32.746  41.899  28.833  1.00  0.00           H  
ATOM   2518  HD3 LYS   164      33.092  40.220  28.255  1.00  0.00           H  
ATOM   2519  CE  LYS   164      31.054  40.917  27.843  1.00  0.00           C  
ATOM   2520  HE2 LYS   164      30.390  40.061  27.965  1.00  0.00           H  
ATOM   2521  HE3 LYS   164      30.456  41.700  28.308  1.00  0.00           H  
ATOM   2522  NZ  LYS   164      31.392  41.291  26.438  1.00  0.00           N  
ATOM   2523  HZ1 LYS   164      30.721  40.961  25.758  1.00  0.00           H  
ATOM   2524  HZ2 LYS   164      31.488  42.288  26.306  1.00  0.00           H  
ATOM   2525  HZ3 LYS   164      32.207  40.814  26.080  1.00  0.00           H  
ATOM   2526  C   LYS   164      34.467  38.957  32.812  1.00  0.00           C  
ATOM   2527  O   LYS   164      35.021  39.991  33.385  1.00  0.00           O  
ATOM   2528  N   AP1   165      35.011  37.705  32.799  1.00  0.00           N  
ATOM   2529  H   AP1   165      34.424  36.904  32.619  1.00  0.00           H  
ATOM   2530  CA  AP1   165      36.389  37.433  33.282  1.00  0.00           C  
ATOM   2531  HA  AP1   165      36.400  37.697  34.340  1.00  0.00           H  
ATOM   2532  CB  AP1   165      36.817  35.952  33.143  1.00  0.00           C  
ATOM   2533  HB2 AP1   165      36.741  35.736  32.077  1.00  0.00           H  
ATOM   2534  HB3 AP1   165      37.870  35.782  33.371  1.00  0.00           H  
ATOM   2535  CG  AP1   165      35.917  34.993  33.842  1.00  0.00           C  
ATOM   2536  OD1 AP1   165      34.885  35.360  34.366  1.00  0.00           O  
ATOM   2537  OD2 AP1   165      36.163  33.745  33.765  1.00  0.00           O  
ATOM   2538  C   AP1   165      37.447  38.425  32.721  1.00  0.00           C  
ATOM   2539  O   AP1   165      37.156  38.976  31.617  1.00  0.00           O  
ATOM   2540  N   THR   166      38.624  38.660  33.368  1.00  0.00           N  
ATOM   2541  H   THR   166      38.833  38.112  34.190  1.00  0.00           H  
ATOM   2542  CA  THR   166      39.523  39.749  32.879  1.00  0.00           C  
ATOM   2543  HA  THR   166      39.010  40.551  32.347  1.00  0.00           H  
ATOM   2544  CB  THR   166      40.099  40.374  34.151  1.00  0.00           C  
ATOM   2545  HB  THR   166      40.967  40.894  33.743  1.00  0.00           H  
ATOM   2546  CG2 THR   166      39.136  41.395  34.861  1.00  0.00           C  
ATOM   2547 HG21 THR   166      38.319  41.704  34.210  1.00  0.00           H  
ATOM   2548 HG22 THR   166      38.926  40.854  35.784  1.00  0.00           H  
ATOM   2549 HG23 THR   166      39.663  42.310  35.133  1.00  0.00           H  
ATOM   2550  OG1 THR   166      40.573  39.356  35.053  1.00  0.00           O  
ATOM   2551  HG1 THR   166      41.182  39.731  35.694  1.00  0.00           H  
ATOM   2552  C   THR   166      40.699  39.172  32.092  1.00  0.00           C  
ATOM   2553  O   THR   166      41.213  39.905  31.230  1.00  0.00           O  
ATOM   2554  N   GLY   167      40.864  37.837  32.187  1.00  0.00           N  
ATOM   2555  H   GLY   167      40.362  37.362  32.924  1.00  0.00           H  
ATOM   2556  CA  GLY   167      41.874  37.079  31.518  1.00  0.00           C  
ATOM   2557  HA2 GLY   167      42.824  37.569  31.732  1.00  0.00           H  
ATOM   2558  HA3 GLY   167      42.025  36.106  31.986  1.00  0.00           H  
ATOM   2559  C   GLY   167      41.719  36.813  30.055  1.00  0.00           C  
ATOM   2560  O   GLY   167      40.832  37.229  29.350  1.00  0.00           O  
ATOM   2561  N   PHE   168      42.620  35.938  29.545  1.00  0.00           N  
ATOM   2562  H   PHE   168      43.166  35.457  30.244  1.00  0.00           H  
ATOM   2563  CA  PHE   168      42.540  35.417  28.123  1.00  0.00           C  
ATOM   2564  HA  PHE   168      42.174  36.193  27.450  1.00  0.00           H  
ATOM   2565  CB  PHE   168      43.874  34.952  27.642  1.00  0.00           C  
ATOM   2566  HB2 PHE   168      44.284  34.114  28.206  1.00  0.00           H  
ATOM   2567  HB3 PHE   168      43.886  34.612  26.606  1.00  0.00           H  
ATOM   2568  CG  PHE   168      44.911  35.980  27.522  1.00  0.00           C  
ATOM   2569  CD1 PHE   168      44.882  37.071  26.583  1.00  0.00           C  
ATOM   2570  HD1 PHE   168      44.078  37.140  25.866  1.00  0.00           H  
ATOM   2571  CE1 PHE   168      45.791  38.118  26.634  1.00  0.00           C  
ATOM   2572  HE1 PHE   168      45.592  38.971  26.003  1.00  0.00           H  
ATOM   2573  CZ  PHE   168      46.822  38.094  27.617  1.00  0.00           C  
ATOM   2574  HZ  PHE   168      47.375  39.017  27.703  1.00  0.00           H  
ATOM   2575  CE2 PHE   168      46.940  36.992  28.524  1.00  0.00           C  
ATOM   2576  HE2 PHE   168      47.622  37.020  29.361  1.00  0.00           H  
ATOM   2577  CD2 PHE   168      45.927  35.982  28.504  1.00  0.00           C  
ATOM   2578  HD2 PHE   168      45.830  35.232  29.275  1.00  0.00           H  
ATOM   2579  C   PHE   168      41.604  34.141  28.022  1.00  0.00           C  
ATOM   2580  O   PHE   168      40.637  33.994  27.207  1.00  0.00           O  
ATOM   2581  N   VAL   169      41.861  33.181  28.954  1.00  0.00           N  
ATOM   2582  H   VAL   169      42.702  33.342  29.490  1.00  0.00           H  
ATOM   2583  CA  VAL   169      41.145  31.941  29.175  1.00  0.00           C  
ATOM   2584  HA  VAL   169      40.137  32.220  28.869  1.00  0.00           H  
ATOM   2585  CB  VAL   169      41.703  30.748  28.325  1.00  0.00           C  
ATOM   2586  HB  VAL   169      41.732  31.175  27.322  1.00  0.00           H  
ATOM   2587  CG1 VAL   169      43.052  30.300  28.814  1.00  0.00           C  
ATOM   2588 HG11 VAL   169      43.294  29.302  28.449  1.00  0.00           H  
ATOM   2589 HG12 VAL   169      43.810  31.047  28.580  1.00  0.00           H  
ATOM   2590 HG13 VAL   169      43.052  30.177  29.897  1.00  0.00           H  
ATOM   2591  CG2 VAL   169      40.787  29.493  28.248  1.00  0.00           C  
ATOM   2592 HG21 VAL   169      40.607  29.137  29.263  1.00  0.00           H  
ATOM   2593 HG22 VAL   169      39.879  29.745  27.701  1.00  0.00           H  
ATOM   2594 HG23 VAL   169      41.309  28.691  27.727  1.00  0.00           H  
ATOM   2595  C   VAL   169      41.001  31.505  30.670  1.00  0.00           C  
ATOM   2596  O   VAL   169      41.953  31.576  31.475  1.00  0.00           O  
ATOM   2597  N   THR   170      39.834  30.983  31.046  1.00  0.00           N  
ATOM   2598  H   THR   170      39.112  30.872  30.348  1.00  0.00           H  
ATOM   2599  CA  THR   170      39.420  30.438  32.298  1.00  0.00           C  
ATOM   2600  HA  THR   170      40.253  30.372  32.997  1.00  0.00           H  
ATOM   2601  CB  THR   170      38.303  31.282  32.886  1.00  0.00           C  
ATOM   2602  HB  THR   170      37.337  31.197  32.389  1.00  0.00           H  
ATOM   2603  CG2 THR   170      37.843  30.806  34.245  1.00  0.00           C  
ATOM   2604 HG21 THR   170      37.165  31.552  34.660  1.00  0.00           H  
ATOM   2605 HG22 THR   170      37.316  29.853  34.209  1.00  0.00           H  
ATOM   2606 HG23 THR   170      38.608  30.680  35.011  1.00  0.00           H  
ATOM   2607  OG1 THR   170      38.565  32.659  32.843  1.00  0.00           O  
ATOM   2608  HG1 THR   170      37.873  33.162  33.279  1.00  0.00           H  
ATOM   2609  C   THR   170      38.830  29.018  32.108  1.00  0.00           C  
ATOM   2610  O   THR   170      37.956  28.726  31.243  1.00  0.00           O  
ATOM   2611  N   VAL   171      39.249  28.158  33.029  1.00  0.00           N  
ATOM   2612  H   VAL   171      39.767  28.485  33.831  1.00  0.00           H  
ATOM   2613  CA  VAL   171      38.821  26.709  33.107  1.00  0.00           C  
ATOM   2614  HA  VAL   171      38.109  26.460  32.320  1.00  0.00           H  
ATOM   2615  CB  VAL   171      39.874  25.710  32.750  1.00  0.00           C  
ATOM   2616  HB  VAL   171      40.719  25.936  33.400  1.00  0.00           H  
ATOM   2617  CG1 VAL   171      39.396  24.236  32.910  1.00  0.00           C  
ATOM   2618 HG11 VAL   171      39.130  24.029  33.947  1.00  0.00           H  
ATOM   2619 HG12 VAL   171      38.527  24.169  32.255  1.00  0.00           H  
ATOM   2620 HG13 VAL   171      40.154  23.493  32.662  1.00  0.00           H  
ATOM   2621  CG2 VAL   171      40.300  25.782  31.315  1.00  0.00           C  
ATOM   2622 HG21 VAL   171      39.529  25.488  30.604  1.00  0.00           H  
ATOM   2623 HG22 VAL   171      40.730  26.757  31.086  1.00  0.00           H  
ATOM   2624 HG23 VAL   171      41.248  25.248  31.244  1.00  0.00           H  
ATOM   2625  C   VAL   171      38.184  26.483  34.472  1.00  0.00           C  
ATOM   2626  O   VAL   171      38.727  26.978  35.467  1.00  0.00           O  
ATOM   2627  N   LEU   172      37.006  25.874  34.543  1.00  0.00           N  
ATOM   2628  H   LEU   172      36.578  25.428  33.744  1.00  0.00           H  
ATOM   2629  CA  LEU   172      36.023  26.031  35.650  1.00  0.00           C  
ATOM   2630  HA  LEU   172      36.567  26.323  36.549  1.00  0.00           H  
ATOM   2631  CB  LEU   172      35.051  27.249  35.376  1.00  0.00           C  
ATOM   2632  HB2 LEU   172      35.562  28.192  35.181  1.00  0.00           H  
ATOM   2633  HB3 LEU   172      34.665  26.986  34.391  1.00  0.00           H  
ATOM   2634  CG  LEU   172      33.786  27.469  36.306  1.00  0.00           C  
ATOM   2635  HG  LEU   172      33.291  26.519  36.507  1.00  0.00           H  
ATOM   2636  CD1 LEU   172      34.109  27.978  37.687  1.00  0.00           C  
ATOM   2637 HD11 LEU   172      34.903  27.361  38.107  1.00  0.00           H  
ATOM   2638 HD12 LEU   172      34.482  29.002  37.662  1.00  0.00           H  
ATOM   2639 HD13 LEU   172      33.249  27.842  38.343  1.00  0.00           H  
ATOM   2640  CD2 LEU   172      32.895  28.472  35.653  1.00  0.00           C  
ATOM   2641 HD21 LEU   172      33.460  29.399  35.553  1.00  0.00           H  
ATOM   2642 HD22 LEU   172      32.750  28.198  34.609  1.00  0.00           H  
ATOM   2643 HD23 LEU   172      31.909  28.566  36.107  1.00  0.00           H  
ATOM   2644  C   LEU   172      35.354  24.679  36.011  1.00  0.00           C  
ATOM   2645  O   LEU   172      35.080  23.779  35.204  1.00  0.00           O  
ATOM   2646  N   TYR   173      35.303  24.476  37.346  1.00  0.00           N  
ATOM   2647  H   TYR   173      35.899  25.087  37.886  1.00  0.00           H  
ATOM   2648  CA  TYR   173      34.575  23.346  38.085  1.00  0.00           C  
ATOM   2649  HA  TYR   173      33.937  22.826  37.371  1.00  0.00           H  
ATOM   2650  CB  TYR   173      35.481  22.354  38.773  1.00  0.00           C  
ATOM   2651  HB2 TYR   173      36.166  21.947  38.029  1.00  0.00           H  
ATOM   2652  HB3 TYR   173      36.047  22.803  39.589  1.00  0.00           H  
ATOM   2653  CG  TYR   173      34.724  21.126  39.308  1.00  0.00           C  
ATOM   2654  CD1 TYR   173      34.373  20.080  38.379  1.00  0.00           C  
ATOM   2655  HD1 TYR   173      34.698  20.116  37.350  1.00  0.00           H  
ATOM   2656  CE1 TYR   173      33.459  19.114  38.766  1.00  0.00           C  
ATOM   2657  HE1 TYR   173      33.011  18.385  38.106  1.00  0.00           H  
ATOM   2658  CZ  TYR   173      32.873  19.048  40.046  1.00  0.00           C  
ATOM   2659  OH  TYR   173      32.009  18.060  40.361  1.00  0.00           O  
ATOM   2660  HH  TYR   173      31.683  18.190  41.255  1.00  0.00           H  
ATOM   2661  CE2 TYR   173      33.118  20.095  40.891  1.00  0.00           C  
ATOM   2662  HE2 TYR   173      32.682  20.090  41.879  1.00  0.00           H  
ATOM   2663  CD2 TYR   173      34.089  21.083  40.581  1.00  0.00           C  
ATOM   2664  HD2 TYR   173      34.164  21.890  41.295  1.00  0.00           H  
ATOM   2665  C   TYR   173      33.518  23.913  39.014  1.00  0.00           C  
ATOM   2666  O   TYR   173      33.720  24.890  39.691  1.00  0.00           O  
ATOM   2667  N   ILE   174      32.406  23.244  39.116  1.00  0.00           N  
ATOM   2668  H   ILE   174      32.310  22.479  38.464  1.00  0.00           H  
ATOM   2669  CA  ILE   174      31.226  23.509  39.984  1.00  0.00           C  
ATOM   2670  HA  ILE   174      31.547  23.923  40.940  1.00  0.00           H  
ATOM   2671  CB  ILE   174      30.247  24.467  39.249  1.00  0.00           C  
ATOM   2672  HB  ILE   174      29.586  23.794  38.702  1.00  0.00           H  
ATOM   2673  CG2 ILE   174      29.416  25.191  40.333  1.00  0.00           C  
ATOM   2674 HG21 ILE   174      28.461  25.500  39.908  1.00  0.00           H  
ATOM   2675 HG22 ILE   174      29.144  24.512  41.141  1.00  0.00           H  
ATOM   2676 HG23 ILE   174      30.038  25.905  40.872  1.00  0.00           H  
ATOM   2677  CG1 ILE   174      30.906  25.513  38.270  1.00  0.00           C  
ATOM   2678 HG12 ILE   174      31.545  26.225  38.793  1.00  0.00           H  
ATOM   2679 HG13 ILE   174      31.409  24.913  37.512  1.00  0.00           H  
ATOM   2680  CD1 ILE   174      29.965  26.406  37.528  1.00  0.00           C  
ATOM   2681 HD11 ILE   174      30.502  26.908  36.724  1.00  0.00           H  
ATOM   2682 HD12 ILE   174      29.183  25.750  37.147  1.00  0.00           H  
ATOM   2683 HD13 ILE   174      29.655  27.147  38.266  1.00  0.00           H  
ATOM   2684  C   ILE   174      30.474  22.233  40.435  1.00  0.00           C  
ATOM   2685  O   ILE   174      30.134  21.460  39.595  1.00  0.00           O  
ATOM   2686  N   GLU   175      30.261  22.098  41.743  1.00  0.00           N  
ATOM   2687  H   GLU   175      30.469  22.831  42.405  1.00  0.00           H  
ATOM   2688  CA  GLU   175      29.502  20.876  42.158  1.00  0.00           C  
ATOM   2689  HA  GLU   175      29.821  20.072  41.494  1.00  0.00           H  
ATOM   2690  CB  GLU   175      29.927  20.454  43.580  1.00  0.00           C  
ATOM   2691  HB2 GLU   175      31.016  20.490  43.606  1.00  0.00           H  
ATOM   2692  HB3 GLU   175      29.647  21.267  44.249  1.00  0.00           H  
ATOM   2693  CG  GLU   175      29.381  19.219  44.194  1.00  0.00           C  
ATOM   2694  HG2 GLU   175      29.434  19.267  45.281  1.00  0.00           H  
ATOM   2695  HG3 GLU   175      28.332  19.109  43.918  1.00  0.00           H  
ATOM   2696  CD  GLU   175      30.004  17.858  43.681  1.00  0.00           C  
ATOM   2697  OE1 GLU   175      30.526  17.801  42.534  1.00  0.00           O  
ATOM   2698  OE2 GLU   175      30.287  16.984  44.477  1.00  0.00           O  
ATOM   2699  C   GLU   175      27.984  20.993  41.976  1.00  0.00           C  
ATOM   2700  O   GLU   175      27.381  20.010  41.683  1.00  0.00           O  
ATOM   2701  N   GLN   176      27.319  22.115  42.278  1.00  0.00           N  
ATOM   2702  H   GLN   176      27.957  22.816  42.628  1.00  0.00           H  
ATOM   2703  CA  GLN   176      25.915  22.384  42.239  1.00  0.00           C  
ATOM   2704  HA  GLN   176      25.355  21.468  42.048  1.00  0.00           H  
ATOM   2705  CB  GLN   176      25.579  22.899  43.641  1.00  0.00           C  
ATOM   2706  HB2 GLN   176      25.917  23.935  43.661  1.00  0.00           H  
ATOM   2707  HB3 GLN   176      24.500  22.988  43.764  1.00  0.00           H  
ATOM   2708  CG  GLN   176      26.033  21.955  44.776  1.00  0.00           C  
ATOM   2709  HG2 GLN   176      25.371  21.996  45.641  1.00  0.00           H  
ATOM   2710  HG3 GLN   176      25.953  20.948  44.366  1.00  0.00           H  
ATOM   2711  CD  GLN   176      27.384  22.381  45.323  1.00  0.00           C  
ATOM   2712  OE1 GLN   176      28.117  23.259  44.833  1.00  0.00           O  
ATOM   2713  NE2 GLN   176      27.821  21.947  46.505  1.00  0.00           N  
ATOM   2714 HE21 GLN   176      28.683  22.191  46.972  1.00  0.00           H  
ATOM   2715 HE22 GLN   176      27.360  21.136  46.891  1.00  0.00           H  
ATOM   2716  C   GLN   176      25.418  23.459  41.264  1.00  0.00           C  
ATOM   2717  O   GLN   176      26.164  24.171  40.680  1.00  0.00           O  
ATOM   2718  N   ASP   177      24.103  23.582  40.998  1.00  0.00           N  
ATOM   2719  H   ASP   177      23.530  23.099  41.675  1.00  0.00           H  
ATOM   2720  CA  ASP   177      23.566  24.689  40.185  1.00  0.00           C  
ATOM   2721  HA  ASP   177      24.011  24.549  39.200  1.00  0.00           H  
ATOM   2722  CB  ASP   177      22.064  24.332  39.950  1.00  0.00           C  
ATOM   2723  HB2 ASP   177      21.705  24.936  39.117  1.00  0.00           H  
ATOM   2724  HB3 ASP   177      22.024  23.336  39.510  1.00  0.00           H  
ATOM   2725  CG  ASP   177      21.162  24.497  41.170  1.00  0.00           C  
ATOM   2726  OD1 ASP   177      21.386  23.747  42.129  1.00  0.00           O  
ATOM   2727  OD2 ASP   177      20.278  25.422  41.271  1.00  0.00           O  
ATOM   2728  C   ASP   177      23.634  26.188  40.658  1.00  0.00           C  
ATOM   2729  O   ASP   177      23.832  26.573  41.802  1.00  0.00           O  
ATOM   2730  N   GLY   178      23.542  27.185  39.790  1.00  0.00           N  
ATOM   2731  H   GLY   178      23.343  26.841  38.861  1.00  0.00           H  
ATOM   2732  CA  GLY   178      23.429  28.622  40.019  1.00  0.00           C  
ATOM   2733  HA2 GLY   178      22.403  28.898  40.259  1.00  0.00           H  
ATOM   2734  HA3 GLY   178      23.957  28.818  40.953  1.00  0.00           H  
ATOM   2735  C   GLY   178      23.987  29.485  38.928  1.00  0.00           C  
ATOM   2736  O   GLY   178      23.713  30.713  38.997  1.00  0.00           O  
ATOM   2737  N   LEU   179      24.827  28.951  38.044  1.00  0.00           N  
ATOM   2738  H   LEU   179      24.920  27.946  38.074  1.00  0.00           H  
ATOM   2739  CA  LEU   179      25.435  29.757  37.008  1.00  0.00           C  
ATOM   2740  HA  LEU   179      25.821  30.656  37.490  1.00  0.00           H  
ATOM   2741  CB  LEU   179      26.641  28.921  36.373  1.00  0.00           C  
ATOM   2742  HB2 LEU   179      27.375  28.784  37.167  1.00  0.00           H  
ATOM   2743  HB3 LEU   179      26.166  27.958  36.185  1.00  0.00           H  
ATOM   2744  CG  LEU   179      27.348  29.687  35.239  1.00  0.00           C  
ATOM   2745  HG  LEU   179      26.547  29.979  34.559  1.00  0.00           H  
ATOM   2746  CD1 LEU   179      28.100  30.941  35.662  1.00  0.00           C  
ATOM   2747 HD11 LEU   179      28.479  31.390  34.744  1.00  0.00           H  
ATOM   2748 HD12 LEU   179      27.520  31.580  36.329  1.00  0.00           H  
ATOM   2749 HD13 LEU   179      28.895  30.546  36.294  1.00  0.00           H  
ATOM   2750  CD2 LEU   179      28.363  28.807  34.449  1.00  0.00           C  
ATOM   2751 HD21 LEU   179      28.883  29.254  33.602  1.00  0.00           H  
ATOM   2752 HD22 LEU   179      29.202  28.440  35.039  1.00  0.00           H  
ATOM   2753 HD23 LEU   179      27.825  27.937  34.071  1.00  0.00           H  
ATOM   2754  C   LEU   179      24.408  30.349  35.994  1.00  0.00           C  
ATOM   2755  O   LEU   179      23.682  29.620  35.374  1.00  0.00           O  
ATOM   2756  N   GLU   180      24.405  31.638  35.795  1.00  0.00           N  
ATOM   2757  H   GLU   180      24.909  32.202  36.464  1.00  0.00           H  
ATOM   2758  CA  GLU   180      23.708  32.325  34.686  1.00  0.00           C  
ATOM   2759  HA  GLU   180      23.567  31.609  33.877  1.00  0.00           H  
ATOM   2760  CB  GLU   180      22.311  32.695  35.090  1.00  0.00           C  
ATOM   2761  HB2 GLU   180      21.880  33.119  34.183  1.00  0.00           H  
ATOM   2762  HB3 GLU   180      21.632  31.851  35.206  1.00  0.00           H  
ATOM   2763  CG  GLU   180      22.156  33.634  36.282  1.00  0.00           C  
ATOM   2764  HG2 GLU   180      22.513  33.156  37.195  1.00  0.00           H  
ATOM   2765  HG3 GLU   180      22.796  34.477  36.019  1.00  0.00           H  
ATOM   2766  CD  GLU   180      20.780  34.197  36.561  1.00  0.00           C  
ATOM   2767  OE1 GLU   180      20.697  35.385  36.951  1.00  0.00           O  
ATOM   2768  OE2 GLU   180      19.765  33.477  36.553  1.00  0.00           O  
ATOM   2769  C   GLU   180      24.429  33.399  33.967  1.00  0.00           C  
ATOM   2770  O   GLU   180      25.487  33.838  34.419  1.00  0.00           O  
ATOM   2771  N   SER   181      23.904  33.843  32.816  1.00  0.00           N  
ATOM   2772  H   SER   181      23.178  33.249  32.442  1.00  0.00           H  
ATOM   2773  CA  SER   181      24.517  34.748  31.838  1.00  0.00           C  
ATOM   2774  HA  SER   181      25.042  35.529  32.388  1.00  0.00           H  
ATOM   2775  CB  SER   181      25.533  34.013  30.885  1.00  0.00           C  
ATOM   2776  HB2 SER   181      26.034  34.770  30.282  1.00  0.00           H  
ATOM   2777  HB3 SER   181      26.297  33.542  31.504  1.00  0.00           H  
ATOM   2778  OG  SER   181      24.922  33.015  30.012  1.00  0.00           O  
ATOM   2779  HG  SER   181      24.543  32.243  30.437  1.00  0.00           H  
ATOM   2780  C   SER   181      23.571  35.466  30.903  1.00  0.00           C  
ATOM   2781  O   SER   181      22.542  34.975  30.493  1.00  0.00           O  
ATOM   2782  N   SER   182      23.900  36.694  30.581  1.00  0.00           N  
ATOM   2783  H   SER   182      24.785  37.074  30.887  1.00  0.00           H  
ATOM   2784  CA  SER   182      22.994  37.585  29.843  1.00  0.00           C  
ATOM   2785  HA  SER   182      22.061  37.570  30.406  1.00  0.00           H  
ATOM   2786  CB  SER   182      23.503  39.004  29.958  1.00  0.00           C  
ATOM   2787  HB2 SER   182      23.333  39.242  31.008  1.00  0.00           H  
ATOM   2788  HB3 SER   182      24.556  39.005  29.678  1.00  0.00           H  
ATOM   2789  OG  SER   182      22.830  39.905  29.108  1.00  0.00           O  
ATOM   2790  HG  SER   182      22.908  40.749  29.559  1.00  0.00           H  
ATOM   2791  C   SER   182      22.999  37.255  28.376  1.00  0.00           C  
ATOM   2792  O   SER   182      24.034  37.306  27.637  1.00  0.00           O  
ATOM   2793  N   VAL   183      21.770  37.123  27.821  1.00  0.00           N  
ATOM   2794  H   VAL   183      20.979  37.026  28.440  1.00  0.00           H  
ATOM   2795  CA  VAL   183      21.544  37.059  26.402  1.00  0.00           C  
ATOM   2796  HA  VAL   183      22.400  37.417  25.831  1.00  0.00           H  
ATOM   2797  CB  VAL   183      21.337  35.582  25.937  1.00  0.00           C  
ATOM   2798  HB  VAL   183      20.457  35.197  26.453  1.00  0.00           H  
ATOM   2799  CG1 VAL   183      21.167  35.459  24.367  1.00  0.00           C  
ATOM   2800 HG11 VAL   183      21.793  36.202  23.872  1.00  0.00           H  
ATOM   2801 HG12 VAL   183      21.489  34.475  24.028  1.00  0.00           H  
ATOM   2802 HG13 VAL   183      20.125  35.495  24.051  1.00  0.00           H  
ATOM   2803  CG2 VAL   183      22.571  34.720  26.422  1.00  0.00           C  
ATOM   2804 HG21 VAL   183      23.476  35.241  26.109  1.00  0.00           H  
ATOM   2805 HG22 VAL   183      22.593  34.629  27.508  1.00  0.00           H  
ATOM   2806 HG23 VAL   183      22.509  33.719  25.994  1.00  0.00           H  
ATOM   2807  C   VAL   183      20.334  38.069  26.143  1.00  0.00           C  
ATOM   2808  O   VAL   183      19.322  37.863  26.830  1.00  0.00           O  
ATOM   2809  N   GLY   184      20.505  39.061  25.266  1.00  0.00           N  
ATOM   2810  H   GLY   184      21.236  38.892  24.589  1.00  0.00           H  
ATOM   2811  CA  GLY   184      19.431  40.016  25.119  1.00  0.00           C  
ATOM   2812  HA2 GLY   184      19.634  40.824  24.416  1.00  0.00           H  
ATOM   2813  HA3 GLY   184      18.569  39.476  24.729  1.00  0.00           H  
ATOM   2814  C   GLY   184      19.046  40.828  26.390  1.00  0.00           C  
ATOM   2815  O   GLY   184      18.035  41.488  26.452  1.00  0.00           O  
ATOM   2816  N   GLY   185      19.943  40.889  27.392  1.00  0.00           N  
ATOM   2817  H   GLY   185      20.712  40.268  27.184  1.00  0.00           H  
ATOM   2818  CA  GLY   185      19.701  41.353  28.744  1.00  0.00           C  
ATOM   2819  HA2 GLY   185      20.627  41.539  29.289  1.00  0.00           H  
ATOM   2820  HA3 GLY   185      19.264  42.339  28.583  1.00  0.00           H  
ATOM   2821  C   GLY   185      18.766  40.532  29.578  1.00  0.00           C  
ATOM   2822  O   GLY   185      18.226  40.968  30.569  1.00  0.00           O  
ATOM   2823  N   GLU   186      18.482  39.292  29.246  1.00  0.00           N  
ATOM   2824  H   GLU   186      18.825  39.070  28.322  1.00  0.00           H  
ATOM   2825  CA  GLU   186      17.720  38.319  30.028  1.00  0.00           C  
ATOM   2826  HA  GLU   186      17.234  38.651  30.945  1.00  0.00           H  
ATOM   2827  CB  GLU   186      16.560  37.783  29.163  1.00  0.00           C  
ATOM   2828  HB2 GLU   186      15.805  38.559  29.033  1.00  0.00           H  
ATOM   2829  HB3 GLU   186      16.936  37.738  28.141  1.00  0.00           H  
ATOM   2830  CG  GLU   186      15.943  36.425  29.509  1.00  0.00           C  
ATOM   2831  HG2 GLU   186      15.409  36.003  28.657  1.00  0.00           H  
ATOM   2832  HG3 GLU   186      16.758  35.836  29.928  1.00  0.00           H  
ATOM   2833  CD  GLU   186      14.858  36.576  30.599  1.00  0.00           C  
ATOM   2834  OE1 GLU   186      13.724  36.710  30.160  1.00  0.00           O  
ATOM   2835  OE2 GLU   186      15.107  36.430  31.853  1.00  0.00           O  
ATOM   2836  C   GLU   186      18.744  37.231  30.372  1.00  0.00           C  
ATOM   2837  O   GLU   186      19.360  36.673  29.438  1.00  0.00           O  
ATOM   2838  N   TRP   187      18.901  36.855  31.656  1.00  0.00           N  
ATOM   2839  H   TRP   187      18.359  37.332  32.362  1.00  0.00           H  
ATOM   2840  CA  TRP   187      19.893  35.913  32.127  1.00  0.00           C  
ATOM   2841  HA  TRP   187      20.814  36.067  31.565  1.00  0.00           H  
ATOM   2842  CB  TRP   187      20.102  36.231  33.610  1.00  0.00           C  
ATOM   2843  HB2 TRP   187      19.159  36.454  34.110  1.00  0.00           H  
ATOM   2844  HB3 TRP   187      20.653  35.426  34.095  1.00  0.00           H  
ATOM   2845  CG  TRP   187      20.794  37.523  33.833  1.00  0.00           C  
ATOM   2846  CD1 TRP   187      20.141  38.712  34.014  1.00  0.00           C  
ATOM   2847  HD1 TRP   187      19.062  38.706  34.065  1.00  0.00           H  
ATOM   2848  NE1 TRP   187      21.009  39.743  33.944  1.00  0.00           N  
ATOM   2849  HE1 TRP   187      20.724  40.709  33.863  1.00  0.00           H  
ATOM   2850  CE2 TRP   187      22.292  39.292  33.915  1.00  0.00           C  
ATOM   2851  CZ2 TRP   187      23.514  39.996  33.906  1.00  0.00           C  
ATOM   2852  HZ2 TRP   187      23.608  41.058  33.737  1.00  0.00           H  
ATOM   2853  CH2 TRP   187      24.704  39.242  34.076  1.00  0.00           C  
ATOM   2854  HH2 TRP   187      25.669  39.728  34.073  1.00  0.00           H  
ATOM   2855  CZ3 TRP   187      24.656  37.843  34.134  1.00  0.00           C  
ATOM   2856  HZ3 TRP   187      25.582  37.316  34.311  1.00  0.00           H  
ATOM   2857  CE3 TRP   187      23.418  37.182  34.130  1.00  0.00           C  
ATOM   2858  HE3 TRP   187      23.489  36.110  34.243  1.00  0.00           H  
ATOM   2859  CD2 TRP   187      22.209  37.864  34.001  1.00  0.00           C  
ATOM   2860  C   TRP   187      19.450  34.448  31.904  1.00  0.00           C  
ATOM   2861  O   TRP   187      18.479  33.860  32.436  1.00  0.00           O  
ATOM   2862  N   ILE   188      20.251  33.790  31.117  1.00  0.00           N  
ATOM   2863  H   ILE   188      21.098  34.208  30.760  1.00  0.00           H  
ATOM   2864  CA  ILE   188      20.111  32.378  30.788  1.00  0.00           C  
ATOM   2865  HA  ILE   188      19.060  32.124  30.924  1.00  0.00           H  
ATOM   2866  CB  ILE   188      20.345  32.313  29.284  1.00  0.00           C  
ATOM   2867  HB  ILE   188      21.314  32.765  29.073  1.00  0.00           H  
ATOM   2868  CG2 ILE   188      20.595  30.813  28.969  1.00  0.00           C  
ATOM   2869 HG21 ILE   188      21.486  30.395  29.437  1.00  0.00           H  
ATOM   2870 HG22 ILE   188      19.736  30.243  29.324  1.00  0.00           H  
ATOM   2871 HG23 ILE   188      20.681  30.702  27.888  1.00  0.00           H  
ATOM   2872  CG1 ILE   188      19.474  33.069  28.305  1.00  0.00           C  
ATOM   2873 HG12 ILE   188      19.715  34.119  28.473  1.00  0.00           H  
ATOM   2874 HG13 ILE   188      19.634  32.760  27.272  1.00  0.00           H  
ATOM   2875  CD1 ILE   188      18.015  32.892  28.623  1.00  0.00           C  
ATOM   2876 HD11 ILE   188      17.423  33.413  27.871  1.00  0.00           H  
ATOM   2877 HD12 ILE   188      17.643  31.875  28.741  1.00  0.00           H  
ATOM   2878 HD13 ILE   188      17.773  33.293  29.608  1.00  0.00           H  
ATOM   2879  C   ILE   188      20.910  31.502  31.709  1.00  0.00           C  
ATOM   2880  O   ILE   188      22.116  31.752  31.848  1.00  0.00           O  
ATOM   2881  N   PRO   189      20.253  30.542  32.398  1.00  0.00           N  
ATOM   2882  CD  PRO   189      18.863  30.090  32.355  1.00  0.00           C  
ATOM   2883  HD2 PRO   189      18.387  30.083  31.375  1.00  0.00           H  
ATOM   2884  HD3 PRO   189      18.313  30.702  33.071  1.00  0.00           H  
ATOM   2885  CG  PRO   189      18.799  28.652  32.839  1.00  0.00           C  
ATOM   2886  HG2 PRO   189      19.004  27.902  32.075  1.00  0.00           H  
ATOM   2887  HG3 PRO   189      17.767  28.531  33.170  1.00  0.00           H  
ATOM   2888  CB  PRO   189      19.885  28.661  33.893  1.00  0.00           C  
ATOM   2889  HB2 PRO   189      20.275  27.696  34.216  1.00  0.00           H  
ATOM   2890  HB3 PRO   189      19.415  29.158  34.741  1.00  0.00           H  
ATOM   2891  CA  PRO   189      21.001  29.552  33.206  1.00  0.00           C  
ATOM   2892  HA  PRO   189      21.588  30.104  33.941  1.00  0.00           H  
ATOM   2893  C   PRO   189      21.847  28.619  32.430  1.00  0.00           C  
ATOM   2894  O   PRO   189      21.572  28.367  31.288  1.00  0.00           O  
ATOM   2895  N   ILE   190      22.974  28.146  32.999  1.00  0.00           N  
ATOM   2896  H   ILE   190      23.241  28.423  33.933  1.00  0.00           H  
ATOM   2897  CA  ILE   190      24.014  27.293  32.447  1.00  0.00           C  
ATOM   2898  HA  ILE   190      23.584  26.902  31.524  1.00  0.00           H  
ATOM   2899  CB  ILE   190      25.322  28.046  32.209  1.00  0.00           C  
ATOM   2900  HB  ILE   190      25.752  28.459  33.122  1.00  0.00           H  
ATOM   2901  CG2 ILE   190      26.489  27.048  31.783  1.00  0.00           C  
ATOM   2902 HG21 ILE   190      27.458  27.534  31.670  1.00  0.00           H  
ATOM   2903 HG22 ILE   190      26.674  26.217  32.465  1.00  0.00           H  
ATOM   2904 HG23 ILE   190      26.173  26.496  30.898  1.00  0.00           H  
ATOM   2905  CG1 ILE   190      25.206  29.201  31.114  1.00  0.00           C  
ATOM   2906 HG12 ILE   190      25.159  28.724  30.135  1.00  0.00           H  
ATOM   2907 HG13 ILE   190      24.270  29.749  31.221  1.00  0.00           H  
ATOM   2908  CD1 ILE   190      26.420  30.115  31.131  1.00  0.00           C  
ATOM   2909 HD11 ILE   190      27.222  29.539  30.668  1.00  0.00           H  
ATOM   2910 HD12 ILE   190      26.091  30.857  30.404  1.00  0.00           H  
ATOM   2911 HD13 ILE   190      26.471  30.468  32.161  1.00  0.00           H  
ATOM   2912  C   ILE   190      24.223  26.136  33.393  1.00  0.00           C  
ATOM   2913  O   ILE   190      24.275  26.394  34.578  1.00  0.00           O  
ATOM   2914  N   ALA   191      24.351  24.911  32.907  1.00  0.00           N  
ATOM   2915  H   ALA   191      24.131  24.799  31.927  1.00  0.00           H  
ATOM   2916  CA  ALA   191      24.309  23.727  33.652  1.00  0.00           C  
ATOM   2917  HA  ALA   191      23.811  23.968  34.591  1.00  0.00           H  
ATOM   2918  CB  ALA   191      23.622  22.630  32.941  1.00  0.00           C  
ATOM   2919  HB1 ALA   191      24.008  22.411  31.946  1.00  0.00           H  
ATOM   2920  HB2 ALA   191      23.670  21.694  33.498  1.00  0.00           H  
ATOM   2921  HB3 ALA   191      22.584  22.923  32.784  1.00  0.00           H  
ATOM   2922  C   ALA   191      25.670  23.257  34.183  1.00  0.00           C  
ATOM   2923  O   ALA   191      26.643  23.385  33.425  1.00  0.00           O  
ATOM   2924  N   PRO   192      25.847  22.609  35.387  1.00  0.00           N  
ATOM   2925  CD  PRO   192      24.794  22.678  36.410  1.00  0.00           C  
ATOM   2926  HD2 PRO   192      23.955  22.042  36.126  1.00  0.00           H  
ATOM   2927  HD3 PRO   192      24.501  23.698  36.655  1.00  0.00           H  
ATOM   2928  CG  PRO   192      25.371  22.138  37.707  1.00  0.00           C  
ATOM   2929  HG2 PRO   192      25.298  21.051  37.655  1.00  0.00           H  
ATOM   2930  HG3 PRO   192      24.844  22.435  38.614  1.00  0.00           H  
ATOM   2931  CB  PRO   192      26.793  22.466  37.530  1.00  0.00           C  
ATOM   2932  HB2 PRO   192      27.376  21.865  38.228  1.00  0.00           H  
ATOM   2933  HB3 PRO   192      26.972  23.496  37.836  1.00  0.00           H  
ATOM   2934  CA  PRO   192      27.091  22.198  36.003  1.00  0.00           C  
ATOM   2935  HA  PRO   192      27.998  22.732  35.717  1.00  0.00           H  
ATOM   2936  C   PRO   192      27.388  20.656  35.702  1.00  0.00           C  
ATOM   2937  O   PRO   192      27.409  19.824  36.636  1.00  0.00           O  
ATOM   2938  N   LEU   193      27.333  20.306  34.435  1.00  0.00           N  
ATOM   2939  H   LEU   193      27.251  21.090  33.803  1.00  0.00           H  
ATOM   2940  CA  LEU   193      27.200  19.000  33.864  1.00  0.00           C  
ATOM   2941  HA  LEU   193      26.300  18.497  34.219  1.00  0.00           H  
ATOM   2942  CB  LEU   193      27.158  19.192  32.288  1.00  0.00           C  
ATOM   2943  HB2 LEU   193      27.955  19.882  32.011  1.00  0.00           H  
ATOM   2944  HB3 LEU   193      27.439  18.220  31.883  1.00  0.00           H  
ATOM   2945  CG  LEU   193      25.909  19.547  31.518  1.00  0.00           C  
ATOM   2946  HG  LEU   193      25.671  20.545  31.884  1.00  0.00           H  
ATOM   2947  CD1 LEU   193      26.109  19.529  30.002  1.00  0.00           C  
ATOM   2948 HD11 LEU   193      25.296  20.076  29.525  1.00  0.00           H  
ATOM   2949 HD12 LEU   193      27.074  19.950  29.719  1.00  0.00           H  
ATOM   2950 HD13 LEU   193      26.168  18.512  29.614  1.00  0.00           H  
ATOM   2951  CD2 LEU   193      24.707  18.621  31.784  1.00  0.00           C  
ATOM   2952 HD21 LEU   193      24.461  18.716  32.841  1.00  0.00           H  
ATOM   2953 HD22 LEU   193      23.873  19.070  31.245  1.00  0.00           H  
ATOM   2954 HD23 LEU   193      25.022  17.610  31.525  1.00  0.00           H  
ATOM   2955  C   LEU   193      28.427  18.166  34.327  1.00  0.00           C  
ATOM   2956  O   LEU   193      29.598  18.565  34.076  1.00  0.00           O  
ATOM   2957  N   PRO   194      28.172  16.996  34.860  1.00  0.00           N  
ATOM   2958  CD  PRO   194      26.927  16.405  35.295  1.00  0.00           C  
ATOM   2959  HD2 PRO   194      26.277  16.321  34.424  1.00  0.00           H  
ATOM   2960  HD3 PRO   194      26.500  17.094  36.023  1.00  0.00           H  
ATOM   2961  CG  PRO   194      27.176  15.067  35.934  1.00  0.00           C  
ATOM   2962  HG2 PRO   194      26.978  14.363  35.126  1.00  0.00           H  
ATOM   2963  HG3 PRO   194      26.492  14.901  36.767  1.00  0.00           H  
ATOM   2964  CB  PRO   194      28.647  15.231  36.399  1.00  0.00           C  
ATOM   2965  HB2 PRO   194      29.190  14.286  36.366  1.00  0.00           H  
ATOM   2966  HB3 PRO   194      28.619  15.540  37.444  1.00  0.00           H  
ATOM   2967  CA  PRO   194      29.297  16.153  35.358  1.00  0.00           C  
ATOM   2968  HA  PRO   194      29.980  16.656  36.042  1.00  0.00           H  
ATOM   2969  C   PRO   194      30.128  15.576  34.274  1.00  0.00           C  
ATOM   2970  O   PRO   194      29.701  15.261  33.195  1.00  0.00           O  
ATOM   2971  N   GLY   195      31.396  15.304  34.544  1.00  0.00           N  
ATOM   2972  H   GLY   195      31.722  15.655  35.433  1.00  0.00           H  
ATOM   2973  CA  GLY   195      32.395  14.723  33.614  1.00  0.00           C  
ATOM   2974  HA2 GLY   195      33.138  14.289  34.284  1.00  0.00           H  
ATOM   2975  HA3 GLY   195      31.939  14.028  32.909  1.00  0.00           H  
ATOM   2976  C   GLY   195      33.085  15.775  32.717  1.00  0.00           C  
ATOM   2977  O   GLY   195      33.828  15.433  31.840  1.00  0.00           O  
ATOM   2978  N   TYR   196      32.883  17.153  33.013  1.00  0.00           N  
ATOM   2979  H   TYR   196      32.266  17.461  33.752  1.00  0.00           H  
ATOM   2980  CA  TYR   196      33.440  18.251  32.150  1.00  0.00           C  
ATOM   2981  HA  TYR   196      34.304  17.824  31.642  1.00  0.00           H  
ATOM   2982  CB  TYR   196      32.400  18.703  31.074  1.00  0.00           C  
ATOM   2983  HB2 TYR   196      31.672  19.250  31.674  1.00  0.00           H  
ATOM   2984  HB3 TYR   196      32.966  19.347  30.401  1.00  0.00           H  
ATOM   2985  CG  TYR   196      31.587  17.668  30.335  1.00  0.00           C  
ATOM   2986  CD1 TYR   196      30.437  17.065  30.890  1.00  0.00           C  
ATOM   2987  HD1 TYR   196      30.019  17.397  31.830  1.00  0.00           H  
ATOM   2988  CE1 TYR   196      29.651  16.239  30.042  1.00  0.00           C  
ATOM   2989  HE1 TYR   196      28.727  15.839  30.434  1.00  0.00           H  
ATOM   2990  CZ  TYR   196      30.036  15.908  28.711  1.00  0.00           C  
ATOM   2991  OH  TYR   196      29.395  14.983  27.957  1.00  0.00           O  
ATOM   2992  HH  TYR   196      28.799  14.557  28.579  1.00  0.00           H  
ATOM   2993  CE2 TYR   196      31.314  16.381  28.272  1.00  0.00           C  
ATOM   2994  HE2 TYR   196      31.667  16.065  27.301  1.00  0.00           H  
ATOM   2995  CD2 TYR   196      32.065  17.225  29.102  1.00  0.00           C  
ATOM   2996  HD2 TYR   196      32.894  17.697  28.596  1.00  0.00           H  
ATOM   2997  C   TYR   196      33.841  19.431  32.977  1.00  0.00           C  
ATOM   2998  O   TYR   196      33.193  19.791  33.947  1.00  0.00           O  
ATOM   2999  N   PHE   197      34.953  20.029  32.574  1.00  0.00           N  
ATOM   3000  H   PHE   197      35.467  19.668  31.783  1.00  0.00           H  
ATOM   3001  CA  PHE   197      35.155  21.449  32.814  1.00  0.00           C  
ATOM   3002  HA  PHE   197      34.827  21.677  33.828  1.00  0.00           H  
ATOM   3003  CB  PHE   197      36.684  21.776  32.715  1.00  0.00           C  
ATOM   3004  HB2 PHE   197      37.012  21.726  31.676  1.00  0.00           H  
ATOM   3005  HB3 PHE   197      36.785  22.827  32.986  1.00  0.00           H  
ATOM   3006  CG  PHE   197      37.607  20.969  33.591  1.00  0.00           C  
ATOM   3007  CD1 PHE   197      37.526  21.091  35.009  1.00  0.00           C  
ATOM   3008  HD1 PHE   197      36.705  21.713  35.334  1.00  0.00           H  
ATOM   3009  CE1 PHE   197      38.321  20.349  35.873  1.00  0.00           C  
ATOM   3010  HE1 PHE   197      38.108  20.287  36.930  1.00  0.00           H  
ATOM   3011  CZ  PHE   197      39.230  19.476  35.359  1.00  0.00           C  
ATOM   3012  HZ  PHE   197      39.938  18.983  36.008  1.00  0.00           H  
ATOM   3013  CE2 PHE   197      39.377  19.321  33.971  1.00  0.00           C  
ATOM   3014  HE2 PHE   197      40.185  18.699  33.614  1.00  0.00           H  
ATOM   3015  CD2 PHE   197      38.554  20.057  33.139  1.00  0.00           C  
ATOM   3016  HD2 PHE   197      38.609  20.038  32.060  1.00  0.00           H  
ATOM   3017  C   PHE   197      34.258  22.374  31.881  1.00  0.00           C  
ATOM   3018  O   PHE   197      33.873  22.031  30.785  1.00  0.00           O  
ATOM   3019  N   LEU   198      33.731  23.424  32.463  1.00  0.00           N  
ATOM   3020  H   LEU   198      34.005  23.476  33.433  1.00  0.00           H  
ATOM   3021  CA  LEU   198      33.301  24.640  31.824  1.00  0.00           C  
ATOM   3022  HA  LEU   198      32.769  24.353  30.918  1.00  0.00           H  
ATOM   3023  CB  LEU   198      32.480  25.464  32.793  1.00  0.00           C  
ATOM   3024  HB2 LEU   198      32.775  25.268  33.824  1.00  0.00           H  
ATOM   3025  HB3 LEU   198      32.612  26.525  32.582  1.00  0.00           H  
ATOM   3026  CG  LEU   198      30.948  25.047  32.710  1.00  0.00           C  
ATOM   3027  HG  LEU   198      30.889  24.000  32.413  1.00  0.00           H  
ATOM   3028  CD1 LEU   198      30.312  25.379  34.081  1.00  0.00           C  
ATOM   3029 HD11 LEU   198      30.807  24.833  34.883  1.00  0.00           H  
ATOM   3030 HD12 LEU   198      30.429  26.456  34.207  1.00  0.00           H  
ATOM   3031 HD13 LEU   198      29.262  25.086  34.091  1.00  0.00           H  
ATOM   3032  CD2 LEU   198      30.155  25.830  31.670  1.00  0.00           C  
ATOM   3033 HD21 LEU   198      30.224  26.890  31.914  1.00  0.00           H  
ATOM   3034 HD22 LEU   198      30.671  25.622  30.733  1.00  0.00           H  
ATOM   3035 HD23 LEU   198      29.118  25.496  31.636  1.00  0.00           H  
ATOM   3036  C   LEU   198      34.586  25.376  31.447  1.00  0.00           C  
ATOM   3037  O   LEU   198      35.500  25.341  32.334  1.00  0.00           O  
ATOM   3038  N   VAL   199      34.634  25.986  30.259  1.00  0.00           N  
ATOM   3039  H   VAL   199      33.951  25.751  29.553  1.00  0.00           H  
ATOM   3040  CA  VAL   199      35.782  26.752  29.766  1.00  0.00           C  
ATOM   3041  HA  VAL   199      36.466  26.908  30.601  1.00  0.00           H  
ATOM   3042  CB  VAL   199      36.489  25.916  28.706  1.00  0.00           C  
ATOM   3043  HB  VAL   199      35.837  25.996  27.836  1.00  0.00           H  
ATOM   3044  CG1 VAL   199      37.860  26.540  28.369  1.00  0.00           C  
ATOM   3045 HG11 VAL   199      37.822  27.586  28.065  1.00  0.00           H  
ATOM   3046 HG12 VAL   199      38.570  26.571  29.196  1.00  0.00           H  
ATOM   3047 HG13 VAL   199      38.391  25.924  27.642  1.00  0.00           H  
ATOM   3048  CG2 VAL   199      36.633  24.434  28.988  1.00  0.00           C  
ATOM   3049 HG21 VAL   199      35.635  24.045  28.784  1.00  0.00           H  
ATOM   3050 HG22 VAL   199      37.217  24.080  28.139  1.00  0.00           H  
ATOM   3051 HG23 VAL   199      37.166  24.235  29.918  1.00  0.00           H  
ATOM   3052  C   VAL   199      35.278  28.001  29.117  1.00  0.00           C  
ATOM   3053  O   VAL   199      34.291  27.964  28.382  1.00  0.00           O  
ATOM   3054  N   ASN   200      35.841  29.199  29.378  1.00  0.00           N  
ATOM   3055  H   ASN   200      36.522  29.242  30.122  1.00  0.00           H  
ATOM   3056  CA  ASN   200      35.371  30.516  28.825  1.00  0.00           C  
ATOM   3057  HA  ASN   200      35.020  30.415  27.798  1.00  0.00           H  
ATOM   3058  CB  ASN   200      34.376  31.170  29.715  1.00  0.00           C  
ATOM   3059  HB2 ASN   200      34.095  32.094  29.211  1.00  0.00           H  
ATOM   3060  HB3 ASN   200      33.466  30.618  29.948  1.00  0.00           H  
ATOM   3061  CG  ASN   200      34.797  31.727  31.080  1.00  0.00           C  
ATOM   3062  OD1 ASN   200      34.584  31.151  32.187  1.00  0.00           O  
ATOM   3063  ND2 ASN   200      35.487  32.824  31.132  1.00  0.00           N  
ATOM   3064 HD21 ASN   200      35.690  33.109  32.080  1.00  0.00           H  
ATOM   3065 HD22 ASN   200      35.608  33.457  30.355  1.00  0.00           H  
ATOM   3066  C   ASN   200      36.617  31.437  28.618  1.00  0.00           C  
ATOM   3067  O   ASN   200      37.622  31.314  29.232  1.00  0.00           O  
ATOM   3068  N   PHE   201      36.438  32.407  27.780  1.00  0.00           N  
ATOM   3069  H   PHE   201      35.507  32.577  27.428  1.00  0.00           H  
ATOM   3070  CA  PHE   201      37.346  33.424  27.503  1.00  0.00           C  
ATOM   3071  HA  PHE   201      38.371  33.140  27.744  1.00  0.00           H  
ATOM   3072  CB  PHE   201      37.269  33.569  26.009  1.00  0.00           C  
ATOM   3073  HB2 PHE   201      36.238  33.837  25.777  1.00  0.00           H  
ATOM   3074  HB3 PHE   201      37.932  34.382  25.713  1.00  0.00           H  
ATOM   3075  CG  PHE   201      37.742  32.292  25.209  1.00  0.00           C  
ATOM   3076  CD1 PHE   201      39.065  31.909  25.245  1.00  0.00           C  
ATOM   3077  HD1 PHE   201      39.812  32.626  25.550  1.00  0.00           H  
ATOM   3078  CE1 PHE   201      39.454  30.610  24.811  1.00  0.00           C  
ATOM   3079  HE1 PHE   201      40.515  30.407  24.785  1.00  0.00           H  
ATOM   3080  CZ  PHE   201      38.500  29.716  24.158  1.00  0.00           C  
ATOM   3081  HZ  PHE   201      38.728  28.752  23.727  1.00  0.00           H  
ATOM   3082  CE2 PHE   201      37.158  30.189  24.140  1.00  0.00           C  
ATOM   3083  HE2 PHE   201      36.390  29.618  23.639  1.00  0.00           H  
ATOM   3084  CD2 PHE   201      36.754  31.428  24.701  1.00  0.00           C  
ATOM   3085  HD2 PHE   201      35.706  31.680  24.767  1.00  0.00           H  
ATOM   3086  C   PHE   201      37.128  34.637  28.375  1.00  0.00           C  
ATOM   3087  O   PHE   201      36.089  34.741  29.065  1.00  0.00           O  
ATOM   3088  N   GLY   202      38.027  35.595  28.326  1.00  0.00           N  
ATOM   3089  H   GLY   202      38.908  35.396  27.874  1.00  0.00           H  
ATOM   3090  CA  GLY   202      37.880  36.810  29.136  1.00  0.00           C  
ATOM   3091  HA2 GLY   202      36.848  36.934  29.466  1.00  0.00           H  
ATOM   3092  HA3 GLY   202      38.508  36.690  30.019  1.00  0.00           H  
ATOM   3093  C   GLY   202      38.232  38.125  28.346  1.00  0.00           C  
ATOM   3094  O   GLY   202      38.505  38.069  27.160  1.00  0.00           O  
ATOM   3095  N   GLY   203      38.140  39.292  29.050  1.00  0.00           N  
ATOM   3096  H   GLY   203      38.105  39.197  30.055  1.00  0.00           H  
ATOM   3097  CA  GLY   203      38.208  40.674  28.496  1.00  0.00           C  
ATOM   3098  HA2 GLY   203      37.430  40.775  27.739  1.00  0.00           H  
ATOM   3099  HA3 GLY   203      38.089  41.397  29.303  1.00  0.00           H  
ATOM   3100  C   GLY   203      39.523  41.029  27.937  1.00  0.00           C  
ATOM   3101  O   GLY   203      39.541  41.943  27.078  1.00  0.00           O  
ATOM   3102  N   ALA   204      40.664  40.390  28.300  1.00  0.00           N  
ATOM   3103  H   ALA   204      40.639  39.644  28.981  1.00  0.00           H  
ATOM   3104  CA  ALA   204      41.957  40.560  27.654  1.00  0.00           C  
ATOM   3105  HA  ALA   204      42.207  41.621  27.631  1.00  0.00           H  
ATOM   3106  CB  ALA   204      43.003  39.829  28.382  1.00  0.00           C  
ATOM   3107  HB1 ALA   204      43.921  39.819  27.795  1.00  0.00           H  
ATOM   3108  HB2 ALA   204      43.385  40.341  29.265  1.00  0.00           H  
ATOM   3109  HB3 ALA   204      42.737  38.803  28.636  1.00  0.00           H  
ATOM   3110  C   ALA   204      41.936  40.144  26.173  1.00  0.00           C  
ATOM   3111  O   ALA   204      42.474  40.780  25.302  1.00  0.00           O  
ATOM   3112  N   THR   205      41.111  39.067  25.909  1.00  0.00           N  
ATOM   3113  H   THR   205      40.655  38.632  26.699  1.00  0.00           H  
ATOM   3114  CA  THR   205      40.869  38.494  24.569  1.00  0.00           C  
ATOM   3115  HA  THR   205      41.844  38.520  24.082  1.00  0.00           H  
ATOM   3116  CB  THR   205      40.420  37.035  24.547  1.00  0.00           C  
ATOM   3117  HB  THR   205      39.456  36.821  25.008  1.00  0.00           H  
ATOM   3118  CG2 THR   205      40.342  36.469  23.087  1.00  0.00           C  
ATOM   3119 HG21 THR   205      41.123  36.946  22.494  1.00  0.00           H  
ATOM   3120 HG22 THR   205      40.373  35.380  23.061  1.00  0.00           H  
ATOM   3121 HG23 THR   205      39.408  36.785  22.624  1.00  0.00           H  
ATOM   3122  OG1 THR   205      41.299  36.224  25.258  1.00  0.00           O  
ATOM   3123  HG1 THR   205      40.913  35.351  25.156  1.00  0.00           H  
ATOM   3124  C   THR   205      39.789  39.362  23.862  1.00  0.00           C  
ATOM   3125  O   THR   205      39.955  39.611  22.693  1.00  0.00           O  
ATOM   3126  N   GLU   206      38.725  39.928  24.513  1.00  0.00           N  
ATOM   3127  H   GLU   206      38.531  39.499  25.406  1.00  0.00           H  
ATOM   3128  CA  GLU   206      37.889  40.984  23.884  1.00  0.00           C  
ATOM   3129  HA  GLU   206      37.473  40.517  22.991  1.00  0.00           H  
ATOM   3130  CB  GLU   206      36.632  41.367  24.653  1.00  0.00           C  
ATOM   3131  HB2 GLU   206      36.789  41.626  25.699  1.00  0.00           H  
ATOM   3132  HB3 GLU   206      36.312  42.342  24.286  1.00  0.00           H  
ATOM   3133  CG  GLU   206      35.588  40.286  24.504  1.00  0.00           C  
ATOM   3134  HG2 GLU   206      35.453  40.045  23.449  1.00  0.00           H  
ATOM   3135  HG3 GLU   206      35.749  39.380  25.089  1.00  0.00           H  
ATOM   3136  CD  GLU   206      34.203  40.721  24.998  1.00  0.00           C  
ATOM   3137  OE1 GLU   206      34.141  41.786  25.666  1.00  0.00           O  
ATOM   3138  OE2 GLU   206      33.160  40.077  24.633  1.00  0.00           O  
ATOM   3139  C   GLU   206      38.618  42.250  23.395  1.00  0.00           C  
ATOM   3140  O   GLU   206      38.257  42.656  22.300  1.00  0.00           O  
ATOM   3141  N   LEU   207      39.673  42.732  24.088  1.00  0.00           N  
ATOM   3142  H   LEU   207      39.763  42.275  24.984  1.00  0.00           H  
ATOM   3143  CA  LEU   207      40.560  43.822  23.760  1.00  0.00           C  
ATOM   3144  HA  LEU   207      39.852  44.542  23.351  1.00  0.00           H  
ATOM   3145  CB  LEU   207      41.255  44.275  25.031  1.00  0.00           C  
ATOM   3146  HB2 LEU   207      41.531  43.397  25.614  1.00  0.00           H  
ATOM   3147  HB3 LEU   207      42.093  44.901  24.725  1.00  0.00           H  
ATOM   3148  CG  LEU   207      40.269  45.230  25.836  1.00  0.00           C  
ATOM   3149  HG  LEU   207      39.290  44.762  25.728  1.00  0.00           H  
ATOM   3150  CD1 LEU   207      40.665  45.412  27.330  1.00  0.00           C  
ATOM   3151 HD11 LEU   207      40.818  44.424  27.765  1.00  0.00           H  
ATOM   3152 HD12 LEU   207      41.446  46.139  27.555  1.00  0.00           H  
ATOM   3153 HD13 LEU   207      39.851  45.829  27.922  1.00  0.00           H  
ATOM   3154  CD2 LEU   207      40.169  46.644  25.196  1.00  0.00           C  
ATOM   3155 HD21 LEU   207      41.106  47.116  25.491  1.00  0.00           H  
ATOM   3156 HD22 LEU   207      40.039  46.722  24.117  1.00  0.00           H  
ATOM   3157 HD23 LEU   207      39.396  47.191  25.734  1.00  0.00           H  
ATOM   3158  C   LEU   207      41.506  43.346  22.696  1.00  0.00           C  
ATOM   3159  O   LEU   207      41.743  44.054  21.737  1.00  0.00           O  
ATOM   3160  N   LEU   208      42.127  42.136  22.715  1.00  0.00           N  
ATOM   3161  H   LEU   208      41.848  41.595  23.521  1.00  0.00           H  
ATOM   3162  CA  LEU   208      43.130  41.628  21.706  1.00  0.00           C  
ATOM   3163  HA  LEU   208      43.900  42.380  21.533  1.00  0.00           H  
ATOM   3164  CB  LEU   208      43.733  40.306  22.307  1.00  0.00           C  
ATOM   3165  HB2 LEU   208      44.276  40.614  23.201  1.00  0.00           H  
ATOM   3166  HB3 LEU   208      42.986  39.644  22.745  1.00  0.00           H  
ATOM   3167  CG  LEU   208      44.699  39.567  21.370  1.00  0.00           C  
ATOM   3168  HG  LEU   208      44.170  39.227  20.480  1.00  0.00           H  
ATOM   3169  CD1 LEU   208      45.887  40.502  21.014  1.00  0.00           C  
ATOM   3170 HD11 LEU   208      45.598  41.370  20.422  1.00  0.00           H  
ATOM   3171 HD12 LEU   208      46.318  40.762  21.981  1.00  0.00           H  
ATOM   3172 HD13 LEU   208      46.641  39.959  20.444  1.00  0.00           H  
ATOM   3173  CD2 LEU   208      45.314  38.338  22.112  1.00  0.00           C  
ATOM   3174 HD21 LEU   208      44.564  37.662  22.524  1.00  0.00           H  
ATOM   3175 HD22 LEU   208      45.951  37.785  21.422  1.00  0.00           H  
ATOM   3176 HD23 LEU   208      46.010  38.689  22.874  1.00  0.00           H  
ATOM   3177  C   LEU   208      42.549  41.266  20.334  1.00  0.00           C  
ATOM   3178  O   LEU   208      43.248  41.410  19.323  1.00  0.00           O  
ATOM   3179  N   THR   209      41.236  40.939  20.277  1.00  0.00           N  
ATOM   3180  H   THR   209      40.909  40.844  21.228  1.00  0.00           H  
ATOM   3181  CA  THR   209      40.590  40.457  19.061  1.00  0.00           C  
ATOM   3182  HA  THR   209      41.261  40.430  18.202  1.00  0.00           H  
ATOM   3183  CB  THR   209      40.128  39.010  19.218  1.00  0.00           C  
ATOM   3184  HB  THR   209      39.921  38.634  18.216  1.00  0.00           H  
ATOM   3185  CG2 THR   209      41.065  38.023  19.869  1.00  0.00           C  
ATOM   3186 HG21 THR   209      41.585  38.397  20.750  1.00  0.00           H  
ATOM   3187 HG22 THR   209      40.491  37.125  20.096  1.00  0.00           H  
ATOM   3188 HG23 THR   209      41.849  37.771  19.155  1.00  0.00           H  
ATOM   3189  OG1 THR   209      38.924  39.021  20.070  1.00  0.00           O  
ATOM   3190  HG1 THR   209      39.263  39.219  20.946  1.00  0.00           H  
ATOM   3191  C   THR   209      39.541  41.361  18.439  1.00  0.00           C  
ATOM   3192  O   THR   209      38.942  41.001  17.450  1.00  0.00           O  
ATOM   3193  N   ALA   210      39.307  42.553  19.026  1.00  0.00           N  
ATOM   3194  H   ALA   210      39.777  42.823  19.878  1.00  0.00           H  
ATOM   3195  CA  ALA   210      38.234  43.480  18.691  1.00  0.00           C  
ATOM   3196  HA  ALA   210      37.299  42.935  18.819  1.00  0.00           H  
ATOM   3197  CB  ALA   210      38.176  44.684  19.610  1.00  0.00           C  
ATOM   3198  HB1 ALA   210      37.581  44.556  20.515  1.00  0.00           H  
ATOM   3199  HB2 ALA   210      39.174  44.999  19.916  1.00  0.00           H  
ATOM   3200  HB3 ALA   210      37.781  45.512  19.021  1.00  0.00           H  
ATOM   3201  C   ALA   210      38.201  43.843  17.199  1.00  0.00           C  
ATOM   3202  O   ALA   210      37.174  44.094  16.533  1.00  0.00           O  
ATOM   3203  N   ARG   211      39.405  44.060  16.644  1.00  0.00           N  
ATOM   3204  H   ARG   211      40.151  43.813  17.279  1.00  0.00           H  
ATOM   3205  CA  ARG   211      39.736  44.443  15.260  1.00  0.00           C  
ATOM   3206  HA  ARG   211      38.820  44.655  14.709  1.00  0.00           H  
ATOM   3207  CB  ARG   211      40.723  45.652  15.225  1.00  0.00           C  
ATOM   3208  HB2 ARG   211      41.609  45.361  15.789  1.00  0.00           H  
ATOM   3209  HB3 ARG   211      41.029  45.780  14.186  1.00  0.00           H  
ATOM   3210  CG  ARG   211      40.165  46.938  15.784  1.00  0.00           C  
ATOM   3211  HG2 ARG   211      39.578  47.450  15.021  1.00  0.00           H  
ATOM   3212  HG3 ARG   211      39.384  46.664  16.492  1.00  0.00           H  
ATOM   3213  CD  ARG   211      41.151  47.908  16.376  1.00  0.00           C  
ATOM   3214  HD2 ARG   211      40.564  48.740  16.764  1.00  0.00           H  
ATOM   3215  HD3 ARG   211      41.677  47.504  17.241  1.00  0.00           H  
ATOM   3216  NE  ARG   211      42.144  48.336  15.320  1.00  0.00           N  
ATOM   3217  HE  ARG   211      41.800  48.407  14.373  1.00  0.00           H  
ATOM   3218  CZ  ARG   211      43.290  48.917  15.589  1.00  0.00           C  
ATOM   3219  NH1 ARG   211      43.993  49.400  14.625  1.00  0.00           N  
ATOM   3220 HH11 ARG   211      43.700  49.219  13.676  1.00  0.00           H  
ATOM   3221 HH12 ARG   211      44.865  49.871  14.820  1.00  0.00           H  
ATOM   3222  NH2 ARG   211      43.703  49.071  16.782  1.00  0.00           N  
ATOM   3223 HH21 ARG   211      43.233  48.600  17.542  1.00  0.00           H  
ATOM   3224 HH22 ARG   211      44.466  49.719  16.913  1.00  0.00           H  
ATOM   3225  C   ARG   211      40.170  43.231  14.437  1.00  0.00           C  
ATOM   3226  O   ARG   211      40.979  43.374  13.546  1.00  0.00           O  
ATOM   3227  N   MET   212      39.673  41.998  14.749  1.00  0.00           N  
ATOM   3228  H   MET   212      38.988  41.880  15.482  1.00  0.00           H  
ATOM   3229  CA  MET   212      39.936  40.700  14.017  1.00  0.00           C  
ATOM   3230  HA  MET   212      40.657  40.872  13.219  1.00  0.00           H  
ATOM   3231  CB  MET   212      40.584  39.558  14.887  1.00  0.00           C  
ATOM   3232  HB2 MET   212      39.808  39.241  15.583  1.00  0.00           H  
ATOM   3233  HB3 MET   212      40.827  38.714  14.240  1.00  0.00           H  
ATOM   3234  CG  MET   212      41.906  40.035  15.631  1.00  0.00           C  
ATOM   3235  HG2 MET   212      42.569  40.498  14.901  1.00  0.00           H  
ATOM   3236  HG3 MET   212      41.669  40.806  16.365  1.00  0.00           H  
ATOM   3237  SD  MET   212      42.885  38.848  16.637  1.00  0.00           S  
ATOM   3238  CE  MET   212      43.232  37.471  15.532  1.00  0.00           C  
ATOM   3239  HE1 MET   212      42.715  36.526  15.697  1.00  0.00           H  
ATOM   3240  HE2 MET   212      43.274  37.834  14.505  1.00  0.00           H  
ATOM   3241  HE3 MET   212      44.216  37.098  15.818  1.00  0.00           H  
ATOM   3242  C   MET   212      38.670  40.352  13.338  1.00  0.00           C  
ATOM   3243  O   MET   212      37.653  40.961  13.612  1.00  0.00           O  
ATOM   3244  N   GLY   213      38.778  39.453  12.370  1.00  0.00           N  
ATOM   3245  H   GLY   213      39.664  39.038  12.123  1.00  0.00           H  
ATOM   3246  CA  GLY   213      37.731  39.130  11.443  1.00  0.00           C  
ATOM   3247  HA2 GLY   213      37.528  40.020  10.847  1.00  0.00           H  
ATOM   3248  HA3 GLY   213      38.232  38.387  10.823  1.00  0.00           H  
ATOM   3249  C   GLY   213      36.461  38.506  11.975  1.00  0.00           C  
ATOM   3250  O   GLY   213      35.400  38.811  11.440  1.00  0.00           O  
ATOM   3251  N   ARG   214      36.531  37.776  13.115  1.00  0.00           N  
ATOM   3252  H   ARG   214      37.426  37.449  13.451  1.00  0.00           H  
ATOM   3253  CA  ARG   214      35.478  37.265  13.923  1.00  0.00           C  
ATOM   3254  HA  ARG   214      34.558  37.834  13.790  1.00  0.00           H  
ATOM   3255  CB  ARG   214      35.223  35.745  13.494  1.00  0.00           C  
ATOM   3256  HB2 ARG   214      36.110  35.147  13.703  1.00  0.00           H  
ATOM   3257  HB3 ARG   214      34.423  35.321  14.100  1.00  0.00           H  
ATOM   3258  CG  ARG   214      34.854  35.618  12.009  1.00  0.00           C  
ATOM   3259  HG2 ARG   214      34.095  36.317  11.657  1.00  0.00           H  
ATOM   3260  HG3 ARG   214      35.800  35.776  11.492  1.00  0.00           H  
ATOM   3261  CD  ARG   214      34.294  34.253  11.526  1.00  0.00           C  
ATOM   3262  HD2 ARG   214      34.289  34.283  10.436  1.00  0.00           H  
ATOM   3263  HD3 ARG   214      34.967  33.469  11.873  1.00  0.00           H  
ATOM   3264  NE  ARG   214      32.897  33.967  11.865  1.00  0.00           N  
ATOM   3265  HE  ARG   214      32.382  34.800  12.109  1.00  0.00           H  
ATOM   3266  CZ  ARG   214      32.226  32.862  11.622  1.00  0.00           C  
ATOM   3267  NH1 ARG   214      32.831  31.848  11.097  1.00  0.00           N  
ATOM   3268 HH11 ARG   214      33.829  31.901  10.954  1.00  0.00           H  
ATOM   3269 HH12 ARG   214      32.314  31.050  10.756  1.00  0.00           H  
ATOM   3270  NH2 ARG   214      30.942  32.759  11.933  1.00  0.00           N  
ATOM   3271 HH21 ARG   214      30.339  33.494  12.275  1.00  0.00           H  
ATOM   3272 HH22 ARG   214      30.478  31.862  11.935  1.00  0.00           H  
ATOM   3273  C   ARG   214      35.681  37.456  15.419  1.00  0.00           C  
ATOM   3274  O   ARG   214      36.157  36.443  15.962  1.00  0.00           O  
ATOM   3275  N   PRO   215      35.427  38.656  16.067  1.00  0.00           N  
ATOM   3276  CD  PRO   215      35.056  39.916  15.536  1.00  0.00           C  
ATOM   3277  HD2 PRO   215      33.973  40.021  15.586  1.00  0.00           H  
ATOM   3278  HD3 PRO   215      35.335  40.041  14.489  1.00  0.00           H  
ATOM   3279  CG  PRO   215      35.659  40.942  16.398  1.00  0.00           C  
ATOM   3280  HG2 PRO   215      35.154  41.908  16.370  1.00  0.00           H  
ATOM   3281  HG3 PRO   215      36.703  41.040  16.101  1.00  0.00           H  
ATOM   3282  CB  PRO   215      35.607  40.325  17.741  1.00  0.00           C  
ATOM   3283  HB2 PRO   215      34.614  40.539  18.137  1.00  0.00           H  
ATOM   3284  HB3 PRO   215      36.319  40.678  18.488  1.00  0.00           H  
ATOM   3285  CA  PRO   215      35.925  38.905  17.390  1.00  0.00           C  
ATOM   3286  HA  PRO   215      37.010  38.802  17.426  1.00  0.00           H  
ATOM   3287  C   PRO   215      35.398  37.827  18.388  1.00  0.00           C  
ATOM   3288  O   PRO   215      34.216  37.466  18.488  1.00  0.00           O  
ATOM   3289  N   VAL   216      36.281  37.358  19.316  1.00  0.00           N  
ATOM   3290  H   VAL   216      37.202  37.764  19.400  1.00  0.00           H  
ATOM   3291  CA  VAL   216      35.895  36.332  20.309  1.00  0.00           C  
ATOM   3292  HA  VAL   216      35.294  35.503  19.934  1.00  0.00           H  
ATOM   3293  CB  VAL   216      37.122  35.877  21.070  1.00  0.00           C  
ATOM   3294  HB  VAL   216      37.641  36.735  21.499  1.00  0.00           H  
ATOM   3295  CG1 VAL   216      37.006  34.965  22.237  1.00  0.00           C  
ATOM   3296 HG11 VAL   216      36.382  34.119  21.949  1.00  0.00           H  
ATOM   3297 HG12 VAL   216      37.934  34.508  22.581  1.00  0.00           H  
ATOM   3298 HG13 VAL   216      36.483  35.462  23.055  1.00  0.00           H  
ATOM   3299  CG2 VAL   216      37.975  35.243  19.987  1.00  0.00           C  
ATOM   3300 HG21 VAL   216      39.007  35.180  20.334  1.00  0.00           H  
ATOM   3301 HG22 VAL   216      37.577  34.283  19.657  1.00  0.00           H  
ATOM   3302 HG23 VAL   216      38.030  35.754  19.026  1.00  0.00           H  
ATOM   3303  C   VAL   216      35.026  37.018  21.334  1.00  0.00           C  
ATOM   3304  O   VAL   216      35.231  38.163  21.704  1.00  0.00           O  
ATOM   3305  N   GLN   217      33.949  36.322  21.756  1.00  0.00           N  
ATOM   3306  H   GLN   217      33.763  35.446  21.288  1.00  0.00           H  
ATOM   3307  CA  GLN   217      33.148  36.609  22.910  1.00  0.00           C  
ATOM   3308  HA  GLN   217      32.934  37.675  22.992  1.00  0.00           H  
ATOM   3309  CB  GLN   217      31.784  35.850  22.689  1.00  0.00           C  
ATOM   3310  HB2 GLN   217      31.308  36.304  21.820  1.00  0.00           H  
ATOM   3311  HB3 GLN   217      31.887  34.797  22.429  1.00  0.00           H  
ATOM   3312  CG  GLN   217      30.739  35.920  23.799  1.00  0.00           C  
ATOM   3313  HG2 GLN   217      29.922  35.303  23.424  1.00  0.00           H  
ATOM   3314  HG3 GLN   217      31.198  35.568  24.723  1.00  0.00           H  
ATOM   3315  CD  GLN   217      30.066  37.279  24.056  1.00  0.00           C  
ATOM   3316  OE1 GLN   217      30.012  38.185  23.264  1.00  0.00           O  
ATOM   3317  NE2 GLN   217      29.301  37.457  25.188  1.00  0.00           N  
ATOM   3318 HE21 GLN   217      29.114  38.421  25.421  1.00  0.00           H  
ATOM   3319 HE22 GLN   217      28.999  36.685  25.765  1.00  0.00           H  
ATOM   3320  C   GLN   217      33.865  36.242  24.208  1.00  0.00           C  
ATOM   3321  O   GLN   217      34.226  35.086  24.251  1.00  0.00           O  
ATOM   3322  N   ALA   218      33.822  37.173  25.198  1.00  0.00           N  
ATOM   3323  H   ALA   218      33.745  38.151  24.957  1.00  0.00           H  
ATOM   3324  CA  ALA   218      33.693  36.838  26.565  1.00  0.00           C  
ATOM   3325  HA  ALA   218      33.998  35.794  26.642  1.00  0.00           H  
ATOM   3326  CB  ALA   218      34.666  37.704  27.373  1.00  0.00           C  
ATOM   3327  HB1 ALA   218      34.341  38.743  27.316  1.00  0.00           H  
ATOM   3328  HB2 ALA   218      34.659  37.504  28.445  1.00  0.00           H  
ATOM   3329  HB3 ALA   218      35.657  37.433  27.008  1.00  0.00           H  
ATOM   3330  C   ALA   218      32.284  36.929  27.196  1.00  0.00           C  
ATOM   3331  O   ALA   218      31.602  37.994  27.114  1.00  0.00           O  
ATOM   3332  N   ILE   219      31.830  35.733  27.579  1.00  0.00           N  
ATOM   3333  H   ILE   219      32.435  34.936  27.443  1.00  0.00           H  
ATOM   3334  CA  ILE   219      30.492  35.541  28.219  1.00  0.00           C  
ATOM   3335  HA  ILE   219      29.748  35.857  27.488  1.00  0.00           H  
ATOM   3336  CB  ILE   219      30.225  34.028  28.453  1.00  0.00           C  
ATOM   3337  HB  ILE   219      30.112  33.587  27.462  1.00  0.00           H  
ATOM   3338  CG2 ILE   219      31.353  33.336  29.170  1.00  0.00           C  
ATOM   3339 HG21 ILE   219      31.029  32.338  29.464  1.00  0.00           H  
ATOM   3340 HG22 ILE   219      32.245  33.485  28.561  1.00  0.00           H  
ATOM   3341 HG23 ILE   219      31.592  33.646  30.188  1.00  0.00           H  
ATOM   3342  CG1 ILE   219      28.823  33.933  29.001  1.00  0.00           C  
ATOM   3343 HG12 ILE   219      28.789  34.426  29.972  1.00  0.00           H  
ATOM   3344 HG13 ILE   219      28.157  34.454  28.313  1.00  0.00           H  
ATOM   3345  CD1 ILE   219      28.420  32.467  29.080  1.00  0.00           C  
ATOM   3346 HD11 ILE   219      27.370  32.385  29.360  1.00  0.00           H  
ATOM   3347 HD12 ILE   219      28.392  31.971  28.110  1.00  0.00           H  
ATOM   3348 HD13 ILE   219      28.998  31.956  29.851  1.00  0.00           H  
ATOM   3349  C   ILE   219      30.332  36.452  29.428  1.00  0.00           C  
ATOM   3350  O   ILE   219      31.229  36.631  30.298  1.00  0.00           O  
ATOM   3351  N   LEU   220      29.092  37.035  29.643  1.00  0.00           N  
ATOM   3352  H   LEU   220      28.295  36.723  29.107  1.00  0.00           H  
ATOM   3353  CA  LEU   220      28.673  37.901  30.784  1.00  0.00           C  
ATOM   3354  HA  LEU   220      29.521  38.291  31.348  1.00  0.00           H  
ATOM   3355  CB  LEU   220      27.831  39.167  30.339  1.00  0.00           C  
ATOM   3356  HB2 LEU   220      28.494  39.797  29.746  1.00  0.00           H  
ATOM   3357  HB3 LEU   220      27.071  38.797  29.652  1.00  0.00           H  
ATOM   3358  CG  LEU   220      27.157  39.929  31.531  1.00  0.00           C  
ATOM   3359  HG  LEU   220      26.500  39.214  32.027  1.00  0.00           H  
ATOM   3360  CD1 LEU   220      28.158  40.497  32.550  1.00  0.00           C  
ATOM   3361 HD11 LEU   220      28.871  41.108  31.997  1.00  0.00           H  
ATOM   3362 HD12 LEU   220      27.611  41.055  33.309  1.00  0.00           H  
ATOM   3363 HD13 LEU   220      28.769  39.756  33.066  1.00  0.00           H  
ATOM   3364  CD2 LEU   220      26.363  41.103  30.921  1.00  0.00           C  
ATOM   3365 HD21 LEU   220      27.030  41.891  30.573  1.00  0.00           H  
ATOM   3366 HD22 LEU   220      25.935  40.789  29.969  1.00  0.00           H  
ATOM   3367 HD23 LEU   220      25.555  41.429  31.577  1.00  0.00           H  
ATOM   3368  C   LEU   220      27.964  36.957  31.703  1.00  0.00           C  
ATOM   3369  O   LEU   220      26.932  36.442  31.328  1.00  0.00           O  
ATOM   3370  N   HD2   221      28.480  36.837  32.884  1.00  0.00           N  
ATOM   3371  H   HD2   221      29.349  37.169  33.275  1.00  0.00           H  
ATOM   3372  CA  HD2   221      27.954  35.849  33.897  1.00  0.00           C  
ATOM   3373  HA  HD2   221      26.902  35.627  33.717  1.00  0.00           H  
ATOM   3374  CB  HD2   221      28.597  34.506  33.676  1.00  0.00           C  
ATOM   3375  HB2 HD2   221      28.371  33.828  34.499  1.00  0.00           H  
ATOM   3376  HB3 HD2   221      28.230  34.081  32.743  1.00  0.00           H  
ATOM   3377  CG  HD2   221      30.146  34.566  33.749  1.00  0.00           C  
ATOM   3378  ND1 HD2   221      30.946  35.215  32.864  1.00  0.00           N  
ATOM   3379  HD1 HD2   221      30.695  35.718  32.025  1.00  0.00           H  
ATOM   3380  CE1 HD2   221      32.268  35.125  33.268  1.00  0.00           C  
ATOM   3381  HE1 HD2   221      33.155  35.489  32.771  1.00  0.00           H  
ATOM   3382  NE2 HD2   221      32.269  34.424  34.399  1.00  0.00           N  
ATOM   3383  CD2 HD2   221      30.951  34.105  34.774  1.00  0.00           C  
ATOM   3384  HD2 HD2   221      30.624  33.547  35.640  1.00  0.00           H  
ATOM   3385  C   HD2   221      27.884  36.335  35.377  1.00  0.00           C  
ATOM   3386  O   HD2   221      28.658  37.170  35.835  1.00  0.00           O  
ATOM   3387  N   ARG   222      27.006  35.815  36.147  1.00  0.00           N  
ATOM   3388  H   ARG   222      26.460  35.056  35.766  1.00  0.00           H  
ATOM   3389  CA  ARG   222      26.694  36.157  37.499  1.00  0.00           C  
ATOM   3390  HA  ARG   222      27.571  36.383  38.106  1.00  0.00           H  
ATOM   3391  CB  ARG   222      25.770  37.352  37.571  1.00  0.00           C  
ATOM   3392  HB2 ARG   222      25.993  37.839  38.520  1.00  0.00           H  
ATOM   3393  HB3 ARG   222      25.947  38.146  36.845  1.00  0.00           H  
ATOM   3394  CG  ARG   222      24.302  36.923  37.599  1.00  0.00           C  
ATOM   3395  HG2 ARG   222      24.094  36.186  36.823  1.00  0.00           H  
ATOM   3396  HG3 ARG   222      23.974  36.381  38.486  1.00  0.00           H  
ATOM   3397  CD  ARG   222      23.393  38.137  37.537  1.00  0.00           C  
ATOM   3398  HD2 ARG   222      23.430  38.747  38.440  1.00  0.00           H  
ATOM   3399  HD3 ARG   222      23.668  38.821  36.735  1.00  0.00           H  
ATOM   3400  NE  ARG   222      21.921  37.801  37.470  1.00  0.00           N  
ATOM   3401  HE  ARG   222      21.770  36.831  37.233  1.00  0.00           H  
ATOM   3402  CZ  ARG   222      20.812  38.510  37.522  1.00  0.00           C  
ATOM   3403  NH1 ARG   222      19.657  37.858  37.627  1.00  0.00           N  
ATOM   3404 HH11 ARG   222      19.845  36.890  37.410  1.00  0.00           H  
ATOM   3405 HH12 ARG   222      18.861  38.246  38.113  1.00  0.00           H  
ATOM   3406  NH2 ARG   222      20.829  39.776  37.454  1.00  0.00           N  
ATOM   3407 HH21 ARG   222      21.686  40.297  37.335  1.00  0.00           H  
ATOM   3408 HH22 ARG   222      19.917  40.193  37.333  1.00  0.00           H  
ATOM   3409  C   ARG   222      26.082  34.904  38.108  1.00  0.00           C  
ATOM   3410  O   ARG   222      25.702  33.977  37.385  1.00  0.00           O  
ATOM   3411  N   VAL   223      25.973  34.854  39.446  1.00  0.00           N  
ATOM   3412  H   VAL   223      26.258  35.624  40.034  1.00  0.00           H  
ATOM   3413  CA  VAL   223      25.450  33.597  40.015  1.00  0.00           C  
ATOM   3414  HA  VAL   223      25.190  32.834  39.281  1.00  0.00           H  
ATOM   3415  CB  VAL   223      26.537  32.911  40.914  1.00  0.00           C  
ATOM   3416  HB  VAL   223      26.856  33.685  41.613  1.00  0.00           H  
ATOM   3417  CG1 VAL   223      25.953  31.662  41.678  1.00  0.00           C  
ATOM   3418 HG11 VAL   223      25.829  30.897  40.912  1.00  0.00           H  
ATOM   3419 HG12 VAL   223      26.588  31.405  42.526  1.00  0.00           H  
ATOM   3420 HG13 VAL   223      25.048  31.930  42.222  1.00  0.00           H  
ATOM   3421  CG2 VAL   223      27.688  32.355  40.071  1.00  0.00           C  
ATOM   3422 HG21 VAL   223      28.272  33.042  39.460  1.00  0.00           H  
ATOM   3423 HG22 VAL   223      28.408  31.755  40.628  1.00  0.00           H  
ATOM   3424 HG23 VAL   223      27.183  31.739  39.327  1.00  0.00           H  
ATOM   3425  C   VAL   223      24.235  33.911  40.766  1.00  0.00           C  
ATOM   3426  O   VAL   223      24.138  34.881  41.553  1.00  0.00           O  
ATOM   3427  N   ARG   224      23.240  33.073  40.610  1.00  0.00           N  
ATOM   3428  H   ARG   224      23.475  32.261  40.058  1.00  0.00           H  
ATOM   3429  CA  ARG   224      21.919  33.116  41.295  1.00  0.00           C  
ATOM   3430  HA  ARG   224      21.601  34.132  41.060  1.00  0.00           H  
ATOM   3431  CB  ARG   224      20.968  32.135  40.677  1.00  0.00           C  
ATOM   3432  HB2 ARG   224      21.117  32.416  39.634  1.00  0.00           H  
ATOM   3433  HB3 ARG   224      21.213  31.080  40.800  1.00  0.00           H  
ATOM   3434  CG  ARG   224      19.443  32.468  41.016  1.00  0.00           C  
ATOM   3435  HG2 ARG   224      19.286  32.874  42.015  1.00  0.00           H  
ATOM   3436  HG3 ARG   224      19.265  33.342  40.389  1.00  0.00           H  
ATOM   3437  CD  ARG   224      18.478  31.266  40.842  1.00  0.00           C  
ATOM   3438  HD2 ARG   224      17.500  31.540  41.238  1.00  0.00           H  
ATOM   3439  HD3 ARG   224      18.524  31.020  39.782  1.00  0.00           H  
ATOM   3440  NE  ARG   224      18.795  30.015  41.506  1.00  0.00           N  
ATOM   3441  HE  ARG   224      18.983  30.035  42.498  1.00  0.00           H  
ATOM   3442  CZ  ARG   224      19.057  28.884  40.942  1.00  0.00           C  
ATOM   3443  NH1 ARG   224      19.107  28.651  39.698  1.00  0.00           N  
ATOM   3444 HH11 ARG   224      18.962  29.354  38.987  1.00  0.00           H  
ATOM   3445 HH12 ARG   224      19.420  27.748  39.372  1.00  0.00           H  
ATOM   3446  NH2 ARG   224      19.433  27.976  41.749  1.00  0.00           N  
ATOM   3447 HH21 ARG   224      19.303  28.109  42.742  1.00  0.00           H  
ATOM   3448 HH22 ARG   224      19.779  27.085  41.426  1.00  0.00           H  
ATOM   3449  C   ARG   224      21.956  32.878  42.854  1.00  0.00           C  
ATOM   3450  O   ARG   224      22.771  32.112  43.387  1.00  0.00           O  
ATOM   3451  N   SER   225      21.124  33.673  43.546  1.00  0.00           N  
ATOM   3452  H   SER   225      20.519  34.251  42.980  1.00  0.00           H  
ATOM   3453  CA  SER   225      21.177  33.863  44.984  1.00  0.00           C  
ATOM   3454  HA  SER   225      22.170  34.130  45.347  1.00  0.00           H  
ATOM   3455  CB  SER   225      20.131  34.873  45.582  1.00  0.00           C  
ATOM   3456  HB2 SER   225      20.213  35.861  45.130  1.00  0.00           H  
ATOM   3457  HB3 SER   225      19.119  34.492  45.445  1.00  0.00           H  
ATOM   3458  OG  SER   225      20.302  35.062  46.975  1.00  0.00           O  
ATOM   3459  HG  SER   225      21.086  35.604  47.088  1.00  0.00           H  
ATOM   3460  C   SER   225      20.841  32.497  45.554  1.00  0.00           C  
ATOM   3461  O   SER   225      19.953  31.804  45.075  1.00  0.00           O  
ATOM   3462  N   CYS   226      21.666  32.023  46.496  1.00  0.00           N  
ATOM   3463  H   CYS   226      22.471  32.537  46.823  1.00  0.00           H  
ATOM   3464  CA  CYS   226      21.442  30.726  47.192  1.00  0.00           C  
ATOM   3465  HA  CYS   226      21.152  29.864  46.592  1.00  0.00           H  
ATOM   3466  CB  CYS   226      22.770  30.383  47.878  1.00  0.00           C  
ATOM   3467  HB2 CYS   226      23.188  31.236  48.413  1.00  0.00           H  
ATOM   3468  HB3 CYS   226      22.697  29.475  48.477  1.00  0.00           H  
ATOM   3469  SG  CYS   226      23.978  29.993  46.457  1.00  0.00           S  
ATOM   3470  HG  CYS   226      23.896  31.244  45.995  1.00  0.00           H  
ATOM   3471  C   CYS   226      20.326  30.871  48.237  1.00  0.00           C  
ATOM   3472  O   CYS   226      20.378  31.872  48.955  1.00  0.00           O  
ATOM   3473  N   VAL   227      19.344  30.007  48.389  1.00  0.00           N  
ATOM   3474  H   VAL   227      19.395  29.183  47.808  1.00  0.00           H  
ATOM   3475  CA  VAL   227      18.152  30.140  49.282  1.00  0.00           C  
ATOM   3476  HA  VAL   227      18.073  31.170  49.632  1.00  0.00           H  
ATOM   3477  CB  VAL   227      16.878  29.839  48.543  1.00  0.00           C  
ATOM   3478  HB  VAL   227      16.930  28.803  48.206  1.00  0.00           H  
ATOM   3479  CG1 VAL   227      15.567  29.845  49.329  1.00  0.00           C  
ATOM   3480 HG11 VAL   227      15.187  30.850  49.509  1.00  0.00           H  
ATOM   3481 HG12 VAL   227      14.797  29.282  48.800  1.00  0.00           H  
ATOM   3482 HG13 VAL   227      15.702  29.399  50.314  1.00  0.00           H  
ATOM   3483  CG2 VAL   227      16.788  30.807  47.310  1.00  0.00           C  
ATOM   3484 HG21 VAL   227      15.723  30.801  47.078  1.00  0.00           H  
ATOM   3485 HG22 VAL   227      17.039  31.844  47.534  1.00  0.00           H  
ATOM   3486 HG23 VAL   227      17.342  30.319  46.508  1.00  0.00           H  
ATOM   3487  C   VAL   227      18.223  29.224  50.551  1.00  0.00           C  
ATOM   3488  O   VAL   227      18.686  28.082  50.494  1.00  0.00           O  
ATOM   3489  N   THR   228      17.818  29.639  51.780  1.00  0.00           N  
ATOM   3490  H   THR   228      17.447  30.577  51.833  1.00  0.00           H  
ATOM   3491  CA  THR   228      17.863  29.026  53.090  1.00  0.00           C  
ATOM   3492  HA  THR   228      18.766  28.421  53.169  1.00  0.00           H  
ATOM   3493  CB  THR   228      18.051  29.966  54.221  1.00  0.00           C  
ATOM   3494  HB  THR   228      18.095  29.393  55.148  1.00  0.00           H  
ATOM   3495  CG2 THR   228      19.314  30.792  54.176  1.00  0.00           C  
ATOM   3496 HG21 THR   228      20.229  30.203  54.108  1.00  0.00           H  
ATOM   3497 HG22 THR   228      19.277  31.509  53.355  1.00  0.00           H  
ATOM   3498 HG23 THR   228      19.423  31.264  55.153  1.00  0.00           H  
ATOM   3499  OG1 THR   228      17.039  30.963  54.187  1.00  0.00           O  
ATOM   3500  HG1 THR   228      17.082  31.338  55.070  1.00  0.00           H  
ATOM   3501  C   THR   228      16.682  28.046  53.270  1.00  0.00           C  
ATOM   3502  O   THR   228      16.756  27.153  54.121  1.00  0.00           O  
ATOM   3503  N   GLU   229      15.592  28.071  52.550  1.00  0.00           N  
ATOM   3504  H   GLU   229      15.493  28.906  51.990  1.00  0.00           H  
ATOM   3505  CA  GLU   229      14.415  27.218  52.717  1.00  0.00           C  
ATOM   3506  HA  GLU   229      14.181  27.284  53.779  1.00  0.00           H  
ATOM   3507  CB  GLU   229      13.202  27.754  51.806  1.00  0.00           C  
ATOM   3508  HB2 GLU   229      13.564  27.852  50.782  1.00  0.00           H  
ATOM   3509  HB3 GLU   229      12.414  27.003  51.757  1.00  0.00           H  
ATOM   3510  CG  GLU   229      12.611  29.031  52.445  1.00  0.00           C  
ATOM   3511  HG2 GLU   229      13.334  29.842  52.530  1.00  0.00           H  
ATOM   3512  HG3 GLU   229      11.814  29.416  51.808  1.00  0.00           H  
ATOM   3513  CD  GLU   229      12.118  28.760  53.776  1.00  0.00           C  
ATOM   3514  OE1 GLU   229      12.494  29.557  54.677  1.00  0.00           O  
ATOM   3515  OE2 GLU   229      11.264  27.933  54.065  1.00  0.00           O  
ATOM   3516  C   GLU   229      14.655  25.677  52.508  1.00  0.00           C  
ATOM   3517  O   GLU   229      14.142  24.954  53.334  1.00  0.00           O  
ATOM   3518  N   PRO   230      15.423  25.182  51.547  1.00  0.00           N  
ATOM   3519  CD  PRO   230      15.924  25.913  50.333  1.00  0.00           C  
ATOM   3520  HD2 PRO   230      16.937  26.258  50.540  1.00  0.00           H  
ATOM   3521  HD3 PRO   230      15.254  26.732  50.072  1.00  0.00           H  
ATOM   3522  CG  PRO   230      15.807  24.896  49.260  1.00  0.00           C  
ATOM   3523  HG2 PRO   230      16.497  25.072  48.435  1.00  0.00           H  
ATOM   3524  HG3 PRO   230      14.759  24.746  49.002  1.00  0.00           H  
ATOM   3525  CB  PRO   230      16.227  23.584  49.962  1.00  0.00           C  
ATOM   3526  HB2 PRO   230      17.300  23.494  49.796  1.00  0.00           H  
ATOM   3527  HB3 PRO   230      15.675  22.722  49.586  1.00  0.00           H  
ATOM   3528  CA  PRO   230      15.786  23.786  51.380  1.00  0.00           C  
ATOM   3529  HA  PRO   230      14.903  23.173  51.560  1.00  0.00           H  
ATOM   3530  C   PRO   230      16.946  23.332  52.339  1.00  0.00           C  
ATOM   3531  O   PRO   230      17.715  24.193  52.888  1.00  0.00           O  
ATOM   3532  N   ALA   231      16.924  22.024  52.572  1.00  0.00           N  
ATOM   3533  H   ALA   231      16.160  21.467  52.217  1.00  0.00           H  
ATOM   3534  CA  ALA   231      17.749  21.314  53.577  1.00  0.00           C  
ATOM   3535  HA  ALA   231      17.920  21.998  54.409  1.00  0.00           H  
ATOM   3536  CB  ALA   231      16.938  20.118  54.200  1.00  0.00           C  
ATOM   3537  HB1 ALA   231      17.338  19.717  55.131  1.00  0.00           H  
ATOM   3538  HB2 ALA   231      15.951  20.498  54.464  1.00  0.00           H  
ATOM   3539  HB3 ALA   231      16.728  19.303  53.508  1.00  0.00           H  
ATOM   3540  C   ALA   231      19.117  20.783  53.080  1.00  0.00           C  
ATOM   3541  O   ALA   231      19.951  20.284  53.842  1.00  0.00           O  
ATOM   3542  N   ARG   232      19.468  21.211  51.838  1.00  0.00           N  
ATOM   3543  H   ARG   232      19.018  22.019  51.431  1.00  0.00           H  
ATOM   3544  CA  ARG   232      20.804  20.810  51.238  1.00  0.00           C  
ATOM   3545  HA  ARG   232      20.980  19.788  51.572  1.00  0.00           H  
ATOM   3546  CB  ARG   232      20.605  20.778  49.685  1.00  0.00           C  
ATOM   3547  HB2 ARG   232      20.018  21.661  49.432  1.00  0.00           H  
ATOM   3548  HB3 ARG   232      21.568  20.904  49.190  1.00  0.00           H  
ATOM   3549  CG  ARG   232      19.800  19.519  49.070  1.00  0.00           C  
ATOM   3550  HG2 ARG   232      20.380  18.597  49.086  1.00  0.00           H  
ATOM   3551  HG3 ARG   232      18.836  19.387  49.562  1.00  0.00           H  
ATOM   3552  CD  ARG   232      19.567  19.784  47.565  1.00  0.00           C  
ATOM   3553  HD2 ARG   232      19.136  20.779  47.454  1.00  0.00           H  
ATOM   3554  HD3 ARG   232      20.589  19.834  47.191  1.00  0.00           H  
ATOM   3555  NE  ARG   232      18.757  18.773  46.784  1.00  0.00           N  
ATOM   3556  HE  ARG   232      17.752  18.864  46.834  1.00  0.00           H  
ATOM   3557  CZ  ARG   232      19.221  17.888  45.960  1.00  0.00           C  
ATOM   3558  NH1 ARG   232      18.475  17.158  45.283  1.00  0.00           N  
ATOM   3559 HH11 ARG   232      17.476  17.072  45.407  1.00  0.00           H  
ATOM   3560 HH12 ARG   232      18.877  16.712  44.471  1.00  0.00           H  
ATOM   3561  NH2 ARG   232      20.474  17.865  45.746  1.00  0.00           N  
ATOM   3562 HH21 ARG   232      21.084  18.258  46.448  1.00  0.00           H  
ATOM   3563 HH22 ARG   232      20.846  17.457  44.900  1.00  0.00           H  
ATOM   3564  C   ARG   232      21.984  21.632  51.588  1.00  0.00           C  
ATOM   3565  O   ARG   232      21.814  22.824  51.930  1.00  0.00           O  
ATOM   3566  N   GLU   233      23.205  21.046  51.465  1.00  0.00           N  
ATOM   3567  H   GLU   233      23.265  20.118  51.072  1.00  0.00           H  
ATOM   3568  CA  GLU   233      24.471  21.816  51.612  1.00  0.00           C  
ATOM   3569  HA  GLU   233      24.451  22.157  52.647  1.00  0.00           H  
ATOM   3570  CB  GLU   233      25.716  20.873  51.480  1.00  0.00           C  
ATOM   3571  HB2 GLU   233      26.589  21.453  51.781  1.00  0.00           H  
ATOM   3572  HB3 GLU   233      25.541  20.039  52.160  1.00  0.00           H  
ATOM   3573  CG  GLU   233      25.881  20.340  50.056  1.00  0.00           C  
ATOM   3574  HG2 GLU   233      25.234  19.466  50.126  1.00  0.00           H  
ATOM   3575  HG3 GLU   233      25.499  21.098  49.372  1.00  0.00           H  
ATOM   3576  CD  GLU   233      27.333  19.992  49.571  1.00  0.00           C  
ATOM   3577  OE1 GLU   233      27.447  19.477  48.437  1.00  0.00           O  
ATOM   3578  OE2 GLU   233      28.299  20.281  50.278  1.00  0.00           O  
ATOM   3579  C   GLU   233      24.603  23.107  50.811  1.00  0.00           C  
ATOM   3580  O   GLU   233      23.786  23.514  49.924  1.00  0.00           O  
ATOM   3581  N   ASP   234      25.724  23.865  51.049  1.00  0.00           N  
ATOM   3582  H   ASP   234      26.342  23.605  51.804  1.00  0.00           H  
ATOM   3583  CA  ASP   234      25.994  25.163  50.364  1.00  0.00           C  
ATOM   3584  HA  ASP   234      25.019  25.650  50.336  1.00  0.00           H  
ATOM   3585  CB  ASP   234      26.875  26.079  51.194  1.00  0.00           C  
ATOM   3586  HB2 ASP   234      27.834  25.569  51.278  1.00  0.00           H  
ATOM   3587  HB3 ASP   234      26.934  26.969  50.568  1.00  0.00           H  
ATOM   3588  CG  ASP   234      26.325  26.536  52.566  1.00  0.00           C  
ATOM   3589  OD1 ASP   234      25.230  26.024  53.008  1.00  0.00           O  
ATOM   3590  OD2 ASP   234      26.975  27.493  53.130  1.00  0.00           O  
ATOM   3591  C   ASP   234      26.637  24.896  49.047  1.00  0.00           C  
ATOM   3592  O   ASP   234      27.675  24.179  48.944  1.00  0.00           O  
ATOM   3593  N   ARG   235      26.314  25.655  48.076  1.00  0.00           N  
ATOM   3594  H   ARG   235      25.427  26.131  48.151  1.00  0.00           H  
ATOM   3595  CA  ARG   235      26.994  25.805  46.828  1.00  0.00           C  
ATOM   3596  HA  ARG   235      27.049  24.825  46.354  1.00  0.00           H  
ATOM   3597  CB  ARG   235      26.173  26.716  45.887  1.00  0.00           C  
ATOM   3598  HB2 ARG   235      25.176  26.301  45.734  1.00  0.00           H  
ATOM   3599  HB3 ARG   235      26.038  27.684  46.369  1.00  0.00           H  
ATOM   3600  CG  ARG   235      26.887  27.019  44.494  1.00  0.00           C  
ATOM   3601  HG2 ARG   235      27.848  27.507  44.655  1.00  0.00           H  
ATOM   3602  HG3 ARG   235      27.040  26.114  43.906  1.00  0.00           H  
ATOM   3603  CD  ARG   235      26.167  28.062  43.642  1.00  0.00           C  
ATOM   3604  HD2 ARG   235      25.093  27.879  43.663  1.00  0.00           H  
ATOM   3605  HD3 ARG   235      26.318  29.093  43.962  1.00  0.00           H  
ATOM   3606  NE  ARG   235      26.587  27.963  42.215  1.00  0.00           N  
ATOM   3607  HE  ARG   235      25.985  27.395  41.637  1.00  0.00           H  
ATOM   3608  CZ  ARG   235      27.648  28.457  41.591  1.00  0.00           C  
ATOM   3609  NH1 ARG   235      28.496  29.225  42.201  1.00  0.00           N  
ATOM   3610 HH11 ARG   235      28.457  29.408  43.194  1.00  0.00           H  
ATOM   3611 HH12 ARG   235      29.296  29.663  41.767  1.00  0.00           H  
ATOM   3612  NH2 ARG   235      27.838  28.305  40.283  1.00  0.00           N  
ATOM   3613 HH21 ARG   235      27.314  27.641  39.730  1.00  0.00           H  
ATOM   3614 HH22 ARG   235      28.629  28.756  39.846  1.00  0.00           H  
ATOM   3615  C   ARG   235      28.448  26.217  46.901  1.00  0.00           C  
ATOM   3616  O   ARG   235      28.758  27.327  47.433  1.00  0.00           O  
ATOM   3617  N   PHE   236      29.355  25.486  46.185  1.00  0.00           N  
ATOM   3618  H   PHE   236      29.011  24.713  45.633  1.00  0.00           H  
ATOM   3619  CA  PHE   236      30.700  25.943  45.891  1.00  0.00           C  
ATOM   3620  HA  PHE   236      30.674  27.023  46.034  1.00  0.00           H  
ATOM   3621  CB  PHE   236      31.637  25.218  46.892  1.00  0.00           C  
ATOM   3622  HB2 PHE   236      32.608  25.655  46.661  1.00  0.00           H  
ATOM   3623  HB3 PHE   236      31.357  25.497  47.908  1.00  0.00           H  
ATOM   3624  CG  PHE   236      31.675  23.725  46.738  1.00  0.00           C  
ATOM   3625  CD1 PHE   236      32.536  23.120  45.804  1.00  0.00           C  
ATOM   3626  HD1 PHE   236      33.043  23.714  45.058  1.00  0.00           H  
ATOM   3627  CE1 PHE   236      32.664  21.736  45.834  1.00  0.00           C  
ATOM   3628  HE1 PHE   236      33.294  21.215  45.128  1.00  0.00           H  
ATOM   3629  CZ  PHE   236      31.936  20.968  46.696  1.00  0.00           C  
ATOM   3630  HZ  PHE   236      31.933  19.889  46.644  1.00  0.00           H  
ATOM   3631  CE2 PHE   236      31.033  21.534  47.547  1.00  0.00           C  
ATOM   3632  HE2 PHE   236      30.387  20.935  48.173  1.00  0.00           H  
ATOM   3633  CD2 PHE   236      30.938  22.946  47.637  1.00  0.00           C  
ATOM   3634  HD2 PHE   236      30.205  23.400  48.287  1.00  0.00           H  
ATOM   3635  C   PHE   236      31.223  25.697  44.464  1.00  0.00           C  
ATOM   3636  O   PHE   236      30.705  24.835  43.739  1.00  0.00           O  
ATOM   3637  N   SER   237      32.298  26.398  44.098  1.00  0.00           N  
ATOM   3638  H   SER   237      32.751  27.019  44.753  1.00  0.00           H  
ATOM   3639  CA  SER   237      32.891  26.491  42.767  1.00  0.00           C  
ATOM   3640  HA  SER   237      32.602  25.586  42.233  1.00  0.00           H  
ATOM   3641  CB  SER   237      32.248  27.561  41.858  1.00  0.00           C  
ATOM   3642  HB2 SER   237      32.581  27.546  40.821  1.00  0.00           H  
ATOM   3643  HB3 SER   237      31.161  27.485  41.820  1.00  0.00           H  
ATOM   3644  OG  SER   237      32.604  28.836  42.261  1.00  0.00           O  
ATOM   3645  HG  SER   237      31.946  29.412  41.866  1.00  0.00           H  
ATOM   3646  C   SER   237      34.393  26.599  42.883  1.00  0.00           C  
ATOM   3647  O   SER   237      34.841  27.169  43.880  1.00  0.00           O  
ATOM   3648  N   PHE   238      35.119  26.245  41.840  1.00  0.00           N  
ATOM   3649  H   PHE   238      34.728  25.768  41.040  1.00  0.00           H  
ATOM   3650  CA  PHE   238      36.619  26.497  41.748  1.00  0.00           C  
ATOM   3651  HA  PHE   238      36.898  27.509  42.040  1.00  0.00           H  
ATOM   3652  CB  PHE   238      37.427  25.549  42.605  1.00  0.00           C  
ATOM   3653  HB2 PHE   238      38.401  26.036  42.559  1.00  0.00           H  
ATOM   3654  HB3 PHE   238      37.254  25.530  43.681  1.00  0.00           H  
ATOM   3655  CG  PHE   238      37.619  24.175  42.089  1.00  0.00           C  
ATOM   3656  CD1 PHE   238      38.595  23.989  41.147  1.00  0.00           C  
ATOM   3657  HD1 PHE   238      39.188  24.803  40.757  1.00  0.00           H  
ATOM   3658  CE1 PHE   238      38.645  22.743  40.443  1.00  0.00           C  
ATOM   3659  HE1 PHE   238      39.373  22.614  39.656  1.00  0.00           H  
ATOM   3660  CZ  PHE   238      37.940  21.613  40.988  1.00  0.00           C  
ATOM   3661  HZ  PHE   238      38.084  20.588  40.678  1.00  0.00           H  
ATOM   3662  CE2 PHE   238      37.067  21.818  42.086  1.00  0.00           C  
ATOM   3663  HE2 PHE   238      36.586  20.960  42.532  1.00  0.00           H  
ATOM   3664  CD2 PHE   238      36.814  23.159  42.548  1.00  0.00           C  
ATOM   3665  HD2 PHE   238      36.180  23.400  43.388  1.00  0.00           H  
ATOM   3666  C   PHE   238      37.020  26.543  40.215  1.00  0.00           C  
ATOM   3667  O   PHE   238      36.449  25.811  39.391  1.00  0.00           O  
ATOM   3668  N   ALA   239      38.095  27.342  39.980  1.00  0.00           N  
ATOM   3669  H   ALA   239      38.588  27.700  40.785  1.00  0.00           H  
ATOM   3670  CA  ALA   239      38.558  27.722  38.646  1.00  0.00           C  
ATOM   3671  HA  ALA   239      38.438  26.895  37.946  1.00  0.00           H  
ATOM   3672  CB  ALA   239      37.723  28.967  38.315  1.00  0.00           C  
ATOM   3673  HB1 ALA   239      36.679  28.682  38.445  1.00  0.00           H  
ATOM   3674  HB2 ALA   239      37.946  29.793  38.990  1.00  0.00           H  
ATOM   3675  HB3 ALA   239      38.054  29.271  37.322  1.00  0.00           H  
ATOM   3676  C   ALA   239      40.049  28.058  38.601  1.00  0.00           C  
ATOM   3677  O   ALA   239      40.740  28.412  39.609  1.00  0.00           O  
ATOM   3678  N   VAL   240      40.593  27.991  37.352  1.00  0.00           N  
ATOM   3679  H   VAL   240      39.979  27.743  36.589  1.00  0.00           H  
ATOM   3680  CA  VAL   240      41.925  28.545  37.046  1.00  0.00           C  
ATOM   3681  HA  VAL   240      42.331  29.070  37.910  1.00  0.00           H  
ATOM   3682  CB  VAL   240      43.025  27.558  36.754  1.00  0.00           C  
ATOM   3683  HB  VAL   240      43.885  28.187  36.524  1.00  0.00           H  
ATOM   3684  CG1 VAL   240      43.457  26.774  37.961  1.00  0.00           C  
ATOM   3685 HG11 VAL   240      44.353  26.229  37.667  1.00  0.00           H  
ATOM   3686 HG12 VAL   240      43.873  27.578  38.569  1.00  0.00           H  
ATOM   3687 HG13 VAL   240      42.625  26.271  38.453  1.00  0.00           H  
ATOM   3688  CG2 VAL   240      42.734  26.593  35.601  1.00  0.00           C  
ATOM   3689 HG21 VAL   240      41.687  26.292  35.641  1.00  0.00           H  
ATOM   3690 HG22 VAL   240      42.865  27.141  34.668  1.00  0.00           H  
ATOM   3691 HG23 VAL   240      43.392  25.724  35.599  1.00  0.00           H  
ATOM   3692  C   VAL   240      41.859  29.564  35.869  1.00  0.00           C  
ATOM   3693  O   VAL   240      41.130  29.372  34.916  1.00  0.00           O  
ATOM   3694  N   PHE   241      42.517  30.699  36.021  1.00  0.00           N  
ATOM   3695  H   PHE   241      43.246  30.716  36.720  1.00  0.00           H  
ATOM   3696  CA  PHE   241      42.570  31.761  34.999  1.00  0.00           C  
ATOM   3697  HA  PHE   241      41.912  31.658  34.136  1.00  0.00           H  
ATOM   3698  CB  PHE   241      42.033  33.049  35.556  1.00  0.00           C  
ATOM   3699  HB2 PHE   241      42.690  33.456  36.324  1.00  0.00           H  
ATOM   3700  HB3 PHE   241      42.001  33.879  34.850  1.00  0.00           H  
ATOM   3701  CG  PHE   241      40.698  32.938  36.335  1.00  0.00           C  
ATOM   3702  CD1 PHE   241      40.688  32.387  37.611  1.00  0.00           C  
ATOM   3703  HD1 PHE   241      41.556  32.010  38.132  1.00  0.00           H  
ATOM   3704  CE1 PHE   241      39.463  32.210  38.281  1.00  0.00           C  
ATOM   3705  HE1 PHE   241      39.579  31.794  39.271  1.00  0.00           H  
ATOM   3706  CZ  PHE   241      38.251  32.631  37.676  1.00  0.00           C  
ATOM   3707  HZ  PHE   241      37.269  32.424  38.074  1.00  0.00           H  
ATOM   3708  CE2 PHE   241      38.285  33.322  36.415  1.00  0.00           C  
ATOM   3709  HE2 PHE   241      37.333  33.698  36.071  1.00  0.00           H  
ATOM   3710  CD2 PHE   241      39.469  33.425  35.696  1.00  0.00           C  
ATOM   3711  HD2 PHE   241      39.368  33.884  34.724  1.00  0.00           H  
ATOM   3712  C   PHE   241      44.016  31.846  34.514  1.00  0.00           C  
ATOM   3713  O   PHE   241      44.944  31.628  35.281  1.00  0.00           O  
ATOM   3714  N   ALA   242      44.174  32.392  33.281  1.00  0.00           N  
ATOM   3715  H   ALA   242      43.341  32.401  32.711  1.00  0.00           H  
ATOM   3716  CA  ALA   242      45.404  32.837  32.760  1.00  0.00           C  
ATOM   3717  HA  ALA   242      46.176  32.692  33.517  1.00  0.00           H  
ATOM   3718  CB  ALA   242      45.758  31.923  31.528  1.00  0.00           C  
ATOM   3719  HB1 ALA   242      46.749  32.046  31.094  1.00  0.00           H  
ATOM   3720  HB2 ALA   242      45.564  30.873  31.749  1.00  0.00           H  
ATOM   3721  HB3 ALA   242      44.917  32.116  30.861  1.00  0.00           H  
ATOM   3722  C   ALA   242      45.424  34.348  32.539  1.00  0.00           C  
ATOM   3723  O   ALA   242      44.514  34.799  31.840  1.00  0.00           O  
ATOM   3724  N   ASN   243      46.383  35.060  33.090  1.00  0.00           N  
ATOM   3725  H   ASN   243      47.032  34.571  33.691  1.00  0.00           H  
ATOM   3726  CA  ASN   243      46.501  36.543  33.025  1.00  0.00           C  
ATOM   3727  HA  ASN   243      45.838  36.720  32.179  1.00  0.00           H  
ATOM   3728  CB  ASN   243      45.989  37.209  34.359  1.00  0.00           C  
ATOM   3729  HB2 ASN   243      46.373  36.523  35.114  1.00  0.00           H  
ATOM   3730  HB3 ASN   243      46.582  38.124  34.385  1.00  0.00           H  
ATOM   3731  CG  ASN   243      44.520  37.434  34.423  1.00  0.00           C  
ATOM   3732  OD1 ASN   243      43.898  38.117  33.596  1.00  0.00           O  
ATOM   3733  ND2 ASN   243      43.847  36.801  35.363  1.00  0.00           N  
ATOM   3734 HD21 ASN   243      42.950  37.262  35.410  1.00  0.00           H  
ATOM   3735 HD22 ASN   243      44.259  36.355  36.170  1.00  0.00           H  
ATOM   3736  C   ASN   243      47.889  37.083  32.648  1.00  0.00           C  
ATOM   3737  O   ASN   243      48.897  36.474  32.899  1.00  0.00           O  
ATOM   3738  N   PRO   244      47.928  38.303  32.052  1.00  0.00           N  
ATOM   3739  CD  PRO   244      46.791  39.111  31.657  1.00  0.00           C  
ATOM   3740  HD2 PRO   244      46.262  39.524  32.515  1.00  0.00           H  
ATOM   3741  HD3 PRO   244      46.144  38.423  31.112  1.00  0.00           H  
ATOM   3742  CG  PRO   244      47.327  40.346  30.843  1.00  0.00           C  
ATOM   3743  HG2 PRO   244      47.044  41.326  31.227  1.00  0.00           H  
ATOM   3744  HG3 PRO   244      47.006  40.255  29.805  1.00  0.00           H  
ATOM   3745  CB  PRO   244      48.837  40.220  30.883  1.00  0.00           C  
ATOM   3746  HB2 PRO   244      49.383  41.150  31.039  1.00  0.00           H  
ATOM   3747  HB3 PRO   244      49.140  39.939  29.874  1.00  0.00           H  
ATOM   3748  CA  PRO   244      49.160  39.113  31.885  1.00  0.00           C  
ATOM   3749  HA  PRO   244      49.907  38.488  31.397  1.00  0.00           H  
ATOM   3750  C   PRO   244      49.758  39.630  33.201  1.00  0.00           C  
ATOM   3751  O   PRO   244      49.011  39.640  34.206  1.00  0.00           O  
ATOM   3752  N   PRO   245      51.010  40.081  33.265  1.00  0.00           N  
ATOM   3753  CD  PRO   245      51.962  40.086  32.140  1.00  0.00           C  
ATOM   3754  HD2 PRO   245      51.557  40.454  31.197  1.00  0.00           H  
ATOM   3755  HD3 PRO   245      52.454  39.125  31.992  1.00  0.00           H  
ATOM   3756  CG  PRO   245      53.018  40.987  32.633  1.00  0.00           C  
ATOM   3757  HG2 PRO   245      52.740  42.005  32.360  1.00  0.00           H  
ATOM   3758  HG3 PRO   245      53.987  40.673  32.243  1.00  0.00           H  
ATOM   3759  CB  PRO   245      53.013  40.990  34.178  1.00  0.00           C  
ATOM   3760  HB2 PRO   245      53.388  41.956  34.517  1.00  0.00           H  
ATOM   3761  HB3 PRO   245      53.562  40.208  34.702  1.00  0.00           H  
ATOM   3762  CA  PRO   245      51.507  40.801  34.448  1.00  0.00           C  
ATOM   3763  HA  PRO   245      51.329  40.076  35.242  1.00  0.00           H  
ATOM   3764  C   PRO   245      50.870  42.187  34.765  1.00  0.00           C  
ATOM   3765  O   PRO   245      50.632  42.979  33.809  1.00  0.00           O  
ATOM   3766  N   ALA   246      50.574  42.452  36.024  1.00  0.00           N  
ATOM   3767  H   ALA   246      50.799  41.770  36.734  1.00  0.00           H  
ATOM   3768  CA  ALA   246      49.909  43.734  36.374  1.00  0.00           C  
ATOM   3769  HA  ALA   246      48.992  43.934  35.820  1.00  0.00           H  
ATOM   3770  CB  ALA   246      49.515  43.673  37.884  1.00  0.00           C  
ATOM   3771  HB1 ALA   246      49.404  44.666  38.321  1.00  0.00           H  
ATOM   3772  HB2 ALA   246      48.743  42.954  38.158  1.00  0.00           H  
ATOM   3773  HB3 ALA   246      50.360  43.228  38.409  1.00  0.00           H  
ATOM   3774  C   ALA   246      50.882  44.981  36.142  1.00  0.00           C  
ATOM   3775  O   ALA   246      50.381  46.071  36.053  1.00  0.00           O  
ATOM   3776  N   THR   247      52.190  44.796  35.979  1.00  0.00           N  
ATOM   3777  H   THR   247      52.549  43.933  36.360  1.00  0.00           H  
ATOM   3778  CA  THR   247      53.156  45.851  35.670  1.00  0.00           C  
ATOM   3779  HA  THR   247      52.852  46.758  36.193  1.00  0.00           H  
ATOM   3780  CB  THR   247      54.539  45.470  36.027  1.00  0.00           C  
ATOM   3781  HB  THR   247      54.948  44.702  35.370  1.00  0.00           H  
ATOM   3782  CG2 THR   247      55.491  46.658  36.062  1.00  0.00           C  
ATOM   3783 HG21 THR   247      54.999  47.517  36.517  1.00  0.00           H  
ATOM   3784 HG22 THR   247      56.403  46.457  36.623  1.00  0.00           H  
ATOM   3785 HG23 THR   247      55.775  46.925  35.044  1.00  0.00           H  
ATOM   3786  OG1 THR   247      54.721  44.923  37.355  1.00  0.00           O  
ATOM   3787  HG1 THR   247      54.377  44.027  37.376  1.00  0.00           H  
ATOM   3788  C   THR   247      53.108  46.226  34.133  1.00  0.00           C  
ATOM   3789  O   THR   247      53.532  47.332  33.771  1.00  0.00           O  
ATOM   3790  N   GLY   248      52.493  45.393  33.344  1.00  0.00           N  
ATOM   3791  H   GLY   248      52.054  44.581  33.756  1.00  0.00           H  
ATOM   3792  CA  GLY   248      52.640  45.401  31.894  1.00  0.00           C  
ATOM   3793  HA2 GLY   248      53.629  45.735  31.578  1.00  0.00           H  
ATOM   3794  HA3 GLY   248      52.523  44.349  31.634  1.00  0.00           H  
ATOM   3795  C   GLY   248      51.502  46.087  31.087  1.00  0.00           C  
ATOM   3796  O   GLY   248      50.823  46.964  31.624  1.00  0.00           O  
ATOM   3797  N   ASP   249      51.480  45.754  29.851  1.00  0.00           N  
ATOM   3798  H   ASP   249      52.070  45.024  29.477  1.00  0.00           H  
ATOM   3799  CA  ASP   249      50.587  46.287  28.856  1.00  0.00           C  
ATOM   3800  HA  ASP   249      50.025  47.100  29.315  1.00  0.00           H  
ATOM   3801  CB  ASP   249      51.410  46.860  27.706  1.00  0.00           C  
ATOM   3802  HB2 ASP   249      51.976  46.033  27.276  1.00  0.00           H  
ATOM   3803  HB3 ASP   249      50.714  47.145  26.917  1.00  0.00           H  
ATOM   3804  CG  ASP   249      52.334  48.026  28.009  1.00  0.00           C  
ATOM   3805  OD1 ASP   249      51.916  49.160  28.134  1.00  0.00           O  
ATOM   3806  OD2 ASP   249      53.561  47.799  28.109  1.00  0.00           O  
ATOM   3807  C   ASP   249      49.624  45.186  28.245  1.00  0.00           C  
ATOM   3808  O   ASP   249      50.039  44.059  28.019  1.00  0.00           O  
ATOM   3809  N   LEU   250      48.382  45.547  27.972  1.00  0.00           N  
ATOM   3810  H   LEU   250      48.097  46.509  28.090  1.00  0.00           H  
ATOM   3811  CA  LEU   250      47.457  44.686  27.239  1.00  0.00           C  
ATOM   3812  HA  LEU   250      47.524  43.606  27.370  1.00  0.00           H  
ATOM   3813  CB  LEU   250      45.941  45.096  27.536  1.00  0.00           C  
ATOM   3814  HB2 LEU   250      45.987  46.184  27.492  1.00  0.00           H  
ATOM   3815  HB3 LEU   250      45.308  44.844  26.685  1.00  0.00           H  
ATOM   3816  CG  LEU   250      45.222  44.609  28.839  1.00  0.00           C  
ATOM   3817  HG  LEU   250      45.680  44.968  29.760  1.00  0.00           H  
ATOM   3818  CD1 LEU   250      43.757  45.102  28.749  1.00  0.00           C  
ATOM   3819 HD11 LEU   250      43.147  44.554  28.030  1.00  0.00           H  
ATOM   3820 HD12 LEU   250      43.378  45.055  29.770  1.00  0.00           H  
ATOM   3821 HD13 LEU   250      43.866  46.185  28.689  1.00  0.00           H  
ATOM   3822  CD2 LEU   250      45.173  43.087  29.004  1.00  0.00           C  
ATOM   3823 HD21 LEU   250      44.896  42.666  28.038  1.00  0.00           H  
ATOM   3824 HD22 LEU   250      46.179  42.771  29.281  1.00  0.00           H  
ATOM   3825 HD23 LEU   250      44.486  42.803  29.802  1.00  0.00           H  
ATOM   3826  C   LEU   250      47.830  44.880  25.727  1.00  0.00           C  
ATOM   3827  O   LEU   250      47.928  46.033  25.341  1.00  0.00           O  
ATOM   3828  N   TYR   251      47.936  43.838  24.922  1.00  0.00           N  
ATOM   3829  H   TYR   251      47.664  42.896  25.166  1.00  0.00           H  
ATOM   3830  CA  TYR   251      48.076  44.091  23.524  1.00  0.00           C  
ATOM   3831  HA  TYR   251      48.340  45.128  23.318  1.00  0.00           H  
ATOM   3832  CB  TYR   251      49.168  43.324  22.942  1.00  0.00           C  
ATOM   3833  HB2 TYR   251      49.211  42.289  23.281  1.00  0.00           H  
ATOM   3834  HB3 TYR   251      48.932  43.301  21.878  1.00  0.00           H  
ATOM   3835  CG  TYR   251      50.496  43.961  22.994  1.00  0.00           C  
ATOM   3836  CD1 TYR   251      51.141  44.174  24.241  1.00  0.00           C  
ATOM   3837  HD1 TYR   251      50.761  43.780  25.172  1.00  0.00           H  
ATOM   3838  CE1 TYR   251      52.320  44.837  24.315  1.00  0.00           C  
ATOM   3839  HE1 TYR   251      52.789  44.945  25.281  1.00  0.00           H  
ATOM   3840  CZ  TYR   251      52.918  45.340  23.158  1.00  0.00           C  
ATOM   3841  OH  TYR   251      54.135  45.922  23.223  1.00  0.00           O  
ATOM   3842  HH  TYR   251      54.181  46.449  24.025  1.00  0.00           H  
ATOM   3843  CE2 TYR   251      52.365  45.118  21.904  1.00  0.00           C  
ATOM   3844  HE2 TYR   251      52.890  45.538  21.059  1.00  0.00           H  
ATOM   3845  CD2 TYR   251      51.161  44.447  21.835  1.00  0.00           C  
ATOM   3846  HD2 TYR   251      50.762  44.136  20.880  1.00  0.00           H  
ATOM   3847  C   TYR   251      46.711  43.951  22.730  1.00  0.00           C  
ATOM   3848  O   TYR   251      45.710  43.277  23.137  1.00  0.00           O  
ATOM   3849  N   GLN   252      46.623  44.624  21.609  1.00  0.00           N  
ATOM   3850  H   GLN   252      47.439  45.165  21.361  1.00  0.00           H  
ATOM   3851  CA  GLN   252      45.616  44.619  20.587  1.00  0.00           C  
ATOM   3852  HA  GLN   252      44.975  43.759  20.781  1.00  0.00           H  
ATOM   3853  CB  GLN   252      44.710  45.823  20.665  1.00  0.00           C  
ATOM   3854  HB2 GLN   252      44.206  45.837  21.631  1.00  0.00           H  
ATOM   3855  HB3 GLN   252      45.252  46.768  20.615  1.00  0.00           H  
ATOM   3856  CG  GLN   252      43.631  45.974  19.605  1.00  0.00           C  
ATOM   3857  HG2 GLN   252      44.043  46.301  18.650  1.00  0.00           H  
ATOM   3858  HG3 GLN   252      43.145  45.006  19.487  1.00  0.00           H  
ATOM   3859  CD  GLN   252      42.806  47.143  19.938  1.00  0.00           C  
ATOM   3860  OE1 GLN   252      42.961  48.313  19.465  1.00  0.00           O  
ATOM   3861  NE2 GLN   252      41.807  46.989  20.848  1.00  0.00           N  
ATOM   3862 HE21 GLN   252      41.223  47.778  21.086  1.00  0.00           H  
ATOM   3863 HE22 GLN   252      41.609  46.043  21.140  1.00  0.00           H  
ATOM   3864  C   GLN   252      46.221  44.328  19.248  1.00  0.00           C  
ATOM   3865  O   GLN   252      47.203  44.951  18.951  1.00  0.00           O  
ATOM   3866  N   MET   253      45.544  43.489  18.459  1.00  0.00           N  
ATOM   3867  H   MET   253      44.696  43.030  18.759  1.00  0.00           H  
ATOM   3868  CA  MET   253      45.768  43.195  17.009  1.00  0.00           C  
ATOM   3869  HA  MET   253      46.844  43.291  16.871  1.00  0.00           H  
ATOM   3870  CB  MET   253      45.269  41.775  16.577  1.00  0.00           C  
ATOM   3871  HB2 MET   253      44.197  41.709  16.761  1.00  0.00           H  
ATOM   3872  HB3 MET   253      45.313  41.735  15.489  1.00  0.00           H  
ATOM   3873  CG  MET   253      46.039  40.616  17.194  1.00  0.00           C  
ATOM   3874  HG2 MET   253      46.236  40.970  18.207  1.00  0.00           H  
ATOM   3875  HG3 MET   253      45.336  39.798  17.348  1.00  0.00           H  
ATOM   3876  SD  MET   253      47.446  40.035  16.304  1.00  0.00           S  
ATOM   3877  CE  MET   253      46.650  39.189  14.900  1.00  0.00           C  
ATOM   3878  HE1 MET   253      45.785  39.780  14.601  1.00  0.00           H  
ATOM   3879  HE2 MET   253      47.368  39.118  14.083  1.00  0.00           H  
ATOM   3880  HE3 MET   253      46.233  38.221  15.181  1.00  0.00           H  
ATOM   3881  C   MET   253      45.137  44.341  16.203  1.00  0.00           C  
ATOM   3882  O   MET   253      43.931  44.584  16.208  1.00  0.00           O  
ATOM   3883  N   SER   254      45.962  45.044  15.463  1.00  0.00           N  
ATOM   3884  H   SER   254      46.943  44.805  15.473  1.00  0.00           H  
ATOM   3885  CA  SER   254      45.520  46.007  14.403  1.00  0.00           C  
ATOM   3886  HA  SER   254      44.825  46.775  14.744  1.00  0.00           H  
ATOM   3887  CB  SER   254      46.630  46.907  13.741  1.00  0.00           C  
ATOM   3888  HB2 SER   254      47.262  46.219  13.180  1.00  0.00           H  
ATOM   3889  HB3 SER   254      46.105  47.619  13.105  1.00  0.00           H  
ATOM   3890  OG  SER   254      47.433  47.517  14.756  1.00  0.00           O  
ATOM   3891  HG  SER   254      47.939  46.895  15.284  1.00  0.00           H  
ATOM   3892  C   SER   254      44.812  45.261  13.277  1.00  0.00           C  
ATOM   3893  O   SER   254      44.936  44.034  13.192  1.00  0.00           O  
ATOM   3894  N   GLU   255      44.130  45.900  12.339  1.00  0.00           N  
ATOM   3895  H   GLU   255      44.031  46.901  12.429  1.00  0.00           H  
ATOM   3896  CA  GLU   255      43.356  45.413  11.183  1.00  0.00           C  
ATOM   3897  HA  GLU   255      42.941  44.487  11.580  1.00  0.00           H  
ATOM   3898  CB  GLU   255      42.269  46.362  10.740  1.00  0.00           C  
ATOM   3899  HB2 GLU   255      41.869  45.960   9.809  1.00  0.00           H  
ATOM   3900  HB3 GLU   255      41.385  46.331  11.377  1.00  0.00           H  
ATOM   3901  CG  GLU   255      42.700  47.849  10.415  1.00  0.00           C  
ATOM   3902  HG2 GLU   255      43.590  47.817   9.787  1.00  0.00           H  
ATOM   3903  HG3 GLU   255      41.938  48.401   9.865  1.00  0.00           H  
ATOM   3904  CD  GLU   255      43.038  48.744  11.613  1.00  0.00           C  
ATOM   3905  OE1 GLU   255      44.235  48.645  11.976  1.00  0.00           O  
ATOM   3906  OE2 GLU   255      42.178  49.015  12.434  1.00  0.00           O  
ATOM   3907  C   GLU   255      44.301  44.937  10.070  1.00  0.00           C  
ATOM   3908  O   GLU   255      44.060  43.902   9.346  1.00  0.00           O  
ATOM   3909  N   SER   256      45.419  45.653  10.010  1.00  0.00           N  
ATOM   3910  H   SER   256      45.597  46.424  10.638  1.00  0.00           H  
ATOM   3911  CA  SER   256      46.577  45.164   9.285  1.00  0.00           C  
ATOM   3912  HA  SER   256      46.287  44.904   8.267  1.00  0.00           H  
ATOM   3913  CB  SER   256      47.644  46.227   9.443  1.00  0.00           C  
ATOM   3914  HB2 SER   256      48.520  45.796   8.958  1.00  0.00           H  
ATOM   3915  HB3 SER   256      47.310  47.159   8.986  1.00  0.00           H  
ATOM   3916  OG  SER   256      47.800  46.590  10.794  1.00  0.00           O  
ATOM   3917  HG  SER   256      48.556  47.181  10.820  1.00  0.00           H  
ATOM   3918  C   SER   256      47.133  43.802   9.955  1.00  0.00           C  
ATOM   3919  O   SER   256      47.809  43.130   9.172  1.00  0.00           O  
ATOM   3920  N   GLY   257      46.827  43.443  11.170  1.00  0.00           N  
ATOM   3921  H   GLY   257      46.160  43.985  11.701  1.00  0.00           H  
ATOM   3922  CA  GLY   257      47.505  42.349  11.859  1.00  0.00           C  
ATOM   3923  HA2 GLY   257      46.834  41.723  12.448  1.00  0.00           H  
ATOM   3924  HA3 GLY   257      47.909  41.692  11.089  1.00  0.00           H  
ATOM   3925  C   GLY   257      48.700  42.779  12.736  1.00  0.00           C  
ATOM   3926  O   GLY   257      48.983  42.040  13.735  1.00  0.00           O  
ATOM   3927  N   GLU   258      49.131  44.029  12.640  1.00  0.00           N  
ATOM   3928  H   GLU   258      48.674  44.690  12.029  1.00  0.00           H  
ATOM   3929  CA  GLU   258      50.242  44.521  13.547  1.00  0.00           C  
ATOM   3930  HA  GLU   258      51.092  43.877  13.321  1.00  0.00           H  
ATOM   3931  CB  GLU   258      50.578  45.982  13.231  1.00  0.00           C  
ATOM   3932  HB2 GLU   258      51.129  45.949  12.291  1.00  0.00           H  
ATOM   3933  HB3 GLU   258      49.619  46.488  13.112  1.00  0.00           H  
ATOM   3934  CG  GLU   258      51.420  46.819  14.218  1.00  0.00           C  
ATOM   3935  HG2 GLU   258      51.439  47.863  13.905  1.00  0.00           H  
ATOM   3936  HG3 GLU   258      50.931  46.867  15.191  1.00  0.00           H  
ATOM   3937  CD  GLU   258      52.856  46.395  14.390  1.00  0.00           C  
ATOM   3938  OE1 GLU   258      53.172  45.265  14.004  1.00  0.00           O  
ATOM   3939  OE2 GLU   258      53.700  47.311  14.787  1.00  0.00           O  
ATOM   3940  C   GLU   258      49.834  44.446  15.013  1.00  0.00           C  
ATOM   3941  O   GLU   258      48.741  44.878  15.384  1.00  0.00           O  
ATOM   3942  N   PRO   259      50.721  43.919  15.921  1.00  0.00           N  
ATOM   3943  CD  PRO   259      51.923  43.052  15.682  1.00  0.00           C  
ATOM   3944  HD2 PRO   259      52.772  43.694  15.918  1.00  0.00           H  
ATOM   3945  HD3 PRO   259      51.996  42.564  14.710  1.00  0.00           H  
ATOM   3946  CG  PRO   259      51.844  42.070  16.862  1.00  0.00           C  
ATOM   3947  HG2 PRO   259      52.861  41.698  16.978  1.00  0.00           H  
ATOM   3948  HG3 PRO   259      51.126  41.270  16.682  1.00  0.00           H  
ATOM   3949  CB  PRO   259      51.327  42.933  18.046  1.00  0.00           C  
ATOM   3950  HB2 PRO   259      52.195  43.302  18.593  1.00  0.00           H  
ATOM   3951  HB3 PRO   259      50.770  42.300  18.736  1.00  0.00           H  
ATOM   3952  CA  PRO   259      50.474  44.056  17.362  1.00  0.00           C  
ATOM   3953  HA  PRO   259      49.432  43.808  17.564  1.00  0.00           H  
ATOM   3954  C   PRO   259      50.852  45.433  17.868  1.00  0.00           C  
ATOM   3955  O   PRO   259      51.947  45.883  17.516  1.00  0.00           O  
ATOM   3956  N   VAL   260      50.042  45.975  18.776  1.00  0.00           N  
ATOM   3957  H   VAL   260      49.224  45.490  19.115  1.00  0.00           H  
ATOM   3958  CA  VAL   260      50.255  47.257  19.439  1.00  0.00           C  
ATOM   3959  HA  VAL   260      51.320  47.449  19.566  1.00  0.00           H  
ATOM   3960  CB  VAL   260      49.609  48.412  18.570  1.00  0.00           C  
ATOM   3961  HB  VAL   260      50.086  48.219  17.610  1.00  0.00           H  
ATOM   3962  CG1 VAL   260      48.053  48.459  18.434  1.00  0.00           C  
ATOM   3963 HG11 VAL   260      47.745  49.275  17.781  1.00  0.00           H  
ATOM   3964 HG12 VAL   260      47.614  47.545  18.034  1.00  0.00           H  
ATOM   3965 HG13 VAL   260      47.692  48.716  19.430  1.00  0.00           H  
ATOM   3966  CG2 VAL   260      50.069  49.839  19.080  1.00  0.00           C  
ATOM   3967 HG21 VAL   260      49.939  50.541  18.256  1.00  0.00           H  
ATOM   3968 HG22 VAL   260      49.559  50.091  20.009  1.00  0.00           H  
ATOM   3969 HG23 VAL   260      51.151  49.905  19.188  1.00  0.00           H  
ATOM   3970  C   VAL   260      49.654  47.230  20.885  1.00  0.00           C  
ATOM   3971  O   VAL   260      48.616  46.631  21.125  1.00  0.00           O  
ATOM   3972  N   ALA   261      50.297  47.842  21.822  1.00  0.00           N  
ATOM   3973  H   ALA   261      51.142  48.328  21.557  1.00  0.00           H  
ATOM   3974  CA  ALA   261      49.712  48.007  23.170  1.00  0.00           C  
ATOM   3975  HA  ALA   261      49.416  46.996  23.451  1.00  0.00           H  
ATOM   3976  CB  ALA   261      50.784  48.555  24.022  1.00  0.00           C  
ATOM   3977  HB1 ALA   261      51.248  49.453  23.615  1.00  0.00           H  
ATOM   3978  HB2 ALA   261      50.449  48.703  25.049  1.00  0.00           H  
ATOM   3979  HB3 ALA   261      51.618  47.862  24.134  1.00  0.00           H  
ATOM   3980  C   ALA   261      48.404  48.804  23.181  1.00  0.00           C  
ATOM   3981  O   ALA   261      48.301  49.848  22.539  1.00  0.00           O  
ATOM   3982  N   VAL   262      47.444  48.462  24.134  1.00  0.00           N  
ATOM   3983  H   VAL   262      47.747  47.664  24.674  1.00  0.00           H  
ATOM   3984  CA  VAL   262      46.123  49.069  24.242  1.00  0.00           C  
ATOM   3985  HA  VAL   262      46.240  49.862  23.503  1.00  0.00           H  
ATOM   3986  CB  VAL   262      45.003  48.159  23.749  1.00  0.00           C  
ATOM   3987  HB  VAL   262      45.390  47.621  22.883  1.00  0.00           H  
ATOM   3988  CG1 VAL   262      44.575  47.195  24.840  1.00  0.00           C  
ATOM   3989 HG11 VAL   262      43.732  46.632  24.438  1.00  0.00           H  
ATOM   3990 HG12 VAL   262      45.383  46.485  25.018  1.00  0.00           H  
ATOM   3991 HG13 VAL   262      44.170  47.660  25.738  1.00  0.00           H  
ATOM   3992  CG2 VAL   262      43.811  48.936  23.164  1.00  0.00           C  
ATOM   3993 HG21 VAL   262      43.476  49.693  23.872  1.00  0.00           H  
ATOM   3994 HG22 VAL   262      44.055  49.321  22.173  1.00  0.00           H  
ATOM   3995 HG23 VAL   262      43.092  48.134  22.994  1.00  0.00           H  
ATOM   3996  C   VAL   262      45.849  49.753  25.601  1.00  0.00           C  
ATOM   3997  O   VAL   262      45.171  50.799  25.595  1.00  0.00           O  
ATOM   3998  N   ARG   263      46.265  49.172  26.729  1.00  0.00           N  
ATOM   3999  H   ARG   263      46.834  48.341  26.659  1.00  0.00           H  
ATOM   4000  CA  ARG   263      46.181  49.757  28.109  1.00  0.00           C  
ATOM   4001  HA  ARG   263      46.488  50.800  28.035  1.00  0.00           H  
ATOM   4002  CB  ARG   263      44.720  49.576  28.500  1.00  0.00           C  
ATOM   4003  HB2 ARG   263      44.106  50.076  27.751  1.00  0.00           H  
ATOM   4004  HB3 ARG   263      44.443  48.525  28.586  1.00  0.00           H  
ATOM   4005  CG  ARG   263      44.267  50.315  29.782  1.00  0.00           C  
ATOM   4006  HG2 ARG   263      44.669  49.892  30.703  1.00  0.00           H  
ATOM   4007  HG3 ARG   263      44.537  51.368  29.711  1.00  0.00           H  
ATOM   4008  CD  ARG   263      42.687  50.314  30.019  1.00  0.00           C  
ATOM   4009  HD2 ARG   263      42.250  50.928  29.231  1.00  0.00           H  
ATOM   4010  HD3 ARG   263      42.409  49.260  30.006  1.00  0.00           H  
ATOM   4011  NE  ARG   263      42.194  51.009  31.274  1.00  0.00           N  
ATOM   4012  HE  ARG   263      42.864  51.545  31.807  1.00  0.00           H  
ATOM   4013  CZ  ARG   263      40.972  51.167  31.615  1.00  0.00           C  
ATOM   4014  NH1 ARG   263      39.934  50.715  30.954  1.00  0.00           N  
ATOM   4015 HH11 ARG   263      40.099  50.121  30.154  1.00  0.00           H  
ATOM   4016 HH12 ARG   263      38.969  50.922  31.168  1.00  0.00           H  
ATOM   4017  NH2 ARG   263      40.695  51.690  32.728  1.00  0.00           N  
ATOM   4018 HH21 ARG   263      41.394  52.048  33.364  1.00  0.00           H  
ATOM   4019 HH22 ARG   263      39.741  51.811  33.038  1.00  0.00           H  
ATOM   4020  C   ARG   263      47.038  49.090  29.159  1.00  0.00           C  
ATOM   4021  O   ARG   263      47.500  47.985  28.843  1.00  0.00           O  
ATOM   4022  N   GLY   264      47.335  49.797  30.247  1.00  0.00           N  
ATOM   4023  H   GLY   264      47.000  50.749  30.290  1.00  0.00           H  
ATOM   4024  CA  GLY   264      48.079  49.326  31.404  1.00  0.00           C  
ATOM   4025  HA2 GLY   264      48.995  48.843  31.067  1.00  0.00           H  
ATOM   4026  HA3 GLY   264      48.259  50.107  32.143  1.00  0.00           H  
ATOM   4027  C   GLY   264      47.269  48.172  32.049  1.00  0.00           C  
ATOM   4028  O   GLY   264      46.039  48.293  32.213  1.00  0.00           O  
ATOM   4029  N   VAL   265      47.900  47.109  32.517  1.00  0.00           N  
ATOM   4030  H   VAL   265      48.887  47.006  32.327  1.00  0.00           H  
ATOM   4031  CA  VAL   265      47.201  46.006  33.169  1.00  0.00           C  
ATOM   4032  HA  VAL   265      46.298  45.732  32.624  1.00  0.00           H  
ATOM   4033  CB  VAL   265      47.951  44.692  33.175  1.00  0.00           C  
ATOM   4034  HB  VAL   265      48.849  44.908  33.754  1.00  0.00           H  
ATOM   4035  CG1 VAL   265      47.164  43.479  33.690  1.00  0.00           C  
ATOM   4036 HG11 VAL   265      46.270  43.349  33.080  1.00  0.00           H  
ATOM   4037 HG12 VAL   265      47.700  42.546  33.517  1.00  0.00           H  
ATOM   4038 HG13 VAL   265      47.027  43.575  34.767  1.00  0.00           H  
ATOM   4039  CG2 VAL   265      48.331  44.299  31.700  1.00  0.00           C  
ATOM   4040 HG21 VAL   265      47.491  43.958  31.095  1.00  0.00           H  
ATOM   4041 HG22 VAL   265      48.730  45.168  31.177  1.00  0.00           H  
ATOM   4042 HG23 VAL   265      49.156  43.594  31.799  1.00  0.00           H  
ATOM   4043  C   VAL   265      46.679  46.305  34.556  1.00  0.00           C  
ATOM   4044  O   VAL   265      45.471  46.103  34.774  1.00  0.00           O  
ATOM   4045  N   GLU   266      47.511  46.972  35.432  1.00  0.00           N  
ATOM   4046  H   GLU   266      48.493  47.032  35.203  1.00  0.00           H  
ATOM   4047  CA  GLU   266      46.998  47.343  36.780  1.00  0.00           C  
ATOM   4048  HA  GLU   266      46.588  46.438  37.227  1.00  0.00           H  
ATOM   4049  CB  GLU   266      48.174  47.943  37.599  1.00  0.00           C  
ATOM   4050  HB2 GLU   266      48.928  47.192  37.832  1.00  0.00           H  
ATOM   4051  HB3 GLU   266      48.535  48.774  36.994  1.00  0.00           H  
ATOM   4052  CG  GLU   266      47.696  48.431  38.957  1.00  0.00           C  
ATOM   4053  HG2 GLU   266      47.013  49.270  38.828  1.00  0.00           H  
ATOM   4054  HG3 GLU   266      47.112  47.629  39.408  1.00  0.00           H  
ATOM   4055  CD  GLU   266      48.836  48.757  39.922  1.00  0.00           C  
ATOM   4056  OE1 GLU   266      48.530  49.519  40.867  1.00  0.00           O  
ATOM   4057  OE2 GLU   266      50.000  48.337  39.882  1.00  0.00           O  
ATOM   4058  C   GLU   266      45.800  48.325  36.623  1.00  0.00           C  
ATOM   4059  O   GLU   266      44.773  48.113  37.321  1.00  0.00           O  
ATOM   4060  N   GLU   267      45.859  49.292  35.661  1.00  0.00           N  
ATOM   4061  H   GLU   267      46.653  49.336  35.038  1.00  0.00           H  
ATOM   4062  CA  GLU   267      44.889  50.403  35.654  1.00  0.00           C  
ATOM   4063  HA  GLU   267      44.813  50.967  36.583  1.00  0.00           H  
ATOM   4064  CB  GLU   267      45.224  51.451  34.530  1.00  0.00           C  
ATOM   4065  HB2 GLU   267      46.311  51.529  34.537  1.00  0.00           H  
ATOM   4066  HB3 GLU   267      44.915  50.859  33.669  1.00  0.00           H  
ATOM   4067  CG  GLU   267      44.503  52.857  34.607  1.00  0.00           C  
ATOM   4068  HG2 GLU   267      44.127  53.019  35.617  1.00  0.00           H  
ATOM   4069  HG3 GLU   267      45.236  53.653  34.476  1.00  0.00           H  
ATOM   4070  CD  GLU   267      43.413  53.014  33.577  1.00  0.00           C  
ATOM   4071  OE1 GLU   267      43.721  52.861  32.329  1.00  0.00           O  
ATOM   4072  OE2 GLU   267      42.293  53.363  33.984  1.00  0.00           O  
ATOM   4073  C   GLU   267      43.545  49.792  35.170  1.00  0.00           C  
ATOM   4074  O   GLU   267      42.439  50.274  35.546  1.00  0.00           O  
ATOM   4075  N   PHE   268      43.596  48.741  34.318  1.00  0.00           N  
ATOM   4076  H   PHE   268      44.484  48.354  34.033  1.00  0.00           H  
ATOM   4077  CA  PHE   268      42.345  48.054  33.768  1.00  0.00           C  
ATOM   4078  HA  PHE   268      41.580  48.602  33.218  1.00  0.00           H  
ATOM   4079  CB  PHE   268      42.911  47.120  32.647  1.00  0.00           C  
ATOM   4080  HB2 PHE   268      43.098  47.727  31.761  1.00  0.00           H  
ATOM   4081  HB3 PHE   268      43.843  46.667  32.985  1.00  0.00           H  
ATOM   4082  CG  PHE   268      41.955  46.046  32.122  1.00  0.00           C  
ATOM   4083  CD1 PHE   268      42.149  44.700  32.455  1.00  0.00           C  
ATOM   4084  HD1 PHE   268      43.070  44.293  32.847  1.00  0.00           H  
ATOM   4085  CE1 PHE   268      41.116  43.825  32.085  1.00  0.00           C  
ATOM   4086  HE1 PHE   268      41.182  42.792  32.395  1.00  0.00           H  
ATOM   4087  CZ  PHE   268      40.058  44.198  31.239  1.00  0.00           C  
ATOM   4088  HZ  PHE   268      39.288  43.473  31.022  1.00  0.00           H  
ATOM   4089  CE2 PHE   268      39.899  45.502  30.868  1.00  0.00           C  
ATOM   4090  HE2 PHE   268      39.056  45.881  30.309  1.00  0.00           H  
ATOM   4091  CD2 PHE   268      40.841  46.416  31.408  1.00  0.00           C  
ATOM   4092  HD2 PHE   268      40.596  47.456  31.252  1.00  0.00           H  
ATOM   4093  C   PHE   268      41.811  47.089  34.777  1.00  0.00           C  
ATOM   4094  O   PHE   268      40.609  46.861  34.837  1.00  0.00           O  
ATOM   4095  N   LEU   269      42.622  46.520  35.692  1.00  0.00           N  
ATOM   4096  H   LEU   269      43.611  46.537  35.487  1.00  0.00           H  
ATOM   4097  CA  LEU   269      42.154  45.672  36.791  1.00  0.00           C  
ATOM   4098  HA  LEU   269      41.340  45.025  36.465  1.00  0.00           H  
ATOM   4099  CB  LEU   269      43.299  44.875  37.316  1.00  0.00           C  
ATOM   4100  HB2 LEU   269      44.135  45.524  37.576  1.00  0.00           H  
ATOM   4101  HB3 LEU   269      43.056  44.373  38.252  1.00  0.00           H  
ATOM   4102  CG  LEU   269      43.832  43.767  36.353  1.00  0.00           C  
ATOM   4103  HG  LEU   269      44.173  44.114  35.377  1.00  0.00           H  
ATOM   4104  CD1 LEU   269      45.011  43.057  36.997  1.00  0.00           C  
ATOM   4105 HD11 LEU   269      45.360  42.303  36.291  1.00  0.00           H  
ATOM   4106 HD12 LEU   269      45.789  43.788  37.219  1.00  0.00           H  
ATOM   4107 HD13 LEU   269      44.745  42.494  37.892  1.00  0.00           H  
ATOM   4108  CD2 LEU   269      42.620  42.706  36.269  1.00  0.00           C  
ATOM   4109 HD21 LEU   269      41.737  43.058  35.735  1.00  0.00           H  
ATOM   4110 HD22 LEU   269      43.039  41.856  35.731  1.00  0.00           H  
ATOM   4111 HD23 LEU   269      42.316  42.276  37.223  1.00  0.00           H  
ATOM   4112  C   LEU   269      41.475  46.522  37.872  1.00  0.00           C  
ATOM   4113  O   LEU   269      40.404  46.116  38.405  1.00  0.00           O  
ATOM   4114  N   ARG   270      42.028  47.703  38.137  1.00  0.00           N  
ATOM   4115  H   ARG   270      42.868  47.856  37.596  1.00  0.00           H  
ATOM   4116  CA  ARG   270      41.493  48.713  39.124  1.00  0.00           C  
ATOM   4117  HA  ARG   270      41.298  48.179  40.053  1.00  0.00           H  
ATOM   4118  CB  ARG   270      42.489  49.848  39.416  1.00  0.00           C  
ATOM   4119  HB2 ARG   270      42.781  50.384  38.513  1.00  0.00           H  
ATOM   4120  HB3 ARG   270      42.055  50.626  40.044  1.00  0.00           H  
ATOM   4121  CG  ARG   270      43.681  49.182  40.138  1.00  0.00           C  
ATOM   4122  HG2 ARG   270      43.316  48.624  41.001  1.00  0.00           H  
ATOM   4123  HG3 ARG   270      44.190  48.518  39.440  1.00  0.00           H  
ATOM   4124  CD  ARG   270      44.554  50.341  40.651  1.00  0.00           C  
ATOM   4125  HD2 ARG   270      44.899  50.944  39.811  1.00  0.00           H  
ATOM   4126  HD3 ARG   270      44.003  50.901  41.407  1.00  0.00           H  
ATOM   4127  NE  ARG   270      45.701  49.864  41.340  1.00  0.00           N  
ATOM   4128  HE  ARG   270      46.607  49.863  40.895  1.00  0.00           H  
ATOM   4129  CZ  ARG   270      45.764  49.183  42.442  1.00  0.00           C  
ATOM   4130  NH1 ARG   270      44.746  48.911  43.200  1.00  0.00           N  
ATOM   4131 HH11 ARG   270      43.913  49.480  43.252  1.00  0.00           H  
ATOM   4132 HH12 ARG   270      44.941  48.450  44.077  1.00  0.00           H  
ATOM   4133  NH2 ARG   270      46.890  48.824  42.863  1.00  0.00           N  
ATOM   4134 HH21 ARG   270      47.715  48.933  42.291  1.00  0.00           H  
ATOM   4135 HH22 ARG   270      46.835  48.349  43.752  1.00  0.00           H  
ATOM   4136  C   ARG   270      40.186  49.252  38.655  1.00  0.00           C  
ATOM   4137  O   ARG   270      39.203  49.113  39.397  1.00  0.00           O  
ATOM   4138  N   ASP   271      40.045  49.591  37.347  1.00  0.00           N  
ATOM   4139  H   ASP   271      40.878  49.628  36.776  1.00  0.00           H  
ATOM   4140  CA  ASP   271      38.671  49.807  36.824  1.00  0.00           C  
ATOM   4141  HA  ASP   271      38.187  50.524  37.487  1.00  0.00           H  
ATOM   4142  CB  ASP   271      38.719  50.461  35.494  1.00  0.00           C  
ATOM   4143  HB2 ASP   271      39.540  50.040  34.914  1.00  0.00           H  
ATOM   4144  HB3 ASP   271      37.845  50.236  34.883  1.00  0.00           H  
ATOM   4145  CG  ASP   271      38.813  52.003  35.513  1.00  0.00           C  
ATOM   4146  OD1 ASP   271      38.470  52.558  34.468  1.00  0.00           O  
ATOM   4147  OD2 ASP   271      39.423  52.549  36.463  1.00  0.00           O  
ATOM   4148  C   ASP   271      37.676  48.539  36.822  1.00  0.00           C  
ATOM   4149  O   ASP   271      36.502  48.701  37.139  1.00  0.00           O  
ATOM   4150  N   PHE   272      38.269  47.363  36.508  1.00  0.00           N  
ATOM   4151  H   PHE   272      39.242  47.347  36.239  1.00  0.00           H  
ATOM   4152  CA  PHE   272      37.332  46.198  36.526  1.00  0.00           C  
ATOM   4153  HA  PHE   272      36.511  46.316  35.820  1.00  0.00           H  
ATOM   4154  CB  PHE   272      38.106  44.966  36.177  1.00  0.00           C  
ATOM   4155  HB2 PHE   272      38.446  44.953  35.141  1.00  0.00           H  
ATOM   4156  HB3 PHE   272      39.054  44.904  36.710  1.00  0.00           H  
ATOM   4157  CG  PHE   272      37.369  43.696  36.456  1.00  0.00           C  
ATOM   4158  CD1 PHE   272      36.387  43.302  35.545  1.00  0.00           C  
ATOM   4159  HD1 PHE   272      36.025  43.960  34.770  1.00  0.00           H  
ATOM   4160  CE1 PHE   272      35.792  42.058  35.751  1.00  0.00           C  
ATOM   4161  HE1 PHE   272      35.003  41.655  35.132  1.00  0.00           H  
ATOM   4162  CZ  PHE   272      35.999  41.340  36.958  1.00  0.00           C  
ATOM   4163  HZ  PHE   272      35.288  40.530  37.036  1.00  0.00           H  
ATOM   4164  CE2 PHE   272      36.974  41.733  37.890  1.00  0.00           C  
ATOM   4165  HE2 PHE   272      37.168  41.270  38.846  1.00  0.00           H  
ATOM   4166  CD2 PHE   272      37.661  42.962  37.651  1.00  0.00           C  
ATOM   4167  HD2 PHE   272      38.456  43.182  38.348  1.00  0.00           H  
ATOM   4168  C   PHE   272      36.747  46.078  37.961  1.00  0.00           C  
ATOM   4169  O   PHE   272      35.525  45.939  38.111  1.00  0.00           O  
ATOM   4170  N   ASN   273      37.613  46.113  39.013  1.00  0.00           N  
ATOM   4171  H   ASN   273      38.590  46.147  38.761  1.00  0.00           H  
ATOM   4172  CA  ASN   273      37.186  45.975  40.413  1.00  0.00           C  
ATOM   4173  HA  ASN   273      36.665  45.029  40.564  1.00  0.00           H  
ATOM   4174  CB  ASN   273      38.439  45.990  41.306  1.00  0.00           C  
ATOM   4175  HB2 ASN   273      39.232  46.698  41.062  1.00  0.00           H  
ATOM   4176  HB3 ASN   273      38.330  46.404  42.309  1.00  0.00           H  
ATOM   4177  CG  ASN   273      39.135  44.648  41.365  1.00  0.00           C  
ATOM   4178  OD1 ASN   273      38.540  43.566  41.194  1.00  0.00           O  
ATOM   4179  ND2 ASN   273      40.467  44.615  41.584  1.00  0.00           N  
ATOM   4180 HD21 ASN   273      41.051  43.860  41.253  1.00  0.00           H  
ATOM   4181 HD22 ASN   273      40.852  45.492  41.905  1.00  0.00           H  
ATOM   4182  C   ASN   273      36.085  46.993  40.797  1.00  0.00           C  
ATOM   4183  O   ASN   273      34.983  46.731  41.288  1.00  0.00           O  
ATOM   4184  N   ASN   274      36.349  48.246  40.442  1.00  0.00           N  
ATOM   4185  H   ASN   274      37.321  48.361  40.192  1.00  0.00           H  
ATOM   4186  CA  ASN   274      35.440  49.353  40.658  1.00  0.00           C  
ATOM   4187  HA  ASN   274      35.161  49.371  41.711  1.00  0.00           H  
ATOM   4188  CB  ASN   274      36.256  50.621  40.412  1.00  0.00           C  
ATOM   4189  HB2 ASN   274      37.141  50.577  41.046  1.00  0.00           H  
ATOM   4190  HB3 ASN   274      36.575  50.705  39.373  1.00  0.00           H  
ATOM   4191  CG  ASN   274      35.448  51.904  40.794  1.00  0.00           C  
ATOM   4192  OD1 ASN   274      34.877  51.945  41.854  1.00  0.00           O  
ATOM   4193  ND2 ASN   274      35.590  52.963  39.994  1.00  0.00           N  
ATOM   4194 HD21 ASN   274      35.292  53.896  40.242  1.00  0.00           H  
ATOM   4195 HD22 ASN   274      36.260  52.971  39.239  1.00  0.00           H  
ATOM   4196  C   ASN   274      34.098  49.270  39.910  1.00  0.00           C  
ATOM   4197  O   ASN   274      33.059  49.717  40.463  1.00  0.00           O  
ATOM   4198  N   GLU   275      34.023  48.797  38.664  1.00  0.00           N  
ATOM   4199  H   GLU   275      34.867  48.527  38.178  1.00  0.00           H  
ATOM   4200  CA  GLU   275      32.797  48.619  37.877  1.00  0.00           C  
ATOM   4201  HA  GLU   275      32.208  49.535  37.905  1.00  0.00           H  
ATOM   4202  CB  GLU   275      33.183  48.395  36.414  1.00  0.00           C  
ATOM   4203  HB2 GLU   275      33.679  49.296  36.053  1.00  0.00           H  
ATOM   4204  HB3 GLU   275      33.995  47.668  36.393  1.00  0.00           H  
ATOM   4205  CG  GLU   275      32.102  48.102  35.343  1.00  0.00           C  
ATOM   4206  HG2 GLU   275      32.668  48.293  34.431  1.00  0.00           H  
ATOM   4207  HG3 GLU   275      31.956  47.029  35.469  1.00  0.00           H  
ATOM   4208  CD  GLU   275      30.796  48.857  35.471  1.00  0.00           C  
ATOM   4209  OE1 GLU   275      29.733  48.366  35.057  1.00  0.00           O  
ATOM   4210  OE2 GLU   275      30.757  50.034  35.864  1.00  0.00           O  
ATOM   4211  C   GLU   275      31.973  47.403  38.305  1.00  0.00           C  
ATOM   4212  O   GLU   275      30.714  47.409  38.236  1.00  0.00           O  
ATOM   4213  N   THR   276      32.601  46.405  38.948  1.00  0.00           N  
ATOM   4214  H   THR   276      33.594  46.558  39.053  1.00  0.00           H  
ATOM   4215  CA  THR   276      32.196  44.976  39.148  1.00  0.00           C  
ATOM   4216  HA  THR   276      31.227  44.840  38.669  1.00  0.00           H  
ATOM   4217  CB  THR   276      33.296  43.958  38.564  1.00  0.00           C  
ATOM   4218  HB  THR   276      34.227  44.130  39.104  1.00  0.00           H  
ATOM   4219  CG2 THR   276      33.020  42.440  38.939  1.00  0.00           C  
ATOM   4220 HG21 THR   276      32.256  42.151  38.217  1.00  0.00           H  
ATOM   4221 HG22 THR   276      33.927  41.856  38.781  1.00  0.00           H  
ATOM   4222 HG23 THR   276      32.700  42.319  39.973  1.00  0.00           H  
ATOM   4223  OG1 THR   276      33.496  44.107  37.198  1.00  0.00           O  
ATOM   4224  HG1 THR   276      34.063  44.873  37.085  1.00  0.00           H  
ATOM   4225  C   THR   276      31.876  44.564  40.560  1.00  0.00           C  
ATOM   4226  O   THR   276      30.771  44.227  40.968  1.00  0.00           O  
ATOM   4227  N   TRP   277      32.889  44.846  41.443  1.00  0.00           N  
ATOM   4228  H   TRP   277      33.802  45.121  41.108  1.00  0.00           H  
ATOM   4229  CA  TRP   277      32.888  44.684  42.877  1.00  0.00           C  
ATOM   4230  HA  TRP   277      32.125  43.925  43.048  1.00  0.00           H  
ATOM   4231  CB  TRP   277      34.254  44.098  43.303  1.00  0.00           C  
ATOM   4232  HB2 TRP   277      35.055  44.714  42.895  1.00  0.00           H  
ATOM   4233  HB3 TRP   277      34.347  44.191  44.385  1.00  0.00           H  
ATOM   4234  CG  TRP   277      34.414  42.651  42.919  1.00  0.00           C  
ATOM   4235  CD1 TRP   277      35.275  42.241  41.951  1.00  0.00           C  
ATOM   4236  HD1 TRP   277      36.004  42.932  41.553  1.00  0.00           H  
ATOM   4237  NE1 TRP   277      35.129  40.916  41.676  1.00  0.00           N  
ATOM   4238  HE1 TRP   277      35.632  40.286  41.067  1.00  0.00           H  
ATOM   4239  CE2 TRP   277      34.041  40.454  42.461  1.00  0.00           C  
ATOM   4240  CZ2 TRP   277      33.431  39.221  42.552  1.00  0.00           C  
ATOM   4241  HZ2 TRP   277      33.675  38.392  41.904  1.00  0.00           H  
ATOM   4242  CH2 TRP   277      32.351  38.948  43.472  1.00  0.00           C  
ATOM   4243  HH2 TRP   277      31.807  38.017  43.536  1.00  0.00           H  
ATOM   4244  CZ3 TRP   277      31.893  40.045  44.221  1.00  0.00           C  
ATOM   4245  HZ3 TRP   277      31.055  39.912  44.889  1.00  0.00           H  
ATOM   4246  CE3 TRP   277      32.485  41.292  44.087  1.00  0.00           C  
ATOM   4247  HE3 TRP   277      32.072  42.170  44.562  1.00  0.00           H  
ATOM   4248  CD2 TRP   277      33.565  41.544  43.251  1.00  0.00           C  
ATOM   4249  C   TRP   277      32.615  45.962  43.682  1.00  0.00           C  
ATOM   4250  O   TRP   277      31.854  45.845  44.647  1.00  0.00           O  
ATOM   4251  N   SER   278      33.071  47.133  43.204  1.00  0.00           N  
ATOM   4252  H   SER   278      33.722  47.068  42.435  1.00  0.00           H  
ATOM   4253  CA  SER   278      32.691  48.502  43.753  1.00  0.00           C  
ATOM   4254  HA  SER   278      33.406  49.168  43.268  1.00  0.00           H  
ATOM   4255  CB  SER   278      31.292  48.972  43.323  1.00  0.00           C  
ATOM   4256  HB2 SER   278      30.566  48.545  44.014  1.00  0.00           H  
ATOM   4257  HB3 SER   278      31.374  50.059  43.341  1.00  0.00           H  
ATOM   4258  OG  SER   278      30.848  48.641  42.015  1.00  0.00           O  
ATOM   4259  HG  SER   278      31.531  48.827  41.366  1.00  0.00           H  
ATOM   4260  C   SER   278      32.866  48.476  45.269  1.00  0.00           C  
ATOM   4261  O   SER   278      31.976  48.891  45.961  1.00  0.00           O  
ATOM   4262  N   ASP   279      33.927  47.966  45.832  1.00  0.00           N  
ATOM   4263  H   ASP   279      34.604  47.610  45.172  1.00  0.00           H  
ATOM   4264  CA  ASP   279      34.163  47.864  47.285  1.00  0.00           C  
ATOM   4265  HA  ASP   279      33.672  48.709  47.769  1.00  0.00           H  
ATOM   4266  CB  ASP   279      33.670  46.467  47.734  1.00  0.00           C  
ATOM   4267  HB2 ASP   279      33.623  46.411  48.822  1.00  0.00           H  
ATOM   4268  HB3 ASP   279      32.707  46.430  47.224  1.00  0.00           H  
ATOM   4269  CG  ASP   279      34.477  45.258  47.238  1.00  0.00           C  
ATOM   4270  OD1 ASP   279      35.373  45.512  46.392  1.00  0.00           O  
ATOM   4271  OD2 ASP   279      34.067  44.097  47.482  1.00  0.00           O  
ATOM   4272  C   ASP   279      35.648  48.028  47.660  1.00  0.00           C  
ATOM   4273  O   ASP   279      36.424  48.703  46.923  1.00  0.00           O  
ATOM   4274  N   ARG   280      35.953  47.682  48.935  1.00  0.00           N  
ATOM   4275  H   ARG   280      35.203  47.431  49.563  1.00  0.00           H  
ATOM   4276  CA  ARG   280      37.287  47.945  49.552  1.00  0.00           C  
ATOM   4277  HA  ARG   280      37.456  49.017  49.458  1.00  0.00           H  
ATOM   4278  CB  ARG   280      37.209  47.770  51.041  1.00  0.00           C  
ATOM   4279  HB2 ARG   280      38.016  48.309  51.537  1.00  0.00           H  
ATOM   4280  HB3 ARG   280      36.248  48.118  51.421  1.00  0.00           H  
ATOM   4281  CG  ARG   280      37.349  46.293  51.484  1.00  0.00           C  
ATOM   4282  HG2 ARG   280      36.598  45.759  50.902  1.00  0.00           H  
ATOM   4283  HG3 ARG   280      38.336  45.885  51.266  1.00  0.00           H  
ATOM   4284  CD  ARG   280      37.026  46.164  52.944  1.00  0.00           C  
ATOM   4285  HD2 ARG   280      37.758  46.780  53.465  1.00  0.00           H  
ATOM   4286  HD3 ARG   280      36.054  46.576  53.216  1.00  0.00           H  
ATOM   4287  NE  ARG   280      37.048  44.771  53.353  1.00  0.00           N  
ATOM   4288  HE  ARG   280      36.220  44.254  53.092  1.00  0.00           H  
ATOM   4289  CZ  ARG   280      38.048  44.094  53.874  1.00  0.00           C  
ATOM   4290  NH1 ARG   280      37.808  42.847  54.188  1.00  0.00           N  
ATOM   4291 HH11 ARG   280      36.916  42.430  53.963  1.00  0.00           H  
ATOM   4292 HH12 ARG   280      38.522  42.328  54.679  1.00  0.00           H  
ATOM   4293  NH2 ARG   280      39.211  44.606  54.242  1.00  0.00           N  
ATOM   4294 HH21 ARG   280      39.180  45.616  54.227  1.00  0.00           H  
ATOM   4295 HH22 ARG   280      40.027  44.053  54.459  1.00  0.00           H  
ATOM   4296  C   ARG   280      38.498  47.418  48.815  1.00  0.00           C  
ATOM   4297  O   ARG   280      39.592  47.909  48.919  1.00  0.00           O  
ATOM   4298  N   HIE   281      38.251  46.338  48.069  1.00  0.00           N  
ATOM   4299  H   HIE   281      37.307  45.995  47.967  1.00  0.00           H  
ATOM   4300  CA  HIE   281      39.315  45.608  47.443  1.00  0.00           C  
ATOM   4301  HA  HIE   281      40.226  45.549  48.038  1.00  0.00           H  
ATOM   4302  CB  HIE   281      38.875  44.109  47.462  1.00  0.00           C  
ATOM   4303  HB2 HIE   281      37.961  44.047  46.872  1.00  0.00           H  
ATOM   4304  HB3 HIE   281      39.666  43.600  46.912  1.00  0.00           H  
ATOM   4305  CG  HIE   281      38.664  43.421  48.752  1.00  0.00           C  
ATOM   4306  ND1 HIE   281      39.606  43.117  49.760  1.00  0.00           N  
ATOM   4307  CE1 HIE   281      38.914  42.463  50.706  1.00  0.00           C  
ATOM   4308  HE1 HIE   281      39.420  41.991  51.535  1.00  0.00           H  
ATOM   4309  NE2 HIE   281      37.645  42.307  50.333  1.00  0.00           N  
ATOM   4310  HE2 HIE   281      37.034  41.647  50.793  1.00  0.00           H  
ATOM   4311  CD2 HIE   281      37.423  42.931  49.208  1.00  0.00           C  
ATOM   4312  HD2 HIE   281      36.502  42.838  48.650  1.00  0.00           H  
ATOM   4313  C   HIE   281      39.648  46.074  46.032  1.00  0.00           C  
ATOM   4314  O   HIE   281      39.250  45.465  45.030  1.00  0.00           O  
ATOM   4315  N   THR   282      40.276  47.236  45.913  1.00  0.00           N  
ATOM   4316  H   THR   282      40.375  47.809  46.738  1.00  0.00           H  
ATOM   4317  CA  THR   282      40.832  47.801  44.651  1.00  0.00           C  
ATOM   4318  HA  THR   282      40.051  47.763  43.892  1.00  0.00           H  
ATOM   4319  CB  THR   282      41.279  49.268  44.763  1.00  0.00           C  
ATOM   4320  HB  THR   282      40.470  49.976  44.943  1.00  0.00           H  
ATOM   4321  CG2 THR   282      42.400  49.472  45.778  1.00  0.00           C  
ATOM   4322 HG21 THR   282      42.580  50.512  46.049  1.00  0.00           H  
ATOM   4323 HG22 THR   282      42.149  48.917  46.682  1.00  0.00           H  
ATOM   4324 HG23 THR   282      43.314  49.027  45.386  1.00  0.00           H  
ATOM   4325  OG1 THR   282      41.870  49.655  43.559  1.00  0.00           O  
ATOM   4326  HG1 THR   282      41.140  50.002  43.042  1.00  0.00           H  
ATOM   4327  C   THR   282      41.937  46.839  44.107  1.00  0.00           C  
ATOM   4328  O   THR   282      41.983  46.718  42.897  1.00  0.00           O  
ATOM   4329  N   ASP   283      42.707  46.129  44.888  1.00  0.00           N  
ATOM   4330  H   ASP   283      42.480  46.126  45.872  1.00  0.00           H  
ATOM   4331  CA  ASP   283      43.896  45.429  44.476  1.00  0.00           C  
ATOM   4332  HA  ASP   283      44.254  45.955  43.591  1.00  0.00           H  
ATOM   4333  CB  ASP   283      45.043  45.480  45.521  1.00  0.00           C  
ATOM   4334  HB2 ASP   283      44.922  44.704  46.276  1.00  0.00           H  
ATOM   4335  HB3 ASP   283      45.951  45.199  44.986  1.00  0.00           H  
ATOM   4336  CG  ASP   283      45.295  46.774  46.252  1.00  0.00           C  
ATOM   4337  OD1 ASP   283      45.216  46.847  47.485  1.00  0.00           O  
ATOM   4338  OD2 ASP   283      45.634  47.739  45.575  1.00  0.00           O  
ATOM   4339  C   ASP   283      43.621  43.901  44.059  1.00  0.00           C  
ATOM   4340  O   ASP   283      44.512  43.061  43.800  1.00  0.00           O  
ATOM   4341  N   PHE   284      42.344  43.560  43.943  1.00  0.00           N  
ATOM   4342  H   PHE   284      41.608  44.208  44.184  1.00  0.00           H  
ATOM   4343  CA  PHE   284      41.968  42.194  43.582  1.00  0.00           C  
ATOM   4344  HA  PHE   284      42.453  41.451  44.215  1.00  0.00           H  
ATOM   4345  CB  PHE   284      40.400  41.973  43.724  1.00  0.00           C  
ATOM   4346  HB2 PHE   284      40.155  42.364  44.712  1.00  0.00           H  
ATOM   4347  HB3 PHE   284      39.886  42.531  42.942  1.00  0.00           H  
ATOM   4348  CG  PHE   284      39.877  40.570  43.607  1.00  0.00           C  
ATOM   4349  CD1 PHE   284      40.394  39.572  44.511  1.00  0.00           C  
ATOM   4350  HD1 PHE   284      41.179  39.835  45.206  1.00  0.00           H  
ATOM   4351  CE1 PHE   284      39.853  38.311  44.448  1.00  0.00           C  
ATOM   4352  HE1 PHE   284      40.291  37.523  45.043  1.00  0.00           H  
ATOM   4353  CZ  PHE   284      38.699  38.050  43.715  1.00  0.00           C  
ATOM   4354  HZ  PHE   284      38.264  37.062  43.693  1.00  0.00           H  
ATOM   4355  CE2 PHE   284      38.232  39.028  42.830  1.00  0.00           C  
ATOM   4356  HE2 PHE   284      37.296  38.922  42.301  1.00  0.00           H  
ATOM   4357  CD2 PHE   284      38.772  40.296  42.797  1.00  0.00           C  
ATOM   4358  HD2 PHE   284      38.319  41.087  42.218  1.00  0.00           H  
ATOM   4359  C   PHE   284      42.520  41.845  42.198  1.00  0.00           C  
ATOM   4360  O   PHE   284      42.334  42.520  41.173  1.00  0.00           O  
ATOM   4361  N   GLY   285      43.296  40.773  42.135  1.00  0.00           N  
ATOM   4362  H   GLY   285      43.345  40.217  42.977  1.00  0.00           H  
ATOM   4363  CA  GLY   285      43.934  40.206  40.949  1.00  0.00           C  
ATOM   4364  HA2 GLY   285      44.149  39.164  41.188  1.00  0.00           H  
ATOM   4365  HA3 GLY   285      43.271  40.411  40.108  1.00  0.00           H  
ATOM   4366  C   GLY   285      45.325  40.898  40.624  1.00  0.00           C  
ATOM   4367  O   GLY   285      45.933  40.708  39.557  1.00  0.00           O  
ATOM   4368  N   ILE   286      45.794  41.850  41.446  1.00  0.00           N  
ATOM   4369  H   ILE   286      45.161  42.192  42.155  1.00  0.00           H  
ATOM   4370  CA  ILE   286      47.057  42.603  41.380  1.00  0.00           C  
ATOM   4371  HA  ILE   286      47.524  42.437  40.409  1.00  0.00           H  
ATOM   4372  CB  ILE   286      46.738  44.169  41.432  1.00  0.00           C  
ATOM   4373  HB  ILE   286      46.138  44.321  42.329  1.00  0.00           H  
ATOM   4374  CG2 ILE   286      48.062  45.047  41.483  1.00  0.00           C  
ATOM   4375 HG21 ILE   286      48.600  44.657  42.348  1.00  0.00           H  
ATOM   4376 HG22 ILE   286      48.521  44.940  40.500  1.00  0.00           H  
ATOM   4377 HG23 ILE   286      47.774  46.081  41.676  1.00  0.00           H  
ATOM   4378  CG1 ILE   286      45.829  44.691  40.314  1.00  0.00           C  
ATOM   4379 HG12 ILE   286      46.414  44.930  39.427  1.00  0.00           H  
ATOM   4380 HG13 ILE   286      45.121  43.959  39.924  1.00  0.00           H  
ATOM   4381  CD1 ILE   286      45.046  45.958  40.707  1.00  0.00           C  
ATOM   4382 HD11 ILE   286      44.337  46.231  39.926  1.00  0.00           H  
ATOM   4383 HD12 ILE   286      44.352  45.721  41.513  1.00  0.00           H  
ATOM   4384 HD13 ILE   286      45.737  46.793  40.828  1.00  0.00           H  
ATOM   4385  C   ILE   286      48.130  42.183  42.459  1.00  0.00           C  
ATOM   4386  O   ILE   286      49.243  41.971  42.151  1.00  0.00           O  
ATOM   4387  N   THR   287      47.620  41.907  43.696  1.00  0.00           N  
ATOM   4388  H   THR   287      46.659  42.089  43.947  1.00  0.00           H  
ATOM   4389  CA  THR   287      48.346  41.199  44.693  1.00  0.00           C  
ATOM   4390  HA  THR   287      49.176  40.647  44.251  1.00  0.00           H  
ATOM   4391  CB  THR   287      48.869  42.074  45.740  1.00  0.00           C  
ATOM   4392  HB  THR   287      49.267  41.332  46.432  1.00  0.00           H  
ATOM   4393  CG2 THR   287      50.029  42.829  45.155  1.00  0.00           C  
ATOM   4394 HG21 THR   287      50.679  42.163  44.587  1.00  0.00           H  
ATOM   4395 HG22 THR   287      49.535  43.601  44.566  1.00  0.00           H  
ATOM   4396 HG23 THR   287      50.570  43.334  45.955  1.00  0.00           H  
ATOM   4397  OG1 THR   287      47.798  42.965  46.229  1.00  0.00           O  
ATOM   4398  HG1 THR   287      47.009  42.423  46.156  1.00  0.00           H  
ATOM   4399  C   THR   287      47.536  40.106  45.426  1.00  0.00           C  
ATOM   4400  O   THR   287      48.093  39.005  45.614  1.00  0.00           O  
ATOM   4401  OXT THR   287      46.444  40.482  45.909  1.00  0.00           O  
ATOM   4402  C1  SC1   288      32.926  32.517  37.344  1.00  0.00           C  
ATOM   4403  C2  SC1   288      31.880  32.195  38.472  1.00  0.00           C  
ATOM   4404  C3  SC1   288      31.995  30.745  39.039  1.00  0.00           C  
ATOM   4405  C4  SC1   288      30.777  30.244  39.818  1.00  0.00           C  
ATOM   4406  O1  SC1   288      32.778  33.546  36.748  1.00  0.00           O  
ATOM   4407  O2  SC1   288      33.836  31.761  37.358  1.00  0.00           O  
ATOM   4408  O3  SC1   288      30.739  30.371  41.039  1.00  0.00           O  
ATOM   4409  O4  SC1   288      29.913  29.687  39.216  1.00  0.00           O  
ATOM   4410  H1  SC1   288      30.912  32.432  38.014  1.00  0.00           H  
ATOM   4411  H2  SC1   288      32.145  32.898  39.272  1.00  0.00           H  
ATOM   4412  H3  SC1   288      32.926  30.574  39.593  1.00  0.00           H  
ATOM   4413  H4  SC1   288      32.139  30.089  38.171  1.00  0.00           H  
ATOM   4414 FE   FE1   289      33.887  34.197  35.555  1.00  0.00          FE  
ATOM   4415  O1  FO1   290      35.059  34.314  36.625  1.00  0.00           O  
TER    4416      FO1   290 
ATOM   4416  O1  HH1   291      34.387  32.333  34.659  1.00  0.00           O  
ATOM   4417  H1  HH1   291      35.239  32.688  34.352  1.00  0.00           H  
ATOM   4418  H2  HH1   291      34.335  31.536  34.103  1.00  0.00           H  
TER    4419      HH1   291 
ATOM   4419  C1  RC1   292      38.651  37.876  37.691  1.00  0.00           C  
ATOM   4420  C2  RC1   292      37.853  36.870  36.955  1.00  0.00           C  
ATOM   4421  C3  RC1   292      36.255  36.775  38.926  1.00  0.00           C  
ATOM   4422  C4  RC1   292      36.661  38.214  39.283  1.00  0.00           C  
ATOM   4423  C5  RC1   292      39.904  37.233  38.331  1.00  0.00           C  
ATOM   4424  C6  RC1   292      40.738  36.578  37.211  1.00  0.00           C  
ATOM   4425  C7  RC1   292      40.680  38.254  39.162  1.00  0.00           C  
ATOM   4426  C8  RC1   292      41.011  39.663  38.498  1.00  0.00           C  
ATOM   4427  C9  RC1   292      36.612  35.763  40.117  1.00  0.00           C  
ATOM   4428  C10 RC1   292      35.678  34.482  39.985  1.00  0.00           C  
ATOM   4429  C11 RC1   292      36.088  33.507  41.065  1.00  0.00           C  
ATOM   4430  C12 RC1   292      34.219  34.903  40.217  1.00  0.00           C  
ATOM   4431  N1  RC1   292      37.863  38.652  38.750  1.00  0.00           N  
ATOM   4432  N2  RC1   292      36.769  36.298  37.634  1.00  0.00           N  
ATOM   4433  O1  RC1   292      36.138  38.925  40.099  1.00  0.00           O  
ATOM   4434  O2  RC1   292      37.994  36.452  35.828  1.00  0.00           O  
ATOM   4435  O3  RC1   292      41.855  39.535  37.432  1.00  0.00           O  
ATOM   4436  H1  RC1   292      35.177  36.873  38.754  1.00  0.00           H  
ATOM   4437  H2  RC1   292      39.018  38.595  36.948  1.00  0.00           H  
ATOM   4438  H3  RC1   292      38.177  39.475  39.251  1.00  0.00           H  
ATOM   4439  H4  RC1   292      36.383  35.474  37.188  1.00  0.00           H  
ATOM   4440  H5  RC1   292      39.513  36.501  39.049  1.00  0.00           H  
ATOM   4441  H6  RC1   292      41.769  36.388  37.532  1.00  0.00           H  
ATOM   4442  H7  RC1   292      40.212  35.689  36.841  1.00  0.00           H  
ATOM   4443  H8  RC1   292      40.971  37.211  36.346  1.00  0.00           H  
ATOM   4444  H9  RC1   292      40.063  38.443  40.049  1.00  0.00           H  
ATOM   4445  H10 RC1   292      41.634  37.820  39.485  1.00  0.00           H  
ATOM   4446  H11 RC1   292      40.099  40.186  38.185  1.00  0.00           H  
ATOM   4447  H12 RC1   292      41.431  40.350  39.242  1.00  0.00           H  
ATOM   4448  H13 RC1   292      42.684  39.085  37.670  1.00  0.00           H  
ATOM   4449  H14 RC1   292      36.505  36.274  41.081  1.00  0.00           H  
ATOM   4450  H15 RC1   292      37.657  35.428  40.101  1.00  0.00           H  
ATOM   4451  H16 RC1   292      35.680  34.057  38.973  1.00  0.00           H  
ATOM   4452  H17 RC1   292      35.454  32.626  40.907  1.00  0.00           H  
ATOM   4453  H18 RC1   292      37.065  33.046  40.875  1.00  0.00           H  
ATOM   4454  H19 RC1   292      36.023  33.767  42.129  1.00  0.00           H  
ATOM   4455  H20 RC1   292      33.726  35.296  39.320  1.00  0.00           H  
ATOM   4456  H21 RC1   292      33.678  33.971  40.422  1.00  0.00           H  
ATOM   4457  H22 RC1   292      34.149  35.546  41.103  1.00  0.00           H  
TER    4458      RC1   292 
ATOM   4458 Na+  Na+   293      44.113  49.369  51.059  1.00  0.00          NA  
TER    4459      Na+   293 
ATOM   4459 Na+  Na+   294      67.763  18.660  38.622  1.00  0.00          NA  
TER    4460      Na+   294 
ATOM   4460 Na+  Na+   295      65.923  61.743  65.520  1.00  0.00          NA  
TER    4461      Na+   295 
ATOM   4461 Na+  Na+   296      47.364  50.032  67.558  1.00  0.00          NA  
TER    4462      Na+   296 
ATOM   4462 Na+  Na+   297      52.859  25.208  17.472  1.00  0.00          NA  
TER    4463      Na+   297 
ATOM   4463 Na+  Na+   298      60.626  33.464  24.858  1.00  0.00          NA  
TER    4464      Na+   298 
ATOM   4464 Na+  Na+   299      29.486  42.265   3.517  1.00  0.00          NA  
TER    4465      Na+   299 
ATOM   4465 Na+  Na+   300      26.601   3.300  63.042  1.00  0.00          NA  
TER    4466      Na+   300 
ATOM   4466 Na+  Na+   301      58.149  25.435  36.937  1.00  0.00          NA  
TER    4467      Na+   301 
ATOM   4467 Na+  Na+   302      50.757  49.595  41.630  1.00  0.00          NA  
TER    4468      Na+   302 
ATOM   4468 Na+  Na+   303      46.783  38.754  47.499  1.00  0.00          NA  
TER    4469      Na+   303 
ATOM   4469 Na+  Na+   304      26.348  56.981  33.292  1.00  0.00          NA  
TER    4470      Na+   304 
ATOM   4470  O   WAT   305      56.157  35.295  68.568  1.00  0.00           O  
ATOM   4471  H1  WAT   305      56.624  35.858  69.185  1.00  0.00           H  
ATOM   4472  H2  WAT   305      55.539  34.805  69.111  1.00  0.00           H  
TER    4473      WAT   305 
ATOM   4473  O   WAT   306       7.650  53.105  72.425  1.00  0.00           O  
ATOM   4474  H1  WAT   306       8.170  52.301  72.455  1.00  0.00           H  
ATOM   4475  H2  WAT   306       6.995  52.992  73.115  1.00  0.00           H  
TER    4476      WAT   306 
ATOM   4476  O   WAT   307      21.265  11.945  34.924  1.00  0.00           O  
ATOM   4477  H1  WAT   307      20.537  12.555  34.804  1.00  0.00           H  
ATOM   4478  H2  WAT   307      21.456  11.981  35.861  1.00  0.00           H  
TER    4479      WAT   307 
ATOM   4479  O   WAT   308      11.618  35.607  60.215  1.00  0.00           O  
ATOM   4480  H1  WAT   308      11.017  35.194  60.836  1.00  0.00           H  
ATOM   4481  H2  WAT   308      11.341  35.280  59.360  1.00  0.00           H  
TER    4482      WAT   308 
ATOM   4482  O   WAT   309      73.417  54.143   5.415  1.00  0.00           O  
ATOM   4483  H1  WAT   309      74.313  53.839   5.562  1.00  0.00           H  
ATOM   4484  H2  WAT   309      73.164  53.750   4.580  1.00  0.00           H  
TER    4485      WAT   309 
ATOM   4485  O   WAT   310      59.650  27.984  30.662  1.00  0.00           O  
ATOM   4486  H1  WAT   310      59.470  27.379  29.943  1.00  0.00           H  
ATOM   4487  H2  WAT   310      59.247  28.808  30.389  1.00  0.00           H  
TER    4488      WAT   310 
ATOM   4488  O   WAT   311      12.967  62.545  65.048  1.00  0.00           O  
ATOM   4489  H1  WAT   311      13.556  62.240  64.357  1.00  0.00           H  
ATOM   4490  H2  WAT   311      12.328  61.839  65.146  1.00  0.00           H  
TER    4491      WAT   311 
ATOM   4491  O   WAT   312      38.302  47.370  33.118  1.00  0.00           O  
ATOM   4492  H1  WAT   312      38.240  46.452  32.852  1.00  0.00           H  
ATOM   4493  H2  WAT   312      39.232  47.504  33.302  1.00  0.00           H  
TER    4494      WAT   312 
ATOM   4494  O   WAT   313      63.670   3.533  23.531  1.00  0.00           O  
ATOM   4495  H1  WAT   313      63.671   4.458  23.285  1.00  0.00           H  
ATOM   4496  H2  WAT   313      62.748   3.330  23.692  1.00  0.00           H  
TER    4497      WAT   313 
ATOM   4497  O   WAT   314      62.040   5.592   2.049  1.00  0.00           O  
ATOM   4498  H1  WAT   314      61.098   5.548   2.214  1.00  0.00           H  
ATOM   4499  H2  WAT   314      62.419   5.852   2.888  1.00  0.00           H  
TER    4500      WAT   314 
ATOM   4500  O   WAT   315      21.443  29.068  36.918  1.00  0.00           O  
ATOM   4501  H1  WAT   315      22.291  28.999  36.479  1.00  0.00           H  
ATOM   4502  H2  WAT   315      20.911  28.378  36.521  1.00  0.00           H  
TER    4503      WAT   315 
ATOM   4503  O   WAT   316      50.446  25.673  65.754  1.00  0.00           O  
ATOM   4504  H1  WAT   316      49.816  25.641  66.473  1.00  0.00           H  
ATOM   4505  H2  WAT   316      51.166  25.110  66.040  1.00  0.00           H  
TER    4506      WAT   316 
ATOM   4506  O   WAT   317      30.913  47.916  16.332  1.00  0.00           O  
ATOM   4507  H1  WAT   317      30.160  48.211  16.844  1.00  0.00           H  
ATOM   4508  H2  WAT   317      30.572  47.201  15.795  1.00  0.00           H  
TER    4509      WAT   317 
ATOM   4509  O   WAT   318      25.311   6.418  27.546  1.00  0.00           O  
ATOM   4510  H1  WAT   318      25.077   7.103  28.172  1.00  0.00           H  
ATOM   4511  H2  WAT   318      25.348   5.617  28.070  1.00  0.00           H  
TER    4512      WAT   318 
ATOM   4512  O   WAT   319      53.587  55.207  20.809  1.00  0.00           O  
ATOM   4513  H1  WAT   319      54.194  55.840  20.426  1.00  0.00           H  
ATOM   4514  H2  WAT   319      52.779  55.315  20.307  1.00  0.00           H  
TER    4515      WAT   319 
ATOM   4515  O   WAT   320      57.617  60.395  52.930  1.00  0.00           O  
ATOM   4516  H1  WAT   320      56.872  60.089  52.413  1.00  0.00           H  
ATOM   4517  H2  WAT   320      58.024  61.070  52.388  1.00  0.00           H  
TER    4518      WAT   320 
ATOM   4518  O   WAT   321       2.109  54.327  38.562  1.00  0.00           O  
ATOM   4519  H1  WAT   321       2.747  54.161  39.257  1.00  0.00           H  
ATOM   4520  H2  WAT   321       1.561  53.542  38.548  1.00  0.00           H  
TER    4521      WAT   321 
ATOM   4521  O   WAT   322      45.953   5.465  64.736  1.00  0.00           O  
ATOM   4522  H1  WAT   322      46.291   6.208  64.236  1.00  0.00           H  
ATOM   4523  H2  WAT   322      46.432   5.496  65.564  1.00  0.00           H  
TER    4524      WAT   322 
ATOM   4524  O   WAT   323      39.793  11.701  72.877  1.00  0.00           O  
ATOM   4525  H1  WAT   323      40.157  10.819  72.806  1.00  0.00           H  
ATOM   4526  H2  WAT   323      38.870  11.563  73.090  1.00  0.00           H  
TER    4527      WAT   323 
ATOM   4527  O   WAT   324      11.334  37.613  57.458  1.00  0.00           O  
ATOM   4528  H1  WAT   324      12.161  37.654  57.937  1.00  0.00           H  
ATOM   4529  H2  WAT   324      11.514  37.033  56.719  1.00  0.00           H  
TER    4530      WAT   324 
ATOM   4530  O   WAT   325      44.063  38.161  38.258  1.00  0.00           O  
ATOM   4531  H1  WAT   325      44.733  38.520  37.677  1.00  0.00           H  
ATOM   4532  H2  WAT   325      44.555  37.684  38.926  1.00  0.00           H  
TER    4533      WAT   325 
ATOM   4533  O   WAT   326      28.820   5.853  39.859  1.00  0.00           O  
ATOM   4534  H1  WAT   326      28.964   5.883  40.805  1.00  0.00           H  
ATOM   4535  H2  WAT   326      28.519   4.960  39.691  1.00  0.00           H  
TER    4536      WAT   326 
ATOM   4536  O   WAT   327       5.743  42.292  62.866  1.00  0.00           O  
ATOM   4537  H1  WAT   327       5.764  41.573  63.497  1.00  0.00           H  
ATOM   4538  H2  WAT   327       6.438  42.083  62.242  1.00  0.00           H  
TER    4539      WAT   327 
ATOM   4539  O   WAT   328      61.107  61.677  49.889  1.00  0.00           O  
ATOM   4540  H1  WAT   328      61.101  62.151  49.058  1.00  0.00           H  
ATOM   4541  H2  WAT   328      61.993  61.803  50.231  1.00  0.00           H  
TER    4542      WAT   328 
ATOM   4542  O   WAT   329      16.074  41.817  65.459  1.00  0.00           O  
ATOM   4543  H1  WAT   329      16.168  42.747  65.665  1.00  0.00           H  
ATOM   4544  H2  WAT   329      16.197  41.372  66.298  1.00  0.00           H  
TER    4545      WAT   329 
ATOM   4545  O   WAT   330       7.143  30.442  22.495  1.00  0.00           O  
ATOM   4546  H1  WAT   330       8.087  30.508  22.352  1.00  0.00           H  
ATOM   4547  H2  WAT   330       6.994  29.516  22.686  1.00  0.00           H  
TER    4548      WAT   330 
ATOM   4548  O   WAT   331      71.593  31.336  33.434  1.00  0.00           O  
ATOM   4549  H1  WAT   331      71.836  31.695  32.581  1.00  0.00           H  
ATOM   4550  H2  WAT   331      70.924  31.935  33.764  1.00  0.00           H  
TER    4551      WAT   331 
ATOM   4551  O   WAT   332      35.985  59.135  10.881  1.00  0.00           O  
ATOM   4552  H1  WAT   332      35.937  59.115   9.925  1.00  0.00           H  
ATOM   4553  H2  WAT   332      36.769  59.651  11.071  1.00  0.00           H  
TER    4554      WAT   332 
ATOM   4554  O   WAT   333      47.281  55.232   6.602  1.00  0.00           O  
ATOM   4555  H1  WAT   333      47.539  54.383   6.959  1.00  0.00           H  
ATOM   4556  H2  WAT   333      46.326  55.242   6.674  1.00  0.00           H  
TER    4557      WAT   333 
ATOM   4557  O   WAT   334      56.584  17.273  65.693  1.00  0.00           O  
ATOM   4558  H1  WAT   334      57.019  16.975  66.492  1.00  0.00           H  
ATOM   4559  H2  WAT   334      56.200  16.480  65.319  1.00  0.00           H  
TER    4560      WAT   334 
ATOM   4560  O   WAT   335      49.480  57.945  29.682  1.00  0.00           O  
ATOM   4561  H1  WAT   335      49.527  58.709  29.107  1.00  0.00           H  
ATOM   4562  H2  WAT   335      49.892  57.242  29.180  1.00  0.00           H  
TER    4563      WAT   335 
ATOM   4563  O   WAT   336      10.734  59.584  35.609  1.00  0.00           O  
ATOM   4564  H1  WAT   336      11.076  60.169  34.934  1.00  0.00           H  
ATOM   4565  H2  WAT   336      11.278  59.761  36.377  1.00  0.00           H  
TER    4566      WAT   336 
ATOM   4566  O   WAT   337      57.580  37.110  14.570  1.00  0.00           O  
ATOM   4567  H1  WAT   337      56.669  37.374  14.442  1.00  0.00           H  
ATOM   4568  H2  WAT   337      57.744  36.471  13.876  1.00  0.00           H  
TER    4569      WAT   337 
ATOM   4569  O   WAT   338      56.385  14.578  70.773  1.00  0.00           O  
ATOM   4570  H1  WAT   338      56.179  15.264  71.408  1.00  0.00           H  
ATOM   4571  H2  WAT   338      57.293  14.749  70.522  1.00  0.00           H  
TER    4572      WAT   338 
ATOM   4572  O   WAT   339      57.277  22.456  60.907  1.00  0.00           O  
ATOM   4573  H1  WAT   339      56.906  21.596  60.704  1.00  0.00           H  
ATOM   4574  H2  WAT   339      57.672  22.746  60.085  1.00  0.00           H  
TER    4575      WAT   339 
ATOM   4575  O   WAT   340      36.358  60.465   1.276  1.00  0.00           O  
ATOM   4576  H1  WAT   340      35.836  59.664   1.319  1.00  0.00           H  
ATOM   4577  H2  WAT   340      36.321  60.726   0.355  1.00  0.00           H  
TER    4578      WAT   340 
ATOM   4578  O   WAT   341      65.273  31.225  59.812  1.00  0.00           O  
ATOM   4579  H1  WAT   341      65.238  31.847  60.539  1.00  0.00           H  
ATOM   4580  H2  WAT   341      66.204  31.025  59.714  1.00  0.00           H  
TER    4581      WAT   341 
ATOM   4581  O   WAT   342      20.868  10.939  12.702  1.00  0.00           O  
ATOM   4582  H1  WAT   342      20.150  11.568  12.780  1.00  0.00           H  
ATOM   4583  H2  WAT   342      21.589  11.337  13.189  1.00  0.00           H  
TER    4584      WAT   342 
ATOM   4584  O   WAT   343      56.888  36.329  33.785  1.00  0.00           O  
ATOM   4585  H1  WAT   343      56.894  36.185  34.731  1.00  0.00           H  
ATOM   4586  H2  WAT   343      57.638  35.828  33.462  1.00  0.00           H  
TER    4587      WAT   343 
ATOM   4587  O   WAT   344       1.419  53.226   3.354  1.00  0.00           O  
ATOM   4588  H1  WAT   344       1.049  54.108   3.357  1.00  0.00           H  
ATOM   4589  H2  WAT   344       1.239  52.888   4.231  1.00  0.00           H  
TER    4590      WAT   344 
ATOM   4590  O   WAT   345      61.495  54.430  43.829  1.00  0.00           O  
ATOM   4591  H1  WAT   345      61.277  54.621  42.917  1.00  0.00           H  
ATOM   4592  H2  WAT   345      61.954  55.212  44.135  1.00  0.00           H  
TER    4593      WAT   345 
ATOM   4593  O   WAT   346      41.545  21.097  72.162  1.00  0.00           O  
ATOM   4594  H1  WAT   346      41.145  21.780  72.699  1.00  0.00           H  
ATOM   4595  H2  WAT   346      42.209  20.704  72.729  1.00  0.00           H  
TER    4596      WAT   346 
ATOM   4596  O   WAT   347      67.756   6.828  33.098  1.00  0.00           O  
ATOM   4597  H1  WAT   347      68.250   6.114  33.503  1.00  0.00           H  
ATOM   4598  H2  WAT   347      68.424   7.385  32.699  1.00  0.00           H  
TER    4599      WAT   347 
ATOM   4599  O   WAT   348      73.253   9.576  69.138  1.00  0.00           O  
ATOM   4600  H1  WAT   348      73.259   9.829  70.061  1.00  0.00           H  
ATOM   4601  H2  WAT   348      72.461   9.047  69.040  1.00  0.00           H  
TER    4602      WAT   348 
ATOM   4602  O   WAT   349      64.352  17.018  17.812  1.00  0.00           O  
ATOM   4603  H1  WAT   349      64.749  16.595  18.574  1.00  0.00           H  
ATOM   4604  H2  WAT   349      64.830  16.660  17.064  1.00  0.00           H  
TER    4605      WAT   349 
ATOM   4605  O   WAT   350      28.694  35.958   9.082  1.00  0.00           O  
ATOM   4606  H1  WAT   350      28.868  36.436   9.893  1.00  0.00           H  
ATOM   4607  H2  WAT   350      28.114  35.243   9.344  1.00  0.00           H  
TER    4608      WAT   350 
ATOM   4608  O   WAT   351      43.155  50.821   7.122  1.00  0.00           O  
ATOM   4609  H1  WAT   351      42.534  50.205   6.731  1.00  0.00           H  
ATOM   4610  H2  WAT   351      42.644  51.290   7.781  1.00  0.00           H  
TER    4611      WAT   351 
ATOM   4611  O   WAT   352      56.764  20.466  17.197  1.00  0.00           O  
ATOM   4612  H1  WAT   352      57.616  20.536  17.628  1.00  0.00           H  
ATOM   4613  H2  WAT   352      56.162  20.931  17.779  1.00  0.00           H  
TER    4614      WAT   352 
ATOM   4614  O   WAT   353      61.346   4.693  26.053  1.00  0.00           O  
ATOM   4615  H1  WAT   353      61.737   4.561  26.917  1.00  0.00           H  
ATOM   4616  H2  WAT   353      61.188   3.808  25.724  1.00  0.00           H  
TER    4617      WAT   353 
ATOM   4617  O   WAT   354      25.860  58.739  55.888  1.00  0.00           O  
ATOM   4618  H1  WAT   354      26.348  57.919  55.807  1.00  0.00           H  
ATOM   4619  H2  WAT   354      25.071  58.601  55.364  1.00  0.00           H  
TER    4620      WAT   354 
ATOM   4620  O   WAT   355      18.267  52.110  59.712  1.00  0.00           O  
ATOM   4621  H1  WAT   355      18.742  52.386  58.928  1.00  0.00           H  
ATOM   4622  H2  WAT   355      18.843  52.352  60.438  1.00  0.00           H  
TER    4623      WAT   355 
ATOM   4623  O   WAT   356      40.658  33.615  70.349  1.00  0.00           O  
ATOM   4624  H1  WAT   356      39.971  34.277  70.274  1.00  0.00           H  
ATOM   4625  H2  WAT   356      40.199  32.782  70.237  1.00  0.00           H  
TER    4626      WAT   356 
ATOM   4626  O   WAT   357      64.519  10.299  15.583  1.00  0.00           O  
ATOM   4627  H1  WAT   357      65.463  10.426  15.683  1.00  0.00           H  
ATOM   4628  H2  WAT   357      64.419   9.360  15.424  1.00  0.00           H  
TER    4629      WAT   357 
ATOM   4629  O   WAT   358      47.829   8.082  59.027  1.00  0.00           O  
ATOM   4630  H1  WAT   358      47.075   8.535  59.404  1.00  0.00           H  
ATOM   4631  H2  WAT   358      48.584   8.449  59.486  1.00  0.00           H  
TER    4632      WAT   358 
ATOM   4632  O   WAT   359      67.193  35.317  30.000  1.00  0.00           O  
ATOM   4633  H1  WAT   359      67.420  34.615  29.391  1.00  0.00           H  
ATOM   4634  H2  WAT   359      66.241  35.389  29.939  1.00  0.00           H  
TER    4635      WAT   359 
ATOM   4635  O   WAT   360      30.727  36.366   0.439  1.00  0.00           O  
ATOM   4636  H1  WAT   360      31.098  37.183   0.105  1.00  0.00           H  
ATOM   4637  H2  WAT   360      31.141  35.682  -0.088  1.00  0.00           H  
TER    4638      WAT   360 
ATOM   4638  O   WAT   361      70.230  19.860   6.217  1.00  0.00           O  
ATOM   4639  H1  WAT   361      71.108  20.228   6.121  1.00  0.00           H  
ATOM   4640  H2  WAT   361      69.644  20.563   5.936  1.00  0.00           H  
TER    4641      WAT   361 
ATOM   4641  O   WAT   362      15.726  50.559  23.519  1.00  0.00           O  
ATOM   4642  H1  WAT   362      15.973  51.394  23.121  1.00  0.00           H  
ATOM   4643  H2  WAT   362      15.713  50.736  24.459  1.00  0.00           H  
TER    4644      WAT   362 
ATOM   4644  O   WAT   363      10.018  48.280  40.064  1.00  0.00           O  
ATOM   4645  H1  WAT   363       9.174  48.367  40.508  1.00  0.00           H  
ATOM   4646  H2  WAT   363      10.658  48.589  40.706  1.00  0.00           H  
TER    4647      WAT   363 
ATOM   4647  O   WAT   364      52.822  41.410  57.087  1.00  0.00           O  
ATOM   4648  H1  WAT   364      53.488  40.756  56.874  1.00  0.00           H  
ATOM   4649  H2  WAT   364      52.222  41.393  56.342  1.00  0.00           H  
TER    4650      WAT   364 
ATOM   4650  O   WAT   365       3.459   0.146  69.425  1.00  0.00           O  
ATOM   4651  H1  WAT   365       3.395   1.085  69.601  1.00  0.00           H  
ATOM   4652  H2  WAT   365       3.597  -0.250  70.286  1.00  0.00           H  
TER    4653      WAT   365 
ATOM   4653  O   WAT   366      20.713  30.399  63.993  1.00  0.00           O  
ATOM   4654  H1  WAT   366      19.932  29.938  64.299  1.00  0.00           H  
ATOM   4655  H2  WAT   366      20.912  31.022  64.692  1.00  0.00           H  
TER    4656      WAT   366 
ATOM   4656  O   WAT   367      12.550  48.954  12.849  1.00  0.00           O  
ATOM   4657  H1  WAT   367      12.082  49.774  13.007  1.00  0.00           H  
ATOM   4658  H2  WAT   367      12.278  48.382  13.566  1.00  0.00           H  
TER    4659      WAT   367 
ATOM   4659  O   WAT   368      52.011   5.289  64.833  1.00  0.00           O  
ATOM   4660  H1  WAT   368      52.144   5.534  63.917  1.00  0.00           H  
ATOM   4661  H2  WAT   368      52.439   5.985  65.331  1.00  0.00           H  
TER    4662      WAT   368 
ATOM   4662  O   WAT   369      59.675  18.729  16.812  1.00  0.00           O  
ATOM   4663  H1  WAT   369      60.500  18.534  16.369  1.00  0.00           H  
ATOM   4664  H2  WAT   369      59.043  18.129  16.415  1.00  0.00           H  
TER    4665      WAT   369 
ATOM   4665  O   WAT   370      51.349  61.858  38.372  1.00  0.00           O  
ATOM   4666  H1  WAT   370      50.975  62.276  37.597  1.00  0.00           H  
ATOM   4667  H2  WAT   370      52.294  61.976  38.276  1.00  0.00           H  
TER    4668      WAT   370 
ATOM   4668  O   WAT   371      48.704  40.012  36.810  1.00  0.00           O  
ATOM   4669  H1  WAT   371      48.577  39.728  35.905  1.00  0.00           H  
ATOM   4670  H2  WAT   371      49.120  39.265  37.239  1.00  0.00           H  
TER    4671      WAT   371 
ATOM   4671  O   WAT   372      37.379  54.695  17.183  1.00  0.00           O  
ATOM   4672  H1  WAT   372      37.078  54.937  16.307  1.00  0.00           H  
ATOM   4673  H2  WAT   372      38.192  54.213  17.033  1.00  0.00           H  
TER    4674      WAT   372 
ATOM   4674  O   WAT   373      29.690  58.590  68.661  1.00  0.00           O  
ATOM   4675  H1  WAT   373      29.933  57.664  68.658  1.00  0.00           H  
ATOM   4676  H2  WAT   373      30.475  59.044  68.356  1.00  0.00           H  
TER    4677      WAT   373 
ATOM   4677  O   WAT   374      22.702  45.000  42.419  1.00  0.00           O  
ATOM   4678  H1  WAT   374      22.241  45.808  42.197  1.00  0.00           H  
ATOM   4679  H2  WAT   374      23.206  44.788  41.634  1.00  0.00           H  
TER    4680      WAT   374 
ATOM   4680  O   WAT   375      33.900  12.377  60.860  1.00  0.00           O  
ATOM   4681  H1  WAT   375      33.290  12.495  60.132  1.00  0.00           H  
ATOM   4682  H2  WAT   375      34.483  13.134  60.809  1.00  0.00           H  
TER    4683      WAT   375 
ATOM   4683  O   WAT   376      67.243  39.009  24.988  1.00  0.00           O  
ATOM   4684  H1  WAT   376      66.314  38.782  24.973  1.00  0.00           H  
ATOM   4685  H2  WAT   376      67.625  38.503  24.270  1.00  0.00           H  
TER    4686      WAT   376 
ATOM   4686  O   WAT   377      44.170  54.240  46.454  1.00  0.00           O  
ATOM   4687  H1  WAT   377      43.880  53.985  45.578  1.00  0.00           H  
ATOM   4688  H2  WAT   377      43.361  54.335  46.957  1.00  0.00           H  
TER    4689      WAT   377 
ATOM   4689  O   WAT   378      56.064   2.480  10.568  1.00  0.00           O  
ATOM   4690  H1  WAT   378      55.445   2.150  11.219  1.00  0.00           H  
ATOM   4691  H2  WAT   378      56.899   2.075  10.806  1.00  0.00           H  
TER    4692      WAT   378 
ATOM   4692  O   WAT   379      13.447   2.117  72.979  1.00  0.00           O  
ATOM   4693  H1  WAT   379      12.947   1.808  72.224  1.00  0.00           H  
ATOM   4694  H2  WAT   379      13.866   1.330  73.327  1.00  0.00           H  
TER    4695      WAT   379 
ATOM   4695  O   WAT   380       3.018  56.978   1.917  1.00  0.00           O  
ATOM   4696  H1  WAT   380       2.872  56.405   2.669  1.00  0.00           H  
ATOM   4697  H2  WAT   380       3.460  56.423   1.274  1.00  0.00           H  
TER    4698      WAT   380 
ATOM   4698  O   WAT   381      26.824  53.586   5.584  1.00  0.00           O  
ATOM   4699  H1  WAT   381      26.616  52.655   5.516  1.00  0.00           H  
ATOM   4700  H2  WAT   381      27.020  53.720   6.512  1.00  0.00           H  
TER    4701      WAT   381 
ATOM   4701  O   WAT   382      24.981  13.819  33.265  1.00  0.00           O  
ATOM   4702  H1  WAT   382      24.573  12.974  33.077  1.00  0.00           H  
ATOM   4703  H2  WAT   382      24.764  13.992  34.182  1.00  0.00           H  
TER    4704      WAT   382 
ATOM   4704  O   WAT   383      65.361  37.227   9.252  1.00  0.00           O  
ATOM   4705  H1  WAT   383      66.168  37.679   9.499  1.00  0.00           H  
ATOM   4706  H2  WAT   383      65.082  37.659   8.445  1.00  0.00           H  
TER    4707      WAT   383 
ATOM   4707  O   WAT   384      72.543  54.300  24.557  1.00  0.00           O  
ATOM   4708  H1  WAT   384      72.087  55.117  24.352  1.00  0.00           H  
ATOM   4709  H2  WAT   384      73.048  54.103  23.768  1.00  0.00           H  
TER    4710      WAT   384 
ATOM   4710  O   WAT   385      14.491  10.163  37.246  1.00  0.00           O  
ATOM   4711  H1  WAT   385      14.336  11.001  36.811  1.00  0.00           H  
ATOM   4712  H2  WAT   385      15.388   9.930  37.004  1.00  0.00           H  
TER    4713      WAT   385 
ATOM   4713  O   WAT   386       2.970   3.703  11.470  1.00  0.00           O  
ATOM   4714  H1  WAT   386       3.482   3.251  10.799  1.00  0.00           H  
ATOM   4715  H2  WAT   386       2.262   3.094  11.681  1.00  0.00           H  
TER    4716      WAT   386 
ATOM   4716  O   WAT   387       5.936  19.773  13.714  1.00  0.00           O  
ATOM   4717  H1  WAT   387       5.526  19.129  13.136  1.00  0.00           H  
ATOM   4718  H2  WAT   387       5.355  19.818  14.473  1.00  0.00           H  
TER    4719      WAT   387 
ATOM   4719  O   WAT   388      39.057   7.131  22.178  1.00  0.00           O  
ATOM   4720  H1  WAT   388      39.925   6.978  21.805  1.00  0.00           H  
ATOM   4721  H2  WAT   388      38.902   6.373  22.741  1.00  0.00           H  
TER    4722      WAT   388 
ATOM   4722  O   WAT   389       8.470  12.013  57.361  1.00  0.00           O  
ATOM   4723  H1  WAT   389       8.720  11.729  58.240  1.00  0.00           H  
ATOM   4724  H2  WAT   389       7.901  12.769  57.507  1.00  0.00           H  
TER    4725      WAT   389 
ATOM   4725  O   WAT   390       2.042  52.811  30.183  1.00  0.00           O  
ATOM   4726  H1  WAT   390       2.903  53.142  30.440  1.00  0.00           H  
ATOM   4727  H2  WAT   390       1.732  53.435  29.527  1.00  0.00           H  
TER    4728      WAT   390 
ATOM   4728  O   WAT   391      26.412  37.982  17.454  1.00  0.00           O  
ATOM   4729  H1  WAT   391      26.055  37.447  16.745  1.00  0.00           H  
ATOM   4730  H2  WAT   391      26.734  38.772  17.019  1.00  0.00           H  
TER    4731      WAT   391 
ATOM   4731  O   WAT   392      59.031  55.274  12.411  1.00  0.00           O  
ATOM   4732  H1  WAT   392      59.639  55.953  12.705  1.00  0.00           H  
ATOM   4733  H2  WAT   392      59.024  55.357  11.457  1.00  0.00           H  
TER    4734      WAT   392 
ATOM   4734  O   WAT   393      66.658  54.561  36.529  1.00  0.00           O  
ATOM   4735  H1  WAT   393      67.545  54.888  36.378  1.00  0.00           H  
ATOM   4736  H2  WAT   393      66.137  55.347  36.692  1.00  0.00           H  
TER    4737      WAT   393 
ATOM   4737  O   WAT   394      37.886  34.002  11.813  1.00  0.00           O  
ATOM   4738  H1  WAT   394      38.696  33.962  12.320  1.00  0.00           H  
ATOM   4739  H2  WAT   394      37.703  33.092  11.579  1.00  0.00           H  
TER    4740      WAT   394 
ATOM   4740  O   WAT   395      72.160  43.488  57.919  1.00  0.00           O  
ATOM   4741  H1  WAT   395      72.134  44.431  57.760  1.00  0.00           H  
ATOM   4742  H2  WAT   395      72.096  43.096  57.048  1.00  0.00           H  
TER    4743      WAT   395 
ATOM   4743  O   WAT   396      37.063   2.185  67.607  1.00  0.00           O  
ATOM   4744  H1  WAT   396      37.412   3.043  67.368  1.00  0.00           H  
ATOM   4745  H2  WAT   396      36.169   2.363  67.899  1.00  0.00           H  
TER    4746      WAT   396 
ATOM   4746  O   WAT   397      61.998  36.527  28.206  1.00  0.00           O  
ATOM   4747  H1  WAT   397      61.498  37.097  28.790  1.00  0.00           H  
ATOM   4748  H2  WAT   397      61.465  36.469  27.414  1.00  0.00           H  
TER    4749      WAT   397 
ATOM   4749  O   WAT   398      16.467   8.689  36.252  1.00  0.00           O  
ATOM   4750  H1  WAT   398      17.108   9.127  36.812  1.00  0.00           H  
ATOM   4751  H2  WAT   398      16.927   8.548  35.425  1.00  0.00           H  
TER    4752      WAT   398 
ATOM   4752  O   WAT   399      70.536  31.924   6.744  1.00  0.00           O  
ATOM   4753  H1  WAT   399      71.068  31.523   6.057  1.00  0.00           H  
ATOM   4754  H2  WAT   399      69.659  31.566   6.607  1.00  0.00           H  
TER    4755      WAT   399 
ATOM   4755  O   WAT   400      12.681  18.859  57.668  1.00  0.00           O  
ATOM   4756  H1  WAT   400      13.375  18.289  57.339  1.00  0.00           H  
ATOM   4757  H2  WAT   400      13.085  19.725  57.719  1.00  0.00           H  
TER    4758      WAT   400 
ATOM   4758  O   WAT   401      23.800  49.248  68.732  1.00  0.00           O  
ATOM   4759  H1  WAT   401      23.725  49.033  67.802  1.00  0.00           H  
ATOM   4760  H2  WAT   401      23.786  50.204  68.759  1.00  0.00           H  
TER    4761      WAT   401 
ATOM   4761  O   WAT   402      69.709  37.623   6.061  1.00  0.00           O  
ATOM   4762  H1  WAT   402      69.481  36.770   6.430  1.00  0.00           H  
ATOM   4763  H2  WAT   402      68.878  38.097   6.024  1.00  0.00           H  
TER    4764      WAT   402 
ATOM   4764  O   WAT   403      22.575  46.694  69.120  1.00  0.00           O  
ATOM   4765  H1  WAT   403      22.487  46.269  68.267  1.00  0.00           H  
ATOM   4766  H2  WAT   403      22.803  47.600  68.913  1.00  0.00           H  
TER    4767      WAT   403 
ATOM   4767  O   WAT   404      37.988  59.834  15.965  1.00  0.00           O  
ATOM   4768  H1  WAT   404      37.152  59.503  15.638  1.00  0.00           H  
ATOM   4769  H2  WAT   404      38.449  59.054  16.275  1.00  0.00           H  
TER    4770      WAT   404 
ATOM   4770  O   WAT   405      13.671  10.785  50.398  1.00  0.00           O  
ATOM   4771  H1  WAT   405      13.864   9.960  50.844  1.00  0.00           H  
ATOM   4772  H2  WAT   405      14.156  10.731  49.575  1.00  0.00           H  
TER    4773      WAT   405 
ATOM   4773  O   WAT   406      48.049  13.497  61.653  1.00  0.00           O  
ATOM   4774  H1  WAT   406      48.277  12.572  61.569  1.00  0.00           H  
ATOM   4775  H2  WAT   406      47.194  13.573  61.230  1.00  0.00           H  
TER    4776      WAT   406 
ATOM   4776  O   WAT   407      25.709  40.403  19.203  1.00  0.00           O  
ATOM   4777  H1  WAT   407      26.262  39.903  18.603  1.00  0.00           H  
ATOM   4778  H2  WAT   407      25.952  40.085  20.073  1.00  0.00           H  
TER    4779      WAT   407 
ATOM   4779  O   WAT   408      18.332  40.595   1.243  1.00  0.00           O  
ATOM   4780  H1  WAT   408      18.635  40.903   0.389  1.00  0.00           H  
ATOM   4781  H2  WAT   408      18.671  39.702   1.309  1.00  0.00           H  
TER    4782      WAT   408 
ATOM   4782  O   WAT   409      51.654  28.938  68.985  1.00  0.00           O  
ATOM   4783  H1  WAT   409      50.758  28.811  68.673  1.00  0.00           H  
ATOM   4784  H2  WAT   409      51.714  29.876  69.167  1.00  0.00           H  
TER    4785      WAT   409 
ATOM   4785  O   WAT   410      34.629  59.370  64.069  1.00  0.00           O  
ATOM   4786  H1  WAT   410      33.984  58.957  64.644  1.00  0.00           H  
ATOM   4787  H2  WAT   410      35.254  58.672  63.871  1.00  0.00           H  
TER    4788      WAT   410 
ATOM   4788  O   WAT   411      22.256  10.529   5.939  1.00  0.00           O  
ATOM   4789  H1  WAT   411      21.699  11.287   5.762  1.00  0.00           H  
ATOM   4790  H2  WAT   411      22.412  10.561   6.883  1.00  0.00           H  
TER    4791      WAT   411 
ATOM   4791  O   WAT   412      59.332  39.562  32.558  1.00  0.00           O  
ATOM   4792  H1  WAT   412      58.648  40.232  32.595  1.00  0.00           H  
ATOM   4793  H2  WAT   412      59.361  39.301  31.638  1.00  0.00           H  
TER    4794      WAT   412 
ATOM   4794  O   WAT   413      62.244  18.288  71.618  1.00  0.00           O  
ATOM   4795  H1  WAT   413      62.511  18.377  70.703  1.00  0.00           H  
ATOM   4796  H2  WAT   413      62.836  17.627  71.976  1.00  0.00           H  
TER    4797      WAT   413 
ATOM   4797  O   WAT   414      49.794  40.307  66.689  1.00  0.00           O  
ATOM   4798  H1  WAT   414      50.048  39.439  66.376  1.00  0.00           H  
ATOM   4799  H2  WAT   414      48.940  40.174  67.099  1.00  0.00           H  
TER    4800      WAT   414 
ATOM   4800  O   WAT   415      19.634  25.834  12.881  1.00  0.00           O  
ATOM   4801  H1  WAT   415      18.873  26.128  13.382  1.00  0.00           H  
ATOM   4802  H2  WAT   415      20.276  26.535  12.987  1.00  0.00           H  
TER    4803      WAT   415 
ATOM   4803  O   WAT   416      28.336  44.763  67.925  1.00  0.00           O  
ATOM   4804  H1  WAT   416      28.857  44.842  67.126  1.00  0.00           H  
ATOM   4805  H2  WAT   416      28.625  43.940  68.319  1.00  0.00           H  
TER    4806      WAT   416 
ATOM   4806  O   WAT   417      19.604  61.019  53.454  1.00  0.00           O  
ATOM   4807  H1  WAT   417      19.647  60.197  52.966  1.00  0.00           H  
ATOM   4808  H2  WAT   417      20.494  61.369  53.411  1.00  0.00           H  
TER    4809      WAT   417 
ATOM   4809  O   WAT   418      50.870  26.003  16.460  1.00  0.00           O  
ATOM   4810  H1  WAT   418      50.056  26.283  16.878  1.00  0.00           H  
ATOM   4811  H2  WAT   418      50.780  26.285  15.549  1.00  0.00           H  
TER    4812      WAT   418 
ATOM   4812  O   WAT   419      21.076  52.313  11.548  1.00  0.00           O  
ATOM   4813  H1  WAT   419      20.969  52.561  12.466  1.00  0.00           H  
ATOM   4814  H2  WAT   419      20.186  52.141  11.240  1.00  0.00           H  
TER    4815      WAT   419 
ATOM   4815  O   WAT   420      47.610  20.889  11.496  1.00  0.00           O  
ATOM   4816  H1  WAT   420      47.811  20.421  12.307  1.00  0.00           H  
ATOM   4817  H2  WAT   420      46.664  20.791  11.390  1.00  0.00           H  
TER    4818      WAT   420 
ATOM   4818  O   WAT   421      44.252   8.623   5.531  1.00  0.00           O  
ATOM   4819  H1  WAT   421      44.283   8.645   6.488  1.00  0.00           H  
ATOM   4820  H2  WAT   421      45.153   8.435   5.267  1.00  0.00           H  
TER    4821      WAT   421 
ATOM   4821  O   WAT   422      58.242  20.074  67.748  1.00  0.00           O  
ATOM   4822  H1  WAT   422      58.256  19.340  68.362  1.00  0.00           H  
ATOM   4823  H2  WAT   422      57.313  20.274  67.634  1.00  0.00           H  
TER    4824      WAT   422 
ATOM   4824  O   WAT   423      73.848  53.318  55.944  1.00  0.00           O  
ATOM   4825  H1  WAT   423      73.730  53.460  56.884  1.00  0.00           H  
ATOM   4826  H2  WAT   423      73.818  52.367  55.840  1.00  0.00           H  
TER    4827      WAT   423 
ATOM   4827  O   WAT   424      43.630  31.676  68.857  1.00  0.00           O  
ATOM   4828  H1  WAT   424      44.300  32.271  68.519  1.00  0.00           H  
ATOM   4829  H2  WAT   424      42.925  31.718  68.211  1.00  0.00           H  
TER    4830      WAT   424 
ATOM   4830  O   WAT   425      42.786  51.141  19.533  1.00  0.00           O  
ATOM   4831  H1  WAT   425      42.938  50.224  19.760  1.00  0.00           H  
ATOM   4832  H2  WAT   425      42.748  51.594  20.375  1.00  0.00           H  
TER    4833      WAT   425 
ATOM   4833  O   WAT   426      55.130  57.184  19.327  1.00  0.00           O  
ATOM   4834  H1  WAT   426      54.732  57.847  18.763  1.00  0.00           H  
ATOM   4835  H2  WAT   426      55.205  56.409  18.770  1.00  0.00           H  
TER    4836      WAT   426 
ATOM   4836  O   WAT   427      38.503  57.955   5.495  1.00  0.00           O  
ATOM   4837  H1  WAT   427      38.581  58.251   4.588  1.00  0.00           H  
ATOM   4838  H2  WAT   427      39.197  58.422   5.960  1.00  0.00           H  
TER    4839      WAT   427 
ATOM   4839  O   WAT   428      58.178  45.914  18.946  1.00  0.00           O  
ATOM   4840  H1  WAT   428      58.337  46.797  19.279  1.00  0.00           H  
ATOM   4841  H2  WAT   428      58.861  45.780  18.289  1.00  0.00           H  
TER    4842      WAT   428 
ATOM   4842  O   WAT   429      51.615  51.279  40.219  1.00  0.00           O  
ATOM   4843  H1  WAT   429      52.420  51.325  39.702  1.00  0.00           H  
ATOM   4844  H2  WAT   429      51.214  52.142  40.114  1.00  0.00           H  
TER    4845      WAT   429 
ATOM   4845  O   WAT   430      32.598  16.321  63.439  1.00  0.00           O  
ATOM   4846  H1  WAT   430      33.215  17.046  63.535  1.00  0.00           H  
ATOM   4847  H2  WAT   430      32.724  15.793  64.227  1.00  0.00           H  
TER    4848      WAT   430 
ATOM   4848  O   WAT   431      75.654   1.963   5.883  1.00  0.00           O  
ATOM   4849  H1  WAT   431      75.811   1.620   6.763  1.00  0.00           H  
ATOM   4850  H2  WAT   431      75.531   2.903   6.011  1.00  0.00           H  
TER    4851      WAT   431 
ATOM   4851  O   WAT   432      11.581  15.011  29.520  1.00  0.00           O  
ATOM   4852  H1  WAT   432      11.474  15.941  29.723  1.00  0.00           H  
ATOM   4853  H2  WAT   432      11.053  14.876  28.733  1.00  0.00           H  
TER    4854      WAT   432 
ATOM   4854  O   WAT   433       4.931  13.979  34.060  1.00  0.00           O  
ATOM   4855  H1  WAT   433       5.379  14.187  34.880  1.00  0.00           H  
ATOM   4856  H2  WAT   433       4.001  14.075  34.265  1.00  0.00           H  
TER    4857      WAT   433 
ATOM   4857  O   WAT   434      73.744   4.520  61.064  1.00  0.00           O  
ATOM   4858  H1  WAT   434      74.111   5.353  60.766  1.00  0.00           H  
ATOM   4859  H2  WAT   434      73.628   4.010  60.262  1.00  0.00           H  
TER    4860      WAT   434 
ATOM   4860  O   WAT   435      75.328  52.126   5.193  1.00  0.00           O  
ATOM   4861  H1  WAT   435      74.543  51.734   4.810  1.00  0.00           H  
ATOM   4862  H2  WAT   435      76.047  51.577   4.880  1.00  0.00           H  
TER    4863      WAT   435 
ATOM   4863  O   WAT   436      46.186  14.227  54.691  1.00  0.00           O  
ATOM   4864  H1  WAT   436      47.077  14.518  54.882  1.00  0.00           H  
ATOM   4865  H2  WAT   436      46.052  13.472  55.264  1.00  0.00           H  
TER    4866      WAT   436 
ATOM   4866  O   WAT   437      29.389   9.794  50.366  1.00  0.00           O  
ATOM   4867  H1  WAT   437      29.586   8.869  50.221  1.00  0.00           H  
ATOM   4868  H2  WAT   437      28.801  10.029  49.648  1.00  0.00           H  
TER    4869      WAT   437 
ATOM   4869  O   WAT   438      53.423  14.772  47.829  1.00  0.00           O  
ATOM   4870  H1  WAT   438      53.835  15.633  47.894  1.00  0.00           H  
ATOM   4871  H2  WAT   438      54.055  14.239  47.346  1.00  0.00           H  
TER    4872      WAT   438 
ATOM   4872  O   WAT   439      72.628  34.776  12.082  1.00  0.00           O  
ATOM   4873  H1  WAT   439      72.126  34.904  11.277  1.00  0.00           H  
ATOM   4874  H2  WAT   439      71.967  34.735  12.773  1.00  0.00           H  
TER    4875      WAT   439 
ATOM   4875  O   WAT   440      27.930  31.921   5.456  1.00  0.00           O  
ATOM   4876  H1  WAT   440      28.080  32.839   5.231  1.00  0.00           H  
ATOM   4877  H2  WAT   440      27.990  31.456   4.622  1.00  0.00           H  
TER    4878      WAT   440 
ATOM   4878  O   WAT   441      46.249  48.995  10.445  1.00  0.00           O  
ATOM   4879  H1  WAT   441      45.436  48.959  10.949  1.00  0.00           H  
ATOM   4880  H2  WAT   441      46.909  48.620  11.028  1.00  0.00           H  
TER    4881      WAT   441 
ATOM   4881  O   WAT   442       8.202  24.676  13.675  1.00  0.00           O  
ATOM   4882  H1  WAT   442       8.043  24.373  14.569  1.00  0.00           H  
ATOM   4883  H2  WAT   442       8.314  23.873  13.166  1.00  0.00           H  
TER    4884      WAT   442 
ATOM   4884  O   WAT   443       5.333   7.012  57.927  1.00  0.00           O
[truncated: 2,693,938 more chars]
