# Supplementary material for: Three distinct strategies lead to programmable aliphatic C−H oxidation in bicyclomycin biosynthesis
Source: Nat Commun. 2025 May 19;16:4651. doi: 10.1038/s41467-025-58997-8 (PMC12089406; doi:10.1038/s41467-025-58997-8)
Supplement: Supplementary file 5 — Source Data 2 [file 41467_2025_58997_MOESM5_ESM.zip › initial and final configurations for MD/Final MD snapshot of the reactant FeIV-oxo species of WT SsBcmE in complex with 1.pdb]

CRYST1   76.099   71.661   71.076  90.00  90.00  90.00               1
ATOM      1  N   MET     1      21.300  46.310  44.399  1.00  0.00           N  
ATOM      2  H1  MET     1      20.666  46.939  43.927  1.00  0.00           H  
ATOM      3  H2  MET     1      21.230  46.531  45.383  1.00  0.00           H  
ATOM      4  H3  MET     1      21.101  45.378  44.066  1.00  0.00           H  
ATOM      5  CA  MET     1      22.684  46.579  44.013  1.00  0.00           C  
ATOM      6  HA  MET     1      23.290  46.182  44.828  1.00  0.00           H  
ATOM      7  CB  MET     1      23.107  45.734  42.842  1.00  0.00           C  
ATOM      8  HB2 MET     1      22.617  44.761  42.870  1.00  0.00           H  
ATOM      9  HB3 MET     1      22.775  46.313  41.980  1.00  0.00           H  
ATOM     10  CG  MET     1      24.564  45.408  42.926  1.00  0.00           C  
ATOM     11  HG2 MET     1      25.029  46.342  43.240  1.00  0.00           H  
ATOM     12  HG3 MET     1      24.655  44.717  43.764  1.00  0.00           H  
ATOM     13  SD  MET     1      25.131  44.453  41.571  1.00  0.00           S  
ATOM     14  CE  MET     1      24.896  45.409  39.992  1.00  0.00           C  
ATOM     15  HE1 MET     1      23.854  45.458  39.676  1.00  0.00           H  
ATOM     16  HE2 MET     1      25.414  46.367  40.025  1.00  0.00           H  
ATOM     17  HE3 MET     1      25.378  44.810  39.219  1.00  0.00           H  
ATOM     18  C   MET     1      23.073  48.050  43.843  1.00  0.00           C  
ATOM     19  O   MET     1      23.016  48.547  42.730  1.00  0.00           O  
ATOM     20  N   ALA     2      23.466  48.721  44.922  1.00  0.00           N  
ATOM     21  H   ALA     2      23.547  48.173  45.767  1.00  0.00           H  
ATOM     22  CA  ALA     2      23.795  50.182  44.984  1.00  0.00           C  
ATOM     23  HA  ALA     2      24.520  50.439  44.211  1.00  0.00           H  
ATOM     24  CB  ALA     2      22.580  50.940  44.787  1.00  0.00           C  
ATOM     25  HB1 ALA     2      21.933  50.712  45.634  1.00  0.00           H  
ATOM     26  HB2 ALA     2      22.740  52.014  44.879  1.00  0.00           H  
ATOM     27  HB3 ALA     2      21.961  50.751  43.910  1.00  0.00           H  
ATOM     28  C   ALA     2      24.498  50.573  46.316  1.00  0.00           C  
ATOM     29  O   ALA     2      25.304  51.498  46.364  1.00  0.00           O  
ATOM     30  N   SER     3      24.293  49.762  47.394  1.00  0.00           N  
ATOM     31  H   SER     3      23.537  49.096  47.334  1.00  0.00           H  
ATOM     32  CA  SER     3      24.624  50.108  48.780  1.00  0.00           C  
ATOM     33  HA  SER     3      24.010  50.962  49.066  1.00  0.00           H  
ATOM     34  CB  SER     3      24.278  48.856  49.500  1.00  0.00           C  
ATOM     35  HB2 SER     3      23.242  48.563  49.331  1.00  0.00           H  
ATOM     36  HB3 SER     3      24.936  48.046  49.184  1.00  0.00           H  
ATOM     37  OG  SER     3      24.429  48.954  50.859  1.00  0.00           O  
ATOM     38  HG  SER     3      24.171  48.078  51.155  1.00  0.00           H  
ATOM     39  C   SER     3      26.055  50.470  49.035  1.00  0.00           C  
ATOM     40  O   SER     3      26.976  49.787  48.622  1.00  0.00           O  
ATOM     41  N   PRO     4      26.305  51.511  49.889  1.00  0.00           N  
ATOM     42  CD  PRO     4      25.397  52.619  50.207  1.00  0.00           C  
ATOM     43  HD2 PRO     4      24.407  52.304  50.536  1.00  0.00           H  
ATOM     44  HD3 PRO     4      25.236  53.266  49.345  1.00  0.00           H  
ATOM     45  CG  PRO     4      26.188  53.482  51.299  1.00  0.00           C  
ATOM     46  HG2 PRO     4      26.138  53.068  52.306  1.00  0.00           H  
ATOM     47  HG3 PRO     4      25.827  54.511  51.300  1.00  0.00           H  
ATOM     48  CB  PRO     4      27.568  53.393  50.787  1.00  0.00           C  
ATOM     49  HB2 PRO     4      28.261  53.700  51.570  1.00  0.00           H  
ATOM     50  HB3 PRO     4      27.693  54.058  49.932  1.00  0.00           H  
ATOM     51  CA  PRO     4      27.649  51.889  50.424  1.00  0.00           C  
ATOM     52  HA  PRO     4      28.396  51.720  49.649  1.00  0.00           H  
ATOM     53  C   PRO     4      28.124  50.970  51.633  1.00  0.00           C  
ATOM     54  O   PRO     4      28.982  51.355  52.436  1.00  0.00           O  
ATOM     55  N   ASP     5      27.512  49.856  51.980  1.00  0.00           N  
ATOM     56  H   ASP     5      26.891  49.428  51.308  1.00  0.00           H  
ATOM     57  CA  ASP     5      27.812  49.156  53.203  1.00  0.00           C  
ATOM     58  HA  ASP     5      27.518  49.817  54.019  1.00  0.00           H  
ATOM     59  CB  ASP     5      26.794  48.034  53.316  1.00  0.00           C  
ATOM     60  HB2 ASP     5      25.864  48.593  53.417  1.00  0.00           H  
ATOM     61  HB3 ASP     5      26.843  47.501  52.367  1.00  0.00           H  
ATOM     62  CG  ASP     5      26.829  47.152  54.532  1.00  0.00           C  
ATOM     63  OD1 ASP     5      26.213  46.061  54.555  1.00  0.00           O  
ATOM     64  OD2 ASP     5      27.454  47.570  55.560  1.00  0.00           O  
ATOM     65  C   ASP     5      29.151  48.545  53.409  1.00  0.00           C  
ATOM     66  O   ASP     5      29.454  47.459  52.984  1.00  0.00           O  
ATOM     67  N   SER     6      29.887  49.158  54.340  1.00  0.00           N  
ATOM     68  H   SER     6      29.614  50.049  54.728  1.00  0.00           H  
ATOM     69  CA  SER     6      31.254  48.722  54.808  1.00  0.00           C  
ATOM     70  HA  SER     6      32.028  48.872  54.056  1.00  0.00           H  
ATOM     71  CB  SER     6      31.530  49.749  55.929  1.00  0.00           C  
ATOM     72  HB2 SER     6      30.957  49.498  56.822  1.00  0.00           H  
ATOM     73  HB3 SER     6      32.583  49.795  56.208  1.00  0.00           H  
ATOM     74  OG  SER     6      31.157  51.093  55.640  1.00  0.00           O  
ATOM     75  HG  SER     6      31.551  51.653  56.313  1.00  0.00           H  
ATOM     76  C   SER     6      31.302  47.248  55.352  1.00  0.00           C  
ATOM     77  O   SER     6      32.453  46.744  55.576  1.00  0.00           O  
ATOM     78  N   ALA     7      30.226  46.420  55.547  1.00  0.00           N  
ATOM     79  H   ALA     7      29.321  46.810  55.326  1.00  0.00           H  
ATOM     80  CA  ALA     7      30.246  45.025  55.733  1.00  0.00           C  
ATOM     81  HA  ALA     7      30.565  44.668  56.712  1.00  0.00           H  
ATOM     82  CB  ALA     7      28.865  44.453  55.491  1.00  0.00           C  
ATOM     83  HB1 ALA     7      28.835  43.384  55.280  1.00  0.00           H  
ATOM     84  HB2 ALA     7      28.371  44.630  56.447  1.00  0.00           H  
ATOM     85  HB3 ALA     7      28.360  44.937  54.655  1.00  0.00           H  
ATOM     86  C   ALA     7      31.096  44.358  54.653  1.00  0.00           C  
ATOM     87  O   ALA     7      31.874  43.434  54.954  1.00  0.00           O  
ATOM     88  N   THR     8      30.952  44.911  53.416  1.00  0.00           N  
ATOM     89  H   THR     8      30.250  45.611  53.222  1.00  0.00           H  
ATOM     90  CA  THR     8      31.730  44.430  52.269  1.00  0.00           C  
ATOM     91  HA  THR     8      32.536  43.899  52.776  1.00  0.00           H  
ATOM     92  CB  THR     8      30.938  43.333  51.477  1.00  0.00           C  
ATOM     93  HB  THR     8      31.319  43.192  50.466  1.00  0.00           H  
ATOM     94  CG2 THR     8      30.897  42.006  52.141  1.00  0.00           C  
ATOM     95 HG21 THR     8      30.656  41.268  51.376  1.00  0.00           H  
ATOM     96 HG22 THR     8      31.844  41.874  52.664  1.00  0.00           H  
ATOM     97 HG23 THR     8      30.124  41.864  52.896  1.00  0.00           H  
ATOM     98  OG1 THR     8      29.539  43.680  51.184  1.00  0.00           O  
ATOM     99  HG1 THR     8      29.546  44.412  50.562  1.00  0.00           H  
ATOM    100  C   THR     8      32.379  45.525  51.414  1.00  0.00           C  
ATOM    101  O   THR     8      33.273  45.196  50.620  1.00  0.00           O  
ATOM    102  N   LEU     9      31.898  46.754  51.529  1.00  0.00           N  
ATOM    103  H   LEU     9      31.176  46.876  52.226  1.00  0.00           H  
ATOM    104  CA  LEU     9      32.595  47.838  50.813  1.00  0.00           C  
ATOM    105  HA  LEU     9      32.796  47.421  49.826  1.00  0.00           H  
ATOM    106  CB  LEU     9      31.843  49.122  50.752  1.00  0.00           C  
ATOM    107  HB2 LEU     9      30.921  48.904  50.214  1.00  0.00           H  
ATOM    108  HB3 LEU     9      31.772  49.326  51.821  1.00  0.00           H  
ATOM    109  CG  LEU     9      32.532  50.388  50.098  1.00  0.00           C  
ATOM    110  HG  LEU     9      33.478  50.646  50.573  1.00  0.00           H  
ATOM    111  CD1 LEU     9      32.659  50.103  48.607  1.00  0.00           C  
ATOM    112 HD11 LEU     9      31.683  50.009  48.130  1.00  0.00           H  
ATOM    113 HD12 LEU     9      33.189  50.895  48.079  1.00  0.00           H  
ATOM    114 HD13 LEU     9      33.185  49.173  48.393  1.00  0.00           H  
ATOM    115  CD2 LEU     9      31.678  51.609  50.108  1.00  0.00           C  
ATOM    116 HD21 LEU     9      30.677  51.454  49.707  1.00  0.00           H  
ATOM    117 HD22 LEU     9      31.552  51.889  51.154  1.00  0.00           H  
ATOM    118 HD23 LEU     9      32.111  52.412  49.512  1.00  0.00           H  
ATOM    119  C   LEU     9      34.074  47.913  51.282  1.00  0.00           C  
ATOM    120  O   LEU     9      34.275  47.939  52.481  1.00  0.00           O  
ATOM    121  N   ARG    10      34.978  48.134  50.321  1.00  0.00           N  
ATOM    122  H   ARG    10      34.606  48.115  49.382  1.00  0.00           H  
ATOM    123  CA  ARG    10      36.485  48.332  50.533  1.00  0.00           C  
ATOM    124  HA  ARG    10      36.742  48.530  51.574  1.00  0.00           H  
ATOM    125  CB  ARG    10      37.252  47.025  50.253  1.00  0.00           C  
ATOM    126  HB2 ARG    10      36.958  46.758  49.238  1.00  0.00           H  
ATOM    127  HB3 ARG    10      38.299  47.194  50.506  1.00  0.00           H  
ATOM    128  CG  ARG    10      36.980  45.817  51.200  1.00  0.00           C  
ATOM    129  HG2 ARG    10      37.156  46.250  52.184  1.00  0.00           H  
ATOM    130  HG3 ARG    10      35.932  45.534  51.103  1.00  0.00           H  
ATOM    131  CD  ARG    10      37.882  44.601  51.022  1.00  0.00           C  
ATOM    132  HD2 ARG    10      37.884  44.046  50.084  1.00  0.00           H  
ATOM    133  HD3 ARG    10      38.938  44.850  51.135  1.00  0.00           H  
ATOM    134  NE  ARG    10      37.441  43.737  52.071  1.00  0.00           N  
ATOM    135  HE  ARG    10      36.554  43.980  52.488  1.00  0.00           H  
ATOM    136  CZ  ARG    10      38.070  42.756  52.756  1.00  0.00           C  
ATOM    137  NH1 ARG    10      39.209  42.365  52.415  1.00  0.00           N  
ATOM    138 HH11 ARG    10      39.524  42.700  51.516  1.00  0.00           H  
ATOM    139 HH12 ARG    10      39.695  41.650  52.937  1.00  0.00           H  
ATOM    140  NH2 ARG    10      37.487  42.166  53.751  1.00  0.00           N  
ATOM    141 HH21 ARG    10      36.504  42.242  53.970  1.00  0.00           H  
ATOM    142 HH22 ARG    10      38.160  41.595  54.242  1.00  0.00           H  
ATOM    143  C   ARG    10      37.053  49.447  49.625  1.00  0.00           C  
ATOM    144  O   ARG    10      36.426  49.712  48.572  1.00  0.00           O  
ATOM    145  N   GLU    11      38.146  50.120  50.017  1.00  0.00           N  
ATOM    146  H   GLU    11      38.646  49.773  50.823  1.00  0.00           H  
ATOM    147  CA  GLU    11      38.591  51.406  49.500  1.00  0.00           C  
ATOM    148  HA  GLU    11      37.824  52.131  49.772  1.00  0.00           H  
ATOM    149  CB  GLU    11      39.875  51.871  50.256  1.00  0.00           C  
ATOM    150  HB2 GLU    11      40.036  52.938  50.102  1.00  0.00           H  
ATOM    151  HB3 GLU    11      39.779  51.795  51.339  1.00  0.00           H  
ATOM    152  CG  GLU    11      41.119  51.031  49.994  1.00  0.00           C  
ATOM    153  HG2 GLU    11      41.530  51.237  49.006  1.00  0.00           H  
ATOM    154  HG3 GLU    11      41.909  51.402  50.647  1.00  0.00           H  
ATOM    155  CD  GLU    11      41.004  49.468  50.203  1.00  0.00           C  
ATOM    156  OE1 GLU    11      40.471  49.045  51.236  1.00  0.00           O  
ATOM    157  OE2 GLU    11      41.519  48.673  49.376  1.00  0.00           O  
ATOM    158  C   GLU    11      38.881  51.310  47.950  1.00  0.00           C  
ATOM    159  O   GLU    11      39.278  50.271  47.396  1.00  0.00           O  
ATOM    160  N   PRO    12      38.887  52.437  47.209  1.00  0.00           N  
ATOM    161  CD  PRO    12      38.587  53.785  47.686  1.00  0.00           C  
ATOM    162  HD2 PRO    12      39.467  54.361  47.974  1.00  0.00           H  
ATOM    163  HD3 PRO    12      37.749  53.841  48.381  1.00  0.00           H  
ATOM    164  CG  PRO    12      37.953  54.379  46.452  1.00  0.00           C  
ATOM    165  HG2 PRO    12      38.173  55.447  46.435  1.00  0.00           H  
ATOM    166  HG3 PRO    12      36.909  54.088  46.345  1.00  0.00           H  
ATOM    167  CB  PRO    12      38.754  53.780  45.279  1.00  0.00           C  
ATOM    168  HB2 PRO    12      39.740  54.221  45.134  1.00  0.00           H  
ATOM    169  HB3 PRO    12      38.160  53.754  44.366  1.00  0.00           H  
ATOM    170  CA  PRO    12      39.082  52.364  45.808  1.00  0.00           C  
ATOM    171  HA  PRO    12      38.290  51.728  45.411  1.00  0.00           H  
ATOM    172  C   PRO    12      40.434  51.812  45.436  1.00  0.00           C  
ATOM    173  O   PRO    12      41.405  52.075  46.164  1.00  0.00           O  
ATOM    174  N   VAL    13      40.492  51.167  44.218  1.00  0.00           N  
ATOM    175  H   VAL    13      39.653  51.130  43.658  1.00  0.00           H  
ATOM    176  CA  VAL    13      41.744  50.627  43.677  1.00  0.00           C  
ATOM    177  HA  VAL    13      42.008  49.780  44.309  1.00  0.00           H  
ATOM    178  CB  VAL    13      41.583  49.948  42.268  1.00  0.00           C  
ATOM    179  HB  VAL    13      42.473  49.422  41.923  1.00  0.00           H  
ATOM    180  CG1 VAL    13      40.592  48.804  42.360  1.00  0.00           C  
ATOM    181 HG11 VAL    13      39.621  49.163  42.703  1.00  0.00           H  
ATOM    182 HG12 VAL    13      40.457  48.269  41.420  1.00  0.00           H  
ATOM    183 HG13 VAL    13      40.993  48.071  43.060  1.00  0.00           H  
ATOM    184  CG2 VAL    13      41.163  51.045  41.243  1.00  0.00           C  
ATOM    185 HG21 VAL    13      42.091  51.544  40.964  1.00  0.00           H  
ATOM    186 HG22 VAL    13      40.740  50.497  40.401  1.00  0.00           H  
ATOM    187 HG23 VAL    13      40.403  51.746  41.588  1.00  0.00           H  
ATOM    188  C   VAL    13      42.914  51.639  43.583  1.00  0.00           C  
ATOM    189  O   VAL    13      42.663  52.835  43.343  1.00  0.00           O  
ATOM    190  N   VAL    14      44.194  51.156  43.535  1.00  0.00           N  
ATOM    191  H   VAL    14      44.425  50.182  43.671  1.00  0.00           H  
ATOM    192  CA  VAL    14      45.361  52.082  43.411  1.00  0.00           C  
ATOM    193  HA  VAL    14      45.099  53.021  42.923  1.00  0.00           H  
ATOM    194  CB  VAL    14      45.946  52.555  44.740  1.00  0.00           C  
ATOM    195  HB  VAL    14      46.990  52.782  44.522  1.00  0.00           H  
ATOM    196  CG1 VAL    14      45.115  53.713  45.369  1.00  0.00           C  
ATOM    197 HG11 VAL    14      45.559  54.058  46.303  1.00  0.00           H  
ATOM    198 HG12 VAL    14      45.075  54.554  44.676  1.00  0.00           H  
ATOM    199 HG13 VAL    14      44.122  53.338  45.616  1.00  0.00           H  
ATOM    200  CG2 VAL    14      45.916  51.482  45.852  1.00  0.00           C  
ATOM    201 HG21 VAL    14      46.169  50.497  45.457  1.00  0.00           H  
ATOM    202 HG22 VAL    14      46.550  51.812  46.674  1.00  0.00           H  
ATOM    203 HG23 VAL    14      44.860  51.414  46.111  1.00  0.00           H  
ATOM    204  C   VAL    14      46.534  51.534  42.522  1.00  0.00           C  
ATOM    205  O   VAL    14      47.028  50.404  42.789  1.00  0.00           O  
ATOM    206  N   LEU    15      46.988  52.277  41.488  1.00  0.00           N  
ATOM    207  H   LEU    15      46.769  53.257  41.385  1.00  0.00           H  
ATOM    208  CA  LEU    15      47.836  51.649  40.486  1.00  0.00           C  
ATOM    209  HA  LEU    15      48.352  50.791  40.918  1.00  0.00           H  
ATOM    210  CB  LEU    15      47.017  50.974  39.347  1.00  0.00           C  
ATOM    211  HB2 LEU    15      47.634  50.885  38.453  1.00  0.00           H  
ATOM    212  HB3 LEU    15      46.602  50.034  39.710  1.00  0.00           H  
ATOM    213  CG  LEU    15      45.808  51.910  38.895  1.00  0.00           C  
ATOM    214  HG  LEU    15      45.962  52.934  39.235  1.00  0.00           H  
ATOM    215  CD1 LEU    15      45.786  51.980  37.391  1.00  0.00           C  
ATOM    216 HD11 LEU    15      46.073  51.015  36.973  1.00  0.00           H  
ATOM    217 HD12 LEU    15      44.842  52.391  37.034  1.00  0.00           H  
ATOM    218 HD13 LEU    15      46.534  52.656  36.976  1.00  0.00           H  
ATOM    219  CD2 LEU    15      44.468  51.364  39.361  1.00  0.00           C  
ATOM    220 HD21 LEU    15      44.329  50.374  38.925  1.00  0.00           H  
ATOM    221 HD22 LEU    15      44.512  51.306  40.448  1.00  0.00           H  
ATOM    222 HD23 LEU    15      43.765  52.067  38.913  1.00  0.00           H  
ATOM    223  C   LEU    15      48.897  52.619  39.904  1.00  0.00           C  
ATOM    224  O   LEU    15      48.763  53.857  39.918  1.00  0.00           O  
ATOM    225  N   PRO    16      49.971  52.089  39.320  1.00  0.00           N  
ATOM    226  CD  PRO    16      50.359  50.687  39.399  1.00  0.00           C  
ATOM    227  HD2 PRO    16      49.915  50.083  38.608  1.00  0.00           H  
ATOM    228  HD3 PRO    16      50.179  50.286  40.396  1.00  0.00           H  
ATOM    229  CG  PRO    16      51.895  50.708  39.192  1.00  0.00           C  
ATOM    230  HG2 PRO    16      52.431  49.850  38.787  1.00  0.00           H  
ATOM    231  HG3 PRO    16      52.387  50.958  40.132  1.00  0.00           H  
ATOM    232  CB  PRO    16      52.031  51.906  38.213  1.00  0.00           C  
ATOM    233  HB2 PRO    16      51.878  51.405  37.257  1.00  0.00           H  
ATOM    234  HB3 PRO    16      53.024  52.349  38.283  1.00  0.00           H  
ATOM    235  CA  PRO    16      50.851  52.850  38.489  1.00  0.00           C  
ATOM    236  HA  PRO    16      51.247  53.710  39.029  1.00  0.00           H  
ATOM    237  C   PRO    16      50.280  53.296  37.076  1.00  0.00           C  
ATOM    238  O   PRO    16      49.352  52.597  36.597  1.00  0.00           O  
ATOM    239  N   PRO    17      50.861  54.270  36.344  1.00  0.00           N  
ATOM    240  CD  PRO    17      51.834  55.100  36.895  1.00  0.00           C  
ATOM    241  HD2 PRO    17      52.541  54.458  37.422  1.00  0.00           H  
ATOM    242  HD3 PRO    17      51.503  55.798  37.664  1.00  0.00           H  
ATOM    243  CG  PRO    17      52.493  55.841  35.718  1.00  0.00           C  
ATOM    244  HG2 PRO    17      53.456  55.415  35.437  1.00  0.00           H  
ATOM    245  HG3 PRO    17      52.559  56.908  35.930  1.00  0.00           H  
ATOM    246  CB  PRO    17      51.645  55.592  34.498  1.00  0.00           C  
ATOM    247  HB2 PRO    17      52.234  55.359  33.611  1.00  0.00           H  
ATOM    248  HB3 PRO    17      50.934  56.417  34.447  1.00  0.00           H  
ATOM    249  CA  PRO    17      50.804  54.360  34.862  1.00  0.00           C  
ATOM    250  HA  PRO    17      49.767  54.574  34.602  1.00  0.00           H  
ATOM    251  C   PRO    17      51.346  53.098  34.141  1.00  0.00           C  
ATOM    252  O   PRO    17      52.548  52.787  34.181  1.00  0.00           O  
ATOM    253  N   MET    18      50.490  52.277  33.523  1.00  0.00           N  
ATOM    254  H   MET    18      49.511  52.518  33.576  1.00  0.00           H  
ATOM    255  CA  MET    18      50.759  51.109  32.776  1.00  0.00           C  
ATOM    256  HA  MET    18      51.246  50.508  33.544  1.00  0.00           H  
ATOM    257  CB  MET    18      49.523  50.371  32.261  1.00  0.00           C  
ATOM    258  HB2 MET    18      48.752  50.847  32.868  1.00  0.00           H  
ATOM    259  HB3 MET    18      49.401  50.561  31.195  1.00  0.00           H  
ATOM    260  CG  MET    18      49.567  48.846  32.198  1.00  0.00           C  
ATOM    261  HG2 MET    18      50.330  48.502  31.499  1.00  0.00           H  
ATOM    262  HG3 MET    18      49.872  48.443  33.164  1.00  0.00           H  
ATOM    263  SD  MET    18      47.991  48.170  31.595  1.00  0.00           S  
ATOM    264  CE  MET    18      47.285  47.742  33.156  1.00  0.00           C  
ATOM    265  HE1 MET    18      47.621  48.461  33.903  1.00  0.00           H  
ATOM    266  HE2 MET    18      46.198  47.781  33.079  1.00  0.00           H  
ATOM    267  HE3 MET    18      47.763  46.813  33.467  1.00  0.00           H  
ATOM    268  C   MET    18      51.822  51.327  31.620  1.00  0.00           C  
ATOM    269  O   MET    18      51.613  52.123  30.663  1.00  0.00           O  
ATOM    270  N   PRO    19      52.831  50.433  31.517  1.00  0.00           N  
ATOM    271  CD  PRO    19      53.341  49.622  32.632  1.00  0.00           C  
ATOM    272  HD2 PRO    19      52.489  49.008  32.922  1.00  0.00           H  
ATOM    273  HD3 PRO    19      53.648  50.354  33.380  1.00  0.00           H  
ATOM    274  CG  PRO    19      54.425  48.820  32.004  1.00  0.00           C  
ATOM    275  HG2 PRO    19      54.058  47.887  31.576  1.00  0.00           H  
ATOM    276  HG3 PRO    19      55.257  48.527  32.645  1.00  0.00           H  
ATOM    277  CB  PRO    19      54.911  49.523  30.791  1.00  0.00           C  
ATOM    278  HB2 PRO    19      55.376  48.889  30.035  1.00  0.00           H  
ATOM    279  HB3 PRO    19      55.649  50.236  31.158  1.00  0.00           H  
ATOM    280  CA  PRO    19      53.668  50.229  30.341  1.00  0.00           C  
ATOM    281  HA  PRO    19      53.928  51.230  29.998  1.00  0.00           H  
ATOM    282  C   PRO    19      52.881  49.479  29.202  1.00  0.00           C  
ATOM    283  O   PRO    19      51.688  49.128  29.408  1.00  0.00           O  
ATOM    284  N   GLY    20      53.517  49.136  28.082  1.00  0.00           N  
ATOM    285  H   GLY    20      54.392  49.588  27.859  1.00  0.00           H  
ATOM    286  CA  GLY    20      52.976  48.184  27.030  1.00  0.00           C  
ATOM    287  HA2 GLY    20      51.890  48.258  27.085  1.00  0.00           H  
ATOM    288  HA3 GLY    20      53.214  48.503  26.015  1.00  0.00           H  
ATOM    289  C   GLY    20      53.480  46.745  27.304  1.00  0.00           C  
ATOM    290  O   GLY    20      54.456  46.579  28.023  1.00  0.00           O  
ATOM    291  N   GLU    21      52.801  45.771  26.721  1.00  0.00           N  
ATOM    292  H   GLU    21      52.244  46.021  25.916  1.00  0.00           H  
ATOM    293  CA  GLU    21      53.018  44.315  27.069  1.00  0.00           C  
ATOM    294  HA  GLU    21      52.971  44.141  28.144  1.00  0.00           H  
ATOM    295  CB  GLU    21      51.986  43.404  26.400  1.00  0.00           C  
ATOM    296  HB2 GLU    21      51.908  42.485  26.981  1.00  0.00           H  
ATOM    297  HB3 GLU    21      50.952  43.726  26.520  1.00  0.00           H  
ATOM    298  CG  GLU    21      52.145  43.040  24.884  1.00  0.00           C  
ATOM    299  HG2 GLU    21      53.142  42.611  24.788  1.00  0.00           H  
ATOM    300  HG3 GLU    21      51.414  42.246  24.725  1.00  0.00           H  
ATOM    301  CD  GLU    21      51.893  44.151  23.886  1.00  0.00           C  
ATOM    302  OE1 GLU    21      51.655  45.281  24.350  1.00  0.00           O  
ATOM    303  OE2 GLU    21      51.845  43.886  22.682  1.00  0.00           O  
ATOM    304  C   GLU    21      54.516  43.861  26.791  1.00  0.00           C  
ATOM    305  O   GLU    21      55.025  43.003  27.525  1.00  0.00           O  
ATOM    306  N   HIE    22      55.162  44.448  25.795  1.00  0.00           N  
ATOM    307  H   HIE    22      54.581  45.140  25.343  1.00  0.00           H  
ATOM    308  CA  HIE    22      56.538  44.249  25.433  1.00  0.00           C  
ATOM    309  HA  HIE    22      56.732  43.224  25.117  1.00  0.00           H  
ATOM    310  CB  HIE    22      56.792  45.147  24.201  1.00  0.00           C  
ATOM    311  HB2 HIE    22      57.770  44.885  23.796  1.00  0.00           H  
ATOM    312  HB3 HIE    22      56.190  44.756  23.381  1.00  0.00           H  
ATOM    313  CG  HIE    22      56.688  46.647  24.306  1.00  0.00           C  
ATOM    314  ND1 HIE    22      55.482  47.263  24.755  1.00  0.00           N  
ATOM    315  CE1 HIE    22      55.702  48.568  24.609  1.00  0.00           C  
ATOM    316  HE1 HIE    22      55.056  49.413  24.792  1.00  0.00           H  
ATOM    317  NE2 HIE    22      56.919  48.767  24.074  1.00  0.00           N  
ATOM    318  HE2 HIE    22      57.169  49.733  23.918  1.00  0.00           H  
ATOM    319  CD2 HIE    22      57.589  47.600  23.934  1.00  0.00           C  
ATOM    320  HD2 HIE    22      58.505  47.493  23.373  1.00  0.00           H  
ATOM    321  C   HIE    22      57.495  44.652  26.566  1.00  0.00           C  
ATOM    322  O   HIE    22      58.369  43.866  26.923  1.00  0.00           O  
ATOM    323  N   GLU    23      57.265  45.871  27.085  1.00  0.00           N  
ATOM    324  H   GLU    23      56.377  46.234  26.769  1.00  0.00           H  
ATOM    325  CA  GLU    23      58.115  46.615  28.021  1.00  0.00           C  
ATOM    326  HA  GLU    23      59.121  46.747  27.623  1.00  0.00           H  
ATOM    327  CB  GLU    23      57.621  48.068  28.131  1.00  0.00           C  
ATOM    328  HB2 GLU    23      57.567  48.539  27.150  1.00  0.00           H  
ATOM    329  HB3 GLU    23      56.578  47.941  28.420  1.00  0.00           H  
ATOM    330  CG  GLU    23      58.300  48.881  29.259  1.00  0.00           C  
ATOM    331  HG2 GLU    23      57.609  49.665  29.569  1.00  0.00           H  
ATOM    332  HG3 GLU    23      58.417  48.307  30.178  1.00  0.00           H  
ATOM    333  CD  GLU    23      59.639  49.489  28.904  1.00  0.00           C  
ATOM    334  OE1 GLU    23      59.594  50.630  28.460  1.00  0.00           O  
ATOM    335  OE2 GLU    23      60.716  48.869  28.967  1.00  0.00           O  
ATOM    336  C   GLU    23      58.070  45.878  29.404  1.00  0.00           C  
ATOM    337  O   GLU    23      59.058  45.779  30.148  1.00  0.00           O  
ATOM    338  N   ALA    24      56.828  45.521  29.696  1.00  0.00           N  
ATOM    339  H   ALA    24      56.081  45.823  29.087  1.00  0.00           H  
ATOM    340  CA  ALA    24      56.544  44.829  30.951  1.00  0.00           C  
ATOM    341  HA  ALA    24      56.964  45.422  31.763  1.00  0.00           H  
ATOM    342  CB  ALA    24      55.041  44.723  31.172  1.00  0.00           C  
ATOM    343  HB1 ALA    24      54.975  44.091  32.058  1.00  0.00           H  
ATOM    344  HB2 ALA    24      54.615  45.717  31.307  1.00  0.00           H  
ATOM    345  HB3 ALA    24      54.610  44.198  30.319  1.00  0.00           H  
ATOM    346  C   ALA    24      57.226  43.424  30.855  1.00  0.00           C  
ATOM    347  O   ALA    24      57.736  43.013  31.913  1.00  0.00           O  
ATOM    348  N   ARG    25      57.196  42.657  29.769  1.00  0.00           N  
ATOM    349  H   ARG    25      56.743  43.138  29.005  1.00  0.00           H  
ATOM    350  CA  ARG    25      57.786  41.301  29.595  1.00  0.00           C  
ATOM    351  HA  ARG    25      57.657  40.849  30.578  1.00  0.00           H  
ATOM    352  CB  ARG    25      57.111  40.574  28.344  1.00  0.00           C  
ATOM    353  HB2 ARG    25      56.092  40.485  28.719  1.00  0.00           H  
ATOM    354  HB3 ARG    25      57.103  41.171  27.432  1.00  0.00           H  
ATOM    355  CG  ARG    25      57.761  39.220  28.070  1.00  0.00           C  
ATOM    356  HG2 ARG    25      58.638  39.449  27.463  1.00  0.00           H  
ATOM    357  HG3 ARG    25      58.107  38.725  28.977  1.00  0.00           H  
ATOM    358  CD  ARG    25      56.984  38.201  27.374  1.00  0.00           C  
ATOM    359  HD2 ARG    25      56.079  38.662  26.978  1.00  0.00           H  
ATOM    360  HD3 ARG    25      57.650  37.779  26.621  1.00  0.00           H  
ATOM    361  NE  ARG    25      56.518  37.174  28.333  1.00  0.00           N  
ATOM    362  HE  ARG    25      57.128  36.877  29.081  1.00  0.00           H  
ATOM    363  CZ  ARG    25      55.433  36.488  28.219  1.00  0.00           C  
ATOM    364  NH1 ARG    25      54.823  36.450  27.086  1.00  0.00           N  
ATOM    365 HH11 ARG    25      55.172  37.118  26.414  1.00  0.00           H  
ATOM    366 HH12 ARG    25      53.885  36.085  26.999  1.00  0.00           H  
ATOM    367  NH2 ARG    25      54.841  35.883  29.237  1.00  0.00           N  
ATOM    368 HH21 ARG    25      55.125  36.097  30.182  1.00  0.00           H  
ATOM    369 HH22 ARG    25      54.030  35.340  28.975  1.00  0.00           H  
ATOM    370  C   ARG    25      59.310  41.375  29.542  1.00  0.00           C  
ATOM    371  O   ARG    25      59.934  40.492  30.101  1.00  0.00           O  
ATOM    372  N   ALA    26      59.907  42.350  28.822  1.00  0.00           N  
ATOM    373  H   ALA    26      59.335  42.934  28.229  1.00  0.00           H  
ATOM    374  CA  ALA    26      61.374  42.544  28.752  1.00  0.00           C  
ATOM    375  HA  ALA    26      61.810  41.567  28.543  1.00  0.00           H  
ATOM    376  CB  ALA    26      61.653  43.457  27.607  1.00  0.00           C  
ATOM    377  HB1 ALA    26      61.528  44.515  27.839  1.00  0.00           H  
ATOM    378  HB2 ALA    26      62.714  43.313  27.405  1.00  0.00           H  
ATOM    379  HB3 ALA    26      61.020  43.154  26.772  1.00  0.00           H  
ATOM    380  C   ALA    26      62.152  42.948  30.022  1.00  0.00           C  
ATOM    381  O   ALA    26      63.346  42.618  30.168  1.00  0.00           O  
ATOM    382  N   ALA    27      61.470  43.487  31.031  1.00  0.00           N  
ATOM    383  H   ALA    27      60.530  43.827  30.888  1.00  0.00           H  
ATOM    384  CA  ALA    27      62.077  43.861  32.304  1.00  0.00           C  
ATOM    385  HA  ALA    27      62.919  44.515  32.079  1.00  0.00           H  
ATOM    386  CB  ALA    27      61.128  44.580  33.228  1.00  0.00           C  
ATOM    387  HB1 ALA    27      60.291  43.899  33.380  1.00  0.00           H  
ATOM    388  HB2 ALA    27      61.550  44.747  34.220  1.00  0.00           H  
ATOM    389  HB3 ALA    27      60.822  45.509  32.747  1.00  0.00           H  
ATOM    390  C   ALA    27      62.727  42.709  33.107  1.00  0.00           C  
ATOM    391  O   ALA    27      63.855  42.890  33.624  1.00  0.00           O  
ATOM    392  N   TYR    28      62.009  41.561  33.198  1.00  0.00           N  
ATOM    393  H   TYR    28      61.177  41.365  32.659  1.00  0.00           H  
ATOM    394  CA  TYR    28      62.337  40.519  34.169  1.00  0.00           C  
ATOM    395  HA  TYR    28      63.241  40.782  34.718  1.00  0.00           H  
ATOM    396  CB  TYR    28      61.148  40.319  35.092  1.00  0.00           C  
ATOM    397  HB2 TYR    28      61.409  39.673  35.930  1.00  0.00           H  
ATOM    398  HB3 TYR    28      60.925  41.283  35.549  1.00  0.00           H  
ATOM    399  CG  TYR    28      59.878  39.851  34.367  1.00  0.00           C  
ATOM    400  CD1 TYR    28      59.739  38.509  34.052  1.00  0.00           C  
ATOM    401  HD1 TYR    28      60.536  37.813  34.268  1.00  0.00           H  
ATOM    402  CE1 TYR    28      58.610  38.079  33.348  1.00  0.00           C  
ATOM    403  HE1 TYR    28      58.538  37.032  33.095  1.00  0.00           H  
ATOM    404  CZ  TYR    28      57.587  38.960  33.169  1.00  0.00           C  
ATOM    405  OH  TYR    28      56.487  38.587  32.589  1.00  0.00           O  
ATOM    406  HH  TYR    28      56.321  37.643  32.644  1.00  0.00           H  
ATOM    407  CE2 TYR    28      57.746  40.378  33.397  1.00  0.00           C  
ATOM    408  HE2 TYR    28      56.893  40.966  33.091  1.00  0.00           H  
ATOM    409  CD2 TYR    28      58.886  40.799  34.019  1.00  0.00           C  
ATOM    410  HD2 TYR    28      59.027  41.853  34.207  1.00  0.00           H  
ATOM    411  C   TYR    28      62.913  39.217  33.555  1.00  0.00           C  
ATOM    412  O   TYR    28      62.482  38.940  32.384  1.00  0.00           O  
ATOM    413  N   PRO    29      63.828  38.418  34.133  1.00  0.00           N  
ATOM    414  CD  PRO    29      64.474  38.661  35.453  1.00  0.00           C  
ATOM    415  HD2 PRO    29      63.888  38.347  36.317  1.00  0.00           H  
ATOM    416  HD3 PRO    29      64.999  39.614  35.525  1.00  0.00           H  
ATOM    417  CG  PRO    29      65.593  37.661  35.531  1.00  0.00           C  
ATOM    418  HG2 PRO    29      65.779  37.289  36.538  1.00  0.00           H  
ATOM    419  HG3 PRO    29      66.453  38.211  35.148  1.00  0.00           H  
ATOM    420  CB  PRO    29      65.180  36.509  34.646  1.00  0.00           C  
ATOM    421  HB2 PRO    29      64.866  35.683  35.284  1.00  0.00           H  
ATOM    422  HB3 PRO    29      66.037  36.247  34.024  1.00  0.00           H  
ATOM    423  CA  PRO    29      64.175  37.044  33.636  1.00  0.00           C  
ATOM    424  HA  PRO    29      64.497  37.209  32.608  1.00  0.00           H  
ATOM    425  C   PRO    29      62.971  36.116  33.636  1.00  0.00           C  
ATOM    426  O   PRO    29      62.265  36.097  34.601  1.00  0.00           O  
ATOM    427  N   PRO    30      62.787  35.266  32.612  1.00  0.00           N  
ATOM    428  CD  PRO    30      63.627  35.217  31.416  1.00  0.00           C  
ATOM    429  HD2 PRO    30      64.688  35.162  31.660  1.00  0.00           H  
ATOM    430  HD3 PRO    30      63.579  36.176  30.901  1.00  0.00           H  
ATOM    431  CG  PRO    30      63.178  33.976  30.595  1.00  0.00           C  
ATOM    432  HG2 PRO    30      63.784  33.187  31.040  1.00  0.00           H  
ATOM    433  HG3 PRO    30      63.432  34.168  29.553  1.00  0.00           H  
ATOM    434  CB  PRO    30      61.658  33.836  31.005  1.00  0.00           C  
ATOM    435  HB2 PRO    30      61.337  32.797  30.946  1.00  0.00           H  
ATOM    436  HB3 PRO    30      61.028  34.441  30.353  1.00  0.00           H  
ATOM    437  CA  PRO    30      61.641  34.352  32.453  1.00  0.00           C  
ATOM    438  HA  PRO    30      60.823  35.020  32.723  1.00  0.00           H  
ATOM    439  C   PRO    30      61.644  33.210  33.406  1.00  0.00           C  
ATOM    440  O   PRO    30      62.744  32.731  33.724  1.00  0.00           O  
ATOM    441  N   ILE    31      60.475  33.008  33.966  1.00  0.00           N  
ATOM    442  H   ILE    31      59.669  33.556  33.702  1.00  0.00           H  
ATOM    443  CA  ILE    31      60.239  31.929  34.899  1.00  0.00           C  
ATOM    444  HA  ILE    31      61.086  31.244  34.924  1.00  0.00           H  
ATOM    445  CB  ILE    31      60.133  32.503  36.359  1.00  0.00           C  
ATOM    446  HB  ILE    31      59.524  33.396  36.223  1.00  0.00           H  
ATOM    447  CG2 ILE    31      59.477  31.535  37.316  1.00  0.00           C  
ATOM    448 HG21 ILE    31      58.465  31.331  36.966  1.00  0.00           H  
ATOM    449 HG22 ILE    31      60.080  30.628  37.363  1.00  0.00           H  
ATOM    450 HG23 ILE    31      59.420  31.991  38.305  1.00  0.00           H  
ATOM    451  CG1 ILE    31      61.467  33.039  36.894  1.00  0.00           C  
ATOM    452 HG12 ILE    31      61.956  33.729  36.206  1.00  0.00           H  
ATOM    453 HG13 ILE    31      61.165  33.613  37.770  1.00  0.00           H  
ATOM    454  CD1 ILE    31      62.503  32.009  37.085  1.00  0.00           C  
ATOM    455 HD11 ILE    31      63.487  32.426  37.303  1.00  0.00           H  
ATOM    456 HD12 ILE    31      62.090  31.391  37.881  1.00  0.00           H  
ATOM    457 HD13 ILE    31      62.771  31.440  36.194  1.00  0.00           H  
ATOM    458  C   ILE    31      59.068  31.039  34.365  1.00  0.00           C  
ATOM    459  O   ILE    31      58.137  31.487  33.641  1.00  0.00           O  
ATOM    460  N   GLY    32      59.072  29.759  34.677  1.00  0.00           N  
ATOM    461  H   GLY    32      59.861  29.544  35.269  1.00  0.00           H  
ATOM    462  CA  GLY    32      57.877  28.907  34.617  1.00  0.00           C  
ATOM    463  HA2 GLY    32      57.372  28.991  33.654  1.00  0.00           H  
ATOM    464  HA3 GLY    32      58.157  27.862  34.752  1.00  0.00           H  
ATOM    465  C   GLY    32      56.844  29.092  35.646  1.00  0.00           C  
ATOM    466  O   GLY    32      57.202  29.227  36.849  1.00  0.00           O  
ATOM    467  N   LEU    33      55.534  29.062  35.221  1.00  0.00           N  
ATOM    468  H   LEU    33      55.295  28.993  34.242  1.00  0.00           H  
ATOM    469  CA  LEU    33      54.397  29.251  36.125  1.00  0.00           C  
ATOM    470  HA  LEU    33      54.624  30.030  36.852  1.00  0.00           H  
ATOM    471  CB  LEU    33      53.102  29.701  35.481  1.00  0.00           C  
ATOM    472  HB2 LEU    33      52.727  28.949  34.786  1.00  0.00           H  
ATOM    473  HB3 LEU    33      52.409  29.922  36.294  1.00  0.00           H  
ATOM    474  CG  LEU    33      53.307  30.931  34.634  1.00  0.00           C  
ATOM    475  HG  LEU    33      53.775  30.709  33.675  1.00  0.00           H  
ATOM    476  CD1 LEU    33      51.997  31.563  34.278  1.00  0.00           C  
ATOM    477 HD11 LEU    33      51.423  30.741  33.849  1.00  0.00           H  
ATOM    478 HD12 LEU    33      51.477  31.983  35.139  1.00  0.00           H  
ATOM    479 HD13 LEU    33      52.052  32.266  33.447  1.00  0.00           H  
ATOM    480  CD2 LEU    33      54.070  32.094  35.376  1.00  0.00           C  
ATOM    481 HD21 LEU    33      54.043  32.986  34.751  1.00  0.00           H  
ATOM    482 HD22 LEU    33      53.876  32.230  36.440  1.00  0.00           H  
ATOM    483 HD23 LEU    33      55.114  31.780  35.347  1.00  0.00           H  
ATOM    484  C   LEU    33      54.211  27.878  36.845  1.00  0.00           C  
ATOM    485  O   LEU    33      54.606  26.826  36.392  1.00  0.00           O  
ATOM    486  N   GLU    34      53.599  27.989  38.030  1.00  0.00           N  
ATOM    487  H   GLU    34      53.297  28.920  38.278  1.00  0.00           H  
ATOM    488  CA  GLU    34      53.145  26.870  38.810  1.00  0.00           C  
ATOM    489  HA  GLU    34      53.902  26.124  39.050  1.00  0.00           H  
ATOM    490  CB  GLU    34      52.515  27.363  40.147  1.00  0.00           C  
ATOM    491  HB2 GLU    34      51.675  28.034  39.962  1.00  0.00           H  
ATOM    492  HB3 GLU    34      52.069  26.508  40.655  1.00  0.00           H  
ATOM    493  CG  GLU    34      53.442  27.996  41.135  1.00  0.00           C  
ATOM    494  HG2 GLU    34      53.794  28.900  40.638  1.00  0.00           H  
ATOM    495  HG3 GLU    34      52.913  28.175  42.071  1.00  0.00           H  
ATOM    496  CD  GLU    34      54.638  27.138  41.413  1.00  0.00           C  
ATOM    497  OE1 GLU    34      55.738  27.649  41.729  1.00  0.00           O  
ATOM    498  OE2 GLU    34      54.494  25.883  41.477  1.00  0.00           O  
ATOM    499  C   GLU    34      52.047  26.115  38.075  1.00  0.00           C  
ATOM    500  O   GLU    34      50.908  26.510  37.897  1.00  0.00           O  
ATOM    501  N   ARG    35      52.451  25.031  37.492  1.00  0.00           N  
ATOM    502  H   ARG    35      53.303  24.595  37.814  1.00  0.00           H  
ATOM    503  CA  ARG    35      51.663  24.254  36.555  1.00  0.00           C  
ATOM    504  HA  ARG    35      51.055  24.940  35.965  1.00  0.00           H  
ATOM    505  CB  ARG    35      52.725  23.780  35.568  1.00  0.00           C  
ATOM    506  HB2 ARG    35      53.328  24.650  35.310  1.00  0.00           H  
ATOM    507  HB3 ARG    35      53.358  23.083  36.117  1.00  0.00           H  
ATOM    508  CG  ARG    35      52.213  23.312  34.193  1.00  0.00           C  
ATOM    509  HG2 ARG    35      51.343  22.680  34.371  1.00  0.00           H  
ATOM    510  HG3 ARG    35      52.039  24.253  33.671  1.00  0.00           H  
ATOM    511  CD  ARG    35      53.142  22.448  33.352  1.00  0.00           C  
ATOM    512  HD2 ARG    35      53.633  21.683  33.953  1.00  0.00           H  
ATOM    513  HD3 ARG    35      52.559  21.991  32.552  1.00  0.00           H  
ATOM    514  NE  ARG    35      54.176  23.235  32.646  1.00  0.00           N  
ATOM    515  HE  ARG    35      55.022  23.293  33.194  1.00  0.00           H  
ATOM    516  CZ  ARG    35      54.144  23.980  31.526  1.00  0.00           C  
ATOM    517  NH1 ARG    35      53.099  24.116  30.790  1.00  0.00           N  
ATOM    518 HH11 ARG    35      52.241  23.886  31.270  1.00  0.00           H  
ATOM    519 HH12 ARG    35      53.185  24.775  30.029  1.00  0.00           H  
ATOM    520  NH2 ARG    35      55.193  24.585  31.050  1.00  0.00           N  
ATOM    521 HH21 ARG    35      56.074  24.516  31.539  1.00  0.00           H  
ATOM    522 HH22 ARG    35      55.243  25.095  30.180  1.00  0.00           H  
ATOM    523  C   ARG    35      50.839  23.124  37.153  1.00  0.00           C  
ATOM    524  O   ARG    35      51.238  22.481  38.129  1.00  0.00           O  
ATOM    525  N   SER    36      49.645  22.978  36.582  1.00  0.00           N  
ATOM    526  H   SER    36      49.308  23.733  36.002  1.00  0.00           H  
ATOM    527  CA  SER    36      48.548  22.175  37.099  1.00  0.00           C  
ATOM    528  HA  SER    36      48.887  21.476  37.864  1.00  0.00           H  
ATOM    529  CB  SER    36      47.577  23.093  37.847  1.00  0.00           C  
ATOM    530  HB2 SER    36      48.056  23.495  38.739  1.00  0.00           H  
ATOM    531  HB3 SER    36      47.282  23.921  37.203  1.00  0.00           H  
ATOM    532  OG  SER    36      46.424  22.472  38.320  1.00  0.00           O  
ATOM    533  HG  SER    36      46.638  21.917  39.073  1.00  0.00           H  
ATOM    534  C   SER    36      47.838  21.384  36.016  1.00  0.00           C  
ATOM    535  O   SER    36      47.916  21.641  34.802  1.00  0.00           O  
ATOM    536  N   ARG    37      47.036  20.416  36.506  1.00  0.00           N  
ATOM    537  H   ARG    37      47.116  20.378  37.512  1.00  0.00           H  
ATOM    538  CA  ARG    37      45.875  19.748  35.744  1.00  0.00           C  
ATOM    539  HA  ARG    37      45.363  20.481  35.121  1.00  0.00           H  
ATOM    540  CB  ARG    37      46.437  18.722  34.824  1.00  0.00           C  
ATOM    541  HB2 ARG    37      45.720  18.350  34.093  1.00  0.00           H  
ATOM    542  HB3 ARG    37      47.224  19.242  34.278  1.00  0.00           H  
ATOM    543  CG  ARG    37      47.150  17.645  35.603  1.00  0.00           C  
ATOM    544  HG2 ARG    37      47.931  18.022  36.263  1.00  0.00           H  
ATOM    545  HG3 ARG    37      46.388  17.016  36.064  1.00  0.00           H  
ATOM    546  CD  ARG    37      47.704  16.727  34.579  1.00  0.00           C  
ATOM    547  HD2 ARG    37      47.280  15.727  34.669  1.00  0.00           H  
ATOM    548  HD3 ARG    37      47.461  17.009  33.555  1.00  0.00           H  
ATOM    549  NE  ARG    37      49.163  16.742  34.693  1.00  0.00           N  
ATOM    550  HE  ARG    37      49.495  16.783  35.646  1.00  0.00           H  
ATOM    551  CZ  ARG    37      50.118  16.383  33.804  1.00  0.00           C  
ATOM    552  NH1 ARG    37      49.786  16.180  32.589  1.00  0.00           N  
ATOM    553 HH11 ARG    37      48.870  15.957  32.227  1.00  0.00           H  
ATOM    554 HH12 ARG    37      50.583  15.953  32.012  1.00  0.00           H  
ATOM    555  NH2 ARG    37      51.369  16.262  34.128  1.00  0.00           N  
ATOM    556 HH21 ARG    37      51.574  16.418  35.105  1.00  0.00           H  
ATOM    557 HH22 ARG    37      52.069  15.917  33.486  1.00  0.00           H  
ATOM    558  C   ARG    37      44.637  19.430  36.619  1.00  0.00           C  
ATOM    559  O   ARG    37      44.725  19.508  37.860  1.00  0.00           O  
ATOM    560  N   VAL    38      43.521  19.274  35.958  1.00  0.00           N  
ATOM    561  H   VAL    38      43.605  19.092  34.968  1.00  0.00           H  
ATOM    562  CA  VAL    38      42.183  19.210  36.554  1.00  0.00           C  
ATOM    563  HA  VAL    38      42.236  19.063  37.633  1.00  0.00           H  
ATOM    564  CB  VAL    38      41.421  20.589  36.376  1.00  0.00           C  
ATOM    565  HB  VAL    38      41.491  20.662  35.291  1.00  0.00           H  
ATOM    566  CG1 VAL    38      39.983  20.558  36.913  1.00  0.00           C  
ATOM    567 HG11 VAL    38      39.704  21.609  36.838  1.00  0.00           H  
ATOM    568 HG12 VAL    38      39.367  19.960  36.241  1.00  0.00           H  
ATOM    569 HG13 VAL    38      40.011  20.211  37.946  1.00  0.00           H  
ATOM    570  CG2 VAL    38      42.101  21.682  37.113  1.00  0.00           C  
ATOM    571 HG21 VAL    38      43.163  21.678  36.870  1.00  0.00           H  
ATOM    572 HG22 VAL    38      41.674  22.607  36.724  1.00  0.00           H  
ATOM    573 HG23 VAL    38      41.933  21.568  38.184  1.00  0.00           H  
ATOM    574  C   VAL    38      41.338  17.927  36.250  1.00  0.00           C  
ATOM    575  O   VAL    38      40.427  17.490  36.948  1.00  0.00           O  
ATOM    576  N   THR    39      41.657  17.298  35.113  1.00  0.00           N  
ATOM    577  H   THR    39      42.213  17.767  34.412  1.00  0.00           H  
ATOM    578  CA  THR    39      41.043  16.048  34.596  1.00  0.00           C  
ATOM    579  HA  THR    39      40.025  16.306  34.303  1.00  0.00           H  
ATOM    580  CB  THR    39      41.657  15.622  33.250  1.00  0.00           C  
ATOM    581  HB  THR    39      41.617  16.415  32.503  1.00  0.00           H  
ATOM    582  CG2 THR    39      43.097  15.102  33.229  1.00  0.00           C  
ATOM    583 HG21 THR    39      43.076  14.071  33.582  1.00  0.00           H  
ATOM    584 HG22 THR    39      43.531  15.285  32.246  1.00  0.00           H  
ATOM    585 HG23 THR    39      43.741  15.677  33.895  1.00  0.00           H  
ATOM    586  OG1 THR    39      40.904  14.578  32.797  1.00  0.00           O  
ATOM    587  HG1 THR    39      40.185  14.919  32.260  1.00  0.00           H  
ATOM    588  C   THR    39      41.112  14.853  35.576  1.00  0.00           C  
ATOM    589  O   THR    39      41.965  14.733  36.418  1.00  0.00           O  
ATOM    590  N   GLY    40      40.131  13.928  35.378  1.00  0.00           N  
ATOM    591  H   GLY    40      39.596  13.897  34.522  1.00  0.00           H  
ATOM    592  CA  GLY    40      39.705  12.871  36.277  1.00  0.00           C  
ATOM    593  HA2 GLY    40      39.149  12.171  35.654  1.00  0.00           H  
ATOM    594  HA3 GLY    40      40.582  12.422  36.742  1.00  0.00           H  
ATOM    595  C   GLY    40      38.755  13.402  37.393  1.00  0.00           C  
ATOM    596  O   GLY    40      38.223  12.525  38.139  1.00  0.00           O  
ATOM    597  N   GLY    41      38.482  14.723  37.368  1.00  0.00           N  
ATOM    598  H   GLY    41      38.866  15.191  36.559  1.00  0.00           H  
ATOM    599  CA  GLY    41      37.713  15.363  38.374  1.00  0.00           C  
ATOM    600  HA2 GLY    41      37.335  16.310  37.989  1.00  0.00           H  
ATOM    601  HA3 GLY    41      36.892  14.692  38.626  1.00  0.00           H  
ATOM    602  C   GLY    41      38.471  15.660  39.710  1.00  0.00           C  
ATOM    603  O   GLY    41      37.875  15.604  40.747  1.00  0.00           O  
ATOM    604  N   ARG    42      39.775  15.927  39.617  1.00  0.00           N  
ATOM    605  H   ARG    42      40.231  15.921  38.716  1.00  0.00           H  
ATOM    606  CA  ARG    42      40.629  16.384  40.710  1.00  0.00           C  
ATOM    607  HA  ARG    42      39.944  16.966  41.326  1.00  0.00           H  
ATOM    608  CB  ARG    42      41.268  15.132  41.320  1.00  0.00           C  
ATOM    609  HB2 ARG    42      40.515  14.486  41.772  1.00  0.00           H  
ATOM    610  HB3 ARG    42      41.748  14.558  40.528  1.00  0.00           H  
ATOM    611  CG  ARG    42      42.173  15.341  42.603  1.00  0.00           C  
ATOM    612  HG2 ARG    42      42.533  14.388  42.990  1.00  0.00           H  
ATOM    613  HG3 ARG    42      43.004  15.962  42.270  1.00  0.00           H  
ATOM    614  CD  ARG    42      41.474  16.020  43.705  1.00  0.00           C  
ATOM    615  HD2 ARG    42      41.322  17.073  43.468  1.00  0.00           H  
ATOM    616  HD3 ARG    42      40.504  15.539  43.835  1.00  0.00           H  
ATOM    617  NE  ARG    42      42.259  15.928  44.899  1.00  0.00           N  
ATOM    618  HE  ARG    42      43.248  16.131  44.851  1.00  0.00           H  
ATOM    619  CZ  ARG    42      41.661  16.119  46.036  1.00  0.00           C  
ATOM    620  NH1 ARG    42      40.426  16.427  46.294  1.00  0.00           N  
ATOM    621 HH11 ARG    42      39.937  16.855  45.521  1.00  0.00           H  
ATOM    622 HH12 ARG    42      40.056  16.432  47.234  1.00  0.00           H  
ATOM    623  NH2 ARG    42      42.330  15.927  47.086  1.00  0.00           N  
ATOM    624 HH21 ARG    42      43.326  16.063  46.991  1.00  0.00           H  
ATOM    625 HH22 ARG    42      41.913  16.106  47.988  1.00  0.00           H  
ATOM    626  C   ARG    42      41.737  17.338  40.271  1.00  0.00           C  
ATOM    627  O   ARG    42      42.471  17.091  39.398  1.00  0.00           O  
ATOM    628  N   LEU    43      41.856  18.443  41.026  1.00  0.00           N  
ATOM    629  H   LEU    43      41.131  18.580  41.715  1.00  0.00           H  
ATOM    630  CA  LEU    43      42.906  19.473  40.876  1.00  0.00           C  
ATOM    631  HA  LEU    43      43.149  19.733  39.845  1.00  0.00           H  
ATOM    632  CB  LEU    43      42.278  20.783  41.479  1.00  0.00           C  
ATOM    633  HB2 LEU    43      41.463  21.151  40.855  1.00  0.00           H  
ATOM    634  HB3 LEU    43      41.769  20.424  42.374  1.00  0.00           H  
ATOM    635  CG  LEU    43      43.271  21.901  41.887  1.00  0.00           C  
ATOM    636  HG  LEU    43      44.054  21.439  42.489  1.00  0.00           H  
ATOM    637  CD1 LEU    43      43.970  22.426  40.606  1.00  0.00           C  
ATOM    638 HD11 LEU    43      44.999  22.075  40.521  1.00  0.00           H  
ATOM    639 HD12 LEU    43      43.513  22.152  39.655  1.00  0.00           H  
ATOM    640 HD13 LEU    43      44.101  23.508  40.644  1.00  0.00           H  
ATOM    641  CD2 LEU    43      42.652  23.013  42.764  1.00  0.00           C  
ATOM    642 HD21 LEU    43      41.997  23.642  42.160  1.00  0.00           H  
ATOM    643 HD22 LEU    43      41.947  22.684  43.527  1.00  0.00           H  
ATOM    644 HD23 LEU    43      43.433  23.619  43.223  1.00  0.00           H  
ATOM    645  C   LEU    43      44.261  19.058  41.490  1.00  0.00           C  
ATOM    646  O   LEU    43      44.285  18.602  42.682  1.00  0.00           O  
ATOM    647  N   VAL    44      45.377  19.310  40.759  1.00  0.00           N  
ATOM    648  H   VAL    44      45.283  19.595  39.795  1.00  0.00           H  
ATOM    649  CA  VAL    44      46.694  18.836  41.192  1.00  0.00           C  
ATOM    650  HA  VAL    44      46.823  18.942  42.269  1.00  0.00           H  
ATOM    651  CB  VAL    44      47.040  17.376  40.784  1.00  0.00           C  
ATOM    652  HB  VAL    44      48.006  17.128  41.222  1.00  0.00           H  
ATOM    653  CG1 VAL    44      46.128  16.367  41.451  1.00  0.00           C  
ATOM    654 HG11 VAL    44      45.091  16.628  41.244  1.00  0.00           H  
ATOM    655 HG12 VAL    44      46.408  15.333  41.250  1.00  0.00           H  
ATOM    656 HG13 VAL    44      46.197  16.443  42.536  1.00  0.00           H  
ATOM    657  CG2 VAL    44      47.004  17.112  39.259  1.00  0.00           C  
ATOM    658 HG21 VAL    44      47.925  17.573  38.903  1.00  0.00           H  
ATOM    659 HG22 VAL    44      47.162  16.067  38.991  1.00  0.00           H  
ATOM    660 HG23 VAL    44      46.150  17.572  38.763  1.00  0.00           H  
ATOM    661  C   VAL    44      47.794  19.760  40.558  1.00  0.00           C  
ATOM    662  O   VAL    44      47.485  20.331  39.497  1.00  0.00           O  
ATOM    663  N   PHE    45      48.975  19.908  41.144  1.00  0.00           N  
ATOM    664  H   PHE    45      49.208  19.371  41.967  1.00  0.00           H  
ATOM    665  CA  PHE    45      50.111  20.817  40.700  1.00  0.00           C  
ATOM    666  HA  PHE    45      49.760  21.355  39.819  1.00  0.00           H  
ATOM    667  CB  PHE    45      50.292  21.972  41.657  1.00  0.00           C  
ATOM    668  HB2 PHE    45      50.462  21.640  42.681  1.00  0.00           H  
ATOM    669  HB3 PHE    45      51.190  22.508  41.349  1.00  0.00           H  
ATOM    670  CG  PHE    45      49.140  22.994  41.727  1.00  0.00           C  
ATOM    671  CD1 PHE    45      47.912  22.646  42.422  1.00  0.00           C  
ATOM    672  HD1 PHE    45      47.854  21.630  42.783  1.00  0.00           H  
ATOM    673  CE1 PHE    45      46.898  23.655  42.563  1.00  0.00           C  
ATOM    674  HE1 PHE    45      46.073  23.455  43.231  1.00  0.00           H  
ATOM    675  CZ  PHE    45      47.006  24.891  41.961  1.00  0.00           C  
ATOM    676  HZ  PHE    45      46.298  25.684  42.154  1.00  0.00           H  
ATOM    677  CE2 PHE    45      48.166  25.183  41.195  1.00  0.00           C  
ATOM    678  HE2 PHE    45      48.208  26.193  40.813  1.00  0.00           H  
ATOM    679  CD2 PHE    45      49.248  24.210  41.105  1.00  0.00           C  
ATOM    680  HD2 PHE    45      50.169  24.451  40.593  1.00  0.00           H  
ATOM    681  C   PHE    45      51.406  19.943  40.450  1.00  0.00           C  
ATOM    682  O   PHE    45      51.522  18.876  41.096  1.00  0.00           O  
ATOM    683  N   ASP    46      52.399  20.423  39.752  1.00  0.00           N  
ATOM    684  H   ASP    46      52.189  21.278  39.256  1.00  0.00           H  
ATOM    685  CA  ASP    46      53.742  19.758  39.579  1.00  0.00           C  
ATOM    686  HA  ASP    46      53.548  18.686  39.530  1.00  0.00           H  
ATOM    687  CB  ASP    46      54.233  20.276  38.283  1.00  0.00           C  
ATOM    688  HB2 ASP    46      54.221  21.355  38.438  1.00  0.00           H  
ATOM    689  HB3 ASP    46      55.301  20.059  38.266  1.00  0.00           H  
ATOM    690  CG  ASP    46      53.536  19.725  37.062  1.00  0.00           C  
ATOM    691  OD1 ASP    46      53.352  20.384  36.052  1.00  0.00           O  
ATOM    692  OD2 ASP    46      53.075  18.559  37.059  1.00  0.00           O  
ATOM    693  C   ASP    46      54.667  19.928  40.819  1.00  0.00           C  
ATOM    694  O   ASP    46      55.811  19.465  40.788  1.00  0.00           O  
ATOM    695  N   ARG    47      54.191  20.660  41.872  1.00  0.00           N  
ATOM    696  H   ARG    47      53.321  21.143  41.695  1.00  0.00           H  
ATOM    697  CA  ARG    47      54.669  20.705  43.298  1.00  0.00           C  
ATOM    698  HA  ARG    47      55.019  19.686  43.461  1.00  0.00           H  
ATOM    699  CB  ARG    47      55.936  21.507  43.346  1.00  0.00           C  
ATOM    700  HB2 ARG    47      56.325  21.568  44.362  1.00  0.00           H  
ATOM    701  HB3 ARG    47      56.688  20.949  42.787  1.00  0.00           H  
ATOM    702  CG  ARG    47      55.842  22.884  42.707  1.00  0.00           C  
ATOM    703  HG2 ARG    47      55.760  22.936  41.622  1.00  0.00           H  
ATOM    704  HG3 ARG    47      54.964  23.384  43.115  1.00  0.00           H  
ATOM    705  CD  ARG    47      56.999  23.755  43.173  1.00  0.00           C  
ATOM    706  HD2 ARG    47      57.208  23.451  44.199  1.00  0.00           H  
ATOM    707  HD3 ARG    47      57.896  23.608  42.572  1.00  0.00           H  
ATOM    708  NE  ARG    47      56.794  25.198  43.219  1.00  0.00           N  
ATOM    709  HE  ARG    47      56.025  25.590  42.695  1.00  0.00           H  
ATOM    710  CZ  ARG    47      57.428  26.083  44.013  1.00  0.00           C  
ATOM    711  NH1 ARG    47      58.397  25.707  44.849  1.00  0.00           N  
ATOM    712 HH11 ARG    47      58.623  24.740  45.034  1.00  0.00           H  
ATOM    713 HH12 ARG    47      58.827  26.489  45.322  1.00  0.00           H  
ATOM    714  NH2 ARG    47      57.213  27.365  43.959  1.00  0.00           N  
ATOM    715 HH21 ARG    47      56.452  27.714  43.393  1.00  0.00           H  
ATOM    716 HH22 ARG    47      57.837  27.982  44.459  1.00  0.00           H  
ATOM    717  C   ARG    47      53.596  21.051  44.368  1.00  0.00           C  
ATOM    718  O   ARG    47      52.754  21.864  44.106  1.00  0.00           O  
ATOM    719  N   ASP    48      53.606  20.363  45.494  1.00  0.00           N  
ATOM    720  H   ASP    48      54.299  19.659  45.706  1.00  0.00           H  
ATOM    721  CA  ASP    48      52.652  20.575  46.576  1.00  0.00           C  
ATOM    722  HA  ASP    48      51.657  20.511  46.135  1.00  0.00           H  
ATOM    723  CB  ASP    48      52.691  19.438  47.602  1.00  0.00           C  
ATOM    724  HB2 ASP    48      53.670  19.257  48.045  1.00  0.00           H  
ATOM    725  HB3 ASP    48      52.116  19.841  48.437  1.00  0.00           H  
ATOM    726  CG  ASP    48      51.992  18.149  47.129  1.00  0.00           C  
ATOM    727  OD1 ASP    48      51.566  17.339  47.970  1.00  0.00           O  
ATOM    728  OD2 ASP    48      51.858  17.863  45.934  1.00  0.00           O  
ATOM    729  C   ASP    48      52.691  21.884  47.350  1.00  0.00           C  
ATOM    730  O   ASP    48      51.654  22.542  47.526  1.00  0.00           O  
ATOM    731  N   GLU    49      53.946  22.358  47.559  1.00  0.00           N  
ATOM    732  H   GLU    49      54.675  21.700  47.321  1.00  0.00           H  
ATOM    733  CA  GLU    49      54.347  23.752  47.862  1.00  0.00           C  
ATOM    734  HA  GLU    49      53.912  23.991  48.832  1.00  0.00           H  
ATOM    735  CB  GLU    49      55.857  23.718  48.270  1.00  0.00           C  
ATOM    736  HB2 GLU    49      56.006  24.665  48.789  1.00  0.00           H  
ATOM    737  HB3 GLU    49      56.000  22.921  49.000  1.00  0.00           H  
ATOM    738  CG  GLU    49      56.793  23.550  47.116  1.00  0.00           C  
ATOM    739  HG2 GLU    49      56.386  23.970  46.196  1.00  0.00           H  
ATOM    740  HG3 GLU    49      57.592  24.283  47.229  1.00  0.00           H  
ATOM    741  CD  GLU    49      57.403  22.071  47.028  1.00  0.00           C  
ATOM    742  OE1 GLU    49      58.584  21.873  46.635  1.00  0.00           O  
ATOM    743  OE2 GLU    49      56.681  21.165  47.336  1.00  0.00           O  
ATOM    744  C   GLU    49      54.076  24.801  46.754  1.00  0.00           C  
ATOM    745  O   GLU    49      54.210  25.986  47.021  1.00  0.00           O  
ATOM    746  N   GLY    50      53.739  24.376  45.543  1.00  0.00           N  
ATOM    747  H   GLY    50      53.257  23.494  45.446  1.00  0.00           H  
ATOM    748  CA  GLY    50      53.423  25.209  44.398  1.00  0.00           C  
ATOM    749  HA2 GLY    50      53.909  26.176  44.524  1.00  0.00           H  
ATOM    750  HA3 GLY    50      53.747  24.803  43.439  1.00  0.00           H  
ATOM    751  C   GLY    50      51.888  25.401  44.319  1.00  0.00           C  
ATOM    752  O   GLY    50      51.450  26.477  44.091  1.00  0.00           O  
ATOM    753  N   PHE    51      51.036  24.448  44.709  1.00  0.00           N  
ATOM    754  H   PHE    51      51.357  23.503  44.865  1.00  0.00           H  
ATOM    755  CA  PHE    51      49.534  24.693  45.027  1.00  0.00           C  
ATOM    756  HA  PHE    51      49.179  25.129  44.093  1.00  0.00           H  
ATOM    757  CB  PHE    51      48.836  23.426  45.474  1.00  0.00           C  
ATOM    758  HB2 PHE    51      48.972  22.729  44.647  1.00  0.00           H  
ATOM    759  HB3 PHE    51      49.375  23.124  46.372  1.00  0.00           H  
ATOM    760  CG  PHE    51      47.304  23.510  45.864  1.00  0.00           C  
ATOM    761  CD1 PHE    51      46.671  22.322  46.352  1.00  0.00           C  
ATOM    762  HD1 PHE    51      47.276  21.446  46.533  1.00  0.00           H  
ATOM    763  CE1 PHE    51      45.239  22.281  46.532  1.00  0.00           C  
ATOM    764  HE1 PHE    51      44.787  21.318  46.719  1.00  0.00           H  
ATOM    765  CZ  PHE    51      44.423  23.466  46.317  1.00  0.00           C  
ATOM    766  HZ  PHE    51      43.363  23.487  46.522  1.00  0.00           H  
ATOM    767  CE2 PHE    51      45.023  24.575  45.761  1.00  0.00           C  
ATOM    768  HE2 PHE    51      44.418  25.433  45.508  1.00  0.00           H  
ATOM    769  CD2 PHE    51      46.413  24.602  45.541  1.00  0.00           C  
ATOM    770  HD2 PHE    51      46.806  25.484  45.058  1.00  0.00           H  
ATOM    771  C   PHE    51      49.427  25.874  46.086  1.00  0.00           C  
ATOM    772  O   PHE    51      48.614  26.778  45.949  1.00  0.00           O  
ATOM    773  N   ASP    52      50.285  25.797  47.092  1.00  0.00           N  
ATOM    774  H   ASP    52      50.801  24.930  47.125  1.00  0.00           H  
ATOM    775  CA  ASP    52      50.525  26.855  48.099  1.00  0.00           C  
ATOM    776  HA  ASP    52      49.574  27.094  48.576  1.00  0.00           H  
ATOM    777  CB  ASP    52      51.435  26.482  49.225  1.00  0.00           C  
ATOM    778  HB2 ASP    52      52.381  26.157  48.792  1.00  0.00           H  
ATOM    779  HB3 ASP    52      51.586  27.360  49.853  1.00  0.00           H  
ATOM    780  CG  ASP    52      50.935  25.339  50.035  1.00  0.00           C  
ATOM    781  OD1 ASP    52      51.796  24.677  50.714  1.00  0.00           O  
ATOM    782  OD2 ASP    52      49.694  25.180  50.135  1.00  0.00           O  
ATOM    783  C   ASP    52      51.029  28.177  47.471  1.00  0.00           C  
ATOM    784  O   ASP    52      50.461  29.206  47.841  1.00  0.00           O  
ATOM    785  N   ARG    53      51.926  28.191  46.465  1.00  0.00           N  
ATOM    786  H   ARG    53      52.202  27.258  46.195  1.00  0.00           H  
ATOM    787  CA  ARG    53      52.432  29.482  45.771  1.00  0.00           C  
ATOM    788  HA  ARG    53      52.830  30.203  46.486  1.00  0.00           H  
ATOM    789  CB  ARG    53      53.646  29.006  44.883  1.00  0.00           C  
ATOM    790  HB2 ARG    53      54.464  28.457  45.348  1.00  0.00           H  
ATOM    791  HB3 ARG    53      53.106  28.388  44.165  1.00  0.00           H  
ATOM    792  CG  ARG    53      54.279  30.110  43.950  1.00  0.00           C  
ATOM    793  HG2 ARG    53      54.817  29.559  43.180  1.00  0.00           H  
ATOM    794  HG3 ARG    53      53.503  30.559  43.330  1.00  0.00           H  
ATOM    795  CD  ARG    53      55.236  31.108  44.652  1.00  0.00           C  
ATOM    796  HD2 ARG    53      55.824  30.549  45.380  1.00  0.00           H  
ATOM    797  HD3 ARG    53      55.973  31.475  43.937  1.00  0.00           H  
ATOM    798  NE  ARG    53      54.499  32.144  45.405  1.00  0.00           N  
ATOM    799  HE  ARG    53      54.270  32.098  46.387  1.00  0.00           H  
ATOM    800  CZ  ARG    53      54.525  33.440  45.074  1.00  0.00           C  
ATOM    801  NH1 ARG    53      55.151  33.893  44.086  1.00  0.00           N  
ATOM    802 HH11 ARG    53      55.780  33.308  43.554  1.00  0.00           H  
ATOM    803 HH12 ARG    53      55.070  34.862  43.812  1.00  0.00           H  
ATOM    804  NH2 ARG    53      54.008  34.332  45.851  1.00  0.00           N  
ATOM    805 HH21 ARG    53      53.761  34.051  46.790  1.00  0.00           H  
ATOM    806 HH22 ARG    53      54.018  35.296  45.550  1.00  0.00           H  
ATOM    807  C   ARG    53      51.282  30.128  44.971  1.00  0.00           C  
ATOM    808  O   ARG    53      51.023  31.305  45.069  1.00  0.00           O  
ATOM    809  N   ALA    54      50.560  29.319  44.177  1.00  0.00           N  
ATOM    810  H   ALA    54      50.788  28.336  44.212  1.00  0.00           H  
ATOM    811  CA  ALA    54      49.331  29.689  43.498  1.00  0.00           C  
ATOM    812  HA  ALA    54      49.517  30.450  42.741  1.00  0.00           H  
ATOM    813  CB  ALA    54      48.811  28.409  42.840  1.00  0.00           C  
ATOM    814  HB1 ALA    54      48.386  27.733  43.581  1.00  0.00           H  
ATOM    815  HB2 ALA    54      47.886  28.613  42.300  1.00  0.00           H  
ATOM    816  HB3 ALA    54      49.521  27.858  42.224  1.00  0.00           H  
ATOM    817  C   ALA    54      48.152  30.260  44.385  1.00  0.00           C  
ATOM    818  O   ALA    54      47.580  31.250  43.964  1.00  0.00           O  
ATOM    819  N   LEU    55      47.883  29.824  45.626  1.00  0.00           N  
ATOM    820  H   LEU    55      48.423  29.049  45.982  1.00  0.00           H  
ATOM    821  CA  LEU    55      47.006  30.467  46.564  1.00  0.00           C  
ATOM    822  HA  LEU    55      46.026  30.586  46.103  1.00  0.00           H  
ATOM    823  CB  LEU    55      46.860  29.460  47.731  1.00  0.00           C  
ATOM    824  HB2 LEU    55      47.812  28.966  47.925  1.00  0.00           H  
ATOM    825  HB3 LEU    55      46.414  29.973  48.583  1.00  0.00           H  
ATOM    826  CG  LEU    55      45.865  28.426  47.398  1.00  0.00           C  
ATOM    827  HG  LEU    55      46.164  27.995  46.442  1.00  0.00           H  
ATOM    828  CD1 LEU    55      46.003  27.326  48.417  1.00  0.00           C  
ATOM    829 HD11 LEU    55      45.409  26.475  48.084  1.00  0.00           H  
ATOM    830 HD12 LEU    55      47.033  26.969  48.432  1.00  0.00           H  
ATOM    831 HD13 LEU    55      45.462  27.680  49.295  1.00  0.00           H  
ATOM    832  CD2 LEU    55      44.356  28.687  47.247  1.00  0.00           C  
ATOM    833 HD21 LEU    55      44.239  29.449  46.477  1.00  0.00           H  
ATOM    834 HD22 LEU    55      43.917  27.757  46.885  1.00  0.00           H  
ATOM    835 HD23 LEU    55      43.911  29.095  48.154  1.00  0.00           H  
ATOM    836  C   LEU    55      47.424  31.824  47.139  1.00  0.00           C  
ATOM    837  O   LEU    55      46.570  32.570  47.535  1.00  0.00           O  
ATOM    838  N   ALA    56      48.748  31.969  47.153  1.00  0.00           N  
ATOM    839  H   ALA    56      49.343  31.292  46.697  1.00  0.00           H  
ATOM    840  CA  ALA    56      49.378  33.165  47.785  1.00  0.00           C  
ATOM    841  HA  ALA    56      48.760  33.442  48.640  1.00  0.00           H  
ATOM    842  CB  ALA    56      50.839  32.844  48.306  1.00  0.00           C  
ATOM    843  HB1 ALA    56      50.911  32.340  49.270  1.00  0.00           H  
ATOM    844  HB2 ALA    56      51.377  32.140  47.670  1.00  0.00           H  
ATOM    845  HB3 ALA    56      51.467  33.734  48.330  1.00  0.00           H  
ATOM    846  C   ALA    56      49.412  34.314  46.750  1.00  0.00           C  
ATOM    847  O   ALA    56      49.285  35.463  47.147  1.00  0.00           O  
ATOM    848  N   GLN    57      49.645  33.977  45.461  1.00  0.00           N  
ATOM    849  H   GLN    57      49.892  33.005  45.339  1.00  0.00           H  
ATOM    850  CA  GLN    57      49.856  34.923  44.320  1.00  0.00           C  
ATOM    851  HA  GLN    57      50.207  35.906  44.634  1.00  0.00           H  
ATOM    852  CB  GLN    57      50.954  34.496  43.328  1.00  0.00           C  
ATOM    853  HB2 GLN    57      51.417  35.373  42.876  1.00  0.00           H  
ATOM    854  HB3 GLN    57      51.702  33.988  43.936  1.00  0.00           H  
ATOM    855  CG  GLN    57      50.528  33.525  42.242  1.00  0.00           C  
ATOM    856  HG2 GLN    57      50.130  32.639  42.737  1.00  0.00           H  
ATOM    857  HG3 GLN    57      49.742  33.896  41.584  1.00  0.00           H  
ATOM    858  CD  GLN    57      51.753  33.081  41.439  1.00  0.00           C  
ATOM    859  OE1 GLN    57      52.811  33.726  41.413  1.00  0.00           O  
ATOM    860  NE2 GLN    57      51.669  31.909  40.849  1.00  0.00           N  
ATOM    861 HE21 GLN    57      52.435  31.634  40.250  1.00  0.00           H  
ATOM    862 HE22 GLN    57      50.794  31.442  40.660  1.00  0.00           H  
ATOM    863  C   GLN    57      48.520  35.211  43.603  1.00  0.00           C  
ATOM    864  O   GLN    57      48.335  36.275  43.079  1.00  0.00           O  
ATOM    865  N   GLY    58      47.551  34.247  43.696  1.00  0.00           N  
ATOM    866  H   GLY    58      47.746  33.307  44.011  1.00  0.00           H  
ATOM    867  CA  GLY    58      46.184  34.333  43.103  1.00  0.00           C  
ATOM    868  HA2 GLY    58      45.458  33.928  43.808  1.00  0.00           H  
ATOM    869  HA3 GLY    58      46.035  35.410  43.016  1.00  0.00           H  
ATOM    870  C   GLY    58      45.967  33.797  41.705  1.00  0.00           C  
ATOM    871  O   GLY    58      44.865  34.045  41.172  1.00  0.00           O  
ATOM    872  N   PHE    59      46.970  33.130  41.091  1.00  0.00           N  
ATOM    873  H   PHE    59      47.863  33.216  41.557  1.00  0.00           H  
ATOM    874  CA  PHE    59      46.862  32.578  39.748  1.00  0.00           C  
ATOM    875  HA  PHE    59      45.843  32.201  39.663  1.00  0.00           H  
ATOM    876  CB  PHE    59      47.038  33.763  38.764  1.00  0.00           C  
ATOM    877  HB2 PHE    59      46.904  33.321  37.776  1.00  0.00           H  
ATOM    878  HB3 PHE    59      46.260  34.515  38.895  1.00  0.00           H  
ATOM    879  CG  PHE    59      48.426  34.331  38.826  1.00  0.00           C  
ATOM    880  CD1 PHE    59      49.501  33.854  38.027  1.00  0.00           C  
ATOM    881  HD1 PHE    59      49.365  33.049  37.321  1.00  0.00           H  
ATOM    882  CE1 PHE    59      50.740  34.505  38.146  1.00  0.00           C  
ATOM    883  HE1 PHE    59      51.572  34.030  37.647  1.00  0.00           H  
ATOM    884  CZ  PHE    59      50.855  35.647  38.919  1.00  0.00           C  
ATOM    885  HZ  PHE    59      51.818  36.130  38.987  1.00  0.00           H  
ATOM    886  CE2 PHE    59      49.804  36.169  39.675  1.00  0.00           C  
ATOM    887  HE2 PHE    59      50.018  37.073  40.226  1.00  0.00           H  
ATOM    888  CD2 PHE    59      48.575  35.514  39.617  1.00  0.00           C  
ATOM    889  HD2 PHE    59      47.770  35.950  40.190  1.00  0.00           H  
ATOM    890  C   PHE    59      47.769  31.366  39.449  1.00  0.00           C  
ATOM    891  O   PHE    59      48.909  31.252  39.955  1.00  0.00           O  
ATOM    892  N   PHE    60      47.271  30.515  38.554  1.00  0.00           N  
ATOM    893  H   PHE    60      46.417  30.662  38.036  1.00  0.00           H  
ATOM    894  CA  PHE    60      48.066  29.295  38.234  1.00  0.00           C  
ATOM    895  HA  PHE    60      49.131  29.524  38.198  1.00  0.00           H  
ATOM    896  CB  PHE    60      47.799  28.152  39.148  1.00  0.00           C  
ATOM    897  HB2 PHE    60      48.480  27.364  38.826  1.00  0.00           H  
ATOM    898  HB3 PHE    60      48.195  28.481  40.109  1.00  0.00           H  
ATOM    899  CG  PHE    60      46.341  27.709  39.212  1.00  0.00           C  
ATOM    900  CD1 PHE    60      46.123  26.368  38.893  1.00  0.00           C  
ATOM    901  HD1 PHE    60      46.909  25.793  38.426  1.00  0.00           H  
ATOM    902  CE1 PHE    60      44.920  25.779  39.319  1.00  0.00           C  
ATOM    903  HE1 PHE    60      44.833  24.707  39.226  1.00  0.00           H  
ATOM    904  CZ  PHE    60      43.920  26.595  39.818  1.00  0.00           C  
ATOM    905  HZ  PHE    60      43.059  26.159  40.303  1.00  0.00           H  
ATOM    906  CE2 PHE    60      44.025  27.943  39.918  1.00  0.00           C  
ATOM    907  HE2 PHE    60      43.233  28.526  40.365  1.00  0.00           H  
ATOM    908  CD2 PHE    60      45.261  28.513  39.654  1.00  0.00           C  
ATOM    909  HD2 PHE    60      45.397  29.555  39.904  1.00  0.00           H  
ATOM    910  C   PHE    60      47.913  28.903  36.691  1.00  0.00           C  
ATOM    911  O   PHE    60      46.945  29.273  36.125  1.00  0.00           O  
ATOM    912  N   LEU    61      48.726  28.076  36.036  1.00  0.00           N  
ATOM    913  H   LEU    61      49.574  27.836  36.530  1.00  0.00           H  
ATOM    914  CA  LEU    61      48.538  27.587  34.661  1.00  0.00           C  
ATOM    915  HA  LEU    61      47.797  28.143  34.087  1.00  0.00           H  
ATOM    916  CB  LEU    61      49.815  27.675  33.857  1.00  0.00           C  
ATOM    917  HB2 LEU    61      50.416  28.521  34.191  1.00  0.00           H  
ATOM    918  HB3 LEU    61      50.479  26.845  34.101  1.00  0.00           H  
ATOM    919  CG  LEU    61      49.673  27.686  32.289  1.00  0.00           C  
ATOM    920  HG  LEU    61      48.970  26.914  31.974  1.00  0.00           H  
ATOM    921  CD1 LEU    61      49.329  29.048  31.638  1.00  0.00           C  
ATOM    922 HD11 LEU    61      49.028  28.892  30.602  1.00  0.00           H  
ATOM    923 HD12 LEU    61      48.540  29.465  32.265  1.00  0.00           H  
ATOM    924 HD13 LEU    61      50.184  29.704  31.471  1.00  0.00           H  
ATOM    925  CD2 LEU    61      51.099  27.417  31.753  1.00  0.00           C  
ATOM    926 HD21 LEU    61      51.783  28.157  32.166  1.00  0.00           H  
ATOM    927 HD22 LEU    61      51.537  26.519  32.189  1.00  0.00           H  
ATOM    928 HD23 LEU    61      51.147  27.399  30.664  1.00  0.00           H  
ATOM    929  C   LEU    61      48.004  26.172  34.644  1.00  0.00           C  
ATOM    930  O   LEU    61      48.547  25.376  35.400  1.00  0.00           O  
ATOM    931  N   VAL    62      46.960  25.949  33.869  1.00  0.00           N  
ATOM    932  H   VAL    62      46.547  26.811  33.542  1.00  0.00           H  
ATOM    933  CA  VAL    62      46.163  24.698  33.973  1.00  0.00           C  
ATOM    934  HA  VAL    62      46.727  23.997  34.588  1.00  0.00           H  
ATOM    935  CB  VAL    62      44.792  24.843  34.553  1.00  0.00           C  
ATOM    936  HB  VAL    62      44.202  25.392  33.819  1.00  0.00           H  
ATOM    937  CG1 VAL    62      44.026  23.459  34.809  1.00  0.00           C  
ATOM    938 HG11 VAL    62      44.643  22.944  35.546  1.00  0.00           H  
ATOM    939 HG12 VAL    62      43.027  23.686  35.180  1.00  0.00           H  
ATOM    940 HG13 VAL    62      43.889  22.910  33.878  1.00  0.00           H  
ATOM    941  CG2 VAL    62      44.754  25.601  35.901  1.00  0.00           C  
ATOM    942 HG21 VAL    62      43.691  25.644  36.136  1.00  0.00           H  
ATOM    943 HG22 VAL    62      45.372  25.195  36.702  1.00  0.00           H  
ATOM    944 HG23 VAL    62      45.013  26.651  35.763  1.00  0.00           H  
ATOM    945  C   VAL    62      46.180  24.005  32.634  1.00  0.00           C  
ATOM    946  O   VAL    62      45.723  24.642  31.723  1.00  0.00           O  
ATOM    947  N   ARG    63      46.544  22.742  32.494  1.00  0.00           N  
ATOM    948  H   ARG    63      46.905  22.245  33.295  1.00  0.00           H  
ATOM    949  CA  ARG    63      46.336  21.982  31.246  1.00  0.00           C  
ATOM    950  HA  ARG    63      46.788  22.581  30.456  1.00  0.00           H  
ATOM    951  CB  ARG    63      47.111  20.590  31.195  1.00  0.00           C  
ATOM    952  HB2 ARG    63      46.944  19.954  32.064  1.00  0.00           H  
ATOM    953  HB3 ARG    63      46.872  19.891  30.394  1.00  0.00           H  
ATOM    954  CG  ARG    63      48.597  20.832  31.026  1.00  0.00           C  
ATOM    955  HG2 ARG    63      48.579  21.290  30.037  1.00  0.00           H  
ATOM    956  HG3 ARG    63      48.989  21.482  31.808  1.00  0.00           H  
ATOM    957  CD  ARG    63      49.272  19.522  31.090  1.00  0.00           C  
ATOM    958  HD2 ARG    63      49.134  18.995  32.035  1.00  0.00           H  
ATOM    959  HD3 ARG    63      48.780  18.877  30.362  1.00  0.00           H  
ATOM    960  NE  ARG    63      50.734  19.638  30.782  1.00  0.00           N  
ATOM    961  HE  ARG    63      51.036  19.941  29.867  1.00  0.00           H  
ATOM    962  CZ  ARG    63      51.768  19.413  31.594  1.00  0.00           C  
ATOM    963  NH1 ARG    63      51.658  19.139  32.888  1.00  0.00           N  
ATOM    964 HH11 ARG    63      50.862  19.420  33.442  1.00  0.00           H  
ATOM    965 HH12 ARG    63      52.449  18.735  33.369  1.00  0.00           H  
ATOM    966  NH2 ARG    63      52.936  19.428  31.077  1.00  0.00           N  
ATOM    967 HH21 ARG    63      53.038  19.913  30.197  1.00  0.00           H  
ATOM    968 HH22 ARG    63      53.717  19.525  31.710  1.00  0.00           H  
ATOM    969  C   ARG    63      44.881  21.626  30.986  1.00  0.00           C  
ATOM    970  O   ARG    63      44.107  21.319  31.889  1.00  0.00           O  
ATOM    971  N   ILE    64      44.562  21.605  29.679  1.00  0.00           N  
ATOM    972  H   ILE    64      45.298  21.827  29.024  1.00  0.00           H  
ATOM    973  CA  ILE    64      43.149  21.459  29.288  1.00  0.00           C  
ATOM    974  HA  ILE    64      42.621  22.110  29.984  1.00  0.00           H  
ATOM    975  CB  ILE    64      42.949  21.941  27.831  1.00  0.00           C  
ATOM    976  HB  ILE    64      43.555  21.291  27.200  1.00  0.00           H  
ATOM    977  CG2 ILE    64      41.522  21.781  27.319  1.00  0.00           C  
ATOM    978 HG21 ILE    64      41.445  21.994  26.253  1.00  0.00           H  
ATOM    979 HG22 ILE    64      41.122  20.787  27.518  1.00  0.00           H  
ATOM    980 HG23 ILE    64      40.838  22.517  27.740  1.00  0.00           H  
ATOM    981  CG1 ILE    64      43.377  23.454  27.600  1.00  0.00           C  
ATOM    982 HG12 ILE    64      42.587  24.088  28.003  1.00  0.00           H  
ATOM    983 HG13 ILE    64      44.159  23.644  28.334  1.00  0.00           H  
ATOM    984  CD1 ILE    64      43.730  23.899  26.109  1.00  0.00           C  
ATOM    985 HD11 ILE    64      44.306  23.173  25.536  1.00  0.00           H  
ATOM    986 HD12 ILE    64      42.763  23.888  25.606  1.00  0.00           H  
ATOM    987 HD13 ILE    64      44.154  24.901  26.037  1.00  0.00           H  
ATOM    988  C   ILE    64      42.616  19.986  29.576  1.00  0.00           C  
ATOM    989  O   ILE    64      43.314  19.072  29.106  1.00  0.00           O  
ATOM    990  N   PRO    65      41.436  19.780  30.161  1.00  0.00           N  
ATOM    991  CD  PRO    65      40.496  20.864  30.573  1.00  0.00           C  
ATOM    992  HD2 PRO    65      40.317  21.523  29.723  1.00  0.00           H  
ATOM    993  HD3 PRO    65      40.891  21.390  31.442  1.00  0.00           H  
ATOM    994  CG  PRO    65      39.186  20.121  30.847  1.00  0.00           C  
ATOM    995  HG2 PRO    65      38.689  20.148  29.877  1.00  0.00           H  
ATOM    996  HG3 PRO    65      38.582  20.614  31.608  1.00  0.00           H  
ATOM    997  CB  PRO    65      39.559  18.689  31.165  1.00  0.00           C  
ATOM    998  HB2 PRO    65      38.799  18.025  30.753  1.00  0.00           H  
ATOM    999  HB3 PRO    65      39.789  18.537  32.220  1.00  0.00           H  
ATOM   1000  CA  PRO    65      40.827  18.469  30.342  1.00  0.00           C  
ATOM   1001  HA  PRO    65      41.520  17.829  30.889  1.00  0.00           H  
ATOM   1002  C   PRO    65      40.352  17.870  28.944  1.00  0.00           C  
ATOM   1003  O   PRO    65      40.497  18.445  27.863  1.00  0.00           O  
ATOM   1004  N   GLU    66      39.849  16.716  29.014  1.00  0.00           N  
ATOM   1005  H   GLU    66      39.755  16.271  29.916  1.00  0.00           H  
ATOM   1006  CA  GLU    66      39.110  15.952  27.986  1.00  0.00           C  
ATOM   1007  HA  GLU    66      39.811  15.963  27.151  1.00  0.00           H  
ATOM   1008  CB  GLU    66      38.939  14.533  28.453  1.00  0.00           C  
ATOM   1009  HB2 GLU    66      38.802  13.998  27.513  1.00  0.00           H  
ATOM   1010  HB3 GLU    66      39.857  14.137  28.887  1.00  0.00           H  
ATOM   1011  CG  GLU    66      37.746  14.303  29.466  1.00  0.00           C  
ATOM   1012  HG2 GLU    66      36.889  14.926  29.210  1.00  0.00           H  
ATOM   1013  HG3 GLU    66      37.494  13.246  29.380  1.00  0.00           H  
ATOM   1014  CD  GLU    66      37.972  14.611  30.956  1.00  0.00           C  
ATOM   1015  OE1 GLU    66      37.053  14.367  31.738  1.00  0.00           O  
ATOM   1016  OE2 GLU    66      38.864  15.380  31.265  1.00  0.00           O  
ATOM   1017  C   GLU    66      37.804  16.536  27.494  1.00  0.00           C  
ATOM   1018  O   GLU    66      37.155  17.438  28.072  1.00  0.00           O  
ATOM   1019  N   GLY    67      37.357  16.047  26.256  1.00  0.00           N  
ATOM   1020  H   GLY    67      37.898  15.317  25.818  1.00  0.00           H  
ATOM   1021  CA  GLY    67      36.016  16.446  25.714  1.00  0.00           C  
ATOM   1022  HA2 GLY    67      35.882  15.896  24.782  1.00  0.00           H  
ATOM   1023  HA3 GLY    67      35.323  16.134  26.495  1.00  0.00           H  
ATOM   1024  C   GLY    67      35.797  17.921  25.498  1.00  0.00           C  
ATOM   1025  O   GLY    67      34.686  18.404  25.474  1.00  0.00           O  
ATOM   1026  N   THR    68      36.940  18.674  25.353  1.00  0.00           N  
ATOM   1027  H   THR    68      37.822  18.212  25.519  1.00  0.00           H  
ATOM   1028  CA  THR    68      36.859  20.135  25.368  1.00  0.00           C  
ATOM   1029  HA  THR    68      35.834  20.428  25.142  1.00  0.00           H  
ATOM   1030  CB  THR    68      37.217  20.795  26.628  1.00  0.00           C  
ATOM   1031  HB  THR    68      38.272  20.657  26.868  1.00  0.00           H  
ATOM   1032  CG2 THR    68      36.970  22.261  26.568  1.00  0.00           C  
ATOM   1033 HG21 THR    68      35.966  22.419  26.175  1.00  0.00           H  
ATOM   1034 HG22 THR    68      37.150  22.751  27.524  1.00  0.00           H  
ATOM   1035 HG23 THR    68      37.722  22.779  25.972  1.00  0.00           H  
ATOM   1036  OG1 THR    68      36.439  20.171  27.635  1.00  0.00           O  
ATOM   1037  HG1 THR    68      36.466  19.242  27.396  1.00  0.00           H  
ATOM   1038  C   THR    68      37.759  20.607  24.211  1.00  0.00           C  
ATOM   1039  O   THR    68      38.969  20.411  24.334  1.00  0.00           O  
ATOM   1040  N   ASP    69      37.167  21.260  23.205  1.00  0.00           N  
ATOM   1041  H   ASP    69      36.177  21.444  23.283  1.00  0.00           H  
ATOM   1042  CA  ASP    69      37.930  21.879  22.076  1.00  0.00           C  
ATOM   1043  HA  ASP    69      38.622  21.101  21.755  1.00  0.00           H  
ATOM   1044  CB  ASP    69      36.924  22.278  21.034  1.00  0.00           C  
ATOM   1045  HB2 ASP    69      36.534  21.349  20.619  1.00  0.00           H  
ATOM   1046  HB3 ASP    69      36.121  22.776  21.578  1.00  0.00           H  
ATOM   1047  CG  ASP    69      37.467  23.037  19.858  1.00  0.00           C  
ATOM   1048  OD1 ASP    69      37.370  22.566  18.669  1.00  0.00           O  
ATOM   1049  OD2 ASP    69      38.197  24.022  20.050  1.00  0.00           O  
ATOM   1050  C   ASP    69      38.839  23.023  22.531  1.00  0.00           C  
ATOM   1051  O   ASP    69      38.367  23.808  23.329  1.00  0.00           O  
ATOM   1052  N   PRO    70      40.143  23.167  22.152  1.00  0.00           N  
ATOM   1053  CD  PRO    70      40.865  22.057  21.502  1.00  0.00           C  
ATOM   1054  HD2 PRO    70      40.365  21.939  20.540  1.00  0.00           H  
ATOM   1055  HD3 PRO    70      40.943  21.113  22.041  1.00  0.00           H  
ATOM   1056  CG  PRO    70      42.317  22.672  21.240  1.00  0.00           C  
ATOM   1057  HG2 PRO    70      42.289  23.278  20.335  1.00  0.00           H  
ATOM   1058  HG3 PRO    70      43.071  21.885  21.199  1.00  0.00           H  
ATOM   1059  CB  PRO    70      42.463  23.458  22.556  1.00  0.00           C  
ATOM   1060  HB2 PRO    70      43.323  24.121  22.457  1.00  0.00           H  
ATOM   1061  HB3 PRO    70      42.683  22.777  23.377  1.00  0.00           H  
ATOM   1062  CA  PRO    70      41.066  24.107  22.802  1.00  0.00           C  
ATOM   1063  HA  PRO    70      40.852  24.186  23.868  1.00  0.00           H  
ATOM   1064  C   PRO    70      41.126  25.545  22.253  1.00  0.00           C  
ATOM   1065  O   PRO    70      42.005  26.361  22.677  1.00  0.00           O  
ATOM   1066  N   ALA    71      40.322  25.872  21.204  1.00  0.00           N  
ATOM   1067  H   ALA    71      39.824  25.122  20.746  1.00  0.00           H  
ATOM   1068  CA  ALA    71      40.199  27.241  20.703  1.00  0.00           C  
ATOM   1069  HA  ALA    71      40.621  27.898  21.464  1.00  0.00           H  
ATOM   1070  CB  ALA    71      41.136  27.347  19.491  1.00  0.00           C  
ATOM   1071  HB1 ALA    71      41.072  28.329  19.022  1.00  0.00           H  
ATOM   1072  HB2 ALA    71      42.161  27.134  19.796  1.00  0.00           H  
ATOM   1073  HB3 ALA    71      40.789  26.623  18.755  1.00  0.00           H  
ATOM   1074  C   ALA    71      38.790  27.759  20.348  1.00  0.00           C  
ATOM   1075  O   ALA    71      38.702  28.820  19.660  1.00  0.00           O  
ATOM   1076  N   ALA    72      37.720  26.953  20.448  1.00  0.00           N  
ATOM   1077  H   ALA    72      37.824  26.040  20.868  1.00  0.00           H  
ATOM   1078  CA  ALA    72      36.446  27.330  20.074  1.00  0.00           C  
ATOM   1079  HA  ALA    72      36.407  27.378  18.986  1.00  0.00           H  
ATOM   1080  CB  ALA    72      35.494  26.306  20.644  1.00  0.00           C  
ATOM   1081  HB1 ALA    72      35.415  26.419  21.725  1.00  0.00           H  
ATOM   1082  HB2 ALA    72      34.477  26.449  20.278  1.00  0.00           H  
ATOM   1083  HB3 ALA    72      35.805  25.290  20.403  1.00  0.00           H  
ATOM   1084  C   ALA    72      36.056  28.823  20.432  1.00  0.00           C  
ATOM   1085  O   ALA    72      35.439  29.528  19.646  1.00  0.00           O  
ATOM   1086  N   GLY    73      36.381  29.298  21.658  1.00  0.00           N  
ATOM   1087  H   GLY    73      36.920  28.702  22.270  1.00  0.00           H  
ATOM   1088  CA  GLY    73      36.020  30.674  22.115  1.00  0.00           C  
ATOM   1089  HA2 GLY    73      34.980  30.784  21.808  1.00  0.00           H  
ATOM   1090  HA3 GLY    73      36.273  30.700  23.175  1.00  0.00           H  
ATOM   1091  C   GLY    73      36.818  31.799  21.368  1.00  0.00           C  
ATOM   1092  O   GLY    73      36.322  32.924  21.348  1.00  0.00           O  
ATOM   1093  N   ASP    74      38.022  31.488  20.863  1.00  0.00           N  
ATOM   1094  H   ASP    74      38.450  30.578  20.948  1.00  0.00           H  
ATOM   1095  CA  ASP    74      38.787  32.421  19.990  1.00  0.00           C  
ATOM   1096  HA  ASP    74      38.740  33.402  20.464  1.00  0.00           H  
ATOM   1097  CB  ASP    74      40.263  32.063  19.766  1.00  0.00           C  
ATOM   1098  HB2 ASP    74      40.405  31.116  19.247  1.00  0.00           H  
ATOM   1099  HB3 ASP    74      40.625  32.783  19.032  1.00  0.00           H  
ATOM   1100  CG  ASP    74      41.164  32.139  20.991  1.00  0.00           C  
ATOM   1101  OD1 ASP    74      42.311  31.645  20.976  1.00  0.00           O  
ATOM   1102  OD2 ASP    74      40.776  32.485  22.102  1.00  0.00           O  
ATOM   1103  C   ASP    74      38.151  32.435  18.623  1.00  0.00           C  
ATOM   1104  O   ASP    74      38.000  33.547  18.066  1.00  0.00           O  
ATOM   1105  N   ARG    75      37.674  31.310  18.127  1.00  0.00           N  
ATOM   1106  H   ARG    75      37.857  30.411  18.549  1.00  0.00           H  
ATOM   1107  CA  ARG    75      37.002  31.188  16.799  1.00  0.00           C  
ATOM   1108  HA  ARG    75      37.589  31.608  15.983  1.00  0.00           H  
ATOM   1109  CB  ARG    75      36.751  29.755  16.350  1.00  0.00           C  
ATOM   1110  HB2 ARG    75      36.189  29.198  17.099  1.00  0.00           H  
ATOM   1111  HB3 ARG    75      36.153  29.836  15.442  1.00  0.00           H  
ATOM   1112  CG  ARG    75      38.109  29.151  15.954  1.00  0.00           C  
ATOM   1113  HG2 ARG    75      38.697  29.772  15.277  1.00  0.00           H  
ATOM   1114  HG3 ARG    75      38.714  29.045  16.855  1.00  0.00           H  
ATOM   1115  CD  ARG    75      37.755  27.852  15.188  1.00  0.00           C  
ATOM   1116  HD2 ARG    75      37.121  28.076  14.330  1.00  0.00           H  
ATOM   1117  HD3 ARG    75      38.667  27.449  14.748  1.00  0.00           H  
ATOM   1118  NE  ARG    75      37.264  26.875  16.139  1.00  0.00           N  
ATOM   1119  HE  ARG    75      36.268  26.946  16.291  1.00  0.00           H  
ATOM   1120  CZ  ARG    75      37.972  26.045  16.901  1.00  0.00           C  
ATOM   1121  NH1 ARG    75      39.248  25.780  16.753  1.00  0.00           N  
ATOM   1122 HH11 ARG    75      39.720  26.103  15.920  1.00  0.00           H  
ATOM   1123 HH12 ARG    75      39.540  24.890  17.131  1.00  0.00           H  
ATOM   1124  NH2 ARG    75      37.265  25.341  17.713  1.00  0.00           N  
ATOM   1125 HH21 ARG    75      36.258  25.374  17.775  1.00  0.00           H  
ATOM   1126 HH22 ARG    75      37.717  24.625  18.264  1.00  0.00           H  
ATOM   1127  C   ARG    75      35.654  31.910  16.729  1.00  0.00           C  
ATOM   1128  O   ARG    75      35.360  32.745  15.833  1.00  0.00           O  
ATOM   1129  N   PHE    76      34.800  31.715  17.814  1.00  0.00           N  
ATOM   1130  H   PHE    76      35.105  31.104  18.557  1.00  0.00           H  
ATOM   1131  CA  PHE    76      33.667  32.564  17.949  1.00  0.00           C  
ATOM   1132  HA  PHE    76      33.109  32.529  17.013  1.00  0.00           H  
ATOM   1133  CB  PHE    76      32.717  31.914  19.007  1.00  0.00           C  
ATOM   1134  HB2 PHE    76      32.633  30.843  18.821  1.00  0.00           H  
ATOM   1135  HB3 PHE    76      33.102  31.979  20.025  1.00  0.00           H  
ATOM   1136  CG  PHE    76      31.266  32.459  18.906  1.00  0.00           C  
ATOM   1137  CD1 PHE    76      30.515  31.798  17.891  1.00  0.00           C  
ATOM   1138  HD1 PHE    76      30.826  30.930  17.329  1.00  0.00           H  
ATOM   1139  CE1 PHE    76      29.247  32.302  17.609  1.00  0.00           C  
ATOM   1140  HE1 PHE    76      28.677  31.891  16.788  1.00  0.00           H  
ATOM   1141  CZ  PHE    76      28.714  33.308  18.368  1.00  0.00           C  
ATOM   1142  HZ  PHE    76      27.778  33.694  17.994  1.00  0.00           H  
ATOM   1143  CE2 PHE    76      29.437  33.893  19.489  1.00  0.00           C  
ATOM   1144  HE2 PHE    76      28.998  34.677  20.090  1.00  0.00           H  
ATOM   1145  CD2 PHE    76      30.770  33.467  19.745  1.00  0.00           C  
ATOM   1146  HD2 PHE    76      31.347  33.859  20.570  1.00  0.00           H  
ATOM   1147  C   PHE    76      33.800  34.044  18.219  1.00  0.00           C  
ATOM   1148  O   PHE    76      32.900  34.784  17.857  1.00  0.00           O  
ATOM   1149  N   ALA    77      34.848  34.513  18.907  1.00  0.00           N  
ATOM   1150  H   ALA    77      35.618  33.945  19.230  1.00  0.00           H  
ATOM   1151  CA  ALA    77      35.132  35.930  19.034  1.00  0.00           C  
ATOM   1152  HA  ALA    77      34.339  36.441  19.580  1.00  0.00           H  
ATOM   1153  CB  ALA    77      36.389  36.168  19.966  1.00  0.00           C  
ATOM   1154  HB1 ALA    77      37.256  35.568  19.690  1.00  0.00           H  
ATOM   1155  HB2 ALA    77      36.583  37.241  19.954  1.00  0.00           H  
ATOM   1156  HB3 ALA    77      36.139  35.847  20.978  1.00  0.00           H  
ATOM   1157  C   ALA    77      35.346  36.558  17.584  1.00  0.00           C  
ATOM   1158  O   ALA    77      34.866  37.674  17.279  1.00  0.00           O  
ATOM   1159  N   ALA    78      36.068  35.896  16.677  1.00  0.00           N  
ATOM   1160  H   ALA    78      36.415  34.978  16.918  1.00  0.00           H  
ATOM   1161  CA  ALA    78      36.131  36.291  15.321  1.00  0.00           C  
ATOM   1162  HA  ALA    78      36.478  37.323  15.373  1.00  0.00           H  
ATOM   1163  CB  ALA    78      37.260  35.493  14.661  1.00  0.00           C  
ATOM   1164  HB1 ALA    78      36.850  34.528  14.361  1.00  0.00           H  
ATOM   1165  HB2 ALA    78      37.659  36.120  13.864  1.00  0.00           H  
ATOM   1166  HB3 ALA    78      38.080  35.320  15.359  1.00  0.00           H  
ATOM   1167  C   ALA    78      34.783  36.200  14.588  1.00  0.00           C  
ATOM   1168  O   ALA    78      34.461  37.051  13.698  1.00  0.00           O  
ATOM   1169  N   HID    79      33.938  35.191  14.857  1.00  0.00           N  
ATOM   1170  H   HID    79      34.139  34.456  15.520  1.00  0.00           H  
ATOM   1171  CA  HID    79      32.562  35.192  14.320  1.00  0.00           C  
ATOM   1172  HA  HID    79      32.651  35.255  13.236  1.00  0.00           H  
ATOM   1173  CB  HID    79      31.886  33.861  14.592  1.00  0.00           C  
ATOM   1174  HB2 HID    79      32.683  33.121  14.659  1.00  0.00           H  
ATOM   1175  HB3 HID    79      31.457  34.001  15.584  1.00  0.00           H  
ATOM   1176  CG  HID    79      30.691  33.510  13.677  1.00  0.00           C  
ATOM   1177  ND1 HID    79      30.728  33.029  12.398  1.00  0.00           N  
ATOM   1178  HD1 HID    79      31.530  32.856  11.809  1.00  0.00           H  
ATOM   1179  CE1 HID    79      29.532  32.850  11.972  1.00  0.00           C  
ATOM   1180  HE1 HID    79      29.220  32.435  11.025  1.00  0.00           H  
ATOM   1181  NE2 HID    79      28.664  33.206  12.949  1.00  0.00           N  
ATOM   1182  CD2 HID    79      29.402  33.662  14.043  1.00  0.00           C  
ATOM   1183  HD2 HID    79      28.969  34.083  14.939  1.00  0.00           H  
ATOM   1184  C   HID    79      31.749  36.351  14.855  1.00  0.00           C  
ATOM   1185  O   HID    79      31.147  37.001  14.016  1.00  0.00           O  
ATOM   1186  N   PHE    80      31.909  36.809  16.069  1.00  0.00           N  
ATOM   1187  H   PHE    80      32.380  36.198  16.720  1.00  0.00           H  
ATOM   1188  CA  PHE    80      31.403  38.092  16.644  1.00  0.00           C  
ATOM   1189  HA  PHE    80      30.338  38.180  16.432  1.00  0.00           H  
ATOM   1190  CB  PHE    80      31.696  37.981  18.161  1.00  0.00           C  
ATOM   1191  HB2 PHE    80      31.017  37.218  18.543  1.00  0.00           H  
ATOM   1192  HB3 PHE    80      32.772  37.817  18.221  1.00  0.00           H  
ATOM   1193  CG  PHE    80      31.549  39.171  19.113  1.00  0.00           C  
ATOM   1194  CD1 PHE    80      32.425  39.449  20.178  1.00  0.00           C  
ATOM   1195  HD1 PHE    80      33.217  38.741  20.375  1.00  0.00           H  
ATOM   1196  CE1 PHE    80      32.152  40.416  21.147  1.00  0.00           C  
ATOM   1197  HE1 PHE    80      32.733  40.576  22.044  1.00  0.00           H  
ATOM   1198  CZ  PHE    80      31.105  41.346  21.001  1.00  0.00           C  
ATOM   1199  HZ  PHE    80      30.911  42.111  21.739  1.00  0.00           H  
ATOM   1200  CE2 PHE    80      30.349  41.265  19.828  1.00  0.00           C  
ATOM   1201  HE2 PHE    80      29.504  41.896  19.598  1.00  0.00           H  
ATOM   1202  CD2 PHE    80      30.524  40.141  18.957  1.00  0.00           C  
ATOM   1203  HD2 PHE    80      29.916  40.159  18.065  1.00  0.00           H  
ATOM   1204  C   PHE    80      32.103  39.385  15.999  1.00  0.00           C  
ATOM   1205  O   PHE    80      31.815  40.479  16.494  1.00  0.00           O  
ATOM   1206  N   HIE    81      32.795  39.279  14.803  1.00  0.00           N  
ATOM   1207  H   HIE    81      33.018  38.343  14.495  1.00  0.00           H  
ATOM   1208  CA  HIE    81      33.296  40.324  13.942  1.00  0.00           C  
ATOM   1209  HA  HIE    81      32.718  41.224  14.151  1.00  0.00           H  
ATOM   1210  CB  HIE    81      34.769  40.486  14.190  1.00  0.00           C  
ATOM   1211  HB2 HIE    81      34.949  40.449  15.264  1.00  0.00           H  
ATOM   1212  HB3 HIE    81      35.311  39.634  13.781  1.00  0.00           H  
ATOM   1213  CG  HIE    81      35.412  41.780  13.710  1.00  0.00           C  
ATOM   1214  ND1 HIE    81      35.475  42.944  14.441  1.00  0.00           N  
ATOM   1215  CE1 HIE    81      36.088  43.827  13.621  1.00  0.00           C  
ATOM   1216  HE1 HIE    81      36.371  44.807  13.975  1.00  0.00           H  
ATOM   1217  NE2 HIE    81      36.493  43.185  12.475  1.00  0.00           N  
ATOM   1218  HE2 HIE    81      37.276  43.471  11.904  1.00  0.00           H  
ATOM   1219  CD2 HIE    81      36.037  41.909  12.525  1.00  0.00           C  
ATOM   1220  HD2 HIE    81      36.139  41.094  11.824  1.00  0.00           H  
ATOM   1221  C   HIE    81      33.001  39.996  12.478  1.00  0.00           C  
ATOM   1222  O   HIE    81      33.524  40.648  11.599  1.00  0.00           O  
ATOM   1223  N   GLU    82      32.253  38.974  12.095  1.00  0.00           N  
ATOM   1224  H   GLU    82      31.748  38.346  12.703  1.00  0.00           H  
ATOM   1225  CA  GLU    82      32.113  38.562  10.698  1.00  0.00           C  
ATOM   1226  HA  GLU    82      33.048  38.667  10.148  1.00  0.00           H  
ATOM   1227  CB  GLU    82      31.798  37.055  10.881  1.00  0.00           C  
ATOM   1228  HB2 GLU    82      32.507  36.667  11.612  1.00  0.00           H  
ATOM   1229  HB3 GLU    82      30.767  36.902  11.202  1.00  0.00           H  
ATOM   1230  CG  GLU    82      31.997  36.159   9.596  1.00  0.00           C  
ATOM   1231  HG2 GLU    82      31.815  35.132   9.911  1.00  0.00           H  
ATOM   1232  HG3 GLU    82      31.251  36.553   8.905  1.00  0.00           H  
ATOM   1233  CD  GLU    82      33.422  36.240   9.132  1.00  0.00           C  
ATOM   1234  OE1 GLU    82      34.249  35.449   9.643  1.00  0.00           O  
ATOM   1235  OE2 GLU    82      33.765  37.024   8.247  1.00  0.00           O  
ATOM   1236  C   GLU    82      31.073  39.351   9.966  1.00  0.00           C  
ATOM   1237  O   GLU    82      30.054  39.761  10.531  1.00  0.00           O  
ATOM   1238  N   GLU    83      31.115  39.353   8.625  1.00  0.00           N  
ATOM   1239  H   GLU    83      31.799  38.741   8.204  1.00  0.00           H  
ATOM   1240  CA  GLU    83      30.191  40.030   7.739  1.00  0.00           C  
ATOM   1241  HA  GLU    83      29.970  40.977   8.230  1.00  0.00           H  
ATOM   1242  CB  GLU    83      30.884  40.260   6.385  1.00  0.00           C  
ATOM   1243  HB2 GLU    83      31.026  39.246   6.012  1.00  0.00           H  
ATOM   1244  HB3 GLU    83      30.195  40.689   5.656  1.00  0.00           H  
ATOM   1245  CG  GLU    83      32.247  41.077   6.423  1.00  0.00           C  
ATOM   1246  HG2 GLU    83      33.065  40.485   6.835  1.00  0.00           H  
ATOM   1247  HG3 GLU    83      32.539  41.274   5.391  1.00  0.00           H  
ATOM   1248  CD  GLU    83      32.062  42.429   7.155  1.00  0.00           C  
ATOM   1249  OE1 GLU    83      32.887  42.783   8.022  1.00  0.00           O  
ATOM   1250  OE2 GLU    83      31.043  43.126   6.842  1.00  0.00           O  
ATOM   1251  C   GLU    83      28.916  39.288   7.550  1.00  0.00           C  
ATOM   1252  O   GLU    83      29.085  38.058   7.273  1.00  0.00           O  
ATOM   1253  N   ARG    84      27.800  39.936   7.577  1.00  0.00           N  
ATOM   1254  H   ARG    84      27.878  40.941   7.509  1.00  0.00           H  
ATOM   1255  CA  ARG    84      26.489  39.289   7.381  1.00  0.00           C  
ATOM   1256  HA  ARG    84      26.554  38.312   7.860  1.00  0.00           H  
ATOM   1257  CB  ARG    84      25.352  40.054   8.015  1.00  0.00           C  
ATOM   1258  HB2 ARG    84      25.237  41.056   7.602  1.00  0.00           H  
ATOM   1259  HB3 ARG    84      24.399  39.614   7.720  1.00  0.00           H  
ATOM   1260  CG  ARG    84      25.424  40.039   9.540  1.00  0.00           C  
ATOM   1261  HG2 ARG    84      25.249  39.006   9.841  1.00  0.00           H  
ATOM   1262  HG3 ARG    84      26.428  40.285   9.884  1.00  0.00           H  
ATOM   1263  CD  ARG    84      24.400  40.931  10.209  1.00  0.00           C  
ATOM   1264  HD2 ARG    84      24.733  41.968  10.164  1.00  0.00           H  
ATOM   1265  HD3 ARG    84      23.397  40.686   9.861  1.00  0.00           H  
ATOM   1266  NE  ARG    84      24.409  40.663  11.672  1.00  0.00           N  
ATOM   1267  HE  ARG    84      24.366  39.716  12.021  1.00  0.00           H  
ATOM   1268  CZ  ARG    84      24.374  41.522  12.605  1.00  0.00           C  
ATOM   1269  NH1 ARG    84      24.114  42.728  12.374  1.00  0.00           N  
ATOM   1270 HH11 ARG    84      23.753  43.039  11.483  1.00  0.00           H  
ATOM   1271 HH12 ARG    84      24.038  43.311  13.195  1.00  0.00           H  
ATOM   1272  NH2 ARG    84      24.625  41.146  13.795  1.00  0.00           N  
ATOM   1273 HH21 ARG    84      25.362  40.456  13.807  1.00  0.00           H  
ATOM   1274 HH22 ARG    84      24.843  41.936  14.385  1.00  0.00           H  
ATOM   1275  C   ARG    84      26.219  38.969   5.954  1.00  0.00           C  
ATOM   1276  O   ARG    84      26.420  39.833   5.051  1.00  0.00           O  
ATOM   1277  N   ALA    85      25.792  37.800   5.559  1.00  0.00           N  
ATOM   1278  H   ALA    85      25.580  37.053   6.206  1.00  0.00           H  
ATOM   1279  CA  ALA    85      25.673  37.394   4.167  1.00  0.00           C  
ATOM   1280  HA  ALA    85      26.523  37.779   3.603  1.00  0.00           H  
ATOM   1281  CB  ALA    85      25.727  35.851   4.357  1.00  0.00           C  
ATOM   1282  HB1 ALA    85      24.747  35.646   4.790  1.00  0.00           H  
ATOM   1283  HB2 ALA    85      25.862  35.265   3.448  1.00  0.00           H  
ATOM   1284  HB3 ALA    85      26.503  35.578   5.071  1.00  0.00           H  
ATOM   1285  C   ALA    85      24.364  37.827   3.368  1.00  0.00           C  
ATOM   1286  O   ALA    85      24.286  37.700   2.149  1.00  0.00           O  
ATOM   1287  N   GLY    86      23.402  38.423   4.144  1.00  0.00           N  
ATOM   1288  H   GLY    86      23.489  38.318   5.144  1.00  0.00           H  
ATOM   1289  CA  GLY    86      22.174  38.907   3.544  1.00  0.00           C  
ATOM   1290  HA2 GLY    86      21.809  39.745   4.138  1.00  0.00           H  
ATOM   1291  HA3 GLY    86      22.396  39.284   2.546  1.00  0.00           H  
ATOM   1292  C   GLY    86      21.184  37.741   3.469  1.00  0.00           C  
ATOM   1293  O   GLY    86      20.789  37.233   2.424  1.00  0.00           O  
ATOM   1294  N   GLY    87      20.878  37.241   4.673  1.00  0.00           N  
ATOM   1295  H   GLY    87      21.225  37.701   5.502  1.00  0.00           H  
ATOM   1296  CA  GLY    87      19.680  36.354   4.908  1.00  0.00           C  
ATOM   1297  HA2 GLY    87      19.202  36.831   5.764  1.00  0.00           H  
ATOM   1298  HA3 GLY    87      18.957  36.426   4.095  1.00  0.00           H  
ATOM   1299  C   GLY    87      20.036  34.885   5.105  1.00  0.00           C  
ATOM   1300  O   GLY    87      19.245  34.016   4.789  1.00  0.00           O  
ATOM   1301  N   ASP    88      21.289  34.659   5.579  1.00  0.00           N  
ATOM   1302  H   ASP    88      21.807  35.454   5.926  1.00  0.00           H  
ATOM   1303  CA  ASP    88      21.774  33.332   5.824  1.00  0.00           C  
ATOM   1304  HA  ASP    88      21.284  32.618   5.163  1.00  0.00           H  
ATOM   1305  CB  ASP    88      23.304  33.390   5.600  1.00  0.00           C  
ATOM   1306  HB2 ASP    88      23.486  33.666   4.561  1.00  0.00           H  
ATOM   1307  HB3 ASP    88      23.798  34.166   6.185  1.00  0.00           H  
ATOM   1308  CG  ASP    88      23.983  32.028   5.897  1.00  0.00           C  
ATOM   1309  OD1 ASP    88      24.524  31.908   7.008  1.00  0.00           O  
ATOM   1310  OD2 ASP    88      23.957  31.077   5.055  1.00  0.00           O  
ATOM   1311  C   ASP    88      21.517  32.878   7.291  1.00  0.00           C  
ATOM   1312  O   ASP    88      21.553  33.732   8.209  1.00  0.00           O  
ATOM   1313  N   PRO    89      21.279  31.591   7.490  1.00  0.00           N  
ATOM   1314  CD  PRO    89      21.222  30.553   6.498  1.00  0.00           C  
ATOM   1315  HD2 PRO    89      22.223  30.175   6.287  1.00  0.00           H  
ATOM   1316  HD3 PRO    89      20.697  30.774   5.569  1.00  0.00           H  
ATOM   1317  CG  PRO    89      20.484  29.449   7.223  1.00  0.00           C  
ATOM   1318  HG2 PRO    89      20.736  28.479   6.794  1.00  0.00           H  
ATOM   1319  HG3 PRO    89      19.415  29.573   7.051  1.00  0.00           H  
ATOM   1320  CB  PRO    89      20.869  29.588   8.720  1.00  0.00           C  
ATOM   1321  HB2 PRO    89      21.840  29.106   8.837  1.00  0.00           H  
ATOM   1322  HB3 PRO    89      20.103  29.106   9.326  1.00  0.00           H  
ATOM   1323  CA  PRO    89      20.972  31.142   8.830  1.00  0.00           C  
ATOM   1324  HA  PRO    89      19.975  31.559   8.970  1.00  0.00           H  
ATOM   1325  C   PRO    89      21.869  31.449  10.027  1.00  0.00           C  
ATOM   1326  O   PRO    89      21.475  31.104  11.153  1.00  0.00           O  
ATOM   1327  N   LEU    90      23.045  32.050   9.806  1.00  0.00           N  
ATOM   1328  H   LEU    90      23.338  32.218   8.854  1.00  0.00           H  
ATOM   1329  CA  LEU    90      23.909  32.487  10.922  1.00  0.00           C  
ATOM   1330  HA  LEU    90      23.344  32.133  11.784  1.00  0.00           H  
ATOM   1331  CB  LEU    90      25.300  31.743  10.888  1.00  0.00           C  
ATOM   1332  HB2 LEU    90      25.884  32.029  10.013  1.00  0.00           H  
ATOM   1333  HB3 LEU    90      25.837  32.131  11.754  1.00  0.00           H  
ATOM   1334  CG  LEU    90      25.303  30.262  10.993  1.00  0.00           C  
ATOM   1335  HG  LEU    90      24.690  29.806  10.215  1.00  0.00           H  
ATOM   1336  CD1 LEU    90      26.758  29.683  10.846  1.00  0.00           C  
ATOM   1337 HD11 LEU    90      27.259  30.002   9.933  1.00  0.00           H  
ATOM   1338 HD12 LEU    90      27.431  30.072  11.610  1.00  0.00           H  
ATOM   1339 HD13 LEU    90      26.746  28.602  10.986  1.00  0.00           H  
ATOM   1340  CD2 LEU    90      24.917  29.730  12.383  1.00  0.00           C  
ATOM   1341 HD21 LEU    90      24.814  28.646  12.421  1.00  0.00           H  
ATOM   1342 HD22 LEU    90      25.605  30.166  13.107  1.00  0.00           H  
ATOM   1343 HD23 LEU    90      23.917  30.106  12.601  1.00  0.00           H  
ATOM   1344  C   LEU    90      24.057  34.004  11.059  1.00  0.00           C  
ATOM   1345  O   LEU    90      24.824  34.511  11.914  1.00  0.00           O  
ATOM   1346  N   ASP    91      23.313  34.765  10.266  1.00  0.00           N  
ATOM   1347  H   ASP    91      22.667  34.307   9.638  1.00  0.00           H  
ATOM   1348  CA  ASP    91      23.480  36.236  10.394  1.00  0.00           C  
ATOM   1349  HA  ASP    91      24.532  36.426  10.183  1.00  0.00           H  
ATOM   1350  CB  ASP    91      22.691  36.916   9.194  1.00  0.00           C  
ATOM   1351  HB2 ASP    91      21.756  36.357   9.139  1.00  0.00           H  
ATOM   1352  HB3 ASP    91      22.537  37.986   9.332  1.00  0.00           H  
ATOM   1353  CG  ASP    91      23.402  36.896   7.855  1.00  0.00           C  
ATOM   1354  OD1 ASP    91      22.818  37.279   6.776  1.00  0.00           O  
ATOM   1355  OD2 ASP    91      24.538  36.418   7.727  1.00  0.00           O  
ATOM   1356  C   ASP    91      23.190  36.885  11.751  1.00  0.00           C  
ATOM   1357  O   ASP    91      23.752  37.918  12.037  1.00  0.00           O  
ATOM   1358  N   ALA    92      22.354  36.319  12.592  1.00  0.00           N  
ATOM   1359  H   ALA    92      21.970  35.430  12.308  1.00  0.00           H  
ATOM   1360  CA  ALA    92      22.096  36.614  14.002  1.00  0.00           C  
ATOM   1361  HA  ALA    92      21.825  37.669  14.043  1.00  0.00           H  
ATOM   1362  CB  ALA    92      20.938  35.696  14.505  1.00  0.00           C  
ATOM   1363  HB1 ALA    92      20.704  36.066  15.504  1.00  0.00           H  
ATOM   1364  HB2 ALA    92      20.009  35.800  13.944  1.00  0.00           H  
ATOM   1365  HB3 ALA    92      21.220  34.644  14.501  1.00  0.00           H  
ATOM   1366  C   ALA    92      23.308  36.503  14.955  1.00  0.00           C  
ATOM   1367  O   ALA    92      23.261  37.120  15.983  1.00  0.00           O  
ATOM   1368  N   TYR    93      24.297  35.694  14.680  1.00  0.00           N  
ATOM   1369  H   TYR    93      24.143  35.244  13.789  1.00  0.00           H  
ATOM   1370  CA  TYR    93      25.564  35.529  15.489  1.00  0.00           C  
ATOM   1371  HA  TYR    93      25.416  35.849  16.520  1.00  0.00           H  
ATOM   1372  CB  TYR    93      25.705  34.001  15.565  1.00  0.00           C  
ATOM   1373  HB2 TYR    93      26.129  33.725  14.599  1.00  0.00           H  
ATOM   1374  HB3 TYR    93      26.360  33.765  16.403  1.00  0.00           H  
ATOM   1375  CG  TYR    93      24.385  33.179  15.729  1.00  0.00           C  
ATOM   1376  CD1 TYR    93      23.860  32.957  16.978  1.00  0.00           C  
ATOM   1377  HD1 TYR    93      24.179  33.527  17.839  1.00  0.00           H  
ATOM   1378  CE1 TYR    93      22.732  32.131  17.143  1.00  0.00           C  
ATOM   1379  HE1 TYR    93      22.343  31.943  18.132  1.00  0.00           H  
ATOM   1380  CZ  TYR    93      22.277  31.370  16.077  1.00  0.00           C  
ATOM   1381  OH  TYR    93      21.231  30.502  16.230  1.00  0.00           O  
ATOM   1382  HH  TYR    93      20.973  30.244  15.342  1.00  0.00           H  
ATOM   1383  CE2 TYR    93      22.859  31.464  14.813  1.00  0.00           C  
ATOM   1384  HE2 TYR    93      22.431  30.882  14.010  1.00  0.00           H  
ATOM   1385  CD2 TYR    93      23.945  32.367  14.615  1.00  0.00           C  
ATOM   1386  HD2 TYR    93      24.375  32.399  13.625  1.00  0.00           H  
ATOM   1387  C   TYR    93      26.850  36.188  14.911  1.00  0.00           C  
ATOM   1388  O   TYR    93      27.745  36.499  15.694  1.00  0.00           O  
ATOM   1389  N   ARG    94      26.747  36.594  13.629  1.00  0.00           N  
ATOM   1390  H   ARG    94      25.916  36.309  13.131  1.00  0.00           H  
ATOM   1391  CA  ARG    94      27.795  37.362  13.051  1.00  0.00           C  
ATOM   1392  HA  ARG    94      28.766  37.024  13.414  1.00  0.00           H  
ATOM   1393  CB  ARG    94      27.762  37.222  11.511  1.00  0.00           C  
ATOM   1394  HB2 ARG    94      26.841  37.550  11.027  1.00  0.00           H  
ATOM   1395  HB3 ARG    94      28.486  37.946  11.136  1.00  0.00           H  
ATOM   1396  CG  ARG    94      28.125  35.872  10.955  1.00  0.00           C  
ATOM   1397  HG2 ARG    94      29.148  35.516  11.078  1.00  0.00           H  
ATOM   1398  HG3 ARG    94      27.488  35.131  11.438  1.00  0.00           H  
ATOM   1399  CD  ARG    94      27.787  35.874   9.413  1.00  0.00           C  
ATOM   1400  HD2 ARG    94      26.728  36.113   9.319  1.00  0.00           H  
ATOM   1401  HD3 ARG    94      28.376  36.609   8.863  1.00  0.00           H  
ATOM   1402  NE  ARG    94      28.016  34.511   8.804  1.00  0.00           N  
ATOM   1403  HE  ARG    94      28.973  34.189   8.810  1.00  0.00           H  
ATOM   1404  CZ  ARG    94      27.181  33.772   8.122  1.00  0.00           C  
ATOM   1405  NH1 ARG    94      25.912  34.065   7.952  1.00  0.00           N  
ATOM   1406 HH11 ARG    94      25.536  34.997   8.058  1.00  0.00           H  
ATOM   1407 HH12 ARG    94      25.319  33.340   7.576  1.00  0.00           H  
ATOM   1408  NH2 ARG    94      27.507  32.564   7.738  1.00  0.00           N  
ATOM   1409 HH21 ARG    94      28.476  32.290   7.824  1.00  0.00           H  
ATOM   1410 HH22 ARG    94      27.067  32.054   6.986  1.00  0.00           H  
ATOM   1411  C   ARG    94      27.733  38.763  13.478  1.00  0.00           C  
ATOM   1412  O   ARG    94      26.653  39.308  13.384  1.00  0.00           O  
ATOM   1413  N   GLY    95      28.881  39.342  13.887  1.00  0.00           N  
ATOM   1414  H   GLY    95      29.730  38.802  13.791  1.00  0.00           H  
ATOM   1415  CA  GLY    95      28.909  40.686  14.408  1.00  0.00           C  
ATOM   1416  HA2 GLY    95      29.959  40.883  14.621  1.00  0.00           H  
ATOM   1417  HA3 GLY    95      28.540  41.390  13.662  1.00  0.00           H  
ATOM   1418  C   GLY    95      28.178  40.873  15.748  1.00  0.00           C  
ATOM   1419  O   GLY    95      27.619  39.946  16.312  1.00  0.00           O  
ATOM   1420  N   TYR    96      28.076  42.176  16.122  1.00  0.00           N  
ATOM   1421  H   TYR    96      28.429  42.934  15.555  1.00  0.00           H  
ATOM   1422  CA  TYR    96      27.509  42.727  17.368  1.00  0.00           C  
ATOM   1423  HA  TYR    96      27.494  41.937  18.118  1.00  0.00           H  
ATOM   1424  CB  TYR    96      28.462  43.895  17.858  1.00  0.00           C  
ATOM   1425  HB2 TYR    96      29.402  43.409  18.121  1.00  0.00           H  
ATOM   1426  HB3 TYR    96      28.586  44.490  16.954  1.00  0.00           H  
ATOM   1427  CG  TYR    96      28.074  44.969  18.924  1.00  0.00           C  
ATOM   1428  CD1 TYR    96      26.974  45.791  18.669  1.00  0.00           C  
ATOM   1429  HD1 TYR    96      26.384  45.806  17.765  1.00  0.00           H  
ATOM   1430  CE1 TYR    96      26.653  46.739  19.652  1.00  0.00           C  
ATOM   1431  HE1 TYR    96      25.999  47.572  19.438  1.00  0.00           H  
ATOM   1432  CZ  TYR    96      27.355  46.849  20.919  1.00  0.00           C  
ATOM   1433  OH  TYR    96      27.022  47.736  21.907  1.00  0.00           O  
ATOM   1434  HH  TYR    96      27.070  48.589  21.470  1.00  0.00           H  
ATOM   1435  CE2 TYR    96      28.422  45.999  21.153  1.00  0.00           C  
ATOM   1436  HE2 TYR    96      29.036  46.175  22.023  1.00  0.00           H  
ATOM   1437  CD2 TYR    96      28.816  45.067  20.129  1.00  0.00           C  
ATOM   1438  HD2 TYR    96      29.712  44.489  20.300  1.00  0.00           H  
ATOM   1439  C   TYR    96      25.985  43.007  17.200  1.00  0.00           C  
ATOM   1440  O   TYR    96      25.436  42.819  16.108  1.00  0.00           O  
ATOM   1441  N   ARG    97      25.235  43.184  18.325  1.00  0.00           N  
ATOM   1442  H   ARG    97      25.705  43.188  19.219  1.00  0.00           H  
ATOM   1443  CA  ARG    97      23.769  43.086  18.367  1.00  0.00           C  
ATOM   1444  HA  ARG    97      23.360  43.404  17.408  1.00  0.00           H  
ATOM   1445  CB  ARG    97      23.338  41.713  18.776  1.00  0.00           C  
ATOM   1446  HB2 ARG    97      23.680  41.544  19.797  1.00  0.00           H  
ATOM   1447  HB3 ARG    97      22.256  41.600  18.846  1.00  0.00           H  
ATOM   1448  CG  ARG    97      23.909  40.550  17.919  1.00  0.00           C  
ATOM   1449  HG2 ARG    97      24.991  40.608  17.797  1.00  0.00           H  
ATOM   1450  HG3 ARG    97      23.622  39.638  18.443  1.00  0.00           H  
ATOM   1451  CD  ARG    97      23.369  40.454  16.532  1.00  0.00           C  
ATOM   1452  HD2 ARG    97      23.483  41.453  16.112  1.00  0.00           H  
ATOM   1453  HD3 ARG    97      24.050  39.780  16.012  1.00  0.00           H  
ATOM   1454  NE  ARG    97      21.989  39.904  16.491  1.00  0.00           N  
ATOM   1455  HE  ARG    97      21.618  39.549  17.360  1.00  0.00           H  
ATOM   1456  CZ  ARG    97      21.224  39.883  15.421  1.00  0.00           C  
ATOM   1457  NH1 ARG    97      21.713  40.184  14.272  1.00  0.00           N  
ATOM   1458 HH11 ARG    97      22.687  40.410  14.416  1.00  0.00           H  
ATOM   1459 HH12 ARG    97      21.385  39.733  13.430  1.00  0.00           H  
ATOM   1460  NH2 ARG    97      19.970  39.555  15.634  1.00  0.00           N  
ATOM   1461 HH21 ARG    97      19.653  39.375  16.576  1.00  0.00           H  
ATOM   1462 HH22 ARG    97      19.345  39.414  14.852  1.00  0.00           H  
ATOM   1463  C   ARG    97      23.211  44.135  19.328  1.00  0.00           C  
ATOM   1464  O   ARG    97      23.810  44.364  20.386  1.00  0.00           O  
ATOM   1465  N   HIE    98      21.964  44.531  19.073  1.00  0.00           N  
ATOM   1466  H   HIE    98      21.510  44.227  18.224  1.00  0.00           H  
ATOM   1467  CA  HIE    98      21.223  45.455  19.996  1.00  0.00           C  
ATOM   1468  HA  HIE    98      21.868  46.328  20.093  1.00  0.00           H  
ATOM   1469  CB  HIE    98      19.956  45.933  19.265  1.00  0.00           C  
ATOM   1470  HB2 HIE    98      19.502  46.809  19.729  1.00  0.00           H  
ATOM   1471  HB3 HIE    98      20.206  46.318  18.276  1.00  0.00           H  
ATOM   1472  CG  HIE    98      18.964  44.794  19.171  1.00  0.00           C  
ATOM   1473  ND1 HIE    98      19.017  43.803  18.199  1.00  0.00           N  
ATOM   1474  CE1 HIE    98      17.853  43.152  18.361  1.00  0.00           C  
ATOM   1475  HE1 HIE    98      17.523  42.345  17.723  1.00  0.00           H  
ATOM   1476  NE2 HIE    98      17.193  43.629  19.412  1.00  0.00           N  
ATOM   1477  HE2 HIE    98      16.236  43.421  19.660  1.00  0.00           H  
ATOM   1478  CD2 HIE    98      17.888  44.680  19.935  1.00  0.00           C  
ATOM   1479  HD2 HIE    98      17.490  45.371  20.663  1.00  0.00           H  
ATOM   1480  C   HIE    98      20.920  44.846  21.402  1.00  0.00           C  
ATOM   1481  O   HIE    98      20.513  45.517  22.335  1.00  0.00           O  
ATOM   1482  N   VAL    99      20.984  43.473  21.531  1.00  0.00           N  
ATOM   1483  H   VAL    99      21.343  42.873  20.803  1.00  0.00           H  
ATOM   1484  CA  VAL    99      20.505  42.733  22.779  1.00  0.00           C  
ATOM   1485  HA  VAL    99      19.503  43.116  22.972  1.00  0.00           H  
ATOM   1486  CB  VAL    99      20.584  41.176  22.538  1.00  0.00           C  
ATOM   1487  HB  VAL    99      21.429  40.846  21.933  1.00  0.00           H  
ATOM   1488  CG1 VAL    99      20.654  40.322  23.791  1.00  0.00           C  
ATOM   1489 HG11 VAL    99      20.068  40.791  24.581  1.00  0.00           H  
ATOM   1490 HG12 VAL    99      20.273  39.315  23.622  1.00  0.00           H  
ATOM   1491 HG13 VAL    99      21.697  40.229  24.092  1.00  0.00           H  
ATOM   1492  CG2 VAL    99      19.321  40.957  21.683  1.00  0.00           C  
ATOM   1493 HG21 VAL    99      19.107  41.838  21.079  1.00  0.00           H  
ATOM   1494 HG22 VAL    99      19.320  40.160  20.939  1.00  0.00           H  
ATOM   1495 HG23 VAL    99      18.473  40.787  22.346  1.00  0.00           H  
ATOM   1496  C   VAL    99      21.441  43.142  23.934  1.00  0.00           C  
ATOM   1497  O   VAL    99      22.603  43.121  23.804  1.00  0.00           O  
ATOM   1498  N   ARG   100      20.828  43.450  25.115  1.00  0.00           N  
ATOM   1499  H   ARG   100      19.827  43.585  25.123  1.00  0.00           H  
ATOM   1500  CA  ARG   100      21.458  43.481  26.464  1.00  0.00           C  
ATOM   1501  HA  ARG   100      22.145  42.635  26.486  1.00  0.00           H  
ATOM   1502  CB  ARG   100      22.384  44.683  26.631  1.00  0.00           C  
ATOM   1503  HB2 ARG   100      22.738  44.740  27.661  1.00  0.00           H  
ATOM   1504  HB3 ARG   100      23.208  44.638  25.919  1.00  0.00           H  
ATOM   1505  CG  ARG   100      21.671  46.021  26.339  1.00  0.00           C  
ATOM   1506  HG2 ARG   100      21.409  45.993  25.281  1.00  0.00           H  
ATOM   1507  HG3 ARG   100      20.737  46.198  26.871  1.00  0.00           H  
ATOM   1508  CD  ARG   100      22.456  47.312  26.519  1.00  0.00           C  
ATOM   1509  HD2 ARG   100      21.799  48.182  26.501  1.00  0.00           H  
ATOM   1510  HD3 ARG   100      22.905  47.410  27.508  1.00  0.00           H  
ATOM   1511  NE  ARG   100      23.580  47.403  25.600  1.00  0.00           N  
ATOM   1512  HE  ARG   100      23.948  46.537  25.231  1.00  0.00           H  
ATOM   1513  CZ  ARG   100      24.162  48.562  25.270  1.00  0.00           C  
ATOM   1514  NH1 ARG   100      23.876  49.715  25.879  1.00  0.00           N  
ATOM   1515 HH11 ARG   100      23.296  49.843  26.696  1.00  0.00           H  
ATOM   1516 HH12 ARG   100      24.505  50.445  25.576  1.00  0.00           H  
ATOM   1517  NH2 ARG   100      24.966  48.616  24.283  1.00  0.00           N  
ATOM   1518 HH21 ARG   100      25.110  47.856  23.634  1.00  0.00           H  
ATOM   1519 HH22 ARG   100      25.316  49.543  24.083  1.00  0.00           H  
ATOM   1520  C   ARG   100      20.356  43.386  27.546  1.00  0.00           C  
ATOM   1521  O   ARG   100      19.326  44.027  27.466  1.00  0.00           O  
ATOM   1522  N   VAL   101      20.624  42.628  28.627  1.00  0.00           N  
ATOM   1523  H   VAL   101      21.517  42.158  28.601  1.00  0.00           H  
ATOM   1524  CA  VAL   101      19.731  42.545  29.804  1.00  0.00           C  
ATOM   1525  HA  VAL   101      18.752  42.270  29.411  1.00  0.00           H  
ATOM   1526  CB  VAL   101      20.177  41.483  30.818  1.00  0.00           C  
ATOM   1527  HB  VAL   101      20.580  40.597  30.327  1.00  0.00           H  
ATOM   1528  CG1 VAL   101      21.221  41.935  31.763  1.00  0.00           C  
ATOM   1529 HG11 VAL   101      22.028  42.518  31.320  1.00  0.00           H  
ATOM   1530 HG12 VAL   101      20.749  42.491  32.574  1.00  0.00           H  
ATOM   1531 HG13 VAL   101      21.662  41.016  32.148  1.00  0.00           H  
ATOM   1532  CG2 VAL   101      19.020  41.188  31.771  1.00  0.00           C  
ATOM   1533 HG21 VAL   101      18.210  40.586  31.356  1.00  0.00           H  
ATOM   1534 HG22 VAL   101      19.422  40.495  32.510  1.00  0.00           H  
ATOM   1535 HG23 VAL   101      18.675  42.051  32.340  1.00  0.00           H  
ATOM   1536  C   VAL   101      19.568  43.949  30.465  1.00  0.00           C  
ATOM   1537  O   VAL   101      20.572  44.683  30.505  1.00  0.00           O  
ATOM   1538  N   PRO   102      18.435  44.389  30.888  1.00  0.00           N  
ATOM   1539  CD  PRO   102      17.088  43.823  30.576  1.00  0.00           C  
ATOM   1540  HD2 PRO   102      17.079  42.734  30.523  1.00  0.00           H  
ATOM   1541  HD3 PRO   102      16.709  44.185  29.620  1.00  0.00           H  
ATOM   1542  CG  PRO   102      16.195  44.347  31.711  1.00  0.00           C  
ATOM   1543  HG2 PRO   102      16.242  43.714  32.597  1.00  0.00           H  
ATOM   1544  HG3 PRO   102      15.134  44.469  31.494  1.00  0.00           H  
ATOM   1545  CB  PRO   102      16.764  45.715  32.028  1.00  0.00           C  
ATOM   1546  HB2 PRO   102      16.409  45.982  33.024  1.00  0.00           H  
ATOM   1547  HB3 PRO   102      16.393  46.557  31.444  1.00  0.00           H  
ATOM   1548  CA  PRO   102      18.258  45.443  31.850  1.00  0.00           C  
ATOM   1549  HA  PRO   102      18.666  46.358  31.419  1.00  0.00           H  
ATOM   1550  C   PRO   102      19.043  45.168  33.136  1.00  0.00           C  
ATOM   1551  O   PRO   102      19.149  44.063  33.624  1.00  0.00           O  
ATOM   1552  N   GLY   103      19.670  46.182  33.682  1.00  0.00           N  
ATOM   1553  H   GLY   103      19.637  47.074  33.211  1.00  0.00           H  
ATOM   1554  CA  GLY   103      20.604  46.093  34.825  1.00  0.00           C  
ATOM   1555  HA2 GLY   103      20.507  47.058  35.322  1.00  0.00           H  
ATOM   1556  HA3 GLY   103      20.238  45.307  35.486  1.00  0.00           H  
ATOM   1557  C   GLY   103      22.078  45.877  34.449  1.00  0.00           C  
ATOM   1558  O   GLY   103      22.926  45.745  35.329  1.00  0.00           O  
ATOM   1559  N   ASP   104      22.490  45.816  33.190  1.00  0.00           N  
ATOM   1560  H   ASP   104      21.758  45.888  32.498  1.00  0.00           H  
ATOM   1561  CA  ASP   104      23.957  45.747  32.709  1.00  0.00           C  
ATOM   1562  HA  ASP   104      23.886  45.715  31.622  1.00  0.00           H  
ATOM   1563  CB  ASP   104      24.771  47.005  33.112  1.00  0.00           C  
ATOM   1564  HB2 ASP   104      24.987  46.945  34.178  1.00  0.00           H  
ATOM   1565  HB3 ASP   104      25.667  46.886  32.501  1.00  0.00           H  
ATOM   1566  CG  ASP   104      24.002  48.261  32.747  1.00  0.00           C  
ATOM   1567  OD1 ASP   104      23.906  49.124  33.673  1.00  0.00           O  
ATOM   1568  OD2 ASP   104      23.423  48.379  31.688  1.00  0.00           O  
ATOM   1569  C   ASP   104      24.641  44.413  33.144  1.00  0.00           C  
ATOM   1570  O   ASP   104      25.848  44.232  33.012  1.00  0.00           O  
ATOM   1571  N   TYR   105      23.862  43.453  33.549  1.00  0.00           N  
ATOM   1572  H   TYR   105      22.918  43.776  33.702  1.00  0.00           H  
ATOM   1573  CA  TYR   105      24.352  42.176  34.138  1.00  0.00           C  
ATOM   1574  HA  TYR   105      25.053  42.478  34.916  1.00  0.00           H  
ATOM   1575  CB  TYR   105      23.334  41.292  34.850  1.00  0.00           C  
ATOM   1576  HB2 TYR   105      22.563  41.089  34.107  1.00  0.00           H  
ATOM   1577  HB3 TYR   105      23.788  40.368  35.209  1.00  0.00           H  
ATOM   1578  CG  TYR   105      22.715  42.072  35.898  1.00  0.00           C  
ATOM   1579  CD1 TYR   105      21.322  42.398  35.867  1.00  0.00           C  
ATOM   1580  HD1 TYR   105      20.700  41.982  35.088  1.00  0.00           H  
ATOM   1581  CE1 TYR   105      20.785  43.084  36.908  1.00  0.00           C  
ATOM   1582  HE1 TYR   105      19.758  43.410  36.980  1.00  0.00           H  
ATOM   1583  CZ  TYR   105      21.499  43.470  38.062  1.00  0.00           C  
ATOM   1584  OH  TYR   105      20.926  44.110  39.074  1.00  0.00           O  
ATOM   1585  HH  TYR   105      20.087  44.559  38.940  1.00  0.00           H  
ATOM   1586  CE2 TYR   105      22.826  43.103  38.190  1.00  0.00           C  
ATOM   1587  HE2 TYR   105      23.208  43.257  39.188  1.00  0.00           H  
ATOM   1588  CD2 TYR   105      23.438  42.391  37.081  1.00  0.00           C  
ATOM   1589  HD2 TYR   105      24.468  42.072  37.146  1.00  0.00           H  
ATOM   1590  C   TYR   105      25.052  41.301  32.985  1.00  0.00           C  
ATOM   1591  O   TYR   105      26.111  40.662  33.233  1.00  0.00           O  
ATOM   1592  N   GLN   106      24.333  41.242  31.829  1.00  0.00           N  
ATOM   1593  H   GLN   106      23.476  41.772  31.762  1.00  0.00           H  
ATOM   1594  CA  GLN   106      24.943  40.730  30.613  1.00  0.00           C  
ATOM   1595  HA  GLN   106      26.027  40.754  30.723  1.00  0.00           H  
ATOM   1596  CB  GLN   106      24.463  39.277  30.486  1.00  0.00           C  
ATOM   1597  HB2 GLN   106      25.130  38.913  29.704  1.00  0.00           H  
ATOM   1598  HB3 GLN   106      24.817  38.680  31.326  1.00  0.00           H  
ATOM   1599  CG  GLN   106      22.987  38.948  30.248  1.00  0.00           C  
ATOM   1600  HG2 GLN   106      22.411  39.152  31.151  1.00  0.00           H  
ATOM   1601  HG3 GLN   106      22.547  39.545  29.449  1.00  0.00           H  
ATOM   1602  CD  GLN   106      22.629  37.506  29.840  1.00  0.00           C  
ATOM   1603  OE1 GLN   106      23.320  36.846  29.084  1.00  0.00           O  
ATOM   1604  NE2 GLN   106      21.519  36.939  30.393  1.00  0.00           N  
ATOM   1605 HE21 GLN   106      21.309  36.002  30.079  1.00  0.00           H  
ATOM   1606 HE22 GLN   106      20.940  37.361  31.105  1.00  0.00           H  
ATOM   1607  C   GLN   106      24.430  41.547  29.389  1.00  0.00           C  
ATOM   1608  O   GLN   106      23.645  42.445  29.527  1.00  0.00           O  
ATOM   1609  N   GLY   107      24.935  41.127  28.198  1.00  0.00           N  
ATOM   1610  H   GLY   107      25.741  40.519  28.194  1.00  0.00           H  
ATOM   1611  CA  GLY   107      24.562  41.874  26.941  1.00  0.00           C  
ATOM   1612  HA2 GLY   107      23.903  41.279  26.310  1.00  0.00           H  
ATOM   1613  HA3 GLY   107      24.016  42.803  27.105  1.00  0.00           H  
ATOM   1614  C   GLY   107      25.782  42.127  26.001  1.00  0.00           C  
ATOM   1615  O   GLY   107      26.874  41.896  26.387  1.00  0.00           O  
ATOM   1616  N   TYR   108      25.516  42.826  24.830  1.00  0.00           N  
ATOM   1617  H   TYR   108      24.572  42.843  24.470  1.00  0.00           H  
ATOM   1618  CA  TYR   108      26.602  43.431  23.979  1.00  0.00           C  
ATOM   1619  HA  TYR   108      27.561  42.966  24.208  1.00  0.00           H  
ATOM   1620  CB  TYR   108      26.282  43.440  22.503  1.00  0.00           C  
ATOM   1621  HB2 TYR   108      25.287  43.873  22.402  1.00  0.00           H  
ATOM   1622  HB3 TYR   108      26.872  44.051  21.820  1.00  0.00           H  
ATOM   1623  CG  TYR   108      26.196  42.041  21.989  1.00  0.00           C  
ATOM   1624  CD1 TYR   108      24.984  41.290  22.142  1.00  0.00           C  
ATOM   1625  HD1 TYR   108      24.144  41.647  22.719  1.00  0.00           H  
ATOM   1626  CE1 TYR   108      24.864  40.048  21.581  1.00  0.00           C  
ATOM   1627  HE1 TYR   108      23.909  39.544  21.555  1.00  0.00           H  
ATOM   1628  CZ  TYR   108      25.883  39.472  20.768  1.00  0.00           C  
ATOM   1629  OH  TYR   108      25.719  38.299  20.106  1.00  0.00           O  
ATOM   1630  HH  TYR   108      26.343  38.122  19.399  1.00  0.00           H  
ATOM   1631  CE2 TYR   108      27.077  40.194  20.618  1.00  0.00           C  
ATOM   1632  HE2 TYR   108      27.900  39.697  20.126  1.00  0.00           H  
ATOM   1633  CD2 TYR   108      27.213  41.441  21.279  1.00  0.00           C  
ATOM   1634  HD2 TYR   108      28.140  41.973  21.124  1.00  0.00           H  
ATOM   1635  C   TYR   108      26.765  44.854  24.425  1.00  0.00           C  
ATOM   1636  O   TYR   108      25.741  45.505  24.714  1.00  0.00           O  
ATOM   1637  N   PHE   109      28.021  45.370  24.581  1.00  0.00           N  
ATOM   1638  H   PHE   109      28.766  44.699  24.461  1.00  0.00           H  
ATOM   1639  CA  PHE   109      28.303  46.711  24.864  1.00  0.00           C  
ATOM   1640  HA  PHE   109      27.526  47.300  24.378  1.00  0.00           H  
ATOM   1641  CB  PHE   109      28.215  46.960  26.430  1.00  0.00           C  
ATOM   1642  HB2 PHE   109      29.197  46.925  26.902  1.00  0.00           H  
ATOM   1643  HB3 PHE   109      28.064  48.037  26.502  1.00  0.00           H  
ATOM   1644  CG  PHE   109      27.211  46.312  27.350  1.00  0.00           C  
ATOM   1645  CD1 PHE   109      27.343  45.021  27.696  1.00  0.00           C  
ATOM   1646  HD1 PHE   109      28.239  44.485  27.420  1.00  0.00           H  
ATOM   1647  CE1 PHE   109      26.436  44.386  28.610  1.00  0.00           C  
ATOM   1648  HE1 PHE   109      26.637  43.355  28.860  1.00  0.00           H  
ATOM   1649  CZ  PHE   109      25.428  45.193  29.167  1.00  0.00           C  
ATOM   1650  HZ  PHE   109      24.721  44.766  29.863  1.00  0.00           H  
ATOM   1651  CE2 PHE   109      25.378  46.572  28.883  1.00  0.00           C  
ATOM   1652  HE2 PHE   109      24.557  47.140  29.295  1.00  0.00           H  
ATOM   1653  CD2 PHE   109      26.193  47.141  27.954  1.00  0.00           C  
ATOM   1654  HD2 PHE   109      25.919  48.146  27.670  1.00  0.00           H  
ATOM   1655  C   PHE   109      29.621  47.202  24.207  1.00  0.00           C  
ATOM   1656  O   PHE   109      30.489  46.347  24.055  1.00  0.00           O  
ATOM   1657  N   ASP   110      29.821  48.482  23.940  1.00  0.00           N  
ATOM   1658  H   ASP   110      29.078  49.166  23.937  1.00  0.00           H  
ATOM   1659  CA  ASP   110      31.246  48.991  23.929  1.00  0.00           C  
ATOM   1660  HA  ASP   110      31.901  48.297  24.456  1.00  0.00           H  
ATOM   1661  CB  ASP   110      31.635  48.907  22.427  1.00  0.00           C  
ATOM   1662  HB2 ASP   110      32.704  49.045  22.270  1.00  0.00           H  
ATOM   1663  HB3 ASP   110      31.509  47.863  22.139  1.00  0.00           H  
ATOM   1664  CG  ASP   110      30.769  49.832  21.452  1.00  0.00           C  
ATOM   1665  OD1 ASP   110      31.089  49.968  20.233  1.00  0.00           O  
ATOM   1666  OD2 ASP   110      30.012  50.654  21.970  1.00  0.00           O  
ATOM   1667  C   ASP   110      31.555  50.336  24.572  1.00  0.00           C  
ATOM   1668  O   ASP   110      30.606  51.062  24.800  1.00  0.00           O  
ATOM   1669  N   ARG   111      32.844  50.553  24.921  1.00  0.00           N  
ATOM   1670  H   ARG   111      33.407  49.739  24.720  1.00  0.00           H  
ATOM   1671  CA  ARG   111      33.300  51.695  25.646  1.00  0.00           C  
ATOM   1672  HA  ARG   111      32.587  52.520  25.640  1.00  0.00           H  
ATOM   1673  CB  ARG   111      33.414  51.207  27.136  1.00  0.00           C  
ATOM   1674  HB2 ARG   111      32.409  50.922  27.448  1.00  0.00           H  
ATOM   1675  HB3 ARG   111      34.086  50.350  27.169  1.00  0.00           H  
ATOM   1676  CG  ARG   111      33.912  52.337  28.065  1.00  0.00           C  
ATOM   1677  HG2 ARG   111      34.903  52.758  27.896  1.00  0.00           H  
ATOM   1678  HG3 ARG   111      33.203  53.157  27.960  1.00  0.00           H  
ATOM   1679  CD  ARG   111      33.858  51.979  29.556  1.00  0.00           C  
ATOM   1680  HD2 ARG   111      32.817  51.808  29.829  1.00  0.00           H  
ATOM   1681  HD3 ARG   111      34.287  51.011  29.818  1.00  0.00           H  
ATOM   1682  NE  ARG   111      34.470  53.048  30.317  1.00  0.00           N  
ATOM   1683  HE  ARG   111      35.474  53.084  30.424  1.00  0.00           H  
ATOM   1684  CZ  ARG   111      33.820  54.149  30.718  1.00  0.00           C  
ATOM   1685  NH1 ARG   111      32.536  54.379  30.676  1.00  0.00           N  
ATOM   1686 HH11 ARG   111      31.889  53.698  30.305  1.00  0.00           H  
ATOM   1687 HH12 ARG   111      32.216  55.329  30.799  1.00  0.00           H  
ATOM   1688  NH2 ARG   111      34.497  55.164  31.211  1.00  0.00           N  
ATOM   1689 HH21 ARG   111      35.501  55.262  31.254  1.00  0.00           H  
ATOM   1690 HH22 ARG   111      33.966  56.012  31.349  1.00  0.00           H  
ATOM   1691  C   ARG   111      34.554  52.156  25.017  1.00  0.00           C  
ATOM   1692  O   ARG   111      35.655  51.890  25.481  1.00  0.00           O  
ATOM   1693  N   GLU   112      34.414  53.159  24.192  1.00  0.00           N  
ATOM   1694  H   GLU   112      33.475  53.453  23.965  1.00  0.00           H  
ATOM   1695  CA  GLU   112      35.429  53.924  23.491  1.00  0.00           C  
ATOM   1696  HA  GLU   112      36.125  53.225  23.028  1.00  0.00           H  
ATOM   1697  CB  GLU   112      34.838  54.800  22.411  1.00  0.00           C  
ATOM   1698  HB2 GLU   112      34.297  55.601  22.915  1.00  0.00           H  
ATOM   1699  HB3 GLU   112      35.585  55.316  21.809  1.00  0.00           H  
ATOM   1700  CG  GLU   112      33.867  54.107  21.396  1.00  0.00           C  
ATOM   1701  HG2 GLU   112      33.944  54.696  20.482  1.00  0.00           H  
ATOM   1702  HG3 GLU   112      34.326  53.146  21.164  1.00  0.00           H  
ATOM   1703  CD  GLU   112      32.410  54.093  21.796  1.00  0.00           C  
ATOM   1704  OE1 GLU   112      32.076  53.776  22.945  1.00  0.00           O  
ATOM   1705  OE2 GLU   112      31.607  54.285  20.872  1.00  0.00           O  
ATOM   1706  C   GLU   112      36.365  54.696  24.373  1.00  0.00           C  
ATOM   1707  O   GLU   112      37.515  54.835  23.944  1.00  0.00           O  
ATOM   1708  N   HIE   113      36.057  55.167  25.568  1.00  0.00           N  
ATOM   1709  H   HIE   113      35.112  55.026  25.896  1.00  0.00           H  
ATOM   1710  CA  HIE   113      36.992  55.663  26.532  1.00  0.00           C  
ATOM   1711  HA  HIE   113      37.729  56.312  26.059  1.00  0.00           H  
ATOM   1712  CB  HIE   113      36.196  56.556  27.487  1.00  0.00           C  
ATOM   1713  HB2 HIE   113      35.364  57.017  26.954  1.00  0.00           H  
ATOM   1714  HB3 HIE   113      35.837  56.042  28.379  1.00  0.00           H  
ATOM   1715  CG  HIE   113      37.077  57.694  27.992  1.00  0.00           C  
ATOM   1716  ND1 HIE   113      37.919  58.475  27.218  1.00  0.00           N  
ATOM   1717  CE1 HIE   113      38.205  59.548  28.064  1.00  0.00           C  
ATOM   1718  HE1 HIE   113      38.998  60.230  27.792  1.00  0.00           H  
ATOM   1719  NE2 HIE   113      37.763  59.383  29.291  1.00  0.00           N  
ATOM   1720  HE2 HIE   113      38.002  59.923  30.111  1.00  0.00           H  
ATOM   1721  CD2 HIE   113      36.916  58.276  29.228  1.00  0.00           C  
ATOM   1722  HD2 HIE   113      36.314  57.938  30.058  1.00  0.00           H  
ATOM   1723  C   HIE   113      37.831  54.602  27.285  1.00  0.00           C  
ATOM   1724  O   HIE   113      38.613  54.986  28.137  1.00  0.00           O  
ATOM   1725  N   ASP   114      37.631  53.275  27.026  1.00  0.00           N  
ATOM   1726  H   ASP   114      36.890  53.071  26.372  1.00  0.00           H  
ATOM   1727  CA  ASP   114      38.559  52.169  27.510  1.00  0.00           C  
ATOM   1728  HA  ASP   114      39.539  52.610  27.693  1.00  0.00           H  
ATOM   1729  CB  ASP   114      38.024  51.601  28.806  1.00  0.00           C  
ATOM   1730  HB2 ASP   114      37.037  51.159  28.672  1.00  0.00           H  
ATOM   1731  HB3 ASP   114      38.676  50.764  29.058  1.00  0.00           H  
ATOM   1732  CG  ASP   114      38.041  52.489  29.976  1.00  0.00           C  
ATOM   1733  OD1 ASP   114      37.080  52.587  30.705  1.00  0.00           O  
ATOM   1734  OD2 ASP   114      39.029  53.117  30.319  1.00  0.00           O  
ATOM   1735  C   ASP   114      38.759  51.080  26.435  1.00  0.00           C  
ATOM   1736  O   ASP   114      39.137  49.933  26.710  1.00  0.00           O  
ATOM   1737  N   GLN   115      38.675  51.547  25.181  1.00  0.00           N  
ATOM   1738  H   GLN   115      38.430  52.525  25.126  1.00  0.00           H  
ATOM   1739  CA  GLN   115      38.962  50.896  23.912  1.00  0.00           C  
ATOM   1740  HA  GLN   115      38.668  51.614  23.147  1.00  0.00           H  
ATOM   1741  CB  GLN   115      40.451  50.723  23.598  1.00  0.00           C  
ATOM   1742  HB2 GLN   115      40.479  50.593  22.517  1.00  0.00           H  
ATOM   1743  HB3 GLN   115      40.976  51.675  23.677  1.00  0.00           H  
ATOM   1744  CG  GLN   115      41.232  49.624  24.260  1.00  0.00           C  
ATOM   1745  HG2 GLN   115      41.337  49.807  25.329  1.00  0.00           H  
ATOM   1746  HG3 GLN   115      40.833  48.616  24.142  1.00  0.00           H  
ATOM   1747  CD  GLN   115      42.601  49.495  23.788  1.00  0.00           C  
ATOM   1748  OE1 GLN   115      43.306  48.494  24.038  1.00  0.00           O  
ATOM   1749  NE2 GLN   115      43.069  50.197  22.796  1.00  0.00           N  
ATOM   1750 HE21 GLN   115      44.025  50.166  22.473  1.00  0.00           H  
ATOM   1751 HE22 GLN   115      42.538  50.947  22.376  1.00  0.00           H  
ATOM   1752  C   GLN   115      38.208  49.585  23.614  1.00  0.00           C  
ATOM   1753  O   GLN   115      38.356  49.032  22.533  1.00  0.00           O  
ATOM   1754  N   TRP   116      37.354  49.067  24.533  1.00  0.00           N  
ATOM   1755  H   TRP   116      37.118  49.764  25.226  1.00  0.00           H  
ATOM   1756  CA  TRP   116      36.850  47.721  24.448  1.00  0.00           C  
ATOM   1757  HA  TRP   116      37.457  47.150  23.745  1.00  0.00           H  
ATOM   1758  CB  TRP   116      37.008  47.016  25.742  1.00  0.00           C  
ATOM   1759  HB2 TRP   116      36.869  45.936  25.697  1.00  0.00           H  
ATOM   1760  HB3 TRP   116      38.077  47.054  25.951  1.00  0.00           H  
ATOM   1761  CG  TRP   116      36.298  47.555  26.915  1.00  0.00           C  
ATOM   1762  CD1 TRP   116      36.972  48.124  27.966  1.00  0.00           C  
ATOM   1763  HD1 TRP   116      38.035  48.310  27.926  1.00  0.00           H  
ATOM   1764  NE1 TRP   116      36.038  48.545  28.888  1.00  0.00           N  
ATOM   1765  HE1 TRP   116      36.285  49.198  29.618  1.00  0.00           H  
ATOM   1766  CE2 TRP   116      34.768  48.204  28.573  1.00  0.00           C  
ATOM   1767  CZ2 TRP   116      33.525  48.432  29.234  1.00  0.00           C  
ATOM   1768  HZ2 TRP   116      33.420  49.050  30.114  1.00  0.00           H  
ATOM   1769  CH2 TRP   116      32.374  47.999  28.551  1.00  0.00           C  
ATOM   1770  HH2 TRP   116      31.418  48.200  29.013  1.00  0.00           H  
ATOM   1771  CZ3 TRP   116      32.525  47.241  27.346  1.00  0.00           C  
ATOM   1772  HZ3 TRP   116      31.617  46.897  26.874  1.00  0.00           H  
ATOM   1773  CE3 TRP   116      33.691  47.139  26.648  1.00  0.00           C  
ATOM   1774  HE3 TRP   116      33.847  46.637  25.705  1.00  0.00           H  
ATOM   1775  CD2 TRP   116      34.879  47.656  27.276  1.00  0.00           C  
ATOM   1776  C   TRP   116      35.429  47.637  23.836  1.00  0.00           C  
ATOM   1777  O   TRP   116      34.658  48.614  23.932  1.00  0.00           O  
ATOM   1778  N   GLU   117      35.159  46.497  23.247  1.00  0.00           N  
ATOM   1779  H   GLU   117      35.916  45.833  23.166  1.00  0.00           H  
ATOM   1780  CA  GLU   117      33.879  45.980  22.771  1.00  0.00           C  
ATOM   1781  HA  GLU   117      32.993  46.552  23.046  1.00  0.00           H  
ATOM   1782  CB  GLU   117      33.878  46.009  21.225  1.00  0.00           C  
ATOM   1783  HB2 GLU   117      33.678  47.071  21.085  1.00  0.00           H  
ATOM   1784  HB3 GLU   117      34.894  45.810  20.884  1.00  0.00           H  
ATOM   1785  CG  GLU   117      32.881  45.133  20.454  1.00  0.00           C  
ATOM   1786  HG2 GLU   117      32.978  44.072  20.688  1.00  0.00           H  
ATOM   1787  HG3 GLU   117      31.917  45.506  20.799  1.00  0.00           H  
ATOM   1788  CD  GLU   117      32.961  45.337  18.937  1.00  0.00           C  
ATOM   1789  OE1 GLU   117      33.587  46.212  18.353  1.00  0.00           O  
ATOM   1790  OE2 GLU   117      32.162  44.580  18.315  1.00  0.00           O  
ATOM   1791  C   GLU   117      33.666  44.626  23.367  1.00  0.00           C  
ATOM   1792  O   GLU   117      34.671  43.899  23.536  1.00  0.00           O  
ATOM   1793  N   ASN   118      32.455  44.223  23.699  1.00  0.00           N  
ATOM   1794  H   ASN   118      31.678  44.782  23.376  1.00  0.00           H  
ATOM   1795  CA  ASN   118      32.214  43.119  24.560  1.00  0.00           C  
ATOM   1796  HA  ASN   118      32.916  42.317  24.333  1.00  0.00           H  
ATOM   1797  CB  ASN   118      32.366  43.636  26.018  1.00  0.00           C  
ATOM   1798  HB2 ASN   118      33.426  43.581  26.268  1.00  0.00           H  
ATOM   1799  HB3 ASN   118      32.070  44.683  26.082  1.00  0.00           H  
ATOM   1800  CG  ASN   118      31.604  42.859  27.037  1.00  0.00           C  
ATOM   1801  OD1 ASN   118      30.445  43.137  27.291  1.00  0.00           O  
ATOM   1802  ND2 ASN   118      32.025  41.802  27.631  1.00  0.00           N  
ATOM   1803 HD21 ASN   118      31.414  41.398  28.327  1.00  0.00           H  
ATOM   1804 HD22 ASN   118      32.921  41.359  27.489  1.00  0.00           H  
ATOM   1805  C   ASN   118      30.831  42.520  24.345  1.00  0.00           C  
ATOM   1806  O   ASN   118      29.899  43.242  23.975  1.00  0.00           O  
ATOM   1807  N   PHE   119      30.795  41.240  24.585  1.00  0.00           N  
ATOM   1808  H   PHE   119      31.692  40.784  24.668  1.00  0.00           H  
ATOM   1809  CA  PHE   119      29.620  40.420  24.596  1.00  0.00           C  
ATOM   1810  HA  PHE   119      28.693  40.990  24.658  1.00  0.00           H  
ATOM   1811  CB  PHE   119      29.566  39.633  23.274  1.00  0.00           C  
ATOM   1812  HB2 PHE   119      29.235  40.277  22.459  1.00  0.00           H  
ATOM   1813  HB3 PHE   119      30.528  39.221  22.970  1.00  0.00           H  
ATOM   1814  CG  PHE   119      28.553  38.488  23.209  1.00  0.00           C  
ATOM   1815  CD1 PHE   119      27.277  38.584  23.808  1.00  0.00           C  
ATOM   1816  HD1 PHE   119      27.104  39.439  24.445  1.00  0.00           H  
ATOM   1817  CE1 PHE   119      26.288  37.600  23.710  1.00  0.00           C  
ATOM   1818  HE1 PHE   119      25.309  37.694  24.155  1.00  0.00           H  
ATOM   1819  CZ  PHE   119      26.560  36.489  22.894  1.00  0.00           C  
ATOM   1820  HZ  PHE   119      25.811  35.753  22.642  1.00  0.00           H  
ATOM   1821  CE2 PHE   119      27.772  36.389  22.262  1.00  0.00           C  
ATOM   1822  HE2 PHE   119      27.879  35.565  21.572  1.00  0.00           H  
ATOM   1823  CD2 PHE   119      28.782  37.372  22.404  1.00  0.00           C  
ATOM   1824  HD2 PHE   119      29.735  37.296  21.901  1.00  0.00           H  
ATOM   1825  C   PHE   119      29.711  39.537  25.870  1.00  0.00           C  
ATOM   1826  O   PHE   119      30.393  38.491  25.865  1.00  0.00           O  
ATOM   1827  N   TYR   120      28.944  39.880  26.878  1.00  0.00           N  
ATOM   1828  H   TYR   120      28.369  40.693  26.709  1.00  0.00           H  
ATOM   1829  CA  TYR   120      28.636  39.127  28.084  1.00  0.00           C  
ATOM   1830  HA  TYR   120      29.517  38.513  28.271  1.00  0.00           H  
ATOM   1831  CB  TYR   120      28.411  39.995  29.302  1.00  0.00           C  
ATOM   1832  HB2 TYR   120      27.749  40.819  29.036  1.00  0.00           H  
ATOM   1833  HB3 TYR   120      27.840  39.507  30.092  1.00  0.00           H  
ATOM   1834  CG  TYR   120      29.654  40.537  29.988  1.00  0.00           C  
ATOM   1835  CD1 TYR   120      29.824  41.939  30.102  1.00  0.00           C  
ATOM   1836  HD1 TYR   120      29.081  42.609  29.695  1.00  0.00           H  
ATOM   1837  CE1 TYR   120      30.863  42.372  30.988  1.00  0.00           C  
ATOM   1838  HE1 TYR   120      31.057  43.426  31.116  1.00  0.00           H  
ATOM   1839  CZ  TYR   120      31.778  41.411  31.544  1.00  0.00           C  
ATOM   1840  OH  TYR   120      32.781  41.825  32.382  1.00  0.00           O  
ATOM   1841  HH  TYR   120      32.822  42.783  32.417  1.00  0.00           H  
ATOM   1842  CE2 TYR   120      31.701  40.024  31.239  1.00  0.00           C  
ATOM   1843  HE2 TYR   120      32.404  39.296  31.616  1.00  0.00           H  
ATOM   1844  CD2 TYR   120      30.560  39.622  30.488  1.00  0.00           C  
ATOM   1845  HD2 TYR   120      30.460  38.548  30.446  1.00  0.00           H  
ATOM   1846  C   TYR   120      27.444  38.217  27.949  1.00  0.00           C  
ATOM   1847  O   TYR   120      26.370  38.697  27.602  1.00  0.00           O  
ATOM   1848  N   VAL   121      27.522  36.928  28.319  1.00  0.00           N  
ATOM   1849  H   VAL   121      28.433  36.632  28.641  1.00  0.00           H  
ATOM   1850  CA  VAL   121      26.354  36.011  28.263  1.00  0.00           C  
ATOM   1851  HA  VAL   121      25.435  36.581  28.400  1.00  0.00           H  
ATOM   1852  CB  VAL   121      26.272  35.346  26.874  1.00  0.00           C  
ATOM   1853  HB  VAL   121      26.399  36.063  26.062  1.00  0.00           H  
ATOM   1854  CG1 VAL   121      27.477  34.399  26.600  1.00  0.00           C  
ATOM   1855 HG11 VAL   121      27.264  33.450  27.093  1.00  0.00           H  
ATOM   1856 HG12 VAL   121      27.531  34.334  25.513  1.00  0.00           H  
ATOM   1857 HG13 VAL   121      28.427  34.857  26.874  1.00  0.00           H  
ATOM   1858  CG2 VAL   121      24.978  34.590  26.777  1.00  0.00           C  
ATOM   1859 HG21 VAL   121      24.138  35.248  26.557  1.00  0.00           H  
ATOM   1860 HG22 VAL   121      25.019  33.975  25.879  1.00  0.00           H  
ATOM   1861 HG23 VAL   121      24.836  33.881  27.593  1.00  0.00           H  
ATOM   1862  C   VAL   121      26.442  34.994  29.412  1.00  0.00           C  
ATOM   1863  O   VAL   121      27.433  34.226  29.561  1.00  0.00           O  
ATOM   1864  N   GLU   122      25.445  35.004  30.236  1.00  0.00           N  
ATOM   1865  H   GLU   122      24.670  35.613  30.016  1.00  0.00           H  
ATOM   1866  CA  GLU   122      25.176  34.107  31.418  1.00  0.00           C  
ATOM   1867  HA  GLU   122      26.024  33.947  32.083  1.00  0.00           H  
ATOM   1868  CB  GLU   122      24.084  34.732  32.308  1.00  0.00           C  
ATOM   1869  HB2 GLU   122      23.274  35.067  31.660  1.00  0.00           H  
ATOM   1870  HB3 GLU   122      23.703  34.004  33.023  1.00  0.00           H  
ATOM   1871  CG  GLU   122      24.655  35.963  33.092  1.00  0.00           C  
ATOM   1872  HG2 GLU   122      25.499  35.665  33.714  1.00  0.00           H  
ATOM   1873  HG3 GLU   122      24.914  36.775  32.412  1.00  0.00           H  
ATOM   1874  CD  GLU   122      23.488  36.449  34.046  1.00  0.00           C  
ATOM   1875  OE1 GLU   122      22.401  35.928  34.101  1.00  0.00           O  
ATOM   1876  OE2 GLU   122      23.895  37.313  34.877  1.00  0.00           O  
ATOM   1877  C   GLU   122      24.636  32.749  30.915  1.00  0.00           C  
ATOM   1878  O   GLU   122      24.162  32.554  29.759  1.00  0.00           O  
ATOM   1879  N   ARG   123      24.777  31.661  31.687  1.00  0.00           N  
ATOM   1880  H   ARG   123      25.297  31.781  32.544  1.00  0.00           H  
ATOM   1881  CA  ARG   123      24.542  30.266  31.340  1.00  0.00           C  
ATOM   1882  HA  ARG   123      25.337  30.023  30.636  1.00  0.00           H  
ATOM   1883  CB  ARG   123      24.821  29.408  32.595  1.00  0.00           C  
ATOM   1884  HB2 ARG   123      25.866  29.496  32.893  1.00  0.00           H  
ATOM   1885  HB3 ARG   123      24.253  29.718  33.472  1.00  0.00           H  
ATOM   1886  CG  ARG   123      24.656  27.868  32.245  1.00  0.00           C  
ATOM   1887  HG2 ARG   123      23.586  27.702  32.119  1.00  0.00           H  
ATOM   1888  HG3 ARG   123      25.185  27.792  31.295  1.00  0.00           H  
ATOM   1889  CD  ARG   123      25.238  27.001  33.316  1.00  0.00           C  
ATOM   1890  HD2 ARG   123      26.318  27.008  33.166  1.00  0.00           H  
ATOM   1891  HD3 ARG   123      25.123  27.390  34.328  1.00  0.00           H  
ATOM   1892  NE  ARG   123      24.717  25.603  33.403  1.00  0.00           N  
ATOM   1893  HE  ARG   123      23.823  25.428  32.966  1.00  0.00           H  
ATOM   1894  CZ  ARG   123      25.166  24.712  34.265  1.00  0.00           C  
ATOM   1895  NH1 ARG   123      26.347  24.873  34.813  1.00  0.00           N  
ATOM   1896 HH11 ARG   123      26.841  25.707  34.528  1.00  0.00           H  
ATOM   1897 HH12 ARG   123      26.759  24.216  35.460  1.00  0.00           H  
ATOM   1898  NH2 ARG   123      24.460  23.701  34.649  1.00  0.00           N  
ATOM   1899 HH21 ARG   123      23.467  23.786  34.490  1.00  0.00           H  
ATOM   1900 HH22 ARG   123      24.867  23.055  35.311  1.00  0.00           H  
ATOM   1901  C   ARG   123      23.173  30.002  30.711  1.00  0.00           C  
ATOM   1902  O   ARG   123      22.954  29.169  29.817  1.00  0.00           O  
ATOM   1903  N   ASP   124      22.123  30.574  31.324  1.00  0.00           N  
ATOM   1904  H   ASP   124      22.394  31.293  31.979  1.00  0.00           H  
ATOM   1905  CA  ASP   124      20.758  30.450  30.855  1.00  0.00           C  
ATOM   1906  HA  ASP   124      20.420  29.417  30.782  1.00  0.00           H  
ATOM   1907  CB  ASP   124      19.771  31.140  31.808  1.00  0.00           C  
ATOM   1908  HB2 ASP   124      19.949  31.076  32.882  1.00  0.00           H  
ATOM   1909  HB3 ASP   124      19.853  32.208  31.609  1.00  0.00           H  
ATOM   1910  CG  ASP   124      18.269  30.706  31.634  1.00  0.00           C  
ATOM   1911  OD1 ASP   124      17.401  31.512  31.993  1.00  0.00           O  
ATOM   1912  OD2 ASP   124      17.997  29.554  31.239  1.00  0.00           O  
ATOM   1913  C   ASP   124      20.532  31.059  29.460  1.00  0.00           C  
ATOM   1914  O   ASP   124      19.456  30.825  28.982  1.00  0.00           O  
ATOM   1915  N   ASN   125      21.510  31.692  28.850  1.00  0.00           N  
ATOM   1916  H   ASN   125      22.415  31.734  29.296  1.00  0.00           H  
ATOM   1917  CA  ASN   125      21.533  32.112  27.427  1.00  0.00           C  
ATOM   1918  HA  ASN   125      20.625  31.743  26.948  1.00  0.00           H  
ATOM   1919  CB  ASN   125      21.583  33.645  27.403  1.00  0.00           C  
ATOM   1920  HB2 ASN   125      22.383  34.045  28.026  1.00  0.00           H  
ATOM   1921  HB3 ASN   125      21.905  33.943  26.406  1.00  0.00           H  
ATOM   1922  CG  ASN   125      20.228  34.185  27.712  1.00  0.00           C  
ATOM   1923  OD1 ASN   125      20.011  34.721  28.834  1.00  0.00           O  
ATOM   1924  ND2 ASN   125      19.297  34.164  26.797  1.00  0.00           N  
ATOM   1925 HD21 ASN   125      18.541  34.829  26.882  1.00  0.00           H  
ATOM   1926 HD22 ASN   125      19.499  33.913  25.840  1.00  0.00           H  
ATOM   1927  C   ASN   125      22.596  31.394  26.529  1.00  0.00           C  
ATOM   1928  O   ASN   125      22.661  31.810  25.368  1.00  0.00           O  
ATOM   1929  N   TRP   126      23.439  30.436  26.971  1.00  0.00           N  
ATOM   1930  H   TRP   126      23.266  30.141  27.922  1.00  0.00           H  
ATOM   1931  CA  TRP   126      24.423  29.678  26.161  1.00  0.00           C  
ATOM   1932  HA  TRP   126      25.038  30.402  25.627  1.00  0.00           H  
ATOM   1933  CB  TRP   126      25.356  28.893  27.074  1.00  0.00           C  
ATOM   1934  HB2 TRP   126      24.837  28.180  27.714  1.00  0.00           H  
ATOM   1935  HB3 TRP   126      25.991  28.348  26.376  1.00  0.00           H  
ATOM   1936  CG  TRP   126      26.244  29.714  28.006  1.00  0.00           C  
ATOM   1937  CD1 TRP   126      26.238  31.048  28.067  1.00  0.00           C  
ATOM   1938  HD1 TRP   126      25.565  31.728  27.565  1.00  0.00           H  
ATOM   1939  NE1 TRP   126      27.112  31.399  29.074  1.00  0.00           N  
ATOM   1940  HE1 TRP   126      27.153  32.334  29.453  1.00  0.00           H  
ATOM   1941  CE2 TRP   126      27.745  30.327  29.694  1.00  0.00           C  
ATOM   1942  CZ2 TRP   126      28.794  30.307  30.612  1.00  0.00           C  
ATOM   1943  HZ2 TRP   126      29.222  31.229  30.977  1.00  0.00           H  
ATOM   1944  CH2 TRP   126      29.242  29.079  31.086  1.00  0.00           C  
ATOM   1945  HH2 TRP   126      29.890  29.022  31.948  1.00  0.00           H  
ATOM   1946  CZ3 TRP   126      28.801  27.851  30.402  1.00  0.00           C  
ATOM   1947  HZ3 TRP   126      29.113  26.883  30.766  1.00  0.00           H  
ATOM   1948  CE3 TRP   126      27.912  27.943  29.309  1.00  0.00           C  
ATOM   1949  HE3 TRP   126      27.678  27.063  28.728  1.00  0.00           H  
ATOM   1950  CD2 TRP   126      27.294  29.188  28.954  1.00  0.00           C  
ATOM   1951  C   TRP   126      23.797  28.777  25.081  1.00  0.00           C  
ATOM   1952  O   TRP   126      24.548  28.308  24.239  1.00  0.00           O  
ATOM   1953  N   ASP   127      22.465  28.686  24.955  1.00  0.00           N  
ATOM   1954  H   ASP   127      21.894  29.095  25.682  1.00  0.00           H  
ATOM   1955  CA  ASP   127      21.791  28.033  23.863  1.00  0.00           C  
ATOM   1956  HA  ASP   127      22.217  27.037  23.745  1.00  0.00           H  
ATOM   1957  CB  ASP   127      20.280  27.905  24.146  1.00  0.00           C  
ATOM   1958  HB2 ASP   127      19.789  27.712  23.193  1.00  0.00           H  
ATOM   1959  HB3 ASP   127      20.043  26.943  24.602  1.00  0.00           H  
ATOM   1960  CG  ASP   127      19.491  29.091  24.752  1.00  0.00           C  
ATOM   1961  OD1 ASP   127      18.403  28.737  25.155  1.00  0.00           O  
ATOM   1962  OD2 ASP   127      19.709  30.224  24.373  1.00  0.00           O  
ATOM   1963  C   ASP   127      22.040  28.851  22.525  1.00  0.00           C  
ATOM   1964  O   ASP   127      21.773  28.327  21.443  1.00  0.00           O  
ATOM   1965  N   VAL   128      22.475  30.112  22.651  1.00  0.00           N  
ATOM   1966  H   VAL   128      22.447  30.513  23.577  1.00  0.00           H  
ATOM   1967  CA  VAL   128      22.737  31.011  21.491  1.00  0.00           C  
ATOM   1968  HA  VAL   128      22.052  30.694  20.705  1.00  0.00           H  
ATOM   1969  CB  VAL   128      22.430  32.476  21.800  1.00  0.00           C  
ATOM   1970  HB  VAL   128      21.498  32.376  22.357  1.00  0.00           H  
ATOM   1971  CG1 VAL   128      23.498  33.262  22.583  1.00  0.00           C  
ATOM   1972 HG11 VAL   128      23.913  32.670  23.398  1.00  0.00           H  
ATOM   1973 HG12 VAL   128      24.363  33.477  21.956  1.00  0.00           H  
ATOM   1974 HG13 VAL   128      23.055  34.173  22.985  1.00  0.00           H  
ATOM   1975  CG2 VAL   128      22.250  33.415  20.554  1.00  0.00           C  
ATOM   1976 HG21 VAL   128      22.150  34.473  20.795  1.00  0.00           H  
ATOM   1977 HG22 VAL   128      23.022  33.225  19.809  1.00  0.00           H  
ATOM   1978 HG23 VAL   128      21.310  33.170  20.060  1.00  0.00           H  
ATOM   1979  C   VAL   128      24.072  30.718  20.832  1.00  0.00           C  
ATOM   1980  O   VAL   128      24.353  31.089  19.674  1.00  0.00           O  
ATOM   1981  N   LEU   129      24.905  29.987  21.532  1.00  0.00           N  
ATOM   1982  H   LEU   129      24.563  29.580  22.391  1.00  0.00           H  
ATOM   1983  CA  LEU   129      26.344  29.630  21.155  1.00  0.00           C  
ATOM   1984  HA  LEU   129      26.699  30.452  20.532  1.00  0.00           H  
ATOM   1985  CB  LEU   129      27.266  29.596  22.439  1.00  0.00           C  
ATOM   1986  HB2 LEU   129      26.993  28.699  22.996  1.00  0.00           H  
ATOM   1987  HB3 LEU   129      28.278  29.388  22.092  1.00  0.00           H  
ATOM   1988  CG  LEU   129      27.319  30.818  23.402  1.00  0.00           C  
ATOM   1989  HG  LEU   129      26.361  31.038  23.872  1.00  0.00           H  
ATOM   1990  CD1 LEU   129      28.261  30.472  24.526  1.00  0.00           C  
ATOM   1991 HD11 LEU   129      28.253  31.367  25.148  1.00  0.00           H  
ATOM   1992 HD12 LEU   129      27.892  29.565  25.004  1.00  0.00           H  
ATOM   1993 HD13 LEU   129      29.249  30.255  24.120  1.00  0.00           H  
ATOM   1994  CD2 LEU   129      27.750  32.105  22.690  1.00  0.00           C  
ATOM   1995 HD21 LEU   129      27.885  32.889  23.435  1.00  0.00           H  
ATOM   1996 HD22 LEU   129      28.633  31.940  22.073  1.00  0.00           H  
ATOM   1997 HD23 LEU   129      26.932  32.498  22.086  1.00  0.00           H  
ATOM   1998  C   LEU   129      26.372  28.360  20.226  1.00  0.00           C  
ATOM   1999  O   LEU   129      25.349  27.678  20.250  1.00  0.00           O  
ATOM   2000  N   PRO   130      27.433  28.057  19.446  1.00  0.00           N  
ATOM   2001  CD  PRO   130      28.076  29.074  18.684  1.00  0.00           C  
ATOM   2002  HD2 PRO   130      28.934  29.543  19.165  1.00  0.00           H  
ATOM   2003  HD3 PRO   130      27.502  29.949  18.379  1.00  0.00           H  
ATOM   2004  CG  PRO   130      28.535  28.445  17.354  1.00  0.00           C  
ATOM   2005  HG2 PRO   130      29.527  28.807  17.082  1.00  0.00           H  
ATOM   2006  HG3 PRO   130      27.783  28.583  16.577  1.00  0.00           H  
ATOM   2007  CB  PRO   130      28.708  27.001  17.671  1.00  0.00           C  
ATOM   2008  HB2 PRO   130      29.738  26.898  18.012  1.00  0.00           H  
ATOM   2009  HB3 PRO   130      28.664  26.347  16.799  1.00  0.00           H  
ATOM   2010  CA  PRO   130      27.601  26.768  18.744  1.00  0.00           C  
ATOM   2011  HA  PRO   130      26.697  26.538  18.181  1.00  0.00           H  
ATOM   2012  C   PRO   130      27.916  25.536  19.672  1.00  0.00           C  
ATOM   2013  O   PRO   130      28.390  25.740  20.797  1.00  0.00           O  
ATOM   2014  N   SER   131      27.572  24.305  19.299  1.00  0.00           N  
ATOM   2015  H   SER   131      27.056  24.280  18.431  1.00  0.00           H  
ATOM   2016  CA  SER   131      27.536  23.111  20.258  1.00  0.00           C  
ATOM   2017  HA  SER   131      26.824  23.296  21.063  1.00  0.00           H  
ATOM   2018  CB  SER   131      27.314  21.797  19.555  1.00  0.00           C  
ATOM   2019  HB2 SER   131      26.390  21.857  18.980  1.00  0.00           H  
ATOM   2020  HB3 SER   131      28.088  21.515  18.841  1.00  0.00           H  
ATOM   2021  OG  SER   131      27.244  20.675  20.434  1.00  0.00           O  
ATOM   2022  HG  SER   131      26.478  20.780  21.003  1.00  0.00           H  
ATOM   2023  C   SER   131      28.952  23.014  20.946  1.00  0.00           C  
ATOM   2024  O   SER   131      29.041  22.973  22.194  1.00  0.00           O  
ATOM   2025  N   GLU   132      29.961  23.062  20.113  1.00  0.00           N  
ATOM   2026  H   GLU   132      29.785  22.996  19.121  1.00  0.00           H  
ATOM   2027  CA  GLU   132      31.361  22.956  20.591  1.00  0.00           C  
ATOM   2028  HA  GLU   132      31.318  22.097  21.261  1.00  0.00           H  
ATOM   2029  CB  GLU   132      32.243  22.698  19.354  1.00  0.00           C  
ATOM   2030  HB2 GLU   132      31.795  21.880  18.790  1.00  0.00           H  
ATOM   2031  HB3 GLU   132      32.255  23.571  18.702  1.00  0.00           H  
ATOM   2032  CG  GLU   132      33.674  22.443  19.794  1.00  0.00           C  
ATOM   2033  HG2 GLU   132      34.386  22.831  19.065  1.00  0.00           H  
ATOM   2034  HG3 GLU   132      33.858  22.977  20.726  1.00  0.00           H  
ATOM   2035  CD  GLU   132      33.773  20.975  19.945  1.00  0.00           C  
ATOM   2036  OE1 GLU   132      34.136  20.217  19.016  1.00  0.00           O  
ATOM   2037  OE2 GLU   132      33.584  20.489  21.082  1.00  0.00           O  
ATOM   2038  C   GLU   132      31.769  24.093  21.542  1.00  0.00           C  
ATOM   2039  O   GLU   132      32.293  23.810  22.680  1.00  0.00           O  
ATOM   2040  N   VAL   133      31.450  25.348  21.184  1.00  0.00           N  
ATOM   2041  H   VAL   133      30.925  25.465  20.329  1.00  0.00           H  
ATOM   2042  CA  VAL   133      31.597  26.519  22.085  1.00  0.00           C  
ATOM   2043  HA  VAL   133      32.664  26.648  22.269  1.00  0.00           H  
ATOM   2044  CB  VAL   133      31.094  27.859  21.320  1.00  0.00           C  
ATOM   2045  HB  VAL   133      30.091  27.745  20.909  1.00  0.00           H  
ATOM   2046  CG1 VAL   133      31.002  29.114  22.136  1.00  0.00           C  
ATOM   2047 HG11 VAL   133      31.832  29.229  22.833  1.00  0.00           H  
ATOM   2048 HG12 VAL   133      30.819  30.048  21.606  1.00  0.00           H  
ATOM   2049 HG13 VAL   133      30.125  28.954  22.763  1.00  0.00           H  
ATOM   2050  CG2 VAL   133      32.030  28.117  20.144  1.00  0.00           C  
ATOM   2051 HG21 VAL   133      32.252  27.237  19.541  1.00  0.00           H  
ATOM   2052 HG22 VAL   133      31.396  28.623  19.415  1.00  0.00           H  
ATOM   2053 HG23 VAL   133      32.927  28.688  20.383  1.00  0.00           H  
ATOM   2054  C   VAL   133      30.813  26.336  23.455  1.00  0.00           C  
ATOM   2055  O   VAL   133      31.381  26.405  24.562  1.00  0.00           O  
ATOM   2056  N   ALA   134      29.530  26.059  23.403  1.00  0.00           N  
ATOM   2057  H   ALA   134      29.252  25.864  22.452  1.00  0.00           H  
ATOM   2058  CA  ALA   134      28.693  25.900  24.655  1.00  0.00           C  
ATOM   2059  HA  ALA   134      28.734  26.800  25.268  1.00  0.00           H  
ATOM   2060  CB  ALA   134      27.282  25.742  24.135  1.00  0.00           C  
ATOM   2061  HB1 ALA   134      27.218  25.116  23.245  1.00  0.00           H  
ATOM   2062  HB2 ALA   134      26.672  25.319  24.933  1.00  0.00           H  
ATOM   2063  HB3 ALA   134      27.048  26.762  23.830  1.00  0.00           H  
ATOM   2064  C   ALA   134      29.171  24.785  25.641  1.00  0.00           C  
ATOM   2065  O   ALA   134      29.183  24.915  26.858  1.00  0.00           O  
ATOM   2066  N   ARG   135      29.691  23.618  25.078  1.00  0.00           N  
ATOM   2067  H   ARG   135      29.645  23.530  24.073  1.00  0.00           H  
ATOM   2068  CA  ARG   135      30.492  22.577  25.767  1.00  0.00           C  
ATOM   2069  HA  ARG   135      29.885  22.166  26.574  1.00  0.00           H  
ATOM   2070  CB  ARG   135      30.756  21.438  24.687  1.00  0.00           C  
ATOM   2071  HB2 ARG   135      29.881  21.063  24.156  1.00  0.00           H  
ATOM   2072  HB3 ARG   135      31.394  21.837  23.898  1.00  0.00           H  
ATOM   2073  CG  ARG   135      31.536  20.263  25.367  1.00  0.00           C  
ATOM   2074  HG2 ARG   135      32.516  20.632  25.670  1.00  0.00           H  
ATOM   2075  HG3 ARG   135      31.005  19.944  26.264  1.00  0.00           H  
ATOM   2076  CD  ARG   135      31.771  19.167  24.311  1.00  0.00           C  
ATOM   2077  HD2 ARG   135      32.473  19.458  23.530  1.00  0.00           H  
ATOM   2078  HD3 ARG   135      32.100  18.247  24.795  1.00  0.00           H  
ATOM   2079  NE  ARG   135      30.422  18.810  23.650  1.00  0.00           N  
ATOM   2080  HE  ARG   135      29.701  18.436  24.251  1.00  0.00           H  
ATOM   2081  CZ  ARG   135      30.095  19.132  22.424  1.00  0.00           C  
ATOM   2082  NH1 ARG   135      30.984  19.576  21.581  1.00  0.00           N  
ATOM   2083 HH11 ARG   135      31.937  19.889  21.702  1.00  0.00           H  
ATOM   2084 HH12 ARG   135      30.765  19.408  20.609  1.00  0.00           H  
ATOM   2085  NH2 ARG   135      28.938  18.775  21.992  1.00  0.00           N  
ATOM   2086 HH21 ARG   135      28.232  18.456  22.640  1.00  0.00           H  
ATOM   2087 HH22 ARG   135      28.699  18.954  21.027  1.00  0.00           H  
ATOM   2088  C   ARG   135      31.815  23.103  26.326  1.00  0.00           C  
ATOM   2089  O   ARG   135      32.225  22.784  27.459  1.00  0.00           O  
ATOM   2090  N   VAL   136      32.485  24.065  25.697  1.00  0.00           N  
ATOM   2091  H   VAL   136      31.951  24.608  25.033  1.00  0.00           H  
ATOM   2092  CA  VAL   136      33.687  24.699  26.241  1.00  0.00           C  
ATOM   2093  HA  VAL   136      34.255  23.903  26.722  1.00  0.00           H  
ATOM   2094  CB  VAL   136      34.555  25.589  25.261  1.00  0.00           C  
ATOM   2095  HB  VAL   136      33.932  26.328  24.757  1.00  0.00           H  
ATOM   2096  CG1 VAL   136      35.688  26.368  26.003  1.00  0.00           C  
ATOM   2097 HG11 VAL   136      35.174  26.994  26.733  1.00  0.00           H  
ATOM   2098 HG12 VAL   136      36.352  25.672  26.515  1.00  0.00           H  
ATOM   2099 HG13 VAL   136      36.315  26.911  25.296  1.00  0.00           H  
ATOM   2100  CG2 VAL   136      35.251  24.654  24.191  1.00  0.00           C  
ATOM   2101 HG21 VAL   136      36.252  25.062  24.051  1.00  0.00           H  
ATOM   2102 HG22 VAL   136      35.257  23.631  24.569  1.00  0.00           H  
ATOM   2103 HG23 VAL   136      34.628  24.723  23.300  1.00  0.00           H  
ATOM   2104  C   VAL   136      33.277  25.559  27.423  1.00  0.00           C  
ATOM   2105  O   VAL   136      33.877  25.406  28.492  1.00  0.00           O  
ATOM   2106  N   GLY   137      32.190  26.345  27.413  1.00  0.00           N  
ATOM   2107  H   GLY   137      31.669  26.684  26.617  1.00  0.00           H  
ATOM   2108  CA  GLY   137      32.017  27.187  28.627  1.00  0.00           C  
ATOM   2109  HA2 GLY   137      32.976  27.640  28.875  1.00  0.00           H  
ATOM   2110  HA3 GLY   137      31.297  27.984  28.443  1.00  0.00           H  
ATOM   2111  C   GLY   137      31.575  26.290  29.811  1.00  0.00           C  
ATOM   2112  O   GLY   137      31.872  26.559  30.968  1.00  0.00           O  
ATOM   2113  N   ARG   138      30.811  25.220  29.545  1.00  0.00           N  
ATOM   2114  H   ARG   138      30.508  25.021  28.603  1.00  0.00           H  
ATOM   2115  CA  ARG   138      30.504  24.193  30.568  1.00  0.00           C  
ATOM   2116  HA  ARG   138      30.007  24.616  31.441  1.00  0.00           H  
ATOM   2117  CB  ARG   138      29.457  23.247  29.993  1.00  0.00           C  
ATOM   2118  HB2 ARG   138      29.731  22.980  28.973  1.00  0.00           H  
ATOM   2119  HB3 ARG   138      29.640  22.324  30.544  1.00  0.00           H  
ATOM   2120  CG  ARG   138      28.032  23.773  30.066  1.00  0.00           C  
ATOM   2121  HG2 ARG   138      27.793  23.991  31.107  1.00  0.00           H  
ATOM   2122  HG3 ARG   138      28.037  24.727  29.538  1.00  0.00           H  
ATOM   2123  CD  ARG   138      27.117  22.779  29.354  1.00  0.00           C  
ATOM   2124  HD2 ARG   138      27.695  22.227  28.613  1.00  0.00           H  
ATOM   2125  HD3 ARG   138      26.705  22.171  30.160  1.00  0.00           H  
ATOM   2126  NE  ARG   138      26.046  23.486  28.663  1.00  0.00           N  
ATOM   2127  HE  ARG   138      25.647  24.254  29.183  1.00  0.00           H  
ATOM   2128  CZ  ARG   138      25.687  23.321  27.404  1.00  0.00           C  
ATOM   2129  NH1 ARG   138      26.325  22.537  26.600  1.00  0.00           N  
ATOM   2130 HH11 ARG   138      26.946  21.824  26.957  1.00  0.00           H  
ATOM   2131 HH12 ARG   138      26.101  22.691  25.627  1.00  0.00           H  
ATOM   2132  NH2 ARG   138      24.705  23.983  26.861  1.00  0.00           N  
ATOM   2133 HH21 ARG   138      24.227  24.701  27.386  1.00  0.00           H  
ATOM   2134 HH22 ARG   138      24.339  23.656  25.978  1.00  0.00           H  
ATOM   2135  C   ARG   138      31.707  23.425  31.078  1.00  0.00           C  
ATOM   2136  O   ARG   138      31.757  23.064  32.238  1.00  0.00           O  
ATOM   2137  N   GLY   139      32.685  23.142  30.213  1.00  0.00           N  
ATOM   2138  H   GLY   139      32.488  23.411  29.260  1.00  0.00           H  
ATOM   2139  CA  GLY   139      34.008  22.583  30.471  1.00  0.00           C  
ATOM   2140  HA2 GLY   139      33.777  21.580  30.831  1.00  0.00           H  
ATOM   2141  HA3 GLY   139      34.599  22.523  29.557  1.00  0.00           H  
ATOM   2142  C   GLY   139      34.857  23.362  31.414  1.00  0.00           C  
ATOM   2143  O   GLY   139      35.162  22.830  32.503  1.00  0.00           O  
ATOM   2144  N   MET   140      35.073  24.676  31.093  1.00  0.00           N  
ATOM   2145  H   MET   140      34.800  24.981  30.169  1.00  0.00           H  
ATOM   2146  CA  MET   140      35.724  25.673  31.984  1.00  0.00           C  
ATOM   2147  HA  MET   140      36.679  25.261  32.310  1.00  0.00           H  
ATOM   2148  CB  MET   140      35.928  26.935  31.193  1.00  0.00           C  
ATOM   2149  HB2 MET   140      34.950  27.179  30.777  1.00  0.00           H  
ATOM   2150  HB3 MET   140      36.176  27.799  31.809  1.00  0.00           H  
ATOM   2151  CG  MET   140      36.921  26.664  30.044  1.00  0.00           C  
ATOM   2152  HG2 MET   140      37.903  26.533  30.498  1.00  0.00           H  
ATOM   2153  HG3 MET   140      36.738  25.706  29.556  1.00  0.00           H  
ATOM   2154  SD  MET   140      36.840  27.991  28.872  1.00  0.00           S  
ATOM   2155  CE  MET   140      37.774  29.379  29.564  1.00  0.00           C  
ATOM   2156  HE1 MET   140      37.553  30.272  28.979  1.00  0.00           H  
ATOM   2157  HE2 MET   140      37.519  29.597  30.601  1.00  0.00           H  
ATOM   2158  HE3 MET   140      38.852  29.228  29.516  1.00  0.00           H  
ATOM   2159  C   MET   140      34.907  25.945  33.291  1.00  0.00           C  
ATOM   2160  O   MET   140      35.444  26.076  34.358  1.00  0.00           O  
ATOM   2161  N   ALA   141      33.581  25.882  33.257  1.00  0.00           N  
ATOM   2162  H   ALA   141      33.051  25.882  32.397  1.00  0.00           H  
ATOM   2163  CA  ALA   141      32.729  25.839  34.446  1.00  0.00           C  
ATOM   2164  HA  ALA   141      32.930  26.682  35.107  1.00  0.00           H  
ATOM   2165  CB  ALA   141      31.166  26.030  34.118  1.00  0.00           C  
ATOM   2166  HB1 ALA   141      30.705  25.131  33.709  1.00  0.00           H  
ATOM   2167  HB2 ALA   141      30.740  26.034  35.121  1.00  0.00           H  
ATOM   2168  HB3 ALA   141      30.924  26.989  33.660  1.00  0.00           H  
ATOM   2169  C   ALA   141      33.097  24.573  35.328  1.00  0.00           C  
ATOM   2170  O   ALA   141      33.205  24.685  36.548  1.00  0.00           O  
ATOM   2171  N   GLY   142      33.266  23.391  34.733  1.00  0.00           N  
ATOM   2172  H   GLY   142      32.965  23.336  33.770  1.00  0.00           H  
ATOM   2173  CA  GLY   142      33.556  22.154  35.438  1.00  0.00           C  
ATOM   2174  HA2 GLY   142      33.013  22.081  36.381  1.00  0.00           H  
ATOM   2175  HA3 GLY   142      33.347  21.299  34.795  1.00  0.00           H  
ATOM   2176  C   GLY   142      35.032  22.103  35.840  1.00  0.00           C  
ATOM   2177  O   GLY   142      35.324  21.545  36.907  1.00  0.00           O  
ATOM   2178  N   LEU   143      35.953  22.778  35.178  1.00  0.00           N  
ATOM   2179  H   LEU   143      35.564  23.305  34.410  1.00  0.00           H  
ATOM   2180  CA  LEU   143      37.352  22.988  35.582  1.00  0.00           C  
ATOM   2181  HA  LEU   143      37.921  22.091  35.825  1.00  0.00           H  
ATOM   2182  CB  LEU   143      38.046  23.698  34.403  1.00  0.00           C  
ATOM   2183  HB2 LEU   143      37.722  23.168  33.507  1.00  0.00           H  
ATOM   2184  HB3 LEU   143      37.747  24.745  34.350  1.00  0.00           H  
ATOM   2185  CG  LEU   143      39.595  23.609  34.515  1.00  0.00           C  
ATOM   2186  HG  LEU   143      39.900  23.282  35.509  1.00  0.00           H  
ATOM   2187  CD1 LEU   143      40.002  22.505  33.531  1.00  0.00           C  
ATOM   2188 HD11 LEU   143      39.472  21.601  33.830  1.00  0.00           H  
ATOM   2189 HD12 LEU   143      39.691  22.798  32.528  1.00  0.00           H  
ATOM   2190 HD13 LEU   143      41.081  22.371  33.601  1.00  0.00           H  
ATOM   2191  CD2 LEU   143      40.197  24.971  34.168  1.00  0.00           C  
ATOM   2192 HD21 LEU   143      39.906  25.815  34.793  1.00  0.00           H  
ATOM   2193 HD22 LEU   143      41.283  24.886  34.131  1.00  0.00           H  
ATOM   2194 HD23 LEU   143      39.961  25.207  33.130  1.00  0.00           H  
ATOM   2195  C   LEU   143      37.366  23.890  36.838  1.00  0.00           C  
ATOM   2196  O   LEU   143      37.941  23.519  37.852  1.00  0.00           O  
ATOM   2197  N   GLY   144      36.603  24.977  36.817  1.00  0.00           N  
ATOM   2198  H   GLY   144      36.098  25.248  35.985  1.00  0.00           H  
ATOM   2199  CA  GLY   144      36.460  25.881  37.887  1.00  0.00           C  
ATOM   2200  HA2 GLY   144      37.468  26.216  38.133  1.00  0.00           H  
ATOM   2201  HA3 GLY   144      35.976  26.790  37.531  1.00  0.00           H  
ATOM   2202  C   GLY   144      35.738  25.364  39.163  1.00  0.00           C  
ATOM   2203  O   GLY   144      35.997  25.787  40.240  1.00  0.00           O  
ATOM   2204  N   VAL   145      34.670  24.579  39.007  1.00  0.00           N  
ATOM   2205  H   VAL   145      34.414  24.461  38.037  1.00  0.00           H  
ATOM   2206  CA  VAL   145      33.884  23.894  40.013  1.00  0.00           C  
ATOM   2207  HA  VAL   145      33.592  24.612  40.779  1.00  0.00           H  
ATOM   2208  CB  VAL   145      32.568  23.287  39.358  1.00  0.00           C  
ATOM   2209  HB  VAL   145      32.805  23.087  38.313  1.00  0.00           H  
ATOM   2210  CG1 VAL   145      31.820  22.151  40.126  1.00  0.00           C  
ATOM   2211 HG11 VAL   145      32.486  21.288  40.092  1.00  0.00           H  
ATOM   2212 HG12 VAL   145      31.579  22.409  41.157  1.00  0.00           H  
ATOM   2213 HG13 VAL   145      30.870  21.859  39.679  1.00  0.00           H  
ATOM   2214  CG2 VAL   145      31.571  24.412  39.246  1.00  0.00           C  
ATOM   2215 HG21 VAL   145      31.936  25.150  38.532  1.00  0.00           H  
ATOM   2216 HG22 VAL   145      30.671  23.942  38.849  1.00  0.00           H  
ATOM   2217 HG23 VAL   145      31.447  24.820  40.249  1.00  0.00           H  
ATOM   2218  C   VAL   145      34.692  22.886  40.777  1.00  0.00           C  
ATOM   2219  O   VAL   145      34.826  22.915  41.962  1.00  0.00           O  
ATOM   2220  N   THR   146      35.366  22.016  40.036  1.00  0.00           N  
ATOM   2221  H   THR   146      35.352  22.202  39.043  1.00  0.00           H  
ATOM   2222  CA  THR   146      36.369  21.082  40.549  1.00  0.00           C  
ATOM   2223  HA  THR   146      35.897  20.427  41.281  1.00  0.00           H  
ATOM   2224  CB  THR   146      37.019  20.339  39.360  1.00  0.00           C  
ATOM   2225  HB  THR   146      37.622  20.945  38.683  1.00  0.00           H  
ATOM   2226  CG2 THR   146      37.987  19.249  39.837  1.00  0.00           C  
ATOM   2227 HG21 THR   146      38.155  18.558  39.011  1.00  0.00           H  
ATOM   2228 HG22 THR   146      39.002  19.587  40.043  1.00  0.00           H  
ATOM   2229 HG23 THR   146      37.702  18.623  40.683  1.00  0.00           H  
ATOM   2230  OG1 THR   146      36.067  19.729  38.554  1.00  0.00           O  
ATOM   2231  HG1 THR   146      35.825  20.420  37.933  1.00  0.00           H  
ATOM   2232  C   THR   146      37.549  21.789  41.311  1.00  0.00           C  
ATOM   2233  O   THR   146      38.036  21.252  42.329  1.00  0.00           O  
ATOM   2234  N   ILE   147      38.084  22.902  40.733  1.00  0.00           N  
ATOM   2235  H   ILE   147      37.893  22.979  39.744  1.00  0.00           H  
ATOM   2236  CA  ILE   147      39.061  23.719  41.347  1.00  0.00           C  
ATOM   2237  HA  ILE   147      39.904  23.062  41.563  1.00  0.00           H  
ATOM   2238  CB  ILE   147      39.533  24.904  40.471  1.00  0.00           C  
ATOM   2239  HB  ILE   147      38.688  25.291  39.901  1.00  0.00           H  
ATOM   2240  CG2 ILE   147      40.013  26.222  41.225  1.00  0.00           C  
ATOM   2241 HG21 ILE   147      40.785  25.793  41.864  1.00  0.00           H  
ATOM   2242 HG22 ILE   147      40.497  26.909  40.530  1.00  0.00           H  
ATOM   2243 HG23 ILE   147      39.274  26.845  41.729  1.00  0.00           H  
ATOM   2244  CG1 ILE   147      40.650  24.472  39.422  1.00  0.00           C  
ATOM   2245 HG12 ILE   147      41.562  24.531  40.017  1.00  0.00           H  
ATOM   2246 HG13 ILE   147      40.577  23.462  39.019  1.00  0.00           H  
ATOM   2247  CD1 ILE   147      40.799  25.379  38.180  1.00  0.00           C  
ATOM   2248 HD11 ILE   147      41.639  24.994  37.602  1.00  0.00           H  
ATOM   2249 HD12 ILE   147      39.841  25.448  37.663  1.00  0.00           H  
ATOM   2250 HD13 ILE   147      41.034  26.412  38.437  1.00  0.00           H  
ATOM   2251  C   ILE   147      38.691  24.203  42.731  1.00  0.00           C  
ATOM   2252  O   ILE   147      39.415  23.891  43.731  1.00  0.00           O  
ATOM   2253  N   LEU   148      37.576  24.884  42.709  1.00  0.00           N  
ATOM   2254  H   LEU   148      37.156  25.138  41.826  1.00  0.00           H  
ATOM   2255  CA  LEU   148      36.947  25.364  43.930  1.00  0.00           C  
ATOM   2256  HA  LEU   148      37.609  26.122  44.349  1.00  0.00           H  
ATOM   2257  CB  LEU   148      35.656  26.235  43.744  1.00  0.00           C  
ATOM   2258  HB2 LEU   148      35.890  26.937  42.944  1.00  0.00           H  
ATOM   2259  HB3 LEU   148      34.834  25.635  43.353  1.00  0.00           H  
ATOM   2260  CG  LEU   148      35.131  27.074  44.937  1.00  0.00           C  
ATOM   2261  HG  LEU   148      34.712  26.485  45.753  1.00  0.00           H  
ATOM   2262  CD1 LEU   148      36.080  28.086  45.509  1.00  0.00           C  
ATOM   2263 HD11 LEU   148      36.685  27.663  46.311  1.00  0.00           H  
ATOM   2264 HD12 LEU   148      36.505  28.649  44.678  1.00  0.00           H  
ATOM   2265 HD13 LEU   148      35.534  28.874  46.027  1.00  0.00           H  
ATOM   2266  CD2 LEU   148      33.890  27.812  44.368  1.00  0.00           C  
ATOM   2267 HD21 LEU   148      33.001  27.182  44.356  1.00  0.00           H  
ATOM   2268 HD22 LEU   148      33.604  28.725  44.890  1.00  0.00           H  
ATOM   2269 HD23 LEU   148      34.025  28.145  43.339  1.00  0.00           H  
ATOM   2270  C   LEU   148      36.708  24.322  44.945  1.00  0.00           C  
ATOM   2271  O   LEU   148      37.024  24.516  46.116  1.00  0.00           O  
ATOM   2272  N   ARG   149      36.286  23.095  44.570  1.00  0.00           N  
ATOM   2273  H   ARG   149      36.058  23.034  43.588  1.00  0.00           H  
ATOM   2274  CA  ARG   149      36.122  21.922  45.532  1.00  0.00           C  
ATOM   2275  HA  ARG   149      35.661  22.307  46.442  1.00  0.00           H  
ATOM   2276  CB  ARG   149      35.352  20.713  44.871  1.00  0.00           C  
ATOM   2277  HB2 ARG   149      35.895  20.499  43.950  1.00  0.00           H  
ATOM   2278  HB3 ARG   149      35.368  19.820  45.495  1.00  0.00           H  
ATOM   2279  CG  ARG   149      33.889  21.120  44.554  1.00  0.00           C  
ATOM   2280  HG2 ARG   149      33.233  21.130  45.424  1.00  0.00           H  
ATOM   2281  HG3 ARG   149      33.937  22.133  44.154  1.00  0.00           H  
ATOM   2282  CD  ARG   149      33.241  20.116  43.530  1.00  0.00           C  
ATOM   2283  HD2 ARG   149      32.328  20.561  43.135  1.00  0.00           H  
ATOM   2284  HD3 ARG   149      33.902  19.988  42.672  1.00  0.00           H  
ATOM   2285  NE  ARG   149      32.893  18.804  44.241  1.00  0.00           N  
ATOM   2286  HE  ARG   149      33.648  18.243  44.609  1.00  0.00           H  
ATOM   2287  CZ  ARG   149      31.695  18.321  44.546  1.00  0.00           C  
ATOM   2288  NH1 ARG   149      30.527  18.940  44.504  1.00  0.00           N  
ATOM   2289 HH11 ARG   149      30.473  19.821  44.014  1.00  0.00           H  
ATOM   2290 HH12 ARG   149      29.682  18.437  44.733  1.00  0.00           H  
ATOM   2291  NH2 ARG   149      31.555  17.083  44.932  1.00  0.00           N  
ATOM   2292 HH21 ARG   149      32.362  16.490  44.804  1.00  0.00           H  
ATOM   2293 HH22 ARG   149      30.639  16.743  45.191  1.00  0.00           H  
ATOM   2294  C   ARG   149      37.461  21.486  46.022  1.00  0.00           C  
ATOM   2295  O   ARG   149      37.571  21.263  47.236  1.00  0.00           O  
ATOM   2296  N   GLY   150      38.477  21.417  45.123  1.00  0.00           N  
ATOM   2297  H   GLY   150      38.242  21.612  44.160  1.00  0.00           H  
ATOM   2298  CA  GLY   150      39.839  21.076  45.544  1.00  0.00           C  
ATOM   2299  HA2 GLY   150      40.015  20.117  46.031  1.00  0.00           H  
ATOM   2300  HA3 GLY   150      40.523  21.172  44.701  1.00  0.00           H  
ATOM   2301  C   GLY   150      40.412  22.072  46.598  1.00  0.00           C  
ATOM   2302  O   GLY   150      41.039  21.717  47.595  1.00  0.00           O  
ATOM   2303  N   VAL   151      40.219  23.340  46.340  1.00  0.00           N  
ATOM   2304  H   VAL   151      39.863  23.581  45.426  1.00  0.00           H  
ATOM   2305  CA  VAL   151      40.675  24.452  47.270  1.00  0.00           C  
ATOM   2306  HA  VAL   151      41.745  24.297  47.409  1.00  0.00           H  
ATOM   2307  CB  VAL   151      40.349  25.836  46.641  1.00  0.00           C  
ATOM   2308  HB  VAL   151      39.373  25.648  46.193  1.00  0.00           H  
ATOM   2309  CG1 VAL   151      40.227  27.106  47.575  1.00  0.00           C  
ATOM   2310 HG11 VAL   151      39.301  27.032  48.145  1.00  0.00           H  
ATOM   2311 HG12 VAL   151      41.148  27.125  48.156  1.00  0.00           H  
ATOM   2312 HG13 VAL   151      40.168  28.017  46.979  1.00  0.00           H  
ATOM   2313  CG2 VAL   151      41.331  26.171  45.465  1.00  0.00           C  
ATOM   2314 HG21 VAL   151      42.339  26.402  45.812  1.00  0.00           H  
ATOM   2315 HG22 VAL   151      41.382  25.328  44.777  1.00  0.00           H  
ATOM   2316 HG23 VAL   151      40.877  27.044  44.996  1.00  0.00           H  
ATOM   2317  C   VAL   151      40.080  24.327  48.680  1.00  0.00           C  
ATOM   2318  O   VAL   151      40.860  24.406  49.630  1.00  0.00           O  
ATOM   2319  N   LEU   152      38.782  24.119  48.844  1.00  0.00           N  
ATOM   2320  H   LEU   152      38.176  23.983  48.048  1.00  0.00           H  
ATOM   2321  CA  LEU   152      38.221  24.123  50.194  1.00  0.00           C  
ATOM   2322  HA  LEU   152      38.653  24.916  50.805  1.00  0.00           H  
ATOM   2323  CB  LEU   152      36.750  24.307  49.905  1.00  0.00           C  
ATOM   2324  HB2 LEU   152      36.468  23.476  49.258  1.00  0.00           H  
ATOM   2325  HB3 LEU   152      36.150  24.024  50.770  1.00  0.00           H  
ATOM   2326  CG  LEU   152      36.313  25.718  49.348  1.00  0.00           C  
ATOM   2327  HG  LEU   152      36.954  26.024  48.520  1.00  0.00           H  
ATOM   2328  CD1 LEU   152      34.860  25.677  48.802  1.00  0.00           C  
ATOM   2329 HD11 LEU   152      34.631  24.907  48.065  1.00  0.00           H  
ATOM   2330 HD12 LEU   152      34.136  25.490  49.595  1.00  0.00           H  
ATOM   2331 HD13 LEU   152      34.736  26.687  48.411  1.00  0.00           H  
ATOM   2332  CD2 LEU   152      36.387  26.820  50.426  1.00  0.00           C  
ATOM   2333 HD21 LEU   152      35.538  26.668  51.092  1.00  0.00           H  
ATOM   2334 HD22 LEU   152      37.356  26.798  50.923  1.00  0.00           H  
ATOM   2335 HD23 LEU   152      36.251  27.795  49.957  1.00  0.00           H  
ATOM   2336  C   LEU   152      38.623  22.803  50.944  1.00  0.00           C  
ATOM   2337  O   LEU   152      38.704  22.972  52.123  1.00  0.00           O  
ATOM   2338  N   GLU   153      38.800  21.689  50.254  1.00  0.00           N  
ATOM   2339  H   GLU   153      38.755  21.695  49.245  1.00  0.00           H  
ATOM   2340  CA  GLU   153      39.498  20.494  50.878  1.00  0.00           C  
ATOM   2341  HA  GLU   153      38.921  20.394  51.796  1.00  0.00           H  
ATOM   2342  CB  GLU   153      39.387  19.368  49.858  1.00  0.00           C  
ATOM   2343  HB2 GLU   153      38.338  19.168  49.638  1.00  0.00           H  
ATOM   2344  HB3 GLU   153      40.099  19.517  49.047  1.00  0.00           H  
ATOM   2345  CG  GLU   153      39.784  18.042  50.450  1.00  0.00           C  
ATOM   2346  HG2 GLU   153      40.772  18.044  50.911  1.00  0.00           H  
ATOM   2347  HG3 GLU   153      39.155  17.680  51.263  1.00  0.00           H  
ATOM   2348  CD  GLU   153      39.753  16.991  49.358  1.00  0.00           C  
ATOM   2349  OE1 GLU   153      38.767  16.890  48.574  1.00  0.00           O  
ATOM   2350  OE2 GLU   153      40.632  16.100  49.300  1.00  0.00           O  
ATOM   2351  C   GLU   153      40.991  20.635  51.232  1.00  0.00           C  
ATOM   2352  O   GLU   153      41.372  20.205  52.278  1.00  0.00           O  
ATOM   2353  N   HIE   154      41.734  21.389  50.496  1.00  0.00           N  
ATOM   2354  H   HIE   154      41.414  21.551  49.552  1.00  0.00           H  
ATOM   2355  CA  HIE   154      43.101  21.693  50.933  1.00  0.00           C  
ATOM   2356  HA  HIE   154      43.593  20.769  51.237  1.00  0.00           H  
ATOM   2357  CB  HIE   154      43.776  22.287  49.744  1.00  0.00           C  
ATOM   2358  HB2 HIE   154      43.711  21.651  48.862  1.00  0.00           H  
ATOM   2359  HB3 HIE   154      43.237  23.196  49.477  1.00  0.00           H  
ATOM   2360  CG  HIE   154      45.288  22.578  49.935  1.00  0.00           C  
ATOM   2361  ND1 HIE   154      46.168  21.709  50.477  1.00  0.00           N  
ATOM   2362  CE1 HIE   154      47.405  22.168  50.334  1.00  0.00           C  
ATOM   2363  HE1 HIE   154      48.370  21.725  50.530  1.00  0.00           H  
ATOM   2364  NE2 HIE   154      47.373  23.306  49.726  1.00  0.00           N  
ATOM   2365  HE2 HIE   154      48.139  23.917  49.476  1.00  0.00           H  
ATOM   2366  CD2 HIE   154      46.061  23.656  49.568  1.00  0.00           C  
ATOM   2367  HD2 HIE   154      45.730  24.593  49.144  1.00  0.00           H  
ATOM   2368  C   HIE   154      43.217  22.811  52.035  1.00  0.00           C  
ATOM   2369  O   HIE   154      43.990  22.616  52.984  1.00  0.00           O  
ATOM   2370  N   LEU   155      42.388  23.795  52.031  1.00  0.00           N  
ATOM   2371  H   LEU   155      41.736  23.837  51.262  1.00  0.00           H  
ATOM   2372  CA  LEU   155      42.185  24.683  53.163  1.00  0.00           C  
ATOM   2373  HA  LEU   155      43.144  24.927  53.621  1.00  0.00           H  
ATOM   2374  CB  LEU   155      41.650  26.049  52.684  1.00  0.00           C  
ATOM   2375  HB2 LEU   155      40.703  25.815  52.196  1.00  0.00           H  
ATOM   2376  HB3 LEU   155      41.404  26.708  53.517  1.00  0.00           H  
ATOM   2377  CG  LEU   155      42.581  26.830  51.802  1.00  0.00           C  
ATOM   2378  HG  LEU   155      43.181  26.196  51.149  1.00  0.00           H  
ATOM   2379  CD1 LEU   155      41.794  27.764  50.925  1.00  0.00           C  
ATOM   2380 HD11 LEU   155      41.326  28.507  51.572  1.00  0.00           H  
ATOM   2381 HD12 LEU   155      42.419  28.266  50.186  1.00  0.00           H  
ATOM   2382 HD13 LEU   155      41.003  27.315  50.325  1.00  0.00           H  
ATOM   2383  CD2 LEU   155      43.650  27.593  52.586  1.00  0.00           C  
ATOM   2384 HD21 LEU   155      44.415  28.076  51.978  1.00  0.00           H  
ATOM   2385 HD22 LEU   155      43.135  28.345  53.183  1.00  0.00           H  
ATOM   2386 HD23 LEU   155      44.203  26.907  53.227  1.00  0.00           H  
ATOM   2387  C   LEU   155      41.342  24.109  54.339  1.00  0.00           C  
ATOM   2388  O   LEU   155      41.336  24.702  55.431  1.00  0.00           O  
ATOM   2389  N   ARG   156      40.805  22.847  54.270  1.00  0.00           N  
ATOM   2390  H   ARG   156      41.018  22.220  53.508  1.00  0.00           H  
ATOM   2391  CA  ARG   156      40.191  22.152  55.413  1.00  0.00           C  
ATOM   2392  HA  ARG   156      39.534  21.441  54.911  1.00  0.00           H  
ATOM   2393  CB  ARG   156      41.335  21.376  56.251  1.00  0.00           C  
ATOM   2394  HB2 ARG   156      42.082  22.071  56.634  1.00  0.00           H  
ATOM   2395  HB3 ARG   156      40.915  20.791  57.069  1.00  0.00           H  
ATOM   2396  CG  ARG   156      42.146  20.329  55.475  1.00  0.00           C  
ATOM   2397  HG2 ARG   156      41.490  19.498  55.218  1.00  0.00           H  
ATOM   2398  HG3 ARG   156      42.416  20.806  54.533  1.00  0.00           H  
ATOM   2399  CD  ARG   156      43.349  19.723  56.097  1.00  0.00           C  
ATOM   2400  HD2 ARG   156      44.037  20.524  56.367  1.00  0.00           H  
ATOM   2401  HD3 ARG   156      43.100  19.189  57.014  1.00  0.00           H  
ATOM   2402  NE  ARG   156      44.049  18.810  55.073  1.00  0.00           N  
ATOM   2403  HE  ARG   156      43.522  18.459  54.286  1.00  0.00           H  
ATOM   2404  CZ  ARG   156      45.088  18.107  55.421  1.00  0.00           C  
ATOM   2405  NH1 ARG   156      45.777  18.189  56.490  1.00  0.00           N  
ATOM   2406 HH11 ARG   156      45.806  19.034  57.042  1.00  0.00           H  
ATOM   2407 HH12 ARG   156      46.522  17.526  56.652  1.00  0.00           H  
ATOM   2408  NH2 ARG   156      45.492  17.145  54.665  1.00  0.00           N  
ATOM   2409 HH21 ARG   156      44.970  17.090  53.803  1.00  0.00           H  
ATOM   2410 HH22 ARG   156      46.393  16.690  54.695  1.00  0.00           H  
ATOM   2411  C   ARG   156      39.217  22.960  56.124  1.00  0.00           C  
ATOM   2412  O   ARG   156      39.124  23.042  57.364  1.00  0.00           O  
ATOM   2413  N   LEU   157      38.291  23.486  55.279  1.00  0.00           N  
ATOM   2414  H   LEU   157      38.243  23.122  54.338  1.00  0.00           H  
ATOM   2415  CA  LEU   157      37.097  24.242  55.706  1.00  0.00           C  
ATOM   2416  HA  LEU   157      37.172  24.574  56.741  1.00  0.00           H  
ATOM   2417  CB  LEU   157      36.924  25.542  54.823  1.00  0.00           C  
ATOM   2418  HB2 LEU   157      36.637  25.266  53.809  1.00  0.00           H  
ATOM   2419  HB3 LEU   157      36.084  26.147  55.165  1.00  0.00           H  
ATOM   2420  CG  LEU   157      38.179  26.424  54.780  1.00  0.00           C  
ATOM   2421  HG  LEU   157      39.000  25.907  54.283  1.00  0.00           H  
ATOM   2422  CD1 LEU   157      37.862  27.696  53.956  1.00  0.00           C  
ATOM   2423 HD11 LEU   157      38.821  28.084  53.611  1.00  0.00           H  
ATOM   2424 HD12 LEU   157      37.376  27.374  53.036  1.00  0.00           H  
ATOM   2425 HD13 LEU   157      37.222  28.411  54.473  1.00  0.00           H  
ATOM   2426  CD2 LEU   157      38.717  26.823  56.165  1.00  0.00           C  
ATOM   2427 HD21 LEU   157      39.761  27.110  56.037  1.00  0.00           H  
ATOM   2428 HD22 LEU   157      38.249  27.711  56.591  1.00  0.00           H  
ATOM   2429 HD23 LEU   157      38.655  26.018  56.897  1.00  0.00           H  
ATOM   2430  C   LEU   157      35.889  23.260  55.445  1.00  0.00           C  
ATOM   2431  O   LEU   157      35.982  22.677  54.411  1.00  0.00           O  
ATOM   2432  N   PRO   158      34.911  23.052  56.370  1.00  0.00           N  
ATOM   2433  CD  PRO   158      34.846  23.768  57.643  1.00  0.00           C  
ATOM   2434  HD2 PRO   158      34.306  24.714  57.592  1.00  0.00           H  
ATOM   2435  HD3 PRO   158      35.856  23.942  58.013  1.00  0.00           H  
ATOM   2436  CG  PRO   158      34.175  22.809  58.531  1.00  0.00           C  
ATOM   2437  HG2 PRO   158      33.618  23.399  59.260  1.00  0.00           H  
ATOM   2438  HG3 PRO   158      34.916  22.133  58.958  1.00  0.00           H  
ATOM   2439  CB  PRO   158      33.183  22.102  57.628  1.00  0.00           C  
ATOM   2440  HB2 PRO   158      32.416  22.844  57.404  1.00  0.00           H  
ATOM   2441  HB3 PRO   158      32.804  21.152  58.003  1.00  0.00           H  
ATOM   2442  CA  PRO   158      34.027  21.923  56.405  1.00  0.00           C  
ATOM   2443  HA  PRO   158      34.685  21.062  56.518  1.00  0.00           H  
ATOM   2444  C   PRO   158      33.194  21.737  55.137  1.00  0.00           C  
ATOM   2445  O   PRO   158      32.492  22.656  54.627  1.00  0.00           O  
ATOM   2446  N   ARG   159      33.115  20.440  54.809  1.00  0.00           N  
ATOM   2447  H   ARG   159      33.717  19.893  55.407  1.00  0.00           H  
ATOM   2448  CA  ARG   159      32.439  19.808  53.618  1.00  0.00           C  
ATOM   2449  HA  ARG   159      32.791  20.282  52.702  1.00  0.00           H  
ATOM   2450  CB  ARG   159      32.647  18.284  53.725  1.00  0.00           C  
ATOM   2451  HB2 ARG   159      33.707  18.069  53.863  1.00  0.00           H  
ATOM   2452  HB3 ARG   159      32.005  17.810  54.467  1.00  0.00           H  
ATOM   2453  CG  ARG   159      32.485  17.399  52.475  1.00  0.00           C  
ATOM   2454  HG2 ARG   159      32.767  16.346  52.498  1.00  0.00           H  
ATOM   2455  HG3 ARG   159      31.400  17.296  52.427  1.00  0.00           H  
ATOM   2456  CD  ARG   159      32.969  18.085  51.143  1.00  0.00           C  
ATOM   2457  HD2 ARG   159      32.330  18.949  50.955  1.00  0.00           H  
ATOM   2458  HD3 ARG   159      33.996  18.426  51.273  1.00  0.00           H  
ATOM   2459  NE  ARG   159      32.954  17.069  50.091  1.00  0.00           N  
ATOM   2460  HE  ARG   159      32.092  17.165  49.574  1.00  0.00           H  
ATOM   2461  CZ  ARG   159      33.907  16.179  49.892  1.00  0.00           C  
ATOM   2462  NH1 ARG   159      35.098  16.164  50.476  1.00  0.00           N  
ATOM   2463 HH11 ARG   159      35.330  16.853  51.177  1.00  0.00           H  
ATOM   2464 HH12 ARG   159      35.719  15.409  50.219  1.00  0.00           H  
ATOM   2465  NH2 ARG   159      33.807  15.351  48.944  1.00  0.00           N  
ATOM   2466 HH21 ARG   159      32.980  15.270  48.370  1.00  0.00           H  
ATOM   2467 HH22 ARG   159      34.374  14.517  49.001  1.00  0.00           H  
ATOM   2468  C   ARG   159      30.937  20.019  53.553  1.00  0.00           C  
ATOM   2469  O   ARG   159      30.347  20.206  52.505  1.00  0.00           O  
ATOM   2470  N   GLU   160      30.333  20.110  54.729  1.00  0.00           N  
ATOM   2471  H   GLU   160      30.902  19.936  55.545  1.00  0.00           H  
ATOM   2472  CA  GLU   160      29.019  20.452  55.023  1.00  0.00           C  
ATOM   2473  HA  GLU   160      28.378  19.820  54.408  1.00  0.00           H  
ATOM   2474  CB  GLU   160      28.535  20.114  56.439  1.00  0.00           C  
ATOM   2475  HB2 GLU   160      29.068  20.788  57.110  1.00  0.00           H  
ATOM   2476  HB3 GLU   160      27.457  20.275  56.426  1.00  0.00           H  
ATOM   2477  CG  GLU   160      28.850  18.691  56.843  1.00  0.00           C  
ATOM   2478  HG2 GLU   160      28.381  18.483  57.804  1.00  0.00           H  
ATOM   2479  HG3 GLU   160      28.382  17.962  56.181  1.00  0.00           H  
ATOM   2480  CD  GLU   160      30.342  18.399  57.048  1.00  0.00           C  
ATOM   2481  OE1 GLU   160      31.051  19.377  57.379  1.00  0.00           O  
ATOM   2482  OE2 GLU   160      30.731  17.214  56.838  1.00  0.00           O  
ATOM   2483  C   GLU   160      28.620  21.911  54.787  1.00  0.00           C  
ATOM   2484  O   GLU   160      27.455  22.296  54.620  1.00  0.00           O  
ATOM   2485  N   HIE   161      29.641  22.808  54.862  1.00  0.00           N  
ATOM   2486  H   HIE   161      30.583  22.445  54.898  1.00  0.00           H  
ATOM   2487  CA  HIE   161      29.320  24.216  54.618  1.00  0.00           C  
ATOM   2488  HA  HIE   161      28.365  24.424  55.102  1.00  0.00           H  
ATOM   2489  CB  HIE   161      30.277  25.096  55.395  1.00  0.00           C  
ATOM   2490  HB2 HIE   161      31.274  24.978  54.970  1.00  0.00           H  
ATOM   2491  HB3 HIE   161      29.892  26.115  55.378  1.00  0.00           H  
ATOM   2492  CG  HIE   161      30.394  24.884  56.865  1.00  0.00           C  
ATOM   2493  ND1 HIE   161      31.465  25.214  57.692  1.00  0.00           N  
ATOM   2494  CE1 HIE   161      31.080  25.042  58.960  1.00  0.00           C  
ATOM   2495  HE1 HIE   161      31.756  24.954  59.798  1.00  0.00           H  
ATOM   2496  NE2 HIE   161      29.876  24.460  58.991  1.00  0.00           N  
ATOM   2497  HE2 HIE   161      29.340  24.247  59.820  1.00  0.00           H  
ATOM   2498  CD2 HIE   161      29.478  24.295  57.680  1.00  0.00           C  
ATOM   2499  HD2 HIE   161      28.544  23.846  57.375  1.00  0.00           H  
ATOM   2500  C   HIE   161      29.295  24.566  53.096  1.00  0.00           C  
ATOM   2501  O   HIE   161      28.898  25.632  52.803  1.00  0.00           O  
ATOM   2502  N   TRP   162      29.897  23.842  52.182  1.00  0.00           N  
ATOM   2503  H   TRP   162      30.140  22.882  52.381  1.00  0.00           H  
ATOM   2504  CA  TRP   162      30.392  24.265  50.849  1.00  0.00           C  
ATOM   2505  HA  TRP   162      31.181  25.007  50.970  1.00  0.00           H  
ATOM   2506  CB  TRP   162      31.044  23.127  50.090  1.00  0.00           C  
ATOM   2507  HB2 TRP   162      30.279  22.358  49.986  1.00  0.00           H  
ATOM   2508  HB3 TRP   162      31.248  23.414  49.059  1.00  0.00           H  
ATOM   2509  CG  TRP   162      32.343  22.626  50.623  1.00  0.00           C  
ATOM   2510  CD1 TRP   162      33.008  23.161  51.652  1.00  0.00           C  
ATOM   2511  HD1 TRP   162      32.607  23.942  52.281  1.00  0.00           H  
ATOM   2512  NE1 TRP   162      34.189  22.531  51.827  1.00  0.00           N  
ATOM   2513  HE1 TRP   162      34.779  22.693  52.630  1.00  0.00           H  
ATOM   2514  CE2 TRP   162      34.419  21.604  50.803  1.00  0.00           C  
ATOM   2515  CZ2 TRP   162      35.466  20.761  50.570  1.00  0.00           C  
ATOM   2516  HZ2 TRP   162      36.334  20.752  51.212  1.00  0.00           H  
ATOM   2517  CH2 TRP   162      35.397  19.996  49.400  1.00  0.00           C  
ATOM   2518  HH2 TRP   162      36.237  19.466  48.977  1.00  0.00           H  
ATOM   2519  CZ3 TRP   162      34.262  20.005  48.606  1.00  0.00           C  
ATOM   2520  HZ3 TRP   162      34.232  19.405  47.709  1.00  0.00           H  
ATOM   2521  CE3 TRP   162      33.209  20.783  48.973  1.00  0.00           C  
ATOM   2522  HE3 TRP   162      32.373  20.854  48.293  1.00  0.00           H  
ATOM   2523  CD2 TRP   162      33.227  21.550  50.112  1.00  0.00           C  
ATOM   2524  C   TRP   162      29.332  24.893  49.944  1.00  0.00           C  
ATOM   2525  O   TRP   162      29.545  25.937  49.373  1.00  0.00           O  
ATOM   2526  N   ALA   163      28.133  24.400  49.794  1.00  0.00           N  
ATOM   2527  H   ALA   163      28.012  23.546  50.320  1.00  0.00           H  
ATOM   2528  CA  ALA   163      27.054  24.981  48.969  1.00  0.00           C  
ATOM   2529  HA  ALA   163      27.495  25.339  48.039  1.00  0.00           H  
ATOM   2530  CB  ALA   163      25.980  23.898  48.734  1.00  0.00           C  
ATOM   2531  HB1 ALA   163      25.133  24.326  48.197  1.00  0.00           H  
ATOM   2532  HB2 ALA   163      26.474  23.127  48.144  1.00  0.00           H  
ATOM   2533  HB3 ALA   163      25.556  23.562  49.681  1.00  0.00           H  
ATOM   2534  C   ALA   163      26.599  26.277  49.671  1.00  0.00           C  
ATOM   2535  O   ALA   163      26.301  27.322  49.003  1.00  0.00           O  
ATOM   2536  N   ARG   164      26.486  26.334  51.010  1.00  0.00           N  
ATOM   2537  H   ARG   164      26.623  25.458  51.494  1.00  0.00           H  
ATOM   2538  CA  ARG   164      26.003  27.478  51.705  1.00  0.00           C  
ATOM   2539  HA  ARG   164      25.038  27.809  51.320  1.00  0.00           H  
ATOM   2540  CB  ARG   164      25.712  27.091  53.143  1.00  0.00           C  
ATOM   2541  HB2 ARG   164      24.947  26.314  53.154  1.00  0.00           H  
ATOM   2542  HB3 ARG   164      26.559  26.598  53.621  1.00  0.00           H  
ATOM   2543  CG  ARG   164      25.301  28.316  54.052  1.00  0.00           C  
ATOM   2544  HG2 ARG   164      26.074  29.058  54.252  1.00  0.00           H  
ATOM   2545  HG3 ARG   164      24.423  28.768  53.589  1.00  0.00           H  
ATOM   2546  CD  ARG   164      24.722  27.957  55.423  1.00  0.00           C  
ATOM   2547  HD2 ARG   164      23.921  27.226  55.314  1.00  0.00           H  
ATOM   2548  HD3 ARG   164      25.605  27.521  55.890  1.00  0.00           H  
ATOM   2549  NE  ARG   164      24.295  29.120  56.212  1.00  0.00           N  
ATOM   2550  HE  ARG   164      23.500  29.633  55.858  1.00  0.00           H  
ATOM   2551  CZ  ARG   164      24.872  29.603  57.262  1.00  0.00           C  
ATOM   2552  NH1 ARG   164      25.699  28.940  57.955  1.00  0.00           N  
ATOM   2553 HH11 ARG   164      25.975  28.057  57.548  1.00  0.00           H  
ATOM   2554 HH12 ARG   164      26.168  29.408  58.717  1.00  0.00           H  
ATOM   2555  NH2 ARG   164      24.646  30.779  57.670  1.00  0.00           N  
ATOM   2556 HH21 ARG   164      24.106  31.417  57.102  1.00  0.00           H  
ATOM   2557 HH22 ARG   164      25.086  30.995  58.553  1.00  0.00           H  
ATOM   2558  C   ARG   164      26.914  28.707  51.636  1.00  0.00           C  
ATOM   2559  O   ARG   164      26.476  29.778  51.214  1.00  0.00           O  
ATOM   2560  N   VAL   165      28.180  28.474  51.833  1.00  0.00           N  
ATOM   2561  H   VAL   165      28.449  27.509  51.966  1.00  0.00           H  
ATOM   2562  CA  VAL   165      29.236  29.538  51.551  1.00  0.00           C  
ATOM   2563  HA  VAL   165      28.973  30.335  52.246  1.00  0.00           H  
ATOM   2564  CB  VAL   165      30.573  28.855  51.929  1.00  0.00           C  
ATOM   2565  HB  VAL   165      30.460  27.787  51.745  1.00  0.00           H  
ATOM   2566  CG1 VAL   165      31.862  29.397  51.318  1.00  0.00           C  
ATOM   2567 HG11 VAL   165      31.817  29.349  50.230  1.00  0.00           H  
ATOM   2568 HG12 VAL   165      31.943  30.417  51.692  1.00  0.00           H  
ATOM   2569 HG13 VAL   165      32.685  28.754  51.629  1.00  0.00           H  
ATOM   2570  CG2 VAL   165      30.703  29.122  53.420  1.00  0.00           C  
ATOM   2571 HG21 VAL   165      29.770  28.830  53.902  1.00  0.00           H  
ATOM   2572 HG22 VAL   165      31.416  28.411  53.837  1.00  0.00           H  
ATOM   2573 HG23 VAL   165      30.858  30.188  53.589  1.00  0.00           H  
ATOM   2574  C   VAL   165      29.252  29.983  50.085  1.00  0.00           C  
ATOM   2575  O   VAL   165      29.230  31.193  49.841  1.00  0.00           O  
ATOM   2576  N   THR   166      29.341  29.061  49.158  1.00  0.00           N  
ATOM   2577  H   THR   166      29.573  28.113  49.418  1.00  0.00           H  
ATOM   2578  CA  THR   166      29.607  29.341  47.738  1.00  0.00           C  
ATOM   2579  HA  THR   166      30.309  30.174  47.760  1.00  0.00           H  
ATOM   2580  CB  THR   166      30.519  28.279  47.011  1.00  0.00           C  
ATOM   2581  HB  THR   166      30.820  28.734  46.068  1.00  0.00           H  
ATOM   2582  CG2 THR   166      31.801  27.964  47.796  1.00  0.00           C  
ATOM   2583 HG21 THR   166      32.373  28.871  47.993  1.00  0.00           H  
ATOM   2584 HG22 THR   166      31.624  27.329  48.664  1.00  0.00           H  
ATOM   2585 HG23 THR   166      32.588  27.466  47.229  1.00  0.00           H  
ATOM   2586  OG1 THR   166      29.967  27.047  46.783  1.00  0.00           O  
ATOM   2587  HG1 THR   166      29.763  26.581  47.597  1.00  0.00           H  
ATOM   2588  C   THR   166      28.379  29.613  46.891  1.00  0.00           C  
ATOM   2589  O   THR   166      28.473  29.831  45.708  1.00  0.00           O  
ATOM   2590  N   GLY   167      27.194  29.855  47.522  1.00  0.00           N  
ATOM   2591  H   GLY   167      27.158  29.809  48.530  1.00  0.00           H  
ATOM   2592  CA  GLY   167      25.952  30.142  46.825  1.00  0.00           C  
ATOM   2593  HA2 GLY   167      25.134  30.216  47.542  1.00  0.00           H  
ATOM   2594  HA3 GLY   167      26.061  31.067  46.259  1.00  0.00           H  
ATOM   2595  C   GLY   167      25.643  28.983  45.856  1.00  0.00           C  
ATOM   2596  O   GLY   167      25.176  29.276  44.739  1.00  0.00           O  
ATOM   2597  N   GLY   168      25.941  27.739  46.245  1.00  0.00           N  
ATOM   2598  H   GLY   168      26.174  27.656  47.224  1.00  0.00           H  
ATOM   2599  CA  GLY   168      25.744  26.521  45.461  1.00  0.00           C  
ATOM   2600  HA2 GLY   168      25.838  25.670  46.135  1.00  0.00           H  
ATOM   2601  HA3 GLY   168      24.737  26.596  45.051  1.00  0.00           H  
ATOM   2602  C   GLY   168      26.564  26.260  44.260  1.00  0.00           C  
ATOM   2603  O   GLY   168      26.193  25.442  43.421  1.00  0.00           O  
ATOM   2604  N   LEU   169      27.770  26.845  44.190  1.00  0.00           N  
ATOM   2605  H   LEU   169      28.218  27.209  45.019  1.00  0.00           H  
ATOM   2606  CA  LEU   169      28.662  26.694  42.956  1.00  0.00           C  
ATOM   2607  HA  LEU   169      28.178  26.692  41.979  1.00  0.00           H  
ATOM   2608  CB  LEU   169      29.557  27.908  42.936  1.00  0.00           C  
ATOM   2609  HB2 LEU   169      28.964  28.820  42.871  1.00  0.00           H  
ATOM   2610  HB3 LEU   169      30.003  27.944  43.930  1.00  0.00           H  
ATOM   2611  CG  LEU   169      30.618  27.959  41.849  1.00  0.00           C  
ATOM   2612  HG  LEU   169      31.211  27.044  41.864  1.00  0.00           H  
ATOM   2613  CD1 LEU   169      29.955  28.118  40.517  1.00  0.00           C  
ATOM   2614 HD11 LEU   169      29.329  27.242  40.346  1.00  0.00           H  
ATOM   2615 HD12 LEU   169      29.313  28.984  40.351  1.00  0.00           H  
ATOM   2616 HD13 LEU   169      30.697  28.212  39.723  1.00  0.00           H  
ATOM   2617  CD2 LEU   169      31.385  29.220  42.094  1.00  0.00           C  
ATOM   2618 HD21 LEU   169      31.841  29.275  43.082  1.00  0.00           H  
ATOM   2619 HD22 LEU   169      32.282  29.336  41.486  1.00  0.00           H  
ATOM   2620 HD23 LEU   169      30.796  30.112  41.881  1.00  0.00           H  
ATOM   2621  C   LEU   169      29.526  25.453  43.026  1.00  0.00           C  
ATOM   2622  O   LEU   169      29.773  24.740  42.032  1.00  0.00           O  
ATOM   2623  N   THR   170      29.937  25.090  44.249  1.00  0.00           N  
ATOM   2624  H   THR   170      29.638  25.685  45.008  1.00  0.00           H  
ATOM   2625  CA  THR   170      30.650  23.815  44.450  1.00  0.00           C  
ATOM   2626  HA  THR   170      31.588  23.779  43.896  1.00  0.00           H  
ATOM   2627  CB  THR   170      31.043  23.621  45.949  1.00  0.00           C  
ATOM   2628  HB  THR   170      31.531  22.654  46.075  1.00  0.00           H  
ATOM   2629  CG2 THR   170      32.138  24.595  46.368  1.00  0.00           C  
ATOM   2630 HG21 THR   170      32.285  24.634  47.448  1.00  0.00           H  
ATOM   2631 HG22 THR   170      33.062  24.248  45.904  1.00  0.00           H  
ATOM   2632 HG23 THR   170      31.979  25.626  46.054  1.00  0.00           H  
ATOM   2633  OG1 THR   170      29.851  23.900  46.685  1.00  0.00           O  
ATOM   2634  HG1 THR   170      29.687  23.129  47.233  1.00  0.00           H  
ATOM   2635  C   THR   170      29.702  22.628  43.992  1.00  0.00           C  
ATOM   2636  O   THR   170      30.188  21.634  43.550  1.00  0.00           O  
ATOM   2637  N   GLU   171      28.397  22.775  44.000  1.00  0.00           N  
ATOM   2638  H   GLU   171      27.877  23.586  44.305  1.00  0.00           H  
ATOM   2639  CA  GLU   171      27.522  21.768  43.347  1.00  0.00           C  
ATOM   2640  HA  GLU   171      27.993  20.805  43.146  1.00  0.00           H  
ATOM   2641  CB  GLU   171      26.279  21.513  44.219  1.00  0.00           C  
ATOM   2642  HB2 GLU   171      25.752  22.428  44.491  1.00  0.00           H  
ATOM   2643  HB3 GLU   171      25.571  20.824  43.759  1.00  0.00           H  
ATOM   2644  CG  GLU   171      26.633  20.917  45.588  1.00  0.00           C  
ATOM   2645  HG2 GLU   171      27.263  21.621  46.132  1.00  0.00           H  
ATOM   2646  HG3 GLU   171      25.709  20.816  46.158  1.00  0.00           H  
ATOM   2647  CD  GLU   171      27.373  19.541  45.561  1.00  0.00           C  
ATOM   2648  OE1 GLU   171      27.397  18.871  44.493  1.00  0.00           O  
ATOM   2649  OE2 GLU   171      28.059  19.229  46.586  1.00  0.00           O  
ATOM   2650  C   GLU   171      27.096  22.201  41.942  1.00  0.00           C  
ATOM   2651  O   GLU   171      25.898  22.108  41.581  1.00  0.00           O  
ATOM   2652  N   ASP   172      27.920  22.900  41.129  1.00  0.00           N  
ATOM   2653  H   ASP   172      28.884  22.934  41.429  1.00  0.00           H  
ATOM   2654  CA  ASP   172      27.666  23.558  39.869  1.00  0.00           C  
ATOM   2655  HA  ASP   172      28.605  23.984  39.515  1.00  0.00           H  
ATOM   2656  CB  ASP   172      27.489  22.497  38.785  1.00  0.00           C  
ATOM   2657  HB2 ASP   172      28.371  21.860  38.854  1.00  0.00           H  
ATOM   2658  HB3 ASP   172      26.675  21.850  39.114  1.00  0.00           H  
ATOM   2659  CG  ASP   172      27.287  23.108  37.336  1.00  0.00           C  
ATOM   2660  OD1 ASP   172      26.361  22.546  36.668  1.00  0.00           O  
ATOM   2661  OD2 ASP   172      28.010  24.003  36.862  1.00  0.00           O  
ATOM   2662  C   ASP   172      26.692  24.694  39.812  1.00  0.00           C  
ATOM   2663  O   ASP   172      26.863  25.668  39.079  1.00  0.00           O  
ATOM   2664  N   ARG   173      25.647  24.697  40.658  1.00  0.00           N  
ATOM   2665  H   ARG   173      25.648  24.053  41.437  1.00  0.00           H  
ATOM   2666  CA  ARG   173      24.487  25.602  40.470  1.00  0.00           C  
ATOM   2667  HA  ARG   173      24.337  25.593  39.390  1.00  0.00           H  
ATOM   2668  CB  ARG   173      23.245  24.904  40.993  1.00  0.00           C  
ATOM   2669  HB2 ARG   173      22.352  25.504  40.819  1.00  0.00           H  
ATOM   2670  HB3 ARG   173      23.055  23.989  40.432  1.00  0.00           H  
ATOM   2671  CG  ARG   173      23.208  24.494  42.474  1.00  0.00           C  
ATOM   2672  HG2 ARG   173      23.998  23.785  42.724  1.00  0.00           H  
ATOM   2673  HG3 ARG   173      23.267  25.350  43.147  1.00  0.00           H  
ATOM   2674  CD  ARG   173      21.896  23.787  42.790  1.00  0.00           C  
ATOM   2675  HD2 ARG   173      21.042  24.463  42.798  1.00  0.00           H  
ATOM   2676  HD3 ARG   173      21.883  23.013  42.022  1.00  0.00           H  
ATOM   2677  NE  ARG   173      22.069  23.196  44.093  1.00  0.00           N  
ATOM   2678  HE  ARG   173      21.475  23.574  44.817  1.00  0.00           H  
ATOM   2679  CZ  ARG   173      22.662  22.098  44.396  1.00  0.00           C  
ATOM   2680  NH1 ARG   173      23.122  21.282  43.490  1.00  0.00           N  
ATOM   2681 HH11 ARG   173      23.000  21.517  42.515  1.00  0.00           H  
ATOM   2682 HH12 ARG   173      23.226  20.307  43.730  1.00  0.00           H  
ATOM   2683  NH2 ARG   173      22.605  21.627  45.627  1.00  0.00           N  
ATOM   2684 HH21 ARG   173      22.065  22.048  46.369  1.00  0.00           H  
ATOM   2685 HH22 ARG   173      23.323  20.927  45.756  1.00  0.00           H  
ATOM   2686  C   ARG   173      24.655  27.032  40.950  1.00  0.00           C  
ATOM   2687  O   ARG   173      23.694  27.721  41.347  1.00  0.00           O  
ATOM   2688  N   GLY   174      25.960  27.516  40.956  1.00  0.00           N  
ATOM   2689  H   GLY   174      26.666  26.898  40.581  1.00  0.00           H  
ATOM   2690  CA  GLY   174      26.315  28.941  41.190  1.00  0.00           C  
ATOM   2691  HA2 GLY   174      25.764  29.320  42.050  1.00  0.00           H  
ATOM   2692  HA3 GLY   174      27.393  28.993  41.343  1.00  0.00           H  
ATOM   2693  C   GLY   174      26.071  29.781  39.948  1.00  0.00           C  
ATOM   2694  O   GLY   174      25.485  29.345  38.963  1.00  0.00           O  
ATOM   2695  N   HIP   175      26.511  31.008  39.936  1.00  0.00           N  
ATOM   2696  H   HIP   175      26.989  31.418  40.725  1.00  0.00           H  
ATOM   2697  CA  HIP   175      26.407  31.862  38.645  1.00  0.00           C  
ATOM   2698  HA  HIP   175      25.589  31.580  37.981  1.00  0.00           H  
ATOM   2699  CB  HIP   175      26.198  33.292  39.105  1.00  0.00           C  
ATOM   2700  HB2 HIP   175      25.258  33.345  39.653  1.00  0.00           H  
ATOM   2701  HB3 HIP   175      27.077  33.604  39.669  1.00  0.00           H  
ATOM   2702  CG  HIP   175      26.154  34.226  37.945  1.00  0.00           C  
ATOM   2703  ND1 HIP   175      27.195  34.688  37.190  1.00  0.00           N  
ATOM   2704  HD1 HIP   175      28.148  34.361  37.262  1.00  0.00           H  
ATOM   2705  CE1 HIP   175      26.744  35.581  36.310  1.00  0.00           C  
ATOM   2706  HE1 HIP   175      27.362  36.215  35.691  1.00  0.00           H  
ATOM   2707  NE2 HIP   175      25.406  35.738  36.535  1.00  0.00           N  
ATOM   2708  HE2 HIP   175      24.855  36.389  35.994  1.00  0.00           H  
ATOM   2709  CD2 HIP   175      25.110  34.994  37.639  1.00  0.00           C  
ATOM   2710  HD2 HIP   175      24.093  34.930  37.997  1.00  0.00           H  
ATOM   2711  C   HIP   175      27.650  31.615  37.770  1.00  0.00           C  
ATOM   2712  O   HIP   175      28.779  31.549  38.180  1.00  0.00           O  
ATOM   2713  N   GLN   176      27.414  31.483  36.437  1.00  0.00           N  
ATOM   2714  H   GLN   176      26.542  31.775  36.020  1.00  0.00           H  
ATOM   2715  CA  GLN   176      28.433  31.180  35.418  1.00  0.00           C  
ATOM   2716  HA  GLN   176      29.386  31.499  35.841  1.00  0.00           H  
ATOM   2717  CB  GLN   176      28.530  29.680  35.177  1.00  0.00           C  
ATOM   2718  HB2 GLN   176      27.757  29.228  34.554  1.00  0.00           H  
ATOM   2719  HB3 GLN   176      29.491  29.466  34.709  1.00  0.00           H  
ATOM   2720  CG  GLN   176      28.608  28.847  36.410  1.00  0.00           C  
ATOM   2721  HG2 GLN   176      29.489  29.237  36.919  1.00  0.00           H  
ATOM   2722  HG3 GLN   176      27.719  29.070  36.999  1.00  0.00           H  
ATOM   2723  CD  GLN   176      28.654  27.364  36.219  1.00  0.00           C  
ATOM   2724  OE1 GLN   176      28.247  26.883  35.182  1.00  0.00           O  
ATOM   2725  NE2 GLN   176      29.016  26.547  37.148  1.00  0.00           N  
ATOM   2726 HE21 GLN   176      28.682  25.602  37.019  1.00  0.00           H  
ATOM   2727 HE22 GLN   176      29.368  26.821  38.054  1.00  0.00           H  
ATOM   2728  C   GLN   176      28.169  32.018  34.135  1.00  0.00           C  
ATOM   2729  O   GLN   176      27.086  32.062  33.637  1.00  0.00           O  
ATOM   2730  N   MET   177      29.137  32.859  33.733  1.00  0.00           N  
ATOM   2731  H   MET   177      29.995  32.765  34.258  1.00  0.00           H  
ATOM   2732  CA  MET   177      29.198  33.732  32.603  1.00  0.00           C  
ATOM   2733  HA  MET   177      28.344  33.533  31.955  1.00  0.00           H  
ATOM   2734  CB  MET   177      29.106  35.169  33.154  1.00  0.00           C  
ATOM   2735  HB2 MET   177      28.181  35.225  33.729  1.00  0.00           H  
ATOM   2736  HB3 MET   177      29.880  35.399  33.886  1.00  0.00           H  
ATOM   2737  CG  MET   177      28.964  36.364  32.167  1.00  0.00           C  
ATOM   2738  HG2 MET   177      29.932  36.362  31.665  1.00  0.00           H  
ATOM   2739  HG3 MET   177      28.264  36.073  31.384  1.00  0.00           H  
ATOM   2740  SD  MET   177      28.637  37.967  32.889  1.00  0.00           S  
ATOM   2741  CE  MET   177      30.183  38.095  33.732  1.00  0.00           C  
ATOM   2742  HE1 MET   177      30.515  39.075  34.074  1.00  0.00           H  
ATOM   2743  HE2 MET   177      30.163  37.509  34.650  1.00  0.00           H  
ATOM   2744  HE3 MET   177      31.034  37.841  33.100  1.00  0.00           H  
ATOM   2745  C   MET   177      30.420  33.661  31.661  1.00  0.00           C  
ATOM   2746  O   MET   177      31.526  33.467  32.252  1.00  0.00           O  
ATOM   2747  N   LEU   178      30.235  33.868  30.374  1.00  0.00           N  
ATOM   2748  H   LEU   178      29.327  34.074  29.982  1.00  0.00           H  
ATOM   2749  CA  LEU   178      31.373  34.022  29.487  1.00  0.00           C  
ATOM   2750  HA  LEU   178      32.303  33.803  30.013  1.00  0.00           H  
ATOM   2751  CB  LEU   178      31.134  33.173  28.236  1.00  0.00           C  
ATOM   2752  HB2 LEU   178      30.189  33.444  27.765  1.00  0.00           H  
ATOM   2753  HB3 LEU   178      32.030  33.376  27.648  1.00  0.00           H  
ATOM   2754  CG  LEU   178      31.033  31.632  28.355  1.00  0.00           C  
ATOM   2755  HG  LEU   178      30.170  31.522  29.012  1.00  0.00           H  
ATOM   2756  CD1 LEU   178      30.834  30.991  26.999  1.00  0.00           C  
ATOM   2757 HD11 LEU   178      29.903  31.388  26.594  1.00  0.00           H  
ATOM   2758 HD12 LEU   178      31.711  31.207  26.390  1.00  0.00           H  
ATOM   2759 HD13 LEU   178      30.665  29.914  27.007  1.00  0.00           H  
ATOM   2760  CD2 LEU   178      32.239  31.080  29.129  1.00  0.00           C  
ATOM   2761 HD21 LEU   178      32.322  29.993  29.120  1.00  0.00           H  
ATOM   2762 HD22 LEU   178      33.141  31.567  28.758  1.00  0.00           H  
ATOM   2763 HD23 LEU   178      32.070  31.452  30.140  1.00  0.00           H  
ATOM   2764  C   LEU   178      31.427  35.496  29.047  1.00  0.00           C  
ATOM   2765  O   LEU   178      30.414  36.175  29.063  1.00  0.00           O  
ATOM   2766  N   ALA   179      32.601  35.944  28.547  1.00  0.00           N  
ATOM   2767  H   ALA   179      33.361  35.279  28.591  1.00  0.00           H  
ATOM   2768  CA  ALA   179      32.697  37.058  27.713  1.00  0.00           C  
ATOM   2769  HA  ALA   179      31.713  37.384  27.376  1.00  0.00           H  
ATOM   2770  CB  ALA   179      33.316  38.195  28.539  1.00  0.00           C  
ATOM   2771  HB1 ALA   179      34.365  38.042  28.792  1.00  0.00           H  
ATOM   2772  HB2 ALA   179      33.261  39.118  27.961  1.00  0.00           H  
ATOM   2773  HB3 ALA   179      32.792  38.333  29.484  1.00  0.00           H  
ATOM   2774  C   ALA   179      33.611  36.801  26.468  1.00  0.00           C  
ATOM   2775  O   ALA   179      34.545  35.928  26.457  1.00  0.00           O  
ATOM   2776  N   PHE   180      33.035  37.315  25.392  1.00  0.00           N  
ATOM   2777  H   PHE   180      32.209  37.888  25.493  1.00  0.00           H  
ATOM   2778  CA  PHE   180      33.869  37.460  24.170  1.00  0.00           C  
ATOM   2779  HA  PHE   180      34.756  36.829  24.233  1.00  0.00           H  
ATOM   2780  CB  PHE   180      33.131  36.863  22.965  1.00  0.00           C  
ATOM   2781  HB2 PHE   180      32.325  37.552  22.710  1.00  0.00           H  
ATOM   2782  HB3 PHE   180      33.690  36.827  22.030  1.00  0.00           H  
ATOM   2783  CG  PHE   180      32.593  35.396  23.084  1.00  0.00           C  
ATOM   2784  CD1 PHE   180      31.441  35.220  23.831  1.00  0.00           C  
ATOM   2785  HD1 PHE   180      30.967  36.078  24.286  1.00  0.00           H  
ATOM   2786  CE1 PHE   180      30.841  33.934  24.032  1.00  0.00           C  
ATOM   2787  HE1 PHE   180      29.910  33.846  24.572  1.00  0.00           H  
ATOM   2788  CZ  PHE   180      31.612  32.798  23.697  1.00  0.00           C  
ATOM   2789  HZ  PHE   180      31.327  31.782  23.923  1.00  0.00           H  
ATOM   2790  CE2 PHE   180      32.765  32.967  22.904  1.00  0.00           C  
ATOM   2791  HE2 PHE   180      33.412  32.158  22.600  1.00  0.00           H  
ATOM   2792  CD2 PHE   180      33.255  34.263  22.583  1.00  0.00           C  
ATOM   2793  HD2 PHE   180      34.117  34.371  21.942  1.00  0.00           H  
ATOM   2794  C   PHE   180      34.306  38.924  24.068  1.00  0.00           C  
ATOM   2795  O   PHE   180      33.459  39.777  24.313  1.00  0.00           O  
ATOM   2796  N   ASN   181      35.591  39.253  23.993  1.00  0.00           N  
ATOM   2797  H   ASN   181      36.300  38.563  23.792  1.00  0.00           H  
ATOM   2798  CA  ASN   181      36.038  40.639  24.152  1.00  0.00           C  
ATOM   2799  HA  ASN   181      35.156  41.267  24.030  1.00  0.00           H  
ATOM   2800  CB  ASN   181      36.619  40.944  25.528  1.00  0.00           C  
ATOM   2801  HB2 ASN   181      37.484  40.300  25.685  1.00  0.00           H  
ATOM   2802  HB3 ASN   181      36.862  42.006  25.577  1.00  0.00           H  
ATOM   2803  CG  ASN   181      35.776  40.453  26.679  1.00  0.00           C  
ATOM   2804  OD1 ASN   181      34.888  41.064  27.193  1.00  0.00           O  
ATOM   2805  ND2 ASN   181      36.031  39.213  27.086  1.00  0.00           N  
ATOM   2806 HD21 ASN   181      35.909  39.104  28.082  1.00  0.00           H  
ATOM   2807 HD22 ASN   181      36.714  38.728  26.523  1.00  0.00           H  
ATOM   2808  C   ASN   181      37.012  40.971  23.011  1.00  0.00           C  
ATOM   2809  O   ASN   181      37.804  40.189  22.545  1.00  0.00           O  
ATOM   2810  N   HIE   182      36.940  42.287  22.633  1.00  0.00           N  
ATOM   2811  H   HIE   182      36.221  42.786  23.137  1.00  0.00           H  
ATOM   2812  CA  HIE   182      37.720  42.957  21.639  1.00  0.00           C  
ATOM   2813  HA  HIE   182      38.593  42.332  21.457  1.00  0.00           H  
ATOM   2814  CB  HIE   182      36.884  43.263  20.361  1.00  0.00           C  
ATOM   2815  HB2 HIE   182      36.022  43.913  20.515  1.00  0.00           H  
ATOM   2816  HB3 HIE   182      37.508  43.834  19.673  1.00  0.00           H  
ATOM   2817  CG  HIE   182      36.308  42.055  19.649  1.00  0.00           C  
ATOM   2818  ND1 HIE   182      37.051  41.485  18.669  1.00  0.00           N  
ATOM   2819  CE1 HIE   182      36.244  40.549  18.127  1.00  0.00           C  
ATOM   2820  HE1 HIE   182      36.427  40.007  17.211  1.00  0.00           H  
ATOM   2821  NE2 HIE   182      35.015  40.562  18.747  1.00  0.00           N  
ATOM   2822  HE2 HIE   182      34.221  39.996  18.481  1.00  0.00           H  
ATOM   2823  CD2 HIE   182      35.013  41.565  19.685  1.00  0.00           C  
ATOM   2824  HD2 HIE   182      34.231  42.042  20.257  1.00  0.00           H  
ATOM   2825  C   HIE   182      38.345  44.212  22.214  1.00  0.00           C  
ATOM   2826  O   HIE   182      37.571  45.064  22.644  1.00  0.00           O  
ATOM   2827  N   PHE   183      39.656  44.399  22.148  1.00  0.00           N  
ATOM   2828  H   PHE   183      40.235  43.659  21.778  1.00  0.00           H  
ATOM   2829  CA  PHE   183      40.354  45.646  22.613  1.00  0.00           C  
ATOM   2830  HA  PHE   183      39.672  46.308  23.146  1.00  0.00           H  
ATOM   2831  CB  PHE   183      41.416  45.158  23.559  1.00  0.00           C  
ATOM   2832  HB2 PHE   183      42.051  44.382  23.131  1.00  0.00           H  
ATOM   2833  HB3 PHE   183      42.049  46.001  23.834  1.00  0.00           H  
ATOM   2834  CG  PHE   183      40.773  44.685  24.892  1.00  0.00           C  
ATOM   2835  CD1 PHE   183      40.405  43.289  25.026  1.00  0.00           C  
ATOM   2836  HD1 PHE   183      40.657  42.574  24.257  1.00  0.00           H  
ATOM   2837  CE1 PHE   183      39.659  42.873  26.151  1.00  0.00           C  
ATOM   2838  HE1 PHE   183      39.296  41.859  26.231  1.00  0.00           H  
ATOM   2839  CZ  PHE   183      39.425  43.804  27.153  1.00  0.00           C  
ATOM   2840  HZ  PHE   183      38.784  43.482  27.961  1.00  0.00           H  
ATOM   2841  CE2 PHE   183      39.723  45.141  27.015  1.00  0.00           C  
ATOM   2842  HE2 PHE   183      39.389  45.804  27.800  1.00  0.00           H  
ATOM   2843  CD2 PHE   183      40.446  45.625  25.894  1.00  0.00           C  
ATOM   2844  HD2 PHE   183      40.665  46.669  25.726  1.00  0.00           H  
ATOM   2845  C   PHE   183      40.875  46.390  21.376  1.00  0.00           C  
ATOM   2846  O   PHE   183      41.955  46.110  20.862  1.00  0.00           O  
ATOM   2847  N   ARG   184      40.038  47.317  20.993  1.00  0.00           N  
ATOM   2848  H   ARG   184      39.360  47.644  21.666  1.00  0.00           H  
ATOM   2849  CA  ARG   184      40.118  48.058  19.733  1.00  0.00           C  
ATOM   2850  HA  ARG   184      40.240  47.307  18.952  1.00  0.00           H  
ATOM   2851  CB  ARG   184      38.766  48.715  19.283  1.00  0.00           C  
ATOM   2852  HB2 ARG   184      38.434  49.456  20.010  1.00  0.00           H  
ATOM   2853  HB3 ARG   184      38.875  49.180  18.304  1.00  0.00           H  
ATOM   2854  CG  ARG   184      37.575  47.797  19.187  1.00  0.00           C  
ATOM   2855  HG2 ARG   184      37.313  47.295  20.118  1.00  0.00           H  
ATOM   2856  HG3 ARG   184      36.724  48.456  19.016  1.00  0.00           H  
ATOM   2857  CD  ARG   184      37.684  46.792  18.135  1.00  0.00           C  
ATOM   2858  HD2 ARG   184      37.888  47.432  17.276  1.00  0.00           H  
ATOM   2859  HD3 ARG   184      38.581  46.187  18.265  1.00  0.00           H  
ATOM   2860  NE  ARG   184      36.497  45.998  17.903  1.00  0.00           N  
ATOM   2861  HE  ARG   184      35.628  46.381  18.246  1.00  0.00           H  
ATOM   2862  CZ  ARG   184      36.367  44.861  17.291  1.00  0.00           C  
ATOM   2863  NH1 ARG   184      37.372  44.251  16.811  1.00  0.00           N  
ATOM   2864 HH11 ARG   184      38.240  44.768  16.810  1.00  0.00           H  
ATOM   2865 HH12 ARG   184      37.252  43.402  16.279  1.00  0.00           H  
ATOM   2866  NH2 ARG   184      35.219  44.186  17.280  1.00  0.00           N  
ATOM   2867 HH21 ARG   184      34.430  44.810  17.372  1.00  0.00           H  
ATOM   2868 HH22 ARG   184      35.230  43.206  17.037  1.00  0.00           H  
ATOM   2869  C   ARG   184      41.308  48.930  19.518  1.00  0.00           C  
ATOM   2870  O   ARG   184      41.420  49.925  20.174  1.00  0.00           O  
ATOM   2871  N   SER   185      42.253  48.594  18.624  1.00  0.00           N  
ATOM   2872  H   SER   185      42.072  47.714  18.162  1.00  0.00           H  
ATOM   2873  CA  SER   185      43.594  49.169  18.483  1.00  0.00           C  
ATOM   2874  HA  SER   185      44.166  49.171  19.410  1.00  0.00           H  
ATOM   2875  CB  SER   185      44.416  48.415  17.465  1.00  0.00           C  
ATOM   2876  HB2 SER   185      43.980  48.496  16.469  1.00  0.00           H  
ATOM   2877  HB3 SER   185      45.403  48.874  17.405  1.00  0.00           H  
ATOM   2878  OG  SER   185      44.473  47.030  17.827  1.00  0.00           O  
ATOM   2879  HG  SER   185      43.660  46.697  17.440  1.00  0.00           H  
ATOM   2880  C   SER   185      43.436  50.673  18.082  1.00  0.00           C  
ATOM   2881  O   SER   185      44.286  51.426  18.464  1.00  0.00           O  
ATOM   2882  N   HIE   186      42.496  51.088  17.234  1.00  0.00           N  
ATOM   2883  H   HIE   186      41.702  50.466  17.183  1.00  0.00           H  
ATOM   2884  CA  HIE   186      42.366  52.479  16.741  1.00  0.00           C  
ATOM   2885  HA  HIE   186      43.339  52.841  16.408  1.00  0.00           H  
ATOM   2886  CB  HIE   186      41.377  52.500  15.501  1.00  0.00           C  
ATOM   2887  HB2 HIE   186      41.409  53.508  15.088  1.00  0.00           H  
ATOM   2888  HB3 HIE   186      41.914  51.774  14.890  1.00  0.00           H  
ATOM   2889  CG  HIE   186      39.941  52.072  15.661  1.00  0.00           C  
ATOM   2890  ND1 HIE   186      39.100  52.374  16.717  1.00  0.00           N  
ATOM   2891  CE1 HIE   186      37.952  51.807  16.504  1.00  0.00           C  
ATOM   2892  HE1 HIE   186      37.148  51.743  17.223  1.00  0.00           H  
ATOM   2893  NE2 HIE   186      37.976  51.195  15.289  1.00  0.00           N  
ATOM   2894  HE2 HIE   186      37.212  50.717  14.835  1.00  0.00           H  
ATOM   2895  CD2 HIE   186      39.216  51.326  14.759  1.00  0.00           C  
ATOM   2896  HD2 HIE   186      39.559  50.838  13.859  1.00  0.00           H  
ATOM   2897  C   HIE   186      41.946  53.463  17.754  1.00  0.00           C  
ATOM   2898  O   HIE   186      42.002  54.640  17.353  1.00  0.00           O  
ATOM   2899  N   LYS   187      41.719  53.033  18.970  1.00  0.00           N  
ATOM   2900  H   LYS   187      41.802  52.037  19.121  1.00  0.00           H  
ATOM   2901  CA  LYS   187      41.563  53.914  20.146  1.00  0.00           C  
ATOM   2902  HA  LYS   187      41.241  54.942  19.975  1.00  0.00           H  
ATOM   2903  CB  LYS   187      40.331  53.417  20.881  1.00  0.00           C  
ATOM   2904  HB2 LYS   187      40.604  52.437  21.274  1.00  0.00           H  
ATOM   2905  HB3 LYS   187      40.124  54.017  21.768  1.00  0.00           H  
ATOM   2906  CG  LYS   187      38.991  53.264  20.108  1.00  0.00           C  
ATOM   2907  HG2 LYS   187      39.128  52.624  19.236  1.00  0.00           H  
ATOM   2908  HG3 LYS   187      38.275  52.817  20.797  1.00  0.00           H  
ATOM   2909  CD  LYS   187      38.579  54.701  19.665  1.00  0.00           C  
ATOM   2910  HD2 LYS   187      38.296  55.264  20.555  1.00  0.00           H  
ATOM   2911  HD3 LYS   187      39.377  55.289  19.213  1.00  0.00           H  
ATOM   2912  CE  LYS   187      37.373  54.722  18.711  1.00  0.00           C  
ATOM   2913  HE2 LYS   187      36.932  53.733  18.831  1.00  0.00           H  
ATOM   2914  HE3 LYS   187      36.670  55.523  18.943  1.00  0.00           H  
ATOM   2915  NZ  LYS   187      37.730  54.811  17.267  1.00  0.00           N  
ATOM   2916  HZ1 LYS   187      36.847  54.997  16.814  1.00  0.00           H  
ATOM   2917  HZ2 LYS   187      38.289  55.622  17.042  1.00  0.00           H  
ATOM   2918  HZ3 LYS   187      38.265  54.028  16.920  1.00  0.00           H  
ATOM   2919  C   LYS   187      42.854  53.954  21.056  1.00  0.00           C  
ATOM   2920  O   LYS   187      43.263  53.069  21.778  1.00  0.00           O  
ATOM   2921  N   GLY   188      43.389  55.192  21.155  1.00  0.00           N  
ATOM   2922  H   GLY   188      42.897  55.956  20.714  1.00  0.00           H  
ATOM   2923  CA  GLY   188      44.696  55.523  21.815  1.00  0.00           C  
ATOM   2924  HA2 GLY   188      45.398  54.789  21.420  1.00  0.00           H  
ATOM   2925  HA3 GLY   188      45.186  56.482  21.645  1.00  0.00           H  
ATOM   2926  C   GLY   188      44.650  55.436  23.370  1.00  0.00           C  
ATOM   2927  O   GLY   188      45.349  56.172  24.014  1.00  0.00           O  
ATOM   2928  N   VAL   189      43.664  54.692  23.941  1.00  0.00           N  
ATOM   2929  H   VAL   189      43.256  53.969  23.367  1.00  0.00           H  
ATOM   2930  CA  VAL   189      43.359  54.740  25.425  1.00  0.00           C  
ATOM   2931  HA  VAL   189      44.045  55.409  25.945  1.00  0.00           H  
ATOM   2932  CB  VAL   189      41.907  55.174  25.659  1.00  0.00           C  
ATOM   2933  HB  VAL   189      41.837  55.614  26.654  1.00  0.00           H  
ATOM   2934  CG1 VAL   189      41.402  56.261  24.727  1.00  0.00           C  
ATOM   2935 HG11 VAL   189      41.106  55.928  23.732  1.00  0.00           H  
ATOM   2936 HG12 VAL   189      40.449  56.682  25.050  1.00  0.00           H  
ATOM   2937 HG13 VAL   189      42.126  57.067  24.606  1.00  0.00           H  
ATOM   2938  CG2 VAL   189      40.885  54.014  25.397  1.00  0.00           C  
ATOM   2939 HG21 VAL   189      41.142  53.096  25.926  1.00  0.00           H  
ATOM   2940 HG22 VAL   189      39.884  54.415  25.557  1.00  0.00           H  
ATOM   2941 HG23 VAL   189      40.909  53.770  24.335  1.00  0.00           H  
ATOM   2942  C   VAL   189      43.685  53.372  25.997  1.00  0.00           C  
ATOM   2943  O   VAL   189      43.602  52.338  25.307  1.00  0.00           O  
ATOM   2944  N   ARG   190      43.990  53.215  27.306  1.00  0.00           N  
ATOM   2945  H   ARG   190      43.752  53.988  27.912  1.00  0.00           H  
ATOM   2946  CA  ARG   190      44.089  51.856  27.935  1.00  0.00           C  
ATOM   2947  HA  ARG   190      44.676  51.224  27.268  1.00  0.00           H  
ATOM   2948  CB  ARG   190      44.827  51.913  29.333  1.00  0.00           C  
ATOM   2949  HB2 ARG   190      44.214  52.517  30.001  1.00  0.00           H  
ATOM   2950  HB3 ARG   190      44.971  50.889  29.678  1.00  0.00           H  
ATOM   2951  CG  ARG   190      46.203  52.560  29.153  1.00  0.00           C  
ATOM   2952  HG2 ARG   190      46.765  51.875  28.517  1.00  0.00           H  
ATOM   2953  HG3 ARG   190      46.125  53.565  28.739  1.00  0.00           H  
ATOM   2954  CD  ARG   190      47.085  52.653  30.486  1.00  0.00           C  
ATOM   2955  HD2 ARG   190      46.496  53.233  31.197  1.00  0.00           H  
ATOM   2956  HD3 ARG   190      47.330  51.668  30.882  1.00  0.00           H  
ATOM   2957  NE  ARG   190      48.360  53.373  30.239  1.00  0.00           N  
ATOM   2958  HE  ARG   190      48.804  53.204  29.347  1.00  0.00           H  
ATOM   2959  CZ  ARG   190      48.907  54.384  30.852  1.00  0.00           C  
ATOM   2960  NH1 ARG   190      48.606  54.796  32.064  1.00  0.00           N  
ATOM   2961 HH11 ARG   190      48.105  54.222  32.727  1.00  0.00           H  
ATOM   2962 HH12 ARG   190      49.051  55.671  32.301  1.00  0.00           H  
ATOM   2963  NH2 ARG   190      49.985  54.881  30.339  1.00  0.00           N  
ATOM   2964 HH21 ARG   190      50.132  54.742  29.349  1.00  0.00           H  
ATOM   2965 HH22 ARG   190      50.378  55.708  30.766  1.00  0.00           H  
ATOM   2966  C   ARG   190      42.728  51.139  28.071  1.00  0.00           C  
ATOM   2967  O   ARG   190      41.742  51.843  28.107  1.00  0.00           O  
ATOM   2968  N   GLY   191      42.737  49.797  28.130  1.00  0.00           N  
ATOM   2969  H   GLY   191      43.617  49.323  27.989  1.00  0.00           H  
ATOM   2970  CA  GLY   191      41.548  48.998  28.521  1.00  0.00           C  
ATOM   2971  HA2 GLY   191      40.563  49.464  28.532  1.00  0.00           H  
ATOM   2972  HA3 GLY   191      41.448  48.062  27.972  1.00  0.00           H  
ATOM   2973  C   GLY   191      41.638  48.687  30.060  1.00  0.00           C  
ATOM   2974  O   GLY   191      42.054  49.546  30.857  1.00  0.00           O  
ATOM   2975  N   SER   192      41.082  47.539  30.505  1.00  0.00           N  
ATOM   2976  H   SER   192      40.648  46.921  29.834  1.00  0.00           H  
ATOM   2977  CA  SER   192      40.760  47.164  31.876  1.00  0.00           C  
ATOM   2978  HA  SER   192      39.927  47.740  32.279  1.00  0.00           H  
ATOM   2979  CB  SER   192      40.266  45.717  31.830  1.00  0.00           C  
ATOM   2980  HB2 SER   192      41.039  44.962  31.687  1.00  0.00           H  
ATOM   2981  HB3 SER   192      39.767  45.616  32.794  1.00  0.00           H  
ATOM   2982  OG  SER   192      39.384  45.654  30.731  1.00  0.00           O  
ATOM   2983  HG  SER   192      39.122  44.748  30.553  1.00  0.00           H  
ATOM   2984  C   SER   192      41.922  47.481  32.838  1.00  0.00           C  
ATOM   2985  O   SER   192      42.977  46.844  32.815  1.00  0.00           O  
ATOM   2986  N   LYS   193      41.787  48.437  33.763  1.00  0.00           N  
ATOM   2987  H   LYS   193      40.916  48.947  33.714  1.00  0.00           H  
ATOM   2988  CA  LYS   193      42.710  48.966  34.798  1.00  0.00           C  
ATOM   2989  HA  LYS   193      43.644  49.281  34.332  1.00  0.00           H  
ATOM   2990  CB  LYS   193      42.169  50.214  35.565  1.00  0.00           C  
ATOM   2991  HB2 LYS   193      41.273  49.964  36.132  1.00  0.00           H  
ATOM   2992  HB3 LYS   193      43.025  50.563  36.143  1.00  0.00           H  
ATOM   2993  CG  LYS   193      41.885  51.338  34.525  1.00  0.00           C  
ATOM   2994  HG2 LYS   193      42.770  51.529  33.918  1.00  0.00           H  
ATOM   2995  HG3 LYS   193      41.072  50.963  33.904  1.00  0.00           H  
ATOM   2996  CD  LYS   193      41.526  52.613  35.260  1.00  0.00           C  
ATOM   2997  HD2 LYS   193      40.601  52.340  35.767  1.00  0.00           H  
ATOM   2998  HD3 LYS   193      42.326  52.765  35.985  1.00  0.00           H  
ATOM   2999  CE  LYS   193      41.423  53.838  34.288  1.00  0.00           C  
ATOM   3000  HE2 LYS   193      41.135  54.635  34.973  1.00  0.00           H  
ATOM   3001  HE3 LYS   193      42.376  54.012  33.788  1.00  0.00           H  
ATOM   3002  NZ  LYS   193      40.276  53.859  33.317  1.00  0.00           N  
ATOM   3003  HZ1 LYS   193      40.150  54.726  32.814  1.00  0.00           H  
ATOM   3004  HZ2 LYS   193      40.386  53.139  32.617  1.00  0.00           H  
ATOM   3005  HZ3 LYS   193      39.381  53.591  33.700  1.00  0.00           H  
ATOM   3006  C   LYS   193      43.111  47.849  35.863  1.00  0.00           C  
ATOM   3007  O   LYS   193      42.537  46.756  35.823  1.00  0.00           O  
ATOM   3008  N   PHE   194      44.073  48.093  36.698  1.00  0.00           N  
ATOM   3009  H   PHE   194      44.576  48.959  36.572  1.00  0.00           H  
ATOM   3010  CA  PHE   194      44.507  47.047  37.609  1.00  0.00           C  
ATOM   3011  HA  PHE   194      44.764  46.123  37.091  1.00  0.00           H  
ATOM   3012  CB  PHE   194      45.867  47.353  38.227  1.00  0.00           C  
ATOM   3013  HB2 PHE   194      45.880  48.421  38.445  1.00  0.00           H  
ATOM   3014  HB3 PHE   194      46.027  46.842  39.176  1.00  0.00           H  
ATOM   3015  CG  PHE   194      47.166  47.029  37.419  1.00  0.00           C  
ATOM   3016  CD1 PHE   194      47.341  45.697  36.921  1.00  0.00           C  
ATOM   3017  HD1 PHE   194      46.571  44.980  37.166  1.00  0.00           H  
ATOM   3018  CE1 PHE   194      48.552  45.328  36.336  1.00  0.00           C  
ATOM   3019  HE1 PHE   194      48.668  44.287  36.074  1.00  0.00           H  
ATOM   3020  CZ  PHE   194      49.433  46.312  35.876  1.00  0.00           C  
ATOM   3021  HZ  PHE   194      50.362  46.017  35.411  1.00  0.00           H  
ATOM   3022  CE2 PHE   194      49.213  47.626  36.265  1.00  0.00           C  
ATOM   3023  HE2 PHE   194      49.846  48.456  35.989  1.00  0.00           H  
ATOM   3024  CD2 PHE   194      48.085  47.995  37.050  1.00  0.00           C  
ATOM   3025  HD2 PHE   194      47.855  49.020  37.301  1.00  0.00           H  
ATOM   3026  C   PHE   194      43.346  46.731  38.585  1.00  0.00           C  
ATOM   3027  O   PHE   194      43.148  47.357  39.641  1.00  0.00           O  
ATOM   3028  N   HD1   195      42.646  45.642  38.348  1.00  0.00           N  
ATOM   3029  H   HD1   195      42.878  45.062  37.555  1.00  0.00           H  
ATOM   3030  CA  HD1   195      41.540  45.218  39.241  1.00  0.00           C  
ATOM   3031  HA  HD1   195      41.488  45.874  40.110  1.00  0.00           H  
ATOM   3032  CB  HD1   195      40.255  45.399  38.426  1.00  0.00           C  
ATOM   3033  HB2 HD1   195      39.385  45.393  39.082  1.00  0.00           H  
ATOM   3034  HB3 HD1   195      40.351  46.370  37.941  1.00  0.00           H  
ATOM   3035  CG  HD1   195      40.078  44.373  37.332  1.00  0.00           C  
ATOM   3036  ND1 HD1   195      40.808  44.476  36.216  1.00  0.00           N  
ATOM   3037  HD1 HD1   195      41.592  45.074  35.997  1.00  0.00           H  
ATOM   3038  CE1 HD1   195      40.595  43.299  35.564  1.00  0.00           C  
ATOM   3039  HE1 HD1   195      41.162  43.015  34.690  1.00  0.00           H  
ATOM   3040  NE2 HD1   195      39.670  42.468  36.160  1.00  0.00           N  
ATOM   3041  CD2 HD1   195      39.315  43.224  37.303  1.00  0.00           C  
ATOM   3042  HD2 HD1   195      38.597  42.899  38.042  1.00  0.00           H  
ATOM   3043  C   HD1   195      41.738  43.776  39.821  1.00  0.00           C  
ATOM   3044  O   HD1   195      42.504  43.006  39.257  1.00  0.00           O  
ATOM   3045  N   ARG   196      40.985  43.393  40.867  1.00  0.00           N  
ATOM   3046  H   ARG   196      40.412  44.045  41.383  1.00  0.00           H  
ATOM   3047  CA  ARG   196      40.642  41.966  41.202  1.00  0.00           C  
ATOM   3048  HA  ARG   196      41.281  41.296  40.627  1.00  0.00           H  
ATOM   3049  CB  ARG   196      40.855  41.740  42.703  1.00  0.00           C  
ATOM   3050  HB2 ARG   196      40.655  40.684  42.885  1.00  0.00           H  
ATOM   3051  HB3 ARG   196      41.895  41.877  42.998  1.00  0.00           H  
ATOM   3052  CG  ARG   196      39.942  42.630  43.632  1.00  0.00           C  
ATOM   3053  HG2 ARG   196      40.027  43.686  43.374  1.00  0.00           H  
ATOM   3054  HG3 ARG   196      38.899  42.369  43.451  1.00  0.00           H  
ATOM   3055  CD  ARG   196      40.324  42.505  45.106  1.00  0.00           C  
ATOM   3056  HD2 ARG   196      40.377  41.472  45.450  1.00  0.00           H  
ATOM   3057  HD3 ARG   196      41.282  42.997  45.269  1.00  0.00           H  
ATOM   3058  NE  ARG   196      39.358  43.225  45.965  1.00  0.00           N  
ATOM   3059  HE  ARG   196      38.386  42.975  45.851  1.00  0.00           H  
ATOM   3060  CZ  ARG   196      39.595  44.133  46.975  1.00  0.00           C  
ATOM   3061  NH1 ARG   196      40.714  44.363  47.451  1.00  0.00           N  
ATOM   3062 HH11 ARG   196      41.594  43.963  47.157  1.00  0.00           H  
ATOM   3063 HH12 ARG   196      40.809  44.928  48.282  1.00  0.00           H  
ATOM   3064  NH2 ARG   196      38.641  44.636  47.627  1.00  0.00           N  
ATOM   3065 HH21 ARG   196      37.667  44.444  47.444  1.00  0.00           H  
ATOM   3066 HH22 ARG   196      38.954  45.101  48.467  1.00  0.00           H  
ATOM   3067  C   ARG   196      39.223  41.854  40.746  1.00  0.00           C  
ATOM   3068  O   ARG   196      38.510  42.836  40.733  1.00  0.00           O  
ATOM   3069  N   AP1   197      38.774  40.643  40.316  1.00  0.00           N  
ATOM   3070  H   AP1   197      39.468  39.919  40.196  1.00  0.00           H  
ATOM   3071  CA  AP1   197      37.414  40.380  40.001  1.00  0.00           C  
ATOM   3072  HA  AP1   197      36.869  41.267  39.677  1.00  0.00           H  
ATOM   3073  CB  AP1   197      37.306  39.208  39.043  1.00  0.00           C  
ATOM   3074  HB2 AP1   197      37.606  38.323  39.603  1.00  0.00           H  
ATOM   3075  HB3 AP1   197      36.264  39.018  38.786  1.00  0.00           H  
ATOM   3076  CG  AP1   197      38.166  39.209  37.810  1.00  0.00           C  
ATOM   3077  OD1 AP1   197      38.716  40.263  37.471  1.00  0.00           O  
ATOM   3078  OD2 AP1   197      38.424  38.094  37.318  1.00  0.00           O  
ATOM   3079  C   AP1   197      36.666  39.913  41.271  1.00  0.00           C  
ATOM   3080  O   AP1   197      37.207  39.212  42.076  1.00  0.00           O  
ATOM   3081  N   SER   198      35.352  40.335  41.286  1.00  0.00           N  
ATOM   3082  H   SER   198      35.028  40.811  40.456  1.00  0.00           H  
ATOM   3083  CA  SER   198      34.473  40.076  42.456  1.00  0.00           C  
ATOM   3084  HA  SER   198      34.986  40.443  43.344  1.00  0.00           H  
ATOM   3085  CB  SER   198      33.147  40.764  42.283  1.00  0.00           C  
ATOM   3086  HB2 SER   198      32.791  40.949  43.296  1.00  0.00           H  
ATOM   3087  HB3 SER   198      33.148  41.735  41.787  1.00  0.00           H  
ATOM   3088  OG  SER   198      32.228  39.971  41.599  1.00  0.00           O  
ATOM   3089  HG  SER   198      32.559  39.936  40.699  1.00  0.00           H  
ATOM   3090  C   SER   198      34.255  38.515  42.754  1.00  0.00           C  
ATOM   3091  O   SER   198      34.148  38.084  43.893  1.00  0.00           O  
ATOM   3092  N   GLY   199      34.147  37.686  41.666  1.00  0.00           N  
ATOM   3093  H   GLY   199      34.176  37.992  40.704  1.00  0.00           H  
ATOM   3094  CA  GLY   199      34.003  36.202  41.796  1.00  0.00           C  
ATOM   3095  HA2 GLY   199      33.024  35.917  42.182  1.00  0.00           H  
ATOM   3096  HA3 GLY   199      34.059  35.750  40.806  1.00  0.00           H  
ATOM   3097  C   GLY   199      34.889  35.335  42.689  1.00  0.00           C  
ATOM   3098  O   GLY   199      35.705  35.805  43.421  1.00  0.00           O  
ATOM   3099  N   TRP   200      34.673  34.011  42.466  1.00  0.00           N  
ATOM   3100  H   TRP   200      34.032  33.731  41.737  1.00  0.00           H  
ATOM   3101  CA  TRP   200      35.533  33.000  43.067  1.00  0.00           C  
ATOM   3102  HA  TRP   200      35.790  33.255  44.095  1.00  0.00           H  
ATOM   3103  CB  TRP   200      34.730  31.714  43.209  1.00  0.00           C  
ATOM   3104  HB2 TRP   200      34.325  31.393  42.249  1.00  0.00           H  
ATOM   3105  HB3 TRP   200      35.345  30.881  43.548  1.00  0.00           H  
ATOM   3106  CG  TRP   200      33.632  31.832  44.166  1.00  0.00           C  
ATOM   3107  CD1 TRP   200      32.377  32.210  43.741  1.00  0.00           C  
ATOM   3108  HD1 TRP   200      32.100  32.413  42.717  1.00  0.00           H  
ATOM   3109  NE1 TRP   200      31.568  32.423  44.882  1.00  0.00           N  
ATOM   3110  HE1 TRP   200      30.563  32.501  44.819  1.00  0.00           H  
ATOM   3111  CE2 TRP   200      32.288  32.228  46.034  1.00  0.00           C  
ATOM   3112  CZ2 TRP   200      31.910  32.398  47.416  1.00  0.00           C  
ATOM   3113  HZ2 TRP   200      30.896  32.630  47.707  1.00  0.00           H  
ATOM   3114  CH2 TRP   200      32.927  32.083  48.360  1.00  0.00           C  
ATOM   3115  HH2 TRP   200      32.631  32.096  49.398  1.00  0.00           H  
ATOM   3116  CZ3 TRP   200      34.251  31.855  48.044  1.00  0.00           C  
ATOM   3117  HZ3 TRP   200      35.038  31.833  48.784  1.00  0.00           H  
ATOM   3118  CE3 TRP   200      34.600  31.882  46.648  1.00  0.00           C  
ATOM   3119  HE3 TRP   200      35.646  31.805  46.392  1.00  0.00           H  
ATOM   3120  CD2 TRP   200      33.604  32.018  45.627  1.00  0.00           C  
ATOM   3121  C   TRP   200      36.804  32.665  42.262  1.00  0.00           C  
ATOM   3122  O   TRP   200      37.878  32.602  42.814  1.00  0.00           O  
ATOM   3123  N   VAL   201      36.747  32.394  40.981  1.00  0.00           N  
ATOM   3124  H   VAL   201      35.875  32.536  40.491  1.00  0.00           H  
ATOM   3125  CA  VAL   201      37.678  31.722  40.065  1.00  0.00           C  
ATOM   3126  HA  VAL   201      38.679  31.988  40.406  1.00  0.00           H  
ATOM   3127  CB  VAL   201      37.481  30.130  39.914  1.00  0.00           C  
ATOM   3128  HB  VAL   201      36.418  29.980  39.723  1.00  0.00           H  
ATOM   3129  CG1 VAL   201      38.152  29.511  38.650  1.00  0.00           C  
ATOM   3130 HG11 VAL   201      39.235  29.636  38.633  1.00  0.00           H  
ATOM   3131 HG12 VAL   201      37.937  28.443  38.679  1.00  0.00           H  
ATOM   3132 HG13 VAL   201      37.853  30.055  37.754  1.00  0.00           H  
ATOM   3133  CG2 VAL   201      37.870  29.431  41.174  1.00  0.00           C  
ATOM   3134 HG21 VAL   201      37.577  28.381  41.178  1.00  0.00           H  
ATOM   3135 HG22 VAL   201      38.957  29.493  41.227  1.00  0.00           H  
ATOM   3136 HG23 VAL   201      37.339  29.900  42.003  1.00  0.00           H  
ATOM   3137  C   VAL   201      37.412  32.398  38.640  1.00  0.00           C  
ATOM   3138  O   VAL   201      36.258  32.738  38.303  1.00  0.00           O  
ATOM   3139  N   THR   202      38.425  32.649  37.753  1.00  0.00           N  
ATOM   3140  H   THR   202      39.369  32.433  38.038  1.00  0.00           H  
ATOM   3141  CA  THR   202      38.200  33.288  36.411  1.00  0.00           C  
ATOM   3142  HA  THR   202      37.181  33.049  36.106  1.00  0.00           H  
ATOM   3143  CB  THR   202      38.357  34.839  36.447  1.00  0.00           C  
ATOM   3144  HB  THR   202      39.415  35.098  36.492  1.00  0.00           H  
ATOM   3145  CG2 THR   202      37.858  35.404  35.071  1.00  0.00           C  
ATOM   3146 HG21 THR   202      38.614  35.237  34.304  1.00  0.00           H  
ATOM   3147 HG22 THR   202      36.902  34.966  34.786  1.00  0.00           H  
ATOM   3148 HG23 THR   202      37.767  36.489  35.132  1.00  0.00           H  
ATOM   3149  OG1 THR   202      37.727  35.485  37.545  1.00  0.00           O  
ATOM   3150  HG1 THR   202      38.031  36.393  37.605  1.00  0.00           H  
ATOM   3151  C   THR   202      39.239  32.639  35.480  1.00  0.00           C  
ATOM   3152  O   THR   202      40.417  32.437  35.840  1.00  0.00           O  
ATOM   3153  N   VAL   203      38.791  32.095  34.351  1.00  0.00           N  
ATOM   3154  H   VAL   203      37.811  32.205  34.134  1.00  0.00           H  
ATOM   3155  CA  VAL   203      39.539  31.160  33.500  1.00  0.00           C  
ATOM   3156  HA  VAL   203      40.504  30.981  33.972  1.00  0.00           H  
ATOM   3157  CB  VAL   203      38.775  29.812  33.463  1.00  0.00           C  
ATOM   3158  HB  VAL   203      37.815  29.963  32.970  1.00  0.00           H  
ATOM   3159  CG1 VAL   203      39.586  28.758  32.661  1.00  0.00           C  
ATOM   3160 HG11 VAL   203      40.419  28.427  33.280  1.00  0.00           H  
ATOM   3161 HG12 VAL   203      38.957  27.915  32.377  1.00  0.00           H  
ATOM   3162 HG13 VAL   203      39.913  29.070  31.669  1.00  0.00           H  
ATOM   3163  CG2 VAL   203      38.513  29.229  34.778  1.00  0.00           C  
ATOM   3164 HG21 VAL   203      39.433  29.098  35.347  1.00  0.00           H  
ATOM   3165 HG22 VAL   203      37.887  29.779  35.481  1.00  0.00           H  
ATOM   3166 HG23 VAL   203      37.996  28.288  34.588  1.00  0.00           H  
ATOM   3167  C   VAL   203      39.540  31.746  32.098  1.00  0.00           C  
ATOM   3168  O   VAL   203      38.461  31.962  31.474  1.00  0.00           O  
ATOM   3169  N   LEU   204      40.724  31.786  31.543  1.00  0.00           N  
ATOM   3170  H   LEU   204      41.522  31.577  32.125  1.00  0.00           H  
ATOM   3171  CA  LEU   204      41.178  32.362  30.277  1.00  0.00           C  
ATOM   3172  HA  LEU   204      40.268  32.672  29.762  1.00  0.00           H  
ATOM   3173  CB  LEU   204      42.063  33.646  30.667  1.00  0.00           C  
ATOM   3174  HB2 LEU   204      42.829  33.303  31.363  1.00  0.00           H  
ATOM   3175  HB3 LEU   204      42.541  33.918  29.725  1.00  0.00           H  
ATOM   3176  CG  LEU   204      41.223  34.830  31.256  1.00  0.00           C  
ATOM   3177  HG  LEU   204      40.199  34.751  30.891  1.00  0.00           H  
ATOM   3178  CD1 LEU   204      41.241  34.763  32.789  1.00  0.00           C  
ATOM   3179 HD11 LEU   204      40.733  33.907  33.235  1.00  0.00           H  
ATOM   3180 HD12 LEU   204      42.289  34.766  33.088  1.00  0.00           H  
ATOM   3181 HD13 LEU   204      40.746  35.648  33.188  1.00  0.00           H  
ATOM   3182  CD2 LEU   204      41.817  36.166  30.900  1.00  0.00           C  
ATOM   3183 HD21 LEU   204      42.858  36.291  31.200  1.00  0.00           H  
ATOM   3184 HD22 LEU   204      41.610  36.348  29.845  1.00  0.00           H  
ATOM   3185 HD23 LEU   204      41.283  36.950  31.437  1.00  0.00           H  
ATOM   3186  C   LEU   204      41.931  31.307  29.411  1.00  0.00           C  
ATOM   3187  O   LEU   204      42.525  30.340  29.865  1.00  0.00           O  
ATOM   3188  N   ARG   205      42.079  31.580  28.106  1.00  0.00           N  
ATOM   3189  H   ARG   205      41.830  32.528  27.861  1.00  0.00           H  
ATOM   3190  CA  ARG   205      42.738  30.673  27.054  1.00  0.00           C  
ATOM   3191  HA  ARG   205      43.615  30.295  27.581  1.00  0.00           H  
ATOM   3192  CB  ARG   205      41.771  29.567  26.662  1.00  0.00           C  
ATOM   3193  HB2 ARG   205      40.857  29.603  27.255  1.00  0.00           H  
ATOM   3194  HB3 ARG   205      41.476  29.816  25.643  1.00  0.00           H  
ATOM   3195  CG  ARG   205      42.415  28.174  26.642  1.00  0.00           C  
ATOM   3196  HG2 ARG   205      43.209  28.129  27.388  1.00  0.00           H  
ATOM   3197  HG3 ARG   205      41.591  27.482  26.814  1.00  0.00           H  
ATOM   3198  CD  ARG   205      42.971  27.670  25.239  1.00  0.00           C  
ATOM   3199  HD2 ARG   205      42.639  26.646  25.064  1.00  0.00           H  
ATOM   3200  HD3 ARG   205      42.434  28.245  24.485  1.00  0.00           H  
ATOM   3201  NE  ARG   205      44.404  27.656  25.074  1.00  0.00           N  
ATOM   3202  HE  ARG   205      44.917  27.634  25.944  1.00  0.00           H  
ATOM   3203  CZ  ARG   205      45.153  27.868  23.984  1.00  0.00           C  
ATOM   3204  NH1 ARG   205      44.575  28.043  22.802  1.00  0.00           N  
ATOM   3205 HH11 ARG   205      43.575  27.918  22.742  1.00  0.00           H  
ATOM   3206 HH12 ARG   205      45.076  28.151  21.932  1.00  0.00           H  
ATOM   3207  NH2 ARG   205      46.453  27.809  24.000  1.00  0.00           N  
ATOM   3208 HH21 ARG   205      47.042  27.496  24.758  1.00  0.00           H  
ATOM   3209 HH22 ARG   205      46.960  28.072  23.167  1.00  0.00           H  
ATOM   3210  C   ARG   205      43.291  31.331  25.724  1.00  0.00           C  
ATOM   3211  O   ARG   205      44.189  30.729  25.126  1.00  0.00           O  
ATOM   3212  N   SER   206      42.772  32.489  25.443  1.00  0.00           N  
ATOM   3213  H   SER   206      42.102  32.896  26.080  1.00  0.00           H  
ATOM   3214  CA  SER   206      43.294  33.284  24.359  1.00  0.00           C  
ATOM   3215  HA  SER   206      43.189  32.671  23.464  1.00  0.00           H  
ATOM   3216  CB  SER   206      42.526  34.623  24.085  1.00  0.00           C  
ATOM   3217  HB2 SER   206      42.873  35.320  24.848  1.00  0.00           H  
ATOM   3218  HB3 SER   206      42.701  35.040  23.093  1.00  0.00           H  
ATOM   3219  OG  SER   206      41.124  34.447  23.984  1.00  0.00           O  
ATOM   3220  HG  SER   206      40.951  33.915  23.204  1.00  0.00           H  
ATOM   3221  C   SER   206      44.809  33.653  24.522  1.00  0.00           C  
ATOM   3222  O   SER   206      45.149  34.389  25.474  1.00  0.00           O  
ATOM   3223  N   VAL   207      45.653  33.202  23.573  1.00  0.00           N  
ATOM   3224  H   VAL   207      45.239  32.771  22.759  1.00  0.00           H  
ATOM   3225  CA  VAL   207      47.113  33.456  23.459  1.00  0.00           C  
ATOM   3226  HA  VAL   207      47.491  33.506  24.481  1.00  0.00           H  
ATOM   3227  CB  VAL   207      47.628  32.268  22.703  1.00  0.00           C  
ATOM   3228  HB  VAL   207      47.188  31.393  23.181  1.00  0.00           H  
ATOM   3229  CG1 VAL   207      47.306  32.222  21.208  1.00  0.00           C  
ATOM   3230 HG11 VAL   207      47.773  31.335  20.780  1.00  0.00           H  
ATOM   3231 HG12 VAL   207      46.225  32.248  21.066  1.00  0.00           H  
ATOM   3232 HG13 VAL   207      47.782  33.119  20.811  1.00  0.00           H  
ATOM   3233  CG2 VAL   207      49.116  32.155  22.754  1.00  0.00           C  
ATOM   3234 HG21 VAL   207      49.649  32.945  22.225  1.00  0.00           H  
ATOM   3235 HG22 VAL   207      49.550  32.159  23.754  1.00  0.00           H  
ATOM   3236 HG23 VAL   207      49.440  31.231  22.274  1.00  0.00           H  
ATOM   3237  C   VAL   207      47.477  34.831  22.837  1.00  0.00           C  
ATOM   3238  O   VAL   207      48.570  35.284  22.969  1.00  0.00           O  
ATOM   3239  N   ASP   208      46.599  35.519  22.131  1.00  0.00           N  
ATOM   3240  H   ASP   208      45.813  35.010  21.751  1.00  0.00           H  
ATOM   3241  CA  ASP   208      46.655  36.930  21.824  1.00  0.00           C  
ATOM   3242  HA  ASP   208      47.320  37.142  20.987  1.00  0.00           H  
ATOM   3243  CB  ASP   208      45.251  37.158  21.271  1.00  0.00           C  
ATOM   3244  HB2 ASP   208      45.115  36.444  20.459  1.00  0.00           H  
ATOM   3245  HB3 ASP   208      44.509  37.018  22.058  1.00  0.00           H  
ATOM   3246  CG  ASP   208      44.978  38.531  20.770  1.00  0.00           C  
ATOM   3247  OD1 ASP   208      45.896  39.320  20.617  1.00  0.00           O  
ATOM   3248  OD2 ASP   208      43.894  38.710  20.232  1.00  0.00           O  
ATOM   3249  C   ASP   208      47.035  37.858  23.013  1.00  0.00           C  
ATOM   3250  O   ASP   208      46.182  38.043  23.875  1.00  0.00           O  
ATOM   3251  N   PRO   209      48.265  38.379  23.118  1.00  0.00           N  
ATOM   3252  CD  PRO   209      49.331  38.419  22.093  1.00  0.00           C  
ATOM   3253  HD2 PRO   209      49.149  39.048  21.222  1.00  0.00           H  
ATOM   3254  HD3 PRO   209      49.408  37.392  21.735  1.00  0.00           H  
ATOM   3255  CG  PRO   209      50.634  38.930  22.748  1.00  0.00           C  
ATOM   3256  HG2 PRO   209      50.747  39.993  22.535  1.00  0.00           H  
ATOM   3257  HG3 PRO   209      51.459  38.282  22.451  1.00  0.00           H  
ATOM   3258  CB  PRO   209      50.414  38.651  24.231  1.00  0.00           C  
ATOM   3259  HB2 PRO   209      50.999  39.330  24.852  1.00  0.00           H  
ATOM   3260  HB3 PRO   209      50.659  37.636  24.544  1.00  0.00           H  
ATOM   3261  CA  PRO   209      48.857  38.878  24.389  1.00  0.00           C  
ATOM   3262  HA  PRO   209      48.559  38.222  25.207  1.00  0.00           H  
ATOM   3263  C   PRO   209      48.398  40.283  24.714  1.00  0.00           C  
ATOM   3264  O   PRO   209      48.025  41.042  23.848  1.00  0.00           O  
ATOM   3265  N   GLY   210      48.509  40.542  26.004  1.00  0.00           N  
ATOM   3266  H   GLY   210      48.950  39.835  26.575  1.00  0.00           H  
ATOM   3267  CA  GLY   210      48.483  41.888  26.623  1.00  0.00           C  
ATOM   3268  HA2 GLY   210      49.469  42.351  26.659  1.00  0.00           H  
ATOM   3269  HA3 GLY   210      47.741  42.477  26.085  1.00  0.00           H  
ATOM   3270  C   GLY   210      48.049  42.038  28.103  1.00  0.00           C  
ATOM   3271  O   GLY   210      47.739  43.160  28.578  1.00  0.00           O  
ATOM   3272  N   LEU   211      47.922  40.946  28.876  1.00  0.00           N  
ATOM   3273  H   LEU   211      48.142  40.033  28.504  1.00  0.00           H  
ATOM   3274  CA  LEU   211      47.529  40.893  30.299  1.00  0.00           C  
ATOM   3275  HA  LEU   211      46.799  41.666  30.539  1.00  0.00           H  
ATOM   3276  CB  LEU   211      46.877  39.472  30.524  1.00  0.00           C  
ATOM   3277  HB2 LEU   211      46.202  39.370  29.674  1.00  0.00           H  
ATOM   3278  HB3 LEU   211      47.608  38.665  30.472  1.00  0.00           H  
ATOM   3279  CG  LEU   211      46.114  39.351  31.888  1.00  0.00           C  
ATOM   3280  HG  LEU   211      46.866  39.210  32.664  1.00  0.00           H  
ATOM   3281  CD1 LEU   211      45.157  40.470  32.170  1.00  0.00           C  
ATOM   3282 HD11 LEU   211      44.632  40.806  31.276  1.00  0.00           H  
ATOM   3283 HD12 LEU   211      44.422  40.118  32.894  1.00  0.00           H  
ATOM   3284 HD13 LEU   211      45.701  41.325  32.572  1.00  0.00           H  
ATOM   3285  CD2 LEU   211      45.284  38.002  32.043  1.00  0.00           C  
ATOM   3286 HD21 LEU   211      44.470  37.934  31.321  1.00  0.00           H  
ATOM   3287 HD22 LEU   211      46.049  37.270  31.787  1.00  0.00           H  
ATOM   3288 HD23 LEU   211      44.875  37.920  33.050  1.00  0.00           H  
ATOM   3289  C   LEU   211      48.709  41.105  31.201  1.00  0.00           C  
ATOM   3290  O   LEU   211      49.656  40.387  31.036  1.00  0.00           O  
ATOM   3291  N   LEU   212      48.729  42.037  32.123  1.00  0.00           N  
ATOM   3292  H   LEU   212      47.875  42.576  32.135  1.00  0.00           H  
ATOM   3293  CA  LEU   212      49.763  42.255  33.203  1.00  0.00           C  
ATOM   3294  HA  LEU   212      50.681  41.717  32.964  1.00  0.00           H  
ATOM   3295  CB  LEU   212      50.231  43.757  33.192  1.00  0.00           C  
ATOM   3296  HB2 LEU   212      49.521  44.429  33.673  1.00  0.00           H  
ATOM   3297  HB3 LEU   212      51.095  43.655  33.849  1.00  0.00           H  
ATOM   3298  CG  LEU   212      50.715  44.326  31.894  1.00  0.00           C  
ATOM   3299  HG  LEU   212      49.813  44.487  31.303  1.00  0.00           H  
ATOM   3300  CD1 LEU   212      51.440  45.682  32.173  1.00  0.00           C  
ATOM   3301 HD11 LEU   212      51.581  46.316  31.297  1.00  0.00           H  
ATOM   3302 HD12 LEU   212      50.864  46.213  32.931  1.00  0.00           H  
ATOM   3303 HD13 LEU   212      52.442  45.583  32.589  1.00  0.00           H  
ATOM   3304  CD2 LEU   212      51.795  43.569  31.140  1.00  0.00           C  
ATOM   3305 HD21 LEU   212      52.669  43.166  31.651  1.00  0.00           H  
ATOM   3306 HD22 LEU   212      51.407  42.671  30.659  1.00  0.00           H  
ATOM   3307 HD23 LEU   212      52.196  44.209  30.354  1.00  0.00           H  
ATOM   3308  C   LEU   212      49.224  41.835  34.596  1.00  0.00           C  
ATOM   3309  O   LEU   212      47.973  41.706  34.770  1.00  0.00           O  
ATOM   3310  N   ALA   213      50.093  41.780  35.565  1.00  0.00           N  
ATOM   3311  H   ALA   213      51.080  41.790  35.349  1.00  0.00           H  
ATOM   3312  CA  ALA   213      49.700  41.578  36.998  1.00  0.00           C  
ATOM   3313  HA  ALA   213      48.737  42.073  37.126  1.00  0.00           H  
ATOM   3314  CB  ALA   213      49.473  40.030  37.160  1.00  0.00           C  
ATOM   3315  HB1 ALA   213      48.650  39.707  36.522  1.00  0.00           H  
ATOM   3316  HB2 ALA   213      50.407  39.508  36.956  1.00  0.00           H  
ATOM   3317  HB3 ALA   213      49.161  39.763  38.170  1.00  0.00           H  
ATOM   3318  C   ALA   213      50.728  42.080  38.034  1.00  0.00           C  
ATOM   3319  O   ALA   213      51.857  41.776  37.990  1.00  0.00           O  
ATOM   3320  N   LEU   214      50.217  42.820  39.050  1.00  0.00           N  
ATOM   3321  H   LEU   214      49.214  42.933  39.071  1.00  0.00           H  
ATOM   3322  CA  LEU   214      51.026  43.278  40.171  1.00  0.00           C  
ATOM   3323  HA  LEU   214      52.056  43.523  39.910  1.00  0.00           H  
ATOM   3324  CB  LEU   214      50.479  44.691  40.564  1.00  0.00           C  
ATOM   3325  HB2 LEU   214      49.442  44.507  40.845  1.00  0.00           H  
ATOM   3326  HB3 LEU   214      51.030  44.976  41.460  1.00  0.00           H  
ATOM   3327  CG  LEU   214      50.604  45.893  39.632  1.00  0.00           C  
ATOM   3328  HG  LEU   214      50.316  45.660  38.607  1.00  0.00           H  
ATOM   3329  CD1 LEU   214      49.617  46.945  40.052  1.00  0.00           C  
ATOM   3330 HD11 LEU   214      49.606  47.163  41.120  1.00  0.00           H  
ATOM   3331 HD12 LEU   214      49.955  47.822  39.501  1.00  0.00           H  
ATOM   3332 HD13 LEU   214      48.621  46.627  39.743  1.00  0.00           H  
ATOM   3333  CD2 LEU   214      52.100  46.367  39.476  1.00  0.00           C  
ATOM   3334 HD21 LEU   214      52.530  46.706  40.418  1.00  0.00           H  
ATOM   3335 HD22 LEU   214      52.689  45.488  39.212  1.00  0.00           H  
ATOM   3336 HD23 LEU   214      52.144  47.141  38.710  1.00  0.00           H  
ATOM   3337  C   LEU   214      50.988  42.391  41.413  1.00  0.00           C  
ATOM   3338  O   LEU   214      49.952  42.335  42.076  1.00  0.00           O  
ATOM   3339  N   VAL   215      52.118  41.718  41.734  1.00  0.00           N  
ATOM   3340  H   VAL   215      52.977  41.963  41.263  1.00  0.00           H  
ATOM   3341  CA  VAL   215      52.102  40.804  42.880  1.00  0.00           C  
ATOM   3342  HA  VAL   215      51.430  41.176  43.653  1.00  0.00           H  
ATOM   3343  CB  VAL   215      51.458  39.434  42.476  1.00  0.00           C  
ATOM   3344  HB  VAL   215      50.541  39.634  41.921  1.00  0.00           H  
ATOM   3345  CG1 VAL   215      52.412  38.533  41.580  1.00  0.00           C  
ATOM   3346 HG11 VAL   215      52.283  38.729  40.516  1.00  0.00           H  
ATOM   3347 HG12 VAL   215      53.475  38.701  41.756  1.00  0.00           H  
ATOM   3348 HG13 VAL   215      52.297  37.467  41.778  1.00  0.00           H  
ATOM   3349  CG2 VAL   215      51.076  38.707  43.707  1.00  0.00           C  
ATOM   3350 HG21 VAL   215      51.900  38.104  44.089  1.00  0.00           H  
ATOM   3351 HG22 VAL   215      50.647  39.394  44.436  1.00  0.00           H  
ATOM   3352 HG23 VAL   215      50.296  38.027  43.364  1.00  0.00           H  
ATOM   3353  C   VAL   215      53.497  40.699  43.507  1.00  0.00           C  
ATOM   3354  O   VAL   215      54.496  41.004  42.845  1.00  0.00           O  
ATOM   3355  N   ASP   216      53.627  40.266  44.759  1.00  0.00           N  
ATOM   3356  H   ASP   216      52.809  39.905  45.229  1.00  0.00           H  
ATOM   3357  CA  ASP   216      54.806  40.007  45.517  1.00  0.00           C  
ATOM   3358  HA  ASP   216      54.399  39.782  46.502  1.00  0.00           H  
ATOM   3359  CB  ASP   216      55.476  38.743  44.968  1.00  0.00           C  
ATOM   3360  HB2 ASP   216      55.887  38.856  43.965  1.00  0.00           H  
ATOM   3361  HB3 ASP   216      56.326  38.646  45.643  1.00  0.00           H  
ATOM   3362  CG  ASP   216      54.712  37.463  45.005  1.00  0.00           C  
ATOM   3363  OD1 ASP   216      53.830  37.257  45.902  1.00  0.00           O  
ATOM   3364  OD2 ASP   216      54.955  36.570  44.177  1.00  0.00           O  
ATOM   3365  C   ASP   216      55.770  41.190  45.741  1.00  0.00           C  
ATOM   3366  O   ASP   216      56.688  41.082  46.512  1.00  0.00           O  
ATOM   3367  N   GLY   217      55.528  42.346  45.103  1.00  0.00           N  
ATOM   3368  H   GLY   217      54.690  42.321  44.539  1.00  0.00           H  
ATOM   3369  CA  GLY   217      56.405  43.559  44.842  1.00  0.00           C  
ATOM   3370  HA2 GLY   217      55.833  44.381  45.273  1.00  0.00           H  
ATOM   3371  HA3 GLY   217      57.276  43.437  45.486  1.00  0.00           H  
ATOM   3372  C   GLY   217      56.715  43.937  43.367  1.00  0.00           C  
ATOM   3373  O   GLY   217      57.490  44.931  43.184  1.00  0.00           O  
ATOM   3374  N   ARG   218      56.279  43.152  42.328  1.00  0.00           N  
ATOM   3375  H   ARG   218      55.829  42.318  42.676  1.00  0.00           H  
ATOM   3376  CA  ARG   218      56.752  43.158  40.930  1.00  0.00           C  
ATOM   3377  HA  ARG   218      57.215  44.118  40.702  1.00  0.00           H  
ATOM   3378  CB  ARG   218      57.831  42.072  40.707  1.00  0.00           C  
ATOM   3379  HB2 ARG   218      58.248  42.094  39.700  1.00  0.00           H  
ATOM   3380  HB3 ARG   218      58.650  42.238  41.406  1.00  0.00           H  
ATOM   3381  CG  ARG   218      57.233  40.656  40.844  1.00  0.00           C  
ATOM   3382  HG2 ARG   218      56.859  40.563  41.863  1.00  0.00           H  
ATOM   3383  HG3 ARG   218      56.395  40.380  40.205  1.00  0.00           H  
ATOM   3384  CD  ARG   218      58.324  39.590  40.559  1.00  0.00           C  
ATOM   3385  HD2 ARG   218      59.207  39.844  41.145  1.00  0.00           H  
ATOM   3386  HD3 ARG   218      57.820  38.698  40.932  1.00  0.00           H  
ATOM   3387  NE  ARG   218      58.632  39.480  39.132  1.00  0.00           N  
ATOM   3388  HE  ARG   218      58.403  40.255  38.526  1.00  0.00           H  
ATOM   3389  CZ  ARG   218      59.206  38.448  38.632  1.00  0.00           C  
ATOM   3390  NH1 ARG   218      59.689  37.456  39.189  1.00  0.00           N  
ATOM   3391 HH11 ARG   218      59.606  37.453  40.195  1.00  0.00           H  
ATOM   3392 HH12 ARG   218      60.116  36.740  38.619  1.00  0.00           H  
ATOM   3393  NH2 ARG   218      59.391  38.523  37.366  1.00  0.00           N  
ATOM   3394 HH21 ARG   218      59.029  39.316  36.856  1.00  0.00           H  
ATOM   3395 HH22 ARG   218      60.108  37.961  36.930  1.00  0.00           H  
ATOM   3396  C   ARG   218      55.533  43.159  39.933  1.00  0.00           C  
ATOM   3397  O   ARG   218      54.414  42.805  40.251  1.00  0.00           O  
ATOM   3398  N   LEU   219      55.861  43.697  38.780  1.00  0.00           N  
ATOM   3399  H   LEU   219      56.783  44.111  38.775  1.00  0.00           H  
ATOM   3400  CA  LEU   219      54.982  43.744  37.604  1.00  0.00           C  
ATOM   3401  HA  LEU   219      53.941  43.723  37.925  1.00  0.00           H  
ATOM   3402  CB  LEU   219      55.310  45.136  36.934  1.00  0.00           C  
ATOM   3403  HB2 LEU   219      55.033  45.909  37.652  1.00  0.00           H  
ATOM   3404  HB3 LEU   219      56.359  45.369  36.752  1.00  0.00           H  
ATOM   3405  CG  LEU   219      54.445  45.250  35.630  1.00  0.00           C  
ATOM   3406  HG  LEU   219      54.627  44.414  34.955  1.00  0.00           H  
ATOM   3407  CD1 LEU   219      52.925  45.177  35.905  1.00  0.00           C  
ATOM   3408 HD11 LEU   219      52.612  44.318  36.500  1.00  0.00           H  
ATOM   3409 HD12 LEU   219      52.622  46.150  36.291  1.00  0.00           H  
ATOM   3410 HD13 LEU   219      52.290  45.108  35.022  1.00  0.00           H  
ATOM   3411  CD2 LEU   219      54.734  46.552  34.912  1.00  0.00           C  
ATOM   3412 HD21 LEU   219      55.767  46.694  34.594  1.00  0.00           H  
ATOM   3413 HD22 LEU   219      54.064  46.612  34.054  1.00  0.00           H  
ATOM   3414 HD23 LEU   219      54.424  47.406  35.514  1.00  0.00           H  
ATOM   3415  C   LEU   219      55.269  42.571  36.652  1.00  0.00           C  
ATOM   3416  O   LEU   219      56.329  42.570  35.974  1.00  0.00           O  
ATOM   3417  N   TRP   220      54.350  41.630  36.647  1.00  0.00           N  
ATOM   3418  H   TRP   220      53.478  41.754  37.142  1.00  0.00           H  
ATOM   3419  CA  TRP   220      54.373  40.534  35.739  1.00  0.00           C  
ATOM   3420  HA  TRP   220      55.408  40.287  35.500  1.00  0.00           H  
ATOM   3421  CB  TRP   220      53.751  39.315  36.368  1.00  0.00           C  
ATOM   3422  HB2 TRP   220      52.878  39.781  36.824  1.00  0.00           H  
ATOM   3423  HB3 TRP   220      53.368  38.611  35.629  1.00  0.00           H  
ATOM   3424  CG  TRP   220      54.527  38.592  37.389  1.00  0.00           C  
ATOM   3425  CD1 TRP   220      54.377  38.868  38.692  1.00  0.00           C  
ATOM   3426  HD1 TRP   220      53.794  39.668  39.125  1.00  0.00           H  
ATOM   3427  NE1 TRP   220      55.012  37.877  39.408  1.00  0.00           N  
ATOM   3428  HE1 TRP   220      54.948  37.794  40.413  1.00  0.00           H  
ATOM   3429  CE2 TRP   220      55.650  36.953  38.613  1.00  0.00           C  
ATOM   3430  CZ2 TRP   220      56.515  35.868  38.938  1.00  0.00           C  
ATOM   3431  HZ2 TRP   220      56.658  35.596  39.974  1.00  0.00           H  
ATOM   3432  CH2 TRP   220      57.069  35.162  37.868  1.00  0.00           C  
ATOM   3433  HH2 TRP   220      57.739  34.340  38.073  1.00  0.00           H  
ATOM   3434  CZ3 TRP   220      56.577  35.404  36.583  1.00  0.00           C  
ATOM   3435  HZ3 TRP   220      56.848  34.713  35.798  1.00  0.00           H  
ATOM   3436  CE3 TRP   220      55.811  36.584  36.249  1.00  0.00           C  
ATOM   3437  HE3 TRP   220      55.591  36.878  35.234  1.00  0.00           H  
ATOM   3438  CD2 TRP   220      55.407  37.438  37.310  1.00  0.00           C  
ATOM   3439  C   TRP   220      53.677  40.785  34.399  1.00  0.00           C  
ATOM   3440  O   TRP   220      52.638  41.411  34.399  1.00  0.00           O  
ATOM   3441  N   ALA   221      54.075  40.225  33.263  1.00  0.00           N  
ATOM   3442  H   ALA   221      54.992  39.803  33.229  1.00  0.00           H  
ATOM   3443  CA  ALA   221      53.149  40.023  32.072  1.00  0.00           C  
ATOM   3444  HA  ALA   221      52.326  40.732  32.156  1.00  0.00           H  
ATOM   3445  CB  ALA   221      53.844  40.386  30.789  1.00  0.00           C  
ATOM   3446  HB1 ALA   221      54.435  41.302  30.753  1.00  0.00           H  
ATOM   3447  HB2 ALA   221      54.491  39.550  30.523  1.00  0.00           H  
ATOM   3448  HB3 ALA   221      53.096  40.612  30.029  1.00  0.00           H  
ATOM   3449  C   ALA   221      52.897  38.553  32.018  1.00  0.00           C  
ATOM   3450  O   ALA   221      53.818  37.736  32.234  1.00  0.00           O  
ATOM   3451  N   VAL   222      51.630  38.198  31.731  1.00  0.00           N  
ATOM   3452  H   VAL   222      50.933  38.919  31.614  1.00  0.00           H  
ATOM   3453  CA  VAL   222      51.042  36.912  31.806  1.00  0.00           C  
ATOM   3454  HA  VAL   222      51.854  36.187  31.871  1.00  0.00           H  
ATOM   3455  CB  VAL   222      50.203  36.686  33.081  1.00  0.00           C  
ATOM   3456  HB  VAL   222      49.870  35.650  33.151  1.00  0.00           H  
ATOM   3457  CG1 VAL   222      50.969  36.984  34.355  1.00  0.00           C  
ATOM   3458 HG11 VAL   222      50.382  36.576  35.179  1.00  0.00           H  
ATOM   3459 HG12 VAL   222      51.863  36.361  34.367  1.00  0.00           H  
ATOM   3460 HG13 VAL   222      51.196  38.048  34.404  1.00  0.00           H  
ATOM   3461  CG2 VAL   222      48.938  37.569  33.253  1.00  0.00           C  
ATOM   3462 HG21 VAL   222      48.548  37.208  34.205  1.00  0.00           H  
ATOM   3463 HG22 VAL   222      49.188  38.627  33.333  1.00  0.00           H  
ATOM   3464 HG23 VAL   222      48.208  37.288  32.495  1.00  0.00           H  
ATOM   3465  C   VAL   222      50.240  36.407  30.701  1.00  0.00           C  
ATOM   3466  O   VAL   222      49.595  37.272  30.027  1.00  0.00           O  
ATOM   3467  N   ASP   223      50.384  35.120  30.318  1.00  0.00           N  
ATOM   3468  H   ASP   223      51.039  34.497  30.768  1.00  0.00           H  
ATOM   3469  CA  ASP   223      49.787  34.547  29.119  1.00  0.00           C  
ATOM   3470  HA  ASP   223      48.732  34.821  29.159  1.00  0.00           H  
ATOM   3471  CB  ASP   223      50.305  35.086  27.775  1.00  0.00           C  
ATOM   3472  HB2 ASP   223      49.772  34.665  26.923  1.00  0.00           H  
ATOM   3473  HB3 ASP   223      49.925  36.105  27.703  1.00  0.00           H  
ATOM   3474  CG  ASP   223      51.849  35.082  27.548  1.00  0.00           C  
ATOM   3475  OD1 ASP   223      52.262  35.636  26.534  1.00  0.00           O  
ATOM   3476  OD2 ASP   223      52.636  34.522  28.364  1.00  0.00           O  
ATOM   3477  C   ASP   223      49.732  32.977  29.049  1.00  0.00           C  
ATOM   3478  O   ASP   223      50.532  32.289  29.707  1.00  0.00           O  
ATOM   3479  N   PRO   224      48.801  32.388  28.289  1.00  0.00           N  
ATOM   3480  CD  PRO   224      47.624  32.983  27.697  1.00  0.00           C  
ATOM   3481  HD2 PRO   224      47.768  33.743  26.929  1.00  0.00           H  
ATOM   3482  HD3 PRO   224      47.059  33.509  28.466  1.00  0.00           H  
ATOM   3483  CG  PRO   224      46.835  31.835  27.039  1.00  0.00           C  
ATOM   3484  HG2 PRO   224      46.974  31.728  25.963  1.00  0.00           H  
ATOM   3485  HG3 PRO   224      45.751  31.871  27.149  1.00  0.00           H  
ATOM   3486  CB  PRO   224      47.404  30.668  27.775  1.00  0.00           C  
ATOM   3487  HB2 PRO   224      47.215  29.712  27.288  1.00  0.00           H  
ATOM   3488  HB3 PRO   224      46.891  30.607  28.735  1.00  0.00           H  
ATOM   3489  CA  PRO   224      48.857  30.949  28.062  1.00  0.00           C  
ATOM   3490  HA  PRO   224      49.173  30.411  28.956  1.00  0.00           H  
ATOM   3491  C   PRO   224      49.829  30.558  26.951  1.00  0.00           C  
ATOM   3492  O   PRO   224      50.563  31.371  26.402  1.00  0.00           O  
ATOM   3493  N   GLU   225      49.794  29.311  26.628  1.00  0.00           N  
ATOM   3494  H   GLU   225      49.068  28.732  27.027  1.00  0.00           H  
ATOM   3495  CA  GLU   225      50.545  28.435  25.595  1.00  0.00           C  
ATOM   3496  HA  GLU   225      50.750  29.092  24.750  1.00  0.00           H  
ATOM   3497  CB  GLU   225      51.892  28.001  26.181  1.00  0.00           C  
ATOM   3498  HB2 GLU   225      52.538  27.531  25.439  1.00  0.00           H  
ATOM   3499  HB3 GLU   225      52.386  28.906  26.535  1.00  0.00           H  
ATOM   3500  CG  GLU   225      51.721  27.012  27.396  1.00  0.00           C  
ATOM   3501  HG2 GLU   225      51.679  27.650  28.279  1.00  0.00           H  
ATOM   3502  HG3 GLU   225      50.860  26.364  27.232  1.00  0.00           H  
ATOM   3503  CD  GLU   225      52.931  26.057  27.623  1.00  0.00           C  
ATOM   3504  OE1 GLU   225      53.515  25.984  28.736  1.00  0.00           O  
ATOM   3505  OE2 GLU   225      53.374  25.410  26.683  1.00  0.00           O  
ATOM   3506  C   GLU   225      49.624  27.206  25.178  1.00  0.00           C  
ATOM   3507  O   GLU   225      48.541  26.979  25.775  1.00  0.00           O  
ATOM   3508  N   PRO   226      49.995  26.511  24.103  1.00  0.00           N  
ATOM   3509  CD  PRO   226      51.010  26.912  23.078  1.00  0.00           C  
ATOM   3510  HD2 PRO   226      52.018  26.847  23.487  1.00  0.00           H  
ATOM   3511  HD3 PRO   226      50.723  27.893  22.699  1.00  0.00           H  
ATOM   3512  CG  PRO   226      50.985  25.937  21.928  1.00  0.00           C  
ATOM   3513  HG2 PRO   226      52.034  25.706  21.740  1.00  0.00           H  
ATOM   3514  HG3 PRO   226      50.529  26.293  21.005  1.00  0.00           H  
ATOM   3515  CB  PRO   226      50.168  24.766  22.470  1.00  0.00           C  
ATOM   3516  HB2 PRO   226      50.879  23.986  22.740  1.00  0.00           H  
ATOM   3517  HB3 PRO   226      49.385  24.541  21.747  1.00  0.00           H  
ATOM   3518  CA  PRO   226      49.337  25.298  23.631  1.00  0.00           C  
ATOM   3519  HA  PRO   226      48.385  25.679  23.261  1.00  0.00           H  
ATOM   3520  C   PRO   226      49.094  24.329  24.785  1.00  0.00           C  
ATOM   3521  O   PRO   226      49.916  24.342  25.703  1.00  0.00           O  
ATOM   3522  N   GLY   227      48.009  23.608  24.689  1.00  0.00           N  
ATOM   3523  H   GLY   227      47.468  23.684  23.840  1.00  0.00           H  
ATOM   3524  CA  GLY   227      47.539  22.745  25.771  1.00  0.00           C  
ATOM   3525  HA2 GLY   227      46.694  22.284  25.260  1.00  0.00           H  
ATOM   3526  HA3 GLY   227      48.222  21.918  25.970  1.00  0.00           H  
ATOM   3527  C   GLY   227      47.004  23.312  27.142  1.00  0.00           C  
ATOM   3528  O   GLY   227      46.727  22.557  28.048  1.00  0.00           O  
ATOM   3529  N   HID   228      46.856  24.592  27.305  1.00  0.00           N  
ATOM   3530  H   HID   228      47.115  25.141  26.499  1.00  0.00           H  
ATOM   3531  CA  HID   228      46.663  25.282  28.629  1.00  0.00           C  
ATOM   3532  HA  HID   228      46.409  24.633  29.468  1.00  0.00           H  
ATOM   3533  CB  HID   228      48.079  25.929  28.990  1.00  0.00           C  
ATOM   3534  HB2 HID   228      48.550  26.502  28.192  1.00  0.00           H  
ATOM   3535  HB3 HID   228      47.867  26.635  29.794  1.00  0.00           H  
ATOM   3536  CG  HID   228      48.988  24.904  29.430  1.00  0.00           C  
ATOM   3537  ND1 HID   228      49.832  24.219  28.549  1.00  0.00           N  
ATOM   3538  HD1 HID   228      50.079  24.561  27.632  1.00  0.00           H  
ATOM   3539  CE1 HID   228      50.535  23.371  29.261  1.00  0.00           C  
ATOM   3540  HE1 HID   228      51.255  22.754  28.742  1.00  0.00           H  
ATOM   3541  NE2 HID   228      50.187  23.379  30.555  1.00  0.00           N  
ATOM   3542  CD2 HID   228      49.255  24.419  30.668  1.00  0.00           C  
ATOM   3543  HD2 HID   228      48.741  24.714  31.571  1.00  0.00           H  
ATOM   3544  C   HID   228      45.609  26.462  28.632  1.00  0.00           C  
ATOM   3545  O   HID   228      45.542  27.277  27.719  1.00  0.00           O  
ATOM   3546  N   PHE   229      44.950  26.547  29.776  1.00  0.00           N  
ATOM   3547  H   PHE   229      45.343  25.964  30.501  1.00  0.00           H  
ATOM   3548  CA  PHE   229      44.331  27.783  30.291  1.00  0.00           C  
ATOM   3549  HA  PHE   229      43.949  28.426  29.498  1.00  0.00           H  
ATOM   3550  CB  PHE   229      43.191  27.247  31.204  1.00  0.00           C  
ATOM   3551  HB2 PHE   229      43.562  26.589  31.989  1.00  0.00           H  
ATOM   3552  HB3 PHE   229      42.724  28.093  31.708  1.00  0.00           H  
ATOM   3553  CG  PHE   229      42.098  26.449  30.492  1.00  0.00           C  
ATOM   3554  CD1 PHE   229      41.837  25.083  30.742  1.00  0.00           C  
ATOM   3555  HD1 PHE   229      42.430  24.592  31.499  1.00  0.00           H  
ATOM   3556  CE1 PHE   229      40.739  24.525  30.167  1.00  0.00           C  
ATOM   3557  HE1 PHE   229      40.348  23.585  30.529  1.00  0.00           H  
ATOM   3558  CZ  PHE   229      40.055  25.148  29.117  1.00  0.00           C  
ATOM   3559  HZ  PHE   229      39.208  24.581  28.761  1.00  0.00           H  
ATOM   3560  CE2 PHE   229      40.199  26.523  28.902  1.00  0.00           C  
ATOM   3561  HE2 PHE   229      39.565  27.095  28.241  1.00  0.00           H  
ATOM   3562  CD2 PHE   229      41.271  27.189  29.607  1.00  0.00           C  
ATOM   3563  HD2 PHE   229      41.473  28.242  29.483  1.00  0.00           H  
ATOM   3564  C   PHE   229      45.290  28.582  31.160  1.00  0.00           C  
ATOM   3565  O   PHE   229      46.071  27.874  31.813  1.00  0.00           O  
ATOM   3566  N   ILE   230      45.189  29.874  31.335  1.00  0.00           N  
ATOM   3567  H   ILE   230      44.477  30.344  30.795  1.00  0.00           H  
ATOM   3568  CA  ILE   230      45.714  30.594  32.536  1.00  0.00           C  
ATOM   3569  HA  ILE   230      46.281  29.914  33.171  1.00  0.00           H  
ATOM   3570  CB  ILE   230      46.543  31.850  32.123  1.00  0.00           C  
ATOM   3571  HB  ILE   230      47.274  31.541  31.375  1.00  0.00           H  
ATOM   3572  CG2 ILE   230      45.767  33.024  31.415  1.00  0.00           C  
ATOM   3573 HG21 ILE   230      45.379  32.781  30.425  1.00  0.00           H  
ATOM   3574 HG22 ILE   230      44.866  33.208  32.000  1.00  0.00           H  
ATOM   3575 HG23 ILE   230      46.346  33.945  31.355  1.00  0.00           H  
ATOM   3576  CG1 ILE   230      47.398  32.299  33.344  1.00  0.00           C  
ATOM   3577 HG12 ILE   230      46.818  32.902  34.042  1.00  0.00           H  
ATOM   3578 HG13 ILE   230      47.575  31.342  33.835  1.00  0.00           H  
ATOM   3579  CD1 ILE   230      48.706  32.958  33.004  1.00  0.00           C  
ATOM   3580 HD11 ILE   230      49.392  32.216  32.596  1.00  0.00           H  
ATOM   3581 HD12 ILE   230      48.569  33.816  32.345  1.00  0.00           H  
ATOM   3582 HD13 ILE   230      49.169  33.244  33.948  1.00  0.00           H  
ATOM   3583  C   ILE   230      44.479  30.909  33.427  1.00  0.00           C  
ATOM   3584  O   ILE   230      43.393  31.074  32.906  1.00  0.00           O  
ATOM   3585  N   VAL   231      44.637  30.879  34.712  1.00  0.00           N  
ATOM   3586  H   VAL   231      45.494  30.477  35.063  1.00  0.00           H  
ATOM   3587  CA  VAL   231      43.480  30.862  35.663  1.00  0.00           C  
ATOM   3588  HA  VAL   231      42.596  31.222  35.136  1.00  0.00           H  
ATOM   3589  CB  VAL   231      43.265  29.437  36.175  1.00  0.00           C  
ATOM   3590  HB  VAL   231      44.152  28.985  36.619  1.00  0.00           H  
ATOM   3591  CG1 VAL   231      42.120  29.408  37.168  1.00  0.00           C  
ATOM   3592 HG11 VAL   231      42.431  29.856  38.112  1.00  0.00           H  
ATOM   3593 HG12 VAL   231      41.208  29.933  36.884  1.00  0.00           H  
ATOM   3594 HG13 VAL   231      41.940  28.354  37.379  1.00  0.00           H  
ATOM   3595  CG2 VAL   231      42.872  28.482  34.995  1.00  0.00           C  
ATOM   3596 HG21 VAL   231      43.821  28.373  34.469  1.00  0.00           H  
ATOM   3597 HG22 VAL   231      42.597  27.467  35.282  1.00  0.00           H  
ATOM   3598 HG23 VAL   231      42.045  28.990  34.499  1.00  0.00           H  
ATOM   3599  C   VAL   231      43.862  31.740  36.946  1.00  0.00           C  
ATOM   3600  O   VAL   231      45.038  31.804  37.309  1.00  0.00           O  
ATOM   3601  N   ASN   232      42.831  32.376  37.470  1.00  0.00           N  
ATOM   3602  H   ASN   232      41.904  32.333  37.072  1.00  0.00           H  
ATOM   3603  CA  ASN   232      42.940  33.276  38.659  1.00  0.00           C  
ATOM   3604  HA  ASN   232      43.944  33.044  39.014  1.00  0.00           H  
ATOM   3605  CB  ASN   232      42.940  34.701  38.196  1.00  0.00           C  
ATOM   3606  HB2 ASN   232      41.915  34.777  37.833  1.00  0.00           H  
ATOM   3607  HB3 ASN   232      43.054  35.377  39.044  1.00  0.00           H  
ATOM   3608  CG  ASN   232      43.832  35.128  37.039  1.00  0.00           C  
ATOM   3609  OD1 ASN   232      44.772  35.871  37.297  1.00  0.00           O  
ATOM   3610  ND2 ASN   232      43.652  34.687  35.866  1.00  0.00           N  
ATOM   3611 HD21 ASN   232      44.286  34.948  35.125  1.00  0.00           H  
ATOM   3612 HD22 ASN   232      42.716  34.394  35.623  1.00  0.00           H  
ATOM   3613  C   ASN   232      41.914  33.082  39.720  1.00  0.00           C  
ATOM   3614  O   ASN   232      40.917  32.367  39.550  1.00  0.00           O  
ATOM   3615  N   PHE   233      42.140  33.691  40.852  1.00  0.00           N  
ATOM   3616  H   PHE   233      43.061  34.087  40.976  1.00  0.00           H  
ATOM   3617  CA  PHE   233      41.275  33.735  42.016  1.00  0.00           C  
ATOM   3618  HA  PHE   233      40.348  33.167  41.951  1.00  0.00           H  
ATOM   3619  CB  PHE   233      42.067  33.190  43.198  1.00  0.00           C  
ATOM   3620  HB2 PHE   233      43.004  33.747  43.190  1.00  0.00           H  
ATOM   3621  HB3 PHE   233      41.451  33.366  44.080  1.00  0.00           H  
ATOM   3622  CG  PHE   233      42.350  31.689  43.004  1.00  0.00           C  
ATOM   3623  CD1 PHE   233      43.658  31.181  43.090  1.00  0.00           C  
ATOM   3624  HD1 PHE   233      44.527  31.734  43.411  1.00  0.00           H  
ATOM   3625  CE1 PHE   233      43.880  29.772  43.153  1.00  0.00           C  
ATOM   3626  HE1 PHE   233      44.872  29.381  43.323  1.00  0.00           H  
ATOM   3627  CZ  PHE   233      42.839  28.916  42.953  1.00  0.00           C  
ATOM   3628  HZ  PHE   233      43.134  27.878  43.006  1.00  0.00           H  
ATOM   3629  CE2 PHE   233      41.566  29.381  42.757  1.00  0.00           C  
ATOM   3630  HE2 PHE   233      40.768  28.676  42.575  1.00  0.00           H  
ATOM   3631  CD2 PHE   233      41.304  30.775  42.885  1.00  0.00           C  
ATOM   3632  HD2 PHE   233      40.339  31.172  42.607  1.00  0.00           H  
ATOM   3633  C   PHE   233      40.838  35.188  42.190  1.00  0.00           C  
ATOM   3634  O   PHE   233      41.527  36.140  41.763  1.00  0.00           O  
ATOM   3635  N   GLY   234      39.612  35.295  42.651  1.00  0.00           N  
ATOM   3636  H   GLY   234      39.212  34.501  43.130  1.00  0.00           H  
ATOM   3637  CA  GLY   234      38.795  36.506  42.789  1.00  0.00           C  
ATOM   3638  HA2 GLY   234      39.303  37.335  42.296  1.00  0.00           H  
ATOM   3639  HA3 GLY   234      37.915  36.399  42.155  1.00  0.00           H  
ATOM   3640  C   GLY   234      38.421  36.882  44.178  1.00  0.00           C  
ATOM   3641  O   GLY   234      38.793  36.155  45.126  1.00  0.00           O  
ATOM   3642  N   SER   235      37.689  37.987  44.378  1.00  0.00           N  
ATOM   3643  H   SER   235      37.377  38.564  43.610  1.00  0.00           H  
ATOM   3644  CA  SER   235      37.359  38.548  45.756  1.00  0.00           C  
ATOM   3645  HA  SER   235      38.332  38.779  46.191  1.00  0.00           H  
ATOM   3646  CB  SER   235      36.568  39.799  45.556  1.00  0.00           C  
ATOM   3647  HB2 SER   235      35.575  39.562  45.174  1.00  0.00           H  
ATOM   3648  HB3 SER   235      36.407  40.285  46.518  1.00  0.00           H  
ATOM   3649  OG  SER   235      37.182  40.763  44.723  1.00  0.00           O  
ATOM   3650  HG  SER   235      36.816  41.629  44.919  1.00  0.00           H  
ATOM   3651  C   SER   235      36.584  37.552  46.685  1.00  0.00           C  
ATOM   3652  O   SER   235      36.786  37.577  47.884  1.00  0.00           O  
ATOM   3653  N   SER   236      35.659  36.833  46.124  1.00  0.00           N  
ATOM   3654  H   SER   236      35.425  36.924  45.145  1.00  0.00           H  
ATOM   3655  CA  SER   236      34.771  35.919  46.928  1.00  0.00           C  
ATOM   3656  HA  SER   236      34.308  36.486  47.736  1.00  0.00           H  
ATOM   3657  CB  SER   236      33.654  35.223  46.139  1.00  0.00           C  
ATOM   3658  HB2 SER   236      34.103  34.505  45.453  1.00  0.00           H  
ATOM   3659  HB3 SER   236      33.081  34.590  46.817  1.00  0.00           H  
ATOM   3660  OG  SER   236      32.755  36.160  45.519  1.00  0.00           O  
ATOM   3661  HG  SER   236      33.181  36.791  44.934  1.00  0.00           H  
ATOM   3662  C   SER   236      35.581  34.833  47.673  1.00  0.00           C  
ATOM   3663  O   SER   236      35.186  34.370  48.772  1.00  0.00           O  
ATOM   3664  N   LEU   237      36.706  34.414  47.085  1.00  0.00           N  
ATOM   3665  H   LEU   237      37.002  34.757  46.182  1.00  0.00           H  
ATOM   3666  CA  LEU   237      37.669  33.471  47.809  1.00  0.00           C  
ATOM   3667  HA  LEU   237      37.115  32.778  48.442  1.00  0.00           H  
ATOM   3668  CB  LEU   237      38.422  32.645  46.774  1.00  0.00           C  
ATOM   3669  HB2 LEU   237      37.718  31.988  46.262  1.00  0.00           H  
ATOM   3670  HB3 LEU   237      39.019  33.207  46.056  1.00  0.00           H  
ATOM   3671  CG  LEU   237      39.584  31.681  47.300  1.00  0.00           C  
ATOM   3672  HG  LEU   237      40.375  32.302  47.722  1.00  0.00           H  
ATOM   3673  CD1 LEU   237      39.107  30.640  48.330  1.00  0.00           C  
ATOM   3674 HD11 LEU   237      38.538  31.068  49.156  1.00  0.00           H  
ATOM   3675 HD12 LEU   237      38.545  29.894  47.768  1.00  0.00           H  
ATOM   3676 HD13 LEU   237      39.952  30.100  48.757  1.00  0.00           H  
ATOM   3677  CD2 LEU   237      40.180  30.872  46.120  1.00  0.00           C  
ATOM   3678 HD21 LEU   237      40.851  31.594  45.656  1.00  0.00           H  
ATOM   3679 HD22 LEU   237      40.846  30.055  46.397  1.00  0.00           H  
ATOM   3680 HD23 LEU   237      39.445  30.583  45.369  1.00  0.00           H  
ATOM   3681  C   LEU   237      38.564  34.230  48.829  1.00  0.00           C  
ATOM   3682  O   LEU   237      38.757  33.865  49.986  1.00  0.00           O  
ATOM   3683  N   GLU   238      38.958  35.401  48.437  1.00  0.00           N  
ATOM   3684  H   GLU   238      38.727  35.747  47.517  1.00  0.00           H  
ATOM   3685  CA  GLU   238      39.840  36.227  49.276  1.00  0.00           C  
ATOM   3686  HA  GLU   238      40.624  35.539  49.591  1.00  0.00           H  
ATOM   3687  CB  GLU   238      40.411  37.432  48.497  1.00  0.00           C  
ATOM   3688  HB2 GLU   238      40.872  37.107  47.565  1.00  0.00           H  
ATOM   3689  HB3 GLU   238      39.558  38.058  48.232  1.00  0.00           H  
ATOM   3690  CG  GLU   238      41.368  38.422  49.246  1.00  0.00           C  
ATOM   3691  HG2 GLU   238      40.712  38.904  49.971  1.00  0.00           H  
ATOM   3692  HG3 GLU   238      42.245  37.934  49.671  1.00  0.00           H  
ATOM   3693  CD  GLU   238      41.913  39.421  48.271  1.00  0.00           C  
ATOM   3694  OE1 GLU   238      43.151  39.509  48.155  1.00  0.00           O  
ATOM   3695  OE2 GLU   238      41.122  40.091  47.637  1.00  0.00           O  
ATOM   3696  C   GLU   238      39.184  36.630  50.600  1.00  0.00           C  
ATOM   3697  O   GLU   238      39.687  36.331  51.681  1.00  0.00           O  
ATOM   3698  N   VAL   239      37.996  37.180  50.482  1.00  0.00           N  
ATOM   3699  H   VAL   239      37.585  37.276  49.564  1.00  0.00           H  
ATOM   3700  CA  VAL   239      37.097  37.635  51.602  1.00  0.00           C  
ATOM   3701  HA  VAL   239      37.629  38.258  52.321  1.00  0.00           H  
ATOM   3702  CB  VAL   239      35.875  38.428  51.022  1.00  0.00           C  
ATOM   3703  HB  VAL   239      36.205  39.029  50.174  1.00  0.00           H  
ATOM   3704  CG1 VAL   239      34.618  37.634  50.541  1.00  0.00           C  
ATOM   3705 HG11 VAL   239      33.877  38.371  50.233  1.00  0.00           H  
ATOM   3706 HG12 VAL   239      34.900  37.047  49.667  1.00  0.00           H  
ATOM   3707 HG13 VAL   239      34.200  37.054  51.363  1.00  0.00           H  
ATOM   3708  CG2 VAL   239      35.364  39.417  52.074  1.00  0.00           C  
ATOM   3709 HG21 VAL   239      36.082  40.164  52.412  1.00  0.00           H  
ATOM   3710 HG22 VAL   239      34.476  39.980  51.788  1.00  0.00           H  
ATOM   3711 HG23 VAL   239      34.973  38.925  52.965  1.00  0.00           H  
ATOM   3712  C   VAL   239      36.555  36.493  52.449  1.00  0.00           C  
ATOM   3713  O   VAL   239      36.119  36.760  53.576  1.00  0.00           O  
ATOM   3714  N   LEU   240      36.527  35.253  51.994  1.00  0.00           N  
ATOM   3715  H   LEU   240      37.030  35.114  51.129  1.00  0.00           H  
ATOM   3716  CA  LEU   240      36.159  34.026  52.695  1.00  0.00           C  
ATOM   3717  HA  LEU   240      35.274  34.274  53.280  1.00  0.00           H  
ATOM   3718  CB  LEU   240      35.817  32.940  51.653  1.00  0.00           C  
ATOM   3719  HB2 LEU   240      34.909  33.211  51.115  1.00  0.00           H  
ATOM   3720  HB3 LEU   240      36.627  32.794  50.938  1.00  0.00           H  
ATOM   3721  CG  LEU   240      35.565  31.539  52.330  1.00  0.00           C  
ATOM   3722  HG  LEU   240      36.276  31.466  53.154  1.00  0.00           H  
ATOM   3723  CD1 LEU   240      34.128  31.511  52.882  1.00  0.00           C  
ATOM   3724 HD11 LEU   240      33.908  30.463  53.087  1.00  0.00           H  
ATOM   3725 HD12 LEU   240      34.065  32.180  53.740  1.00  0.00           H  
ATOM   3726 HD13 LEU   240      33.443  31.860  52.110  1.00  0.00           H  
ATOM   3727  CD2 LEU   240      35.751  30.393  51.364  1.00  0.00           C  
ATOM   3728 HD21 LEU   240      36.733  30.471  50.896  1.00  0.00           H  
ATOM   3729 HD22 LEU   240      35.757  29.476  51.953  1.00  0.00           H  
ATOM   3730 HD23 LEU   240      34.904  30.494  50.686  1.00  0.00           H  
ATOM   3731  C   LEU   240      37.344  33.699  53.591  1.00  0.00           C  
ATOM   3732  O   LEU   240      37.089  33.229  54.659  1.00  0.00           O  
ATOM   3733  N   THR   241      38.585  34.002  53.274  1.00  0.00           N  
ATOM   3734  H   THR   241      38.842  34.571  52.479  1.00  0.00           H  
ATOM   3735  CA  THR   241      39.729  33.300  53.899  1.00  0.00           C  
ATOM   3736  HA  THR   241      39.495  32.581  54.684  1.00  0.00           H  
ATOM   3737  CB  THR   241      40.624  32.499  52.843  1.00  0.00           C  
ATOM   3738  HB  THR   241      41.532  32.134  53.323  1.00  0.00           H  
ATOM   3739  CG2 THR   241      39.985  31.283  52.214  1.00  0.00           C  
ATOM   3740 HG21 THR   241      39.012  31.116  52.675  1.00  0.00           H  
ATOM   3741 HG22 THR   241      39.781  31.408  51.151  1.00  0.00           H  
ATOM   3742 HG23 THR   241      40.592  30.387  52.346  1.00  0.00           H  
ATOM   3743  OG1 THR   241      40.997  33.299  51.771  1.00  0.00           O  
ATOM   3744  HG1 THR   241      40.227  33.721  51.383  1.00  0.00           H  
ATOM   3745  C   THR   241      40.720  34.181  54.653  1.00  0.00           C  
ATOM   3746  O   THR   241      41.596  33.684  55.303  1.00  0.00           O  
ATOM   3747  N   GLU   242      40.483  35.466  54.621  1.00  0.00           N  
ATOM   3748  H   GLU   242      39.614  35.750  54.191  1.00  0.00           H  
ATOM   3749  CA  GLU   242      41.319  36.463  55.234  1.00  0.00           C  
ATOM   3750  HA  GLU   242      42.312  36.219  54.857  1.00  0.00           H  
ATOM   3751  CB  GLU   242      40.908  37.859  54.789  1.00  0.00           C  
ATOM   3752  HB2 GLU   242      41.601  38.588  55.208  1.00  0.00           H  
ATOM   3753  HB3 GLU   242      40.960  38.027  53.713  1.00  0.00           H  
ATOM   3754  CG  GLU   242      39.565  38.383  55.355  1.00  0.00           C  
ATOM   3755  HG2 GLU   242      38.804  37.671  55.036  1.00  0.00           H  
ATOM   3756  HG3 GLU   242      39.597  38.365  56.444  1.00  0.00           H  
ATOM   3757  CD  GLU   242      39.318  39.878  54.963  1.00  0.00           C  
ATOM   3758  OE1 GLU   242      40.034  40.454  54.136  1.00  0.00           O  
ATOM   3759  OE2 GLU   242      38.364  40.491  55.530  1.00  0.00           O  
ATOM   3760  C   GLU   242      41.444  36.413  56.756  1.00  0.00           C  
ATOM   3761  O   GLU   242      42.228  37.115  57.375  1.00  0.00           O  
ATOM   3762  N   ARG   243      40.605  35.574  57.420  1.00  0.00           N  
ATOM   3763  H   ARG   243      40.067  34.936  56.852  1.00  0.00           H  
ATOM   3764  CA  ARG   243      40.751  35.277  58.802  1.00  0.00           C  
ATOM   3765  HA  ARG   243      41.735  35.564  59.173  1.00  0.00           H  
ATOM   3766  CB  ARG   243      39.692  36.014  59.618  1.00  0.00           C  
ATOM   3767  HB2 ARG   243      38.749  35.681  59.184  1.00  0.00           H  
ATOM   3768  HB3 ARG   243      39.824  35.761  60.670  1.00  0.00           H  
ATOM   3769  CG  ARG   243      39.808  37.533  59.434  1.00  0.00           C  
ATOM   3770  HG2 ARG   243      40.827  37.870  59.623  1.00  0.00           H  
ATOM   3771  HG3 ARG   243      39.614  37.802  58.395  1.00  0.00           H  
ATOM   3772  CD  ARG   243      38.720  38.179  60.299  1.00  0.00           C  
ATOM   3773  HD2 ARG   243      37.735  37.889  59.936  1.00  0.00           H  
ATOM   3774  HD3 ARG   243      38.853  37.837  61.326  1.00  0.00           H  
ATOM   3775  NE  ARG   243      38.831  39.637  60.341  1.00  0.00           N  
ATOM   3776  HE  ARG   243      39.688  39.960  59.914  1.00  0.00           H  
ATOM   3777  CZ  ARG   243      37.972  40.540  60.787  1.00  0.00           C  
ATOM   3778  NH1 ARG   243      36.801  40.203  61.256  1.00  0.00           N  
ATOM   3779 HH11 ARG   243      36.544  39.227  61.225  1.00  0.00           H  
ATOM   3780 HH12 ARG   243      36.203  40.928  61.624  1.00  0.00           H  
ATOM   3781  NH2 ARG   243      38.257  41.839  60.749  1.00  0.00           N  
ATOM   3782 HH21 ARG   243      39.028  42.174  60.190  1.00  0.00           H  
ATOM   3783 HH22 ARG   243      37.516  42.392  61.154  1.00  0.00           H  
ATOM   3784  C   ARG   243      40.849  33.787  59.159  1.00  0.00           C  
ATOM   3785  O   ARG   243      40.461  33.341  60.262  1.00  0.00           O  
ATOM   3786  N   LEU   244      41.485  32.992  58.263  1.00  0.00           N  
ATOM   3787  H   LEU   244      41.605  33.398  57.346  1.00  0.00           H  
ATOM   3788  CA  LEU   244      42.211  31.730  58.589  1.00  0.00           C  
ATOM   3789  HA  LEU   244      41.705  31.192  59.391  1.00  0.00           H  
ATOM   3790  CB  LEU   244      42.418  30.835  57.332  1.00  0.00           C  
ATOM   3791  HB2 LEU   244      43.127  31.261  56.623  1.00  0.00           H  
ATOM   3792  HB3 LEU   244      42.880  29.901  57.652  1.00  0.00           H  
ATOM   3793  CG  LEU   244      41.191  30.512  56.434  1.00  0.00           C  
ATOM   3794  HG  LEU   244      40.819  31.517  56.239  1.00  0.00           H  
ATOM   3795  CD1 LEU   244      41.488  29.738  55.146  1.00  0.00           C  
ATOM   3796 HD11 LEU   244      42.392  30.109  54.662  1.00  0.00           H  
ATOM   3797 HD12 LEU   244      41.666  28.675  55.310  1.00  0.00           H  
ATOM   3798 HD13 LEU   244      40.637  29.853  54.475  1.00  0.00           H  
ATOM   3799  CD2 LEU   244      40.132  29.706  57.174  1.00  0.00           C  
ATOM   3800 HD21 LEU   244      40.513  28.696  57.328  1.00  0.00           H  
ATOM   3801 HD22 LEU   244      39.944  30.255  58.097  1.00  0.00           H  
ATOM   3802 HD23 LEU   244      39.212  29.657  56.591  1.00  0.00           H  
ATOM   3803  C   LEU   244      43.666  32.140  59.042  1.00  0.00           C  
ATOM   3804  O   LEU   244      44.074  33.261  58.982  1.00  0.00           O  
ATOM   3805  N   ASP   245      44.424  31.174  59.393  1.00  0.00           N  
ATOM   3806  H   ASP   245      43.920  30.299  59.382  1.00  0.00           H  
ATOM   3807  CA  ASP   245      45.921  31.283  59.430  1.00  0.00           C  
ATOM   3808  HA  ASP   245      46.115  32.166  60.040  1.00  0.00           H  
ATOM   3809  CB  ASP   245      46.559  30.026  60.014  1.00  0.00           C  
ATOM   3810  HB2 ASP   245      47.630  30.210  60.098  1.00  0.00           H  
ATOM   3811  HB3 ASP   245      46.294  29.951  61.068  1.00  0.00           H  
ATOM   3812  CG  ASP   245      46.371  28.671  59.252  1.00  0.00           C  
ATOM   3813  OD1 ASP   245      45.507  28.592  58.389  1.00  0.00           O  
ATOM   3814  OD2 ASP   245      47.188  27.785  59.450  1.00  0.00           O  
ATOM   3815  C   ASP   245      46.580  31.493  58.047  1.00  0.00           C  
ATOM   3816  O   ASP   245      47.550  32.306  57.932  1.00  0.00           O  
ATOM   3817  N   ARG   246      45.891  31.046  56.981  1.00  0.00           N  
ATOM   3818  H   ARG   246      45.020  30.562  57.142  1.00  0.00           H  
ATOM   3819  CA  ARG   246      46.484  31.122  55.689  1.00  0.00           C  
ATOM   3820  HA  ARG   246      47.460  31.580  55.529  1.00  0.00           H  
ATOM   3821  CB  ARG   246      46.466  29.666  55.027  1.00  0.00           C  
ATOM   3822  HB2 ARG   246      45.584  29.070  55.261  1.00  0.00           H  
ATOM   3823  HB3 ARG   246      46.332  29.825  53.957  1.00  0.00           H  
ATOM   3824  CG  ARG   246      47.831  29.017  55.369  1.00  0.00           C  
ATOM   3825  HG2 ARG   246      48.664  29.653  55.069  1.00  0.00           H  
ATOM   3826  HG3 ARG   246      47.810  28.826  56.442  1.00  0.00           H  
ATOM   3827  CD  ARG   246      47.908  27.609  54.747  1.00  0.00           C  
ATOM   3828  HD2 ARG   246      48.782  27.053  55.087  1.00  0.00           H  
ATOM   3829  HD3 ARG   246      47.080  26.998  55.105  1.00  0.00           H  
ATOM   3830  NE  ARG   246      47.783  27.778  53.229  1.00  0.00           N  
ATOM   3831  HE  ARG   246      47.594  28.713  52.897  1.00  0.00           H  
ATOM   3832  CZ  ARG   246      48.132  26.893  52.297  1.00  0.00           C  
ATOM   3833  NH1 ARG   246      48.409  25.662  52.603  1.00  0.00           N  
ATOM   3834 HH11 ARG   246      48.048  25.209  53.431  1.00  0.00           H  
ATOM   3835 HH12 ARG   246      48.645  25.068  51.821  1.00  0.00           H  
ATOM   3836  NH2 ARG   246      48.058  27.164  51.046  1.00  0.00           N  
ATOM   3837 HH21 ARG   246      47.637  28.027  50.735  1.00  0.00           H  
ATOM   3838 HH22 ARG   246      48.465  26.588  50.323  1.00  0.00           H  
ATOM   3839  C   ARG   246      45.542  31.919  54.822  1.00  0.00           C  
ATOM   3840  O   ARG   246      44.524  31.333  54.388  1.00  0.00           O  
ATOM   3841  N   PRO   247      45.744  33.217  54.537  1.00  0.00           N  
ATOM   3842  CD  PRO   247      46.871  34.078  54.942  1.00  0.00           C  
ATOM   3843  HD2 PRO   247      47.812  33.720  54.524  1.00  0.00           H  
ATOM   3844  HD3 PRO   247      46.978  34.099  56.026  1.00  0.00           H  
ATOM   3845  CG  PRO   247      46.739  35.395  54.291  1.00  0.00           C  
ATOM   3846  HG2 PRO   247      47.357  35.572  53.411  1.00  0.00           H  
ATOM   3847  HG3 PRO   247      46.937  36.143  55.060  1.00  0.00           H  
ATOM   3848  CB  PRO   247      45.250  35.399  53.907  1.00  0.00           C  
ATOM   3849  HB2 PRO   247      45.117  36.092  53.076  1.00  0.00           H  
ATOM   3850  HB3 PRO   247      44.693  35.848  54.729  1.00  0.00           H  
ATOM   3851  CA  PRO   247      44.905  33.924  53.606  1.00  0.00           C  
ATOM   3852  HA  PRO   247      43.884  33.724  53.930  1.00  0.00           H  
ATOM   3853  C   PRO   247      45.108  33.445  52.187  1.00  0.00           C  
ATOM   3854  O   PRO   247      46.152  32.882  51.806  1.00  0.00           O  
ATOM   3855  N   VAL   248      44.109  33.703  51.315  1.00  0.00           N  
ATOM   3856  H   VAL   248      43.221  34.077  51.618  1.00  0.00           H  
ATOM   3857  CA  VAL   248      44.288  33.526  49.818  1.00  0.00           C  
ATOM   3858  HA  VAL   248      45.255  33.074  49.596  1.00  0.00           H  
ATOM   3859  CB  VAL   248      43.219  32.442  49.344  1.00  0.00           C  
ATOM   3860  HB  VAL   248      42.257  32.953  49.326  1.00  0.00           H  
ATOM   3861  CG1 VAL   248      43.472  31.977  47.870  1.00  0.00           C  
ATOM   3862 HG11 VAL   248      44.341  31.322  47.924  1.00  0.00           H  
ATOM   3863 HG12 VAL   248      42.674  31.306  47.553  1.00  0.00           H  
ATOM   3864 HG13 VAL   248      43.732  32.710  47.106  1.00  0.00           H  
ATOM   3865  CG2 VAL   248      43.199  31.223  50.294  1.00  0.00           C  
ATOM   3866 HG21 VAL   248      42.760  31.559  51.233  1.00  0.00           H  
ATOM   3867 HG22 VAL   248      42.565  30.442  49.874  1.00  0.00           H  
ATOM   3868 HG23 VAL   248      44.241  30.931  50.433  1.00  0.00           H  
ATOM   3869  C   VAL   248      44.167  34.856  49.023  1.00  0.00           C  
ATOM   3870  O   VAL   248      43.426  35.693  49.447  1.00  0.00           O  
ATOM   3871  N   ARG   249      44.834  35.062  47.864  1.00  0.00           N  
ATOM   3872  H   ARG   249      45.473  34.362  47.513  1.00  0.00           H  
ATOM   3873  CA  ARG   249      45.024  36.425  47.228  1.00  0.00           C  
ATOM   3874  HA  ARG   249      44.616  37.162  47.920  1.00  0.00           H  
ATOM   3875  CB  ARG   249      46.479  36.760  46.910  1.00  0.00           C  
ATOM   3876  HB2 ARG   249      47.060  36.536  47.804  1.00  0.00           H  
ATOM   3877  HB3 ARG   249      46.941  36.071  46.202  1.00  0.00           H  
ATOM   3878  CG  ARG   249      46.595  38.229  46.405  1.00  0.00           C  
ATOM   3879  HG2 ARG   249      45.880  38.380  45.596  1.00  0.00           H  
ATOM   3880  HG3 ARG   249      46.316  38.957  47.167  1.00  0.00           H  
ATOM   3881  CD  ARG   249      47.900  38.527  45.849  1.00  0.00           C  
ATOM   3882  HD2 ARG   249      48.649  38.684  46.626  1.00  0.00           H  
ATOM   3883  HD3 ARG   249      48.312  37.716  45.249  1.00  0.00           H  
ATOM   3884  NE  ARG   249      47.768  39.734  45.091  1.00  0.00           N  
ATOM   3885  HE  ARG   249      47.799  39.621  44.087  1.00  0.00           H  
ATOM   3886  CZ  ARG   249      47.764  40.991  45.541  1.00  0.00           C  
ATOM   3887  NH1 ARG   249      47.822  41.323  46.729  1.00  0.00           N  
ATOM   3888 HH11 ARG   249      47.674  40.661  47.477  1.00  0.00           H  
ATOM   3889 HH12 ARG   249      47.599  42.275  46.984  1.00  0.00           H  
ATOM   3890  NH2 ARG   249      47.785  41.964  44.711  1.00  0.00           N  
ATOM   3891 HH21 ARG   249      47.754  41.820  43.711  1.00  0.00           H  
ATOM   3892 HH22 ARG   249      48.099  42.875  45.012  1.00  0.00           H  
ATOM   3893  C   ARG   249      44.160  36.474  45.925  1.00  0.00           C  
ATOM   3894  O   ARG   249      44.287  35.649  45.059  1.00  0.00           O  
ATOM   3895  N   ALA   250      43.393  37.543  45.822  1.00  0.00           N  
ATOM   3896  H   ALA   250      43.428  38.187  46.599  1.00  0.00           H  
ATOM   3897  CA  ALA   250      42.742  37.796  44.583  1.00  0.00           C  
ATOM   3898  HA  ALA   250      42.378  36.849  44.183  1.00  0.00           H  
ATOM   3899  CB  ALA   250      41.486  38.642  44.880  1.00  0.00           C  
ATOM   3900  HB1 ALA   250      40.953  38.244  45.743  1.00  0.00           H  
ATOM   3901  HB2 ALA   250      41.745  39.681  45.079  1.00  0.00           H  
ATOM   3902  HB3 ALA   250      40.916  38.562  43.954  1.00  0.00           H  
ATOM   3903  C   ALA   250      43.811  38.527  43.651  1.00  0.00           C  
ATOM   3904  O   ALA   250      44.154  39.656  44.039  1.00  0.00           O  
ATOM   3905  N   ASN   251      44.064  37.910  42.479  1.00  0.00           N  
ATOM   3906  H   ASN   251      43.492  37.138  42.169  1.00  0.00           H  
ATOM   3907  CA  ASN   251      45.126  38.382  41.547  1.00  0.00           C  
ATOM   3908  HA  ASN   251      46.068  38.489  42.085  1.00  0.00           H  
ATOM   3909  CB  ASN   251      45.497  37.502  40.410  1.00  0.00           C  
ATOM   3910  HB2 ASN   251      45.805  36.527  40.787  1.00  0.00           H  
ATOM   3911  HB3 ASN   251      44.563  37.229  39.919  1.00  0.00           H  
ATOM   3912  CG  ASN   251      46.563  38.057  39.459  1.00  0.00           C  
ATOM   3913  OD1 ASN   251      47.569  38.564  39.881  1.00  0.00           O  
ATOM   3914  ND2 ASN   251      46.333  38.008  38.237  1.00  0.00           N  
ATOM   3915 HD21 ASN   251      47.084  38.121  37.572  1.00  0.00           H  
ATOM   3916 HD22 ASN   251      45.562  37.396  38.013  1.00  0.00           H  
ATOM   3917  C   ASN   251      44.684  39.773  41.015  1.00  0.00           C  
ATOM   3918  O   ASN   251      43.620  39.899  40.433  1.00  0.00           O  
ATOM   3919  N   VAL   252      45.484  40.806  41.308  1.00  0.00           N  
ATOM   3920  H   VAL   252      46.289  40.678  41.903  1.00  0.00           H  
ATOM   3921  CA  VAL   252      45.322  42.147  40.727  1.00  0.00           C  
ATOM   3922  HA  VAL   252      44.249  42.298  40.608  1.00  0.00           H  
ATOM   3923  CB  VAL   252      45.976  43.173  41.585  1.00  0.00           C  
ATOM   3924  HB  VAL   252      47.023  42.885  41.670  1.00  0.00           H  
ATOM   3925  CG1 VAL   252      45.969  44.688  41.064  1.00  0.00           C  
ATOM   3926 HG11 VAL   252      45.035  44.950  40.568  1.00  0.00           H  
ATOM   3927 HG12 VAL   252      46.222  45.342  41.899  1.00  0.00           H  
ATOM   3928 HG13 VAL   252      46.651  44.801  40.221  1.00  0.00           H  
ATOM   3929  CG2 VAL   252      45.259  43.212  42.930  1.00  0.00           C  
ATOM   3930 HG21 VAL   252      45.463  42.312  43.509  1.00  0.00           H  
ATOM   3931 HG22 VAL   252      45.500  44.004  43.639  1.00  0.00           H  
ATOM   3932 HG23 VAL   252      44.187  43.289  42.746  1.00  0.00           H  
ATOM   3933  C   VAL   252      45.792  42.150  39.250  1.00  0.00           C  
ATOM   3934  O   VAL   252      47.013  41.993  39.157  1.00  0.00           O  
ATOM   3935  N   HD2   253      45.011  42.307  38.256  1.00  0.00           N  
ATOM   3936  H   HD2   253      44.058  42.581  38.448  1.00  0.00           H  
ATOM   3937  CA  HD2   253      45.359  42.113  36.814  1.00  0.00           C  
ATOM   3938  HA  HD2   253      46.434  42.049  36.644  1.00  0.00           H  
ATOM   3939  CB  HD2   253      44.758  40.757  36.305  1.00  0.00           C  
ATOM   3940  HB2 HD2   253      44.899  40.637  35.231  1.00  0.00           H  
ATOM   3941  HB3 HD2   253      45.197  39.874  36.770  1.00  0.00           H  
ATOM   3942  CG  HD2   253      43.244  40.573  36.536  1.00  0.00           C  
ATOM   3943  ND1 HD2   253      42.724  40.503  37.772  1.00  0.00           N  
ATOM   3944  HD1 HD2   253      43.222  40.534  38.650  1.00  0.00           H  
ATOM   3945  CE1 HD2   253      41.418  40.424  37.616  1.00  0.00           C  
ATOM   3946  HE1 HD2   253      40.858  40.531  38.533  1.00  0.00           H  
ATOM   3947  NE2 HD2   253      41.042  40.346  36.291  1.00  0.00           N  
ATOM   3948  CD2 HD2   253      42.242  40.515  35.569  1.00  0.00           C  
ATOM   3949  HD2 HD2   253      42.348  40.623  34.500  1.00  0.00           H  
ATOM   3950  C   HD2   253      44.836  43.159  35.926  1.00  0.00           C  
ATOM   3951  O   HD2   253      43.874  43.826  36.384  1.00  0.00           O  
ATOM   3952  N   GLY   254      45.370  43.387  34.719  1.00  0.00           N  
ATOM   3953  H   GLY   254      46.240  42.943  34.463  1.00  0.00           H  
ATOM   3954  CA  GLY   254      44.956  44.512  33.939  1.00  0.00           C  
ATOM   3955  HA2 GLY   254      43.868  44.520  33.886  1.00  0.00           H  
ATOM   3956  HA3 GLY   254      45.332  45.391  34.464  1.00  0.00           H  
ATOM   3957  C   GLY   254      45.569  44.500  32.549  1.00  0.00           C  
ATOM   3958  O   GLY   254      46.621  43.908  32.304  1.00  0.00           O  
ATOM   3959  N   VAL   255      44.859  45.163  31.606  1.00  0.00           N  
ATOM   3960  H   VAL   255      44.054  45.731  31.830  1.00  0.00           H  
ATOM   3961  CA  VAL   255      45.157  45.171  30.109  1.00  0.00           C  
ATOM   3962  HA  VAL   255      45.935  44.473  29.800  1.00  0.00           H  
ATOM   3963  CB  VAL   255      43.868  44.837  29.343  1.00  0.00           C  
ATOM   3964  HB  VAL   255      43.021  45.461  29.626  1.00  0.00           H  
ATOM   3965  CG1 VAL   255      44.106  45.015  27.889  1.00  0.00           C  
ATOM   3966 HG11 VAL   255      44.320  46.066  27.692  1.00  0.00           H  
ATOM   3967 HG12 VAL   255      45.029  44.493  27.639  1.00  0.00           H  
ATOM   3968 HG13 VAL   255      43.271  44.642  27.296  1.00  0.00           H  
ATOM   3969  CG2 VAL   255      43.458  43.402  29.549  1.00  0.00           C  
ATOM   3970 HG21 VAL   255      42.413  43.282  29.263  1.00  0.00           H  
ATOM   3971 HG22 VAL   255      44.161  42.727  29.061  1.00  0.00           H  
ATOM   3972 HG23 VAL   255      43.553  43.058  30.579  1.00  0.00           H  
ATOM   3973  C   VAL   255      45.771  46.494  29.640  1.00  0.00           C  
ATOM   3974  O   VAL   255      45.400  47.619  29.941  1.00  0.00           O  
ATOM   3975  N   VAL   256      46.815  46.284  28.794  1.00  0.00           N  
ATOM   3976  H   VAL   256      47.276  45.387  28.731  1.00  0.00           H  
ATOM   3977  CA  VAL   256      47.559  47.431  28.206  1.00  0.00           C  
ATOM   3978  HA  VAL   256      47.586  48.228  28.950  1.00  0.00           H  
ATOM   3979  CB  VAL   256      48.927  47.078  27.706  1.00  0.00           C  
ATOM   3980  HB  VAL   256      49.441  47.960  27.324  1.00  0.00           H  
ATOM   3981  CG1 VAL   256      49.725  46.478  28.871  1.00  0.00           C  
ATOM   3982 HG11 VAL   256      49.377  45.521  29.258  1.00  0.00           H  
ATOM   3983 HG12 VAL   256      50.767  46.305  28.602  1.00  0.00           H  
ATOM   3984 HG13 VAL   256      49.795  47.215  29.671  1.00  0.00           H  
ATOM   3985  CG2 VAL   256      48.926  45.971  26.618  1.00  0.00           C  
ATOM   3986 HG21 VAL   256      48.460  45.016  26.864  1.00  0.00           H  
ATOM   3987 HG22 VAL   256      48.419  46.270  25.700  1.00  0.00           H  
ATOM   3988 HG23 VAL   256      49.945  45.748  26.303  1.00  0.00           H  
ATOM   3989  C   VAL   256      46.772  47.989  27.019  1.00  0.00           C  
ATOM   3990  O   VAL   256      45.919  47.323  26.372  1.00  0.00           O  
ATOM   3991  N   SER   257      47.079  49.266  26.634  1.00  0.00           N  
ATOM   3992  H   SER   257      47.883  49.657  27.104  1.00  0.00           H  
ATOM   3993  CA  SER   257      46.531  49.821  25.370  1.00  0.00           C  
ATOM   3994  HA  SER   257      45.465  49.594  25.371  1.00  0.00           H  
ATOM   3995  CB  SER   257      46.912  51.262  25.302  1.00  0.00           C  
ATOM   3996  HB2 SER   257      46.669  51.764  26.238  1.00  0.00           H  
ATOM   3997  HB3 SER   257      47.977  51.463  25.189  1.00  0.00           H  
ATOM   3998  OG  SER   257      46.186  51.810  24.209  1.00  0.00           O  
ATOM   3999  HG  SER   257      45.263  51.770  24.470  1.00  0.00           H  
ATOM   4000  C   SER   257      47.122  49.038  24.193  1.00  0.00           C  
ATOM   4001  O   SER   257      48.274  48.671  24.090  1.00  0.00           O  
ATOM   4002  N   THR   258      46.256  48.697  23.304  1.00  0.00           N  
ATOM   4003  H   THR   258      45.267  48.804  23.482  1.00  0.00           H  
ATOM   4004  CA  THR   258      46.536  47.813  22.140  1.00  0.00           C  
ATOM   4005  HA  THR   258      47.137  46.969  22.477  1.00  0.00           H  
ATOM   4006  CB  THR   258      45.280  47.124  21.576  1.00  0.00           C  
ATOM   4007  HB  THR   258      44.537  47.827  21.200  1.00  0.00           H  
ATOM   4008  CG2 THR   258      45.470  45.956  20.551  1.00  0.00           C  
ATOM   4009 HG21 THR   258      46.179  45.296  21.051  1.00  0.00           H  
ATOM   4010 HG22 THR   258      44.467  45.553  20.413  1.00  0.00           H  
ATOM   4011 HG23 THR   258      45.845  46.313  19.592  1.00  0.00           H  
ATOM   4012  OG1 THR   258      44.626  46.560  22.645  1.00  0.00           O  
ATOM   4013  HG1 THR   258      44.135  47.232  23.123  1.00  0.00           H  
ATOM   4014  C   THR   258      47.394  48.380  21.019  1.00  0.00           C  
ATOM   4015  O   THR   258      47.004  49.366  20.442  1.00  0.00           O  
ATOM   4016  N   GLU   259      48.404  47.632  20.619  1.00  0.00           N  
ATOM   4017  H   GLU   259      48.725  46.808  21.107  1.00  0.00           H  
ATOM   4018  CA  GLU   259      49.234  47.925  19.527  1.00  0.00           C  
ATOM   4019  HA  GLU   259      48.866  48.775  18.952  1.00  0.00           H  
ATOM   4020  CB  GLU   259      50.577  48.550  19.940  1.00  0.00           C  
ATOM   4021  HB2 GLU   259      51.012  47.977  20.759  1.00  0.00           H  
ATOM   4022  HB3 GLU   259      51.194  48.587  19.042  1.00  0.00           H  
ATOM   4023  CG  GLU   259      50.412  50.061  20.449  1.00  0.00           C  
ATOM   4024  HG2 GLU   259      49.907  50.593  19.643  1.00  0.00           H  
ATOM   4025  HG3 GLU   259      49.832  50.004  21.371  1.00  0.00           H  
ATOM   4026  CD  GLU   259      51.736  50.895  20.707  1.00  0.00           C  
ATOM   4027  OE1 GLU   259      51.640  51.963  21.371  1.00  0.00           O  
ATOM   4028  OE2 GLU   259      52.855  50.445  20.429  1.00  0.00           O  
ATOM   4029  C   GLU   259      49.480  46.668  18.668  1.00  0.00           C  
ATOM   4030  O   GLU   259      49.835  45.572  19.168  1.00  0.00           O  
ATOM   4031  N   ARG   260      49.175  46.775  17.378  1.00  0.00           N  
ATOM   4032  H   ARG   260      48.882  47.682  17.044  1.00  0.00           H  
ATOM   4033  CA  ARG   260      49.291  45.734  16.300  1.00  0.00           C  
ATOM   4034  HA  ARG   260      50.091  45.027  16.523  1.00  0.00           H  
ATOM   4035  CB  ARG   260      47.914  45.024  16.209  1.00  0.00           C  
ATOM   4036  HB2 ARG   260      47.195  45.832  16.077  1.00  0.00           H  
ATOM   4037  HB3 ARG   260      47.898  44.342  15.359  1.00  0.00           H  
ATOM   4038  CG  ARG   260      47.384  44.204  17.438  1.00  0.00           C  
ATOM   4039  HG2 ARG   260      47.147  44.974  18.172  1.00  0.00           H  
ATOM   4040  HG3 ARG   260      46.459  43.778  17.050  1.00  0.00           H  
ATOM   4041  CD  ARG   260      48.367  43.075  17.840  1.00  0.00           C  
ATOM   4042  HD2 ARG   260      48.515  42.358  17.033  1.00  0.00           H  
ATOM   4043  HD3 ARG   260      49.370  43.450  18.046  1.00  0.00           H  
ATOM   4044  NE  ARG   260      47.896  42.308  18.981  1.00  0.00           N  
ATOM   4045  HE  ARG   260      47.215  41.596  18.759  1.00  0.00           H  
ATOM   4046  CZ  ARG   260      48.123  42.477  20.244  1.00  0.00           C  
ATOM   4047  NH1 ARG   260      48.893  43.399  20.728  1.00  0.00           N  
ATOM   4048 HH11 ARG   260      49.236  44.217  20.244  1.00  0.00           H  
ATOM   4049 HH12 ARG   260      49.025  43.510  21.723  1.00  0.00           H  
ATOM   4050  NH2 ARG   260      47.609  41.620  21.101  1.00  0.00           N  
ATOM   4051 HH21 ARG   260      47.091  40.840  20.722  1.00  0.00           H  
ATOM   4052 HH22 ARG   260      47.926  41.440  22.043  1.00  0.00           H  
ATOM   4053  C   ARG   260      49.675  46.395  14.978  1.00  0.00           C  
ATOM   4054  O   ARG   260      49.244  47.486  14.716  1.00  0.00           O  
ATOM   4055  N   ALA   261      50.288  45.635  14.030  1.00  0.00           N  
ATOM   4056  H   ALA   261      50.487  44.668  14.245  1.00  0.00           H  
ATOM   4057  CA  ALA   261      50.820  46.180  12.804  1.00  0.00           C  
ATOM   4058  HA  ALA   261      51.269  47.168  12.912  1.00  0.00           H  
ATOM   4059  CB  ALA   261      51.889  45.098  12.476  1.00  0.00           C  
ATOM   4060  HB1 ALA   261      51.327  44.171  12.362  1.00  0.00           H  
ATOM   4061  HB2 ALA   261      52.490  45.376  11.611  1.00  0.00           H  
ATOM   4062  HB3 ALA   261      52.525  45.027  13.358  1.00  0.00           H  
ATOM   4063  C   ALA   261      49.718  46.232  11.726  1.00  0.00           C  
ATOM   4064  O   ALA   261      48.558  45.779  11.924  1.00  0.00           O  
ATOM   4065  N   PRO   262      49.956  46.824  10.575  1.00  0.00           N  
ATOM   4066  CD  PRO   262      51.146  47.612  10.296  1.00  0.00           C  
ATOM   4067  HD2 PRO   262      52.022  46.976  10.425  1.00  0.00           H  
ATOM   4068  HD3 PRO   262      51.206  48.488  10.940  1.00  0.00           H  
ATOM   4069  CG  PRO   262      51.155  48.105   8.841  1.00  0.00           C  
ATOM   4070  HG2 PRO   262      52.177  47.965   8.488  1.00  0.00           H  
ATOM   4071  HG3 PRO   262      50.722  49.104   8.795  1.00  0.00           H  
ATOM   4072  CB  PRO   262      50.150  47.090   8.221  1.00  0.00           C  
ATOM   4073  HB2 PRO   262      50.727  46.199   7.975  1.00  0.00           H  
ATOM   4074  HB3 PRO   262      49.659  47.624   7.406  1.00  0.00           H  
ATOM   4075  CA  PRO   262      49.180  46.765   9.362  1.00  0.00           C  
ATOM   4076  HA  PRO   262      48.426  47.548   9.440  1.00  0.00           H  
ATOM   4077  C   PRO   262      48.475  45.394   9.137  1.00  0.00           C  
ATOM   4078  O   PRO   262      49.124  44.368   9.044  1.00  0.00           O  
ATOM   4079  N   GLY   263      47.155  45.504   9.037  1.00  0.00           N  
ATOM   4080  H   GLY   263      46.719  46.395   9.228  1.00  0.00           H  
ATOM   4081  CA  GLY   263      46.359  44.433   8.603  1.00  0.00           C  
ATOM   4082  HA2 GLY   263      45.379  44.874   8.419  1.00  0.00           H  
ATOM   4083  HA3 GLY   263      46.865  44.100   7.697  1.00  0.00           H  
ATOM   4084  C   GLY   263      46.250  43.284   9.638  1.00  0.00           C  
ATOM   4085  O   GLY   263      45.453  42.408   9.279  1.00  0.00           O  
ATOM   4086  N   GLN   264      46.791  43.291  10.864  1.00  0.00           N  
ATOM   4087  H   GLN   264      47.370  44.083  11.104  1.00  0.00           H  
ATOM   4088  CA  GLN   264      46.385  42.393  11.981  1.00  0.00           C  
ATOM   4089  HA  GLN   264      46.232  41.353  11.693  1.00  0.00           H  
ATOM   4090  CB  GLN   264      47.694  42.307  12.866  1.00  0.00           C  
ATOM   4091  HB2 GLN   264      48.557  42.016  12.268  1.00  0.00           H  
ATOM   4092  HB3 GLN   264      47.942  43.312  13.208  1.00  0.00           H  
ATOM   4093  CG  GLN   264      47.761  41.457  14.131  1.00  0.00           C  
ATOM   4094  HG2 GLN   264      48.757  41.586  14.554  1.00  0.00           H  
ATOM   4095  HG3 GLN   264      47.050  41.809  14.878  1.00  0.00           H  
ATOM   4096  CD  GLN   264      47.504  39.951  13.941  1.00  0.00           C  
ATOM   4097  OE1 GLN   264      47.758  39.355  12.925  1.00  0.00           O  
ATOM   4098  NE2 GLN   264      46.837  39.311  14.839  1.00  0.00           N  
ATOM   4099 HE21 GLN   264      46.734  38.322  14.665  1.00  0.00           H  
ATOM   4100 HE22 GLN   264      46.614  39.824  15.680  1.00  0.00           H  
ATOM   4101  C   GLN   264      45.108  42.891  12.735  1.00  0.00           C  
ATOM   4102  O   GLN   264      45.077  44.029  13.092  1.00  0.00           O  
ATOM   4103  N   PRO   265      44.211  41.991  13.088  1.00  0.00           N  
ATOM   4104  CD  PRO   265      44.131  40.615  12.704  1.00  0.00           C  
ATOM   4105  HD2 PRO   265      45.040  40.015  12.714  1.00  0.00           H  
ATOM   4106  HD3 PRO   265      43.832  40.557  11.657  1.00  0.00           H  
ATOM   4107  CG  PRO   265      42.911  39.992  13.435  1.00  0.00           C  
ATOM   4108  HG2 PRO   265      43.253  39.394  14.279  1.00  0.00           H  
ATOM   4109  HG3 PRO   265      42.486  39.287  12.721  1.00  0.00           H  
ATOM   4110  CB  PRO   265      41.987  41.172  13.748  1.00  0.00           C  
ATOM   4111  HB2 PRO   265      41.154  41.136  14.449  1.00  0.00           H  
ATOM   4112  HB3 PRO   265      41.504  41.412  12.801  1.00  0.00           H  
ATOM   4113  CA  PRO   265      42.994  42.318  13.986  1.00  0.00           C  
ATOM   4114  HA  PRO   265      42.496  43.236  13.673  1.00  0.00           H  
ATOM   4115  C   PRO   265      43.326  42.559  15.472  1.00  0.00           C  
ATOM   4116  O   PRO   265      44.470  42.409  15.949  1.00  0.00           O  
ATOM   4117  N   ASP   266      42.355  43.160  16.165  1.00  0.00           N  
ATOM   4118  H   ASP   266      41.451  43.106  15.718  1.00  0.00           H  
ATOM   4119  CA  ASP   266      42.497  43.625  17.517  1.00  0.00           C  
ATOM   4120  HA  ASP   266      43.362  44.284  17.449  1.00  0.00           H  
ATOM   4121  CB  ASP   266      41.252  44.425  17.849  1.00  0.00           C  
ATOM   4122  HB2 ASP   266      40.329  43.845  17.828  1.00  0.00           H  
ATOM   4123  HB3 ASP   266      41.291  44.784  18.877  1.00  0.00           H  
ATOM   4124  CG  ASP   266      41.028  45.671  16.955  1.00  0.00           C  
ATOM   4125  OD1 ASP   266      42.008  46.451  16.767  1.00  0.00           O  
ATOM   4126  OD2 ASP   266      39.922  45.926  16.368  1.00  0.00           O  
ATOM   4127  C   ASP   266      42.766  42.612  18.553  1.00  0.00           C  
ATOM   4128  O   ASP   266      42.487  41.438  18.393  1.00  0.00           O  
ATOM   4129  N   ARG   267      43.377  43.013  19.722  1.00  0.00           N  
ATOM   4130  H   ARG   267      43.510  43.996  19.915  1.00  0.00           H  
ATOM   4131  CA  ARG   267      43.518  42.060  20.874  1.00  0.00           C  
ATOM   4132  HA  ARG   267      44.054  41.181  20.515  1.00  0.00           H  
ATOM   4133  CB  ARG   267      44.277  42.645  21.999  1.00  0.00           C  
ATOM   4134  HB2 ARG   267      45.271  42.805  21.580  1.00  0.00           H  
ATOM   4135  HB3 ARG   267      43.797  43.576  22.302  1.00  0.00           H  
ATOM   4136  CG  ARG   267      44.618  41.743  23.154  1.00  0.00           C  
ATOM   4137  HG2 ARG   267      44.506  40.714  22.810  1.00  0.00           H  
ATOM   4138  HG3 ARG   267      45.605  41.943  23.570  1.00  0.00           H  
ATOM   4139  CD  ARG   267      43.693  41.922  24.371  1.00  0.00           C  
ATOM   4140  HD2 ARG   267      43.713  42.978  24.643  1.00  0.00           H  
ATOM   4141  HD3 ARG   267      42.714  41.643  23.980  1.00  0.00           H  
ATOM   4142  NE  ARG   267      44.146  41.205  25.531  1.00  0.00           N  
ATOM   4143  HE  ARG   267      44.937  40.578  25.486  1.00  0.00           H  
ATOM   4144  CZ  ARG   267      43.501  41.168  26.676  1.00  0.00           C  
ATOM   4145  NH1 ARG   267      42.409  41.763  27.007  1.00  0.00           N  
ATOM   4146 HH11 ARG   267      41.998  42.480  26.426  1.00  0.00           H  
ATOM   4147 HH12 ARG   267      42.141  41.694  27.979  1.00  0.00           H  
ATOM   4148  NH2 ARG   267      43.984  40.414  27.658  1.00  0.00           N  
ATOM   4149 HH21 ARG   267      44.735  39.774  27.442  1.00  0.00           H  
ATOM   4150 HH22 ARG   267      43.458  40.378  28.520  1.00  0.00           H  
ATOM   4151  C   ARG   267      42.145  41.554  21.241  1.00  0.00           C  
ATOM   4152  O   ARG   267      41.150  42.248  21.515  1.00  0.00           O  
ATOM   4153  N   THR   268      42.058  40.266  21.369  1.00  0.00           N  
ATOM   4154  H   THR   268      42.877  39.764  21.060  1.00  0.00           H  
ATOM   4155  CA  THR   268      40.885  39.428  21.845  1.00  0.00           C  
ATOM   4156  HA  THR   268      40.058  40.118  21.683  1.00  0.00           H  
ATOM   4157  CB  THR   268      40.675  38.176  20.995  1.00  0.00           C  
ATOM   4158  HB  THR   268      39.847  37.576  21.373  1.00  0.00           H  
ATOM   4159  CG2 THR   268      40.185  38.677  19.614  1.00  0.00           C  
ATOM   4160 HG21 THR   268      39.870  37.810  19.034  1.00  0.00           H  
ATOM   4161 HG22 THR   268      39.326  39.332  19.760  1.00  0.00           H  
ATOM   4162 HG23 THR   268      41.048  39.121  19.117  1.00  0.00           H  
ATOM   4163  OG1 THR   268      41.808  37.373  20.955  1.00  0.00           O  
ATOM   4164  HG1 THR   268      42.608  37.898  21.029  1.00  0.00           H  
ATOM   4165  C   THR   268      41.027  39.083  23.372  1.00  0.00           C  
ATOM   4166  O   THR   268      42.107  39.254  23.971  1.00  0.00           O  
ATOM   4167  N   SER   269      39.937  38.669  23.977  1.00  0.00           N  
ATOM   4168  H   SER   269      39.063  38.561  23.482  1.00  0.00           H  
ATOM   4169  CA  SER   269      39.890  37.816  25.197  1.00  0.00           C  
ATOM   4170  HA  SER   269      40.674  37.060  25.148  1.00  0.00           H  
ATOM   4171  CB  SER   269      40.113  38.661  26.450  1.00  0.00           C  
ATOM   4172  HB2 SER   269      41.082  39.139  26.309  1.00  0.00           H  
ATOM   4173  HB3 SER   269      39.286  39.335  26.670  1.00  0.00           H  
ATOM   4174  OG  SER   269      40.313  37.870  27.658  1.00  0.00           O  
ATOM   4175  HG  SER   269      40.242  38.465  28.408  1.00  0.00           H  
ATOM   4176  C   SER   269      38.575  37.013  25.182  1.00  0.00           C  
ATOM   4177  O   SER   269      37.469  37.561  25.184  1.00  0.00           O  
ATOM   4178  N   TYR   270      38.709  35.703  25.202  1.00  0.00           N  
ATOM   4179  H   TYR   270      39.614  35.354  24.922  1.00  0.00           H  
ATOM   4180  CA  TYR   270      37.670  34.874  25.691  1.00  0.00           C  
ATOM   4181  HA  TYR   270      36.646  35.216  25.543  1.00  0.00           H  
ATOM   4182  CB  TYR   270      37.740  33.573  24.926  1.00  0.00           C  
ATOM   4183  HB2 TYR   270      37.651  33.647  23.842  1.00  0.00           H  
ATOM   4184  HB3 TYR   270      38.728  33.169  25.148  1.00  0.00           H  
ATOM   4185  CG  TYR   270      36.745  32.549  25.357  1.00  0.00           C  
ATOM   4186  CD1 TYR   270      35.350  32.794  25.395  1.00  0.00           C  
ATOM   4187  HD1 TYR   270      34.986  33.784  25.166  1.00  0.00           H  
ATOM   4188  CE1 TYR   270      34.464  31.844  25.949  1.00  0.00           C  
ATOM   4189  HE1 TYR   270      33.418  32.053  26.120  1.00  0.00           H  
ATOM   4190  CZ  TYR   270      34.948  30.559  26.357  1.00  0.00           C  
ATOM   4191  OH  TYR   270      34.158  29.667  26.982  1.00  0.00           O  
ATOM   4192  HH  TYR   270      34.711  29.137  27.560  1.00  0.00           H  
ATOM   4193  CE2 TYR   270      36.344  30.308  26.273  1.00  0.00           C  
ATOM   4194  HE2 TYR   270      36.729  29.306  26.392  1.00  0.00           H  
ATOM   4195  CD2 TYR   270      37.260  31.289  25.754  1.00  0.00           C  
ATOM   4196  HD2 TYR   270      38.275  30.956  25.597  1.00  0.00           H  
ATOM   4197  C   TYR   270      37.898  34.622  27.170  1.00  0.00           C  
ATOM   4198  O   TYR   270      39.027  34.517  27.663  1.00  0.00           O  
ATOM   4199  N   VAL   271      36.803  34.640  27.967  1.00  0.00           N  
ATOM   4200  H   VAL   271      35.878  34.836  27.612  1.00  0.00           H  
ATOM   4201  CA  VAL   271      36.880  34.364  29.383  1.00  0.00           C  
ATOM   4202  HA  VAL   271      37.735  33.754  29.672  1.00  0.00           H  
ATOM   4203  CB  VAL   271      36.984  35.678  30.118  1.00  0.00           C  
ATOM   4204  HB  VAL   271      35.943  35.999  30.077  1.00  0.00           H  
ATOM   4205  CG1 VAL   271      37.390  35.423  31.599  1.00  0.00           C  
ATOM   4206 HG11 VAL   271      36.485  35.145  32.140  1.00  0.00           H  
ATOM   4207 HG12 VAL   271      38.115  34.614  31.680  1.00  0.00           H  
ATOM   4208 HG13 VAL   271      37.784  36.310  32.096  1.00  0.00           H  
ATOM   4209  CG2 VAL   271      37.800  36.800  29.595  1.00  0.00           C  
ATOM   4210 HG21 VAL   271      37.610  37.726  30.137  1.00  0.00           H  
ATOM   4211 HG22 VAL   271      38.845  36.493  29.575  1.00  0.00           H  
ATOM   4212 HG23 VAL   271      37.541  37.066  28.570  1.00  0.00           H  
ATOM   4213  C   VAL   271      35.703  33.502  29.773  1.00  0.00           C  
ATOM   4214  O   VAL   271      34.650  33.673  29.243  1.00  0.00           O  
ATOM   4215  N   THR   272      35.788  32.819  30.904  1.00  0.00           N  
ATOM   4216  H   THR   272      36.704  32.813  31.328  1.00  0.00           H  
ATOM   4217  CA  THR   272      34.776  32.209  31.818  1.00  0.00           C  
ATOM   4218  HA  THR   272      33.783  32.392  31.408  1.00  0.00           H  
ATOM   4219  CB  THR   272      34.812  30.656  31.849  1.00  0.00           C  
ATOM   4220  HB  THR   272      35.760  30.321  32.271  1.00  0.00           H  
ATOM   4221  CG2 THR   272      33.709  30.133  32.680  1.00  0.00           C  
ATOM   4222 HG21 THR   272      33.612  30.599  33.661  1.00  0.00           H  
ATOM   4223 HG22 THR   272      32.722  30.069  32.224  1.00  0.00           H  
ATOM   4224 HG23 THR   272      33.987  29.152  33.065  1.00  0.00           H  
ATOM   4225  OG1 THR   272      34.631  30.099  30.607  1.00  0.00           O  
ATOM   4226  HG1 THR   272      35.102  30.607  29.942  1.00  0.00           H  
ATOM   4227  C   THR   272      34.942  32.748  33.231  1.00  0.00           C  
ATOM   4228  O   THR   272      35.995  32.678  33.835  1.00  0.00           O  
ATOM   4229  N   PHE   273      33.844  33.254  33.806  1.00  0.00           N  
ATOM   4230  H   PHE   273      33.013  33.326  33.236  1.00  0.00           H  
ATOM   4231  CA  PHE   273      33.861  33.806  35.137  1.00  0.00           C  
ATOM   4232  HA  PHE   273      34.892  33.889  35.483  1.00  0.00           H  
ATOM   4233  CB  PHE   273      33.306  35.208  35.122  1.00  0.00           C  
ATOM   4234  HB2 PHE   273      32.276  35.151  34.770  1.00  0.00           H  
ATOM   4235  HB3 PHE   273      33.349  35.663  36.112  1.00  0.00           H  
ATOM   4236  CG  PHE   273      33.975  36.199  34.176  1.00  0.00           C  
ATOM   4237  CD1 PHE   273      33.512  36.311  32.888  1.00  0.00           C  
ATOM   4238  HD1 PHE   273      32.579  35.887  32.546  1.00  0.00           H  
ATOM   4239  CE1 PHE   273      34.248  37.077  31.951  1.00  0.00           C  
ATOM   4240  HE1 PHE   273      33.949  37.188  30.919  1.00  0.00           H  
ATOM   4241  CZ  PHE   273      35.403  37.735  32.357  1.00  0.00           C  
ATOM   4242  HZ  PHE   273      35.892  38.375  31.637  1.00  0.00           H  
ATOM   4243  CE2 PHE   273      35.812  37.716  33.739  1.00  0.00           C  
ATOM   4244  HE2 PHE   273      36.641  38.316  34.084  1.00  0.00           H  
ATOM   4245  CD2 PHE   273      35.047  36.988  34.659  1.00  0.00           C  
ATOM   4246  HD2 PHE   273      35.205  36.862  35.720  1.00  0.00           H  
ATOM   4247  C   PHE   273      32.946  32.997  36.090  1.00  0.00           C  
ATOM   4248  O   PHE   273      31.927  32.404  35.593  1.00  0.00           O  
ATOM   4249  N   LEU   274      33.263  32.911  37.379  1.00  0.00           N  
ATOM   4250  H   LEU   274      34.156  33.270  37.685  1.00  0.00           H  
ATOM   4251  CA  LEU   274      32.642  31.964  38.280  1.00  0.00           C  
ATOM   4252  HA  LEU   274      31.648  31.742  37.892  1.00  0.00           H  
ATOM   4253  CB  LEU   274      33.424  30.670  38.377  1.00  0.00           C  
ATOM   4254  HB2 LEU   274      34.318  30.741  38.996  1.00  0.00           H  
ATOM   4255  HB3 LEU   274      32.790  30.020  38.979  1.00  0.00           H  
ATOM   4256  CG  LEU   274      33.629  29.984  37.041  1.00  0.00           C  
ATOM   4257  HG  LEU   274      34.099  30.655  36.323  1.00  0.00           H  
ATOM   4258  CD1 LEU   274      34.740  28.993  37.181  1.00  0.00           C  
ATOM   4259 HD11 LEU   274      34.590  28.401  38.083  1.00  0.00           H  
ATOM   4260 HD12 LEU   274      34.684  28.284  36.355  1.00  0.00           H  
ATOM   4261 HD13 LEU   274      35.676  29.540  37.296  1.00  0.00           H  
ATOM   4262  CD2 LEU   274      32.481  29.250  36.340  1.00  0.00           C  
ATOM   4263 HD21 LEU   274      32.687  29.010  35.297  1.00  0.00           H  
ATOM   4264 HD22 LEU   274      32.426  28.317  36.901  1.00  0.00           H  
ATOM   4265 HD23 LEU   274      31.610  29.824  36.657  1.00  0.00           H  
ATOM   4266  C   LEU   274      32.330  32.669  39.581  1.00  0.00           C  
ATOM   4267  O   LEU   274      33.212  33.138  40.305  1.00  0.00           O  
ATOM   4268  N   ASP   275      30.977  32.796  39.883  1.00  0.00           N  
ATOM   4269  H   ASP   275      30.308  32.413  39.231  1.00  0.00           H  
ATOM   4270  CA  ASP   275      30.335  33.622  40.973  1.00  0.00           C  
ATOM   4271  HA  ASP   275      31.026  33.942  41.752  1.00  0.00           H  
ATOM   4272  CB  ASP   275      29.723  34.895  40.359  1.00  0.00           C  
ATOM   4273  HB2 ASP   275      29.036  34.540  39.590  1.00  0.00           H  
ATOM   4274  HB3 ASP   275      29.191  35.439  41.139  1.00  0.00           H  
ATOM   4275  CG  ASP   275      30.807  35.828  39.756  1.00  0.00           C  
ATOM   4276  OD1 ASP   275      31.114  35.633  38.570  1.00  0.00           O  
ATOM   4277  OD2 ASP   275      31.330  36.745  40.419  1.00  0.00           O  
ATOM   4278  C   ASP   275      29.325  32.829  41.790  1.00  0.00           C  
ATOM   4279  O   ASP   275      28.816  31.768  41.415  1.00  0.00           O  
ATOM   4280  N   SER   276      28.977  33.265  42.993  1.00  0.00           N  
ATOM   4281  H   SER   276      29.434  34.083  43.370  1.00  0.00           H  
ATOM   4282  CA  SER   276      27.813  32.671  43.682  1.00  0.00           C  
ATOM   4283  HA  SER   276      28.100  31.641  43.893  1.00  0.00           H  
ATOM   4284  CB  SER   276      27.670  33.417  45.049  1.00  0.00           C  
ATOM   4285  HB2 SER   276      27.394  34.453  44.851  1.00  0.00           H  
ATOM   4286  HB3 SER   276      26.898  32.968  45.674  1.00  0.00           H  
ATOM   4287  OG  SER   276      28.920  33.279  45.687  1.00  0.00           O  
ATOM   4288  HG  SER   276      28.724  33.190  46.623  1.00  0.00           H  
ATOM   4289  C   SER   276      26.426  32.807  43.031  1.00  0.00           C  
ATOM   4290  O   SER   276      26.249  33.783  42.284  1.00  0.00           O  
ATOM   4291  N   ASP   277      25.413  32.044  43.471  1.00  0.00           N  
ATOM   4292  H   ASP   277      25.589  31.242  44.060  1.00  0.00           H  
ATOM   4293  CA  ASP   277      24.070  32.626  43.498  1.00  0.00           C  
ATOM   4294  HA  ASP   277      23.614  32.555  42.511  1.00  0.00           H  
ATOM   4295  CB  ASP   277      23.269  31.895  44.529  1.00  0.00           C  
ATOM   4296  HB2 ASP   277      23.340  30.845  44.246  1.00  0.00           H  
ATOM   4297  HB3 ASP   277      23.679  32.038  45.529  1.00  0.00           H  
ATOM   4298  CG  ASP   277      21.750  32.273  44.558  1.00  0.00           C  
ATOM   4299  OD1 ASP   277      21.101  31.877  45.564  1.00  0.00           O  
ATOM   4300  OD2 ASP   277      21.230  32.958  43.678  1.00  0.00           O  
ATOM   4301  C   ASP   277      24.080  34.139  43.767  1.00  0.00           C  
ATOM   4302  O   ASP   277      24.647  34.538  44.767  1.00  0.00           O  
ATOM   4303  N   LEU   278      23.378  34.917  42.926  1.00  0.00           N  
ATOM   4304  H   LEU   278      22.976  34.615  42.050  1.00  0.00           H  
ATOM   4305  CA  LEU   278      23.110  36.309  43.281  1.00  0.00           C  
ATOM   4306  HA  LEU   278      23.993  36.904  43.515  1.00  0.00           H  
ATOM   4307  CB  LEU   278      22.454  37.010  42.157  1.00  0.00           C  
ATOM   4308  HB2 LEU   278      22.884  36.677  41.212  1.00  0.00           H  
ATOM   4309  HB3 LEU   278      21.440  36.613  42.110  1.00  0.00           H  
ATOM   4310  CG  LEU   278      22.512  38.553  42.085  1.00  0.00           C  
ATOM   4311  HG  LEU   278      22.263  38.949  43.069  1.00  0.00           H  
ATOM   4312  CD1 LEU   278      23.881  38.925  41.601  1.00  0.00           C  
ATOM   4313 HD11 LEU   278      23.876  39.998  41.411  1.00  0.00           H  
ATOM   4314 HD12 LEU   278      24.644  38.952  42.380  1.00  0.00           H  
ATOM   4315 HD13 LEU   278      24.110  38.317  40.726  1.00  0.00           H  
ATOM   4316  CD2 LEU   278      21.378  38.998  41.097  1.00  0.00           C  
ATOM   4317 HD21 LEU   278      21.483  38.531  40.118  1.00  0.00           H  
ATOM   4318 HD22 LEU   278      20.419  38.697  41.518  1.00  0.00           H  
ATOM   4319 HD23 LEU   278      21.474  40.084  41.071  1.00  0.00           H  
ATOM   4320  C   LEU   278      22.172  36.460  44.577  1.00  0.00           C  
ATOM   4321  O   LEU   278      22.346  37.420  45.322  1.00  0.00           O  
ATOM   4322  N   THR   279      21.215  35.543  44.885  1.00  0.00           N  
ATOM   4323  H   THR   279      21.031  34.791  44.236  1.00  0.00           H  
ATOM   4324  CA  THR   279      20.438  35.601  46.178  1.00  0.00           C  
ATOM   4325  HA  THR   279      20.290  36.645  46.455  1.00  0.00           H  
ATOM   4326  CB  THR   279      19.032  35.069  45.994  1.00  0.00           C  
ATOM   4327  HB  THR   279      19.159  34.013  45.754  1.00  0.00           H  
ATOM   4328  CG2 THR   279      17.971  35.028  47.162  1.00  0.00           C  
ATOM   4329 HG21 THR   279      18.567  34.878  48.063  1.00  0.00           H  
ATOM   4330 HG22 THR   279      17.456  35.989  47.163  1.00  0.00           H  
ATOM   4331 HG23 THR   279      17.247  34.214  47.136  1.00  0.00           H  
ATOM   4332  OG1 THR   279      18.449  35.621  44.831  1.00  0.00           O  
ATOM   4333  HG1 THR   279      18.822  35.070  44.139  1.00  0.00           H  
ATOM   4334  C   THR   279      21.249  34.834  47.297  1.00  0.00           C  
ATOM   4335  O   THR   279      20.852  34.580  48.429  1.00  0.00           O  
ATOM   4336  N   GLY   280      22.465  34.412  46.842  1.00  0.00           N  
ATOM   4337  H   GLY   280      22.728  34.727  45.919  1.00  0.00           H  
ATOM   4338  CA  GLY   280      23.431  33.952  47.824  1.00  0.00           C  
ATOM   4339  HA2 GLY   280      23.061  33.102  48.398  1.00  0.00           H  
ATOM   4340  HA3 GLY   280      24.385  33.755  47.335  1.00  0.00           H  
ATOM   4341  C   GLY   280      23.949  35.040  48.776  1.00  0.00           C  
ATOM   4342  O   GLY   280      23.537  36.221  48.744  1.00  0.00           O  
ATOM   4343  N   THR   281      24.789  34.584  49.668  1.00  0.00           N  
ATOM   4344  H   THR   281      24.900  33.584  49.580  1.00  0.00           H  
ATOM   4345  CA  THR   281      25.346  35.336  50.746  1.00  0.00           C  
ATOM   4346  HA  THR   281      25.251  36.407  50.563  1.00  0.00           H  
ATOM   4347  CB  THR   281      24.725  35.124  52.056  1.00  0.00           C  
ATOM   4348  HB  THR   281      24.794  34.053  52.245  1.00  0.00           H  
ATOM   4349  CG2 THR   281      25.336  35.948  53.194  1.00  0.00           C  
ATOM   4350 HG21 THR   281      25.465  37.018  53.027  1.00  0.00           H  
ATOM   4351 HG22 THR   281      24.728  35.811  54.088  1.00  0.00           H  
ATOM   4352 HG23 THR   281      26.285  35.521  53.519  1.00  0.00           H  
ATOM   4353  OG1 THR   281      23.429  35.516  52.027  1.00  0.00           O  
ATOM   4354  HG1 THR   281      23.030  34.748  52.443  1.00  0.00           H  
ATOM   4355  C   THR   281      26.830  35.119  50.836  1.00  0.00           C  
ATOM   4356  O   THR   281      27.261  33.978  50.794  1.00  0.00           O  
ATOM   4357  N   VAL   282      27.575  36.178  51.028  1.00  0.00           N  
ATOM   4358  H   VAL   282      27.170  37.081  51.229  1.00  0.00           H  
ATOM   4359  CA  VAL   282      29.063  36.177  51.089  1.00  0.00           C  
ATOM   4360  HA  VAL   282      29.554  35.426  50.469  1.00  0.00           H  
ATOM   4361  CB  VAL   282      29.594  37.524  50.662  1.00  0.00           C  
ATOM   4362  HB  VAL   282      29.072  38.363  51.123  1.00  0.00           H  
ATOM   4363  CG1 VAL   282      31.065  37.790  51.053  1.00  0.00           C  
ATOM   4364 HG11 VAL   282      31.799  37.081  50.671  1.00  0.00           H  
ATOM   4365 HG12 VAL   282      31.536  38.718  50.729  1.00  0.00           H  
ATOM   4366 HG13 VAL   282      31.223  37.902  52.126  1.00  0.00           H  
ATOM   4367  CG2 VAL   282      29.379  37.778  49.170  1.00  0.00           C  
ATOM   4368 HG21 VAL   282      28.314  37.921  48.988  1.00  0.00           H  
ATOM   4369 HG22 VAL   282      29.958  38.610  48.769  1.00  0.00           H  
ATOM   4370 HG23 VAL   282      29.685  36.903  48.597  1.00  0.00           H  
ATOM   4371  C   VAL   282      29.472  36.011  52.565  1.00  0.00           C  
ATOM   4372  O   VAL   282      28.985  36.697  53.420  1.00  0.00           O  
ATOM   4373  N   TYR   283      30.321  35.033  52.903  1.00  0.00           N  
ATOM   4374  H   TYR   283      30.724  34.563  52.105  1.00  0.00           H  
ATOM   4375  CA  TYR   283      30.649  34.526  54.272  1.00  0.00           C  
ATOM   4376  HA  TYR   283      30.107  35.166  54.969  1.00  0.00           H  
ATOM   4377  CB  TYR   283      30.340  33.134  54.528  1.00  0.00           C  
ATOM   4378  HB2 TYR   283      30.896  32.494  53.843  1.00  0.00           H  
ATOM   4379  HB3 TYR   283      30.727  32.802  55.492  1.00  0.00           H  
ATOM   4380  CG  TYR   283      28.868  32.804  54.638  1.00  0.00           C  
ATOM   4381  CD1 TYR   283      28.116  32.788  53.454  1.00  0.00           C  
ATOM   4382  HD1 TYR   283      28.755  32.892  52.590  1.00  0.00           H  
ATOM   4383  CE1 TYR   283      26.778  32.521  53.487  1.00  0.00           C  
ATOM   4384  HE1 TYR   283      26.268  32.384  52.544  1.00  0.00           H  
ATOM   4385  CZ  TYR   283      26.186  32.313  54.744  1.00  0.00           C  
ATOM   4386  OH  TYR   283      24.829  32.076  54.751  1.00  0.00           O  
ATOM   4387  HH  TYR   283      24.534  31.779  53.887  1.00  0.00           H  
ATOM   4388  CE2 TYR   283      26.905  32.368  55.938  1.00  0.00           C  
ATOM   4389  HE2 TYR   283      26.441  32.492  56.906  1.00  0.00           H  
ATOM   4390  CD2 TYR   283      28.316  32.565  55.845  1.00  0.00           C  
ATOM   4391  HD2 TYR   283      28.924  32.570  56.737  1.00  0.00           H  
ATOM   4392  C   TYR   283      32.178  34.746  54.474  1.00  0.00           C  
ATOM   4393  O   TYR   283      32.939  34.620  53.557  1.00  0.00           O  
ATOM   4394  N   ARG   284      32.624  34.939  55.740  1.00  0.00           N  
ATOM   4395  H   ARG   284      32.029  35.411  56.406  1.00  0.00           H  
ATOM   4396  CA  ARG   284      33.992  34.991  56.181  1.00  0.00           C  
ATOM   4397  HA  ARG   284      34.536  34.586  55.327  1.00  0.00           H  
ATOM   4398  CB  ARG   284      34.486  36.490  56.422  1.00  0.00           C  
ATOM   4399  HB2 ARG   284      34.306  37.033  55.494  1.00  0.00           H  
ATOM   4400  HB3 ARG   284      33.969  36.992  57.239  1.00  0.00           H  
ATOM   4401  CG  ARG   284      35.955  36.508  56.843  1.00  0.00           C  
ATOM   4402  HG2 ARG   284      36.035  36.027  57.818  1.00  0.00           H  
ATOM   4403  HG3 ARG   284      36.489  35.882  56.129  1.00  0.00           H  
ATOM   4404  CD  ARG   284      36.590  37.907  56.911  1.00  0.00           C  
ATOM   4405  HD2 ARG   284      37.639  37.836  57.197  1.00  0.00           H  
ATOM   4406  HD3 ARG   284      36.562  38.271  55.884  1.00  0.00           H  
ATOM   4407  NE  ARG   284      35.774  38.753  57.870  1.00  0.00           N  
ATOM   4408  HE  ARG   284      35.260  38.324  58.626  1.00  0.00           H  
ATOM   4409  CZ  ARG   284      35.476  40.005  57.756  1.00  0.00           C  
ATOM   4410  NH1 ARG   284      35.640  40.747  56.641  1.00  0.00           N  
ATOM   4411 HH11 ARG   284      36.303  40.462  55.935  1.00  0.00           H  
ATOM   4412 HH12 ARG   284      35.300  41.698  56.630  1.00  0.00           H  
ATOM   4413  NH2 ARG   284      34.819  40.546  58.684  1.00  0.00           N  
ATOM   4414 HH21 ARG   284      34.516  39.970  59.456  1.00  0.00           H  
ATOM   4415 HH22 ARG   284      34.339  41.386  58.394  1.00  0.00           H  
ATOM   4416  C   ARG   284      34.118  34.132  57.406  1.00  0.00           C  
ATOM   4417  O   ARG   284      33.402  34.286  58.386  1.00  0.00           O  
ATOM   4418  N   PHE   285      35.041  33.123  57.396  1.00  0.00           N  
ATOM   4419  H   PHE   285      35.819  33.237  56.762  1.00  0.00           H  
ATOM   4420  CA  PHE   285      35.237  32.155  58.497  1.00  0.00           C  
ATOM   4421  HA  PHE   285      34.288  31.790  58.889  1.00  0.00           H  
ATOM   4422  CB  PHE   285      36.109  30.986  57.965  1.00  0.00           C  
ATOM   4423  HB2 PHE   285      36.872  31.418  57.317  1.00  0.00           H  
ATOM   4424  HB3 PHE   285      36.545  30.555  58.867  1.00  0.00           H  
ATOM   4425  CG  PHE   285      35.349  29.904  57.223  1.00  0.00           C  
ATOM   4426  CD1 PHE   285      34.835  28.793  57.984  1.00  0.00           C  
ATOM   4427  HD1 PHE   285      34.981  28.779  59.055  1.00  0.00           H  
ATOM   4428  CE1 PHE   285      34.144  27.744  57.383  1.00  0.00           C  
ATOM   4429  HE1 PHE   285      33.635  26.980  57.952  1.00  0.00           H  
ATOM   4430  CZ  PHE   285      33.965  27.725  56.023  1.00  0.00           C  
ATOM   4431  HZ  PHE   285      33.382  26.913  55.615  1.00  0.00           H  
ATOM   4432  CE2 PHE   285      34.435  28.817  55.274  1.00  0.00           C  
ATOM   4433  HE2 PHE   285      34.294  28.709  54.208  1.00  0.00           H  
ATOM   4434  CD2 PHE   285      35.165  29.877  55.842  1.00  0.00           C  
ATOM   4435  HD2 PHE   285      35.582  30.596  55.153  1.00  0.00           H  
ATOM   4436  C   PHE   285      35.871  32.984  59.658  1.00  0.00           C  
ATOM   4437  O   PHE   285      36.980  33.478  59.431  1.00  0.00           O  
ATOM   4438  N   GLU   286      35.194  33.096  60.833  1.00  0.00           N  
ATOM   4439  H   GLU   286      34.277  32.674  60.856  1.00  0.00           H  
ATOM   4440  CA  GLU   286      35.728  33.709  62.068  1.00  0.00           C  
ATOM   4441  HA  GLU   286      36.806  33.859  62.001  1.00  0.00           H  
ATOM   4442  CB  GLU   286      35.159  35.076  62.296  1.00  0.00           C  
ATOM   4443  HB2 GLU   286      34.098  34.968  62.522  1.00  0.00           H  
ATOM   4444  HB3 GLU   286      35.643  35.418  63.211  1.00  0.00           H  
ATOM   4445  CG  GLU   286      35.510  36.047  61.156  1.00  0.00           C  
ATOM   4446  HG2 GLU   286      36.588  36.155  61.034  1.00  0.00           H  
ATOM   4447  HG3 GLU   286      35.015  35.677  60.258  1.00  0.00           H  
ATOM   4448  CD  GLU   286      34.856  37.425  61.331  1.00  0.00           C  
ATOM   4449  OE1 GLU   286      34.152  37.749  62.323  1.00  0.00           O  
ATOM   4450  OE2 GLU   286      35.008  38.268  60.430  1.00  0.00           O  
ATOM   4451  C   GLU   286      35.497  32.771  63.263  1.00  0.00           C  
ATOM   4452  O   GLU   286      34.387  32.227  63.346  1.00  0.00           O  
ATOM   4453  N   ASN   287      36.408  32.536  64.162  1.00  0.00           N  
ATOM   4454  H   ASN   287      37.231  33.118  64.090  1.00  0.00           H  
ATOM   4455  CA  ASN   287      36.365  31.609  65.316  1.00  0.00           C  
ATOM   4456  HA  ASN   287      37.388  31.452  65.655  1.00  0.00           H  
ATOM   4457  CB  ASN   287      35.591  32.167  66.498  1.00  0.00           C  
ATOM   4458  HB2 ASN   287      34.526  32.252  66.281  1.00  0.00           H  
ATOM   4459  HB3 ASN   287      35.617  31.466  67.333  1.00  0.00           H  
ATOM   4460  CG  ASN   287      35.965  33.516  66.980  1.00  0.00           C  
ATOM   4461  OD1 ASN   287      36.718  34.326  66.321  1.00  0.00           O  
ATOM   4462  ND2 ASN   287      35.466  33.903  68.091  1.00  0.00           N  
ATOM   4463 HD21 ASN   287      35.653  34.848  68.393  1.00  0.00           H  
ATOM   4464 HD22 ASN   287      34.790  33.321  68.565  1.00  0.00           H  
ATOM   4465  C   ASN   287      35.796  30.249  64.839  1.00  0.00           C  
ATOM   4466  O   ASN   287      34.864  29.726  65.478  1.00  0.00           O  
ATOM   4467  N   GLY   288      36.348  29.642  63.783  1.00  0.00           N  
ATOM   4468  H   GLY   288      37.122  30.208  63.467  1.00  0.00           H  
ATOM   4469  CA  GLY   288      36.190  28.247  63.304  1.00  0.00           C  
ATOM   4470  HA2 GLY   288      36.995  27.949  62.633  1.00  0.00           H  
ATOM   4471  HA3 GLY   288      36.284  27.622  64.192  1.00  0.00           H  
ATOM   4472  C   GLY   288      34.852  27.907  62.665  1.00  0.00           C  
ATOM   4473  O   GLY   288      34.579  26.799  62.220  1.00  0.00           O  
ATOM   4474  N   THR   289      33.944  28.922  62.402  1.00  0.00           N  
ATOM   4475  H   THR   289      34.299  29.831  62.662  1.00  0.00           H  
ATOM   4476  CA  THR   289      32.593  28.931  61.713  1.00  0.00           C  
ATOM   4477  HA  THR   289      32.616  28.021  61.113  1.00  0.00           H  
ATOM   4478  CB  THR   289      31.484  28.797  62.735  1.00  0.00           C  
ATOM   4479  HB  THR   289      30.585  28.691  62.127  1.00  0.00           H  
ATOM   4480  CG2 THR   289      31.545  27.693  63.784  1.00  0.00           C  
ATOM   4481 HG21 THR   289      30.692  27.683  64.463  1.00  0.00           H  
ATOM   4482 HG22 THR   289      31.547  26.795  63.167  1.00  0.00           H  
ATOM   4483 HG23 THR   289      32.343  27.627  64.524  1.00  0.00           H  
ATOM   4484  OG1 THR   289      31.210  29.965  63.461  1.00  0.00           O  
ATOM   4485  HG1 THR   289      30.279  29.834  63.652  1.00  0.00           H  
ATOM   4486  C   THR   289      32.372  30.088  60.676  1.00  0.00           C  
ATOM   4487  O   THR   289      33.083  31.116  60.844  1.00  0.00           O  
ATOM   4488  N   PRO   290      31.532  30.061  59.642  1.00  0.00           N  
ATOM   4489  CD  PRO   290      30.613  29.025  59.344  1.00  0.00           C  
ATOM   4490  HD2 PRO   290      29.598  29.341  59.585  1.00  0.00           H  
ATOM   4491  HD3 PRO   290      30.882  28.058  59.769  1.00  0.00           H  
ATOM   4492  CG  PRO   290      30.844  28.872  57.776  1.00  0.00           C  
ATOM   4493  HG2 PRO   290      30.034  28.343  57.273  1.00  0.00           H  
ATOM   4494  HG3 PRO   290      31.733  28.317  57.476  1.00  0.00           H  
ATOM   4495  CB  PRO   290      30.988  30.393  57.335  1.00  0.00           C  
ATOM   4496  HB2 PRO   290      30.087  30.738  56.828  1.00  0.00           H  
ATOM   4497  HB3 PRO   290      31.809  30.438  56.619  1.00  0.00           H  
ATOM   4498  CA  PRO   290      31.332  31.083  58.616  1.00  0.00           C  
ATOM   4499  HA  PRO   290      32.277  31.611  58.485  1.00  0.00           H  
ATOM   4500  C   PRO   290      30.297  32.137  59.006  1.00  0.00           C  
ATOM   4501  O   PRO   290      29.114  31.809  59.295  1.00  0.00           O  
ATOM   4502  N   ARG   291      30.711  33.399  59.004  1.00  0.00           N  
ATOM   4503  H   ARG   291      31.674  33.592  58.769  1.00  0.00           H  
ATOM   4504  CA  ARG   291      29.862  34.515  59.399  1.00  0.00           C  
ATOM   4505  HA  ARG   291      28.950  34.146  59.868  1.00  0.00           H  
ATOM   4506  CB  ARG   291      30.585  35.382  60.380  1.00  0.00           C  
ATOM   4507  HB2 ARG   291      31.411  35.831  59.828  1.00  0.00           H  
ATOM   4508  HB3 ARG   291      29.935  36.180  60.737  1.00  0.00           H  
ATOM   4509  CG  ARG   291      31.056  34.693  61.698  1.00  0.00           C  
ATOM   4510  HG2 ARG   291      30.212  34.141  62.112  1.00  0.00           H  
ATOM   4511  HG3 ARG   291      31.841  33.939  61.652  1.00  0.00           H  
ATOM   4512  CD  ARG   291      31.331  35.829  62.776  1.00  0.00           C  
ATOM   4513  HD2 ARG   291      31.999  36.561  62.322  1.00  0.00           H  
ATOM   4514  HD3 ARG   291      30.374  36.326  62.937  1.00  0.00           H  
ATOM   4515  NE  ARG   291      31.822  35.313  64.074  1.00  0.00           N  
ATOM   4516  HE  ARG   291      31.487  34.397  64.339  1.00  0.00           H  
ATOM   4517  CZ  ARG   291      32.582  35.831  65.031  1.00  0.00           C  
ATOM   4518  NH1 ARG   291      33.138  37.003  64.825  1.00  0.00           N  
ATOM   4519 HH11 ARG   291      33.248  37.417  63.910  1.00  0.00           H  
ATOM   4520 HH12 ARG   291      33.537  37.584  65.549  1.00  0.00           H  
ATOM   4521  NH2 ARG   291      32.767  35.309  66.204  1.00  0.00           N  
ATOM   4522 HH21 ARG   291      32.282  34.446  66.402  1.00  0.00           H  
ATOM   4523 HH22 ARG   291      33.225  35.922  66.864  1.00  0.00           H  
ATOM   4524  C   ARG   291      29.353  35.366  58.203  1.00  0.00           C  
ATOM   4525  O   ARG   291      30.147  35.705  57.347  1.00  0.00           O  
ATOM   4526  N   PRO   292      28.047  35.473  58.032  1.00  0.00           N  
ATOM   4527  CD  PRO   292      26.979  35.104  59.026  1.00  0.00           C  
ATOM   4528  HD2 PRO   292      27.191  35.453  60.036  1.00  0.00           H  
ATOM   4529  HD3 PRO   292      26.912  34.032  59.210  1.00  0.00           H  
ATOM   4530  CG  PRO   292      25.679  35.513  58.421  1.00  0.00           C  
ATOM   4531  HG2 PRO   292      25.442  36.459  58.908  1.00  0.00           H  
ATOM   4532  HG3 PRO   292      24.925  34.778  58.704  1.00  0.00           H  
ATOM   4533  CB  PRO   292      25.996  35.661  56.928  1.00  0.00           C  
ATOM   4534  HB2 PRO   292      25.331  36.443  56.561  1.00  0.00           H  
ATOM   4535  HB3 PRO   292      25.793  34.747  56.371  1.00  0.00           H  
ATOM   4536  CA  PRO   292      27.441  36.085  56.846  1.00  0.00           C  
ATOM   4537  HA  PRO   292      27.807  35.732  55.881  1.00  0.00           H  
ATOM   4538  C   PRO   292      27.656  37.607  56.916  1.00  0.00           C  
ATOM   4539  O   PRO   292      27.184  38.278  57.788  1.00  0.00           O  
ATOM   4540  N   LEU   293      28.424  38.086  55.909  1.00  0.00           N  
ATOM   4541  H   LEU   293      28.899  37.409  55.330  1.00  0.00           H  
ATOM   4542  CA  LEU   293      28.723  39.539  55.745  1.00  0.00           C  
ATOM   4543  HA  LEU   293      28.769  39.965  56.747  1.00  0.00           H  
ATOM   4544  CB  LEU   293      29.970  39.787  55.004  1.00  0.00           C  
ATOM   4545  HB2 LEU   293      29.862  39.427  53.981  1.00  0.00           H  
ATOM   4546  HB3 LEU   293      30.089  40.871  55.017  1.00  0.00           H  
ATOM   4547  CG  LEU   293      31.211  39.018  55.625  1.00  0.00           C  
ATOM   4548  HG  LEU   293      31.143  37.937  55.500  1.00  0.00           H  
ATOM   4549  CD1 LEU   293      32.426  39.550  54.839  1.00  0.00           C  
ATOM   4550 HD11 LEU   293      32.490  40.638  54.875  1.00  0.00           H  
ATOM   4551 HD12 LEU   293      33.381  39.114  55.131  1.00  0.00           H  
ATOM   4552 HD13 LEU   293      32.279  39.292  53.791  1.00  0.00           H  
ATOM   4553  CD2 LEU   293      31.564  39.335  57.076  1.00  0.00           C  
ATOM   4554 HD21 LEU   293      31.791  40.386  57.253  1.00  0.00           H  
ATOM   4555 HD22 LEU   293      30.815  38.876  57.722  1.00  0.00           H  
ATOM   4556 HD23 LEU   293      32.494  38.853  57.377  1.00  0.00           H  
ATOM   4557  C   LEU   293      27.574  40.301  54.975  1.00  0.00           C  
ATOM   4558  O   LEU   293      27.036  41.278  55.539  1.00  0.00           O  
ATOM   4559  N   GLN   294      27.055  39.800  53.825  1.00  0.00           N  
ATOM   4560  H   GLN   294      27.573  39.041  53.406  1.00  0.00           H  
ATOM   4561  CA  GLN   294      26.246  40.609  52.939  1.00  0.00           C  
ATOM   4562  HA  GLN   294      25.495  41.211  53.450  1.00  0.00           H  
ATOM   4563  CB  GLN   294      27.157  41.566  52.102  1.00  0.00           C  
ATOM   4564  HB2 GLN   294      27.753  42.155  52.799  1.00  0.00           H  
ATOM   4565  HB3 GLN   294      27.838  40.889  51.584  1.00  0.00           H  
ATOM   4566  CG  GLN   294      26.542  42.560  51.120  1.00  0.00           C  
ATOM   4567  HG2 GLN   294      27.068  42.738  50.182  1.00  0.00           H  
ATOM   4568  HG3 GLN   294      25.573  42.125  50.874  1.00  0.00           H  
ATOM   4569  CD  GLN   294      26.170  43.808  51.820  1.00  0.00           C  
ATOM   4570  OE1 GLN   294      24.969  44.117  51.946  1.00  0.00           O  
ATOM   4571  NE2 GLN   294      27.062  44.625  52.281  1.00  0.00           N  
ATOM   4572 HE21 GLN   294      26.794  45.446  52.805  1.00  0.00           H  
ATOM   4573 HE22 GLN   294      28.049  44.415  52.236  1.00  0.00           H  
ATOM   4574  C   GLN   294      25.533  39.678  51.971  1.00  0.00           C  
ATOM   4575  O   GLN   294      26.169  38.705  51.585  1.00  0.00           O  
ATOM   4576  N   SER   295      24.402  40.065  51.351  1.00  0.00           N  
ATOM   4577  H   SER   295      23.973  40.919  51.677  1.00  0.00           H  
ATOM   4578  CA  SER   295      23.810  39.427  50.160  1.00  0.00           C  
ATOM   4579  HA  SER   295      23.588  38.374  50.331  1.00  0.00           H  
ATOM   4580  CB  SER   295      22.402  39.892  49.887  1.00  0.00           C  
ATOM   4581  HB2 SER   295      21.887  39.683  50.824  1.00  0.00           H  
ATOM   4582  HB3 SER   295      22.443  40.952  49.634  1.00  0.00           H  
ATOM   4583  OG  SER   295      21.911  39.096  48.878  1.00  0.00           O  
ATOM   4584  HG  SER   295      21.998  38.193  49.194  1.00  0.00           H  
ATOM   4585  C   SER   295      24.769  39.669  48.905  1.00  0.00           C  
ATOM   4586  O   SER   295      25.275  40.757  48.717  1.00  0.00           O  
ATOM   4587  N   VAL   296      25.052  38.638  48.080  1.00  0.00           N  
ATOM   4588  H   VAL   296      24.604  37.736  48.152  1.00  0.00           H  
ATOM   4589  CA  VAL   296      25.840  38.865  46.797  1.00  0.00           C  
ATOM   4590  HA  VAL   296      26.837  39.276  46.958  1.00  0.00           H  
ATOM   4591  CB  VAL   296      26.034  37.488  46.223  1.00  0.00           C  
ATOM   4592  HB  VAL   296      25.059  37.059  45.994  1.00  0.00           H  
ATOM   4593  CG1 VAL   296      26.861  37.624  44.933  1.00  0.00           C  
ATOM   4594 HG11 VAL   296      26.212  38.023  44.154  1.00  0.00           H  
ATOM   4595 HG12 VAL   296      27.770  38.182  45.157  1.00  0.00           H  
ATOM   4596 HG13 VAL   296      27.291  36.700  44.545  1.00  0.00           H  
ATOM   4597  CG2 VAL   296      26.714  36.450  47.105  1.00  0.00           C  
ATOM   4598 HG21 VAL   296      26.313  36.399  48.117  1.00  0.00           H  
ATOM   4599 HG22 VAL   296      26.544  35.486  46.625  1.00  0.00           H  
ATOM   4600 HG23 VAL   296      27.791  36.591  47.189  1.00  0.00           H  
ATOM   4601  C   VAL   296      25.021  39.774  45.872  1.00  0.00           C  
ATOM   4602  O   VAL   296      25.647  40.572  45.112  1.00  0.00           O  
ATOM   4603  N   ALA   297      23.706  39.967  46.088  1.00  0.00           N  
ATOM   4604  H   ALA   297      23.225  39.235  46.590  1.00  0.00           H  
ATOM   4605  CA  ALA   297      22.847  41.101  45.665  1.00  0.00           C  
ATOM   4606  HA  ALA   297      22.809  41.078  44.576  1.00  0.00           H  
ATOM   4607  CB  ALA   297      21.478  41.017  46.372  1.00  0.00           C  
ATOM   4608  HB1 ALA   297      21.066  40.017  46.233  1.00  0.00           H  
ATOM   4609  HB2 ALA   297      21.571  41.059  47.457  1.00  0.00           H  
ATOM   4610  HB3 ALA   297      20.800  41.794  46.020  1.00  0.00           H  
ATOM   4611  C   ALA   297      23.396  42.541  45.862  1.00  0.00           C  
ATOM   4612  O   ALA   297      22.803  43.434  45.393  1.00  0.00           O  
ATOM   4613  N   GLU   298      24.573  42.687  46.470  1.00  0.00           N  
ATOM   4614  H   GLU   298      25.105  41.879  46.761  1.00  0.00           H  
ATOM   4615  CA  GLU   298      25.121  43.991  46.832  1.00  0.00           C  
ATOM   4616  HA  GLU   298      24.862  44.738  46.082  1.00  0.00           H  
ATOM   4617  CB  GLU   298      24.709  44.476  48.276  1.00  0.00           C  
ATOM   4618  HB2 GLU   298      24.794  43.639  48.970  1.00  0.00           H  
ATOM   4619  HB3 GLU   298      25.472  45.205  48.548  1.00  0.00           H  
ATOM   4620  CG  GLU   298      23.309  45.069  48.471  1.00  0.00           C  
ATOM   4621  HG2 GLU   298      22.537  44.307  48.364  1.00  0.00           H  
ATOM   4622  HG3 GLU   298      23.240  45.473  49.480  1.00  0.00           H  
ATOM   4623  CD  GLU   298      23.143  46.201  47.461  1.00  0.00           C  
ATOM   4624  OE1 GLU   298      21.980  46.486  47.060  1.00  0.00           O  
ATOM   4625  OE2 GLU   298      24.081  46.853  46.970  1.00  0.00           O  
ATOM   4626  C   GLU   298      26.687  43.933  46.818  1.00  0.00           C  
ATOM   4627  O   GLU   298      27.256  44.694  46.078  1.00  0.00           O  
ATOM   4628  N   PHE   299      27.329  42.941  47.475  1.00  0.00           N  
ATOM   4629  H   PHE   299      26.795  42.296  48.040  1.00  0.00           H  
ATOM   4630  CA  PHE   299      28.827  42.756  47.305  1.00  0.00           C  
ATOM   4631  HA  PHE   299      29.353  43.620  47.712  1.00  0.00           H  
ATOM   4632  CB  PHE   299      29.333  41.451  48.036  1.00  0.00           C  
ATOM   4633  HB2 PHE   299      29.370  41.555  49.121  1.00  0.00           H  
ATOM   4634  HB3 PHE   299      28.638  40.638  47.824  1.00  0.00           H  
ATOM   4635  CG  PHE   299      30.632  40.841  47.580  1.00  0.00           C  
ATOM   4636  CD1 PHE   299      31.814  40.845  48.461  1.00  0.00           C  
ATOM   4637  HD1 PHE   299      31.766  41.421  49.374  1.00  0.00           H  
ATOM   4638  CE1 PHE   299      33.021  40.315  48.025  1.00  0.00           C  
ATOM   4639  HE1 PHE   299      33.878  40.206  48.672  1.00  0.00           H  
ATOM   4640  CZ  PHE   299      33.026  39.573  46.807  1.00  0.00           C  
ATOM   4641  HZ  PHE   299      33.933  39.061  46.520  1.00  0.00           H  
ATOM   4642  CE2 PHE   299      31.885  39.417  46.011  1.00  0.00           C  
ATOM   4643  HE2 PHE   299      31.964  38.756  45.160  1.00  0.00           H  
ATOM   4644  CD2 PHE   299      30.703  40.014  46.447  1.00  0.00           C  
ATOM   4645  HD2 PHE   299      29.857  39.866  45.793  1.00  0.00           H  
ATOM   4646  C   PHE   299      29.274  42.744  45.800  1.00  0.00           C  
ATOM   4647  O   PHE   299      30.357  43.254  45.479  1.00  0.00           O  
ATOM   4648  N   ALA   300      28.394  42.228  44.886  1.00  0.00           N  
ATOM   4649  H   ALA   300      27.512  41.894  45.247  1.00  0.00           H  
ATOM   4650  CA  ALA   300      28.622  41.952  43.429  1.00  0.00           C  
ATOM   4651  HA  ALA   300      29.630  41.536  43.422  1.00  0.00           H  
ATOM   4652  CB  ALA   300      27.769  40.798  42.877  1.00  0.00           C  
ATOM   4653  HB1 ALA   300      27.913  39.920  43.507  1.00  0.00           H  
ATOM   4654  HB2 ALA   300      26.711  40.992  43.057  1.00  0.00           H  
ATOM   4655  HB3 ALA   300      28.028  40.626  41.832  1.00  0.00           H  
ATOM   4656  C   ALA   300      28.691  43.291  42.635  1.00  0.00           C  
ATOM   4657  O   ALA   300      29.100  43.298  41.442  1.00  0.00           O  
ATOM   4658  N   GLY   301      28.193  44.385  43.214  1.00  0.00           N  
ATOM   4659  H   GLY   301      27.890  44.342  44.177  1.00  0.00           H  
ATOM   4660  CA  GLY   301      28.369  45.770  42.648  1.00  0.00           C  
ATOM   4661  HA2 GLY   301      28.790  45.690  41.646  1.00  0.00           H  
ATOM   4662  HA3 GLY   301      27.404  46.269  42.739  1.00  0.00           H  
ATOM   4663  C   GLY   301      29.258  46.723  43.512  1.00  0.00           C  
ATOM   4664  O   GLY   301      29.919  47.662  42.961  1.00  0.00           O  
ATOM   4665  N   GLN   302      29.551  46.374  44.767  1.00  0.00           N  
ATOM   4666  H   GLN   302      29.145  45.525  45.132  1.00  0.00           H  
ATOM   4667  CA  GLN   302      30.513  47.152  45.590  1.00  0.00           C  
ATOM   4668  HA  GLN   302      30.307  48.222  45.616  1.00  0.00           H  
ATOM   4669  CB  GLN   302      30.393  46.801  47.045  1.00  0.00           C  
ATOM   4670  HB2 GLN   302      30.391  45.715  47.140  1.00  0.00           H  
ATOM   4671  HB3 GLN   302      31.345  47.057  47.509  1.00  0.00           H  
ATOM   4672  CG  GLN   302      29.250  47.411  47.817  1.00  0.00           C  
ATOM   4673  HG2 GLN   302      29.332  48.493  47.913  1.00  0.00           H  
ATOM   4674  HG3 GLN   302      28.314  47.194  47.302  1.00  0.00           H  
ATOM   4675  CD  GLN   302      28.948  46.874  49.178  1.00  0.00           C  
ATOM   4676  OE1 GLN   302      29.527  45.830  49.530  1.00  0.00           O  
ATOM   4677  NE2 GLN   302      27.977  47.350  49.879  1.00  0.00           N  
ATOM   4678 HE21 GLN   302      27.882  46.909  50.783  1.00  0.00           H  
ATOM   4679 HE22 GLN   302      27.369  48.111  49.614  1.00  0.00           H  
ATOM   4680  C   GLN   302      31.966  46.892  45.165  1.00  0.00           C  
ATOM   4681  O   GLN   302      32.644  47.822  44.723  1.00  0.00           O  
ATOM   4682  N   GLU   303      32.376  45.652  44.920  1.00  0.00           N  
ATOM   4683  H   GLU   303      31.737  44.919  45.193  1.00  0.00           H  
ATOM   4684  CA  GLU   303      33.604  45.235  44.267  1.00  0.00           C  
ATOM   4685  HA  GLU   303      34.468  45.520  44.867  1.00  0.00           H  
ATOM   4686  CB  GLU   303      33.794  43.700  44.392  1.00  0.00           C  
ATOM   4687  HB2 GLU   303      32.913  43.174  44.024  1.00  0.00           H  
ATOM   4688  HB3 GLU   303      34.525  43.309  43.684  1.00  0.00           H  
ATOM   4689  CG  GLU   303      34.093  43.348  45.885  1.00  0.00           C  
ATOM   4690  HG2 GLU   303      33.425  43.868  46.572  1.00  0.00           H  
ATOM   4691  HG3 GLU   303      34.037  42.281  46.096  1.00  0.00           H  
ATOM   4692  CD  GLU   303      35.524  43.634  46.220  1.00  0.00           C  
ATOM   4693  OE1 GLU   303      36.403  43.201  45.471  1.00  0.00           O  
ATOM   4694  OE2 GLU   303      35.838  44.170  47.303  1.00  0.00           O  
ATOM   4695  C   GLU   303      33.810  45.700  42.794  1.00  0.00           C  
ATOM   4696  O   GLU   303      34.877  46.080  42.429  1.00  0.00           O  
ATOM   4697  N   VAL   304      32.811  45.722  41.943  1.00  0.00           N  
ATOM   4698  H   VAL   304      31.882  45.597  42.319  1.00  0.00           H  
ATOM   4699  CA  VAL   304      32.924  46.406  40.613  1.00  0.00           C  
ATOM   4700  HA  VAL   304      33.894  46.061  40.257  1.00  0.00           H  
ATOM   4701  CB  VAL   304      31.871  45.917  39.561  1.00  0.00           C  
ATOM   4702  HB  VAL   304      30.870  46.030  39.978  1.00  0.00           H  
ATOM   4703  CG1 VAL   304      31.896  46.766  38.296  1.00  0.00           C  
ATOM   4704 HG11 VAL   304      32.876  46.679  37.827  1.00  0.00           H  
ATOM   4705 HG12 VAL   304      31.126  46.547  37.556  1.00  0.00           H  
ATOM   4706 HG13 VAL   304      31.726  47.798  38.602  1.00  0.00           H  
ATOM   4707  CG2 VAL   304      31.966  44.425  39.177  1.00  0.00           C  
ATOM   4708 HG21 VAL   304      31.857  43.795  40.060  1.00  0.00           H  
ATOM   4709 HG22 VAL   304      31.223  44.178  38.420  1.00  0.00           H  
ATOM   4710 HG23 VAL   304      32.934  44.214  38.722  1.00  0.00           H  
ATOM   4711  C   VAL   304      33.066  47.932  40.666  1.00  0.00           C  
ATOM   4712  O   VAL   304      33.948  48.526  40.059  1.00  0.00           O  
ATOM   4713  N   GLY   305      32.207  48.606  41.497  1.00  0.00           N  
ATOM   4714  H   GLY   305      31.764  48.056  42.219  1.00  0.00           H  
ATOM   4715  CA  GLY   305      32.246  49.994  41.853  1.00  0.00           C  
ATOM   4716  HA2 GLY   305      31.909  50.606  41.016  1.00  0.00           H  
ATOM   4717  HA3 GLY   305      31.656  50.126  42.759  1.00  0.00           H  
ATOM   4718  C   GLY   305      33.593  50.562  42.366  1.00  0.00           C  
ATOM   4719  O   GLY   305      34.094  51.453  41.696  1.00  0.00           O  
ATOM   4720  N   ARG   306      34.201  49.987  43.412  1.00  0.00           N  
ATOM   4721  H   ARG   306      33.650  49.341  43.960  1.00  0.00           H  
ATOM   4722  CA  ARG   306      35.550  50.335  43.956  1.00  0.00           C  
ATOM   4723  HA  ARG   306      35.589  51.391  44.221  1.00  0.00           H  
ATOM   4724  CB  ARG   306      35.837  49.674  45.310  1.00  0.00           C  
ATOM   4725  HB2 ARG   306      36.582  50.255  45.854  1.00  0.00           H  
ATOM   4726  HB3 ARG   306      34.925  49.731  45.904  1.00  0.00           H  
ATOM   4727  CG  ARG   306      36.190  48.187  45.157  1.00  0.00           C  
ATOM   4728  HG2 ARG   306      35.316  47.594  44.889  1.00  0.00           H  
ATOM   4729  HG3 ARG   306      36.841  48.143  44.284  1.00  0.00           H  
ATOM   4730  CD  ARG   306      36.818  47.507  46.366  1.00  0.00           C  
ATOM   4731  HD2 ARG   306      36.300  47.741  47.296  1.00  0.00           H  
ATOM   4732  HD3 ARG   306      36.646  46.444  46.192  1.00  0.00           H  
ATOM   4733  NE  ARG   306      38.258  47.931  46.448  1.00  0.00           N  
ATOM   4734  HE  ARG   306      38.498  48.802  46.900  1.00  0.00           H  
ATOM   4735  CZ  ARG   306      39.360  47.497  45.846  1.00  0.00           C  
ATOM   4736  NH1 ARG   306      39.424  46.472  45.051  1.00  0.00           N  
ATOM   4737 HH11 ARG   306      38.553  46.066  44.741  1.00  0.00           H  
ATOM   4738 HH12 ARG   306      40.287  46.155  44.632  1.00  0.00           H  
ATOM   4739  NH2 ARG   306      40.502  48.034  46.096  1.00  0.00           N  
ATOM   4740 HH21 ARG   306      40.544  48.791  46.763  1.00  0.00           H  
ATOM   4741 HH22 ARG   306      41.345  47.615  45.730  1.00  0.00           H  
ATOM   4742  C   ARG   306      36.682  50.251  42.842  1.00  0.00           C  
ATOM   4743  O   ARG   306      37.771  50.830  43.059  1.00  0.00           O  
ATOM   4744  N   THR   307      36.401  49.625  41.704  1.00  0.00           N  
ATOM   4745  H   THR   307      35.530  49.114  41.732  1.00  0.00           H  
ATOM   4746  CA  THR   307      37.374  49.557  40.537  1.00  0.00           C  
ATOM   4747  HA  THR   307      38.387  49.441  40.923  1.00  0.00           H  
ATOM   4748  CB  THR   307      37.156  48.284  39.635  1.00  0.00           C  
ATOM   4749  HB  THR   307      36.245  48.372  39.042  1.00  0.00           H  
ATOM   4750  CG2 THR   307      38.155  47.952  38.561  1.00  0.00           C  
ATOM   4751 HG21 THR   307      38.078  47.007  38.024  1.00  0.00           H  
ATOM   4752 HG22 THR   307      38.202  48.856  37.955  1.00  0.00           H  
ATOM   4753 HG23 THR   307      39.203  47.963  38.860  1.00  0.00           H  
ATOM   4754  OG1 THR   307      37.058  47.096  40.470  1.00  0.00           O  
ATOM   4755  HG1 THR   307      36.243  47.137  40.976  1.00  0.00           H  
ATOM   4756  C   THR   307      37.199  50.839  39.587  1.00  0.00           C  
ATOM   4757  O   THR   307      38.168  51.429  38.999  1.00  0.00           O  
ATOM   4758  N   TYR   308      35.979  51.320  39.317  1.00  0.00           N  
ATOM   4759  H   TYR   308      35.122  50.832  39.538  1.00  0.00           H  
ATOM   4760  CA  TYR   308      35.759  52.688  38.694  1.00  0.00           C  
ATOM   4761  HA  TYR   308      36.361  52.674  37.786  1.00  0.00           H  
ATOM   4762  CB  TYR   308      34.332  52.687  38.228  1.00  0.00           C  
ATOM   4763  HB2 TYR   308      33.714  52.568  39.118  1.00  0.00           H  
ATOM   4764  HB3 TYR   308      34.070  53.709  37.954  1.00  0.00           H  
ATOM   4765  CG  TYR   308      33.967  51.782  37.111  1.00  0.00           C  
ATOM   4766  CD1 TYR   308      34.326  52.056  35.750  1.00  0.00           C  
ATOM   4767  HD1 TYR   308      34.792  52.993  35.482  1.00  0.00           H  
ATOM   4768  CE1 TYR   308      33.910  51.216  34.719  1.00  0.00           C  
ATOM   4769  HE1 TYR   308      34.251  51.456  33.723  1.00  0.00           H  
ATOM   4770  CZ  TYR   308      33.166  50.074  34.991  1.00  0.00           C  
ATOM   4771  OH  TYR   308      32.730  49.283  33.980  1.00  0.00           O  
ATOM   4772  HH  TYR   308      32.476  48.416  34.305  1.00  0.00           H  
ATOM   4773  CE2 TYR   308      32.893  49.765  36.338  1.00  0.00           C  
ATOM   4774  HE2 TYR   308      32.470  48.797  36.562  1.00  0.00           H  
ATOM   4775  CD2 TYR   308      33.236  50.650  37.364  1.00  0.00           C  
ATOM   4776  HD2 TYR   308      32.955  50.407  38.378  1.00  0.00           H  
ATOM   4777  C   TYR   308      36.156  53.792  39.685  1.00  0.00           C  
ATOM   4778  O   TYR   308      36.697  54.845  39.223  1.00  0.00           O  
ATOM   4779  N   ASP   309      35.860  53.578  40.983  1.00  0.00           N  
ATOM   4780  H   ASP   309      35.627  52.642  41.283  1.00  0.00           H  
ATOM   4781  CA  ASP   309      36.070  54.644  41.944  1.00  0.00           C  
ATOM   4782  HA  ASP   309      35.651  55.531  41.470  1.00  0.00           H  
ATOM   4783  CB  ASP   309      35.324  54.363  43.260  1.00  0.00           C  
ATOM   4784  HB2 ASP   309      34.312  54.173  42.902  1.00  0.00           H  
ATOM   4785  HB3 ASP   309      35.603  53.438  43.764  1.00  0.00           H  
ATOM   4786  CG  ASP   309      35.135  55.610  44.164  1.00  0.00           C  
ATOM   4787  OD1 ASP   309      35.519  56.725  43.714  1.00  0.00           O  
ATOM   4788  OD2 ASP   309      34.554  55.464  45.277  1.00  0.00           O  
ATOM   4789  C   ASP   309      37.621  54.917  42.028  1.00  0.00           C  
ATOM   4790  O   ASP   309      38.480  54.026  41.765  1.00  0.00           O  
ATOM   4791  N   ASP   310      37.934  56.100  42.564  1.00  0.00           N  
ATOM   4792  H   ASP   310      37.172  56.670  42.901  1.00  0.00           H  
ATOM   4793  CA  ASP   310      39.331  56.525  42.819  1.00  0.00           C  
ATOM   4794  HA  ASP   310      39.945  55.659  43.069  1.00  0.00           H  
ATOM   4795  CB  ASP   310      39.922  57.185  41.496  1.00  0.00           C  
ATOM   4796  HB2 ASP   310      39.693  56.541  40.647  1.00  0.00           H  
ATOM   4797  HB3 ASP   310      39.334  58.092  41.354  1.00  0.00           H  
ATOM   4798  CG  ASP   310      41.316  57.592  41.527  1.00  0.00           C  
ATOM   4799  OD1 ASP   310      41.711  58.250  40.555  1.00  0.00           O  
ATOM   4800  OD2 ASP   310      42.063  57.136  42.396  1.00  0.00           O  
ATOM   4801  C   ASP   310      39.375  57.647  43.865  1.00  0.00           C  
ATOM   4802  O   ASP   310      38.763  58.654  43.542  1.00  0.00           O  
ATOM   4803  N   SER   311      40.041  57.616  44.975  1.00  0.00           N  
ATOM   4804  H   SER   311      40.435  56.730  45.259  1.00  0.00           H  
ATOM   4805  CA  SER   311      40.165  58.772  45.863  1.00  0.00           C  
ATOM   4806  HA  SER   311      39.173  59.195  46.021  1.00  0.00           H  
ATOM   4807  CB  SER   311      40.754  58.132  47.134  1.00  0.00           C  
ATOM   4808  HB2 SER   311      40.038  57.390  47.486  1.00  0.00           H  
ATOM   4809  HB3 SER   311      41.629  57.492  47.023  1.00  0.00           H  
ATOM   4810  OG  SER   311      40.954  59.052  48.204  1.00  0.00           O  
ATOM   4811  HG  SER   311      41.880  59.271  48.075  1.00  0.00           H  
ATOM   4812  C   SER   311      41.089  59.850  45.297  1.00  0.00           C  
ATOM   4813  O   SER   311      41.309  60.888  45.902  1.00  0.00           O  
ATOM   4814  N   GLY   312      41.862  59.536  44.188  1.00  0.00           N  
ATOM   4815  H   GLY   312      41.741  58.629  43.761  1.00  0.00           H  
ATOM   4816  CA  GLY   312      42.738  60.465  43.465  1.00  0.00           C  
ATOM   4817  HA2 GLY   312      43.454  60.917  44.151  1.00  0.00           H  
ATOM   4818  HA3 GLY   312      43.291  59.993  42.653  1.00  0.00           H  
ATOM   4819  C   GLY   312      41.907  61.552  42.843  1.00  0.00           C  
ATOM   4820  O   GLY   312      42.439  62.633  42.650  1.00  0.00           O  
ATOM   4821  N   ALA   313      40.627  61.206  42.439  1.00  0.00           N  
ATOM   4822  H   ALA   313      40.181  60.335  42.689  1.00  0.00           H  
ATOM   4823  CA  ALA   313      39.854  62.063  41.573  1.00  0.00           C  
ATOM   4824  HA  ALA   313      40.553  62.547  40.891  1.00  0.00           H  
ATOM   4825  CB  ALA   313      38.987  61.067  40.832  1.00  0.00           C  
ATOM   4826  HB1 ALA   313      38.448  60.439  41.541  1.00  0.00           H  
ATOM   4827  HB2 ALA   313      38.251  61.598  40.229  1.00  0.00           H  
ATOM   4828  HB3 ALA   313      39.599  60.399  40.225  1.00  0.00           H  
ATOM   4829  C   ALA   313      38.981  63.145  42.246  1.00  0.00           C  
ATOM   4830  O   ALA   313      38.268  63.947  41.669  1.00  0.00           O  
ATOM   4831  N   LEU   314      39.077  63.284  43.610  1.00  0.00           N  
ATOM   4832  H   LEU   314      39.630  62.662  44.182  1.00  0.00           H  
ATOM   4833  CA  LEU   314      38.287  64.170  44.423  1.00  0.00           C  
ATOM   4834  HA  LEU   314      37.218  63.995  44.307  1.00  0.00           H  
ATOM   4835  CB  LEU   314      38.607  63.981  45.948  1.00  0.00           C  
ATOM   4836  HB2 LEU   314      39.680  64.058  46.126  1.00  0.00           H  
ATOM   4837  HB3 LEU   314      38.158  64.747  46.579  1.00  0.00           H  
ATOM   4838  CG  LEU   314      38.164  62.555  46.441  1.00  0.00           C  
ATOM   4839  HG  LEU   314      38.642  61.805  45.811  1.00  0.00           H  
ATOM   4840  CD1 LEU   314      38.557  62.463  47.916  1.00  0.00           C  
ATOM   4841 HD11 LEU   314      38.164  63.315  48.472  1.00  0.00           H  
ATOM   4842 HD12 LEU   314      38.295  61.553  48.455  1.00  0.00           H  
ATOM   4843 HD13 LEU   314      39.640  62.395  48.024  1.00  0.00           H  
ATOM   4844  CD2 LEU   314      36.691  62.386  46.597  1.00  0.00           C  
ATOM   4845 HD21 LEU   314      36.284  61.654  47.295  1.00  0.00           H  
ATOM   4846 HD22 LEU   314      36.273  63.349  46.891  1.00  0.00           H  
ATOM   4847 HD23 LEU   314      36.303  62.023  45.646  1.00  0.00           H  
ATOM   4848  C   LEU   314      38.569  65.657  44.033  1.00  0.00           C  
ATOM   4849  O   LEU   314      39.737  66.076  44.036  1.00  0.00           O  
ATOM   4850  OXT LEU   314      37.601  66.455  43.879  1.00  0.00           O  
ATOM   4851  C1  SC1   315      39.604  40.622  33.117  1.00  0.00           C  
ATOM   4852  C2  SC1   315      40.547  39.413  32.703  1.00  0.00           C  
ATOM   4853  C3  SC1   315      41.590  39.976  31.674  1.00  0.00           C  
ATOM   4854  C4  SC1   315      41.267  40.132  30.172  1.00  0.00           C  
ATOM   4855  O1  SC1   315      39.830  41.209  34.154  1.00  0.00           O  
ATOM   4856  O2  SC1   315      38.774  40.910  32.249  1.00  0.00           O  
ATOM   4857  O3  SC1   315      42.115  40.634  29.505  1.00  0.00           O  
ATOM   4858  O4  SC1   315      40.388  39.628  29.594  1.00  0.00           O  
ATOM   4859  H1  SC1   315      39.898  38.674  32.216  1.00  0.00           H  
ATOM   4860  H2  SC1   315      41.075  39.023  33.582  1.00  0.00           H  
ATOM   4861  H3  SC1   315      42.478  39.335  31.615  1.00  0.00           H  
ATOM   4862  H4  SC1   315      41.824  40.994  32.011  1.00  0.00           H  
ATOM   4863 FE   FE1   316      39.251  40.554  35.646  1.00  0.00          FE  
ATOM   4864  O1  FO1   317      37.731  41.008  35.348  1.00  0.00           O  
TER    4865      FO1   317 
ATOM   4865  O1  HH1   318      39.227  38.473  35.010  1.00  0.00           O  
ATOM   4866  H1  HH1   318      40.119  38.099  34.904  1.00  0.00           H  
ATOM   4867  H2  HH1   318      38.914  38.001  35.801  1.00  0.00           H  
TER    4868      HH1   318 
ATOM   4868  C1  RC1   319      36.874  43.765  34.377  1.00  0.00           C  
ATOM   4869  C2  RC1   319      37.261  45.269  34.634  1.00  0.00           C  
ATOM   4870  C3  RC1   319      36.022  45.175  36.877  1.00  0.00           C  
ATOM   4871  C4  RC1   319      35.878  43.503  29.482  1.00  0.00           C  
ATOM   4872  C5  RC1   319      33.550  44.269  29.723  1.00  0.00           C  
ATOM   4873  C6  RC1   319      34.900  44.078  30.482  1.00  0.00           C  
ATOM   4874  C7  RC1   319      36.375  46.033  35.662  1.00  0.00           C  
ATOM   4875  C8  RC1   319      35.392  45.454  30.963  1.00  0.00           C  
ATOM   4876  C9  RC1   319      33.874  45.330  33.018  1.00  0.00           C  
ATOM   4877  C10 RC1   319      34.443  46.273  31.934  1.00  0.00           C  
ATOM   4878  C11 RC1   319      35.531  47.563  33.792  1.00  0.00           C  
ATOM   4879  C12 RC1   319      35.114  46.586  34.898  1.00  0.00           C  
ATOM   4880  N1  RC1   319      34.208  45.511  34.327  1.00  0.00           N  
ATOM   4881  N2  RC1   319      35.194  47.425  32.464  1.00  0.00           N  
ATOM   4882  O1  RC1   319      36.159  48.576  34.038  1.00  0.00           O  
ATOM   4883  O2  RC1   319      33.167  44.319  32.932  1.00  0.00           O  
ATOM   4884  H1  RC1   319      37.764  43.205  34.063  1.00  0.00           H  
ATOM   4885  H2  RC1   319      36.496  43.213  35.245  1.00  0.00           H  
ATOM   4886  H3  RC1   319      37.262  45.818  33.684  1.00  0.00           H  
ATOM   4887  H4  RC1   319      38.314  45.254  34.940  1.00  0.00           H  
ATOM   4888  H5  RC1   319      35.555  45.627  37.760  1.00  0.00           H  
ATOM   4889  H6  RC1   319      36.856  44.549  37.215  1.00  0.00           H  
ATOM   4890  H7  RC1   319      35.230  44.445  36.668  1.00  0.00           H  
ATOM   4891  H8  RC1   319      36.816  43.248  29.990  1.00  0.00           H  
ATOM   4892  H9  RC1   319      36.196  44.319  28.822  1.00  0.00           H  
ATOM   4893  H10 RC1   319      35.350  42.827  28.798  1.00  0.00           H  
ATOM   4894  H11 RC1   319      33.090  43.309  29.459  1.00  0.00           H  
ATOM   4895  H12 RC1   319      32.773  44.820  30.267  1.00  0.00           H  
ATOM   4896  H13 RC1   319      36.959  46.917  35.947  1.00  0.00           H  
ATOM   4897  H14 RC1   319      35.625  46.074  30.088  1.00  0.00           H  
ATOM   4898  H15 RC1   319      36.348  45.266  31.466  1.00  0.00           H  
ATOM   4899  H16 RC1   319      34.455  47.216  35.508  1.00  0.00           H  
ATOM   4900  H17 RC1   319      33.711  44.821  34.877  1.00  0.00           H  
ATOM   4901  H18 RC1   319      35.421  48.254  31.929  1.00  0.00           H  
ATOM   4902  H19 RC1   319      33.564  46.637  31.388  1.00  0.00           H  
ATOM   4903  H20 RC1   319      33.682  44.712  28.729  1.00  0.00           H  
ATOM   4904  H21 RC1   319      34.809  43.354  31.301  1.00  0.00           H  
ATOM   4905  H22 RC1   319      36.083  43.585  33.639  1.00  0.00           H  
TER    4906      RC1   319 
ATOM   4906 Na+  Na+   320      55.096  50.081  63.433  1.00  0.00          NA  
TER    4907      Na+   320 
ATOM   4907 Na+  Na+   321      28.530  70.144  23.566  1.00  0.00          NA  
TER    4908      Na+   321 
ATOM   4908 Na+  Na+   322      31.193  43.962   9.271  1.00  0.00          NA  
TER    4909      Na+   322 
ATOM   4909 Na+  Na+   323      28.493  42.123  37.780  1.00  0.00          NA  
TER    4910      Na+   323 
ATOM   4910 Na+  Na+   324      47.121  17.168  63.422  1.00  0.00          NA  
TER    4911      Na+   324 
ATOM   4911 Na+  Na+   325      58.739  31.072  18.280  1.00  0.00          NA  
TER    4912      Na+   325 
ATOM   4912 Na+  Na+   326      30.096  52.752  23.321  1.00  0.00          NA  
TER    4913      Na+   326 
ATOM   4913 Na+  Na+   327      66.501  52.237  35.703  1.00  0.00          NA  
TER    4914      Na+   327 
ATOM   4914  O   WAT   328       9.724  56.567  45.178  1.00  0.00           O  
ATOM   4915  H1  WAT   328       9.986  55.659  45.334  1.00  0.00           H  
ATOM   4916  H2  WAT   328       9.815  56.992  46.031  1.00  0.00           H  
TER    4917      WAT   328 
ATOM   4917  O   WAT   329      21.294  13.880  51.662  1.00  0.00           O  
ATOM   4918  H1  WAT   329      20.597  13.586  51.077  1.00  0.00           H  
ATOM   4919  H2  WAT   329      21.469  14.782  51.391  1.00  0.00           H  
TER    4920      WAT   329 
ATOM   4920  O   WAT   330      51.545   1.815  23.424  1.00  0.00           O  
ATOM   4921  H1  WAT   330      51.982   1.551  22.615  1.00  0.00           H  
ATOM   4922  H2  WAT   330      51.965   1.289  24.106  1.00  0.00           H  
TER    4923      WAT   330 
ATOM   4923  O   WAT   331      26.633  16.645  25.641  1.00  0.00           O  
ATOM   4924  H1  WAT   331      27.201  15.875  25.671  1.00  0.00           H  
ATOM   4925  H2  WAT   331      27.168  17.321  25.225  1.00  0.00           H  
TER    4926      WAT   331 
ATOM   4926  O   WAT   332       2.279  13.664  32.194  1.00  0.00           O  
ATOM   4927  H1  WAT   332       1.891  13.895  33.038  1.00  0.00           H  
ATOM   4928  H2  WAT   332       1.697  14.061  31.546  1.00  0.00           H  
TER    4929      WAT   332 
ATOM   4929  O   WAT   333      26.774  71.456  26.105  1.00  0.00           O  
ATOM   4930  H1  WAT   333      25.830  71.379  25.963  1.00  0.00           H  
ATOM   4931  H2  WAT   333      27.040  70.593  26.423  1.00  0.00           H  
TER    4932      WAT   333
[truncated: 3,068,541 more chars]
