# Supplementary material for: Three distinct strategies lead to programmable aliphatic C−H oxidation in bicyclomycin biosynthesis
Source: Nat Commun. 2025 May 19;16:4651. doi: 10.1038/s41467-025-58997-8 (PMC12089406; doi:10.1038/s41467-025-58997-8)
Supplement: Supplementary file 5 — Source Data 2 [file 41467_2025_58997_MOESM5_ESM.zip › initial and final configurations for MD/Initial MD snapshot of the reactant FeIV-oxo species of F273A SsBcmE in complex with 1.pdb]

CRYST1   77.934   68.498   73.672  90.00  90.00  90.00 P 1           1
ATOM      1  N   MET X   1      26.574  43.201  52.981  0.00  0.00            
ATOM      2  H1  MET X   1      26.555  42.191  52.947  0.00  0.00            
ATOM      3  H2  MET X   1      26.979  43.510  52.109  0.00  0.00            
ATOM      4  H3  MET X   1      25.726  43.749  52.989  0.00  0.00            
ATOM      5  CA  MET X   1      27.354  43.730  54.092  0.00  0.00            
ATOM      6  HA  MET X   1      27.407  44.805  53.919  0.00  0.00            
ATOM      7  CB  MET X   1      26.506  43.542  55.343  0.00  0.00            
ATOM      8  HB2 MET X   1      26.213  42.498  55.449  0.00  0.00            
ATOM      9  HB3 MET X   1      27.081  43.718  56.252  0.00  0.00            
ATOM     10  CG  MET X   1      25.229  44.442  55.325  0.00  0.00            
ATOM     11  HG2 MET X   1      25.188  44.823  56.346  0.00  0.00            
ATOM     12  HG3 MET X   1      25.369  45.346  54.732  0.00  0.00            
ATOM     13  SD  MET X   1      23.705  43.629  54.815  0.00  0.00            
ATOM     14  CE  MET X   1      23.436  42.391  56.151  0.00  0.00            
ATOM     15  HE1 MET X   1      23.620  42.821  57.135  0.00  0.00            
ATOM     16  HE2 MET X   1      22.381  42.165  56.308  0.00  0.00            
ATOM     17  HE3 MET X   1      24.127  41.564  55.990  0.00  0.00            
ATOM     18  C   MET X   1      28.731  43.136  54.209  0.00  0.00            
ATOM     19  O   MET X   1      28.851  41.927  53.897  0.00  0.00            
ATOM     20  N   ALA X   2      29.706  43.888  54.772  0.00  0.00            
ATOM     21  H   ALA X   2      29.581  44.880  54.917  0.00  0.00            
ATOM     22  CA  ALA X   2      31.061  43.297  54.979  0.00  0.00            
ATOM     23  HA  ALA X   2      31.072  42.235  54.735  0.00  0.00            
ATOM     24  CB  ALA X   2      32.130  44.061  54.301  0.00  0.00            
ATOM     25  HB1 ALA X   2      32.206  45.059  54.733  0.00  0.00            
ATOM     26  HB2 ALA X   2      33.042  43.471  54.384  0.00  0.00            
ATOM     27  HB3 ALA X   2      31.946  44.074  53.227  0.00  0.00            
ATOM     28  C   ALA X   2      31.393  43.137  56.511  0.00  0.00            
ATOM     29  O   ALA X   2      31.041  44.001  57.358  0.00  0.00            
ATOM     30  N   SER X   3      32.206  42.151  56.889  0.00  0.00            
ATOM     31  H   SER X   3      32.541  41.501  56.192  0.00  0.00            
ATOM     32  CA  SER X   3      32.863  42.015  58.228  0.00  0.00            
ATOM     33  HA  SER X   3      32.007  42.085  58.899  0.00  0.00            
ATOM     34  CB  SER X   3      33.496  40.576  58.359  0.00  0.00            
ATOM     35  HB2 SER X   3      32.710  39.916  57.994  0.00  0.00            
ATOM     36  HB3 SER X   3      34.346  40.463  57.686  0.00  0.00            
ATOM     37  OG  SER X   3      33.850  40.233  59.728  0.00  0.00            
ATOM     38  HG  SER X   3      34.177  39.331  59.734  0.00  0.00            
ATOM     39  C   SER X   3      33.976  43.070  58.327  0.00  0.00            
ATOM     40  O   SER X   3      34.886  42.973  57.442  0.00  0.00            
ATOM     41  N   PRO X   4      34.024  43.911  59.399  0.00  0.00            
ATOM     42  CD  PRO X   4      32.959  44.306  60.380  0.00  0.00            
ATOM     43  HD2 PRO X   4      32.869  43.456  61.057  0.00  0.00            
ATOM     44  HD3 PRO X   4      31.985  44.497  59.930  0.00  0.00            
ATOM     45  CG  PRO X   4      33.533  45.443  61.243  0.00  0.00            
ATOM     46  HG2 PRO X   4      33.908  45.073  62.197  0.00  0.00            
ATOM     47  HG3 PRO X   4      32.789  46.209  61.464  0.00  0.00            
ATOM     48  CB  PRO X   4      34.684  45.930  60.373  0.00  0.00            
ATOM     49  HB2 PRO X   4      35.431  46.452  60.972  0.00  0.00            
ATOM     50  HB3 PRO X   4      34.348  46.672  59.650  0.00  0.00            
ATOM     51  CA  PRO X   4      35.151  44.738  59.563  0.00  0.00            
ATOM     52  HA  PRO X   4      35.460  45.204  58.627  0.00  0.00            
ATOM     53  C   PRO X   4      36.304  43.854  60.205  0.00  0.00            
ATOM     54  O   PRO X   4      37.321  44.503  60.503  0.00  0.00            
ATOM     55  N   ASP X   5      36.349  42.508  60.252  0.00  0.00            
ATOM     56  H   ASP X   5      35.422  42.108  60.273  0.00  0.00            
ATOM     57  CA  ASP X   5      37.407  41.621  60.882  0.00  0.00            
ATOM     58  HA  ASP X   5      37.437  41.938  61.924  0.00  0.00            
ATOM     59  CB  ASP X   5      37.009  40.176  60.883  0.00  0.00            
ATOM     60  HB2 ASP X   5      36.064  40.012  61.402  0.00  0.00            
ATOM     61  HB3 ASP X   5      36.905  39.855  59.847  0.00  0.00            
ATOM     62  CG  ASP X   5      37.814  39.109  61.568  0.00  0.00            
ATOM     63  OD1 ASP X   5      37.468  37.914  61.411  0.00  0.00            
ATOM     64  OD2 ASP X   5      38.819  39.531  62.179  0.00  0.00            
ATOM     65  C   ASP X   5      38.867  41.833  60.281  0.00  0.00            
ATOM     66  O   ASP X   5      39.139  41.413  59.190  0.00  0.00            
ATOM     67  N   SER X   6      39.769  42.352  61.082  0.00  0.00            
ATOM     68  H   SER X   6      39.377  42.696  61.947  0.00  0.00            
ATOM     69  CA  SER X   6      41.151  42.662  60.809  0.00  0.00            
ATOM     70  HA  SER X   6      41.076  43.214  59.872  0.00  0.00            
ATOM     71  CB  SER X   6      41.746  43.668  61.853  0.00  0.00            
ATOM     72  HB2 SER X   6      42.088  43.149  62.748  0.00  0.00            
ATOM     73  HB3 SER X   6      42.613  44.216  61.482  0.00  0.00            
ATOM     74  OG  SER X   6      40.806  44.628  62.145  0.00  0.00            
ATOM     75  HG  SER X   6      40.677  45.182  61.371  0.00  0.00            
ATOM     76  C   SER X   6      42.046  41.413  60.444  0.00  0.00            
ATOM     77  O   SER X   6      43.114  41.579  59.806  0.00  0.00            
ATOM     78  N   ALA X   7      41.540  40.251  60.813  0.00  0.00            
ATOM     79  H   ALA X   7      40.713  40.242  61.392  0.00  0.00            
ATOM     80  CA  ALA X   7      42.105  38.987  60.358  0.00  0.00            
ATOM     81  HA  ALA X   7      43.043  38.814  60.886  0.00  0.00            
ATOM     82  CB  ALA X   7      41.166  37.794  60.766  0.00  0.00            
ATOM     83  HB1 ALA X   7      41.262  36.826  60.274  0.00  0.00            
ATOM     84  HB2 ALA X   7      41.151  37.736  61.854  0.00  0.00            
ATOM     85  HB3 ALA X   7      40.143  38.092  60.536  0.00  0.00            
ATOM     86  C   ALA X   7      42.414  38.973  58.870  0.00  0.00            
ATOM     87  O   ALA X   7      43.429  38.453  58.377  0.00  0.00            
ATOM     88  N   THR X   8      41.476  39.473  58.070  0.00  0.00            
ATOM     89  H   THR X   8      40.621  39.703  58.557  0.00  0.00            
ATOM     90  CA  THR X   8      41.476  39.363  56.615  0.00  0.00            
ATOM     91  HA  THR X   8      42.480  39.195  56.227  0.00  0.00            
ATOM     92  CB  THR X   8      40.641  38.159  56.017  0.00  0.00            
ATOM     93  HB  THR X   8      40.623  38.113  54.928  0.00  0.00            
ATOM     94  CG2 THR X   8      41.211  36.857  56.447  0.00  0.00            
ATOM     95 HG21 THR X   8      40.495  36.082  56.174  0.00  0.00            
ATOM     96 HG22 THR X   8      42.152  36.704  55.920  0.00  0.00            
ATOM     97 HG23 THR X   8      41.294  36.874  57.534  0.00  0.00            
ATOM     98  OG1 THR X   8      39.378  38.169  56.565  0.00  0.00            
ATOM     99  HG1 THR X   8      38.762  38.734  56.094  0.00  0.00            
ATOM    100  C   THR X   8      41.057  40.710  55.850  0.00  0.00            
ATOM    101  O   THR X   8      41.354  40.676  54.635  0.00  0.00            
ATOM    102  N   LEU X   9      40.433  41.711  56.446  0.00  0.00            
ATOM    103  H   LEU X   9      40.191  41.572  57.417  0.00  0.00            
ATOM    104  CA  LEU X   9      40.185  43.007  55.938  0.00  0.00            
ATOM    105  HA  LEU X   9      39.661  42.907  54.987  0.00  0.00            
ATOM    106  CB  LEU X   9      39.397  43.840  56.962  0.00  0.00            
ATOM    107  HB2 LEU X   9      38.446  43.359  57.190  0.00  0.00            
ATOM    108  HB3 LEU X   9      39.972  43.982  57.877  0.00  0.00            
ATOM    109  CG  LEU X   9      39.058  45.223  56.299  0.00  0.00            
ATOM    110  HG  LEU X   9      38.825  45.079  55.244  0.00  0.00            
ATOM    111  CD1 LEU X   9      37.815  45.761  57.057  0.00  0.00            
ATOM    112 HD11 LEU X   9      38.068  45.975  58.095  0.00  0.00            
ATOM    113 HD12 LEU X   9      37.456  46.680  56.594  0.00  0.00            
ATOM    114 HD13 LEU X   9      36.978  45.075  56.924  0.00  0.00            
ATOM    115  CD2 LEU X   9      40.137  46.264  56.538  0.00  0.00            
ATOM    116 HD21 LEU X   9      40.947  46.144  55.818  0.00  0.00            
ATOM    117 HD22 LEU X   9      39.764  47.266  56.328  0.00  0.00            
ATOM    118 HD23 LEU X   9      40.612  46.125  57.509  0.00  0.00            
ATOM    119  C   LEU X   9      41.551  43.674  55.514  0.00  0.00            
ATOM    120  O   LEU X   9      42.436  43.857  56.369  0.00  0.00            
ATOM    121  N   ARG X  10      41.650  44.141  54.279  0.00  0.00            
ATOM    122  H   ARG X  10      40.897  44.027  53.616  0.00  0.00            
ATOM    123  CA  ARG X  10      42.779  44.873  53.757  0.00  0.00            
ATOM    124  HA  ARG X  10      43.325  45.447  54.506  0.00  0.00            
ATOM    125  CB  ARG X  10      43.718  43.879  52.958  0.00  0.00            
ATOM    126  HB2 ARG X  10      43.057  43.395  52.239  0.00  0.00            
ATOM    127  HB3 ARG X  10      44.492  44.449  52.444  0.00  0.00            
ATOM    128  CG  ARG X  10      44.380  42.768  53.738  0.00  0.00            
ATOM    129  HG2 ARG X  10      45.065  43.197  54.469  0.00  0.00            
ATOM    130  HG3 ARG X  10      43.622  42.242  54.318  0.00  0.00            
ATOM    131  CD  ARG X  10      45.142  41.710  52.931  0.00  0.00            
ATOM    132  HD2 ARG X  10      44.369  41.237  52.325  0.00  0.00            
ATOM    133  HD3 ARG X  10      45.867  42.179  52.265  0.00  0.00            
ATOM    134  NE  ARG X  10      45.818  40.750  53.863  0.00  0.00            
ATOM    135  HE  ARG X  10      45.770  40.921  54.857  0.00  0.00            
ATOM    136  CZ  ARG X  10      46.463  39.661  53.565  0.00  0.00            
ATOM    137  NH1 ARG X  10      46.644  39.202  52.394  0.00  0.00            
ATOM    138 HH11 ARG X  10      46.721  39.986  51.761  0.00  0.00            
ATOM    139 HH12 ARG X  10      47.435  38.576  52.437  0.00  0.00            
ATOM    140  NH2 ARG X  10      47.003  38.950  54.483  0.00  0.00            
ATOM    141 HH21 ARG X  10      47.190  39.218  55.439  0.00  0.00            
ATOM    142 HH22 ARG X  10      47.430  38.091  54.169  0.00  0.00            
ATOM    143  C   ARG X  10      42.390  46.032  52.873  0.00  0.00            
ATOM    144  O   ARG X  10      41.244  46.366  52.551  0.00  0.00            
ATOM    145  N   GLU X  11      43.381  46.807  52.493  0.00  0.00            
ATOM    146  H   GLU X  11      44.346  46.529  52.603  0.00  0.00            
ATOM    147  CA  GLU X  11      43.240  48.138  51.876  0.00  0.00            
ATOM    148  HA  GLU X  11      42.658  48.739  52.575  0.00  0.00            
ATOM    149  CB  GLU X  11      44.661  48.745  51.858  0.00  0.00            
ATOM    150  HB2 GLU X  11      44.601  49.831  51.929  0.00  0.00            
ATOM    151  HB3 GLU X  11      45.318  48.334  52.624  0.00  0.00            
ATOM    152  CG  GLU X  11      45.291  48.475  50.537  0.00  0.00            
ATOM    153  HG2 GLU X  11      44.603  48.976  49.856  0.00  0.00            
ATOM    154  HG3 GLU X  11      46.236  49.016  50.575  0.00  0.00            
ATOM    155  CD  GLU X  11      45.567  47.032  49.968  0.00  0.00            
ATOM    156  OE1 GLU X  11      45.648  46.850  48.731  0.00  0.00            
ATOM    157  OE2 GLU X  11      45.829  46.103  50.770  0.00  0.00            
ATOM    158  C   GLU X  11      42.544  48.101  50.457  0.00  0.00            
ATOM    159  O   GLU X  11      42.644  47.056  49.769  0.00  0.00            
ATOM    160  N   PRO X  12      41.833  49.151  50.090  0.00  0.00            
ATOM    161  CD  PRO X  12      41.614  50.415  50.688  0.00  0.00            
ATOM    162  HD2 PRO X  12      42.368  51.068  50.248  0.00  0.00            
ATOM    163  HD3 PRO X  12      41.597  50.263  51.767  0.00  0.00            
ATOM    164  CG  PRO X  12      40.300  50.951  50.220  0.00  0.00            
ATOM    165  HG2 PRO X  12      40.453  52.030  50.203  0.00  0.00            
ATOM    166  HG3 PRO X  12      39.448  50.651  50.829  0.00  0.00            
ATOM    167  CB  PRO X  12      40.212  50.376  48.787  0.00  0.00            
ATOM    168  HB2 PRO X  12      40.517  51.086  48.017  0.00  0.00            
ATOM    169  HB3 PRO X  12      39.175  50.116  48.576  0.00  0.00            
ATOM    170  CA  PRO X  12      41.121  49.179  48.744  0.00  0.00            
ATOM    171  HA  PRO X  12      40.613  48.215  48.717  0.00  0.00            
ATOM    172  C   PRO X  12      42.093  49.207  47.559  0.00  0.00            
ATOM    173  O   PRO X  12      43.220  49.627  47.749  0.00  0.00            
ATOM    174  N   VAL X  13      41.634  48.845  46.395  0.00  0.00            
ATOM    175  H   VAL X  13      40.666  48.554  46.416  0.00  0.00            
ATOM    176  CA  VAL X  13      42.455  48.876  45.134  0.00  0.00            
ATOM    177  HA  VAL X  13      43.236  48.122  45.226  0.00  0.00            
ATOM    178  CB  VAL X  13      41.573  48.302  43.971  0.00  0.00            
ATOM    179  HB  VAL X  13      42.028  48.421  42.988  0.00  0.00            
ATOM    180  CG1 VAL X  13      41.321  46.780  44.235  0.00  0.00            
ATOM    181 HG11 VAL X  13      40.621  46.634  45.058  0.00  0.00            
ATOM    182 HG12 VAL X  13      41.057  46.284  43.302  0.00  0.00            
ATOM    183 HG13 VAL X  13      42.305  46.425  44.543  0.00  0.00            
ATOM    184  CG2 VAL X  13      40.210  48.947  43.769  0.00  0.00            
ATOM    185 HG21 VAL X  13      39.673  48.408  42.989  0.00  0.00            
ATOM    186 HG22 VAL X  13      39.527  48.969  44.618  0.00  0.00            
ATOM    187 HG23 VAL X  13      40.399  49.987  43.505  0.00  0.00            
ATOM    188  C   VAL X  13      43.084  50.231  44.763  0.00  0.00            
ATOM    189  O   VAL X  13      42.358  51.203  44.861  0.00  0.00            
ATOM    190  N   VAL X  14      44.295  50.309  44.241  0.00  0.00            
ATOM    191  H   VAL X  14      44.777  49.436  44.080  0.00  0.00            
ATOM    192  CA  VAL X  14      44.750  51.555  43.590  0.00  0.00            
ATOM    193  HA  VAL X  14      44.264  52.336  44.174  0.00  0.00            
ATOM    194  CB  VAL X  14      46.310  51.733  43.670  0.00  0.00            
ATOM    195  HB  VAL X  14      46.595  52.573  43.037  0.00  0.00            
ATOM    196  CG1 VAL X  14      46.641  52.225  45.083  0.00  0.00            
ATOM    197 HG11 VAL X  14      46.457  51.547  45.917  0.00  0.00            
ATOM    198 HG12 VAL X  14      47.699  52.486  45.065  0.00  0.00            
ATOM    199 HG13 VAL X  14      46.072  53.108  45.372  0.00  0.00            
ATOM    200  CG2 VAL X  14      47.075  50.514  43.311  0.00  0.00            
ATOM    201 HG21 VAL X  14      46.968  49.768  44.099  0.00  0.00            
ATOM    202 HG22 VAL X  14      46.568  50.223  42.391  0.00  0.00            
ATOM    203 HG23 VAL X  14      48.140  50.731  43.225  0.00  0.00            
ATOM    204  C   VAL X  14      44.334  51.559  42.090  0.00  0.00            
ATOM    205  O   VAL X  14      44.173  50.476  41.480  0.00  0.00            
ATOM    206  N   LEU X  15      44.279  52.701  41.447  0.00  0.00            
ATOM    207  H   LEU X  15      44.692  53.510  41.888  0.00  0.00            
ATOM    208  CA  LEU X  15      43.792  52.892  40.067  0.00  0.00            
ATOM    209  HA  LEU X  15      43.681  51.990  39.464  0.00  0.00            
ATOM    210  CB  LEU X  15      42.265  53.431  40.203  0.00  0.00            
ATOM    211  HB2 LEU X  15      42.164  54.424  40.640  0.00  0.00            
ATOM    212  HB3 LEU X  15      41.938  53.446  39.163  0.00  0.00            
ATOM    213  CG  LEU X  15      41.271  52.442  40.913  0.00  0.00            
ATOM    214  HG  LEU X  15      41.644  52.247  41.918  0.00  0.00            
ATOM    215  CD1 LEU X  15      39.968  53.137  40.990  0.00  0.00            
ATOM    216 HD11 LEU X  15      40.087  54.061  41.557  0.00  0.00            
ATOM    217 HD12 LEU X  15      39.621  53.411  39.994  0.00  0.00            
ATOM    218 HD13 LEU X  15      39.197  52.521  41.452  0.00  0.00            
ATOM    219  CD2 LEU X  15      41.042  51.127  40.133  0.00  0.00            
ATOM    220 HD21 LEU X  15      41.954  50.536  40.213  0.00  0.00            
ATOM    221 HD22 LEU X  15      40.239  50.614  40.661  0.00  0.00            
ATOM    222 HD23 LEU X  15      40.882  51.286  39.066  0.00  0.00            
ATOM    223  C   LEU X  15      44.772  53.719  39.194  0.00  0.00            
ATOM    224  O   LEU X  15      44.525  54.917  38.928  0.00  0.00            
ATOM    225  N   PRO X  16      45.854  53.080  38.621  0.00  0.00            
ATOM    226  CD  PRO X  16      46.170  51.692  38.874  0.00  0.00            
ATOM    227  HD2 PRO X  16      45.383  50.994  38.585  0.00  0.00            
ATOM    228  HD3 PRO X  16      46.490  51.574  39.909  0.00  0.00            
ATOM    229  CG  PRO X  16      47.286  51.279  37.863  0.00  0.00            
ATOM    230  HG2 PRO X  16      46.774  50.799  37.030  0.00  0.00            
ATOM    231  HG3 PRO X  16      48.039  50.556  38.177  0.00  0.00            
ATOM    232  CB  PRO X  16      47.843  52.617  37.412  0.00  0.00            
ATOM    233  HB2 PRO X  16      48.257  52.463  36.416  0.00  0.00            
ATOM    234  HB3 PRO X  16      48.679  52.918  38.044  0.00  0.00            
ATOM    235  CA  PRO X  16      46.721  53.602  37.573  0.00  0.00            
ATOM    236  HA  PRO X  16      47.190  54.524  37.918  0.00  0.00            
ATOM    237  C   PRO X  16      46.049  53.781  36.249  0.00  0.00            
ATOM    238  O   PRO X  16      44.977  53.232  36.026  0.00  0.00            
ATOM    239  N   PRO X  17      46.659  54.546  35.365  0.00  0.00            
ATOM    240  CD  PRO X  17      47.866  55.293  35.554  0.00  0.00            
ATOM    241  HD2 PRO X  17      48.687  54.582  35.458  0.00  0.00            
ATOM    242  HD3 PRO X  17      47.932  55.814  36.509  0.00  0.00            
ATOM    243  CG  PRO X  17      47.834  56.284  34.376  0.00  0.00            
ATOM    244  HG2 PRO X  17      48.809  56.572  33.984  0.00  0.00            
ATOM    245  HG3 PRO X  17      47.337  57.198  34.700  0.00  0.00            
ATOM    246  CB  PRO X  17      47.094  55.571  33.284  0.00  0.00            
ATOM    247  HB2 PRO X  17      47.818  55.116  32.609  0.00  0.00            
ATOM    248  HB3 PRO X  17      46.527  56.360  32.790  0.00  0.00            
ATOM    249  CA  PRO X  17      46.117  54.653  33.984  0.00  0.00            
ATOM    250  HA  PRO X  17      45.139  55.131  34.029  0.00  0.00            
ATOM    251  C   PRO X  17      46.041  53.222  33.350  0.00  0.00            
ATOM    252  O   PRO X  17      46.832  52.373  33.589  0.00  0.00            
ATOM    253  N   MET X  18      45.072  53.047  32.518  0.00  0.00            
ATOM    254  H   MET X  18      44.780  53.953  32.180  0.00  0.00            
ATOM    255  CA  MET X  18      44.812  51.948  31.587  0.00  0.00            
ATOM    256  HA  MET X  18      45.692  51.307  31.538  0.00  0.00            
ATOM    257  CB  MET X  18      43.583  51.158  32.257  0.00  0.00            
ATOM    258  HB2 MET X  18      43.864  50.960  33.291  0.00  0.00            
ATOM    259  HB3 MET X  18      42.590  51.594  32.142  0.00  0.00            
ATOM    260  CG  MET X  18      43.501  49.799  31.584  0.00  0.00            
ATOM    261  HG2 MET X  18      43.410  49.909  30.503  0.00  0.00            
ATOM    262  HG3 MET X  18      44.429  49.362  31.953  0.00  0.00            
ATOM    263  SD  MET X  18      41.950  48.998  32.113  0.00  0.00            
ATOM    264  CE  MET X  18      42.522  48.090  33.620  0.00  0.00            
ATOM    265  HE1 MET X  18      43.473  47.571  33.498  0.00  0.00            
ATOM    266  HE2 MET X  18      42.700  48.853  34.378  0.00  0.00            
ATOM    267  HE3 MET X  18      41.762  47.403  33.992  0.00  0.00            
ATOM    268  C   MET X  18      44.507  52.456  30.169  0.00  0.00            
ATOM    269  O   MET X  18      43.306  52.727  29.947  0.00  0.00            
ATOM    270  N   PRO X  19      45.403  52.446  29.253  0.00  0.00            
ATOM    271  CD  PRO X  19      46.829  52.621  29.417  0.00  0.00            
ATOM    272  HD2 PRO X  19      47.278  51.634  29.534  0.00  0.00            
ATOM    273  HD3 PRO X  19      46.876  53.206  30.336  0.00  0.00            
ATOM    274  CG  PRO X  19      47.403  53.337  28.237  0.00  0.00            
ATOM    275  HG2 PRO X  19      48.396  52.981  27.964  0.00  0.00            
ATOM    276  HG3 PRO X  19      47.321  54.408  28.419  0.00  0.00            
ATOM    277  CB  PRO X  19      46.470  52.830  27.194  0.00  0.00            
ATOM    278  HB2 PRO X  19      46.783  51.834  26.878  0.00  0.00            
ATOM    279  HB3 PRO X  19      46.505  53.565  26.390  0.00  0.00            
ATOM    280  CA  PRO X  19      45.092  52.784  27.935  0.00  0.00            
ATOM    281  HA  PRO X  19      44.570  53.738  28.004  0.00  0.00            
ATOM    282  C   PRO X  19      44.368  51.686  27.213  0.00  0.00            
ATOM    283  O   PRO X  19      44.251  50.579  27.736  0.00  0.00            
ATOM    284  N   GLY X  20      43.847  51.978  26.046  0.00  0.00            
ATOM    285  H   GLY X  20      43.751  52.931  25.726  0.00  0.00            
ATOM    286  CA  GLY X  20      43.331  50.921  25.133  0.00  0.00            
ATOM    287  HA2 GLY X  20      42.423  50.603  25.644  0.00  0.00            
ATOM    288  HA3 GLY X  20      42.933  51.291  24.188  0.00  0.00            
ATOM    289  C   GLY X  20      44.122  49.688  24.895  0.00  0.00            
ATOM    290  O   GLY X  20      45.312  49.612  25.183  0.00  0.00            
ATOM    291  N   GLU X  21      43.475  48.685  24.393  0.00  0.00            
ATOM    292  H   GLU X  21      42.504  48.870  24.187  0.00  0.00            
ATOM    293  CA  GLU X  21      44.000  47.376  24.033  0.00  0.00            
ATOM    294  HA  GLU X  21      44.572  46.938  24.851  0.00  0.00            
ATOM    295  CB  GLU X  21      42.888  46.428  23.763  0.00  0.00            
ATOM    296  HB2 GLU X  21      43.164  45.373  23.753  0.00  0.00            
ATOM    297  HB3 GLU X  21      42.217  46.418  24.621  0.00  0.00            
ATOM    298  CG  GLU X  21      42.045  46.641  22.464  0.00  0.00            
ATOM    299  HG2 GLU X  21      42.726  46.220  21.725  0.00  0.00            
ATOM    300  HG3 GLU X  21      41.039  46.225  22.532  0.00  0.00            
ATOM    301  CD  GLU X  21      41.721  48.020  22.005  0.00  0.00            
ATOM    302  OE1 GLU X  21      41.196  48.836  22.787  0.00  0.00            
ATOM    303  OE2 GLU X  21      41.934  48.267  20.817  0.00  0.00            
ATOM    304  C   GLU X  21      45.053  47.315  22.901  0.00  0.00            
ATOM    305  O   GLU X  21      46.016  46.590  23.016  0.00  0.00            
ATOM    306  N   HIE X  22      44.943  48.218  21.908  0.00  0.00            
ATOM    307  H   HIE X  22      44.191  48.890  21.853  0.00  0.00            
ATOM    308  CA  HIE X  22      46.106  48.432  21.038  0.00  0.00            
ATOM    309  HA  HIE X  22      46.538  47.483  20.721  0.00  0.00            
ATOM    310  CB  HIE X  22      45.779  49.158  19.636  0.00  0.00            
ATOM    311  HB2 HIE X  22      44.920  48.702  19.144  0.00  0.00            
ATOM    312  HB3 HIE X  22      45.479  50.202  19.724  0.00  0.00            
ATOM    313  CG  HIE X  22      46.909  49.116  18.697  0.00  0.00            
ATOM    314  ND1 HIE X  22      47.729  50.298  18.601  0.00  0.00            
ATOM    315  CE1 HIE X  22      48.504  50.043  17.531  0.00  0.00            
ATOM    316  HE1 HIE X  22      49.269  50.714  17.172  0.00  0.00            
ATOM    317  NE2 HIE X  22      48.275  48.746  17.020  0.00  0.00            
ATOM    318  HE2 HIE X  22      48.538  48.432  16.096  0.00  0.00            
ATOM    319  CD2 HIE X  22      47.265  48.142  17.800  0.00  0.00            
ATOM    320  HD2 HIE X  22      46.618  47.290  17.643  0.00  0.00            
ATOM    321  C   HIE X  22      47.267  49.096  21.759  0.00  0.00            
ATOM    322  O   HIE X  22      48.391  48.624  21.642  0.00  0.00            
ATOM    323  N   GLU X  23      46.973  50.240  22.369  0.00  0.00            
ATOM    324  H   GLU X  23      46.021  50.572  22.301  0.00  0.00            
ATOM    325  CA  GLU X  23      47.979  51.155  22.748  0.00  0.00            
ATOM    326  HA  GLU X  23      48.637  51.309  21.894  0.00  0.00            
ATOM    327  CB  GLU X  23      47.305  52.493  23.126  0.00  0.00            
ATOM    328  HB2 GLU X  23      46.585  52.764  22.354  0.00  0.00            
ATOM    329  HB3 GLU X  23      46.628  52.303  23.960  0.00  0.00            
ATOM    330  CG  GLU X  23      48.250  53.668  23.519  0.00  0.00            
ATOM    331  HG2 GLU X  23      47.597  54.527  23.678  0.00  0.00            
ATOM    332  HG3 GLU X  23      48.766  53.521  24.468  0.00  0.00            
ATOM    333  CD  GLU X  23      49.307  54.085  22.445  0.00  0.00            
ATOM    334  OE1 GLU X  23      50.083  54.984  22.816  0.00  0.00            
ATOM    335  OE2 GLU X  23      49.506  53.494  21.309  0.00  0.00            
ATOM    336  C   GLU X  23      48.768  50.631  23.903  0.00  0.00            
ATOM    337  O   GLU X  23      50.031  50.774  23.996  0.00  0.00            
ATOM    338  N   ALA X  24      48.233  50.011  24.917  0.00  0.00            
ATOM    339  H   ALA X  24      47.226  49.960  24.977  0.00  0.00            
ATOM    340  CA  ALA X  24      48.928  49.318  26.001  0.00  0.00            
ATOM    341  HA  ALA X  24      49.445  50.029  26.645  0.00  0.00            
ATOM    342  CB  ALA X  24      47.790  48.598  26.798  0.00  0.00            
ATOM    343  HB1 ALA X  24      48.106  48.081  27.705  0.00  0.00            
ATOM    344  HB2 ALA X  24      47.103  49.325  27.231  0.00  0.00            
ATOM    345  HB3 ALA X  24      47.118  48.012  26.171  0.00  0.00            
ATOM    346  C   ALA X  24      49.880  48.189  25.496  0.00  0.00            
ATOM    347  O   ALA X  24      50.529  47.531  26.340  0.00  0.00            
ATOM    348  N   ARG X  25      49.875  47.755  24.206  0.00  0.00            
ATOM    349  H   ARG X  25      49.201  48.199  23.599  0.00  0.00            
ATOM    350  CA  ARG X  25      50.533  46.537  23.720  0.00  0.00            
ATOM    351  HA  ARG X  25      51.133  46.260  24.586  0.00  0.00            
ATOM    352  CB  ARG X  25      49.533  45.391  23.510  0.00  0.00            
ATOM    353  HB2 ARG X  25      50.186  44.541  23.709  0.00  0.00            
ATOM    354  HB3 ARG X  25      48.739  45.404  24.257  0.00  0.00            
ATOM    355  CG  ARG X  25      48.916  45.070  22.119  0.00  0.00            
ATOM    356  HG2 ARG X  25      48.491  45.986  21.708  0.00  0.00            
ATOM    357  HG3 ARG X  25      49.734  44.773  21.463  0.00  0.00            
ATOM    358  CD  ARG X  25      47.921  43.931  22.140  0.00  0.00            
ATOM    359  HD2 ARG X  25      48.563  43.119  22.482  0.00  0.00            
ATOM    360  HD3 ARG X  25      47.117  44.146  22.844  0.00  0.00            
ATOM    361  NE  ARG X  25      47.335  43.582  20.867  0.00  0.00            
ATOM    362  HE  ARG X  25      47.837  42.779  20.516  0.00  0.00            
ATOM    363  CZ  ARG X  25      46.240  43.950  20.182  0.00  0.00            
ATOM    364  NH1 ARG X  25      45.448  44.822  20.653  0.00  0.00            
ATOM    365 HH11 ARG X  25      45.719  45.395  21.440  0.00  0.00            
ATOM    366 HH12 ARG X  25      44.656  45.195  20.149  0.00  0.00            
ATOM    367  NH2 ARG X  25      45.947  43.420  19.034  0.00  0.00            
ATOM    368 HH21 ARG X  25      46.670  42.835  18.640  0.00  0.00            
ATOM    369 HH22 ARG X  25      45.112  43.641  18.511  0.00  0.00            
ATOM    370  C   ARG X  25      51.483  46.708  22.540  0.00  0.00            
ATOM    371  O   ARG X  25      52.567  46.235  22.575  0.00  0.00            
ATOM    372  N   ALA X  26      51.134  47.527  21.579  0.00  0.00            
ATOM    373  H   ALA X  26      50.331  48.125  21.717  0.00  0.00            
ATOM    374  CA  ALA X  26      51.974  47.854  20.390  0.00  0.00            
ATOM    375  HA  ALA X  26      52.149  46.846  20.013  0.00  0.00            
ATOM    376  CB  ALA X  26      51.173  48.656  19.391  0.00  0.00            
ATOM    377  HB1 ALA X  26      51.722  48.760  18.456  0.00  0.00            
ATOM    378  HB2 ALA X  26      50.209  48.180  19.207  0.00  0.00            
ATOM    379  HB3 ALA X  26      50.961  49.675  19.715  0.00  0.00            
ATOM    380  C   ALA X  26      53.293  48.541  20.818  0.00  0.00            
ATOM    381  O   ALA X  26      54.249  48.648  20.002  0.00  0.00            
ATOM    382  N   ALA X  27      53.461  48.975  22.081  0.00  0.00            
ATOM    383  H   ALA X  27      52.608  48.889  22.615  0.00  0.00            
ATOM    384  CA  ALA X  27      54.574  49.753  22.544  0.00  0.00            
ATOM    385  HA  ALA X  27      54.968  50.414  21.772  0.00  0.00            
ATOM    386  CB  ALA X  27      54.148  50.600  23.794  0.00  0.00            
ATOM    387  HB1 ALA X  27      53.629  49.887  24.434  0.00  0.00            
ATOM    388  HB2 ALA X  27      54.968  51.142  24.264  0.00  0.00            
ATOM    389  HB3 ALA X  27      53.328  51.271  23.539  0.00  0.00            
ATOM    390  C   ALA X  27      55.791  48.839  22.995  0.00  0.00            
ATOM    391  O   ALA X  27      56.889  49.397  23.136  0.00  0.00            
ATOM    392  N   TYR X  28      55.590  47.525  23.069  0.00  0.00            
ATOM    393  H   TYR X  28      54.645  47.172  23.117  0.00  0.00            
ATOM    394  CA  TYR X  28      56.578  46.548  23.459  0.00  0.00            
ATOM    395  HA  TYR X  28      57.565  47.001  23.544  0.00  0.00            
ATOM    396  CB  TYR X  28      56.322  46.030  24.930  0.00  0.00            
ATOM    397  HB2 TYR X  28      57.196  45.418  25.151  0.00  0.00            
ATOM    398  HB3 TYR X  28      56.454  46.895  25.580  0.00  0.00            
ATOM    399  CG  TYR X  28      55.057  45.289  25.268  0.00  0.00            
ATOM    400  CD1 TYR X  28      54.926  43.922  24.847  0.00  0.00            
ATOM    401  HD1 TYR X  28      55.695  43.448  24.255  0.00  0.00            
ATOM    402  CE1 TYR X  28      53.837  43.174  25.296  0.00  0.00            
ATOM    403  HE1 TYR X  28      53.715  42.162  24.940  0.00  0.00            
ATOM    404  CZ  TYR X  28      52.763  43.811  26.040  0.00  0.00            
ATOM    405  OH  TYR X  28      51.594  43.052  26.234  0.00  0.00            
ATOM    406  HH  TYR X  28      51.709  42.145  25.940  0.00  0.00            
ATOM    407  CE2 TYR X  28      52.902  45.155  26.395  0.00  0.00            
ATOM    408  HE2 TYR X  28      52.115  45.722  26.870  0.00  0.00            
ATOM    409  CD2 TYR X  28      54.048  45.863  26.082  0.00  0.00            
ATOM    410  HD2 TYR X  28      54.080  46.931  26.242  0.00  0.00            
ATOM    411  C   TYR X  28      56.585  45.458  22.365  0.00  0.00            
ATOM    412  O   TYR X  28      55.555  45.314  21.665  0.00  0.00            
ATOM    413  N   PRO X  29      57.737  44.794  22.089  0.00  0.00            
ATOM    414  CD  PRO X  29      59.070  45.167  22.552  0.00  0.00            
ATOM    415  HD2 PRO X  29      59.362  44.500  23.364  0.00  0.00            
ATOM    416  HD3 PRO X  29      59.204  46.184  22.919  0.00  0.00            
ATOM    417  CG  PRO X  29      60.031  44.811  21.429  0.00  0.00            
ATOM    418  HG2 PRO X  29      61.033  44.581  21.790  0.00  0.00            
ATOM    419  HG3 PRO X  29      59.972  45.601  20.681  0.00  0.00            
ATOM    420  CB  PRO X  29      59.416  43.415  21.086  0.00  0.00            
ATOM    421  HB2 PRO X  29      59.721  42.718  21.866  0.00  0.00            
ATOM    422  HB3 PRO X  29      59.884  43.070  20.163  0.00  0.00            
ATOM    423  CA  PRO X  29      57.888  43.741  21.096  0.00  0.00            
ATOM    424  HA  PRO X  29      57.610  44.316  20.213  0.00  0.00            
ATOM    425  C   PRO X  29      56.880  42.578  21.190  0.00  0.00            
ATOM    426  O   PRO X  29      56.138  42.373  22.169  0.00  0.00            
ATOM    427  N   PRO X  30      56.821  41.654  20.221  0.00  0.00            
ATOM    428  CD  PRO X  30      57.586  41.689  18.941  0.00  0.00            
ATOM    429  HD2 PRO X  30      58.603  41.346  19.131  0.00  0.00            
ATOM    430  HD3 PRO X  30      57.501  42.664  18.461  0.00  0.00            
ATOM    431  CG  PRO X  30      56.920  40.605  18.109  0.00  0.00            
ATOM    432  HG2 PRO X  30      57.577  39.754  18.284  0.00  0.00            
ATOM    433  HG3 PRO X  30      56.856  40.738  17.029  0.00  0.00            
ATOM    434  CB  PRO X  30      55.560  40.264  18.714  0.00  0.00            
ATOM    435  HB2 PRO X  30      55.321  39.234  18.449  0.00  0.00            
ATOM    436  HB3 PRO X  30      54.818  40.955  18.312  0.00  0.00            
ATOM    437  CA  PRO X  30      55.860  40.592  20.202  0.00  0.00            
ATOM    438  HA  PRO X  30      54.885  40.941  20.543  0.00  0.00            
ATOM    439  C   PRO X  30      56.246  39.419  21.141  0.00  0.00            
ATOM    440  O   PRO X  30      56.861  38.442  20.694  0.00  0.00            
ATOM    441  N   ILE X  31      56.046  39.563  22.408  0.00  0.00            
ATOM    442  H   ILE X  31      55.591  40.448  22.581  0.00  0.00            
ATOM    443  CA  ILE X  31      56.443  38.775  23.570  0.00  0.00            
ATOM    444  HA  ILE X  31      57.305  38.171  23.287  0.00  0.00            
ATOM    445  CB  ILE X  31      56.876  39.658  24.779  0.00  0.00            
ATOM    446  HB  ILE X  31      56.167  40.460  24.988  0.00  0.00            
ATOM    447  CG2 ILE X  31      57.032  38.824  26.092  0.00  0.00            
ATOM    448 HG21 ILE X  31      56.028  38.607  26.456  0.00  0.00            
ATOM    449 HG22 ILE X  31      57.499  37.874  25.833  0.00  0.00            
ATOM    450 HG23 ILE X  31      57.656  39.391  26.783  0.00  0.00            
ATOM    451  CG1 ILE X  31      58.257  40.422  24.504  0.00  0.00            
ATOM    452 HG12 ILE X  31      59.068  39.734  24.741  0.00  0.00            
ATOM    453 HG13 ILE X  31      58.308  40.702  23.452  0.00  0.00            
ATOM    454  CD1 ILE X  31      58.392  41.689  25.362  0.00  0.00            
ATOM    455 HD11 ILE X  31      59.286  42.298  25.233  0.00  0.00            
ATOM    456 HD12 ILE X  31      57.574  42.393  25.205  0.00  0.00            
ATOM    457 HD13 ILE X  31      58.465  41.489  26.431  0.00  0.00            
ATOM    458  C   ILE X  31      55.276  37.750  23.807  0.00  0.00            
ATOM    459  O   ILE X  31      54.107  38.126  23.726  0.00  0.00            
ATOM    460  N   GLY X  32      55.552  36.488  23.984  0.00  0.00            
ATOM    461  H   GLY X  32      56.539  36.283  24.059  0.00  0.00            
ATOM    462  CA  GLY X  32      54.546  35.418  24.213  0.00  0.00            
ATOM    463  HA2 GLY X  32      53.745  35.550  23.485  0.00  0.00            
ATOM    464  HA3 GLY X  32      55.067  34.500  23.944  0.00  0.00            
ATOM    465  C   GLY X  32      53.983  35.428  25.670  0.00  0.00            
ATOM    466  O   GLY X  32      54.347  36.301  26.443  0.00  0.00            
ATOM    467  N   LEU X  33      53.125  34.468  25.999  0.00  0.00            
ATOM    468  H   LEU X  33      52.779  33.795  25.330  0.00  0.00            
ATOM    469  CA  LEU X  33      52.666  34.158  27.404  0.00  0.00            
ATOM    470  HA  LEU X  33      53.167  34.835  28.095  0.00  0.00            
ATOM    471  CB  LEU X  33      51.210  34.512  27.660  0.00  0.00            
ATOM    472  HB2 LEU X  33      50.941  35.518  27.335  0.00  0.00            
ATOM    473  HB3 LEU X  33      50.658  33.879  26.966  0.00  0.00            
ATOM    474  CG  LEU X  33      50.581  34.246  29.018  0.00  0.00            
ATOM    475  HG  LEU X  33      50.590  33.185  29.266  0.00  0.00            
ATOM    476  CD1 LEU X  33      51.250  34.853  30.163  0.00  0.00            
ATOM    477 HD11 LEU X  33      50.690  34.569  31.053  0.00  0.00            
ATOM    478 HD12 LEU X  33      52.312  34.648  30.301  0.00  0.00            
ATOM    479 HD13 LEU X  33      51.161  35.928  30.006  0.00  0.00            
ATOM    480  CD2 LEU X  33      49.058  34.515  29.047  0.00  0.00            
ATOM    481 HD21 LEU X  33      48.858  35.572  28.872  0.00  0.00            
ATOM    482 HD22 LEU X  33      48.558  33.853  28.341  0.00  0.00            
ATOM    483 HD23 LEU X  33      48.779  34.259  30.069  0.00  0.00            
ATOM    484  C   LEU X  33      53.105  32.715  27.733  0.00  0.00            
ATOM    485  O   LEU X  33      53.278  31.920  26.773  0.00  0.00            
ATOM    486  N   GLU X  34      53.469  32.371  28.982  0.00  0.00            
ATOM    487  H   GLU X  34      53.452  33.048  29.731  0.00  0.00            
ATOM    488  CA  GLU X  34      54.081  31.064  29.312  0.00  0.00            
ATOM    489  HA  GLU X  34      54.890  30.999  28.584  0.00  0.00            
ATOM    490  CB  GLU X  34      54.576  30.890  30.783  0.00  0.00            
ATOM    491  HB2 GLU X  34      53.775  31.320  31.385  0.00  0.00            
ATOM    492  HB3 GLU X  34      54.570  29.839  31.070  0.00  0.00            
ATOM    493  CG  GLU X  34      55.891  31.473  31.045  0.00  0.00            
ATOM    494  HG2 GLU X  34      55.878  32.552  30.887  0.00  0.00            
ATOM    495  HG3 GLU X  34      56.053  31.402  32.120  0.00  0.00            
ATOM    496  CD  GLU X  34      57.111  30.872  30.348  0.00  0.00            
ATOM    497  OE1 GLU X  34      57.204  29.624  30.202  0.00  0.00            
ATOM    498  OE2 GLU X  34      58.085  31.651  30.154  0.00  0.00            
ATOM    499  C   GLU X  34      53.154  29.918  28.981  0.00  0.00            
ATOM    500  O   GLU X  34      52.183  29.667  29.737  0.00  0.00            
ATOM    501  N   ARG X  35      53.465  29.183  27.887  0.00  0.00            
ATOM    502  H   ARG X  35      54.382  29.189  27.464  0.00  0.00            
ATOM    503  CA  ARG X  35      52.638  28.028  27.363  0.00  0.00            
ATOM    504  HA  ARG X  35      51.575  28.236  27.477  0.00  0.00            
ATOM    505  CB  ARG X  35      52.972  28.000  25.810  0.00  0.00            
ATOM    506  HB2 ARG X  35      52.996  29.017  25.418  0.00  0.00            
ATOM    507  HB3 ARG X  35      53.960  27.542  25.757  0.00  0.00            
ATOM    508  CG  ARG X  35      51.999  27.155  24.952  0.00  0.00            
ATOM    509  HG2 ARG X  35      51.736  26.245  25.491  0.00  0.00            
ATOM    510  HG3 ARG X  35      51.028  27.624  24.791  0.00  0.00            
ATOM    511  CD  ARG X  35      52.607  26.842  23.559  0.00  0.00            
ATOM    512  HD2 ARG X  35      53.536  26.273  23.562  0.00  0.00            
ATOM    513  HD3 ARG X  35      51.782  26.376  23.019  0.00  0.00            
ATOM    514  NE  ARG X  35      52.973  28.147  22.876  0.00  0.00            
ATOM    515  HE  ARG X  35      53.902  28.535  22.951  0.00  0.00            
ATOM    516  CZ  ARG X  35      52.280  28.912  22.069  0.00  0.00            
ATOM    517  NH1 ARG X  35      51.016  28.597  21.757  0.00  0.00            
ATOM    518 HH11 ARG X  35      50.416  27.956  22.256  0.00  0.00            
ATOM    519 HH12 ARG X  35      50.610  29.219  21.073  0.00  0.00            
ATOM    520  NH2 ARG X  35      52.707  29.992  21.560  0.00  0.00            
ATOM    521 HH21 ARG X  35      53.565  30.319  21.981  0.00  0.00            
ATOM    522 HH22 ARG X  35      52.010  30.627  21.197  0.00  0.00            
ATOM    523  C   ARG X  35      52.835  26.738  28.155  0.00  0.00            
ATOM    524  O   ARG X  35      53.900  26.470  28.644  0.00  0.00            
ATOM    525  N   SER X  36      51.804  25.911  28.213  0.00  0.00            
ATOM    526  H   SER X  36      50.966  26.171  27.713  0.00  0.00            
ATOM    527  CA  SER X  36      51.594  24.729  29.090  0.00  0.00            
ATOM    528  HA  SER X  36      52.481  24.104  29.192  0.00  0.00            
ATOM    529  CB  SER X  36      51.143  25.238  30.451  0.00  0.00            
ATOM    530  HB2 SER X  36      51.129  24.379  31.122  0.00  0.00            
ATOM    531  HB3 SER X  36      51.901  25.963  30.750  0.00  0.00            
ATOM    532  OG  SER X  36      49.911  25.920  30.387  0.00  0.00            
ATOM    533  HG  SER X  36      49.964  26.725  29.867  0.00  0.00            
ATOM    534  C   SER X  36      50.492  23.852  28.547  0.00  0.00            
ATOM    535  O   SER X  36      49.792  24.171  27.597  0.00  0.00            
ATOM    536  N   ARG X  37      50.216  22.684  29.141  0.00  0.00            
ATOM    537  H   ARG X  37      50.820  22.389  29.895  0.00  0.00            
ATOM    538  CA  ARG X  37      49.071  21.899  28.934  0.00  0.00            
ATOM    539  HA  ARG X  37      48.195  22.525  28.765  0.00  0.00            
ATOM    540  CB  ARG X  37      49.348  20.997  27.663  0.00  0.00            
ATOM    541  HB2 ARG X  37      48.384  20.540  27.441  0.00  0.00            
ATOM    542  HB3 ARG X  37      49.469  21.700  26.839  0.00  0.00            
ATOM    543  CG  ARG X  37      50.531  20.011  27.753  0.00  0.00            
ATOM    544  HG2 ARG X  37      50.491  19.612  28.767  0.00  0.00            
ATOM    545  HG3 ARG X  37      50.311  19.354  26.911  0.00  0.00            
ATOM    546  CD  ARG X  37      51.839  20.648  27.460  0.00  0.00            
ATOM    547  HD2 ARG X  37      51.681  21.296  26.598  0.00  0.00            
ATOM    548  HD3 ARG X  37      52.059  21.357  28.258  0.00  0.00            
ATOM    549  NE  ARG X  37      52.876  19.637  27.292  0.00  0.00            
ATOM    550  HE  ARG X  37      52.557  18.872  26.715  0.00  0.00            
ATOM    551  CZ  ARG X  37      54.115  19.606  27.727  0.00  0.00            
ATOM    552  NH1 ARG X  37      54.652  20.728  28.024  0.00  0.00            
ATOM    553 HH11 ARG X  37      54.085  21.553  27.888  0.00  0.00            
ATOM    554 HH12 ARG X  37      55.596  20.751  28.380  0.00  0.00            
ATOM    555  NH2 ARG X  37      54.861  18.562  27.875  0.00  0.00            
ATOM    556 HH21 ARG X  37      54.455  17.639  27.806  0.00  0.00            
ATOM    557 HH22 ARG X  37      55.860  18.654  27.993  0.00  0.00            
ATOM    558  C   ARG X  37      48.825  21.007  30.175  0.00  0.00            
ATOM    559  O   ARG X  37      49.661  20.685  31.007  0.00  0.00            
ATOM    560  N   VAL X  38      47.572  20.568  30.303  0.00  0.00            
ATOM    561  H   VAL X  38      46.902  20.804  29.585  0.00  0.00            
ATOM    562  CA  VAL X  38      47.213  19.394  31.133  0.00  0.00            
ATOM    563  HA  VAL X  38      47.926  19.102  31.903  0.00  0.00            
ATOM    564  CB  VAL X  38      45.865  19.655  31.890  0.00  0.00            
ATOM    565  HB  VAL X  38      45.130  19.996  31.161  0.00  0.00            
ATOM    566  CG1 VAL X  38      45.188  18.419  32.436  0.00  0.00            
ATOM    567 HG11 VAL X  38      45.742  17.799  33.140  0.00  0.00            
ATOM    568 HG12 VAL X  38      44.229  18.696  32.874  0.00  0.00            
ATOM    569 HG13 VAL X  38      45.006  17.800  31.557  0.00  0.00            
ATOM    570  CG2 VAL X  38      45.974  20.661  33.046  0.00  0.00            
ATOM    571 HG21 VAL X  38      46.327  21.610  32.643  0.00  0.00            
ATOM    572 HG22 VAL X  38      45.018  21.008  33.436  0.00  0.00            
ATOM    573 HG23 VAL X  38      46.432  20.241  33.942  0.00  0.00            
ATOM    574  C   VAL X  38      47.112  18.097  30.268  0.00  0.00            
ATOM    575  O   VAL X  38      46.626  18.100  29.140  0.00  0.00            
ATOM    576  N   THR X  39      47.677  17.035  30.797  0.00  0.00            
ATOM    577  H   THR X  39      48.066  17.108  31.727  0.00  0.00            
ATOM    578  CA  THR X  39      47.973  15.810  30.002  0.00  0.00            
ATOM    579  HA  THR X  39      47.071  15.438  29.517  0.00  0.00            
ATOM    580  CB  THR X  39      48.993  16.093  28.888  0.00  0.00            
ATOM    581  HB  THR X  39      48.503  16.770  28.189  0.00  0.00            
ATOM    582  CG2 THR X  39      50.332  16.661  29.195  0.00  0.00            
ATOM    583 HG21 THR X  39      50.863  16.976  28.296  0.00  0.00            
ATOM    584 HG22 THR X  39      50.163  17.645  29.633  0.00  0.00            
ATOM    585 HG23 THR X  39      50.918  15.984  29.816  0.00  0.00            
ATOM    586  OG1 THR X  39      49.331  14.936  28.104  0.00  0.00            
ATOM    587  HG1 THR X  39      49.145  15.077  27.173  0.00  0.00            
ATOM    588  C   THR X  39      48.573  14.711  30.906  0.00  0.00            
ATOM    589  O   THR X  39      49.397  14.882  31.833  0.00  0.00            
ATOM    590  N   GLY X  40      47.972  13.501  30.781  0.00  0.00            
ATOM    591  H   GLY X  40      47.358  13.330  29.998  0.00  0.00            
ATOM    592  CA  GLY X  40      48.411  12.340  31.606  0.00  0.00            
ATOM    593  HA2 GLY X  40      47.860  11.467  31.257  0.00  0.00            
ATOM    594  HA3 GLY X  40      49.484  12.209  31.466  0.00  0.00            
ATOM    595  C   GLY X  40      48.201  12.651  33.095  0.00  0.00            
ATOM    596  O   GLY X  40      49.081  12.426  33.888  0.00  0.00            
ATOM    597  N   GLY X  41      46.937  13.106  33.360  0.00  0.00            
ATOM    598  H   GLY X  41      46.197  13.204  32.679  0.00  0.00            
ATOM    599  CA  GLY X  41      46.486  13.371  34.713  0.00  0.00            
ATOM    600  HA2 GLY X  41      45.424  13.607  34.774  0.00  0.00            
ATOM    601  HA3 GLY X  41      46.626  12.515  35.373  0.00  0.00            
ATOM    602  C   GLY X  41      47.245  14.517  35.408  0.00  0.00            
ATOM    603  O   GLY X  41      46.733  14.944  36.477  0.00  0.00            
ATOM    604  N   ARG X  42      48.211  15.296  34.785  0.00  0.00            
ATOM    605  H   ARG X  42      48.590  15.003  33.896  0.00  0.00            
ATOM    606  CA  ARG X  42      48.941  16.395  35.460  0.00  0.00            
ATOM    607  HA  ARG X  42      48.304  16.681  36.297  0.00  0.00            
ATOM    608  CB  ARG X  42      50.355  15.934  35.899  0.00  0.00            
ATOM    609  HB2 ARG X  42      50.839  16.849  36.240  0.00  0.00            
ATOM    610  HB3 ARG X  42      50.227  15.248  36.736  0.00  0.00            
ATOM    611  CG  ARG X  42      51.326  15.250  34.905  0.00  0.00            
ATOM    612  HG2 ARG X  42      52.086  14.924  35.615  0.00  0.00            
ATOM    613  HG3 ARG X  42      50.830  14.448  34.359  0.00  0.00            
ATOM    614  CD  ARG X  42      52.042  16.164  33.883  0.00  0.00            
ATOM    615  HD2 ARG X  42      51.414  16.558  33.084  0.00  0.00            
ATOM    616  HD3 ARG X  42      52.392  16.956  34.545  0.00  0.00            
ATOM    617  NE  ARG X  42      53.219  15.432  33.274  0.00  0.00            
ATOM    618  HE  ARG X  42      54.105  15.898  33.405  0.00  0.00            
ATOM    619  CZ  ARG X  42      53.178  14.332  32.558  0.00  0.00            
ATOM    620  NH1 ARG X  42      52.076  13.659  32.243  0.00  0.00            
ATOM    621 HH11 ARG X  42      51.159  13.839  32.624  0.00  0.00            
ATOM    622 HH12 ARG X  42      52.204  12.879  31.613  0.00  0.00            
ATOM    623  NH2 ARG X  42      54.302  13.758  32.255  0.00  0.00            
ATOM    624 HH21 ARG X  42      55.189  14.229  32.363  0.00  0.00            
ATOM    625 HH22 ARG X  42      54.330  12.890  31.740  0.00  0.00            
ATOM    626  C   ARG X  42      48.942  17.626  34.535  0.00  0.00            
ATOM    627  O   ARG X  42      48.981  17.554  33.325  0.00  0.00            
ATOM    628  N   LEU X  43      49.085  18.822  35.109  0.00  0.00            
ATOM    629  H   LEU X  43      48.983  18.905  36.110  0.00  0.00            
ATOM    630  CA  LEU X  43      49.651  20.093  34.479  0.00  0.00            
ATOM    631  HA  LEU X  43      49.111  20.246  33.544  0.00  0.00            
ATOM    632  CB  LEU X  43      49.315  21.286  35.409  0.00  0.00            
ATOM    633  HB2 LEU X  43      48.256  21.450  35.209  0.00  0.00            
ATOM    634  HB3 LEU X  43      49.605  20.981  36.414  0.00  0.00            
ATOM    635  CG  LEU X  43      50.112  22.589  35.065  0.00  0.00            
ATOM    636  HG  LEU X  43      51.183  22.492  34.890  0.00  0.00            
ATOM    637  CD1 LEU X  43      49.577  23.212  33.765  0.00  0.00            
ATOM    638 HD11 LEU X  43      48.516  23.178  33.517  0.00  0.00            
ATOM    639 HD12 LEU X  43      49.924  24.236  33.629  0.00  0.00            
ATOM    640 HD13 LEU X  43      50.040  22.793  32.872  0.00  0.00            
ATOM    641  CD2 LEU X  43      50.008  23.609  36.165  0.00  0.00            
ATOM    642 HD21 LEU X  43      50.321  24.531  35.677  0.00  0.00            
ATOM    643 HD22 LEU X  43      48.990  23.687  36.546  0.00  0.00            
ATOM    644 HD23 LEU X  43      50.628  23.276  36.998  0.00  0.00            
ATOM    645  C   LEU X  43      51.194  19.841  34.255  0.00  0.00            
ATOM    646  O   LEU X  43      51.916  19.254  35.065  0.00  0.00            
ATOM    647  N   VAL X  44      51.622  20.283  33.081  0.00  0.00            
ATOM    648  H   VAL X  44      50.930  20.639  32.437  0.00  0.00            
ATOM    649  CA  VAL X  44      53.047  20.492  32.691  0.00  0.00            
ATOM    650  HA  VAL X  44      53.637  20.648  33.594  0.00  0.00            
ATOM    651  CB  VAL X  44      53.697  19.168  32.058  0.00  0.00            
ATOM    652  HB  VAL X  44      53.756  18.445  32.872  0.00  0.00            
ATOM    653  CG1 VAL X  44      52.863  18.609  30.871  0.00  0.00            
ATOM    654 HG11 VAL X  44      51.869  18.400  31.268  0.00  0.00            
ATOM    655 HG12 VAL X  44      52.804  19.351  30.075  0.00  0.00            
ATOM    656 HG13 VAL X  44      53.226  17.649  30.503  0.00  0.00            
ATOM    657  CG2 VAL X  44      55.133  19.439  31.525  0.00  0.00            
ATOM    658 HG21 VAL X  44      55.868  20.022  32.081  0.00  0.00            
ATOM    659 HG22 VAL X  44      55.642  18.483  31.405  0.00  0.00            
ATOM    660 HG23 VAL X  44      55.041  19.810  30.504  0.00  0.00            
ATOM    661  C   VAL X  44      53.115  21.727  31.780  0.00  0.00            
ATOM    662  O   VAL X  44      52.386  21.869  30.822  0.00  0.00            
ATOM    663  N   PHE X  45      54.037  22.609  32.078  0.00  0.00            
ATOM    664  H   PHE X  45      54.585  22.421  32.905  0.00  0.00            
ATOM    665  CA  PHE X  45      54.617  23.689  31.265  0.00  0.00            
ATOM    666  HA  PHE X  45      53.792  24.230  30.802  0.00  0.00            
ATOM    667  CB  PHE X  45      55.217  24.729  32.211  0.00  0.00            
ATOM    668  HB2 PHE X  45      55.925  24.318  32.931  0.00  0.00            
ATOM    669  HB3 PHE X  45      55.873  25.371  31.624  0.00  0.00            
ATOM    670  CG  PHE X  45      54.143  25.556  32.841  0.00  0.00            
ATOM    671  CD1 PHE X  45      53.781  25.225  34.159  0.00  0.00            
ATOM    672  HD1 PHE X  45      54.161  24.305  34.577  0.00  0.00            
ATOM    673  CE1 PHE X  45      52.936  26.128  34.833  0.00  0.00            
ATOM    674  HE1 PHE X  45      52.587  25.981  35.844  0.00  0.00            
ATOM    675  CZ  PHE X  45      52.548  27.311  34.169  0.00  0.00            
ATOM    676  HZ  PHE X  45      51.798  27.940  34.625  0.00  0.00            
ATOM    677  CE2 PHE X  45      53.054  27.714  32.897  0.00  0.00            
ATOM    678  HE2 PHE X  45      52.769  28.552  32.276  0.00  0.00            
ATOM    679  CD2 PHE X  45      53.834  26.774  32.195  0.00  0.00            
ATOM    680  HD2 PHE X  45      54.261  26.939  31.217  0.00  0.00            
ATOM    681  C   PHE X  45      55.569  23.184  30.199  0.00  0.00            
ATOM    682  O   PHE X  45      56.139  22.086  30.354  0.00  0.00            
ATOM    683  N   ASP X  46      55.879  23.946  29.137  0.00  0.00            
ATOM    684  H   ASP X  46      55.464  24.856  28.995  0.00  0.00            
ATOM    685  CA  ASP X  46      56.777  23.507  28.056  0.00  0.00            
ATOM    686  HA  ASP X  46      56.665  22.436  27.882  0.00  0.00            
ATOM    687  CB  ASP X  46      56.379  24.150  26.748  0.00  0.00            
ATOM    688  HB2 ASP X  46      56.737  25.172  26.872  0.00  0.00            
ATOM    689  HB3 ASP X  46      56.895  23.618  25.948  0.00  0.00            
ATOM    690  CG  ASP X  46      54.945  24.073  26.321  0.00  0.00            
ATOM    691  OD1 ASP X  46      54.605  24.763  25.306  0.00  0.00            
ATOM    692  OD2 ASP X  46      54.133  23.180  26.716  0.00  0.00            
ATOM    693  C   ASP X  46      58.338  23.860  28.340  0.00  0.00            
ATOM    694  O   ASP X  46      59.222  23.111  27.874  0.00  0.00            
ATOM    695  N   ARG X  47      58.713  24.937  29.111  0.00  0.00            
ATOM    696  H   ARG X  47      58.004  25.580  29.434  0.00  0.00            
ATOM    697  CA  ARG X  47      60.127  25.284  29.461  0.00  0.00            
ATOM    698  HA  ARG X  47      60.664  24.443  29.022  0.00  0.00            
ATOM    699  CB  ARG X  47      60.648  26.556  28.668  0.00  0.00            
ATOM    700  HB2 ARG X  47      61.729  26.689  28.681  0.00  0.00            
ATOM    701  HB3 ARG X  47      60.501  26.434  27.594  0.00  0.00            
ATOM    702  CG  ARG X  47      60.029  27.873  29.126  0.00  0.00            
ATOM    703  HG2 ARG X  47      58.969  27.713  28.928  0.00  0.00            
ATOM    704  HG3 ARG X  47      60.196  28.026  30.192  0.00  0.00            
ATOM    705  CD  ARG X  47      60.733  29.005  28.278  0.00  0.00            
ATOM    706  HD2 ARG X  47      61.810  29.130  28.390  0.00  0.00            
ATOM    707  HD3 ARG X  47      60.597  28.584  27.282  0.00  0.00            
ATOM    708  NE  ARG X  47      60.044  30.332  28.431  0.00  0.00            
ATOM    709  HE  ARG X  47      59.695  30.617  29.334  0.00  0.00            
ATOM    710  CZ  ARG X  47      59.996  31.280  27.494  0.00  0.00            
ATOM    711  NH1 ARG X  47      60.665  31.187  26.410  0.00  0.00            
ATOM    712 HH11 ARG X  47      61.225  30.376  26.190  0.00  0.00            
ATOM    713 HH12 ARG X  47      60.520  31.959  25.775  0.00  0.00            
ATOM    714  NH2 ARG X  47      59.286  32.340  27.686  0.00  0.00            
ATOM    715 HH21 ARG X  47      58.622  32.197  28.433  0.00  0.00            
ATOM    716 HH22 ARG X  47      59.367  33.113  27.040  0.00  0.00            
ATOM    717  C   ARG X  47      60.619  25.381  30.951  0.00  0.00            
ATOM    718  O   ARG X  47      59.756  25.535  31.793  0.00  0.00            
ATOM    719  N   ASP X  48      61.929  25.307  31.172  0.00  0.00            
ATOM    720  H   ASP X  48      62.468  24.977  30.383  0.00  0.00            
ATOM    721  CA  ASP X  48      62.599  25.376  32.454  0.00  0.00            
ATOM    722  HA  ASP X  48      62.387  24.418  32.930  0.00  0.00            
ATOM    723  CB  ASP X  48      64.177  25.426  32.444  0.00  0.00            
ATOM    724  HB2 ASP X  48      64.561  26.317  31.946  0.00  0.00            
ATOM    725  HB3 ASP X  48      64.455  25.569  33.488  0.00  0.00            
ATOM    726  CG  ASP X  48      64.842  24.212  31.912  0.00  0.00            
ATOM    727  OD1 ASP X  48      64.692  23.883  30.727  0.00  0.00            
ATOM    728  OD2 ASP X  48      65.654  23.523  32.610  0.00  0.00            
ATOM    729  C   ASP X  48      62.084  26.534  33.453  0.00  0.00            
ATOM    730  O   ASP X  48      61.770  26.286  34.619  0.00  0.00            
ATOM    731  N   GLU X  49      61.897  27.772  33.000  0.00  0.00            
ATOM    732  H   GLU X  49      62.153  27.932  32.036  0.00  0.00            
ATOM    733  CA  GLU X  49      61.551  28.866  33.889  0.00  0.00            
ATOM    734  HA  GLU X  49      62.088  28.705  34.824  0.00  0.00            
ATOM    735  CB  GLU X  49      61.987  30.217  33.325  0.00  0.00            
ATOM    736  HB2 GLU X  49      61.405  30.519  32.454  0.00  0.00            
ATOM    737  HB3 GLU X  49      61.794  30.835  34.202  0.00  0.00            
ATOM    738  CG  GLU X  49      63.483  30.252  32.971  0.00  0.00            
ATOM    739  HG2 GLU X  49      63.921  31.198  33.287  0.00  0.00            
ATOM    740  HG3 GLU X  49      64.047  29.436  33.425  0.00  0.00            
ATOM    741  CD  GLU X  49      63.733  30.137  31.428  0.00  0.00            
ATOM    742  OE1 GLU X  49      63.744  29.052  30.773  0.00  0.00            
ATOM    743  OE2 GLU X  49      63.845  31.244  30.886  0.00  0.00            
ATOM    744  C   GLU X  49      60.071  28.899  34.224  0.00  0.00            
ATOM    745  O   GLU X  49      59.727  29.673  35.156  0.00  0.00            
ATOM    746  N   GLY X  50      59.206  28.190  33.471  0.00  0.00            
ATOM    747  H   GLY X  50      59.492  27.597  32.705  0.00  0.00            
ATOM    748  CA  GLY X  50      57.843  28.665  33.217  0.00  0.00            
ATOM    749  HA2 GLY X  50      57.900  29.681  32.825  0.00  0.00            
ATOM    750  HA3 GLY X  50      57.357  28.002  32.502  0.00  0.00            
ATOM    751  C   GLY X  50      56.916  28.638  34.414  0.00  0.00            
ATOM    752  O   GLY X  50      56.163  29.561  34.624  0.00  0.00            
ATOM    753  N   PHE X  51      57.042  27.559  35.219  0.00  0.00            
ATOM    754  H   PHE X  51      57.682  26.820  34.966  0.00  0.00            
ATOM    755  CA  PHE X  51      56.125  27.310  36.275  0.00  0.00            
ATOM    756  HA  PHE X  51      55.080  27.480  36.014  0.00  0.00            
ATOM    757  CB  PHE X  51      56.223  25.873  36.642  0.00  0.00            
ATOM    758  HB2 PHE X  51      56.375  25.251  35.760  0.00  0.00            
ATOM    759  HB3 PHE X  51      57.098  25.751  37.281  0.00  0.00            
ATOM    760  CG  PHE X  51      55.001  25.249  37.298  0.00  0.00            
ATOM    761  CD1 PHE X  51      54.830  23.909  37.041  0.00  0.00            
ATOM    762  HD1 PHE X  51      55.465  23.447  36.299  0.00  0.00            
ATOM    763  CE1 PHE X  51      53.739  23.199  37.624  0.00  0.00            
ATOM    764  HE1 PHE X  51      53.436  22.212  37.307  0.00  0.00            
ATOM    765  CZ  PHE X  51      52.999  23.753  38.668  0.00  0.00            
ATOM    766  HZ  PHE X  51      52.262  23.131  39.155  0.00  0.00            
ATOM    767  CE2 PHE X  51      53.243  25.143  39.007  0.00  0.00            
ATOM    768  HE2 PHE X  51      52.667  25.644  39.770  0.00  0.00            
ATOM    769  CD2 PHE X  51      54.154  25.864  38.224  0.00  0.00            
ATOM    770  HD2 PHE X  51      54.201  26.910  38.489  0.00  0.00            
ATOM    771  C   PHE X  51      56.367  28.274  37.455  0.00  0.00            
ATOM    772  O   PHE X  51      55.383  28.853  37.995  0.00  0.00            
ATOM    773  N   ASP X  52      57.635  28.553  37.804  0.00  0.00            
ATOM    774  H   ASP X  52      58.422  28.076  37.387  0.00  0.00            
ATOM    775  CA  ASP X  52      58.003  29.610  38.821  0.00  0.00            
ATOM    776  HA  ASP X  52      57.452  29.504  39.755  0.00  0.00            
ATOM    777  CB  ASP X  52      59.422  29.410  39.303  0.00  0.00            
ATOM    778  HB2 ASP X  52      60.147  29.419  38.490  0.00  0.00            
ATOM    779  HB3 ASP X  52      59.739  30.244  39.930  0.00  0.00            
ATOM    780  CG  ASP X  52      59.574  28.062  40.138  0.00  0.00            
ATOM    781  OD1 ASP X  52      58.693  27.756  40.904  0.00  0.00            
ATOM    782  OD2 ASP X  52      60.616  27.402  40.038  0.00  0.00            
ATOM    783  C   ASP X  52      57.690  30.989  38.212  0.00  0.00            
ATOM    784  O   ASP X  52      57.217  31.915  38.916  0.00  0.00            
ATOM    785  N   ARG X  53      57.878  31.253  36.880  0.00  0.00            
ATOM    786  H   ARG X  53      58.226  30.475  36.337  0.00  0.00            
ATOM    787  CA  ARG X  53      57.494  32.502  36.261  0.00  0.00            
ATOM    788  HA  ARG X  53      57.828  33.344  36.867  0.00  0.00            
ATOM    789  CB  ARG X  53      57.866  32.560  34.822  0.00  0.00            
ATOM    790  HB2 ARG X  53      58.932  32.354  34.723  0.00  0.00            
ATOM    791  HB3 ARG X  53      57.294  31.769  34.336  0.00  0.00            
ATOM    792  CG  ARG X  53      57.599  33.929  34.175  0.00  0.00            
ATOM    793  HG2 ARG X  53      56.513  34.000  34.121  0.00  0.00            
ATOM    794  HG3 ARG X  53      58.022  34.715  34.802  0.00  0.00            
ATOM    795  CD  ARG X  53      58.192  33.985  32.747  0.00  0.00            
ATOM    796  HD2 ARG X  53      57.829  33.168  32.125  0.00  0.00            
ATOM    797  HD3 ARG X  53      57.698  34.837  32.278  0.00  0.00            
ATOM    798  NE  ARG X  53      59.591  34.229  32.712  0.00  0.00            
ATOM    799  HE  ARG X  53      59.941  34.822  33.451  0.00  0.00            
ATOM    800  CZ  ARG X  53      60.498  33.995  31.785  0.00  0.00            
ATOM    801  NH1 ARG X  53      60.215  33.228  30.724  0.00  0.00            
ATOM    802 HH11 ARG X  53      59.367  32.681  30.729  0.00  0.00            
ATOM    803 HH12 ARG X  53      60.980  33.174  30.066  0.00  0.00            
ATOM    804  NH2 ARG X  53      61.673  34.546  31.882  0.00  0.00            
ATOM    805 HH21 ARG X  53      61.955  34.878  32.793  0.00  0.00            
ATOM    806 HH22 ARG X  53      62.327  34.423  31.122  0.00  0.00            
ATOM    807  C   ARG X  53      55.969  32.823  36.345  0.00  0.00            
ATOM    808  O   ARG X  53      55.635  33.994  36.602  0.00  0.00            
ATOM    809  N   ALA X  54      55.143  31.779  36.186  0.00  0.00            
ATOM    810  H   ALA X  54      55.534  30.880  35.941  0.00  0.00            
ATOM    811  CA  ALA X  54      53.664  31.758  36.286  0.00  0.00            
ATOM    812  HA  ALA X  54      53.258  32.501  35.599  0.00  0.00            
ATOM    813  CB  ALA X  54      53.216  30.348  35.761  0.00  0.00            
ATOM    814  HB1 ALA X  54      52.149  30.163  35.637  0.00  0.00            
ATOM    815  HB2 ALA X  54      53.690  30.145  34.801  0.00  0.00            
ATOM    816  HB3 ALA X  54      53.680  29.558  36.351  0.00  0.00            
ATOM    817  C   ALA X  54      53.153  32.032  37.726  0.00  0.00            
ATOM    818  O   ALA X  54      52.073  32.613  37.949  0.00  0.00            
ATOM    819  N   LEU X  55      53.805  31.493  38.806  0.00  0.00            
ATOM    820  H   LEU X  55      54.679  31.022  38.623  0.00  0.00            
ATOM    821  CA  LEU X  55      53.516  31.749  40.213  0.00  0.00            
ATOM    822  HA  LEU X  55      52.430  31.825  40.260  0.00  0.00            
ATOM    823  CB  LEU X  55      54.034  30.596  41.099  0.00  0.00            
ATOM    824  HB2 LEU X  55      55.120  30.685  41.052  0.00  0.00            
ATOM    825  HB3 LEU X  55      53.739  30.742  42.138  0.00  0.00            
ATOM    826  CG  LEU X  55      53.535  29.228  40.783  0.00  0.00            
ATOM    827  HG  LEU X  55      53.461  29.093  39.704  0.00  0.00            
ATOM    828  CD1 LEU X  55      54.572  28.221  41.256  0.00  0.00            
ATOM    829 HD11 LEU X  55      54.139  27.223  41.181  0.00  0.00            
ATOM    830 HD12 LEU X  55      55.519  28.297  40.721  0.00  0.00            
ATOM    831 HD13 LEU X  55      54.834  28.294  42.312  0.00  0.00            
ATOM    832  CD2 LEU X  55      52.181  29.001  41.376  0.00  0.00            
ATOM    833 HD21 LEU X  55      52.230  28.489  42.336  0.00  0.00            
ATOM    834 HD22 LEU X  55      51.586  29.914  41.400  0.00  0.00            
ATOM    835 HD23 LEU X  55      51.760  28.345  40.614  0.00  0.00            
ATOM    836  C   LEU X  55      54.034  33.147  40.702  0.00  0.00            
ATOM    837  O   LEU X  55      53.704  33.539  41.830  0.00  0.00            
ATOM    838  N   ALA X  56      55.015  33.876  39.983  0.00  0.00            
ATOM    839  H   ALA X  56      55.480  33.425  39.207  0.00  0.00            
ATOM    840  CA  ALA X  56      55.280  35.290  40.176  0.00  0.00            
ATOM    841  HA  ALA X  56      55.334  35.554  41.233  0.00  0.00            
ATOM    842  CB  ALA X  56      56.646  35.488  39.593  0.00  0.00            
ATOM    843  HB1 ALA X  56      57.013  36.431  39.996  0.00  0.00            
ATOM    844  HB2 ALA X  56      57.218  34.633  39.951  0.00  0.00            
ATOM    845  HB3 ALA X  56      56.605  35.367  38.511  0.00  0.00            
ATOM    846  C   ALA X  56      54.269  36.252  39.469  0.00  0.00            
ATOM    847  O   ALA X  56      53.881  37.190  40.120  0.00  0.00            
ATOM    848  N   GLN X  57      53.944  36.091  38.184  0.00  0.00            
ATOM    849  H   GLN X  57      54.469  35.382  37.693  0.00  0.00            
ATOM    850  CA  GLN X  57      53.013  36.927  37.391  0.00  0.00            
ATOM    851  HA  GLN X  57      53.045  37.924  37.831  0.00  0.00            
ATOM    852  CB  GLN X  57      53.414  36.976  35.949  0.00  0.00            
ATOM    853  HB2 GLN X  57      52.875  37.748  35.399  0.00  0.00            
ATOM    854  HB3 GLN X  57      54.496  37.091  35.891  0.00  0.00            
ATOM    855  CG  GLN X  57      53.138  35.699  35.063  0.00  0.00            
ATOM    856  HG2 GLN X  57      53.640  34.856  35.538  0.00  0.00            
ATOM    857  HG3 GLN X  57      52.062  35.618  34.912  0.00  0.00            
ATOM    858  CD  GLN X  57      53.751  35.791  33.690  0.00  0.00            
ATOM    859  OE1 GLN X  57      54.534  36.660  33.410  0.00  0.00            
ATOM    860  NE2 GLN X  57      53.253  35.103  32.690  0.00  0.00            
ATOM    861 HE21 GLN X  57      53.557  35.318  31.751  0.00  0.00            
ATOM    862 HE22 GLN X  57      52.485  34.492  32.932  0.00  0.00            
ATOM    863  C   GLN X  57      51.558  36.590  37.703  0.00  0.00            
ATOM    864  O   GLN X  57      50.702  37.478  37.674  0.00  0.00            
ATOM    865  N   GLY X  58      51.268  35.365  38.192  0.00  0.00            
ATOM    866  H   GLY X  58      51.992  34.670  38.301  0.00  0.00            
ATOM    867  CA  GLY X  58      49.951  34.826  38.496  0.00  0.00            
ATOM    868  HA2 GLY X  58      50.111  33.912  39.068  0.00  0.00            
ATOM    869  HA3 GLY X  58      49.516  35.537  39.198  0.00  0.00            
ATOM    870  C   GLY X  58      48.965  34.522  37.306  0.00  0.00            
ATOM    871  O   GLY X  58      47.749  34.382  37.482  0.00  0.00            
ATOM    872  N   PHE X  59      49.493  34.445  36.083  0.00  0.00            
ATOM    873  H   PHE X  59      50.502  34.477  36.042  0.00  0.00            
ATOM    874  CA  PHE X  59      48.753  34.082  34.907  0.00  0.00            
ATOM    875  HA  PHE X  59      48.120  33.287  35.299  0.00  0.00            
ATOM    876  CB  PHE X  59      47.910  35.128  34.273  0.00  0.00            
ATOM    877  HB2 PHE X  59      47.329  34.678  33.468  0.00  0.00            
ATOM    878  HB3 PHE X  59      47.212  35.550  34.996  0.00  0.00            
ATOM    879  CG  PHE X  59      48.640  36.354  33.753  0.00  0.00            
ATOM    880  CD1 PHE X  59      48.831  36.559  32.372  0.00  0.00            
ATOM    881  HD1 PHE X  59      48.461  35.764  31.742  0.00  0.00            
ATOM    882  CE1 PHE X  59      49.439  37.754  31.870  0.00  0.00            
ATOM    883  HE1 PHE X  59      49.605  37.930  30.817  0.00  0.00            
ATOM    884  CZ  PHE X  59      49.821  38.745  32.817  0.00  0.00            
ATOM    885  HZ  PHE X  59      50.210  39.695  32.479  0.00  0.00            
ATOM    886  CE2 PHE X  59      49.904  38.465  34.226  0.00  0.00            
ATOM    887  HE2 PHE X  59      50.381  39.080  34.975  0.00  0.00            
ATOM    888  CD2 PHE X  59      49.257  37.310  34.627  0.00  0.00            
ATOM    889  HD2 PHE X  59      49.187  37.151  35.693  0.00  0.00            
ATOM    890  C   PHE X  59      49.707  33.436  33.919  0.00  0.00            
ATOM    891  O   PHE X  59      50.922  33.685  33.923  0.00  0.00            
ATOM    892  N   PHE X  60      49.120  32.577  33.044  0.00  0.00            
ATOM    893  H   PHE X  60      48.134  32.358  33.057  0.00  0.00            
ATOM    894  CA  PHE X  60      49.857  31.680  32.094  0.00  0.00            
ATOM    895  HA  PHE X  60      50.569  32.310  31.559  0.00  0.00            
ATOM    896  CB  PHE X  60      50.566  30.520  32.825  0.00  0.00            
ATOM    897  HB2 PHE X  60      51.434  30.122  32.298  0.00  0.00            
ATOM    898  HB3 PHE X  60      51.005  30.995  33.702  0.00  0.00            
ATOM    899  CG  PHE X  60      49.720  29.372  33.303  0.00  0.00            
ATOM    900  CD1 PHE X  60      49.698  28.120  32.577  0.00  0.00            
ATOM    901  HD1 PHE X  60      50.199  28.040  31.623  0.00  0.00            
ATOM    902  CE1 PHE X  60      49.134  26.999  33.165  0.00  0.00            
ATOM    903  HE1 PHE X  60      49.001  26.093  32.592  0.00  0.00            
ATOM    904  CZ  PHE X  60      48.612  27.068  34.412  0.00  0.00            
ATOM    905  HZ  PHE X  60      48.297  26.130  34.845  0.00  0.00            
ATOM    906  CE2 PHE X  60      48.591  28.269  35.189  0.00  0.00            
ATOM    907  HE2 PHE X  60      48.056  28.308  36.126  0.00  0.00            
ATOM    908  CD2 PHE X  60      49.105  29.411  34.595  0.00  0.00            
ATOM    909  HD2 PHE X  60      49.212  30.221  35.301  0.00  0.00            
ATOM    910  C   PHE X  60      48.956  31.183  30.935  0.00  0.00            
ATOM    911  O   PHE X  60      47.694  31.305  31.062  0.00  0.00            
ATOM    912  N   LEU X  61      49.532  30.572  29.869  0.00  0.00            
ATOM    913  H   LEU X  61      50.523  30.383  29.908  0.00  0.00            
ATOM    914  CA  LEU X  61      48.819  30.292  28.608  0.00  0.00            
ATOM    915  HA  LEU X  61      47.787  30.638  28.663  0.00  0.00            
ATOM    916  CB  LEU X  61      49.519  30.851  27.371  0.00  0.00            
ATOM    917  HB2 LEU X  61      49.480  31.936  27.469  0.00  0.00            
ATOM    918  HB3 LEU X  61      50.560  30.533  27.335  0.00  0.00            
ATOM    919  CG  LEU X  61      48.979  30.478  25.966  0.00  0.00            
ATOM    920  HG  LEU X  61      48.764  29.419  25.823  0.00  0.00            
ATOM    921  CD1 LEU X  61      47.769  31.349  25.520  0.00  0.00            
ATOM    922 HD11 LEU X  61      46.950  31.207  26.225  0.00  0.00            
ATOM    923 HD12 LEU X  61      48.031  32.405  25.583  0.00  0.00            
ATOM    924 HD13 LEU X  61      47.445  31.051  24.522  0.00  0.00            
ATOM    925  CD2 LEU X  61      49.980  30.757  24.799  0.00  0.00            
ATOM    926 HD21 LEU X  61      50.780  30.025  24.908  0.00  0.00            
ATOM    927 HD22 LEU X  61      49.545  30.524  23.827  0.00  0.00            
ATOM    928 HD23 LEU X  61      50.276  31.806  24.794  0.00  0.00            
ATOM    929  C   LEU X  61      48.649  28.765  28.503  0.00  0.00            
ATOM    930  O   LEU X  61      49.622  28.023  28.681  0.00  0.00            
ATOM    931  N   VAL X  62      47.430  28.233  28.155  0.00  0.00            
ATOM    932  H   VAL X  62      46.696  28.926  28.126  0.00  0.00            
ATOM    933  CA  VAL X  62      47.066  26.813  28.263  0.00  0.00            
ATOM    934  HA  VAL X  62      47.970  26.222  28.407  0.00  0.00            
ATOM    935  CB  VAL X  62      46.152  26.625  29.445  0.00  0.00            
ATOM    936  HB  VAL X  62      45.172  27.037  29.203  0.00  0.00            
ATOM    937  CG1 VAL X  62      45.919  25.111  29.677  0.00  0.00            
ATOM    938 HG11 VAL X  62      45.282  24.990  30.552  0.00  0.00            
ATOM    939 HG12 VAL X  62      45.330  24.660  28.878  0.00  0.00            
ATOM    940 HG13 VAL X  62      46.918  24.677  29.722  0.00  0.00            
ATOM    941  CG2 VAL X  62      46.693  27.319  30.777  0.00  0.00            
ATOM    942 HG21 VAL X  62      47.722  26.968  30.852  0.00  0.00            
ATOM    943 HG22 VAL X  62      46.809  28.401  30.733  0.00  0.00            
ATOM    944 HG23 VAL X  62      46.108  27.019  31.646  0.00  0.00            
ATOM    945  C   VAL X  62      46.461  26.268  26.913  0.00  0.00            
ATOM    946  O   VAL X  62      45.528  26.824  26.384  0.00  0.00            
ATOM    947  N   ARG X  63      46.835  25.002  26.563  0.00  0.00            
ATOM    948  H   ARG X  63      47.681  24.656  26.993  0.00  0.00            
ATOM    949  CA  ARG X  63      46.085  24.312  25.452  0.00  0.00            
ATOM    950  HA  ARG X  63      45.932  24.987  24.610  0.00  0.00            
ATOM    951  CB  ARG X  63      46.819  23.129  24.848  0.00  0.00            
ATOM    952  HB2 ARG X  63      46.967  22.477  25.709  0.00  0.00            
ATOM    953  HB3 ARG X  63      46.108  22.650  24.174  0.00  0.00            
ATOM    954  CG  ARG X  63      48.088  23.621  24.140  0.00  0.00            
ATOM    955  HG2 ARG X  63      47.795  24.210  23.270  0.00  0.00            
ATOM    956  HG3 ARG X  63      48.677  24.357  24.687  0.00  0.00            
ATOM    957  CD  ARG X  63      49.163  22.499  23.894  0.00  0.00            
ATOM    958  HD2 ARG X  63      49.343  21.802  24.712  0.00  0.00            
ATOM    959  HD3 ARG X  63      48.766  21.849  23.114  0.00  0.00            
ATOM    960  NE  ARG X  63      50.430  23.155  23.476  0.00  0.00            
ATOM    961  HE  ARG X  63      50.669  23.334  22.512  0.00  0.00            
ATOM    962  CZ  ARG X  63      51.443  23.370  24.273  0.00  0.00            
ATOM    963  NH1 ARG X  63      51.350  23.272  25.525  0.00  0.00            
ATOM    964 HH11 ARG X  63      50.447  23.521  25.902  0.00  0.00            
ATOM    965 HH12 ARG X  63      52.165  23.527  26.063  0.00  0.00            
ATOM    966  NH2 ARG X  63      52.559  23.768  23.790  0.00  0.00            
ATOM    967 HH21 ARG X  63      52.585  23.898  22.789  0.00  0.00            
ATOM    968 HH22 ARG X  63      53.369  23.753  24.392  0.00  0.00            
ATOM    969  C   ARG X  63      44.705  23.771  25.767  0.00  0.00            
ATOM    970  O   ARG X  63      44.523  23.108  26.813  0.00  0.00            
ATOM    971  N   ILE X  64      43.731  24.000  24.796  0.00  0.00            
ATOM    972  H   ILE X  64      44.003  24.534  23.983  0.00  0.00            
ATOM    973  CA  ILE X  64      42.317  23.740  24.917  0.00  0.00            
ATOM    974  HA  ILE X  64      42.014  24.082  25.907  0.00  0.00            
ATOM    975  CB  ILE X  64      41.405  24.268  23.777  0.00  0.00            
ATOM    976  HB  ILE X  64      41.999  24.260  22.862  0.00  0.00            
ATOM    977  CG2 ILE X  64      40.083  23.441  23.458  0.00  0.00            
ATOM    978 HG21 ILE X  64      40.461  22.500  23.059  0.00  0.00            
ATOM    979 HG22 ILE X  64      39.497  23.230  24.352  0.00  0.00            
ATOM    980 HG23 ILE X  64      39.523  23.923  22.656  0.00  0.00            
ATOM    981  CG1 ILE X  64      41.307  25.782  24.106  0.00  0.00            
ATOM    982 HG12 ILE X  64      40.779  25.919  25.049  0.00  0.00            
ATOM    983 HG13 ILE X  64      42.249  26.271  24.356  0.00  0.00            
ATOM    984  CD1 ILE X  64      40.498  26.649  23.064  0.00  0.00            
ATOM    985 HD11 ILE X  64      40.360  26.076  22.148  0.00  0.00            
ATOM    986 HD12 ILE X  64      39.547  26.812  23.573  0.00  0.00            
ATOM    987 HD13 ILE X  64      40.831  27.636  22.742  0.00  0.00            
ATOM    988  C   ILE X  64      42.063  22.187  24.991  0.00  0.00            
ATOM    989  O   ILE X  64      42.735  21.449  24.247  0.00  0.00            
ATOM    990  N   PRO X  65      41.227  21.721  25.918  0.00  0.00            
ATOM    991  CD  PRO X  65      40.534  22.488  26.994  0.00  0.00            
ATOM    992  HD2 PRO X  65      40.087  23.399  26.597  0.00  0.00            
ATOM    993  HD3 PRO X  65      41.210  22.721  27.816  0.00  0.00            
ATOM    994  CG  PRO X  65      39.379  21.529  27.437  0.00  0.00            
ATOM    995  HG2 PRO X  65      38.513  21.622  26.781  0.00  0.00            
ATOM    996  HG3 PRO X  65      39.010  21.733  28.442  0.00  0.00            
ATOM    997  CB  PRO X  65      40.051  20.147  27.347  0.00  0.00            
ATOM    998  HB2 PRO X  65      39.245  19.418  27.271  0.00  0.00            
ATOM    999  HB3 PRO X  65      40.679  20.125  28.238  0.00  0.00            
ATOM   1000  CA  PRO X  65      40.906  20.306  26.063  0.00  0.00            
ATOM   1001  HA  PRO X  65      41.817  19.772  26.332  0.00  0.00            
ATOM   1002  C   PRO X  65      40.282  19.638  24.844  0.00  0.00            
ATOM   1003  O   PRO X  65      39.442  20.240  24.142  0.00  0.00            
ATOM   1004  N   GLU X  66      40.619  18.350  24.612  0.00  0.00            
ATOM   1005  H   GLU X  66      41.100  17.833  25.334  0.00  0.00            
ATOM   1006  CA  GLU X  66      39.991  17.497  23.625  0.00  0.00            
ATOM   1007  HA  GLU X  66      39.946  18.082  22.706  0.00  0.00            
ATOM   1008  CB  GLU X  66      40.872  16.242  23.354  0.00  0.00            
ATOM   1009  HB2 GLU X  66      41.096  15.754  24.302  0.00  0.00            
ATOM   1010  HB3 GLU X  66      40.373  15.424  22.835  0.00  0.00            
ATOM   1011  CG  GLU X  66      42.149  16.583  22.524  0.00  0.00            
ATOM   1012  HG2 GLU X  66      42.511  15.671  22.049  0.00  0.00            
ATOM   1013  HG3 GLU X  66      41.808  17.259  21.739  0.00  0.00            
ATOM   1014  CD  GLU X  66      43.257  17.375  23.284  0.00  0.00            
ATOM   1015  OE1 GLU X  66      43.503  17.144  24.485  0.00  0.00            
ATOM   1016  OE2 GLU X  66      43.975  18.046  22.515  0.00  0.00            
ATOM   1017  C   GLU X  66      38.620  17.045  24.124  0.00  0.00            
ATOM   1018  O   GLU X  66      38.373  16.991  25.400  0.00  0.00            
ATOM   1019  N   GLY X  67      37.763  16.716  23.126  0.00  0.00            
ATOM   1020  H   GLY X  67      38.069  16.757  22.164  0.00  0.00            
ATOM   1021  CA  GLY X  67      36.433  16.256  23.383  0.00  0.00            
ATOM   1022  HA2 GLY X  67      36.030  15.538  22.668  0.00  0.00            
ATOM   1023  HA3 GLY X  67      36.626  15.680  24.288  0.00  0.00            
ATOM   1024  C   GLY X  67      35.387  17.397  23.629  0.00  0.00            
ATOM   1025  O   GLY X  67      34.207  17.058  23.805  0.00  0.00            
ATOM   1026  N   THR X  68      35.750  18.650  23.479  0.00  0.00            
ATOM   1027  H   THR X  68      36.712  18.833  23.233  0.00  0.00            
ATOM   1028  CA  THR X  68      34.812  19.808  23.657  0.00  0.00            
ATOM   1029  HA  THR X  68      33.868  19.494  23.211  0.00  0.00            
ATOM   1030  CB  THR X  68      34.545  20.057  25.110  0.00  0.00            
ATOM   1031  HB  THR X  68      34.164  19.152  25.583  0.00  0.00            
ATOM   1032  CG2 THR X  68      35.807  20.259  25.986  0.00  0.00            
ATOM   1033 HG21 THR X  68      36.249  21.213  25.701  0.00  0.00            
ATOM   1034 HG22 THR X  68      35.574  20.519  27.019  0.00  0.00            
ATOM   1035 HG23 THR X  68      36.493  19.414  25.919  0.00  0.00            
ATOM   1036  OG1 THR X  68      33.779  21.240  25.229  0.00  0.00            
ATOM   1037  HG1 THR X  68      32.921  20.920  24.942  0.00  0.00            
ATOM   1038  C   THR X  68      35.293  20.999  22.783  0.00  0.00            
ATOM   1039  O   THR X  68      36.483  21.051  22.422  0.00  0.00            
ATOM   1040  N   ASP X  69      34.463  21.898  22.347  0.00  0.00            
ATOM   1041  H   ASP X  69      33.521  21.824  22.705  0.00  0.00            
ATOM   1042  CA  ASP X  69      34.805  23.104  21.577  0.00  0.00            
ATOM   1043  HA  ASP X  69      35.877  23.130  21.379  0.00  0.00            
ATOM   1044  CB  ASP X  69      34.352  22.946  20.124  0.00  0.00            
ATOM   1045  HB2 ASP X  69      34.685  22.018  19.659  0.00  0.00            
ATOM   1046  HB3 ASP X  69      33.269  22.901  20.230  0.00  0.00            
ATOM   1047  CG  ASP X  69      34.705  24.029  19.192  0.00  0.00            
ATOM   1048  OD1 ASP X  69      33.790  24.276  18.323  0.00  0.00            
ATOM   1049  OD2 ASP X  69      35.739  24.696  19.306  0.00  0.00            
ATOM   1050  C   ASP X  69      34.357  24.374  22.261  0.00  0.00            
ATOM   1051  O   ASP X  69      33.266  24.790  22.108  0.00  0.00            
ATOM   1052  N   PRO X  70      35.185  25.032  23.053  0.00  0.00            
ATOM   1053  CD  PRO X  70      36.458  24.548  23.510  0.00  0.00            
ATOM   1054  HD2 PRO X  70      37.174  24.642  22.694  0.00  0.00            
ATOM   1055  HD3 PRO X  70      36.294  23.489  23.707  0.00  0.00            
ATOM   1056  CG  PRO X  70      36.837  25.307  24.762  0.00  0.00            
ATOM   1057  HG2 PRO X  70      37.913  25.404  24.900  0.00  0.00            
ATOM   1058  HG3 PRO X  70      36.405  24.879  25.667  0.00  0.00            
ATOM   1059  CB  PRO X  70      36.270  26.637  24.453  0.00  0.00            
ATOM   1060  HB2 PRO X  70      36.874  27.201  23.742  0.00  0.00            
ATOM   1061  HB3 PRO X  70      36.126  27.325  25.287  0.00  0.00            
ATOM   1062  CA  PRO X  70      34.893  26.254  23.787  0.00  0.00            
ATOM   1063  HA  PRO X  70      34.139  26.051  24.548  0.00  0.00            
ATOM   1064  C   PRO X  70      34.283  27.471  22.976  0.00  0.00            
ATOM   1065  O   PRO X  70      33.638  28.403  23.475  0.00  0.00            
ATOM   1066  N   ALA X  71      34.435  27.412  21.616  0.00  0.00            
ATOM   1067  H   ALA X  71      34.831  26.567  21.231  0.00  0.00            
ATOM   1068  CA  ALA X  71      33.757  28.368  20.705  0.00  0.00            
ATOM   1069  HA  ALA X  71      33.900  29.395  21.043  0.00  0.00            
ATOM   1070  CB  ALA X  71      34.483  28.218  19.322  0.00  0.00            
ATOM   1071  HB1 ALA X  71      34.396  27.169  19.039  0.00  0.00            
ATOM   1072  HB2 ALA X  71      33.935  28.866  18.639  0.00  0.00            
ATOM   1073  HB3 ALA X  71      35.505  28.597  19.299  0.00  0.00            
ATOM   1074  C   ALA X  71      32.224  28.197  20.673  0.00  0.00            
ATOM   1075  O   ALA X  71      31.462  29.148  20.360  0.00  0.00            
ATOM   1076  N   ALA X  72      31.703  26.998  20.983  0.00  0.00            
ATOM   1077  H   ALA X  72      32.209  26.139  20.821  0.00  0.00            
ATOM   1078  CA  ALA X  72      30.319  26.794  21.336  0.00  0.00            
ATOM   1079  HA  ALA X  72      29.866  27.082  20.387  0.00  0.00            
ATOM   1080  CB  ALA X  72      30.045  25.355  21.699  0.00  0.00            
ATOM   1081  HB1 ALA X  72      28.990  25.217  21.938  0.00  0.00            
ATOM   1082  HB2 ALA X  72      30.282  24.696  20.864  0.00  0.00            
ATOM   1083  HB3 ALA X  72      30.582  25.114  22.616  0.00  0.00            
ATOM   1084  C   ALA X  72      29.881  27.734  22.554  0.00  0.00            
ATOM   1085  O   ALA X  72      28.767  28.187  22.504  0.00  0.00            
ATOM   1086  N   GLY X  73      30.751  28.132  23.490  0.00  0.00            
ATOM   1087  H   GLY X  73      31.711  27.852  23.351  0.00  0.00            
ATOM   1088  CA  GLY X  73      30.457  29.134  24.495  0.00  0.00            
ATOM   1089  HA2 GLY X  73      29.503  28.843  24.933  0.00  0.00            
ATOM   1090  HA3 GLY X  73      31.224  29.168  25.269  0.00  0.00            
ATOM   1091  C   GLY X  73      30.356  30.497  23.901  0.00  0.00            
ATOM   1092  O   GLY X  73      29.365  31.133  24.057  0.00  0.00            
ATOM   1093  N   ASP X  74      31.387  30.921  23.168  0.00  0.00            
ATOM   1094  H   ASP X  74      32.231  30.367  23.184  0.00  0.00            
ATOM   1095  CA  ASP X  74      31.400  32.220  22.461  0.00  0.00            
ATOM   1096  HA  ASP X  74      31.396  33.109  23.092  0.00  0.00            
ATOM   1097  CB  ASP X  74      32.710  32.286  21.609  0.00  0.00            
ATOM   1098  HB2 ASP X  74      32.847  31.477  20.891  0.00  0.00            
ATOM   1099  HB3 ASP X  74      32.750  33.219  21.047  0.00  0.00            
ATOM   1100  CG  ASP X  74      33.916  32.307  22.553  0.00  0.00            
ATOM   1101  OD1 ASP X  74      33.820  32.313  23.793  0.00  0.00            
ATOM   1102  OD2 ASP X  74      35.015  32.113  22.032  0.00  0.00            
ATOM   1103  C   ASP X  74      30.185  32.348  21.540  0.00  0.00            
ATOM   1104  O   ASP X  74      29.382  33.317  21.604  0.00  0.00            
ATOM   1105  N   ARG X  75      29.772  31.351  20.796  0.00  0.00            
ATOM   1106  H   ARG X  75      30.310  30.498  20.835  0.00  0.00            
ATOM   1107  CA  ARG X  75      28.660  31.452  19.819  0.00  0.00            
ATOM   1108  HA  ARG X  75      28.748  32.291  19.129  0.00  0.00            
ATOM   1109  CB  ARG X  75      28.529  30.052  19.113  0.00  0.00            
ATOM   1110  HB2 ARG X  75      29.498  29.829  18.667  0.00  0.00            
ATOM   1111  HB3 ARG X  75      28.202  29.243  19.766  0.00  0.00            
ATOM   1112  CG  ARG X  75      27.439  30.106  18.061  0.00  0.00            
ATOM   1113  HG2 ARG X  75      26.482  30.054  18.579  0.00  0.00            
ATOM   1114  HG3 ARG X  75      27.493  31.020  17.468  0.00  0.00            
ATOM   1115  CD  ARG X  75      27.444  28.962  16.990  0.00  0.00            
ATOM   1116  HD2 ARG X  75      26.480  28.823  16.500  0.00  0.00            
ATOM   1117  HD3 ARG X  75      28.229  29.228  16.283  0.00  0.00            
ATOM   1118  NE  ARG X  75      27.719  27.651  17.621  0.00  0.00            
ATOM   1119  HE  ARG X  75      26.934  27.157  18.018  0.00  0.00            
ATOM   1120  CZ  ARG X  75      28.908  27.027  17.629  0.00  0.00            
ATOM   1121  NH1 ARG X  75      30.020  27.574  17.236  0.00  0.00            
ATOM   1122 HH11 ARG X  75      30.092  28.551  16.991  0.00  0.00            
ATOM   1123 HH12 ARG X  75      30.853  27.004  17.247  0.00  0.00            
ATOM   1124  NH2 ARG X  75      29.045  25.803  18.029  0.00  0.00            
ATOM   1125 HH21 ARG X  75      28.182  25.335  18.263  0.00  0.00            
ATOM   1126 HH22 ARG X  75      29.937  25.330  18.071  0.00  0.00            
ATOM   1127  C   ARG X  75      27.320  31.742  20.570  0.00  0.00            
ATOM   1128  O   ARG X  75      26.512  32.493  20.142  0.00  0.00            
ATOM   1129  N   PHE X  76      27.178  31.060  21.742  0.00  0.00            
ATOM   1130  H   PHE X  76      28.014  30.588  22.057  0.00  0.00            
ATOM   1131  CA  PHE X  76      26.045  30.941  22.607  0.00  0.00            
ATOM   1132  HA  PHE X  76      25.248  30.578  21.958  0.00  0.00            
ATOM   1133  CB  PHE X  76      26.347  29.826  23.648  0.00  0.00            
ATOM   1134  HB2 PHE X  76      26.312  28.856  23.152  0.00  0.00            
ATOM   1135  HB3 PHE X  76      27.324  30.038  24.084  0.00  0.00            
ATOM   1136  CG  PHE X  76      25.364  29.618  24.803  0.00  0.00            
ATOM   1137  CD1 PHE X  76      24.012  29.361  24.520  0.00  0.00            
ATOM   1138  HD1 PHE X  76      23.627  29.376  23.511  0.00  0.00            
ATOM   1139  CE1 PHE X  76      23.057  29.271  25.506  0.00  0.00            
ATOM   1140  HE1 PHE X  76      22.037  28.969  25.320  0.00  0.00            
ATOM   1141  CZ  PHE X  76      23.567  29.313  26.819  0.00  0.00            
ATOM   1142  HZ  PHE X  76      22.858  29.120  27.611  0.00  0.00            
ATOM   1143  CE2 PHE X  76      24.894  29.486  27.156  0.00  0.00            
ATOM   1144  HE2 PHE X  76      25.297  29.471  28.158  0.00  0.00            
ATOM   1145  CD2 PHE X  76      25.802  29.728  26.126  0.00  0.00            
ATOM   1146  HD2 PHE X  76      26.855  29.835  26.340  0.00  0.00            
ATOM   1147  C   PHE X  76      25.902  32.284  23.297  0.00  0.00            
ATOM   1148  O   PHE X  76      24.770  32.713  23.419  0.00  0.00            
ATOM   1149  N   ALA X  77      26.979  32.841  23.773  0.00  0.00            
ATOM   1150  H   ALA X  77      27.873  32.382  23.671  0.00  0.00            
ATOM   1151  CA  ALA X  77      26.987  34.137  24.569  0.00  0.00            
ATOM   1152  HA  ALA X  77      26.492  33.897  25.510  0.00  0.00            
ATOM   1153  CB  ALA X  77      28.477  34.446  24.849  0.00  0.00            
ATOM   1154  HB1 ALA X  77      28.930  34.883  23.959  0.00  0.00            
ATOM   1155  HB2 ALA X  77      28.464  35.278  25.553  0.00  0.00            
ATOM   1156  HB3 ALA X  77      29.071  33.604  25.202  0.00  0.00            
ATOM   1157  C   ALA X  77      26.387  35.266  23.804  0.00  0.00            
ATOM   1158  O   ALA X  77      25.587  36.058  24.275  0.00  0.00            
ATOM   1159  N   ALA X  78      26.708  35.376  22.470  0.00  0.00            
ATOM   1160  H   ALA X  78      27.397  34.760  22.063  0.00  0.00            
ATOM   1161  CA  ALA X  78      26.198  36.431  21.481  0.00  0.00            
ATOM   1162  HA  ALA X  78      26.485  37.397  21.896  0.00  0.00            
ATOM   1163  CB  ALA X  78      26.801  36.167  20.071  0.00  0.00            
ATOM   1164  HB1 ALA X  78      27.881  36.279  20.167  0.00  0.00            
ATOM   1165  HB2 ALA X  78      26.467  35.223  19.640  0.00  0.00            
ATOM   1166  HB3 ALA X  78      26.394  36.953  19.434  0.00  0.00            
ATOM   1167  C   ALA X  78      24.621  36.464  21.479  0.00  0.00            
ATOM   1168  O   ALA X  78      24.090  37.529  21.249  0.00  0.00            
ATOM   1169  N   HID X  79      23.910  35.341  21.860  0.00  0.00            
ATOM   1170  H   HID X  79      24.414  34.478  22.005  0.00  0.00            
ATOM   1171  CA  HID X  79      22.447  35.315  21.929  0.00  0.00            
ATOM   1172  HA  HID X  79      22.093  35.637  20.950  0.00  0.00            
ATOM   1173  CB  HID X  79      21.961  33.824  22.073  0.00  0.00            
ATOM   1174  HB2 HID X  79      22.333  33.510  23.048  0.00  0.00            
ATOM   1175  HB3 HID X  79      20.875  33.887  22.146  0.00  0.00            
ATOM   1176  CG  HID X  79      22.552  32.826  21.141  0.00  0.00            
ATOM   1177  ND1 HID X  79      22.768  32.909  19.803  0.00  0.00            
ATOM   1178  HD1 HID X  79      22.488  33.671  19.202  0.00  0.00            
ATOM   1179  CE1 HID X  79      23.067  31.718  19.290  0.00  0.00            
ATOM   1180  HE1 HID X  79      23.068  31.493  18.234  0.00  0.00            
ATOM   1181  NE2 HID X  79      23.045  30.795  20.293  0.00  0.00            
ATOM   1182  CD2 HID X  79      22.748  31.490  21.415  0.00  0.00            
ATOM   1183  HD2 HID X  79      22.491  31.099  22.389  0.00  0.00            
ATOM   1184  C   HID X  79      21.833  36.285  22.845  0.00  0.00            
ATOM   1185  O   HID X  79      20.689  36.606  22.675  0.00  0.00            
ATOM   1186  N   PHE X  80      22.590  36.801  23.878  0.00  0.00            
ATOM   1187  H   PHE X  80      23.538  36.563  24.132  0.00  0.00            
ATOM   1188  CA  PHE X  80      21.912  37.766  24.799  0.00  0.00            
ATOM   1189  HA  PHE X  80      20.943  37.355  25.083  0.00  0.00            
ATOM   1190  CB  PHE X  80      22.746  37.871  26.041  0.00  0.00            
ATOM   1191  HB2 PHE X  80      23.635  38.391  25.686  0.00  0.00            
ATOM   1192  HB3 PHE X  80      22.288  38.544  26.767  0.00  0.00            
ATOM   1193  CG  PHE X  80      23.153  36.680  26.815  0.00  0.00            
ATOM   1194  CD1 PHE X  80      24.277  36.725  27.685  0.00  0.00            
ATOM   1195  HD1 PHE X  80      24.883  37.616  27.756  0.00  0.00            
ATOM   1196  CE1 PHE X  80      24.600  35.580  28.473  0.00  0.00            
ATOM   1197  HE1 PHE X  80      25.537  35.584  29.011  0.00  0.00            
ATOM   1198  CZ  PHE X  80      23.729  34.419  28.460  0.00  0.00            
ATOM   1199  HZ  PHE X  80      23.917  33.539  29.057  0.00  0.00            
ATOM   1200  CE2 PHE X  80      22.621  34.412  27.624  0.00  0.00            
ATOM   1201  HE2 PHE X  80      21.925  33.588  27.561  0.00  0.00            
ATOM   1202  CD2 PHE X  80      22.347  35.469  26.797  0.00  0.00            
ATOM   1203  HD2 PHE X  80      21.503  35.457  26.123  0.00  0.00            
ATOM   1204  C   PHE X  80      21.643  39.102  24.146  0.00  0.00            
ATOM   1205  O   PHE X  80      20.737  39.833  24.529  0.00  0.00            
ATOM   1206  N   HIE X  81      22.434  39.460  23.124  0.00  0.00            
ATOM   1207  H   HIE X  81      23.147  38.802  22.843  0.00  0.00            
ATOM   1208  CA  HIE X  81      22.000  40.676  22.253  0.00  0.00            
ATOM   1209  HA  HIE X  81      21.640  41.429  22.955  0.00  0.00            
ATOM   1210  CB  HIE X  81      23.203  41.322  21.462  0.00  0.00            
ATOM   1211  HB2 HIE X  81      23.539  40.579  20.739  0.00  0.00            
ATOM   1212  HB3 HIE X  81      22.850  42.273  21.064  0.00  0.00            
ATOM   1213  CG  HIE X  81      24.384  41.639  22.395  0.00  0.00            
ATOM   1214  ND1 HIE X  81      24.433  42.516  23.460  0.00  0.00            
ATOM   1215  CE1 HIE X  81      25.579  42.191  24.053  0.00  0.00            
ATOM   1216  HE1 HIE X  81      26.080  42.710  24.856  0.00  0.00            
ATOM   1217  NE2 HIE X  81      26.164  41.128  23.556  0.00  0.00            
ATOM   1218  HE2 HIE X  81      26.982  40.656  23.914  0.00  0.00            
ATOM   1219  CD2 HIE X  81      25.441  40.785  22.454  0.00  0.00            
ATOM   1220  HD2 HIE X  81      25.522  39.824  21.967  0.00  0.00            
ATOM   1221  C   HIE X  81      20.893  40.353  21.204  0.00  0.00            
ATOM   1222  O   HIE X  81      20.703  41.123  20.260  0.00  0.00            
ATOM   1223  N   GLU X  82      20.221  39.178  21.223  0.00  0.00            
ATOM   1224  H   GLU X  82      20.519  38.499  21.909  0.00  0.00            
ATOM   1225  CA  GLU X  82      19.203  38.801  20.258  0.00  0.00            
ATOM   1226  HA  GLU X  82      18.966  39.648  19.615  0.00  0.00            
ATOM   1227  CB  GLU X  82      19.679  37.644  19.281  0.00  0.00            
ATOM   1228  HB2 GLU X  82      19.624  36.786  19.951  0.00  0.00            
ATOM   1229  HB3 GLU X  82      19.016  37.537  18.422  0.00  0.00            
ATOM   1230  CG  GLU X  82      21.172  37.551  18.777  0.00  0.00            
ATOM   1231  HG2 GLU X  82      21.438  38.286  18.017  0.00  0.00            
ATOM   1232  HG3 GLU X  82      21.817  37.928  19.571  0.00  0.00            
ATOM   1233  CD  GLU X  82      21.595  36.098  18.355  0.00  0.00            
ATOM   1234  OE1 GLU X  82      22.140  36.026  17.250  0.00  0.00            
ATOM   1235  OE2 GLU X  82      21.230  35.137  18.951  0.00  0.00            
ATOM   1236  C   GLU X  82      17.856  38.516  20.838  0.00  0.00            
ATOM   1237  O   GLU X  82      17.656  38.572  22.079  0.00  0.00            
ATOM   1238  N   GLU X  83      16.879  38.112  20.009  0.00  0.00            
ATOM   1239  H   GLU X  83      17.133  38.104  19.031  0.00  0.00            
ATOM   1240  CA  GLU X  83      15.437  38.006  20.281  0.00  0.00            
ATOM   1241  HA  GLU X  83      15.309  37.579  21.276  0.00  0.00            
ATOM   1242  CB  GLU X  83      14.903  39.445  20.201  0.00  0.00            
ATOM   1243  HB2 GLU X  83      15.406  39.965  21.016  0.00  0.00            
ATOM   1244  HB3 GLU X  83      15.130  39.889  19.233  0.00  0.00            
ATOM   1245  CG  GLU X  83      13.414  39.611  20.315  0.00  0.00            
ATOM   1246  HG2 GLU X  83      13.102  40.642  20.149  0.00  0.00            
ATOM   1247  HG3 GLU X  83      12.896  39.103  19.502  0.00  0.00            
ATOM   1248  CD  GLU X  83      12.865  39.124  21.656  0.00  0.00            
ATOM   1249  OE1 GLU X  83      11.877  38.392  21.712  0.00  0.00            
ATOM   1250  OE2 GLU X  83      13.357  39.397  22.736  0.00  0.00            
ATOM   1251  C   GLU X  83      14.731  37.051  19.288  0.00  0.00            
ATOM   1252  O   GLU X  83      14.674  37.365  18.116  0.00  0.00            
ATOM   1253  N   ARG X  84      14.091  36.071  19.841  0.00  0.00            
ATOM   1254  H   ARG X  84      14.349  35.900  20.803  0.00  0.00            
ATOM   1255  CA  ARG X  84      13.121  35.123  19.246  0.00  0.00            
ATOM   1256  HA  ARG X  84      12.762  34.696  20.183  0.00  0.00            
ATOM   1257  CB  ARG X  84      11.957  35.918  18.672  0.00  0.00            
ATOM   1258  HB2 ARG X  84      11.532  36.411  19.546  0.00  0.00            
ATOM   1259  HB3 ARG X  84      12.258  36.738  18.019  0.00  0.00            
ATOM   1260  CG  ARG X  84      10.827  35.092  18.072  0.00  0.00            
ATOM   1261  HG2 ARG X  84      11.028  34.886  17.021  0.00  0.00            
ATOM   1262  HG3 ARG X  84      10.723  34.261  18.770  0.00  0.00            
ATOM   1263  CD  ARG X  84       9.608  35.996  18.123  0.00  0.00            
ATOM   1264  HD2 ARG X  84       9.353  36.243  19.154  0.00  0.00            
ATOM   1265  HD3 ARG X  84       9.911  36.898  17.593  0.00  0.00            
ATOM   1266  NE  ARG X  84       8.466  35.313  17.657  0.00  0.00            
ATOM   1267  HE  ARG X  84       8.026  35.745  16.857  0.00  0.00            
ATOM   1268  CZ  ARG X  84       7.931  34.140  17.912  0.00  0.00            
ATOM   1269  NH1 ARG X  84       8.277  33.363  18.908  0.00  0.00            
ATOM   1270 HH11 ARG X  84       8.833  33.786  19.637  0.00  0.00            
ATOM   1271 HH12 ARG X  84       7.688  32.568  19.113  0.00  0.00            
ATOM   1272  NH2 ARG X  84       6.947  33.680  17.170  0.00  0.00            
ATOM   1273 HH21 ARG X  84       6.645  34.227  16.377  0.00  0.00            
ATOM   1274 HH22 ARG X  84       6.629  32.722  17.205  0.00  0.00            
ATOM   1275  C   ARG X  84      13.673  33.984  18.327  0.00  0.00            
ATOM   1276  O   ARG X  84      14.550  34.168  17.477  0.00  0.00            
ATOM   1277  N   ALA X  85      13.124  32.799  18.524  0.00  0.00            
ATOM   1278  H   ALA X  85      12.528  32.591  19.312  0.00  0.00            
ATOM   1279  CA  ALA X  85      13.398  31.638  17.676  0.00  0.00            
ATOM   1280  HA  ALA X  85      13.746  32.018  16.715  0.00  0.00            
ATOM   1281  CB  ALA X  85      14.539  30.798  18.292  0.00  0.00            
ATOM   1282  HB1 ALA X  85      14.820  30.055  17.546  0.00  0.00            
ATOM   1283  HB2 ALA X  85      15.466  31.298  18.573  0.00  0.00            
ATOM   1284  HB3 ALA X  85      14.118  30.270  19.148  0.00  0.00            
ATOM   1285  C   ALA X  85      12.141  30.877  17.370  0.00  0.00            
ATOM   1286  O   ALA X  85      11.979  30.334  16.273  0.00  0.00            
ATOM   1287  N   GLY X  86      11.210  30.816  18.289  0.00  0.00            
ATOM   1288  H   GLY X  86      11.342  31.222  19.204  0.00  0.00            
ATOM   1289  CA  GLY X  86       9.927  30.184  18.139  0.00  0.00            
ATOM   1290  HA2 GLY X  86       9.135  30.904  18.341  0.00  0.00            
ATOM   1291  HA3 GLY X  86       9.848  29.823  17.113  0.00  0.00            
ATOM   1292  C   GLY X  86       9.860  28.956  19.106  0.00  0.00            
ATOM   1293  O   GLY X  86      10.185  29.129  20.273  0.00  0.00            
ATOM   1294  N   GLY X  87       9.490  27.784  18.573  0.00  0.00            
ATOM   1295  H   GLY X  87       9.197  27.686  17.611  0.00  0.00            
ATOM   1296  CA  GLY X  87       9.336  26.536  19.293  0.00  0.00            
ATOM   1297  HA2 GLY X  87       8.883  26.750  20.260  0.00  0.00            
ATOM   1298  HA3 GLY X  87       8.711  25.810  18.773  0.00  0.00            
ATOM   1299  C   GLY X  87      10.721  25.924  19.577  0.00  0.00            
ATOM   1300  O   GLY X  87      10.814  24.911  20.243  0.00  0.00            
ATOM   1301  N   ASP X  88      11.860  26.495  19.103  0.00  0.00            
ATOM   1302  H   ASP X  88      11.756  27.384  18.636  0.00  0.00            
ATOM   1303  CA  ASP X  88      13.197  26.081  19.380  0.00  0.00            
ATOM   1304  HA  ASP X  88      13.363  25.028  19.154  0.00  0.00            
ATOM   1305  CB  ASP X  88      13.981  26.900  18.352  0.00  0.00            
ATOM   1306  HB2 ASP X  88      13.449  26.574  17.458  0.00  0.00            
ATOM   1307  HB3 ASP X  88      13.868  27.976  18.478  0.00  0.00            
ATOM   1308  CG  ASP X  88      15.454  26.717  18.295  0.00  0.00            
ATOM   1309  OD1 ASP X  88      16.022  25.988  19.156  0.00  0.00            
ATOM   1310  OD2 ASP X  88      16.067  27.276  17.370  0.00  0.00            
ATOM   1311  C   ASP X  88      13.698  26.455  20.842  0.00  0.00            
ATOM   1312  O   ASP X  88      13.334  27.547  21.295  0.00  0.00            
ATOM   1313  N   PRO X  89      14.428  25.587  21.561  0.00  0.00            
ATOM   1314  CD  PRO X  89      14.633  24.219  21.237  0.00  0.00            
ATOM   1315  HD2 PRO X  89      15.410  24.103  20.481  0.00  0.00            
ATOM   1316  HD3 PRO X  89      13.782  23.624  20.906  0.00  0.00            
ATOM   1317  CG  PRO X  89      15.159  23.585  22.493  0.00  0.00            
ATOM   1318  HG2 PRO X  89      15.727  22.677  22.290  0.00  0.00            
ATOM   1319  HG3 PRO X  89      14.396  23.290  23.214  0.00  0.00            
ATOM   1320  CB  PRO X  89      15.945  24.708  23.175  0.00  0.00            
ATOM   1321  HB2 PRO X  89      16.927  24.724  22.702  0.00  0.00            
ATOM   1322  HB3 PRO X  89      16.018  24.487  24.240  0.00  0.00            
ATOM   1323  CA  PRO X  89      15.045  25.918  22.844  0.00  0.00            
ATOM   1324  HA  PRO X  89      14.289  26.008  23.624  0.00  0.00            
ATOM   1325  C   PRO X  89      15.891  27.247  22.848  0.00  0.00            
ATOM   1326  O   PRO X  89      15.861  27.941  23.850  0.00  0.00            
ATOM   1327  N   LEU X  90      16.537  27.654  21.727  0.00  0.00            
ATOM   1328  H   LEU X  90      16.589  27.104  20.881  0.00  0.00            
ATOM   1329  CA  LEU X  90      17.246  28.974  21.507  0.00  0.00            
ATOM   1330  HA  LEU X  90      18.007  28.932  22.287  0.00  0.00            
ATOM   1331  CB  LEU X  90      17.871  29.032  20.083  0.00  0.00            
ATOM   1332  HB2 LEU X  90      18.674  28.297  20.022  0.00  0.00            
ATOM   1333  HB3 LEU X  90      17.167  28.841  19.274  0.00  0.00            
ATOM   1334  CG  LEU X  90      18.439  30.387  19.654  0.00  0.00            
ATOM   1335  HG  LEU X  90      17.702  31.188  19.697  0.00  0.00            
ATOM   1336  CD1 LEU X  90      19.595  30.686  20.640  0.00  0.00            
ATOM   1337 HD11 LEU X  90      20.136  29.793  20.954  0.00  0.00            
ATOM   1338 HD12 LEU X  90      20.365  31.394  20.334  0.00  0.00            
ATOM   1339 HD13 LEU X  90      19.036  30.987  21.526  0.00  0.00            
ATOM   1340  CD2 LEU X  90      19.098  30.422  18.220  0.00  0.00            
ATOM   1341 HD21 LEU X  90      18.463  30.026  17.428  0.00  0.00            
ATOM   1342 HD22 LEU X  90      19.476  31.375  17.850  0.00  0.00            
ATOM   1343 HD23 LEU X  90      19.877  29.660  18.241  0.00  0.00            
ATOM   1344  C   LEU X  90      16.335  30.187  21.835  0.00  0.00            
ATOM   1345  O   LEU X  90      16.794  31.195  22.386  0.00  0.00            
ATOM   1346  N   ASP X  91      15.009  30.009  21.692  0.00  0.00            
ATOM   1347  H   ASP X  91      14.741  29.084  21.389  0.00  0.00            
ATOM   1348  CA  ASP X  91      14.056  31.040  22.167  0.00  0.00            
ATOM   1349  HA  ASP X  91      14.227  31.963  21.614  0.00  0.00            
ATOM   1350  CB  ASP X  91      12.711  30.607  21.820  0.00  0.00            
ATOM   1351  HB2 ASP X  91      12.680  30.224  20.800  0.00  0.00            
ATOM   1352  HB3 ASP X  91      12.429  29.754  22.436  0.00  0.00            
ATOM   1353  CG  ASP X  91      11.720  31.758  21.917  0.00  0.00            
ATOM   1354  OD1 ASP X  91      11.345  32.212  23.004  0.00  0.00            
ATOM   1355  OD2 ASP X  91      11.457  32.355  20.808  0.00  0.00            
ATOM   1356  C   ASP X  91      14.212  31.370  23.658  0.00  0.00            
ATOM   1357  O   ASP X  91      14.302  32.550  24.029  0.00  0.00            
ATOM   1358  N   ALA X  92      14.367  30.325  24.476  0.00  0.00            
ATOM   1359  H   ALA X  92      14.383  29.379  24.124  0.00  0.00            
ATOM   1360  CA  ALA X  92      14.644  30.440  25.937  0.00  0.00            
ATOM   1361  HA  ALA X  92      13.900  31.176  26.242  0.00  0.00            
ATOM   1362  CB  ALA X  92      14.264  29.125  26.615  0.00  0.00            
ATOM   1363  HB1 ALA X  92      14.148  29.294  27.686  0.00  0.00            
ATOM   1364  HB2 ALA X  92      13.311  28.682  26.325  0.00  0.00            
ATOM   1365  HB3 ALA X  92      15.000  28.382  26.306  0.00  0.00            
ATOM   1366  C   ALA X  92      16.095  30.920  26.265  0.00  0.00            
ATOM   1367  O   ALA X  92      16.231  31.422  27.410  0.00  0.00            
ATOM   1368  N   TYR X  93      17.041  30.833  25.331  0.00  0.00            
ATOM   1369  H   TYR X  93      16.752  30.254  24.556  0.00  0.00            
ATOM   1370  CA  TYR X  93      18.426  31.337  25.436  0.00  0.00            
ATOM   1371  HA  TYR X  93      18.769  31.457  26.463  0.00  0.00            
ATOM   1372  CB  TYR X  93      19.315  30.255  24.847  0.00  0.00            
ATOM   1373  HB2 TYR X  93      19.008  30.199  23.803  0.00  0.00            
ATOM   1374  HB3 TYR X  93      20.367  30.539  24.879  0.00  0.00            
ATOM   1375  CG  TYR X  93      19.324  28.872  25.393  0.00  0.00            
ATOM   1376  CD1 TYR X  93      19.279  27.739  24.587  0.00  0.00            
ATOM   1377  HD1 TYR X  93      19.214  27.775  23.510  0.00  0.00            
ATOM   1378  CE1 TYR X  93      19.278  26.437  25.097  0.00  0.00            
ATOM   1379  HE1 TYR X  93      19.223  25.601  24.416  0.00  0.00            
ATOM   1380  CZ  TYR X  93      19.324  26.219  26.497  0.00  0.00            
ATOM   1381  OH  TYR X  93      19.265  25.006  27.005  0.00  0.00            
ATOM   1382  HH  TYR X  93      19.450  25.012  27.947  0.00  0.00            
ATOM   1383  CE2 TYR X  93      19.267  27.314  27.327  0.00  0.00            
ATOM   1384  HE2 TYR X  93      19.143  27.173  28.391  0.00  0.00            
ATOM   1385  CD2 TYR X  93      19.233  28.608  26.800  0.00  0.00            
ATOM   1386  HD2 TYR X  93      19.226  29.422  27.510  0.00  0.00            
ATOM   1387  C   TYR X  93      18.726  32.758  24.848  0.00  0.00            
ATOM   1388  O   TYR X  93      19.665  33.411  25.325  0.00  0.00            
ATOM   1389  N   ARG X  94      17.852  33.338  24.011  0.00  0.00            
ATOM   1390  H   ARG X  94      17.297  32.621  23.565  0.00  0.00            
ATOM   1391  CA  ARG X  94      17.941  34.729  23.410  0.00  0.00            
ATOM   1392  HA  ARG X  94      18.940  35.122  23.218  0.00  0.00            
ATOM   1393  CB  ARG X  94      17.161  34.641  22.103  0.00  0.00            
ATOM   1394  HB2 ARG X  94      16.270  34.016  22.159  0.00  0.00            
ATOM   1395  HB3 ARG X  94      16.680  35.613  21.991  0.00  0.00            
ATOM   1396  CG  ARG X  94      18.004  34.239  20.869  0.00  0.00            
ATOM   1397  HG2 ARG X  94      18.893  34.870  20.850  0.00  0.00            
ATOM   1398  HG3 ARG X  94      18.504  33.293  21.077  0.00  0.00            
ATOM   1399  CD  ARG X  94      17.396  34.224  19.438  0.00  0.00            
ATOM   1400  HD2 ARG X  94      16.903  33.265  19.278  0.00  0.00            
ATOM   1401  HD3 ARG X  94      16.738  35.077  19.270  0.00  0.00            
ATOM   1402  NE  ARG X  94      18.546  34.259  18.472  0.00  0.00            
ATOM   1403  HE  ARG X  94      19.483  34.184  18.840  0.00  0.00            
ATOM   1404  CZ  ARG X  94      18.463  34.398  17.178  0.00  0.00            
ATOM   1405  NH1 ARG X  94      17.314  34.517  16.561  0.00  0.00            
ATOM   1406 HH11 ARG X  94      16.482  34.373  17.115  0.00  0.00            
ATOM   1407 HH12 ARG X  94      17.303  34.916  15.633  0.00  0.00            
ATOM   1408  NH2 ARG X  94      19.510  34.478  16.460  0.00  0.00            
ATOM   1409 HH21 ARG X  94      20.407  34.449  16.922  0.00  0.00            
ATOM   1410 HH22 ARG X  94      19.476  34.686  15.472  0.00  0.00            
ATOM   1411  C   ARG X  94      17.335  35.847  24.314  0.00  0.00            
ATOM   1412  O   ARG X  94      16.218  35.770  24.848  0.00  0.00            
ATOM   1413  N   GLY X  95      18.137  36.910  24.484  0.00  0.00            
ATOM   1414  H   GLY X  95      18.913  37.129  23.876  0.00  0.00            
ATOM   1415  CA  GLY X  95      17.770  38.087  25.296  0.00  0.00            
ATOM   1416  HA2 GLY X  95      18.449  38.915  25.089  0.00  0.00            
ATOM   1417  HA3 GLY X  95      16.788  38.339  24.895  0.00  0.00            
ATOM   1418  C   GLY X  95      17.810  37.851  26.818  0.00  0.00            
ATOM   1419  O   GLY X  95      18.164  36.838  27.378  0.00  0.00            
ATOM   1420  N   TYR X  96      17.306  38.824  27.545  0.00  0.00            
ATOM   1421  H   TYR X  96      17.085  39.702  27.098  0.00  0.00            
ATOM   1422  CA  TYR X  96      17.364  38.898  29.018  0.00  0.00            
ATOM   1423  HA  TYR X  96      18.246  38.467  29.491  0.00  0.00            
ATOM   1424  CB  TYR X  96      17.310  40.383  29.397  0.00  0.00            
ATOM   1425  HB2 TYR X  96      18.234  40.841  29.043  0.00  0.00            
ATOM   1426  HB3 TYR X  96      16.424  40.822  28.938  0.00  0.00            
ATOM   1427  CG  TYR X  96      17.259  40.724  30.865  0.00  0.00            
ATOM   1428  CD1 TYR X  96      18.408  40.701  31.622  0.00  0.00            
ATOM   1429  HD1 TYR X  96      19.348  40.481  31.137  0.00  0.00            
ATOM   1430  CE1 TYR X  96      18.367  41.079  32.985  0.00  0.00            
ATOM   1431  HE1 TYR X  96      19.307  41.100  33.517  0.00  0.00            
ATOM   1432  CZ  TYR X  96      17.098  41.419  33.571  0.00  0.00            
ATOM   1433  OH  TYR X  96      16.998  41.660  34.873  0.00  0.00            
ATOM   1434  HH  TYR X  96      16.330  42.252  35.227  0.00  0.00            
ATOM   1435  CE2 TYR X  96      15.932  41.415  32.760  0.00  0.00            
ATOM   1436  HE2 TYR X  96      14.982  41.711  33.180  0.00  0.00            
ATOM   1437  CD2 TYR X  96      15.995  41.078  31.393  0.00  0.00            
ATOM   1438  HD2 TYR X  96      15.063  41.081  30.848  0.00  0.00            
ATOM   1439  C   TYR X  96      16.191  38.134  29.668  0.00  0.00            
ATOM   1440  O   TYR X  96      15.110  37.937  29.128  0.00  0.00            
ATOM   1441  N   ARG X  97      16.477  37.590  30.865  0.00  0.00            
ATOM   1442  H   ARG X  97      17.306  37.891  31.358  0.00  0.00            
ATOM   1443  CA  ARG X  97      15.476  37.031  31.780  0.00  0.00            
ATOM   1444  HA  ARG X  97      14.499  37.240  31.344  0.00  0.00            
ATOM   1445  CB  ARG X  97      15.643  35.494  31.825  0.00  0.00            
ATOM   1446  HB2 ARG X  97      16.667  35.363  32.175  0.00  0.00            
ATOM   1447  HB3 ARG X  97      14.870  35.109  32.490  0.00  0.00            
ATOM   1448  CG  ARG X  97      15.413  34.746  30.508  0.00  0.00            
ATOM   1449  HG2 ARG X  97      16.032  35.176  29.721  0.00  0.00            
ATOM   1450  HG3 ARG X  97      15.755  33.714  30.588  0.00  0.00            
ATOM   1451  CD  ARG X  97      13.930  34.751  29.962  0.00  0.00            
ATOM   1452  HD2 ARG X  97      13.302  34.199  30.661  0.00  0.00            
ATOM   1453  HD3 ARG X  97      13.645  35.796  29.838  0.00  0.00            
ATOM   1454  NE  ARG X  97      13.874  34.091  28.641  0.00  0.00            
ATOM   1455  HE  ARG X  97      13.454  33.172  28.656  0.00  0.00            
ATOM   1456  CZ  ARG X  97      14.219  34.440  27.427  0.00  0.00            
ATOM   1457  NH1 ARG X  97      14.735  35.612  27.177  0.00  0.00            
ATOM   1458 HH11 ARG X  97      14.920  36.257  27.933  0.00  0.00            
ATOM   1459 HH12 ARG X  97      15.072  35.861  26.258  0.00  0.00            
ATOM   1460  NH2 ARG X  97      14.077  33.588  26.457  0.00  0.00            
ATOM   1461 HH21 ARG X  97      13.376  32.876  26.604  0.00  0.00            
ATOM   1462 HH22 ARG X  97      14.428  33.854  25.548  0.00  0.00            
ATOM   1463  C   ARG X  97      15.591  37.693  33.116  0.00  0.00            
ATOM   1464  O   ARG X  97      16.735  37.726  33.633  0.00  0.00            
ATOM   1465  N   HIE X  98      14.495  38.297  33.680  0.00  0.00            
ATOM   1466  H   HIE X  98      13.676  38.338  33.090  0.00  0.00            
ATOM   1467  CA  HIE X  98      14.270  38.920  35.045  0.00  0.00            
ATOM   1468  HA  HIE X  98      15.110  39.611  35.102  0.00  0.00            
ATOM   1469  CB  HIE X  98      12.995  39.701  34.993  0.00  0.00            
ATOM   1470  HB2 HIE X  98      12.919  40.269  34.066  0.00  0.00            
ATOM   1471  HB3 HIE X  98      12.126  39.050  34.902  0.00  0.00            
ATOM   1472  CG  HIE X  98      12.838  40.785  36.014  0.00  0.00            
ATOM   1473  ND1 HIE X  98      13.398  42.045  35.921  0.00  0.00            
ATOM   1474  CE1 HIE X  98      12.844  42.727  36.943  0.00  0.00            
ATOM   1475  HE1 HIE X  98      13.007  43.781  37.114  0.00  0.00            
ATOM   1476  NE2 HIE X  98      12.064  41.928  37.643  0.00  0.00            
ATOM   1477  HE2 HIE X  98      11.279  42.260  38.185  0.00  0.00            
ATOM   1478  CD2 HIE X  98      12.072  40.658  37.169  0.00  0.00            
ATOM   1479  HD2 HIE X  98      11.491  39.779  37.407  0.00  0.00            
ATOM   1480  C   HIE X  98      14.384  38.016  36.305  0.00  0.00            
ATOM   1481  O   HIE X  98      14.649  38.507  37.394  0.00  0.00            
ATOM   1482  N   VAL X  99      14.191  36.681  36.164  0.00  0.00            
ATOM   1483  H   VAL X  99      13.837  36.342  35.281  0.00  0.00            
ATOM   1484  CA  VAL X  99      14.355  35.727  37.199  0.00  0.00            
ATOM   1485  HA  VAL X  99      13.845  36.197  38.040  0.00  0.00            
ATOM   1486  CB  VAL X  99      13.575  34.356  36.876  0.00  0.00            
ATOM   1487  HB  VAL X  99      12.538  34.542  36.599  0.00  0.00            
ATOM   1488  CG1 VAL X  99      14.110  33.588  35.652  0.00  0.00            
ATOM   1489 HG11 VAL X  99      15.079  33.130  35.852  0.00  0.00            
ATOM   1490 HG12 VAL X  99      13.420  32.824  35.294  0.00  0.00            
ATOM   1491 HG13 VAL X  99      14.278  34.356  34.897  0.00  0.00            
ATOM   1492  CG2 VAL X  99      13.562  33.490  38.138  0.00  0.00            
ATOM   1493 HG21 VAL X  99      13.136  33.991  39.007  0.00  0.00            
ATOM   1494 HG22 VAL X  99      12.993  32.565  38.050  0.00  0.00            
ATOM   1495 HG23 VAL X  99      14.542  33.130  38.453  0.00  0.00            
ATOM   1496  C   VAL X  99      15.794  35.551  37.626  0.00  0.00            
ATOM   1497  O   VAL X  99      16.731  35.257  36.850  0.00  0.00            
ATOM   1498  N   ARG X 100      16.017  35.676  38.936  0.00  0.00            
ATOM   1499  H   ARG X 100      15.235  35.696  39.574  0.00  0.00            
ATOM   1500  CA  ARG X 100      17.256  35.512  39.634  0.00  0.00            
ATOM   1501  HA  ARG X 100      17.968  34.975  39.006  0.00  0.00            
ATOM   1502  CB  ARG X 100      17.918  36.811  40.022  0.00  0.00            
ATOM   1503  HB2 ARG X 100      18.805  36.623  40.627  0.00  0.00            
ATOM   1504  HB3 ARG X 100      18.223  37.212  39.056  0.00  0.00            
ATOM   1505  CG  ARG X 100      17.031  37.756  40.751  0.00  0.00            
ATOM   1506  HG2 ARG X 100      16.133  38.032  40.197  0.00  0.00            
ATOM   1507  HG3 ARG X 100      16.548  37.197  41.553  0.00  0.00            
ATOM   1508  CD  ARG X 100      17.747  39.021  41.348  0.00  0.00            
ATOM   1509  HD2 ARG X 100      17.009  39.466  42.015  0.00  0.00            
ATOM   1510  HD3 ARG X 100      18.629  38.723  41.916  0.00  0.00            
ATOM   1511  NE  ARG X 100      18.233  39.911  40.235  0.00  0.00            
ATOM   1512  HE  ARG X 100      18.544  39.416  39.412  0.00  0.00            
ATOM   1513  CZ  ARG X 100      18.326  41.229  40.206  0.00  0.00            
ATOM   1514  NH1 ARG X 100      18.205  41.961  41.253  0.00  0.00            
ATOM   1515 HH11 ARG X 100      18.061  41.560  42.169  0.00  0.00            
ATOM   1516 HH12 ARG X 100      18.283  42.959  41.114  0.00  0.00            
ATOM   1517  NH2 ARG X 100      18.606  41.895  39.125  0.00  0.00            
ATOM   1518 HH21 ARG X 100      18.820  41.506  38.218  0.00  0.00            
ATOM   1519 HH22 ARG X 100      18.716  42.893  39.235  0.00  0.00            
ATOM   1520  C   ARG X 100      17.083  34.633  40.852  0.00  0.00            
ATOM   1521  O   ARG X 100      15.961  34.572  41.442  0.00  0.00            
ATOM   1522  N   VAL X 101      18.169  34.027  41.369  0.00  0.00            
ATOM   1523  H   VAL X 101      19.099  34.095  40.980  0.00  0.00            
ATOM   1524  CA  VAL X 101      18.093  33.525  42.692  0.00  0.00            
ATOM   1525  HA  VAL X 101      17.153  33.013  42.899  0.00  0.00            
ATOM   1526  CB  VAL X 101      19.282  32.604  43.048  0.00  0.00            
ATOM   1527  HB  VAL X 101      20.219  33.142  42.902  0.00  0.00            
ATOM   1528  CG1 VAL X 101      19.209  32.172  44.526  0.00  0.00            
ATOM   1529 HG11 VAL X 101      19.560  33.005  45.136  0.00  0.00            
ATOM   1530 HG12 VAL X 101      18.180  31.935  44.798  0.00  0.00            
ATOM   1531 HG13 VAL X 101      19.818  31.304  44.780  0.00  0.00            
ATOM   1532  CG2 VAL X 101      19.368  31.405  42.082  0.00  0.00            
ATOM   1533 HG21 VAL X 101      20.317  30.871  42.136  0.00  0.00            
ATOM   1534 HG22 VAL X 101      18.548  30.701  42.217  0.00  0.00            
ATOM   1535 HG23 VAL X 101      19.503  31.805  41.077  0.00  0.00            
ATOM   1536  C   VAL X 101      18.129  34.825  43.600  0.00  0.00            
ATOM   1537  O   VAL X 101      18.854  35.760  43.232  0.00  0.00            
ATOM   1538  N   PRO X 102      17.361  34.880  44.762  0.00  0.00            
ATOM   1539  CD  PRO X 102      16.468  33.899  45.254  0.00  0.00            
ATOM   1540  HD2 PRO X 102      17.133  33.280  45.855  0.00  0.00            
ATOM   1541  HD3 PRO X 102      15.896  33.318  44.531  0.00  0.00            
ATOM   1542  CG  PRO X 102      15.528  34.589  46.234  0.00  0.00            
ATOM   1543  HG2 PRO X 102      15.181  33.892  46.996  0.00  0.00            
ATOM   1544  HG3 PRO X 102      14.772  35.114  45.650  0.00  0.00            
ATOM   1545  CB  PRO X 102      16.451  35.717  46.800  0.00  0.00            
ATOM   1546  HB2 PRO X 102      17.030  35.385  47.661  0.00  0.00            
ATOM   1547  HB3 PRO X 102      15.991  36.675  47.044  0.00  0.00            
ATOM   1548  CA  PRO X 102      17.382  35.979  45.693  0.00  0.00            
ATOM   1549  HA  PRO X 102      16.985  36.787  45.078  0.00  0.00            
ATOM   1550  C   PRO X 102      18.722  36.352  46.187  0.00  0.00            
ATOM   1551  O   PRO X 102      19.702  35.559  46.136  0.00  0.00            
ATOM   1552  N   GLY X 103      18.895  37.584  46.672  0.00  0.00            
ATOM   1553  H   GLY X 103      18.151  38.231  46.453  0.00  0.00            
ATOM   1554  CA  GLY X 103      20.223  38.117  47.036  0.00  0.00            
ATOM   1555  HA2 GLY X 103      20.091  38.974  47.697  0.00  0.00            
ATOM   1556  HA3 GLY X 103      20.724  37.422  47.710  0.00  0.00            
ATOM   1557  C   GLY X 103      21.135  38.400  45.768  0.00  0.00            
ATOM   1558  O   GLY X 103      22.298  38.731  45.809  0.00  0.00            
ATOM   1559  N   ASP X 104      20.551  38.281  44.604  0.00  0.00            
ATOM   1560  H   ASP X 104      19.554  38.125  44.568  0.00  0.00            
ATOM   1561  CA  ASP X 104      21.174  38.700  43.382  0.00  0.00            
ATOM   1562  HA  ASP X 104      20.503  38.608  42.528  0.00  0.00            
ATOM   1563  CB  ASP X 104      21.606  40.230  43.298  0.00  0.00            
ATOM   1564  HB2 ASP X 104      22.394  40.337  44.044  0.00  0.00            
ATOM   1565  HB3 ASP X 104      22.039  40.523  42.341  0.00  0.00            
ATOM   1566  CG  ASP X 104      20.559  41.327  43.744  0.00  0.00            
ATOM   1567  OD1 ASP X 104      21.039  42.385  44.291  0.00  0.00            
ATOM   1568  OD2 ASP X 104      19.380  41.107  43.597  0.00  0.00            
ATOM   1569  C   ASP X 104      22.379  37.749  43.067  0.00  0.00            
ATOM   1570  O   ASP X 104      23.463  38.182  42.537  0.00  0.00            
ATOM   1571  N   TYR X 105      22.339  36.522  43.476  0.00  0.00            
ATOM   1572  H   TYR X 105      21.477  36.274  43.942  0.00  0.00            
ATOM   1573  CA  TYR X 105      23.443  35.522  43.359  0.00  0.00            
ATOM   1574  HA  TYR X 105      24.428  35.931  43.583  0.00  0.00            
ATOM   1575  CB  TYR X 105      23.219  34.325  44.240  0.00  0.00            
ATOM   1576  HB2 TYR X 105      22.247  33.941  43.933  0.00  0.00            
ATOM   1577  HB3 TYR X 105      24.005  33.586  44.086  0.00  0.00            
ATOM   1578  CG  TYR X 105      23.281  34.512  45.753  0.00  0.00            
ATOM   1579  CD1 TYR X 105      24.058  35.590  46.346  0.00  0.00            
ATOM   1580  HD1 TYR X 105      24.287  36.438  45.717  0.00  0.00            
ATOM   1581  CE1 TYR X 105      24.264  35.770  47.724  0.00  0.00            
ATOM   1582  HE1 TYR X 105      24.715  36.678  48.095  0.00  0.00            
ATOM   1583  CZ  TYR X 105      23.719  34.816  48.593  0.00  0.00            
ATOM   1584  OH  TYR X 105      23.661  35.056  49.926  0.00  0.00            
ATOM   1585  HH  TYR X 105      23.438  34.253  50.402  0.00  0.00            
ATOM   1586  CE2 TYR X 105      23.037  33.679  48.014  0.00  0.00            
ATOM   1587  HE2 TYR X 105      22.572  32.933  48.640  0.00  0.00            
ATOM   1588  CD2 TYR X 105      22.826  33.499  46.639  0.00  0.00            
ATOM   1589  HD2 TYR X 105      22.175  32.713  46.285  0.00  0.00            
ATOM   1590  C   TYR X 105      23.672  35.087  41.851  0.00  0.00            
ATOM   1591  O   TYR X 105      24.833  35.087  41.397  0.00  0.00            
ATOM   1592  N   GLN X 106      22.610  34.929  41.107  0.00  0.00            
ATOM   1593  H   GLN X 106      21.733  35.333  41.405  0.00  0.00            
ATOM   1594  CA  GLN X 106      22.639  34.203  39.743  0.00  0.00            
ATOM   1595  HA  GLN X 106      23.601  34.379  39.263  0.00  0.00            
ATOM   1596  CB  GLN X 106      22.469  32.710  39.948  0.00  0.00            
ATOM   1597  HB2 GLN X 106      21.531  32.596  40.491  0.00  0.00            
ATOM   1598  HB3 GLN X 106      22.256  32.236  38.990  0.00  0.00            
ATOM   1599  CG  GLN X 106      23.658  31.968  40.650  0.00  0.00            
ATOM   1600  HG2 GLN X 106      24.584  32.152  40.105  0.00  0.00            
ATOM   1601  HG3 GLN X 106      23.676  32.248  41.704  0.00  0.00            
ATOM   1602  CD  GLN X 106      23.475  30.400  40.670  0.00  0.00            
ATOM   1603  OE1 GLN X 106      23.176  29.741  39.698  0.00  0.00            
ATOM   1604  NE2 GLN X 106      23.554  29.750  41.764  0.00  0.00            
ATOM   1605 HE21 GLN X 106      23.432  28.750  41.840  0.00  0.00            
ATOM   1606 HE22 GLN X 106      23.751  30.260  42.613  0.00  0.00            
ATOM   1607  C   GLN X 106      21.635  34.699  38.734  0.00  0.00            
ATOM   1608  O   GLN X 106      20.607  35.276  39.130  0.00  0.00            
ATOM   1609  N   GLY X 107      21.923  34.468  37.404  0.00  0.00            
ATOM   1610  H   GLY X 107      22.773  34.019  37.094  0.00  0.00            
ATOM   1611  CA  GLY X 107      21.080  34.963  36.326  0.00  0.00            
ATOM   1612  HA2 GLY X 107      20.900  34.119  35.660  0.00  0.00            
ATOM   1613  HA3 GLY X 107      20.097  35.271  36.683  0.00  0.00            
ATOM   1614  C   GLY X 107      21.812  36.055  35.551  0.00  0.00            
ATOM   1615  O   GLY X 107      23.073  36.153  35.529  0.00  0.00            
ATOM   1616  N   TYR X 108      21.072  36.965  34.946  0.00  0.00            
ATOM   1617  H   TYR X 108      20.077  36.913  35.112  0.00  0.00            
ATOM   1618  CA  TYR X 108      21.574  38.090  34.186  0.00  0.00            
ATOM   1619  HA  TYR X 108      22.507  37.836  33.683  0.00  0.00            
ATOM   1620  CB  TYR X 108      20.612  38.370  33.042  0.00  0.00            
ATOM   1621  HB2 TYR X 108      19.624  38.596  33.443  0.00  0.00            
ATOM   1622  HB3 TYR X 108      20.881  39.333  32.607  0.00  0.00            
ATOM   1623  CG  TYR X 108      20.374  37.309  32.061  0.00  0.00            
ATOM   1624  CD1 TYR X 108      19.616  36.218  32.360  0.00  0.00            
ATOM   1625  HD1 TYR X 108      19.296  35.959  33.358  0.00  0.00            
ATOM   1626  CE1 TYR X 108      19.147  35.406  31.427  0.00  0.00            
ATOM   1627  HE1 TYR X 108      18.576  34.523  31.673  0.00  0.00            
ATOM   1628  CZ  TYR X 108      19.490  35.527  30.034  0.00  0.00            
ATOM   1629  OH  TYR X 108      19.240  34.609  29.082  0.00  0.00            
ATOM   1630  HH  TYR X 108      18.895  35.160  28.376  0.00  0.00            
ATOM   1631  CE2 TYR X 108      20.338  36.640  29.730  0.00  0.00            
ATOM   1632  HE2 TYR X 108      20.480  36.838  28.678  0.00  0.00            
ATOM   1633  CD2 TYR X 108      20.668  37.600  30.697  0.00  0.00            
ATOM   1634  HD2 TYR X 108      21.204  38.521  30.518  0.00  0.00            
ATOM   1635  C   TYR X 108      21.702  39.367  35.016  0.00  0.00            
ATOM   1636  O   TYR X 108      20.778  39.788  35.596  0.00  0.00            
ATOM   1637  N   PHE X 109      22.820  40.067  34.952  0.00  0.00            
ATOM   1638  H   PHE X 109      23.599  39.737  34.401  0.00  0.00            
ATOM   1639  CA  PHE X 109      23.046  41.335  35.613  0.00  0.00            
ATOM   1640  HA  PHE X 109      22.093  41.732  35.963  0.00  0.00            
ATOM   1641  CB  PHE X 109      24.026  41.049  36.795  0.00  0.00            
ATOM   1642  HB2 PHE X 109      24.919  40.554  36.413  0.00  0.00            
ATOM   1643  HB3 PHE X 109      24.270  41.971  37.323  0.00  0.00            
ATOM   1644  CG  PHE X 109      23.394  39.967  37.696  0.00  0.00            
ATOM   1645  CD1 PHE X 109      23.921  38.686  37.839  0.00  0.00            
ATOM   1646  HD1 PHE X 109      24.791  38.422  37.257  0.00  0.00            
ATOM   1647  CE1 PHE X 109      23.388  37.841  38.808  0.00  0.00            
ATOM   1648  HE1 PHE X 109      23.723  36.830  38.989  0.00  0.00            
ATOM   1649  CZ  PHE X 109      22.336  38.194  39.671  0.00  0.00            
ATOM   1650  HZ  PHE X 109      22.037  37.475  40.419  0.00  0.00            
ATOM   1651  CE2 PHE X 109      21.757  39.437  39.535  0.00  0.00            
ATOM   1652  HE2 PHE X 109      20.942  39.788  40.150  0.00  0.00            
ATOM   1653  CD2 PHE X 109      22.300  40.297  38.513  0.00  0.00            
ATOM   1654  HD2 PHE X 109      21.712  41.194  38.381  0.00  0.00            
ATOM   1655  C   PHE X 109      23.739  42.389  34.697  0.00  0.00            
ATOM   1656  O   PHE X 109      24.110  42.135  33.590  0.00  0.00            
ATOM   1657  N   ASP X 110      23.728  43.681  35.130  0.00  0.00            
ATOM   1658  H   ASP X 110      23.265  43.913  35.997  0.00  0.00            
ATOM   1659  CA  ASP X 110      24.395  44.759  34.362  0.00  0.00            
ATOM   1660  HA  ASP X 110      25.315  44.334  33.960  0.00  0.00            
ATOM   1661  CB  ASP X 110      23.535  45.357  33.267  0.00  0.00            
ATOM   1662  HB2 ASP X 110      24.108  46.092  32.701  0.00  0.00            
ATOM   1663  HB3 ASP X 110      23.200  44.548  32.617  0.00  0.00            
ATOM   1664  CG  ASP X 110      22.144  45.959  33.693  0.00  0.00            
ATOM   1665  OD1 ASP X 110      21.767  45.857  34.894  0.00  0.00            
ATOM   1666  OD2 ASP X 110      21.393  46.398  32.791  0.00  0.00            
ATOM   1667  C   ASP X 110      24.865  45.864  35.355  0.00  0.00            
ATOM   1668  O   ASP X 110      24.282  45.990  36.466  0.00  0.00            
ATOM   1669  N   ARG X 111      25.819  46.760  35.033  0.00  0.00            
ATOM   1670  H   ARG X 111      26.388  46.480  34.247  0.00  0.00            
ATOM   1671  CA  ARG X 111      26.241  47.949  35.839  0.00  0.00            
ATOM   1672  HA  ARG X 111      25.363  48.362  36.336  0.00  0.00            
ATOM   1673  CB  ARG X 111      27.272  47.534  36.845  0.00  0.00            
ATOM   1674  HB2 ARG X 111      26.825  46.762  37.473  0.00  0.00            
ATOM   1675  HB3 ARG X 111      28.111  47.054  36.343  0.00  0.00            
ATOM   1676  CG  ARG X 111      27.793  48.572  37.836  0.00  0.00            
ATOM   1677  HG2 ARG X 111      28.477  49.189  37.253  0.00  0.00            
ATOM   1678  HG3 ARG X 111      26.959  49.001  38.390  0.00  0.00            
ATOM   1679  CD  ARG X 111      28.762  47.803  38.762  0.00  0.00            
ATOM   1680  HD2 ARG X 111      28.356  46.955  39.314  0.00  0.00            
ATOM   1681  HD3 ARG X 111      29.520  47.347  38.125  0.00  0.00            
ATOM   1682  NE  ARG X 111      29.534  48.716  39.655  0.00  0.00            
ATOM   1683  HE  ARG X 111      30.463  48.952  39.335  0.00  0.00            
ATOM   1684  CZ  ARG X 111      29.292  49.060  40.931  0.00  0.00            
ATOM   1685  NH1 ARG X 111      28.193  48.749  41.566  0.00  0.00            
ATOM   1686 HH11 ARG X 111      27.486  48.175  41.129  0.00  0.00            
ATOM   1687 HH12 ARG X 111      28.178  49.095  42.515  0.00  0.00            
ATOM   1688  NH2 ARG X 111      30.186  49.690  41.629  0.00  0.00            
ATOM   1689 HH21 ARG X 111      31.093  49.983  41.293  0.00  0.00            
ATOM   1690 HH22 ARG X 111      30.078  49.797  42.628  0.00  0.00            
ATOM   1691  C   ARG X 111      26.807  49.075  34.881  0.00  0.00            
ATOM   1692  O   ARG X 111      27.836  48.851  34.168  0.00  0.00            
ATOM   1693  N   GLU X 112      26.109  50.208  34.886  0.00  0.00            
ATOM   1694  H   GLU X 112      25.232  50.324  35.373  0.00  0.00            
ATOM   1695  CA  GLU X 112      26.360  51.358  34.115  0.00  0.00            
ATOM   1696  HA  GLU X 112      26.023  51.240  33.085  0.00  0.00            
ATOM   1697  CB  GLU X 112      25.389  52.527  34.430  0.00  0.00            
ATOM   1698  HB2 GLU X 112      24.382  52.206  34.162  0.00  0.00            
ATOM   1699  HB3 GLU X 112      25.433  52.606  35.516  0.00  0.00            
ATOM   1700  CG  GLU X 112      25.730  53.911  33.829  0.00  0.00            
ATOM   1701  HG2 GLU X 112      25.084  54.651  34.302  0.00  0.00            
ATOM   1702  HG3 GLU X 112      26.758  54.225  34.009  0.00  0.00            
ATOM   1703  CD  GLU X 112      25.523  54.080  32.309  0.00  0.00            
ATOM   1704  OE1 GLU X 112      24.955  53.185  31.688  0.00  0.00            
ATOM   1705  OE2 GLU X 112      26.003  55.090  31.807  0.00  0.00            
ATOM   1706  C   GLU X 112      27.807  51.846  34.118  0.00  0.00            
ATOM   1707  O   GLU X 112      28.377  52.068  33.078  0.00  0.00            
ATOM   1708  N   HIE X 113      28.355  52.019  35.299  0.00  0.00            
ATOM   1709  H   HIE X 113      27.691  51.948  36.057  0.00  0.00            
ATOM   1710  CA  HIE X 113      29.683  52.583  35.566  0.00  0.00            
ATOM   1711  HA  HIE X 113      29.685  53.591  35.151  0.00  0.00            
ATOM   1712  CB  HIE X 113      29.848  52.681  37.132  0.00  0.00            
ATOM   1713  HB2 HIE X 113      30.075  51.689  37.525  0.00  0.00            
ATOM   1714  HB3 HIE X 113      30.620  53.429  37.311  0.00  0.00            
ATOM   1715  CG  HIE X 113      28.610  53.174  37.808  0.00  0.00            
ATOM   1716  ND1 HIE X 113      27.670  54.092  37.358  0.00  0.00            
ATOM   1717  CE1 HIE X 113      26.845  54.243  38.444  0.00  0.00            
ATOM   1718  HE1 HIE X 113      26.108  55.032  38.463  0.00  0.00            
ATOM   1719  NE2 HIE X 113      27.304  53.533  39.480  0.00  0.00            
ATOM   1720  HE2 HIE X 113      26.851  53.537  40.383  0.00  0.00            
ATOM   1721  CD2 HIE X 113      28.502  52.965  39.160  0.00  0.00            
ATOM   1722  HD2 HIE X 113      29.115  52.345  39.797  0.00  0.00            
ATOM   1723  C   HIE X 113      30.810  51.831  34.933  0.00  0.00            
ATOM   1724  O   HIE X 113      31.834  52.423  34.892  0.00  0.00            
ATOM   1725  N   ASP X 114      30.658  50.520  34.596  0.00  0.00            
ATOM   1726  H   ASP X 114      29.738  50.140  34.766  0.00  0.00            
ATOM   1727  CA  ASP X 114      31.646  49.525  34.241  0.00  0.00            
ATOM   1728  HA  ASP X 114      32.590  50.046  34.085  0.00  0.00            
ATOM   1729  CB  ASP X 114      31.977  48.597  35.483  0.00  0.00            
ATOM   1730  HB2 ASP X 114      31.138  47.904  35.551  0.00  0.00            
ATOM   1731  HB3 ASP X 114      32.827  47.946  35.280  0.00  0.00            
ATOM   1732  CG  ASP X 114      32.225  49.364  36.726  0.00  0.00            
ATOM   1733  OD1 ASP X 114      33.054  50.287  36.805  0.00  0.00            
ATOM   1734  OD2 ASP X 114      31.592  49.011  37.775  0.00  0.00            
ATOM   1735  C   ASP X 114      31.396  48.890  32.846  0.00  0.00            
ATOM   1736  O   ASP X 114      31.953  47.891  32.416  0.00  0.00            
ATOM   1737  N   GLN X 115      30.489  49.484  32.182  0.00  0.00            
ATOM   1738  H   GLN X 115      30.029  50.271  32.618  0.00  0.00            
ATOM   1739  CA  GLN X 115      29.890  49.150  30.876  0.00  0.00            
ATOM   1740  HA  GLN X 115      28.929  49.664  30.859  0.00  0.00            
ATOM   1741  CB  GLN X 115      30.647  49.851  29.754  0.00  0.00            
ATOM   1742  HB2 GLN X 115      30.071  49.787  28.831  0.00  0.00            
ATOM   1743  HB3 GLN X 115      30.720  50.918  29.962  0.00  0.00            
ATOM   1744  CG  GLN X 115      32.100  49.465  29.363  0.00  0.00            
ATOM   1745  HG2 GLN X 115      32.733  49.987  30.082  0.00  0.00            
ATOM   1746  HG3 GLN X 115      32.262  48.406  29.561  0.00  0.00            
ATOM   1747  CD  GLN X 115      32.495  49.855  27.950  0.00  0.00            
ATOM   1748  OE1 GLN X 115      32.927  49.034  27.105  0.00  0.00            
ATOM   1749  NE2 GLN X 115      32.372  51.167  27.626  0.00  0.00            
ATOM   1750 HE21 GLN X 115      32.566  51.496  26.690  0.00  0.00            
ATOM   1751 HE22 GLN X 115      32.055  51.791  28.354  0.00  0.00            
ATOM   1752  C   GLN X 115      29.578  47.662  30.588  0.00  0.00            
ATOM   1753  O   GLN X 115      29.430  47.319  29.420  0.00  0.00            
ATOM   1754  N   TRP X 116      29.593  46.711  31.590  0.00  0.00            
ATOM   1755  H   TRP X 116      29.735  47.082  32.519  0.00  0.00            
ATOM   1756  CA  TRP X 116      29.269  45.243  31.420  0.00  0.00            
ATOM   1757  HA  TRP X 116      29.367  45.029  30.356  0.00  0.00            
ATOM   1758  CB  TRP X 116      30.271  44.394  32.236  0.00  0.00            
ATOM   1759  HB2 TRP X 116      30.197  43.316  32.092  0.00  0.00            
ATOM   1760  HB3 TRP X 116      31.248  44.699  31.861  0.00  0.00            
ATOM   1761  CG  TRP X 116      30.244  44.626  33.728  0.00  0.00            
ATOM   1762  CD1 TRP X 116      31.181  45.302  34.438  0.00  0.00            
ATOM   1763  HD1 TRP X 116      32.082  45.613  33.930  0.00  0.00            
ATOM   1764  NE1 TRP X 116      30.979  45.285  35.725  0.00  0.00            
ATOM   1765  HE1 TRP X 116      31.615  45.747  36.359  0.00  0.00            
ATOM   1766  CE2 TRP X 116      29.790  44.720  36.041  0.00  0.00            
ATOM   1767  CZ2 TRP X 116      28.928  44.768  37.175  0.00  0.00            
ATOM   1768  HZ2 TRP X 116      29.205  45.111  38.161  0.00  0.00            
ATOM   1769  CH2 TRP X 116      27.684  44.191  37.069  0.00  0.00            
ATOM   1770  HH2 TRP X 116      27.048  44.087  37.936  0.00  0.00            
ATOM   1771  CZ3 TRP X 116      27.252  43.555  35.849  0.00  0.00            
ATOM   1772  HZ3 TRP X 116      26.291  43.062  35.835  0.00  0.00            
ATOM   1773  CE3 TRP X 116      28.075  43.588  34.728  0.00  0.00            
ATOM   1774  HE3 TRP X 116      27.700  43.187  33.798  0.00  0.00            
ATOM   1775  CD2 TRP X 116      29.326  44.225  34.739  0.00  0.00            
ATOM   1776  C   TRP X 116      27.788  44.869  31.624  0.00  0.00            
ATOM   1777  O   TRP X 116      27.068  45.459  32.434  0.00  0.00            
ATOM   1778  N   GLU X 117      27.424  43.814  30.811  0.00  0.00            
ATOM   1779  H   GLU X 117      28.030  43.513  30.061  0.00  0.00            
ATOM   1780  CA  GLU X 117      26.336  42.939  31.145  0.00  0.00            
ATOM   1781  HA  GLU X 117      25.731  43.317  31.969  0.00  0.00            
ATOM   1782  CB  GLU X 117      25.338  42.850  29.958  0.00  0.00            
ATOM   1783  HB2 GLU X 117      25.875  42.682  29.024  0.00  0.00            
ATOM   1784  HB3 GLU X 117      24.615  42.038  30.041  0.00  0.00            
ATOM   1785  CG  GLU X 117      24.661  44.216  29.767  0.00  0.00            
ATOM   1786  HG2 GLU X 117      23.994  44.520  30.573  0.00  0.00            
ATOM   1787  HG3 GLU X 117      25.487  44.905  29.587  0.00  0.00            
ATOM   1788  CD  GLU X 117      23.749  44.313  28.539  0.00  0.00            
ATOM   1789  OE1 GLU X 117      23.422  45.451  28.112  0.00  0.00            
ATOM   1790  OE2 GLU X 117      23.331  43.226  28.025  0.00  0.00            
ATOM   1791  C   GLU X 117      26.794  41.475  31.339  0.00  0.00            
ATOM   1792  O   GLU X 117      27.727  41.055  30.674  0.00  0.00            
ATOM   1793  N   ASN X 118      26.263  40.820  32.366  0.00  0.00            
ATOM   1794  H   ASN X 118      25.518  41.272  32.877  0.00  0.00            
ATOM   1795  CA  ASN X 118      26.911  39.633  33.034  0.00  0.00            
ATOM   1796  HA  ASN X 118      27.769  39.332  32.433  0.00  0.00            
ATOM   1797  CB  ASN X 118      27.622  40.143  34.336  0.00  0.00            
ATOM   1798  HB2 ASN X 118      28.561  40.654  34.123  0.00  0.00            
ATOM   1799  HB3 ASN X 118      26.934  40.913  34.685  0.00  0.00            
ATOM   1800  CG  ASN X 118      27.946  39.138  35.414  0.00  0.00            
ATOM   1801  OD1 ASN X 118      27.573  39.314  36.592  0.00  0.00            
ATOM   1802  ND2 ASN X 118      28.657  38.129  35.116  0.00  0.00            
ATOM   1803 HD21 ASN X 118      29.034  37.642  35.916  0.00  0.00            
ATOM   1804 HD22 ASN X 118      29.033  37.946  34.197  0.00  0.00            
ATOM   1805  C   ASN X 118      25.916  38.502  33.218  0.00  0.00            
ATOM   1806  O   ASN X 118      24.777  38.805  33.599  0.00  0.00            
ATOM   1807  N   PHE X 119      26.383  37.278  32.964  0.00  0.00            
ATOM   1808  H   PHE X 119      27.348  37.112  32.719  0.00  0.00            
ATOM   1809  CA  PHE X 119      25.636  36.123  33.230  0.00  0.00            
ATOM   1810  HA  PHE X 119      24.733  36.561  33.655  0.00  0.00            
ATOM   1811  CB  PHE X 119      25.262  35.412  31.961  0.00  0.00            
ATOM   1812  HB2 PHE X 119      24.714  36.080  31.297  0.00  0.00            
ATOM   1813  HB3 PHE X 119      26.176  35.029  31.508  0.00  0.00            
ATOM   1814  CG  PHE X 119      24.359  34.210  32.066  0.00  0.00            
ATOM   1815  CD1 PHE X 119      22.962  34.466  32.007  0.00  0.00            
ATOM   1816  HD1 PHE X 119      22.687  35.498  31.848  0.00  0.00            
ATOM   1817  CE1 PHE X 119      22.052  33.468  32.213  0.00  0.00            
ATOM   1818  HE1 PHE X 119      20.992  33.673  32.206  0.00  0.00            
ATOM   1819  CZ  PHE X 119      22.464  32.127  32.362  0.00  0.00            
ATOM   1820  HZ  PHE X 119      21.696  31.373  32.454  0.00  0.00            
ATOM   1821  CE2 PHE X 119      23.803  31.845  32.376  0.00  0.00            
ATOM   1822  HE2 PHE X 119      24.134  30.835  32.572  0.00  0.00            
ATOM   1823  CD2 PHE X 119      24.750  32.876  32.264  0.00  0.00            
ATOM   1824  HD2 PHE X 119      25.809  32.667  32.290  0.00  0.00            
ATOM   1825  C   PHE X 119      26.294  35.227  34.243  0.00  0.00            
ATOM   1826  O   PHE X 119      27.478  34.874  34.091  0.00  0.00            
ATOM   1827  N   TYR X 120      25.564  34.805  35.296  0.00  0.00            
ATOM   1828  H   TYR X 120      24.633  35.199  35.284  0.00  0.00            
ATOM   1829  CA  TYR X 120      26.012  33.923  36.376  0.00  0.00            
ATOM   1830  HA  TYR X 120      27.042  33.656  36.140  0.00  0.00            
ATOM   1831  CB  TYR X 120      26.132  34.663  37.674  0.00  0.00            
ATOM   1832  HB2 TYR X 120      25.316  35.368  37.832  0.00  0.00            
ATOM   1833  HB3 TYR X 120      26.105  33.990  38.531  0.00  0.00            
ATOM   1834  CG  TYR X 120      27.442  35.433  37.875  0.00  0.00            
ATOM   1835  CD1 TYR X 120      27.394  36.677  38.572  0.00  0.00            
ATOM   1836  HD1 TYR X 120      26.414  37.032  38.856  0.00  0.00            
ATOM   1837  CE1 TYR X 120      28.566  37.361  38.843  0.00  0.00            
ATOM   1838  HE1 TYR X 120      28.452  38.255  39.439  0.00  0.00            
ATOM   1839  CZ  TYR X 120      29.782  36.761  38.507  0.00  0.00            
ATOM   1840  OH  TYR X 120      30.959  37.349  38.792  0.00  0.00            
ATOM   1841  HH  TYR X 120      31.667  36.723  38.619  0.00  0.00            
ATOM   1842  CE2 TYR X 120      29.853  35.535  37.881  0.00  0.00            
ATOM   1843  HE2 TYR X 120      30.792  35.093  37.582  0.00  0.00            
ATOM   1844  CD2 TYR X 120      28.671  34.860  37.668  0.00  0.00            
ATOM   1845  HD2 TYR X 120      28.700  33.912  37.150  0.00  0.00            
ATOM   1846  C   TYR X 120      25.205  32.564  36.448  0.00  0.00            
ATOM   1847  O   TYR X 120      23.949  32.662  36.623  0.00  0.00            
ATOM   1848  N   VAL X 121      25.835  31.383  36.433  0.00  0.00            
ATOM   1849  H   VAL X 121      26.830  31.468  36.283  0.00  0.00            
ATOM   1850  CA  VAL X 121      25.206  30.074  36.729  0.00  0.00            
ATOM   1851  HA  VAL X 121      24.406  30.366  37.409  0.00  0.00            
ATOM   1852  CB  VAL X 121      24.651  29.400  35.395  0.00  0.00            
ATOM   1853  HB  VAL X 121      23.969  30.133  34.964  0.00  0.00            
ATOM   1854  CG1 VAL X 121      25.741  29.081  34.328  0.00  0.00            
ATOM   1855 HG11 VAL X 121      26.499  29.863  34.279  0.00  0.00            
ATOM   1856 HG12 VAL X 121      26.265  28.166  34.603  0.00  0.00            
ATOM   1857 HG13 VAL X 121      25.334  28.955  33.325  0.00  0.00            
ATOM   1858  CG2 VAL X 121      23.766  28.210  35.744  0.00  0.00            
ATOM   1859 HG21 VAL X 121      23.501  27.622  34.865  0.00  0.00            
ATOM   1860 HG22 VAL X 121      24.368  27.606  36.422  0.00  0.00            
ATOM   1861 HG23 VAL X 121      22.906  28.624  36.271  0.00  0.00            
ATOM   1862  C   VAL X 121      26.075  29.177  37.590  0.00  0.00            
ATOM   1863  O   VAL X 121      27.244  28.919  37.163  0.00  0.00            
ATOM   1864  N   GLU X 122      25.609  28.649  38.685  0.00  0.00            
ATOM   1865  H   GLU X 122      24.699  29.017  38.919  0.00  0.00            
ATOM   1866  CA  GLU X 122      26.372  27.734  39.536  0.00  0.00            
ATOM   1867  HA  GLU X 122      27.411  28.057  39.460  0.00  0.00            
ATOM   1868  CB  GLU X 122      25.884  27.770  40.970  0.00  0.00            
ATOM   1869  HB2 GLU X 122      25.780  28.795  41.325  0.00  0.00            
ATOM   1870  HB3 GLU X 122      24.919  27.262  40.981  0.00  0.00            
ATOM   1871  CG  GLU X 122      26.741  27.073  42.082  0.00  0.00            
ATOM   1872  HG2 GLU X 122      26.513  26.007  42.061  0.00  0.00            
ATOM   1873  HG3 GLU X 122      27.775  27.127  41.742  0.00  0.00            
ATOM   1874  CD  GLU X 122      26.523  27.470  43.492  0.00  0.00            
ATOM   1875  OE1 GLU X 122      25.382  27.907  43.857  0.00  0.00            
ATOM   1876  OE2 GLU X 122      27.400  27.131  44.323  0.00  0.00            
ATOM   1877  C   GLU X 122      26.424  26.298  39.003  0.00  0.00            
ATOM   1878  O   GLU X 122      25.505  25.838  38.313  0.00  0.00            
ATOM   1879  N   ARG X 123      27.527  25.585  39.339  0.00  0.00            
ATOM   1880  H   ARG X 123      28.215  26.031  39.929  0.00  0.00            
ATOM   1881  CA  ARG X 123      27.818  24.226  38.866  0.00  0.00            
ATOM   1882  HA  ARG X 123      27.782  24.216  37.777  0.00  0.00            
ATOM   1883  CB  ARG X 123      29.278  23.802  39.178  0.00  0.00            
ATOM   1884  HB2 ARG X 123      29.922  24.583  38.775  0.00  0.00            
ATOM   1885  HB3 ARG X 123      29.449  23.538  40.222  0.00  0.00            
ATOM   1886  CG  ARG X 123      29.599  22.478  38.417  0.00  0.00            
ATOM   1887  HG2 ARG X 123      29.028  21.647  38.830  0.00  0.00            
ATOM   1888  HG3 ARG X 123      29.400  22.679  37.364  0.00  0.00            
ATOM   1889  CD  ARG X 123      31.049  21.963  38.514  0.00  0.00            
ATOM   1890  HD2 ARG X 123      31.742  22.682  38.075  0.00  0.00            
ATOM   1891  HD3 ARG X 123      31.250  21.787  39.570  0.00  0.00            
ATOM   1892  NE  ARG X 123      31.231  20.828  37.644  0.00  0.00            
ATOM   1893  HE  ARG X 123      30.461  20.402  37.147  0.00  0.00            
ATOM   1894  CZ  ARG X 123      32.321  20.071  37.613  0.00  0.00            
ATOM   1895  NH1 ARG X 123      33.501  20.534  37.995  0.00  0.00            
ATOM   1896 HH11 ARG X 123      33.541  21.383  38.541  0.00  0.00            
ATOM   1897 HH12 ARG X 123      34.302  19.922  37.924  0.00  0.00            
ATOM   1898  NH2 ARG X 123      32.299  18.910  37.110  0.00  0.00            
ATOM   1899 HH21 ARG X 123      31.461  18.415  36.841  0.00  0.00            
ATOM   1900 HH22 ARG X 123      33.215  18.548  36.883  0.00  0.00            
ATOM   1901  C   ARG X 123      26.775  23.177  39.302  0.00  0.00            
ATOM   1902  O   ARG X 123      26.654  22.135  38.644  0.00  0.00            
ATOM   1903  N   ASP X 124      26.015  23.522  40.338  0.00  0.00            
ATOM   1904  H   ASP X 124      26.281  24.280  40.949  0.00  0.00            
ATOM   1905  CA  ASP X 124      24.822  22.702  40.701  0.00  0.00            
ATOM   1906  HA  ASP X 124      24.959  21.626  40.809  0.00  0.00            
ATOM   1907  CB  ASP X 124      24.374  23.286  42.057  0.00  0.00            
ATOM   1908  HB2 ASP X 124      24.540  24.362  41.988  0.00  0.00            
ATOM   1909  HB3 ASP X 124      23.327  23.114  42.306  0.00  0.00            
ATOM   1910  CG  ASP X 124      25.254  22.787  43.252  0.00  0.00            
ATOM   1911  OD1 ASP X 124      24.858  23.089  44.402  0.00  0.00            
ATOM   1912  OD2 ASP X 124      26.233  22.071  42.998  0.00  0.00            
ATOM   1913  C   ASP X 124      23.602  22.795  39.717  0.00  0.00            
ATOM   1914  O   ASP X 124      22.682  22.008  39.834  0.00  0.00            
ATOM   1915  N   ASN X 125      23.634  23.758  38.772  0.00  0.00            
ATOM   1916  H   ASN X 125      24.467  24.327  38.722  0.00  0.00            
ATOM   1917  CA  ASN X 125      22.573  24.040  37.901  0.00  0.00            
ATOM   1918  HA  ASN X 125      21.719  23.377  38.043  0.00  0.00            
ATOM   1919  CB  ASN X 125      22.239  25.534  38.169  0.00  0.00            
ATOM   1920  HB2 ASN X 125      23.056  26.208  37.912  0.00  0.00            
ATOM   1921  HB3 ASN X 125      21.395  25.763  37.519  0.00  0.00            
ATOM   1922  CG  ASN X 125      21.844  25.871  39.614  0.00  0.00            
ATOM   1923  OD1 ASN X 125      21.319  25.069  40.411  0.00  0.00            
ATOM   1924  ND2 ASN X 125      21.890  27.122  40.003  0.00  0.00            
ATOM   1925 HD21 ASN X 125      21.528  27.207  40.942  0.00  0.00            
ATOM   1926 HD22 ASN X 125      22.085  27.897  39.385  0.00  0.00            
ATOM   1927  C   ASN X 125      22.902  23.876  36.387  0.00  0.00            
ATOM   1928  O   ASN X 125      21.982  24.072  35.556  0.00  0.00            
ATOM   1929  N   TRP X 126      24.166  23.704  35.957  0.00  0.00            
ATOM   1930  H   TRP X 126      24.812  23.472  36.697  0.00  0.00            
ATOM   1931  CA  TRP X 126      24.689  23.648  34.529  0.00  0.00            
ATOM   1932  HA  TRP X 126      24.377  24.618  34.143  0.00  0.00            
ATOM   1933  CB  TRP X 126      26.189  23.418  34.479  0.00  0.00            
ATOM   1934  HB2 TRP X 126      26.476  22.520  35.025  0.00  0.00            
ATOM   1935  HB3 TRP X 126      26.405  23.236  33.427  0.00  0.00            
ATOM   1936  CG  TRP X 126      27.129  24.519  34.999  0.00  0.00            
ATOM   1937  CD1 TRP X 126      26.735  25.758  35.492  0.00  0.00            
ATOM   1938  HD1 TRP X 126      25.705  26.081  35.480  0.00  0.00            
ATOM   1939  NE1 TRP X 126      27.838  26.341  36.103  0.00  0.00            
ATOM   1940  HE1 TRP X 126      27.826  27.248  36.546  0.00  0.00            
ATOM   1941  CE2 TRP X 126      28.974  25.671  35.948  0.00  0.00            
ATOM   1942  CZ2 TRP X 126      30.356  25.943  36.265  0.00  0.00            
ATOM   1943  HZ2 TRP X 126      30.703  26.818  36.795  0.00  0.00            
ATOM   1944  CH2 TRP X 126      31.311  24.954  36.053  0.00  0.00            
ATOM   1945  HH2 TRP X 126      32.344  25.093  36.335  0.00  0.00            
ATOM   1946  CZ3 TRP X 126      30.999  23.857  35.330  0.00  0.00            
ATOM   1947  HZ3 TRP X 126      31.836  23.186  35.207  0.00  0.00            
ATOM   1948  CE3 TRP X 126      29.655  23.585  34.932  0.00  0.00            
ATOM   1949  HE3 TRP X 126      29.385  22.710  34.359  0.00  0.00            
ATOM   1950  CD2 TRP X 126      28.599  24.521  35.237  0.00  0.00            
ATOM   1951  C   TRP X 126      24.021  22.653  33.537  0.00  0.00            
ATOM   1952  O   TRP X 126      24.345  22.600  32.385  0.00  0.00            
ATOM   1953  N   ASP X 127      23.075  21.760  33.960  0.00  0.00            
ATOM   1954  H   ASP X 127      22.906  21.713  34.954  0.00  0.00            
ATOM   1955  CA  ASP X 127      22.105  21.084  33.088  0.00  0.00            
ATOM   1956  HA  ASP X 127      22.726  20.559  32.362  0.00  0.00            
ATOM   1957  CB  ASP X 127      21.104  20.110  33.808  0.00  0.00            
ATOM   1958  HB2 ASP X 127      20.598  20.611  34.633  0.00  0.00            
ATOM   1959  HB3 ASP X 127      20.401  19.771  33.048  0.00  0.00            
ATOM   1960  CG  ASP X 127      21.704  18.834  34.396  0.00  0.00            
ATOM   1961  OD1 ASP X 127      20.989  18.177  35.205  0.00  0.00            
ATOM   1962  OD2 ASP X 127      22.828  18.431  34.136  0.00  0.00            
ATOM   1963  C   ASP X 127      21.207  22.084  32.273  0.00  0.00            
ATOM   1964  O   ASP X 127      20.742  21.682  31.234  0.00  0.00            
ATOM   1965  N   VAL X 128      20.937  23.338  32.739  0.00  0.00            
ATOM   1966  H   VAL X 128      21.289  23.634  33.638  0.00  0.00            
ATOM   1967  CA  VAL X 128      20.187  24.438  31.985  0.00  0.00            
ATOM   1968  HA  VAL X 128      19.204  24.093  31.665  0.00  0.00            
ATOM   1969  CB  VAL X 128      20.139  25.683  32.918  0.00  0.00            
ATOM   1970  HB  VAL X 128      19.744  25.394  33.892  0.00  0.00            
ATOM   1971  CG1 VAL X 128      21.553  26.318  33.200  0.00  0.00            
ATOM   1972 HG11 VAL X 128      21.986  26.832  32.342  0.00  0.00            
ATOM   1973 HG12 VAL X 128      21.379  27.061  33.979  0.00  0.00            
ATOM   1974 HG13 VAL X 128      22.253  25.616  33.653  0.00  0.00            
ATOM   1975  CG2 VAL X 128      19.293  26.801  32.224  0.00  0.00            
ATOM   1976 HG21 VAL X 128      19.719  27.156  31.286  0.00  0.00            
ATOM   1977 HG22 VAL X 128      18.271  26.422  32.184  0.00  0.00            
ATOM   1978 HG23 VAL X 128      19.395  27.698  32.835  0.00  0.00            
ATOM   1979  C   VAL X 128      20.775  24.673  30.604  0.00  0.00            
ATOM   1980  O   VAL X 128      20.003  24.917  29.668  0.00  0.00            
ATOM   1981  N   LEU X 129      22.099  24.559  30.436  0.00  0.00            
ATOM   1982  H   LEU X 129      22.633  24.284  31.248  0.00  0.00            
ATOM   1983  CA  LEU X 129      22.820  24.997  29.157  0.00  0.00            
ATOM   1984  HA  LEU X 129      22.497  25.970  28.788  0.00  0.00            
ATOM   1985  CB  LEU X 129      24.357  25.216  29.537  0.00  0.00            
ATOM   1986  HB2 LEU X 129      24.687  24.218  29.826  0.00  0.00            
ATOM   1987  HB3 LEU X 129      24.995  25.513  28.704  0.00  0.00            
ATOM   1988  CG  LEU X 129      24.581  26.145  30.744  0.00  0.00            
ATOM   1989  HG  LEU X 129      23.788  26.023  31.481  0.00  0.00            
ATOM   1990  CD1 LEU X 129      25.886  25.808  31.397  0.00  0.00            
ATOM   1991 HD11 LEU X 129      25.966  26.374  32.325  0.00  0.00            
ATOM   1992 HD12 LEU X 129      25.917  24.731  31.562  0.00  0.00            
ATOM   1993 HD13 LEU X 129      26.645  26.175  30.706  0.00  0.00            
ATOM   1994  CD2 LEU X 129      24.586  27.609  30.325  0.00  0.00            
ATOM   1995 HD21 LEU X 129      25.495  27.844  29.772  0.00  0.00            
ATOM   1996 HD22 LEU X 129      23.741  27.762  29.652  0.00  0.00            
ATOM   1997 HD23 LEU X 129      24.594  28.232  31.219  0.00  0.00            
ATOM   1998  C   LEU X 129      22.656  24.020  27.977  0.00  0.00            
ATOM   1999  O   LEU X 129      22.328  22.843  28.254  0.00  0.00            
ATOM   2000  N   PRO X 130      23.042  24.388  26.748  0.00  0.00            
ATOM   2001  CD  PRO X 130      23.138  25.769  26.209  0.00  0.00            
ATOM   2002  HD2 PRO X 130      24.068  26.236  26.532  0.00  0.00            
ATOM   2003  HD3 PRO X 130      22.349  26.397  26.622  0.00  0.00            
ATOM   2004  CG  PRO X 130      23.115  25.606  24.672  0.00  0.00            
ATOM   2005  HG2 PRO X 130      23.687  26.311  24.069  0.00  0.00            
ATOM   2006  HG3 PRO X 130      22.059  25.597  24.400  0.00  0.00            
ATOM   2007  CB  PRO X 130      23.748  24.198  24.401  0.00  0.00            
ATOM   2008  HB2 PRO X 130      24.819  24.353  24.271  0.00  0.00            
ATOM   2009  HB3 PRO X 130      23.207  23.755  23.565  0.00  0.00            
ATOM   2010  CA  PRO X 130      23.382  23.368  25.700  0.00  0.00            
ATOM   2011  HA  PRO X 130      22.426  22.863  25.562  0.00  0.00            
ATOM   2012  C   PRO X 130      24.471  22.371  26.097  0.00  0.00            
ATOM   2013  O   PRO X 130      25.346  22.740  26.817  0.00  0.00            
ATOM   2014  N   SER X 131      24.434  21.155  25.559  0.00  0.00            
ATOM   2015  H   SER X 131      23.557  20.878  25.140  0.00  0.00            
ATOM   2016  CA  SER X 131      25.182  20.001  25.913  0.00  0.00            
ATOM   2017  HA  SER X 131      24.960  19.700  26.937  0.00  0.00            
ATOM   2018  CB  SER X 131      24.957  18.744  24.968  0.00  0.00            
ATOM   2019  HB2 SER X 131      23.959  18.348  25.156  0.00  0.00            
ATOM   2020  HB3 SER X 131      25.064  18.971  23.907  0.00  0.00            
ATOM   2021  OG  SER X 131      25.740  17.583  25.181  0.00  0.00            
ATOM   2022  HG  SER X 131      25.135  16.867  25.385  0.00  0.00            
ATOM   2023  C   SER X 131      26.708  20.244  25.908  0.00  0.00            
ATOM   2024  O   SER X 131      27.423  19.861  26.867  0.00  0.00            
ATOM   2025  N   GLU X 132      27.230  20.904  24.901  0.00  0.00            
ATOM   2026  H   GLU X 132      26.504  21.223  24.275  0.00  0.00            
ATOM   2027  CA  GLU X 132      28.567  21.214  24.736  0.00  0.00            
ATOM   2028  HA  GLU X 132      29.171  20.326  24.924  0.00  0.00            
ATOM   2029  CB  GLU X 132      28.840  21.548  23.267  0.00  0.00            
ATOM   2030  HB2 GLU X 132      28.472  20.784  22.582  0.00  0.00            
ATOM   2031  HB3 GLU X 132      28.240  22.437  23.074  0.00  0.00            
ATOM   2032  CG  GLU X 132      30.302  21.913  22.962  0.00  0.00            
ATOM   2033  HG2 GLU X 132      30.267  22.445  22.012  0.00  0.00            
ATOM   2034  HG3 GLU X 132      30.637  22.577  23.759  0.00  0.00            
ATOM   2035  CD  GLU X 132      31.327  20.742  22.976  0.00  0.00            
ATOM   2036  OE1 GLU X 132      31.805  20.436  21.853  0.00  0.00            
ATOM   2037  OE2 GLU X 132      31.708  20.094  24.002  0.00  0.00            
ATOM   2038  C   GLU X 132      28.993  22.277  25.677  0.00  0.00            
ATOM   2039  O   GLU X 132      30.058  22.170  26.270  0.00  0.00            
ATOM   2040  N   VAL X 133      28.224  23.405  25.799  0.00  0.00            
ATOM   2041  H   VAL X 133      27.336  23.407  25.318  0.00  0.00            
ATOM   2042  CA  VAL X 133      28.485  24.523  26.708  0.00  0.00            
ATOM   2043  HA  VAL X 133      29.517  24.779  26.467  0.00  0.00            
ATOM   2044  CB  VAL X 133      27.412  25.654  26.451  0.00  0.00            
ATOM   2045  HB  VAL X 133      26.415  25.227  26.565  0.00  0.00            
ATOM   2046  CG1 VAL X 133      27.487  26.751  27.519  0.00  0.00            
ATOM   2047 HG11 VAL X 133      28.495  27.164  27.462  0.00  0.00            
ATOM   2048 HG12 VAL X 133      26.702  27.478  27.311  0.00  0.00            
ATOM   2049 HG13 VAL X 133      27.259  26.210  28.438  0.00  0.00            
ATOM   2050  CG2 VAL X 133      27.616  26.411  25.105  0.00  0.00            
ATOM   2051 HG21 VAL X 133      28.679  26.649  25.067  0.00  0.00            
ATOM   2052 HG22 VAL X 133      27.392  25.672  24.337  0.00  0.00            
ATOM   2053 HG23 VAL X 133      27.001  27.308  25.030  0.00  0.00            
ATOM   2054  C   VAL X 133      28.481  24.131  28.198  0.00  0.00            
ATOM   2055  O   VAL X 133      29.199  24.759  29.059  0.00  0.00            
ATOM   2056  N   ALA X 134      27.648  23.196  28.653  0.00  0.00            
ATOM   2057  H   ALA X 134      26.980  22.790  28.014  0.00  0.00            
ATOM   2058  CA  ALA X 134      27.811  22.557  29.909  0.00  0.00            
ATOM   2059  HA  ALA X 134      27.873  23.353  30.652  0.00  0.00            
ATOM   2060  CB  ALA X 134      26.532  21.716  30.273  0.00  0.00            
ATOM   2061  HB1 ALA X 134      25.583  22.153  29.962  0.00  0.00            
ATOM   2062  HB2 ALA X 134      26.582  20.708  29.861  0.00  0.00            
ATOM   2063  HB3 ALA X 134      26.546  21.682  31.363  0.00  0.00            
ATOM   2064  C   ALA X 134      29.112  21.718  29.994  0.00  0.00            
ATOM   2065  O   ALA X 134      29.827  21.828  30.997  0.00  0.00            
ATOM   2066  N   ARG X 135      29.548  21.059  28.948  0.00  0.00            
ATOM   2067  H   ARG X 135      28.900  21.122  28.177  0.00  0.00            
ATOM   2068  CA  ARG X 135      30.764  20.290  28.968  0.00  0.00            
ATOM   2069  HA  ARG X 135      30.780  19.717  29.895  0.00  0.00            
ATOM   2070  CB  ARG X 135      30.738  19.345  27.679  0.00  0.00            
ATOM   2071  HB2 ARG X 135      29.782  18.824  27.728  0.00  0.00            
ATOM   2072  HB3 ARG X 135      30.775  19.978  26.793  0.00  0.00            
ATOM   2073  CG  ARG X 135      31.812  18.190  27.667  0.00  0.00            
ATOM   2074  HG2 ARG X 135      32.814  18.581  27.842  0.00  0.00            
ATOM   2075  HG3 ARG X 135      31.675  17.577  28.558  0.00  0.00            
ATOM   2076  CD  ARG X 135      31.849  17.457  26.340  0.00  0.00            
ATOM   2077  HD2 ARG X 135      32.136  18.107  25.514  0.00  0.00            
ATOM   2078  HD3 ARG X 135      32.678  16.749  26.327  0.00  0.00            
ATOM   2079  NE  ARG X 135      30.613  16.725  26.043  0.00  0.00            
ATOM   2080  HE  ARG X 135      30.235  16.098  26.739  0.00  0.00            
ATOM   2081  CZ  ARG X 135      29.942  16.923  24.923  0.00  0.00            
ATOM   2082  NH1 ARG X 135      30.286  17.638  23.822  0.00  0.00            
ATOM   2083 HH11 ARG X 135      31.143  18.166  23.744  0.00  0.00            
ATOM   2084 HH12 ARG X 135      29.523  17.710  23.163  0.00  0.00            
ATOM   2085  NH2 ARG X 135      28.912  16.135  24.707  0.00  0.00            
ATOM   2086 HH21 ARG X 135      28.673  15.468  25.427  0.00  0.00            
ATOM   2087 HH22 ARG X 135      28.286  16.337  23.940  0.00  0.00            
ATOM   2088  C   ARG X 135      32.032  21.107  29.035  0.00  0.00            
ATOM   2089  O   ARG X 135      32.887  20.675  29.864  0.00  0.00            
ATOM   2090  N   VAL X 136      32.040  22.192  28.313  0.00  0.00            
ATOM   2091  H   VAL X 136      31.327  22.286  27.603  0.00  0.00            
ATOM   2092  CA  VAL X 136      33.006  23.271  28.454  0.00  0.00            
ATOM   2093  HA  VAL X 136      33.975  22.874  28.151  0.00  0.00            
ATOM   2094  CB  VAL X 136      32.625  24.550  27.660  0.00  0.00            
ATOM   2095  HB  VAL X 136      31.630  24.914  27.915  0.00  0.00            
ATOM   2096  CG1 VAL X 136      33.538  25.766  27.912  0.00  0.00            
ATOM   2097 HG11 VAL X 136      33.079  26.608  27.394  0.00  0.00            
ATOM   2098 HG12 VAL X 136      33.547  26.141  28.936  0.00  0.00            
ATOM   2099 HG13 VAL X 136      34.587  25.649  27.641  0.00  0.00            
ATOM   2100  CG2 VAL X 136      32.599  24.268  26.175  0.00  0.00            
ATOM   2101 HG21 VAL X 136      32.000  23.381  25.973  0.00  0.00            
ATOM   2102 HG22 VAL X 136      32.172  25.156  25.708  0.00  0.00            
ATOM   2103 HG23 VAL X 136      33.632  24.073  25.888  0.00  0.00            
ATOM   2104  C   VAL X 136      33.302  23.654  29.937  0.00  0.00            
ATOM   2105  O   VAL X 136      34.434  23.437  30.373  0.00  0.00            
ATOM   2106  N   GLY X 137      32.322  24.077  30.690  0.00  0.00            
ATOM   2107  H   GLY X 137      31.484  24.239  30.151  0.00  0.00            
ATOM   2108  CA  GLY X 137      32.416  24.278  32.125  0.00  0.00            
ATOM   2109  HA2 GLY X 137      33.143  25.080  32.247  0.00  0.00            
ATOM   2110  HA3 GLY X 137      31.451  24.573  32.538  0.00  0.00            
ATOM   2111  C   GLY X 137      33.016  23.129  32.930  0.00  0.00            
ATOM   2112  O   GLY X 137      33.984  23.270  33.627  0.00  0.00            
ATOM   2113  N   ARG X 138      32.409  21.929  32.798  0.00  0.00            
ATOM   2114  H   ARG X 138      31.649  21.900  32.134  0.00  0.00            
ATOM   2115  CA  ARG X 138      32.717  20.680  33.512  0.00  0.00            
ATOM   2116  HA  ARG X 138      32.599  20.797  34.589  0.00  0.00            
ATOM   2117  CB  ARG X 138      31.794  19.554  33.108  0.00  0.00            
ATOM   2118  HB2 ARG X 138      31.660  19.582  32.027  0.00  0.00            
ATOM   2119  HB3 ARG X 138      32.145  18.545  33.328  0.00  0.00            
ATOM   2120  CG  ARG X 138      30.392  19.699  33.864  0.00  0.00            
ATOM   2121  HG2 ARG X 138      30.469  19.361  34.898  0.00  0.00            
ATOM   2122  HG3 ARG X 138      30.146  20.761  33.893  0.00  0.00            
ATOM   2123  CD  ARG X 138      29.267  18.827  33.245  0.00  0.00            
ATOM   2124  HD2 ARG X 138      29.298  18.957  32.163  0.00  0.00            
ATOM   2125  HD3 ARG X 138      29.493  17.789  33.489  0.00  0.00            
ATOM   2126  NE  ARG X 138      27.957  19.140  33.838  0.00  0.00            
ATOM   2127  HE  ARG X 138      28.016  19.488  34.785  0.00  0.00            
ATOM   2128  CZ  ARG X 138      26.711  18.949  33.375  0.00  0.00            
ATOM   2129  NH1 ARG X 138      26.463  18.341  32.225  0.00  0.00            
ATOM   2130 HH11 ARG X 138      27.163  17.825  31.710  0.00  0.00            
ATOM   2131 HH12 ARG X 138      25.501  18.287  31.920  0.00  0.00            
ATOM   2132  NH2 ARG X 138      25.695  19.291  34.059  0.00  0.00            
ATOM   2133 HH21 ARG X 138      25.793  19.664  34.992  0.00  0.00            
ATOM   2134 HH22 ARG X 138      24.803  19.205  33.593  0.00  0.00            
ATOM   2135  C   ARG X 138      34.217  20.376  33.318  0.00  0.00            
ATOM   2136  O   ARG X 138      34.917  20.167  34.260  0.00  0.00            
ATOM   2137  N   GLY X 139      34.595  20.244  32.042  0.00  0.00            
ATOM   2138  H   GLY X 139      33.816  20.107  31.413  0.00  0.00            
ATOM   2139  CA  GLY X 139      35.971  19.830  31.642  0.00  0.00            
ATOM   2140  HA2 GLY X 139      36.172  18.873  32.124  0.00  0.00            
ATOM   2141  HA3 GLY X 139      35.991  19.737  30.557  0.00  0.00            
ATOM   2142  C   GLY X 139      37.054  20.863  31.988  0.00  0.00            
ATOM   2143  O   GLY X 139      38.069  20.472  32.658  0.00  0.00            
ATOM   2144  N   MET X 140      36.907  22.153  31.709  0.00  0.00            
ATOM   2145  H   MET X 140      36.100  22.316  31.124  0.00  0.00            
ATOM   2146  CA  MET X 140      37.653  23.279  32.132  0.00  0.00            
ATOM   2147  HA  MET X 140      38.674  23.197  31.757  0.00  0.00            
ATOM   2148  CB  MET X 140      37.024  24.582  31.525  0.00  0.00            
ATOM   2149  HB2 MET X 140      35.975  24.733  31.778  0.00  0.00            
ATOM   2150  HB3 MET X 140      37.437  25.404  32.110  0.00  0.00            
ATOM   2151  CG  MET X 140      37.322  24.883  30.124  0.00  0.00            
ATOM   2152  HG2 MET X 140      37.096  24.094  29.406  0.00  0.00            
ATOM   2153  HG3 MET X 140      36.736  25.775  29.902  0.00  0.00            
ATOM   2154  SD  MET X 140      38.952  25.609  29.697  0.00  0.00            
ATOM   2155  CE  MET X 140      38.462  26.696  28.335  0.00  0.00            
ATOM   2156  HE1 MET X 140      38.529  26.106  27.420  0.00  0.00            
ATOM   2157  HE2 MET X 140      37.449  27.094  28.391  0.00  0.00            
ATOM   2158  HE3 MET X 140      39.186  27.510  28.300  0.00  0.00            
ATOM   2159  C   MET X 140      37.847  23.341  33.659  0.00  0.00            
ATOM   2160  O   MET X 140      39.005  23.421  34.136  0.00  0.00            
ATOM   2161  N   ALA X 141      36.777  23.303  34.434  0.00  0.00            
ATOM   2162  H   ALA X 141      35.836  23.213  34.079  0.00  0.00            
ATOM   2163  CA  ALA X 141      36.837  23.108  35.869  0.00  0.00            
ATOM   2164  HA  ALA X 141      37.334  23.944  36.363  0.00  0.00            
ATOM   2165  CB  ALA X 141      35.365  22.934  36.316  0.00  0.00            
ATOM   2166  HB1 ALA X 141      34.809  23.854  36.141  0.00  0.00            
ATOM   2167  HB2 ALA X 141      34.861  22.167  35.728  0.00  0.00            
ATOM   2168  HB3 ALA X 141      35.333  22.763  37.392  0.00  0.00            
ATOM   2169  C   ALA X 141      37.676  21.885  36.355  0.00  0.00            
ATOM   2170  O   ALA X 141      38.369  21.929  37.420  0.00  0.00            
ATOM   2171  N   GLY X 142      37.592  20.758  35.643  0.00  0.00            
ATOM   2172  H   GLY X 142      37.038  20.778  34.800  0.00  0.00            
ATOM   2173  CA  GLY X 142      38.417  19.520  35.977  0.00  0.00            
ATOM   2174  HA2 GLY X 142      38.306  19.301  37.039  0.00  0.00            
ATOM   2175  HA3 GLY X 142      38.079  18.705  35.337  0.00  0.00            
ATOM   2176  C   GLY X 142      39.979  19.732  35.749  0.00  0.00            
ATOM   2177  O   GLY X 142      40.815  19.453  36.583  0.00  0.00            
ATOM   2178  N   LEU X 143      40.278  20.349  34.553  0.00  0.00            
ATOM   2179  H   LEU X 143      39.450  20.614  34.038  0.00  0.00            
ATOM   2180  CA  LEU X 143      41.578  20.983  34.243  0.00  0.00            
ATOM   2181  HA  LEU X 143      42.436  20.321  34.127  0.00  0.00            
ATOM   2182  CB  LEU X 143      41.529  21.775  32.893  0.00  0.00            
ATOM   2183  HB2 LEU X 143      40.502  22.017  32.618  0.00  0.00            
ATOM   2184  HB3 LEU X 143      42.120  22.670  33.087  0.00  0.00            
ATOM   2185  CG  LEU X 143      42.085  20.974  31.732  0.00  0.00            
ATOM   2186  HG  LEU X 143      43.156  20.853  31.897  0.00  0.00            
ATOM   2187  CD1 LEU X 143      41.458  19.564  31.624  0.00  0.00            
ATOM   2188 HD11 LEU X 143      41.883  18.842  32.322  0.00  0.00            
ATOM   2189 HD12 LEU X 143      40.374  19.623  31.729  0.00  0.00            
ATOM   2190 HD13 LEU X 143      41.737  19.276  30.611  0.00  0.00            
ATOM   2191  CD2 LEU X 143      41.872  21.612  30.354  0.00  0.00            
ATOM   2192 HD21 LEU X 143      42.420  21.140  29.539  0.00  0.00            
ATOM   2193 HD22 LEU X 143      40.813  21.654  30.101  0.00  0.00            
ATOM   2194 HD23 LEU X 143      42.275  22.623  30.413  0.00  0.00            
ATOM   2195  C   LEU X 143      42.088  21.932  35.323  0.00  0.00            
ATOM   2196  O   LEU X 143      43.223  21.877  35.684  0.00  0.00            
ATOM   2197  N   GLY X 144      41.198  22.752  35.854  0.00  0.00            
ATOM   2198  H   GLY X 144      40.334  22.838  35.338  0.00  0.00            
ATOM   2199  CA  GLY X 144      41.454  23.656  36.935  0.00  0.00            
ATOM   2200  HA2 GLY X 144      42.304  24.249  36.596  0.00  0.00            
ATOM   2201  HA3 GLY X 144      40.622  24.355  37.025  0.00  0.00            
ATOM   2202  C   GLY X 144      41.798  23.038  38.267  0.00  0.00            
ATOM   2203  O   GLY X 144      42.793  23.365  38.913  0.00  0.00            
ATOM   2204  N   VAL X 145      40.939  22.188  38.804  0.00  0.00            
ATOM   2205  H   VAL X 145      40.167  21.850  38.247  0.00  0.00            
ATOM   2206  CA  VAL X 145      41.295  21.400  40.019  0.00  0.00            
ATOM   2207  HA  VAL X 145      41.454  22.196  40.747  0.00  0.00            
ATOM   2208  CB  VAL X 145      40.068  20.658  40.562  0.00  0.00            
ATOM   2209  HB  VAL X 145      39.542  20.089  39.796  0.00  0.00            
ATOM   2210  CG1 VAL X 145      40.453  19.785  41.710  0.00  0.00            
ATOM   2211 HG11 VAL X 145      41.166  20.263  42.382  0.00  0.00            
ATOM   2212 HG12 VAL X 145      39.547  19.522  42.257  0.00  0.00            
ATOM   2213 HG13 VAL X 145      40.920  18.884  41.313  0.00  0.00            
ATOM   2214  CG2 VAL X 145      39.100  21.715  41.206  0.00  0.00            
ATOM   2215 HG21 VAL X 145      39.689  22.263  41.941  0.00  0.00            
ATOM   2216 HG22 VAL X 145      38.803  22.417  40.426  0.00  0.00            
ATOM   2217 HG23 VAL X 145      38.186  21.348  41.673  0.00  0.00            
ATOM   2218  C   VAL X 145      42.582  20.564  39.894  0.00  0.00            
ATOM   2219  O   VAL X 145      43.403  20.560  40.814  0.00  0.00            
ATOM   2220  N   THR X 146      42.734  19.958  38.670  0.00  0.00            
ATOM   2221  H   THR X 146      42.026  19.963  37.950  0.00  0.00            
ATOM   2222  CA  THR X 146      43.946  19.268  38.239  0.00  0.00            
ATOM   2223  HA  THR X 146      44.023  18.407  38.903  0.00  0.00            
ATOM   2224  CB  THR X 146      43.971  18.710  36.821  0.00  0.00            
ATOM   2225  HB  THR X 146      43.972  19.511  36.081  0.00  0.00            
ATOM   2226  CG2 THR X 146      45.196  17.842  36.497  0.00  0.00            
ATOM   2227 HG21 THR X 146      46.132  18.337  36.756  0.00  0.00            
ATOM   2228 HG22 THR X 146      45.135  16.894  37.032  0.00  0.00            
ATOM   2229 HG23 THR X 146      45.254  17.597  35.436  0.00  0.00            
ATOM   2230  OG1 THR X 146      42.825  17.907  36.678  0.00  0.00            
ATOM   2231  HG1 THR X 146      42.064  18.488  36.607  0.00  0.00            
ATOM   2232  C   THR X 146      45.113  20.158  38.371  0.00  0.00            
ATOM   2233  O   THR X 146      46.192  19.689  38.821  0.00  0.00            
ATOM   2234  N   ILE X 147      45.015  21.421  37.900  0.00  0.00            
ATOM   2235  H   ILE X 147      44.129  21.758  37.549  0.00  0.00            
ATOM   2236  CA  ILE X 147      46.056  22.451  38.039  0.00  0.00            
ATOM   2237  HA  ILE X 147      46.947  22.046  37.558  0.00  0.00            
ATOM   2238  CB  ILE X 147      45.646  23.688  37.203  0.00  0.00            
ATOM   2239  HB  ILE X 147      44.583  23.885  37.341  0.00  0.00            
ATOM   2240  CG2 ILE X 147      46.484  24.912  37.698  0.00  0.00            
ATOM   2241 HG21 ILE X 147      45.951  25.513  38.434  0.00  0.00            
ATOM   2242 HG22 ILE X 147      47.512  24.658  37.958  0.00  0.00            
ATOM   2243 HG23 ILE X 147      46.478  25.547  36.812  0.00  0.00            
ATOM   2244  CG1 ILE X 147      45.849  23.494  35.653  0.00  0.00            
ATOM   2245 HG12 ILE X 147      46.906  23.612  35.414  0.00  0.00            
ATOM   2246 HG13 ILE X 147      45.522  22.524  35.278  0.00  0.00            
ATOM   2247  CD1 ILE X 147      45.014  24.449  34.867  0.00  0.00            
ATOM   2248 HD11 ILE X 147      45.076  24.288  33.790  0.00  0.00            
ATOM   2249 HD12 ILE X 147      43.965  24.439  35.161  0.00  0.00            
ATOM   2250 HD13 ILE X 147      45.500  25.419  34.973  0.00  0.00            
ATOM   2251  C   ILE X 147      46.284  22.865  39.549  0.00  0.00            
ATOM   2252  O   ILE X 147      47.419  23.000  39.950  0.00  0.00            
ATOM   2253  N   LEU X 148      45.298  23.019  40.351  0.00  0.00            
ATOM   2254  H   LEU X 148      44.347  22.928  40.023  0.00  0.00            
ATOM   2255  CA  LEU X 148      45.501  23.410  41.744  0.00  0.00            
ATOM   2256  HA  LEU X 148      46.141  24.293  41.766  0.00  0.00            
ATOM   2257  CB  LEU X 148      44.094  23.826  42.302  0.00  0.00            
ATOM   2258  HB2 LEU X 148      43.590  24.558  41.671  0.00  0.00            
ATOM   2259  HB3 LEU X 148      43.603  22.866  42.141  0.00  0.00            
ATOM   2260  CG  LEU X 148      44.008  24.157  43.836  0.00  0.00            
ATOM   2261  HG  LEU X 148      44.401  23.349  44.453  0.00  0.00            
ATOM   2262  CD1 LEU X 148      44.845  25.325  44.173  0.00  0.00            
ATOM   2263 HD11 LEU X 148      44.610  25.733  45.156  0.00  0.00            
ATOM   2264 HD12 LEU X 148      45.896  25.041  44.106  0.00  0.00            
ATOM   2265 HD13 LEU X 148      44.688  26.111  43.435  0.00  0.00            
ATOM   2266  CD2 LEU X 148      42.573  24.559  44.134  0.00  0.00            
ATOM   2267 HD21 LEU X 148      42.517  24.866  45.178  0.00  0.00            
ATOM   2268 HD22 LEU X 148      42.242  25.458  43.613  0.00  0.00            
ATOM   2269 HD23 LEU X 148      41.935  23.682  44.035  0.00  0.00            
ATOM   2270  C   LEU X 148      46.117  22.383  42.692  0.00  0.00            
ATOM   2271  O   LEU X 148      47.091  22.626  43.395  0.00  0.00            
ATOM   2272  N   ARG X 149      45.732  21.040  42.572  0.00  0.00            
ATOM   2273  H   ARG X 149      45.006  20.839  41.901  0.00  0.00            
ATOM   2274  CA  ARG X 149      46.530  19.880  42.987  0.00  0.00            
ATOM   2275  HA  ARG X 149      46.679  19.995  44.060  0.00  0.00            
ATOM   2276  CB  ARG X 149      45.807  18.556  42.576  0.00  0.00            
ATOM   2277  HB2 ARG X 149      45.552  18.515  41.517  0.00  0.00            
ATOM   2278  HB3 ARG X 149      46.471  17.694  42.639  0.00  0.00            
ATOM   2279  CG  ARG X 149      44.545  18.332  43.337  0.00  0.00            
ATOM   2280  HG2 ARG X 149      44.700  18.447  44.410  0.00  0.00            
ATOM   2281  HG3 ARG X 149      43.765  19.003  42.980  0.00  0.00            
ATOM   2282  CD  ARG X 149      44.103  16.902  43.187  0.00  0.00            
ATOM   2283  HD2 ARG X 149      44.839  16.180  43.539  0.00  0.00            
ATOM   2284  HD3 ARG X 149      43.224  16.616  43.765  0.00  0.00            
ATOM   2285  NE  ARG X 149      43.861  16.581  41.748  0.00  0.00            
ATOM   2286  HE  ARG X 149      44.674  16.312  41.212  0.00  0.00            
ATOM   2287  CZ  ARG X 149      42.743  16.280  41.136  0.00  0.00            
ATOM   2288  NH1 ARG X 149      41.643  16.524  41.675  0.00  0.00            
ATOM   2289 HH11 ARG X 149      41.643  16.795  42.648  0.00  0.00            
ATOM   2290 HH12 ARG X 149      40.834  16.056  41.293  0.00  0.00            
ATOM   2291  NH2 ARG X 149      42.753  15.862  39.911  0.00  0.00            
ATOM   2292 HH21 ARG X 149      43.660  15.691  39.499  0.00  0.00            
ATOM   2293 HH22 ARG X 149      41.982  15.763  39.266  0.00  0.00            
ATOM   2294  C   ARG X 149      47.981  19.872  42.363  0.00  0.00            
ATOM   2295  O   ARG X 149      48.926  19.593  43.112  0.00  0.00            
ATOM   2296  N   GLY X 150      48.118  20.032  41.046  0.00  0.00            
ATOM   2297  H   GLY X 150      47.282  20.075  40.480  0.00  0.00            
ATOM   2298  CA  GLY X 150      49.463  20.430  40.465  0.00  0.00            
ATOM   2299  HA2 GLY X 150      50.083  19.533  40.481  0.00  0.00            
ATOM   2300  HA3 GLY X 150      49.343  20.681  39.411  0.00  0.00            
ATOM   2301  C   GLY X 150      50.301  21.457  41.197  0.00  0.00            
ATOM   2302  O   GLY X 150      51.538  21.333  41.410  0.00  0.00            
ATOM   2303  N   VAL X 151      49.633  22.584  41.594  0.00  0.00            
ATOM   2304  H   VAL X 151      48.741  22.719  41.141  0.00  0.00            
ATOM   2305  CA  VAL X 151      50.201  23.730  42.229  0.00  0.00            
ATOM   2306  HA  VAL X 151      51.157  23.973  41.766  0.00  0.00            
ATOM   2307  CB  VAL X 151      49.284  24.967  42.139  0.00  0.00            
ATOM   2308  HB  VAL X 151      48.253  24.662  42.318  0.00  0.00            
ATOM   2309  CG1 VAL X 151      49.659  26.077  43.096  0.00  0.00            
ATOM   2310 HG11 VAL X 151      49.529  25.779  44.136  0.00  0.00            
ATOM   2311 HG12 VAL X 151      50.547  26.661  42.858  0.00  0.00            
ATOM   2312 HG13 VAL X 151      48.885  26.844  43.063  0.00  0.00            
ATOM   2313  CG2 VAL X 151      49.363  25.536  40.690  0.00  0.00            
ATOM   2314 HG21 VAL X 151      50.357  25.965  40.567  0.00  0.00            
ATOM   2315 HG22 VAL X 151      49.160  24.724  39.991  0.00  0.00            
ATOM   2316 HG23 VAL X 151      48.640  26.334  40.518  0.00  0.00            
ATOM   2317  C   VAL X 151      50.541  23.438  43.713  0.00  0.00            
ATOM   2318  O   VAL X 151      51.517  23.927  44.234  0.00  0.00            
ATOM   2319  N   LEU X 152      49.665  22.705  44.430  0.00  0.00            
ATOM   2320  H   LEU X 152      48.782  22.460  44.004  0.00  0.00            
ATOM   2321  CA  LEU X 152      49.892  22.490  45.832  0.00  0.00            
ATOM   2322  HA  LEU X 152      50.295  23.385  46.307  0.00  0.00            
ATOM   2323  CB  LEU X 152      48.590  22.226  46.657  0.00  0.00            
ATOM   2324  HB2 LEU X 152      48.063  21.370  46.236  0.00  0.00            
ATOM   2325  HB3 LEU X 152      48.890  21.953  47.668  0.00  0.00            
ATOM   2326  CG  LEU X 152      47.588  23.424  46.623  0.00  0.00            
ATOM   2327  HG  LEU X 152      47.546  23.948  45.668  0.00  0.00            
ATOM   2328  CD1 LEU X 152      46.272  22.764  46.873  0.00  0.00            
ATOM   2329 HD11 LEU X 152      45.447  23.477  46.872  0.00  0.00            
ATOM   2330 HD12 LEU X 152      46.081  21.961  46.162  0.00  0.00            
ATOM   2331 HD13 LEU X 152      46.220  22.285  47.851  0.00  0.00            
ATOM   2332  CD2 LEU X 152      47.683  24.424  47.776  0.00  0.00            
ATOM   2333 HD21 LEU X 152      47.928  23.908  48.704  0.00  0.00            
ATOM   2334 HD22 LEU X 152      48.507  25.105  47.564  0.00  0.00            
ATOM   2335 HD23 LEU X 152      46.818  25.079  47.880  0.00  0.00            
ATOM   2336  C   LEU X 152      50.988  21.439  46.014  0.00  0.00            
ATOM   2337  O   LEU X 152      51.668  21.563  47.009  0.00  0.00            
ATOM   2338  N   GLU X 153      51.058  20.480  45.056  0.00  0.00            
ATOM   2339  H   GLU X 153      50.300  20.447  44.390  0.00  0.00            
ATOM   2340  CA  GLU X 153      52.124  19.506  44.838  0.00  0.00            
ATOM   2341  HA  GLU X 153      52.316  19.066  45.816  0.00  0.00            
ATOM   2342  CB  GLU X 153      51.740  18.400  43.825  0.00  0.00            
ATOM   2343  HB2 GLU X 153      50.815  17.988  44.228  0.00  0.00            
ATOM   2344  HB3 GLU X 153      51.688  18.874  42.845  0.00  0.00            
ATOM   2345  CG  GLU X 153      52.842  17.359  43.719  0.00  0.00            
ATOM   2346  HG2 GLU X 153      53.731  17.758  43.231  0.00  0.00            
ATOM   2347  HG3 GLU X 153      53.094  17.032  44.727  0.00  0.00            
ATOM   2348  CD  GLU X 153      52.481  16.082  42.933  0.00  0.00            
ATOM   2349  OE1 GLU X 153      53.043  14.992  43.148  0.00  0.00            
ATOM   2350  OE2 GLU X 153      51.659  16.260  42.030  0.00  0.00            
ATOM   2351  C   GLU X 153      53.473  20.249  44.499  0.00  0.00            
ATOM   2352  O   GLU X 153      54.440  19.930  45.149  0.00  0.00            
ATOM   2353  N   HIE X 154      53.603  21.218  43.559  0.00  0.00            
ATOM   2354  H   HIE X 154      52.814  21.353  42.943  0.00  0.00            
ATOM   2355  CA  HIE X 154      54.873  21.920  43.297  0.00  0.00            
ATOM   2356  HA  HIE X 154      55.690  21.243  43.047  0.00  0.00            
ATOM   2357  CB  HIE X 154      54.616  22.868  42.100  0.00  0.00            
ATOM   2358  HB2 HIE X 154      54.334  22.224  41.267  0.00  0.00            
ATOM   2359  HB3 HIE X 154      53.744  23.463  42.372  0.00  0.00            
ATOM   2360  CG  HIE X 154      55.711  23.748  41.639  0.00  0.00            
ATOM   2361  ND1 HIE X 154      57.004  23.332  41.074  0.00  0.00            
ATOM   2362  CE1 HIE X 154      57.732  24.455  40.835  0.00  0.00            
ATOM   2363  HE1 HIE X 154      58.733  24.471  40.429  0.00  0.00            
ATOM   2364  NE2 HIE X 154      56.974  25.497  41.191  0.00  0.00            
ATOM   2365  HE2 HIE X 154      57.374  26.425  41.197  0.00  0.00            
ATOM   2366  CD2 HIE X 154      55.868  25.095  41.786  0.00  0.00            
ATOM   2367  HD2 HIE X 154      55.259  25.819  42.307  0.00  0.00            
ATOM   2368  C   HIE X 154      55.387  22.855  44.484  0.00  0.00            
ATOM   2369  O   HIE X 154      56.598  23.194  44.647  0.00  0.00            
ATOM   2370  N   LEU X 155      54.397  23.332  45.218  0.00  0.00            
ATOM   2371  H   LEU X 155      53.465  23.395  44.834  0.00  0.00            
ATOM   2372  CA  LEU X 155      54.722  24.145  46.360  0.00  0.00            
ATOM   2373  HA  LEU X 155      55.576  24.771  46.102  0.00  0.00            
ATOM   2374  CB  LEU X 155      53.544  25.064  46.677  0.00  0.00            
ATOM   2375  HB2 LEU X 155      52.680  24.422  46.847  0.00  0.00            
ATOM   2376  HB3 LEU X 155      53.592  25.388  47.717  0.00  0.00            
ATOM   2377  CG  LEU X 155      53.224  26.313  45.746  0.00  0.00            
ATOM   2378  HG  LEU X 155      53.161  26.056  44.688  0.00  0.00            
ATOM   2379  CD1 LEU X 155      51.796  26.765  46.105  0.00  0.00            
ATOM   2380 HD11 LEU X 155      51.648  26.865  47.181  0.00  0.00            
ATOM   2381 HD12 LEU X 155      51.619  27.755  45.684  0.00  0.00            
ATOM   2382 HD13 LEU X 155      51.160  25.983  45.691  0.00  0.00            
ATOM   2383  CD2 LEU X 155      54.275  27.449  45.944  0.00  0.00            
ATOM   2384 HD21 LEU X 155      55.314  27.122  45.886  0.00  0.00            
ATOM   2385 HD22 LEU X 155      54.127  28.276  45.249  0.00  0.00            
ATOM   2386 HD23 LEU X 155      54.136  27.887  46.933  0.00  0.00            
ATOM   2387  C   LEU X 155      55.034  23.226  47.623  0.00  0.00            
ATOM   2388  O   LEU X 155      55.547  23.651  48.632  0.00  0.00            
ATOM   2389  N   ARG X 156      54.823  21.854  47.440  0.00  0.00            
ATOM   2390  H   ARG X 156      54.540  21.510  46.534  0.00  0.00            
ATOM   2391  CA  ARG X 156      55.332  20.886  48.398  0.00  0.00            
ATOM   2392  HA  ARG X 156      55.017  19.926  47.991  0.00  0.00            
ATOM   2393  CB  ARG X 156      56.912  20.782  48.493  0.00  0.00            
ATOM   2394  HB2 ARG X 156      57.271  21.735  48.883  0.00  0.00            
ATOM   2395  HB3 ARG X 156      57.256  20.014  49.186  0.00  0.00            
ATOM   2396  CG  ARG X 156      57.532  20.687  47.116  0.00  0.00            
ATOM   2397  HG2 ARG X 156      57.002  19.894  46.589  0.00  0.00            
ATOM   2398  HG3 ARG X 156      57.409  21.554  46.466  0.00  0.00            
ATOM   2399  CD  ARG X 156      59.039  20.462  47.036  0.00  0.00            
ATOM   2400  HD2 ARG X 156      59.364  19.732  47.777  0.00  0.00            
ATOM   2401  HD3 ARG X 156      59.302  20.244  46.001  0.00  0.00            
ATOM   2402  NE  ARG X 156      59.606  21.766  47.274  0.00  0.00            
ATOM   2403  HE  ARG X 156      59.070  22.621  47.328  0.00  0.00            
ATOM   2404  CZ  ARG X 156      60.892  22.060  47.521  0.00  0.00            
ATOM   2405  NH1 ARG X 156      61.836  21.200  47.612  0.00  0.00            
ATOM   2406 HH11 ARG X 156      61.709  20.254  47.280  0.00  0.00            
ATOM   2407 HH12 ARG X 156      62.750  21.526  47.892  0.00  0.00            
ATOM   2408  NH2 ARG X 156      61.224  23.218  47.936  0.00  0.00            
ATOM   2409 HH21 ARG X 156      60.531  23.948  48.020  0.00  0.00            
ATOM   2410 HH22 ARG X 156      62.201  23.417  48.097  0.00  0.00            
ATOM   2411  C   ARG X 156      54.645  21.004  49.760  0.00  0.00            
ATOM   2412  O   ARG X 156      55.067  20.510  50.767  0.00  0.00            
ATOM   2413  N   LEU X 157      53.319  21.411  49.721  0.00  0.00            
ATOM   2414  H   LEU X 157      52.849  21.776  48.905  0.00  0.00            
ATOM   2415  CA  LEU X 157      52.372  21.327  50.838  0.00  0.00            
ATOM   2416  HA  LEU X 157      52.932  21.652  51.715  0.00  0.00            
ATOM   2417  CB  LEU X 157      51.263  22.453  50.545  0.00  0.00            
ATOM   2418  HB2 LEU X 157      50.646  22.059  49.737  0.00  0.00            
ATOM   2419  HB3 LEU X 157      50.634  22.520  51.433  0.00  0.00            
ATOM   2420  CG  LEU X 157      51.751  23.863  50.170  0.00  0.00            
ATOM   2421  HG  LEU X 157      52.280  23.814  49.218  0.00  0.00            
ATOM   2422  CD1 LEU X 157      50.639  24.889  49.898  0.00  0.00            
ATOM   2423 HD11 LEU X 157      51.141  25.831  49.677  0.00  0.00            
ATOM   2424 HD12 LEU X 157      50.049  24.648  49.013  0.00  0.00            
ATOM   2425 HD13 LEU X 157      50.064  25.111  50.796  0.00  0.00            
ATOM   2426  CD2 LEU X 157      52.715  24.358  51.268  0.00  0.00            
ATOM   2427 HD21 LEU X 157      52.189  24.433  52.219  0.00  0.00            
ATOM   2428 HD22 LEU X 157      53.635  23.774  51.266  0.00  0.00            
ATOM   2429 HD23 LEU X 157      52.980  25.395  51.058  0.00  0.00            
ATOM   2430  C   LEU X 157      51.832  19.905  51.109  0.00  0.00            
ATOM   2431  O   LEU X 157      51.423  19.190  50.195  0.00  0.00            
ATOM   2432  N   PRO X 158      51.669  19.507  52.386  0.00  0.00            
ATOM   2433  CD  PRO X 158      52.077  20.214  53.610  0.00  0.00            
ATOM   2434  HD2 PRO X 158      51.232  20.853  53.868  0.00  0.00            
ATOM   2435  HD3 PRO X 158      53.028  20.717  53.436  0.00  0.00            
ATOM   2436  CG  PRO X 158      52.283  19.184  54.753  0.00  0.00            
ATOM   2437  HG2 PRO X 158      51.915  19.485  55.734  0.00  0.00            
ATOM   2438  HG3 PRO X 158      53.261  18.709  54.677  0.00  0.00            
ATOM   2439  CB  PRO X 158      51.393  18.036  54.286  0.00  0.00            
ATOM   2440  HB2 PRO X 158      50.390  18.202  54.680  0.00  0.00            
ATOM   2441  HB3 PRO X 158      51.748  17.067  54.637  0.00  0.00            
ATOM   2442  CA  PRO X 158      51.319  18.126  52.757  0.00  0.00            
ATOM   2443  HA  PRO X 158      51.910  17.393  52.208  0.00  0.00            
ATOM   2444  C   PRO X 158      49.840  17.852  52.234  0.00  0.00            
ATOM   2445  O   PRO X 158      48.877  18.606  52.470  0.00  0.00            
ATOM   2446  N   ARG X 159      49.667  16.722  51.495  0.00  0.00            
ATOM   2447  H   ARG X 159      50.466  16.129  51.323  0.00  0.00            
ATOM   2448  CA  ARG X 159      48.397  16.222  51.042  0.00  0.00            
ATOM   2449  HA  ARG X 159      47.954  17.093  50.557  0.00  0.00            
ATOM   2450  CB  ARG X 159      48.468  15.047  50.028  0.00  0.00            
ATOM   2451  HB2 ARG X 159      49.508  14.847  49.772  0.00  0.00            
ATOM   2452  HB3 ARG X 159      48.141  14.128  50.513  0.00  0.00            
ATOM   2453  CG  ARG X 159      47.610  15.234  48.737  0.00  0.00            
ATOM   2454  HG2 ARG X 159      47.952  16.164  48.281  0.00  0.00            
ATOM   2455  HG3 ARG X 159      47.799  14.384  48.081  0.00  0.00            
ATOM   2456  CD  ARG X 159      46.110  15.254  49.053  0.00  0.00            
ATOM   2457  HD2 ARG X 159      45.928  14.354  49.639  0.00  0.00            
ATOM   2458  HD3 ARG X 159      45.823  16.120  49.649  0.00  0.00            
ATOM   2459  NE  ARG X 159      45.278  15.198  47.809  0.00  0.00            
ATOM   2460  HE  ARG X 159      45.709  14.860  46.961  0.00  0.00            
ATOM   2461  CZ  ARG X 159      43.977  15.576  47.648  0.00  0.00            
ATOM   2462  NH1 ARG X 159      43.261  15.985  48.633  0.00  0.00            
ATOM   2463 HH11 ARG X 159      43.528  15.883  49.602  0.00  0.00            
ATOM   2464 HH12 ARG X 159      42.329  16.312  48.422  0.00  0.00            
ATOM   2465  NH2 ARG X 159      43.444  15.639  46.450  0.00  0.00            
ATOM   2466 HH21 ARG X 159      43.826  15.022  45.747  0.00  0.00            
ATOM   2467 HH22 ARG X 159      42.482  15.945  46.423  0.00  0.00            
ATOM   2468  C   ARG X 159      47.516  15.843  52.222  0.00  0.00            
ATOM   2469  O   ARG X 159      46.350  15.757  51.939  0.00  0.00            
ATOM   2470  N   GLU X 160      48.064  15.819  53.443  0.00  0.00            
ATOM   2471  H   GLU X 160      49.060  15.687  53.543  0.00  0.00            
ATOM   2472  CA  GLU X 160      47.227  15.784  54.698  0.00  0.00            
ATOM   2473  HA  GLU X 160      46.576  14.921  54.562  0.00  0.00            
ATOM   2474  CB  GLU X 160      48.194  15.621  55.930  0.00  0.00            
ATOM   2475  HB2 GLU X 160      48.746  14.688  55.814  0.00  0.00            
ATOM   2476  HB3 GLU X 160      48.872  16.475  55.943  0.00  0.00            
ATOM   2477  CG  GLU X 160      47.553  15.668  57.380  0.00  0.00            
ATOM   2478  HG2 GLU X 160      48.196  15.204  58.128  0.00  0.00            
ATOM   2479  HG3 GLU X 160      47.581  16.709  57.701  0.00  0.00            
ATOM   2480  CD  GLU X 160      46.082  15.259  57.484  0.00  0.00            
ATOM   2481  OE1 GLU X 160      45.238  15.953  58.072  0.00  0.00            
ATOM   2482  OE2 GLU X 160      45.842  14.096  57.063  0.00  0.00            
ATOM   2483  C   GLU X 160      46.292  17.027  54.728  0.00  0.00            
ATOM   2484  O   GLU X 160      45.204  16.894  55.252  0.00  0.00            
ATOM   2485  N   HIE X 161      46.638  18.237  54.174  0.00  0.00            
ATOM   2486  H   HIE X 161      47.454  18.116  53.592  0.00  0.00            
ATOM   2487  CA  HIE X 161      46.041  19.610  54.471  0.00  0.00            
ATOM   2488  HA  HIE X 161      45.410  19.565  55.359  0.00  0.00            
ATOM   2489  CB  HIE X 161      47.260  20.569  54.814  0.00  0.00            
ATOM   2490  HB2 HIE X 161      47.795  20.805  53.894  0.00  0.00            
ATOM   2491  HB3 HIE X 161      46.806  21.526  55.072  0.00  0.00            
ATOM   2492  CG  HIE X 161      48.166  20.203  55.931  0.00  0.00            
ATOM   2493  ND1 HIE X 161      49.383  20.755  56.240  0.00  0.00            
ATOM   2494  CE1 HIE X 161      49.760  20.220  57.410  0.00  0.00            
ATOM   2495  HE1 HIE X 161      50.696  20.464  57.891  0.00  0.00            
ATOM   2496  NE2 HIE X 161      48.771  19.419  57.859  0.00  0.00            
ATOM   2497  HE2 HIE X 161      48.836  18.852  58.692  0.00  0.00            
ATOM   2498  CD2 HIE X 161      47.792  19.435  56.937  0.00  0.00            
ATOM   2499  HD2 HIE X 161      46.866  18.880  56.955  0.00  0.00            
ATOM   2500  C   HIE X 161      45.066  20.139  53.444  0.00  0.00            
ATOM   2501  O   HIE X 161      44.183  20.928  53.726  0.00  0.00            
ATOM   2502  N   TRP X 162      45.272  19.782  52.207  0.00  0.00            
ATOM   2503  H   TRP X 162      46.036  19.150  52.012  0.00  0.00            
ATOM   2504  CA  TRP X 162      44.508  20.298  51.078  0.00  0.00            
ATOM   2505  HA  TRP X 162      44.903  21.313  51.038  0.00  0.00            
ATOM   2506  CB  TRP X 162      44.907  19.599  49.770  0.00  0.00            
ATOM   2507  HB2 TRP X 162      44.499  18.590  49.825  0.00  0.00            
ATOM   2508  HB3 TRP X 162      44.306  20.138  49.038  0.00  0.00            
ATOM   2509  CG  TRP X 162      46.300  19.523  49.362  0.00  0.00            
ATOM   2510  CD1 TRP X 162      47.444  19.967  49.952  0.00  0.00            
ATOM   2511  HD1 TRP X 162      47.488  20.487  50.897  0.00  0.00            
ATOM   2512  NE1 TRP X 162      48.502  19.715  49.209  0.00  0.00            
ATOM   2513  HE1 TRP X 162      49.471  19.841  49.464  0.00  0.00            
ATOM   2514  CE2 TRP X 162      48.186  18.992  48.097  0.00  0.00            
ATOM   2515  CZ2 TRP X 162      48.947  18.552  46.999  0.00  0.00            
ATOM   2516  HZ2 TRP X 162      50.021  18.649  46.954  0.00  0.00            
ATOM   2517  CH2 TRP X 162      48.232  17.817  45.999  0.00  0.00            
ATOM   2518  HH2 TRP X 162      48.796  17.365  45.198  0.00  0.00            
ATOM   2519  CZ3 TRP X 162      46.847  17.735  46.034  0.00  0.00            
ATOM   2520  HZ3 TRP X 162      46.390  17.094  45.295  0.00  0.00            
ATOM   2521  CE3 TRP X 162      46.091  18.428  46.973  0.00  0.00            
ATOM   2522  HE3 TRP X 162      45.022  18.353  46.836  0.00  0.00            
ATOM   2523  CD2 TRP X 162      46.740  18.961  48.100  0.00  0.00            
ATOM   2524  C   TRP X 162      42.977  20.414  51.108  0.00  0.00            
ATOM   2525  O   TRP X 162      42.451  21.468  50.879  0.00  0.00            
ATOM   2526  N   ALA X 163      42.303  19.343  51.440  0.00  0.00            
ATOM   2527  H   ALA X 163      42.763  18.452  51.561  0.00  0.00            
ATOM   2528  CA  ALA X 163      40.849  19.443  51.390  0.00  0.00            
ATOM   2529  HA  ALA X 163      40.535  19.725  50.385  0.00  0.00            
ATOM   2530  CB  ALA X 163      40.329  17.982  51.499  0.00  0.00            
ATOM   2531  HB1 ALA X 163      39.240  17.958  51.537  0.00  0.00            
ATOM   2532  HB2 ALA X 163      40.667  17.347  50.679  0.00  0.00            
ATOM   2533  HB3 ALA X 163      40.538  17.556  52.480  0.00  0.00            
ATOM   2534  C   ALA X 163      40.157  20.276  52.462  0.00  0.00            
ATOM   2535  O   ALA X 163      39.241  21.016  52.150  0.00  0.00            
ATOM   2536  N   ARG X 164      40.738  20.361  53.703  0.00  0.00            
ATOM   2537  H   ARG X 164      41.513  19.750  53.915  0.00  0.00            
ATOM   2538  CA  ARG X 164      40.245  21.381  54.635  0.00  0.00            
ATOM   2539  HA  ARG X 164      39.166  21.538  54.627  0.00  0.00            
ATOM   2540  CB  ARG X 164      40.660  20.990  56.009  0.00  0.00            
ATOM   2541  HB2 ARG X 164      41.742  20.972  56.137  0.00  0.00            
ATOM   2542  HB3 ARG X 164      40.244  21.684  56.739  0.00  0.00            
ATOM   2543  CG  ARG X 164      40.013  19.576  56.358  0.00  0.00            
ATOM   2544  HG2 ARG X 164      38.930  19.694  56.353  0.00  0.00            
ATOM   2545  HG3 ARG X 164      40.454  18.823  55.703  0.00  0.00            
ATOM   2546  CD  ARG X 164      40.409  19.180  57.782  0.00  0.00            
ATOM   2547  HD2 ARG X 164      39.986  19.873  58.510  0.00  0.00            
ATOM   2548  HD3 ARG X 164      39.977  18.209  58.022  0.00  0.00            
ATOM   2549  NE  ARG X 164      41.863  19.177  57.956  0.00  0.00            
ATOM   2550  HE  ARG X 164      42.331  20.050  58.154  0.00  0.00            
ATOM   2551  CZ  ARG X 164      42.679  18.218  57.752  0.00  0.00            
ATOM   2552  NH1 ARG X 164      42.197  17.084  57.457  0.00  0.00            
ATOM   2553 HH11 ARG X 164      41.207  16.955  57.303  0.00  0.00            
ATOM   2554 HH12 ARG X 164      42.846  16.351  57.210  0.00  0.00            
ATOM   2555  NH2 ARG X 164      43.962  18.450  57.639  0.00  0.00            
ATOM   2556 HH21 ARG X 164      44.415  19.353  57.634  0.00  0.00            
ATOM   2557 HH22 ARG X 164      44.522  17.619  57.519  0.00  0.00            
ATOM   2558  C   ARG X 164      40.765  22.765  54.307  0.00  0.00            
ATOM   2559  O   ARG X 164      40.023  23.733  54.340  0.00  0.00            
ATOM   2560  N   VAL X 165      42.031  22.879  53.701  0.00  0.00            
ATOM   2561  H   VAL X 165      42.575  22.028  53.676  0.00  0.00            
ATOM   2562  CA  VAL X 165      42.704  24.176  53.361  0.00  0.00            
ATOM   2563  HA  VAL X 165      42.636  24.881  54.190  0.00  0.00            
ATOM   2564  CB  VAL X 165      44.218  24.093  53.248  0.00  0.00            
ATOM   2565  HB  VAL X 165      44.459  23.334  52.504  0.00  0.00            
ATOM   2566  CG1 VAL X 165      44.950  25.301  52.673  0.00  0.00            
ATOM   2567 HG11 VAL X 165      44.758  26.182  53.285  0.00  0.00            
ATOM   2568 HG12 VAL X 165      46.013  25.118  52.517  0.00  0.00            
ATOM   2569 HG13 VAL X 165      44.603  25.537  51.667  0.00  0.00            
ATOM   2570  CG2 VAL X 165      44.772  23.789  54.604  0.00  0.00            
ATOM   2571 HG21 VAL X 165      44.431  22.887  55.112  0.00  0.00            
ATOM   2572 HG22 VAL X 165      45.860  23.748  54.570  0.00  0.00            
ATOM   2573 HG23 VAL X 165      44.598  24.633  55.272  0.00  0.00            
ATOM   2574  C   VAL X 165      42.043  24.959  52.263  0.00  0.00            
ATOM   2575  O   VAL X 165      42.046  26.142  52.289  0.00  0.00            
ATOM   2576  N   THR X 166      41.619  24.207  51.223  0.00  0.00            
ATOM   2577  H   THR X 166      41.747  23.206  51.208  0.00  0.00            
ATOM   2578  CA  THR X 166      40.906  24.712  50.018  0.00  0.00            
ATOM   2579  HA  THR X 166      41.102  25.763  49.810  0.00  0.00            
ATOM   2580  CB  THR X 166      41.446  23.962  48.761  0.00  0.00            
ATOM   2581  HB  THR X 166      41.006  24.519  47.934  0.00  0.00            
ATOM   2582  CG2 THR X 166      43.027  24.147  48.670  0.00  0.00            
ATOM   2583 HG21 THR X 166      43.543  23.486  49.366  0.00  0.00            
ATOM   2584 HG22 THR X 166      43.246  23.838  47.648  0.00  0.00            
ATOM   2585 HG23 THR X 166      43.182  25.188  48.955  0.00  0.00            
ATOM   2586  OG1 THR X 166      41.120  22.621  48.705  0.00  0.00            
ATOM   2587  HG1 THR X 166      41.391  22.094  49.460  0.00  0.00            
ATOM   2588  C   THR X 166      39.318  24.580  50.043  0.00  0.00            
ATOM   2589  O   THR X 166      38.592  24.682  49.065  0.00  0.00            
ATOM   2590  N   GLY X 167      38.784  24.178  51.190  0.00  0.00            
ATOM   2591  H   GLY X 167      39.371  24.134  52.011  0.00  0.00            
ATOM   2592  CA  GLY X 167      37.356  23.893  51.501  0.00  0.00            
ATOM   2593  HA2 GLY X 167      37.233  23.412  52.471  0.00  0.00            
ATOM   2594  HA3 GLY X 167      36.785  24.801  51.698  0.00  0.00            
ATOM   2595  C   GLY X 167      36.639  23.045  50.454  0.00  0.00            
ATOM   2596  O   GLY X 167      35.560  23.386  49.896  0.00  0.00            
ATOM   2597  N   GLY X 168      37.328  21.949  50.184  0.00  0.00            
ATOM   2598  H   GLY X 168      38.124  21.772  50.780  0.00  0.00            
ATOM   2599  CA  GLY X 168      36.909  20.844  49.349  0.00  0.00            
ATOM   2600  HA2 GLY X 168      37.492  19.970  49.637  0.00  0.00            
ATOM   2601  HA3 GLY X 168      35.876  20.532  49.507  0.00  0.00            
ATOM   2602  C   GLY X 168      37.091  21.035  47.831  0.00  0.00            
ATOM   2603  O   GLY X 168      36.770  20.122  47.075  0.00  0.00            
ATOM   2604  N   LEU X 169      37.635  22.226  47.472  0.00  0.00            
ATOM   2605  H   LEU X 169      37.779  22.848  48.254  0.00  0.00            
ATOM   2606  CA  LEU X 169      37.967  22.433  46.025  0.00  0.00            
ATOM   2607  HA  LEU X 169      37.037  22.280  45.479  0.00  0.00            
ATOM   2608  CB  LEU X 169      38.475  23.846  45.796  0.00  0.00            
ATOM   2609  HB2 LEU X 169      37.810  24.601  46.216  0.00  0.00            
ATOM   2610  HB3 LEU X 169      39.425  23.792  46.327  0.00  0.00            
ATOM   2611  CG  LEU X 169      38.626  24.187  44.317  0.00  0.00            
ATOM   2612  HG  LEU X 169      39.485  23.626  43.950  0.00  0.00            
ATOM   2613  CD1 LEU X 169      37.447  23.912  43.410  0.00  0.00            
ATOM   2614 HD11 LEU X 169      37.700  24.218  42.394  0.00  0.00            
ATOM   2615 HD12 LEU X 169      37.119  22.873  43.424  0.00  0.00            
ATOM   2616 HD13 LEU X 169      36.688  24.599  43.784  0.00  0.00            
ATOM   2617  CD2 LEU X 169      39.123  25.641  44.195  0.00  0.00            
ATOM   2618 HD21 LEU X 169      39.284  25.807  43.130  0.00  0.00            
ATOM   2619 HD22 LEU X 169      38.315  26.270  44.570  0.00  0.00            
ATOM   2620 HD23 LEU X 169      39.929  25.852  44.899  0.00  0.00            
ATOM   2621  C   LEU X 169      38.986  21.407  45.477  0.00  0.00            
ATOM   2622  O   LEU X 169      38.727  20.904  44.410  0.00  0.00            
ATOM   2623  N   THR X 170      40.034  20.998  46.226  0.00  0.00            
ATOM   2624  H   THR X 170      40.179  21.484  47.099  0.00  0.00            
ATOM   2625  CA  THR X 170      40.872  19.823  45.766  0.00  0.00            
ATOM   2626  HA  THR X 170      41.319  20.036  44.795  0.00  0.00            
ATOM   2627  CB  THR X 170      42.203  19.391  46.558  0.00  0.00            
ATOM   2628  HB  THR X 170      42.749  18.704  45.912  0.00  0.00            
ATOM   2629  CG2 THR X 170      43.072  20.651  46.816  0.00  0.00            
ATOM   2630 HG21 THR X 170      42.696  21.092  47.739  0.00  0.00            
ATOM   2631 HG22 THR X 170      44.109  20.419  47.060  0.00  0.00            
ATOM   2632 HG23 THR X 170      43.157  21.209  45.883  0.00  0.00            
ATOM   2633  OG1 THR X 170      41.983  18.806  47.806  0.00  0.00            
ATOM   2634  HG1 THR X 170      41.694  17.909  47.620  0.00  0.00            
ATOM   2635  C   THR X 170      40.102  18.470  45.443  0.00  0.00            
ATOM   2636  O   THR X 170      40.553  17.592  44.709  0.00  0.00            
ATOM   2637  N   GLU X 171      38.904  18.352  45.918  0.00  0.00            
ATOM   2638  H   GLU X 171      38.521  19.061  46.527  0.00  0.00            
ATOM   2639  CA  GLU X 171      38.006  17.144  45.686  0.00  0.00            
ATOM   2640  HA  GLU X 171      38.563  16.385  45.136  0.00  0.00            
ATOM   2641  CB  GLU X 171      37.567  16.707  47.075  0.00  0.00            
ATOM   2642  HB2 GLU X 171      36.944  17.535  47.416  0.00  0.00            
ATOM   2643  HB3 GLU X 171      36.894  15.877  46.863  0.00  0.00            
ATOM   2644  CG  GLU X 171      38.699  16.455  48.107  0.00  0.00            
ATOM   2645  HG2 GLU X 171      39.029  17.418  48.496  0.00  0.00            
ATOM   2646  HG3 GLU X 171      38.468  15.810  48.954  0.00  0.00            
ATOM   2647  CD  GLU X 171      39.821  15.655  47.421  0.00  0.00            
ATOM   2648  OE1 GLU X 171      39.573  14.414  47.196  0.00  0.00            
ATOM   2649  OE2 GLU X 171      40.910  16.219  47.287  0.00  0.00            
ATOM   2650  C   GLU X 171      36.777  17.549  44.851  0.00  0.00            
ATOM   2651  O   GLU X 171      35.667  16.960  45.007  0.00  0.00            
ATOM   2652  N   ASP X 172      36.948  18.539  43.980  0.00  0.00            
ATOM   2653  H   ASP X 172      37.792  19.089  44.058  0.00  0.00            
ATOM   2654  CA  ASP X 172      35.901  19.229  43.210  0.00  0.00            
ATOM   2655  HA  ASP X 172      36.404  20.048  42.695  0.00  0.00            
ATOM   2656  CB  ASP X 172      35.264  18.376  42.133  0.00  0.00            
ATOM   2657  HB2 ASP X 172      34.561  17.671  42.576  0.00  0.00            
ATOM   2658  HB3 ASP X 172      34.696  19.001  41.444  0.00  0.00            
ATOM   2659  CG  ASP X 172      36.246  17.635  41.195  0.00  0.00            
ATOM   2660  OD1 ASP X 172      37.369  18.188  40.880  0.00  0.00            
ATOM   2661  OD2 ASP X 172      35.982  16.456  40.882  0.00  0.00            
ATOM   2662  C   ASP X 172      34.775  20.052  43.994  0.00  0.00            
ATOM   2663  O   ASP X 172      34.404  21.137  43.565  0.00  0.00            
ATOM   2664  N   ARG X 173      34.332  19.549  45.116  0.00  0.00            
ATOM   2665  H   ARG X 173      34.724  18.651  45.361  0.00  0.00            
ATOM   2666  CA  ARG X 173      33.226  20.082  46.026  0.00  0.00            
ATOM   2667  HA  ARG X 173      32.358  20.484  45.503  0.00  0.00            
ATOM   2668  CB  ARG X 173      32.746  18.801  46.776  0.00  0.00            
ATOM   2669  HB2 ARG X 173      31.737  18.994  47.139  0.00  0.00            
ATOM   2670  HB3 ARG X 173      32.781  17.978  46.063  0.00  0.00            
ATOM   2671  CG  ARG X 173      33.566  18.421  47.978  0.00  0.00            
ATOM   2672  HG2 ARG X 173      34.610  18.191  47.769  0.00  0.00            
ATOM   2673  HG3 ARG X 173      33.569  19.229  48.710  0.00  0.00            
ATOM   2674  CD  ARG X 173      32.906  17.210  48.681  0.00  0.00            
ATOM   2675  HD2 ARG X 173      32.818  16.427  47.929  0.00  0.00            
ATOM   2676  HD3 ARG X 173      33.588  16.904  49.473  0.00  0.00            
ATOM   2677  NE  ARG X 173      31.572  17.499  49.265  0.00  0.00            
ATOM   2678  HE  ARG X 173      30.774  17.230  48.708  0.00  0.00            
ATOM   2679  CZ  ARG X 173      31.347  18.309  50.320  0.00  0.00            
ATOM   2680  NH1 ARG X 173      32.359  18.555  51.173  0.00  0.00            
ATOM   2681 HH11 ARG X 173      33.248  18.105  51.011  0.00  0.00            
ATOM   2682 HH12 ARG X 173      32.158  19.008  52.053  0.00  0.00            
ATOM   2683  NH2 ARG X 173      30.175  18.692  50.651  0.00  0.00            
ATOM   2684 HH21 ARG X 173      29.524  18.666  49.879  0.00  0.00            
ATOM   2685 HH22 ARG X 173      29.989  19.283  51.449  0.00  0.00            
ATOM   2686  C   ARG X 173      33.513  21.333  46.877  0.00  0.00            
ATOM   2687  O   ARG X 173      32.939  21.566  47.925  0.00  0.00            
ATOM   2688  N   GLY X 174      34.227  22.259  46.261  0.00  0.00            
ATOM   2689  H   GLY X 174      34.582  21.928  45.376  0.00  0.00            
ATOM   2690  CA  GLY X 174      34.322  23.653  46.686  0.00  0.00            
ATOM   2691  HA2 GLY X 174      34.382  23.628  47.774  0.00  0.00            
ATOM   2692  HA3 GLY X 174      35.224  24.122  46.291  0.00  0.00            
ATOM   2693  C   GLY X 174      33.099  24.513  46.370  0.00  0.00            
ATOM   2694  O   GLY X 174      31.969  24.201  46.703  0.00  0.00            
ATOM   2695  N   HIP X 175      33.404  25.589  45.613  0.00  0.00            
ATOM   2696  H   HIP X 175      34.382  25.677  45.376  0.00  0.00            
ATOM   2697  CA  HIP X 175      32.420  26.381  44.878  0.00  0.00            
ATOM   2698  HA  HIP X 175      31.453  25.888  44.774  0.00  0.00            
ATOM   2699  CB  HIP X 175      32.298  27.675  45.754  0.00  0.00            
ATOM   2700  HB2 HIP X 175      32.151  27.446  46.809  0.00  0.00            
ATOM   2701  HB3 HIP X 175      33.271  28.141  45.601  0.00  0.00            
ATOM   2702  CG  HIP X 175      31.309  28.662  45.224  0.00  0.00            
ATOM   2703  ND1 HIP X 175      29.939  28.703  45.489  0.00  0.00            
ATOM   2704  HD1 HIP X 175      29.397  28.031  46.013  0.00  0.00            
ATOM   2705  CE1 HIP X 175      29.399  29.797  44.954  0.00  0.00            
ATOM   2706  HE1 HIP X 175      28.339  29.982  44.861  0.00  0.00            
ATOM   2707  NE2 HIP X 175      30.398  30.452  44.310  0.00  0.00            
ATOM   2708  HE2 HIP X 175      30.320  31.371  43.897  0.00  0.00            
ATOM   2709  CD2 HIP X 175      31.605  29.731  44.470  0.00  0.00            
ATOM   2710  HD2 HIP X 175      32.578  29.945  44.054  0.00  0.00            
ATOM   2711  C   HIP X 175      32.852  26.741  43.456  0.00  0.00            
ATOM   2712  O   HIP X 175      33.871  27.381  43.226  0.00  0.00            
ATOM   2713  N   GLN X 176      31.900  26.439  42.503  0.00  0.00            
ATOM   2714  H   GLN X 176      31.079  25.944  42.822  0.00  0.00            
ATOM   2715  CA  GLN X 176      32.149  26.608  41.078  0.00  0.00            
ATOM   2716  HA  GLN X 176      33.126  27.072  40.936  0.00  0.00            
ATOM   2717  CB  GLN X 176      32.309  25.186  40.577  0.00  0.00            
ATOM   2718  HB2 GLN X 176      31.327  24.720  40.661  0.00  0.00            
ATOM   2719  HB3 GLN X 176      32.475  25.198  39.500  0.00  0.00            
ATOM   2720  CG  GLN X 176      33.369  24.354  41.435  0.00  0.00            
ATOM   2721  HG2 GLN X 176      34.156  24.977  41.858  0.00  0.00            
ATOM   2722  HG3 GLN X 176      32.844  23.963  42.307  0.00  0.00            
ATOM   2723  CD  GLN X 176      33.982  23.170  40.556  0.00  0.00            
ATOM   2724  OE1 GLN X 176      33.637  22.938  39.422  0.00  0.00            
ATOM   2725  NE2 GLN X 176      34.920  22.379  41.089  0.00  0.00            
ATOM   2726 HE21 GLN X 176      35.197  21.521  40.634  0.00  0.00            
ATOM   2727 HE22 GLN X 176      35.159  22.417  42.069  0.00  0.00            
ATOM   2728  C   GLN X 176      31.100  27.470  40.383  0.00  0.00            
ATOM   2729  O   GLN X 176      29.901  27.199  40.406  0.00  0.00            
ATOM   2730  N   MET X 177      31.562  28.492  39.642  0.00  0.00            
ATOM   2731  H   MET X 177      32.560  28.638  39.688  0.00  0.00            
ATOM   2732  CA  MET X 177      30.790  29.580  38.928  0.00  0.00            
ATOM   2733  HA  MET X 177      29.724  29.367  38.841  0.00  0.00            
ATOM   2734  CB  MET X 177      30.979  30.870  39.639  0.00  0.00            
ATOM   2735  HB2 MET X 177      30.833  30.701  40.706  0.00  0.00            
ATOM   2736  HB3 MET X 177      32.024  31.117  39.452  0.00  0.00            
ATOM   2737  CG  MET X 177      29.982  32.002  39.169  0.00  0.00            
ATOM   2738  HG2 MET X 177      30.286  32.917  39.676  0.00  0.00            
ATOM   2739  HG3 MET X 177      30.165  32.148  38.105  0.00  0.00            
ATOM   2740  SD  MET X 177      28.235  31.771  39.192  0.00  0.00            
ATOM   2741  CE  MET X 177      28.022  31.624  40.995  0.00  0.00            
ATOM   2742  HE1 MET X 177      26.973  31.634  41.291  0.00  0.00            
ATOM   2743  HE2 MET X 177      28.411  30.639  41.253  0.00  0.00            
ATOM   2744  HE3 MET X 177      28.445  32.468  41.540  0.00  0.00            
ATOM   2745  C   MET X 177      31.227  29.718  37.460  0.00  0.00            
ATOM   2746  O   MET X 177      32.405  29.711  37.222  0.00  0.00            
ATOM   2747  N   LEU X 178      30.279  29.771  36.535  0.00  0.00            
ATOM   2748  H   LEU X 178      29.335  29.735  36.891  0.00  0.00            
ATOM   2749  CA  LEU X 178      30.515  30.046  35.137  0.00  0.00            
ATOM   2750  HA  LEU X 178      31.548  30.146  34.802  0.00  0.00            
ATOM   2751  CB  LEU X 178      29.878  28.914  34.350  0.00  0.00            
ATOM   2752  HB2 LEU X 178      30.213  28.013  34.864  0.00  0.00            
ATOM   2753  HB3 LEU X 178      28.819  28.851  34.602  0.00  0.00            
ATOM   2754  CG  LEU X 178      30.276  28.667  32.875  0.00  0.00            
ATOM   2755  HG  LEU X 178      31.362  28.574  32.831  0.00  0.00            
ATOM   2756  CD1 LEU X 178      29.737  27.332  32.405  0.00  0.00            
ATOM   2757 HD11 LEU X 178      28.658  27.395  32.545  0.00  0.00            
ATOM   2758 HD12 LEU X 178      29.988  27.131  31.363  0.00  0.00            
ATOM   2759 HD13 LEU X 178      30.146  26.569  33.068  0.00  0.00            
ATOM   2760  CD2 LEU X 178      29.704  29.595  31.801  0.00  0.00            
ATOM   2761 HD21 LEU X 178      29.871  29.255  30.779  0.00  0.00            
ATOM   2762 HD22 LEU X 178      28.615  29.640  31.795  0.00  0.00            
ATOM   2763 HD23 LEU X 178      30.172  30.574  31.903  0.00  0.00            
ATOM   2764  C   LEU X 178      29.923  31.436  34.819  0.00  0.00            
ATOM   2765  O   LEU X 178      28.902  31.777  35.421  0.00  0.00            
ATOM   2766  N   ALA X 179      30.506  32.176  33.848  0.00  0.00            
ATOM   2767  H   ALA X 179      31.245  31.811  33.264  0.00  0.00            
ATOM   2768  CA  ALA X 179      29.930  33.416  33.317  0.00  0.00            
ATOM   2769  HA  ALA X 179      28.853  33.248  33.299  0.00  0.00            
ATOM   2770  CB  ALA X 179      30.322  34.520  34.266  0.00  0.00            
ATOM   2771  HB1 ALA X 179      29.817  35.443  33.980  0.00  0.00            
ATOM   2772  HB2 ALA X 179      29.956  34.221  35.248  0.00  0.00            
ATOM   2773  HB3 ALA X 179      31.397  34.700  34.263  0.00  0.00            
ATOM   2774  C   ALA X 179      30.323  33.718  31.823  0.00  0.00            
ATOM   2775  O   ALA X 179      31.455  33.411  31.383  0.00  0.00            
ATOM   2776  N   PHE X 180      29.414  34.322  31.126  0.00  0.00            
ATOM   2777  H   PHE X 180      28.484  34.323  31.519  0.00  0.00            
ATOM   2778  CA  PHE X 180      29.579  34.981  29.870  0.00  0.00            
ATOM   2779  HA  PHE X 180      30.609  34.838  29.543  0.00  0.00            
ATOM   2780  CB  PHE X 180      28.681  34.409  28.811  0.00  0.00            
ATOM   2781  HB2 PHE X 180      27.652  34.458  29.167  0.00  0.00            
ATOM   2782  HB3 PHE X 180      28.793  35.000  27.901  0.00  0.00            
ATOM   2783  CG  PHE X 180      28.979  32.942  28.531  0.00  0.00            
ATOM   2784  CD1 PHE X 180      28.158  31.936  29.049  0.00  0.00            
ATOM   2785  HD1 PHE X 180      27.280  32.191  29.623  0.00  0.00            
ATOM   2786  CE1 PHE X 180      28.390  30.565  28.871  0.00  0.00            
ATOM   2787  HE1 PHE X 180      27.645  29.854  29.195  0.00  0.00            
ATOM   2788  CZ  PHE X 180      29.538  30.243  28.135  0.00  0.00            
ATOM   2789  HZ  PHE X 180      29.679  29.198  27.901  0.00  0.00            
ATOM   2790  CE2 PHE X 180      30.416  31.213  27.636  0.00  0.00            
ATOM   2791  HE2 PHE X 180      31.246  30.932  27.005  0.00  0.00            
ATOM   2792  CD2 PHE X 180      30.139  32.576  27.814  0.00  0.00            
ATOM   2793  HD2 PHE X 180      30.802  33.329  27.413  0.00  0.00            
ATOM   2794  C   PHE X 180      29.192  36.446  30.023  0.00  0.00            
ATOM   2795  O   PHE X 180      28.096  36.770  30.600  0.00  0.00            
ATOM   2796  N   ASN X 181      29.984  37.297  29.432  0.00  0.00            
ATOM   2797  H   ASN X 181      30.552  36.911  28.691  0.00  0.00            
ATOM   2798  CA  ASN X 181      29.990  38.655  29.763  0.00  0.00            
ATOM   2799  HA  ASN X 181      28.940  38.915  29.898  0.00  0.00            
ATOM   2800  CB  ASN X 181      31.009  39.059  30.878  0.00  0.00            
ATOM   2801  HB2 ASN X 181      31.938  39.329  30.377  0.00  0.00            
ATOM   2802  HB3 ASN X 181      30.605  39.968  31.324  0.00  0.00            
ATOM   2803  CG  ASN X 181      31.197  38.054  31.949  0.00  0.00            
ATOM   2804  OD1 ASN X 181      30.205  37.895  32.676  0.00  0.00            
ATOM   2805  ND2 ASN X 181      32.424  37.553  32.140  0.00  0.00            
ATOM   2806 HD21 ASN X 181      32.467  36.839  32.853  0.00  0.00            
ATOM   2807 HD22 ASN X 181      33.213  37.898  31.612  0.00  0.00            
ATOM   2808  C   ASN X 181      30.206  39.398  28.450  0.00  0.00            
ATOM   2809  O   ASN X 181      30.904  38.858  27.565  0.00  0.00            
ATOM   2810  N   HIE X 182      29.706  40.652  28.347  0.00  0.00            
ATOM   2811  H   HIE X 182      29.181  41.099  29.084  0.00  0.00            
ATOM   2812  CA  HIE X 182      29.768  41.509  27.149  0.00  0.00            
ATOM   2813  HA  HIE X 182      30.542  41.125  26.484  0.00  0.00            
ATOM   2814  CB  HIE X 182      28.452  41.475  26.384  0.00  0.00            
ATOM   2815  HB2 HIE X 182      27.658  41.986  26.928  0.00  0.00            
ATOM   2816  HB3 HIE X 182      28.511  42.083  25.481  0.00  0.00            
ATOM   2817  CG  HIE X 182      27.959  40.120  25.923  0.00  0.00            
ATOM   2818  ND1 HIE X 182      28.492  39.385  24.824  0.00  0.00            
ATOM   2819  CE1 HIE X 182      27.701  38.301  24.700  0.00  0.00            
ATOM   2820  HE1 HIE X 182      27.837  37.615  23.878  0.00  0.00            
ATOM   2821  NE2 HIE X 182      26.736  38.217  25.589  0.00  0.00            
ATOM   2822  HE2 HIE X 182      25.987  37.545  25.672  0.00  0.00            
ATOM   2823  CD2 HIE X 182      26.867  39.378  26.390  0.00  0.00            
ATOM   2824  HD2 HIE X 182      26.179  39.688  27.162  0.00  0.00            
ATOM   2825  C   HIE X 182      30.030  42.898  27.623  0.00  0.00            
ATOM   2826  O   HIE X 182      29.565  43.305  28.684  0.00  0.00            
ATOM   2827  N   PHE X 183      30.851  43.716  26.965  0.00  0.00            
ATOM   2828  H   PHE X 183      31.147  43.328  26.081  0.00  0.00            
ATOM   2829  CA  PHE X 183      31.290  45.061  27.351  0.00  0.00            
ATOM   2830  HA  PHE X 183      30.708  45.372  28.219  0.00  0.00            
ATOM   2831  CB  PHE X 183      32.763  45.095  27.766  0.00  0.00            
ATOM   2832  HB2 PHE X 183      33.384  44.803  26.919  0.00  0.00            
ATOM   2833  HB3 PHE X 183      33.002  46.101  28.111  0.00  0.00            
ATOM   2834  CG  PHE X 183      33.215  44.130  28.836  0.00  0.00            
ATOM   2835  CD1 PHE X 183      33.326  42.738  28.607  0.00  0.00            
ATOM   2836  HD1 PHE X 183      33.092  42.352  27.626  0.00  0.00            
ATOM   2837  CE1 PHE X 183      33.584  41.823  29.626  0.00  0.00            
ATOM   2838  HE1 PHE X 183      33.706  40.787  29.347  0.00  0.00            
ATOM   2839  CZ  PHE X 183      33.854  42.312  30.936  0.00  0.00            
ATOM   2840  HZ  PHE X 183      34.100  41.613  31.721  0.00  0.00            
ATOM   2841  CE2 PHE X 183      33.667  43.655  31.217  0.00  0.00            
ATOM   2842  HE2 PHE X 183      33.739  43.964  32.250  0.00  0.00            
ATOM   2843  CD2 PHE X 183      33.241  44.524  30.195  0.00  0.00            
ATOM   2844  HD2 PHE X 183      33.015  45.556  30.418  0.00  0.00            
ATOM   2845  C   PHE X 183      30.861  46.075  26.280  0.00  0.00            
ATOM   2846  O   PHE X 183      31.410  46.024  25.160  0.00  0.00            
ATOM   2847  N   ARG X 184      30.005  47.024  26.576  0.00  0.00            
ATOM   2848  H   ARG X 184      29.780  47.104  27.558  0.00  0.00            
ATOM   2849  CA  ARG X 184      29.093  47.877  25.720  0.00  0.00            
ATOM   2850  HA  ARG X 184      28.667  47.205  24.975  0.00  0.00            
ATOM   2851  CB  ARG X 184      27.869  48.273  26.646  0.00  0.00            
ATOM   2852  HB2 ARG X 184      27.441  47.340  27.014  0.00  0.00            
ATOM   2853  HB3 ARG X 184      28.339  48.905  27.399  0.00  0.00            
ATOM   2854  CG  ARG X 184      26.733  48.979  25.820  0.00  0.00            
ATOM   2855  HG2 ARG X 184      25.995  49.391  26.507  0.00  0.00            
ATOM   2856  HG3 ARG X 184      27.189  49.811  25.284  0.00  0.00            
ATOM   2857  CD  ARG X 184      25.990  48.055  24.889  0.00  0.00            
ATOM   2858  HD2 ARG X 184      25.359  48.797  24.400  0.00  0.00            
ATOM   2859  HD3 ARG X 184      26.681  47.674  24.137  0.00  0.00            
ATOM   2860  NE  ARG X 184      25.043  47.119  25.463  0.00  0.00            
ATOM   2861  HE  ARG X 184      24.836  47.296  26.435  0.00  0.00            
ATOM   2862  CZ  ARG X 184      24.488  46.114  24.803  0.00  0.00            
ATOM   2863  NH1 ARG X 184      24.665  45.797  23.579  0.00  0.00            
ATOM   2864 HH11 ARG X 184      25.484  46.118  23.083  0.00  0.00            
ATOM   2865 HH12 ARG X 184      24.344  44.867  23.350  0.00  0.00            
ATOM   2866  NH2 ARG X 184      23.595  45.382  25.416  0.00  0.00            
ATOM   2867 HH21 ARG X 184      23.495  45.381  26.421  0.00  0.00            
ATOM   2868 HH22 ARG X 184      23.025  44.711  24.922  0.00  0.00            
ATOM   2869  C   ARG X 184      29.831  49.050  25.007  0.00  0.00            
ATOM   2870  O   ARG X 184      29.883  50.119  25.574  0.00  0.00            
ATOM   2871  N   SER X 185      30.273  48.938  23.801  0.00  0.00            
ATOM   2872  H   SER X 185      29.928  48.123  23.313  0.00  0.00            
ATOM   2873  CA  SER X 185      30.953  49.987  23.086  0.00  0.00            
ATOM   2874  HA  SER X 185      31.962  50.162  23.457  0.00  0.00            
ATOM   2875  CB  SER X 185      31.169  49.512  21.703  0.00  0.00            
ATOM   2876  HB2 SER X 185      31.651  48.537  21.771  0.00  0.00            
ATOM   2877  HB3 SER X 185      30.287  49.424  21.070  0.00  0.00            
ATOM   2878  OG  SER X 185      32.085  50.465  21.090  0.00  0.00            
ATOM   2879  HG  SER X 185      31.703  50.520  20.211  0.00  0.00            
ATOM   2880  C   SER X 185      30.323  51.424  23.134  0.00  0.00            
ATOM   2881  O   SER X 185      31.025  52.427  23.156  0.00  0.00            
ATOM   2882  N   HIE X 186      29.007  51.497  23.228  0.00  0.00            
ATOM   2883  H   HIE X 186      28.452  50.692  22.973  0.00  0.00            
ATOM   2884  CA  HIE X 186      28.222  52.781  23.250  0.00  0.00            
ATOM   2885  HA  HIE X 186      28.586  53.388  22.421  0.00  0.00            
ATOM   2886  CB  HIE X 186      26.758  52.449  23.148  0.00  0.00            
ATOM   2887  HB2 HIE X 186      26.627  51.662  22.405  0.00  0.00            
ATOM   2888  HB3 HIE X 186      26.571  51.936  24.091  0.00  0.00            
ATOM   2889  CG  HIE X 186      25.774  53.524  22.850  0.00  0.00            
ATOM   2890  ND1 HIE X 186      25.694  54.157  21.600  0.00  0.00            
ATOM   2891  CE1 HIE X 186      24.709  55.094  21.731  0.00  0.00            
ATOM   2892  HE1 HIE X 186      24.372  55.704  20.906  0.00  0.00            
ATOM   2893  NE2 HIE X 186      24.335  55.101  23.002  0.00  0.00            
ATOM   2894  HE2 HIE X 186      23.630  55.736  23.348  0.00  0.00            
ATOM   2895  CD2 HIE X 186      24.962  54.129  23.685  0.00  0.00            
ATOM   2896  HD2 HIE X 186      24.962  53.850  24.728  0.00  0.00            
ATOM   2897  C   HIE X 186      28.446  53.745  24.433  0.00  0.00            
ATOM   2898  O   HIE X 186      27.913  54.868  24.463  0.00  0.00            
ATOM   2899  N   LYS X 187      29.105  53.301  25.503  0.00  0.00            
ATOM   2900  H   LYS X 187      29.550  52.394  25.480  0.00  0.00            
ATOM   2901  CA  LYS X 187      29.288  53.979  26.752  0.00  0.00            
ATOM   2902  HA  LYS X 187      28.690  54.888  26.693  0.00  0.00            
ATOM   2903  CB  LYS X 187      28.909  53.016  27.938  0.00  0.00            
ATOM   2904  HB2 LYS X 187      29.563  52.148  28.013  0.00  0.00            
ATOM   2905  HB3 LYS X 187      28.936  53.557  28.884  0.00  0.00            
ATOM   2906  CG  LYS X 187      27.505  52.469  27.804  0.00  0.00            
ATOM   2907  HG2 LYS X 187      26.845  53.332  27.719  0.00  0.00            
ATOM   2908  HG3 LYS X 187      27.295  51.896  26.900  0.00  0.00            
ATOM   2909  CD  LYS X 187      27.154  51.546  29.044  0.00  0.00            
ATOM   2910  HD2 LYS X 187      27.899  50.756  29.131  0.00  0.00            
ATOM   2911  HD3 LYS X 187      27.321  52.157  29.931  0.00  0.00            
ATOM   2912  CE  LYS X 187      25.826  50.912  29.016  0.00  0.00            
ATOM   2913  HE2 LYS X 187      25.074  51.559  28.566  0.00  0.00            
ATOM   2914  HE3 LYS X 187      25.744  50.002  28.423  0.00  0.00            
ATOM   2915  NZ  LYS X 187      25.402  50.546  30.407  0.00  0.00            
ATOM   2916  HZ1 LYS X 187      24.614  49.917  30.357  0.00  0.00            
ATOM   2917  HZ2 LYS X 187      26.140  50.070  30.907  0.00  0.00            
ATOM   2918  HZ3 LYS X 187      25.025  51.336  30.911  0.00  0.00            
ATOM   2919  C   LYS X 187      30.725  54.396  26.849  0.00  0.00            
ATOM   2920  O   LYS X 187      31.474  53.639  26.325  0.00  0.00            
ATOM   2921  N   GLY X 188      31.037  55.554  27.396  0.00  0.00            
ATOM   2922  H   GLY X 188      30.273  56.084  27.792  0.00  0.00            
ATOM   2923  CA  GLY X 188      32.433  55.959  27.359  0.00  0.00            
ATOM   2924  HA2 GLY X 188      32.849  55.848  26.357  0.00  0.00            
ATOM   2925  HA3 GLY X 188      32.426  57.037  27.517  0.00  0.00            
ATOM   2926  C   GLY X 188      33.323  55.485  28.556  0.00  0.00            
ATOM   2927  O   GLY X 188      34.550  55.705  28.512  0.00  0.00            
ATOM   2928  N   VAL X 189      32.768  54.876  29.626  0.00  0.00            
ATOM   2929  H   VAL X 189      31.760  54.822  29.625  0.00  0.00            
ATOM   2930  CA  VAL X 189      33.509  54.346  30.744  0.00  0.00            
ATOM   2931  HA  VAL X 189      34.198  55.156  30.981  0.00  0.00            
ATOM   2932  CB  VAL X 189      32.505  54.045  31.929  0.00  0.00            
ATOM   2933  HB  VAL X 189      33.182  53.632  32.677  0.00  0.00            
ATOM   2934  CG1 VAL X 189      31.891  55.375  32.459  0.00  0.00            
ATOM   2935 HG11 VAL X 189      31.236  55.871  31.743  0.00  0.00            
ATOM   2936 HG12 VAL X 189      31.298  55.078  33.324  0.00  0.00            
ATOM   2937 HG13 VAL X 189      32.594  56.134  32.800  0.00  0.00            
ATOM   2938  CG2 VAL X 189      31.469  52.924  31.607  0.00  0.00            
ATOM   2939 HG21 VAL X 189      32.104  52.044  31.510  0.00  0.00            
ATOM   2940 HG22 VAL X 189      30.873  52.776  32.507  0.00  0.00            
ATOM   2941 HG23 VAL X 189      30.896  53.102  30.697  0.00  0.00            
ATOM   2942  C   VAL X 189      34.313  53.135  30.314  0.00  0.00            
ATOM   2943  O   VAL X 189      34.086  52.656  29.224  0.00  0.00            
ATOM   2944  N   ARG X 190      35.251  52.708  31.160  0.00  0.00            
ATOM   2945  H   ARG X 190      35.348  53.285  31.983  0.00  0.00            
ATOM   2946  CA  ARG X 190      35.931  51.438  31.185  0.00  0.00            
ATOM   2947  HA  ARG X 190      36.277  51.154  30.191  0.00  0.00            
ATOM   2948  CB  ARG X 190      37.257  51.576  31.958  0.00  0.00            
ATOM   2949  HB2 ARG X 190      37.070  51.967  32.958  0.00  0.00            
ATOM   2950  HB3 ARG X 190      37.699  50.596  32.139  0.00  0.00            
ATOM   2951  CG  ARG X 190      38.295  52.434  31.219  0.00  0.00            
ATOM   2952  HG2 ARG X 190      38.492  52.103  30.200  0.00  0.00            
ATOM   2953  HG3 ARG X 190      37.825  53.417  31.197  0.00  0.00            
ATOM   2954  CD  ARG X 190      39.649  52.543  31.878  0.00  0.00            
ATOM   2955  HD2 ARG X 190      39.627  52.882  32.914  0.00  0.00            
ATOM   2956  HD3 ARG X 190      40.148  51.577  31.943  0.00  0.00            
ATOM   2957  NE  ARG X 190      40.654  53.444  31.240  0.00  0.00            
ATOM   2958  HE  ARG X 190      41.299  52.979  30.617  0.00  0.00            
ATOM   2959  CZ  ARG X 190      40.798  54.704  31.534  0.00  0.00            
ATOM   2960  NH1 ARG X 190      39.996  55.422  32.298  0.00  0.00            
ATOM   2961 HH11 ARG X 190      39.388  55.002  32.986  0.00  0.00            
ATOM   2962 HH12 ARG X 190      40.099  56.423  32.384  0.00  0.00            
ATOM   2963  NH2 ARG X 190      41.849  55.294  31.063  0.00  0.00            
ATOM   2964 HH21 ARG X 190      42.518  54.713  30.578  0.00  0.00            
ATOM   2965 HH22 ARG X 190      41.970  56.287  31.206  0.00  0.00            
ATOM   2966  C   ARG X 190      35.126  50.215  31.715  0.00  0.00            
ATOM   2967  O   ARG X 190      34.121  50.324  32.335  0.00  0.00            
ATOM   2968  N   GLY X 191      35.763  48.998  31.557  0.00  0.00            
ATOM   2969  H   GLY X 191      36.709  48.931  31.211  0.00  0.00            
ATOM   2970  CA  GLY X 191      35.219  47.696  31.903  0.00  0.00            
ATOM   2971  HA2 GLY X 191      34.134  47.618  31.835  0.00  0.00            
ATOM   2972  HA3 GLY X 191      35.640  46.981  31.196  0.00  0.00            
ATOM   2973  C   GLY X 191      35.545  47.290  33.333  0.00  0.00            
ATOM   2974  O   GLY X 191      35.392  48.127  34.263  0.00  0.00            
ATOM   2975  N   SER X 192      35.876  45.998  33.535  0.00  0.00            
ATOM   2976  H   SER X 192      35.603  45.306  32.853  0.00  0.00            
ATOM   2977  CA  SER X 192      36.259  45.527  34.867  0.00  0.00            
ATOM   2978  HA  SER X 192      35.488  45.666  35.625  0.00  0.00            
ATOM   2979  CB  SER X 192      36.902  44.112  34.902  0.00  0.00            
ATOM   2980  HB2 SER X 192      37.732  44.172  34.198  0.00  0.00            
ATOM   2981  HB3 SER X 192      37.239  44.007  35.933  0.00  0.00            
ATOM   2982  OG  SER X 192      35.988  43.125  34.431  0.00  0.00            
ATOM   2983  HG  SER X 192      36.347  42.303  34.774  0.00  0.00            
ATOM   2984  C   SER X 192      37.381  46.401  35.497  0.00  0.00            
ATOM   2985  O   SER X 192      38.341  46.839  34.780  0.00  0.00            
ATOM   2986  N   LYS X 193      37.256  46.815  36.780  0.00  0.00            
ATOM   2987  H   LYS X 193      36.554  46.380  37.361  0.00  0.00            
ATOM   2988  CA  LYS X 193      38.262  47.641  37.466  0.00  0.00            
ATOM   2989  HA  LYS X 193      38.436  48.533  36.865  0.00  0.00            
ATOM   2990  CB  LYS X 193      37.658  48.034  38.813  0.00  0.00            
ATOM   2991  HB2 LYS X 193      37.413  47.154  39.408  0.00  0.00            
ATOM   2992  HB3 LYS X 193      38.433  48.612  39.316  0.00  0.00            
ATOM   2993  CG  LYS X 193      36.465  49.036  38.727  0.00  0.00            
ATOM   2994  HG2 LYS X 193      36.746  49.932  38.174  0.00  0.00            
ATOM   2995  HG3 LYS X 193      35.740  48.401  38.218  0.00  0.00            
ATOM   2996  CD  LYS X 193      35.907  49.448  40.126  0.00  0.00            
ATOM   2997  HD2 LYS X 193      34.878  49.806  40.098  0.00  0.00            
ATOM   2998  HD3 LYS X 193      35.845  48.560  40.755  0.00  0.00            
ATOM   2999  CE  LYS X 193      36.781  50.524  40.870  0.00  0.00            
ATOM   3000  HE2 LYS X 193      37.740  50.058  41.093  0.00  0.00            
ATOM   3001  HE3 LYS X 193      36.910  51.395  40.228  0.00  0.00            
ATOM   3002  NZ  LYS X 193      36.330  50.912  42.240  0.00  0.00            
ATOM   3003  HZ1 LYS X 193      36.335  50.129  42.877  0.00  0.00            
ATOM   3004  HZ2 LYS X 193      36.965  51.582  42.650  0.00  0.00            
ATOM   3005  HZ3 LYS X 193      35.418  51.343  42.291  0.00  0.00            
ATOM   3006  C   LYS X 193      39.593  46.817  37.591  0.00  0.00            
ATOM   3007  O   LYS X 193      39.587  45.565  37.599  0.00  0.00            
ATOM   3008  N   PHE X 194      40.660  47.483  37.884  0.00  0.00            
ATOM   3009  H   PHE X 194      40.599  48.491  37.896  0.00  0.00            
ATOM   3010  CA  PHE X 194      41.864  46.886  38.507  0.00  0.00            
ATOM   3011  HA  PHE X 194      42.148  46.121  37.784  0.00  0.00            
ATOM   3012  CB  PHE X 194      43.101  47.717  38.617  0.00  0.00            
ATOM   3013  HB2 PHE X 194      42.789  48.676  39.032  0.00  0.00            
ATOM   3014  HB3 PHE X 194      43.743  47.233  39.352  0.00  0.00            
ATOM   3015  CG  PHE X 194      43.829  47.929  37.347  0.00  0.00            
ATOM   3016  CD1 PHE X 194      44.484  46.903  36.629  0.00  0.00            
ATOM   3017  HD1 PHE X 194      44.406  45.885  36.979  0.00  0.00            
ATOM   3018  CE1 PHE X 194      45.181  47.336  35.424  0.00  0.00            
ATOM   3019  HE1 PHE X 194      45.635  46.630  34.744  0.00  0.00            
ATOM   3020  CZ  PHE X 194      45.373  48.658  35.085  0.00  0.00            
ATOM   3021  HZ  PHE X 194      45.997  48.894  34.236  0.00  0.00            
ATOM   3022  CE2 PHE X 194      44.660  49.637  35.841  0.00  0.00            
ATOM   3023  HE2 PHE X 194      44.706  50.662  35.506  0.00  0.00            
ATOM   3024  CD2 PHE X 194      43.876  49.241  36.907  0.00  0.00            
ATOM   3025  HD2 PHE X 194      43.385  50.039  37.444  0.00  0.00            
ATOM   3026  C   PHE X 194      41.547  46.116  39.765  0.00  0.00            
ATOM   3027  O   PHE X 194      41.239  46.844  40.685  0.00  0.00            
ATOM   3028  N   HD1 X 195      41.570  44.763  39.770  0.00  0.00            
ATOM   3029  H   HD1 X 195      41.748  44.368  38.858  0.00  0.00            
ATOM   3030  CA  HD1 X 195      41.242  43.821  40.818  0.00  0.00            
ATOM   3031  HA  HD1 X 195      41.380  44.290  41.792  0.00  0.00            
ATOM   3032  CB  HD1 X 195      39.755  43.329  40.683  0.00  0.00            
ATOM   3033  HB2 HD1 X 195      39.516  42.701  41.541  0.00  0.00            
ATOM   3034  HB3 HD1 X 195      39.052  44.158  40.770  0.00  0.00            
ATOM   3035  CG  HD1 X 195      39.361  42.503  39.559  0.00  0.00            
ATOM   3036  ND1 HD1 X 195      39.234  43.029  38.337  0.00  0.00            
ATOM   3037  HD1 HD1 X 195      39.446  43.969  38.034  0.00  0.00            
ATOM   3038  CE1 HD1 X 195      38.975  42.131  37.419  0.00  0.00            
ATOM   3039  HE1 HD1 X 195      38.845  42.308  36.362  0.00  0.00            
ATOM   3040  NE2 HD1 X 195      38.728  40.945  38.060  0.00  0.00            
ATOM   3041  CD2 HD1 X 195      38.977  41.164  39.439  0.00  0.00            
ATOM   3042  HD2 HD1 X 195      38.786  40.466  40.241  0.00  0.00            
ATOM   3043  C   HD1 X 195      42.094  42.562  40.727  0.00  0.00            
ATOM   3044  O   HD1 X 195      42.681  42.202  39.715  0.00  0.00            
ATOM   3045  N   ARG X 196      42.183  41.852  41.839  0.00  0.00            
ATOM   3046  H   ARG X 196      41.684  42.277  42.608  0.00  0.00            
ATOM   3047  CA  ARG X 196      42.602  40.417  41.901  0.00  0.00            
ATOM   3048  HA  ARG X 196      43.014  40.164  40.924  0.00  0.00            
ATOM   3049  CB  ARG X 196      43.612  40.074  42.936  0.00  0.00            
ATOM   3050  HB2 ARG X 196      44.038  39.078  42.823  0.00  0.00            
ATOM   3051  HB3 ARG X 196      44.447  40.770  42.851  0.00  0.00            
ATOM   3052  CG  ARG X 196      43.155  40.373  44.370  0.00  0.00            
ATOM   3053  HG2 ARG X 196      42.896  41.430  44.419  0.00  0.00            
ATOM   3054  HG3 ARG X 196      42.304  39.709  44.518  0.00  0.00            
ATOM   3055  CD  ARG X 196      44.063  39.965  45.534  0.00  0.00            
ATOM   3056  HD2 ARG X 196      44.071  38.876  45.536  0.00  0.00            
ATOM   3057  HD3 ARG X 196      45.079  40.341  45.414  0.00  0.00            
ATOM   3058  NE  ARG X 196      43.529  40.494  46.821  0.00  0.00            
ATOM   3059  HE  ARG X 196      42.645  40.127  47.143  0.00  0.00            
ATOM   3060  CZ  ARG X 196      44.130  41.301  47.715  0.00  0.00            
ATOM   3061  NH1 ARG X 196      45.243  42.011  47.558  0.00  0.00            
ATOM   3062 HH11 ARG X 196      45.643  42.056  46.632  0.00  0.00            
ATOM   3063 HH12 ARG X 196      45.434  42.734  48.237  0.00  0.00            
ATOM   3064  NH2 ARG X 196      43.532  41.507  48.856  0.00  0.00            
ATOM   3065 HH21 ARG X 196      42.682  41.007  49.074  0.00  0.00            
ATOM   3066 HH22 ARG X 196      44.024  42.061  49.542  0.00  0.00            
ATOM   3067  C   ARG X 196      41.357  39.561  41.934  0.00  0.00            
ATOM   3068  O   ARG X 196      40.367  40.024  42.408  0.00  0.00            
ATOM   3069  N   AP1 X 197      41.318  38.368  41.356  0.00  0.00            
ATOM   3070  H   AP1 X 197      42.186  37.900  41.138  0.00  0.00            
ATOM   3071  CA  AP1 X 197      40.150  37.585  41.341  0.00  0.00            
ATOM   3072  HA  AP1 X 197      39.273  38.230  41.272  0.00  0.00            
ATOM   3073  CB  AP1 X 197      40.128  36.567  40.133  0.00  0.00            
ATOM   3074  HB2 AP1 X 197      41.068  36.016  40.149  0.00  0.00            
ATOM   3075  HB3 AP1 X 197      39.360  35.829  40.364  0.00  0.00            
ATOM   3076  CG  AP1 X 197      39.699  37.055  38.736  0.00  0.00            
ATOM   3077  OD1 AP1 X 197      39.578  38.257  38.626  0.00  0.00            
ATOM   3078  OD2 AP1 X 197      39.439  36.208  37.813  0.00  0.00            
ATOM   3079  C   AP1 X 197      40.079  36.772  42.728  0.00  0.00            
ATOM   3080  O   AP1 X 197      41.142  36.370  43.192  0.00  0.00            
ATOM   3081  N   SER X 198      38.986  36.594  43.431  0.00  0.00            
ATOM   3082  H   SER X 198      38.071  36.712  43.019  0.00  0.00            
ATOM   3083  CA  SER X 198      38.981  36.055  44.816  0.00  0.00            
ATOM   3084  HA  SER X 198      39.611  36.702  45.427  0.00  0.00            
ATOM   3085  CB  SER X 198      37.536  36.161  45.365  0.00  0.00            
ATOM   3086  HB2 SER X 198      37.539  35.671  46.339  0.00  0.00            
ATOM   3087  HB3 SER X 198      37.277  37.210  45.508  0.00  0.00            
ATOM   3088  OG  SER X 198      36.667  35.567  44.404  0.00  0.00            
ATOM   3089  HG  SER X 198      35.845  35.279  44.808  0.00  0.00            
ATOM   3090  C   SER X 198      39.501  34.579  44.960  0.00  0.00            
ATOM   3091  O   SER X 198      40.215  34.387  45.941  0.00  0.00            
ATOM   3092  N   GLY X 199      39.091  33.651  44.083  0.00  0.00            
ATOM   3093  H   GLY X 199      38.394  33.910  43.399  0.00  0.00            
ATOM   3094  CA  GLY X 199      39.148  32.247  44.424  0.00  0.00            
ATOM   3095  HA2 GLY X 199      38.814  32.109  45.452  0.00  0.00            
ATOM   3096  HA3 GLY X 199      38.409  31.730  43.810  0.00  0.00            
ATOM   3097  C   GLY X 199      40.583  31.647  44.388  0.00  0.00            
ATOM   3098  O   GLY X 199      41.540  32.375  44.620  0.00  0.00            
ATOM   3099  N   TRP X 200      40.687  30.333  44.088  0.00  0.00            
ATOM   3100  H   TRP X 200      39.889  29.784  43.802  0.00  0.00            
ATOM   3101  CA  TRP X 200      41.983  29.725  44.058  0.00  0.00            
ATOM   3102  HA  TRP X 200      42.594  30.306  44.749  0.00  0.00            
ATOM   3103  CB  TRP X 200      41.853  28.263  44.502  0.00  0.00            
ATOM   3104  HB2 TRP X 200      40.965  27.877  44.001  0.00  0.00            
ATOM   3105  HB3 TRP X 200      42.738  27.684  44.237  0.00  0.00            
ATOM   3106  CG  TRP X 200      41.580  28.038  45.970  0.00  0.00            
ATOM   3107  CD1 TRP X 200      40.373  27.903  46.552  0.00  0.00            
ATOM   3108  HD1 TRP X 200      39.445  27.943  46.002  0.00  0.00            
ATOM   3109  NE1 TRP X 200      40.462  27.822  47.938  0.00  0.00            
ATOM   3110  HE1 TRP X 200      39.698  27.645  48.574  0.00  0.00            
ATOM   3111  CE2 TRP X 200      41.812  27.864  48.250  0.00  0.00            
ATOM   3112  CZ2 TRP X 200      42.434  27.909  49.535  0.00  0.00            
ATOM   3113  HZ2 TRP X 200      41.793  27.913  50.404  0.00  0.00            
ATOM   3114  CH2 TRP X 200      43.780  28.275  49.557  0.00  0.00            
ATOM   3115  HH2 TRP X 200      44.239  28.352  50.531  0.00  0.00            
ATOM   3116  CZ3 TRP X 200      44.539  28.248  48.377  0.00  0.00            
ATOM   3117  HZ3 TRP X 200      45.618  28.290  48.355  0.00  0.00            
ATOM   3118  CE3 TRP X 200      43.955  28.124  47.104  0.00  0.00            
ATOM   3119  HE3 TRP X 200      44.622  28.170  46.256  0.00  0.00            
ATOM   3120  CD2 TRP X 200      42.558  28.009  47.025  0.00  0.00            
ATOM   3121  C   TRP X 200      42.630  29.870  42.610  0.00  0.00            
ATOM   3122  O   TRP X 200      43.745  30.498  42.480  0.00  0.00            
ATOM   3123  N   VAL X 201      41.892  29.363  41.546  0.00  0.00            
ATOM   3124  H   VAL X 201      40.975  29.014  41.785  0.00  0.00            
ATOM   3125  CA  VAL X 201      42.344  29.434  40.090  0.00  0.00            
ATOM   3126  HA  VAL X 201      43.176  30.109  39.891  0.00  0.00            
ATOM   3127  CB  VAL X 201      42.864  28.062  39.662  0.00  0.00            
ATOM   3128  HB  VAL X 201      42.119  27.270  39.734  0.00  0.00            
ATOM   3129  CG1 VAL X 201      43.335  28.044  38.249  0.00  0.00            
ATOM   3130 HG11 VAL X 201      44.106  27.289  38.091  0.00  0.00            
ATOM   3131 HG12 VAL X 201      42.500  28.083  37.550  0.00  0.00            
ATOM   3132 HG13 VAL X 201      43.924  28.960  38.202  0.00  0.00            
ATOM   3133  CG2 VAL X 201      44.032  27.596  40.578  0.00  0.00            
ATOM   3134 HG21 VAL X 201      43.840  27.618  41.651  0.00  0.00            
ATOM   3135 HG22 VAL X 201      44.371  26.586  40.348  0.00  0.00            
ATOM   3136 HG23 VAL X 201      44.871  28.291  40.545  0.00  0.00            
ATOM   3137  C   VAL X 201      41.117  29.730  39.153  0.00  0.00            
ATOM   3138  O   VAL X 201      40.044  29.154  39.347  0.00  0.00            
ATOM   3139  N   THR X 202      41.146  30.743  38.252  0.00  0.00            
ATOM   3140  H   THR X 202      41.943  31.362  38.223  0.00  0.00            
ATOM   3141  CA  THR X 202      40.084  31.158  37.340  0.00  0.00            
ATOM   3142  HA  THR X 202      39.243  30.479  37.480  0.00  0.00            
ATOM   3143  CB  THR X 202      39.587  32.580  37.553  0.00  0.00            
ATOM   3144  HB  THR X 202      38.750  32.797  36.889  0.00  0.00            
ATOM   3145  CG2 THR X 202      39.055  32.909  38.957  0.00  0.00            
ATOM   3146 HG21 THR X 202      38.206  32.226  38.988  0.00  0.00            
ATOM   3147 HG22 THR X 202      39.869  32.786  39.672  0.00  0.00            
ATOM   3148 HG23 THR X 202      38.761  33.937  39.166  0.00  0.00            
ATOM   3149  OG1 THR X 202      40.718  33.451  37.293  0.00  0.00            
ATOM   3150  HG1 THR X 202      40.370  34.307  37.034  0.00  0.00            
ATOM   3151  C   THR X 202      40.465  30.773  35.885  0.00  0.00            
ATOM   3152  O   THR X 202      41.565  30.960  35.475  0.00  0.00            
ATOM   3153  N   VAL X 203      39.486  30.316  35.132  0.00  0.00            
ATOM   3154  H   VAL X 203      38.571  30.325  35.560  0.00  0.00            
ATOM   3155  CA  VAL X 203      39.623  29.975  33.698  0.00  0.00            
ATOM   3156  HA  VAL X 203      40.661  29.848  33.391  0.00  0.00            
ATOM   3157  CB  VAL X 203      38.860  28.672  33.348  0.00  0.00            
ATOM   3158  HB  VAL X 203      37.827  28.726  33.691  0.00  0.00            
ATOM   3159  CG1 VAL X 203      38.719  28.476  31.833  0.00  0.00            
ATOM   3160 HG11 VAL X 203      39.730  28.533  31.429  0.00  0.00            
ATOM   3161 HG12 VAL X 203      38.352  27.467  31.641  0.00  0.00            
ATOM   3162 HG13 VAL X 203      38.089  29.223  31.351  0.00  0.00            
ATOM   3163  CG2 VAL X 203      39.509  27.475  34.047  0.00  0.00            
ATOM   3164 HG21 VAL X 203      39.034  26.636  33.539  0.00  0.00            
ATOM   3165 HG22 VAL X 203      40.595  27.386  34.058  0.00  0.00            
ATOM   3166 HG23 VAL X 203      39.041  27.453  35.031  0.00  0.00            
ATOM   3167  C   VAL X 203      38.999  31.107  32.868  0.00  0.00            
ATOM   3168  O   VAL X 203      37.955  31.553  33.171  0.00  0.00            
ATOM   3169  N   LEU X 204      39.730  31.602  31.838  0.00  0.00            
ATOM   3170  H   LEU X 204      40.688  31.332  31.670  0.00  0.00            
ATOM   3171  CA  LEU X 204      39.320  32.862  31.110  0.00  0.00            
ATOM   3172  HA  LEU X 204      38.243  33.004  31.201  0.00  0.00            
ATOM   3173  CB  LEU X 204      40.161  34.013  31.650  0.00  0.00            
ATOM   3174  HB2 LEU X 204      41.135  33.616  31.935  0.00  0.00            
ATOM   3175  HB3 LEU X 204      40.272  34.753  30.857  0.00  0.00            
ATOM   3176  CG  LEU X 204      39.605  34.652  32.966  0.00  0.00            
ATOM   3177  HG  LEU X 204      38.882  34.025  33.487  0.00  0.00            
ATOM   3178  CD1 LEU X 204      40.750  35.055  33.953  0.00  0.00            
ATOM   3179 HD11 LEU X 204      41.457  34.228  33.892  0.00  0.00            
ATOM   3180 HD12 LEU X 204      41.098  36.002  33.539  0.00  0.00            
ATOM   3181 HD13 LEU X 204      40.390  35.306  34.951  0.00  0.00            
ATOM   3182  CD2 LEU X 204      38.802  35.939  32.737  0.00  0.00            
ATOM   3183 HD21 LEU X 204      38.395  36.285  33.687  0.00  0.00            
ATOM   3184 HD22 LEU X 204      39.410  36.636  32.161  0.00  0.00            
ATOM   3185 HD23 LEU X 204      37.971  35.784  32.049  0.00  0.00            
ATOM   3186  C   LEU X 204      39.519  32.625  29.567  0.00  0.00            
ATOM   3187  O   LEU X 204      40.516  32.040  29.092  0.00  0.00            
ATOM   3188  N   ARG X 205      38.679  33.250  28.802  0.00  0.00            
ATOM   3189  H   ARG X 205      37.799  33.589  29.164  0.00  0.00            
ATOM   3190  CA  ARG X 205      38.823  33.586  27.412  0.00  0.00            
ATOM   3191  HA  ARG X 205      39.846  33.916  27.230  0.00  0.00            
ATOM   3192  CB  ARG X 205      38.592  32.382  26.541  0.00  0.00            
ATOM   3193  HB2 ARG X 205      38.740  31.520  27.191  0.00  0.00            
ATOM   3194  HB3 ARG X 205      37.573  32.276  26.170  0.00  0.00            
ATOM   3195  CG  ARG X 205      39.531  32.137  25.393  0.00  0.00            
ATOM   3196  HG2 ARG X 205      39.477  32.950  24.669  0.00  0.00            
ATOM   3197  HG3 ARG X 205      40.551  32.226  25.765  0.00  0.00            
ATOM   3198  CD  ARG X 205      39.357  30.848  24.546  0.00  0.00            
ATOM   3199  HD2 ARG X 205      39.395  29.931  25.134  0.00  0.00            
ATOM   3200  HD3 ARG X 205      38.400  30.927  24.031  0.00  0.00            
ATOM   3201  NE  ARG X 205      40.360  30.819  23.374  0.00  0.00            
ATOM   3202  HE  ARG X 205      41.070  30.106  23.462  0.00  0.00            
ATOM   3203  CZ  ARG X 205      40.403  31.801  22.426  0.00  0.00            
ATOM   3204  NH1 ARG X 205      39.669  32.898  22.314  0.00  0.00            
ATOM   3205 HH11 ARG X 205      38.752  32.858  22.736  0.00  0.00            
ATOM   3206 HH12 ARG X 205      39.885  33.516  21.545  0.00  0.00            
ATOM   3207  NH2 ARG X 205      41.334  31.618  21.516  0.00  0.00            
ATOM   3208 HH21 ARG X 205      41.699  30.699  21.309  0.00  0.00            
ATOM   3209 HH22 ARG X 205      41.510  32.325  20.817  0.00  0.00            
ATOM   3210  C   ARG X 205      38.080  34.807  27.028  0.00  0.00            
ATOM   3211  O   ARG X 205      37.178  35.231  27.754  0.00  0.00            
ATOM   3212  N   SER X 206      38.432  35.355  25.860  0.00  0.00            
ATOM   3213  H   SER X 206      39.215  34.936  25.380  0.00  0.00            
ATOM   3214  CA  SER X 206      37.760  36.453  25.153  0.00  0.00            
ATOM   3215  HA  SER X 206      36.716  36.145  25.209  0.00  0.00            
ATOM   3216  CB  SER X 206      37.925  37.724  25.954  0.00  0.00            
ATOM   3217  HB2 SER X 206      37.509  37.586  26.953  0.00  0.00            
ATOM   3218  HB3 SER X 206      38.969  38.017  26.059  0.00  0.00            
ATOM   3219  OG  SER X 206      37.218  38.768  25.401  0.00  0.00            
ATOM   3220  HG  SER X 206      36.307  38.464  25.407  0.00  0.00            
ATOM   3221  C   SER X 206      38.121  36.811  23.667  0.00  0.00            
ATOM   3222  O   SER X 206      39.267  36.628  23.295  0.00  0.00            
ATOM   3223  N   VAL X 207      37.227  37.217  22.866  0.00  0.00            
ATOM   3224  H   VAL X 207      36.333  37.479  23.258  0.00  0.00            
ATOM   3225  CA  VAL X 207      37.255  37.094  21.383  0.00  0.00            
ATOM   3226  HA  VAL X 207      37.595  36.077  21.189  0.00  0.00            
ATOM   3227  CB  VAL X 207      35.772  37.081  20.855  0.00  0.00            
ATOM   3228  HB  VAL X 207      35.272  37.930  21.321  0.00  0.00            
ATOM   3229  CG1 VAL X 207      35.530  37.186  19.355  0.00  0.00            
ATOM   3230 HG11 VAL X 207      35.991  38.061  18.897  0.00  0.00            
ATOM   3231 HG12 VAL X 207      35.821  36.276  18.830  0.00  0.00            
ATOM   3232 HG13 VAL X 207      34.472  37.363  19.166  0.00  0.00            
ATOM   3233  CG2 VAL X 207      35.075  35.903  21.449  0.00  0.00            
ATOM   3234 HG21 VAL X 207      35.186  35.876  22.533  0.00  0.00            
ATOM   3235 HG22 VAL X 207      34.003  36.001  21.277  0.00  0.00            
ATOM   3236 HG23 VAL X 207      35.423  35.006  20.936  0.00  0.00            
ATOM   3237  C   VAL X 207      38.249  38.060  20.614  0.00  0.00            
ATOM   3238  O   VAL X 207      38.737  37.828  19.464  0.00  0.00            
ATOM   3239  N   ASP X 208      38.513  39.229  21.211  0.00  0.00            
ATOM   3240  H   ASP X 208      38.244  39.345  22.177  0.00  0.00            
ATOM   3241  CA  ASP X 208      39.419  40.253  20.679  0.00  0.00            
ATOM   3242  HA  ASP X 208      40.039  39.876  19.865  0.00  0.00            
ATOM   3243  CB  ASP X 208      38.605  41.458  20.107  0.00  0.00            
ATOM   3244  HB2 ASP X 208      37.965  41.949  20.839  0.00  0.00            
ATOM   3245  HB3 ASP X 208      39.306  42.203  19.731  0.00  0.00            
ATOM   3246  CG  ASP X 208      37.813  40.945  18.951  0.00  0.00            
ATOM   3247  OD1 ASP X 208      38.393  40.607  17.929  0.00  0.00            
ATOM   3248  OD2 ASP X 208      36.575  40.928  18.975  0.00  0.00            
ATOM   3249  C   ASP X 208      40.264  40.707  21.889  0.00  0.00            
ATOM   3250  O   ASP X 208      39.770  40.552  23.009  0.00  0.00            
ATOM   3251  N   PRO X 209      41.433  41.326  21.668  0.00  0.00            
ATOM   3252  CD  PRO X 209      42.243  41.107  20.520  0.00  0.00            
ATOM   3253  HD2 PRO X 209      41.964  41.659  19.623  0.00  0.00            
ATOM   3254  HD3 PRO X 209      42.148  40.075  20.182  0.00  0.00            
ATOM   3255  CG  PRO X 209      43.601  41.454  20.957  0.00  0.00            
ATOM   3256  HG2 PRO X 209      43.967  41.980  20.075  0.00  0.00            
ATOM   3257  HG3 PRO X 209      44.036  40.459  21.045  0.00  0.00            
ATOM   3258  CB  PRO X 209      43.506  42.314  22.277  0.00  0.00            
ATOM   3259  HB2 PRO X 209      43.441  43.380  22.064  0.00  0.00            
ATOM   3260  HB3 PRO X 209      44.303  42.099  22.990  0.00  0.00            
ATOM   3261  CA  PRO X 209      42.162  41.882  22.845  0.00  0.00            
ATOM   3262  HA  PRO X 209      42.335  41.091  23.575  0.00  0.00            
ATOM   3263  C   PRO X 209      41.402  43.001  23.551  0.00  0.00            
ATOM   3264  O   PRO X 209      40.613  43.738  22.991  0.00  0.00            
ATOM   3265  N   GLY X 210      41.523  43.094  24.883  0.00  0.00            
ATOM   3266  H   GLY X 210      42.114  42.398  25.314  0.00  0.00            
ATOM   3267  CA  GLY X 210      40.663  43.877  25.773  0.00  0.00            
ATOM   3268  HA2 GLY X 210      40.640  44.898  25.392  0.00  0.00            
ATOM   3269  HA3 GLY X 210      39.654  43.490  25.628  0.00  0.00            
ATOM   3270  C   GLY X 210      41.004  43.862  27.261  0.00  0.00            
ATOM   3271  O   GLY X 210      40.779  44.797  27.867  0.00  0.00            
ATOM   3272  N   LEU X 211      41.442  42.734  27.810  0.00  0.00            
ATOM   3273  H   LEU X 211      41.216  41.892  27.301  0.00  0.00            
ATOM   3274  CA  LEU X 211      41.914  42.443  29.162  0.00  0.00            
ATOM   3275  HA  LEU X 211      41.325  43.090  29.812  0.00  0.00            
ATOM   3276  CB  LEU X 211      41.635  40.963  29.515  0.00  0.00            
ATOM   3277  HB2 LEU X 211      40.576  40.733  29.396  0.00  0.00            
ATOM   3278  HB3 LEU X 211      42.121  40.383  28.731  0.00  0.00            
ATOM   3279  CG  LEU X 211      42.038  40.416  30.895  0.00  0.00            
ATOM   3280  HG  LEU X 211      43.044  40.780  31.104  0.00  0.00            
ATOM   3281  CD1 LEU X 211      41.092  40.889  31.966  0.00  0.00            
ATOM   3282 HD11 LEU X 211      41.549  40.480  32.868  0.00  0.00            
ATOM   3283 HD12 LEU X 211      41.045  41.975  31.889  0.00  0.00            
ATOM   3284 HD13 LEU X 211      40.098  40.463  31.835  0.00  0.00            
ATOM   3285  CD2 LEU X 211      41.898  38.916  30.724  0.00  0.00            
ATOM   3286 HD21 LEU X 211      40.899  38.570  30.460  0.00  0.00            
ATOM   3287 HD22 LEU X 211      42.640  38.607  29.987  0.00  0.00            
ATOM   3288 HD23 LEU X 211      42.122  38.327  31.614  0.00  0.00            
ATOM   3289  C   LEU X 211      43.452  42.680  29.465  0.00  0.00            
ATOM   3290  O   LEU X 211      44.328  42.163  28.781  0.00  0.00            
ATOM   3291  N   LEU X 212      43.788  43.448  30.517  0.00  0.00            
ATOM   3292  H   LEU X 212      43.076  43.790  31.147  0.00  0.00            
ATOM   3293  CA  LEU X 212      45.141  43.884  30.852  0.00  0.00            
ATOM   3294  HA  LEU X 212      45.794  43.363  30.151  0.00  0.00            
ATOM   3295  CB  LEU X 212      45.349  45.372  30.601  0.00  0.00            
ATOM   3296  HB2 LEU X 212      44.881  45.942  31.403  0.00  0.00            
ATOM   3297  HB3 LEU X 212      46.417  45.544  30.734  0.00  0.00            
ATOM   3298  CG  LEU X 212      44.965  45.924  29.266  0.00  0.00            
ATOM   3299  HG  LEU X 212      43.936  45.667  29.013  0.00  0.00            
ATOM   3300  CD1 LEU X 212      44.968  47.421  29.263  0.00  0.00            
ATOM   3301 HD11 LEU X 212      44.636  47.799  28.296  0.00  0.00            
ATOM   3302 HD12 LEU X 212      44.375  47.828  30.082  0.00  0.00            
ATOM   3303 HD13 LEU X 212      46.020  47.670  29.401  0.00  0.00            
ATOM   3304  CD2 LEU X 212      45.898  45.472  28.163  0.00  0.00            
ATOM   3305 HD21 LEU X 212      45.763  46.065  27.259  0.00  0.00            
ATOM   3306 HD22 LEU X 212      46.937  45.676  28.423  0.00  0.00            
ATOM   3307 HD23 LEU X 212      45.732  44.407  28.000  0.00  0.00            
ATOM   3308  C   LEU X 212      45.558  43.504  32.255  0.00  0.00            
ATOM   3309  O   LEU X 212      44.657  43.294  33.062  0.00  0.00            
ATOM   3310  N   ALA X 213      46.847  43.291  32.449  0.00  0.00            
ATOM   3311  H   ALA X 213      47.431  43.330  31.626  0.00  0.00            
ATOM   3312  CA  ALA X 213      47.367  42.950  33.770  0.00  0.00            
ATOM   3313  HA  ALA X 213      46.710  43.375  34.528  0.00  0.00            
ATOM   3314  CB  ALA X 213      47.404  41.423  33.847  0.00  0.00            
ATOM   3315  HB1 ALA X 213      48.147  41.134  33.104  0.00  0.00            
ATOM   3316  HB2 ALA X 213      47.644  41.107  34.862  0.00  0.00            
ATOM   3317  HB3 ALA X 213      46.480  40.957  33.505  0.00  0.00            
ATOM   3318  C   ALA X 213      48.689  43.638  34.214  0.00  0.00            
ATOM   3319  O   ALA X 213      49.516  43.842  33.342  0.00  0.00            
ATOM   3320  N   LEU X 214      48.875  44.010  35.468  0.00  0.00            
ATOM   3321  H   LEU X 214      48.116  43.735  36.075  0.00  0.00            
ATOM   3322  CA  LEU X 214      50.114  44.646  35.943  0.00  0.00            
ATOM   3323  HA  LEU X 214      50.535  45.078  35.035  0.00  0.00            
ATOM   3324  CB  LEU X 214      49.851  45.667  37.044  0.00  0.00            
ATOM   3325  HB2 LEU X 214      49.414  45.053  37.832  0.00  0.00            
ATOM   3326  HB3 LEU X 214      50.811  45.974  37.458  0.00  0.00            
ATOM   3327  CG  LEU X 214      48.927  46.841  36.635  0.00  0.00            
ATOM   3328  HG  LEU X 214      47.975  46.467  36.257  0.00  0.00            
ATOM   3329  CD1 LEU X 214      48.408  47.661  37.793  0.00  0.00            
ATOM   3330 HD11 LEU X 214      48.193  47.065  38.680  0.00  0.00            
ATOM   3331 HD12 LEU X 214      49.241  48.333  38.000  0.00  0.00            
ATOM   3332 HD13 LEU X 214      47.569  48.319  37.568  0.00  0.00            
ATOM   3333  CD2 LEU X 214      49.545  47.835  35.586  0.00  0.00            
ATOM   3334 HD21 LEU X 214      48.920  48.713  35.422  0.00  0.00            
ATOM   3335 HD22 LEU X 214      50.523  48.221  35.876  0.00  0.00            
ATOM   3336 HD23 LEU X 214      49.580  47.231  34.680  0.00  0.00            
ATOM   3337  C   LEU X 214      51.093  43.547  36.425  0.00  0.00            
ATOM   3338  O   LEU X 214      50.804  42.779  37.339  0.00  0.00            
ATOM   3339  N   VAL X 215      52.278  43.620  35.871  0.00  0.00            
ATOM   3340  H   VAL X 215      52.443  44.374  35.220  0.00  0.00            
ATOM   3341  CA  VAL X 215      53.376  42.778  36.368  0.00  0.00            
ATOM   3342  HA  VAL X 215      53.126  42.415  37.365  0.00  0.00            
ATOM   3343  CB  VAL X 215      53.571  41.503  35.554  0.00  0.00            
ATOM   3344  HB  VAL X 215      53.780  41.951  34.582  0.00  0.00            
ATOM   3345  CG1 VAL X 215      54.677  40.660  36.060  0.00  0.00            
ATOM   3346 HG11 VAL X 215      54.942  39.844  35.388  0.00  0.00            
ATOM   3347 HG12 VAL X 215      55.586  41.258  36.008  0.00  0.00            
ATOM   3348 HG13 VAL X 215      54.431  40.332  37.070  0.00  0.00            
ATOM   3349  CG2 VAL X 215      52.272  40.695  35.435  0.00  0.00            
ATOM   3350 HG21 VAL X 215      51.843  40.472  36.412  0.00  0.00            
ATOM   3351 HG22 VAL X 215      51.524  41.283  34.903  0.00  0.00            
ATOM   3352 HG23 VAL X 215      52.429  39.839  34.779  0.00  0.00            
ATOM   3353  C   VAL X 215      54.640  43.568  36.445  0.00  0.00            
ATOM   3354  O   VAL X 215      55.056  43.992  35.403  0.00  0.00            
ATOM   3355  N   ASP X 216      55.272  43.640  37.622  0.00  0.00            
ATOM   3356  H   ASP X 216      54.950  42.985  38.319  0.00  0.00            
ATOM   3357  CA  ASP X 216      56.523  44.328  37.859  0.00  0.00            
ATOM   3358  HA  ASP X 216      56.569  44.541  38.927  0.00  0.00            
ATOM   3359  CB  ASP X 216      57.738  43.393  37.474  0.00  0.00            
ATOM   3360  HB2 ASP X 216      57.767  43.254  36.393  0.00  0.00            
ATOM   3361  HB3 ASP X 216      58.670  43.892  37.741  0.00  0.00            
ATOM   3362  CG  ASP X 216      57.754  42.054  38.220  0.00  0.00            
ATOM   3363  OD1 ASP X 216      57.274  42.051  39.394  0.00  0.00            
ATOM   3364  OD2 ASP X 216      58.287  41.026  37.769  0.00  0.00            
ATOM   3365  C   ASP X 216      56.664  45.734  37.293  0.00  0.00            
ATOM   3366  O   ASP X 216      57.584  46.155  36.588  0.00  0.00            
ATOM   3367  N   GLY X 217      55.709  46.585  37.774  0.00  0.00            
ATOM   3368  H   GLY X 217      55.046  46.140  38.392  0.00  0.00            
ATOM   3369  CA  GLY X 217      55.597  48.040  37.465  0.00  0.00            
ATOM   3370  HA2 GLY X 217      54.867  48.466  38.153  0.00  0.00            
ATOM   3371  HA3 GLY X 217      56.557  48.556  37.484  0.00  0.00            
ATOM   3372  C   GLY X 217      55.143  48.482  36.101  0.00  0.00            
ATOM   3373  O   GLY X 217      55.141  49.696  35.819  0.00  0.00            
ATOM   3374  N   ARG X 218      54.680  47.575  35.289  0.00  0.00            
ATOM   3375  H   ARG X 218      54.728  46.638  35.662  0.00  0.00            
ATOM   3376  CA  ARG X 218      54.288  47.653  33.841  0.00  0.00            
ATOM   3377  HA  ARG X 218      54.065  48.673  33.528  0.00  0.00            
ATOM   3378  CB  ARG X 218      55.349  47.188  32.844  0.00  0.00            
ATOM   3379  HB2 ARG X 218      55.684  46.177  33.075  0.00  0.00            
ATOM   3380  HB3 ARG X 218      54.806  47.036  31.911  0.00  0.00            
ATOM   3381  CG  ARG X 218      56.578  48.077  32.644  0.00  0.00            
ATOM   3382  HG2 ARG X 218      56.387  49.057  32.207  0.00  0.00            
ATOM   3383  HG3 ARG X 218      57.049  48.276  33.607  0.00  0.00            
ATOM   3384  CD  ARG X 218      57.658  47.338  31.834  0.00  0.00            
ATOM   3385  HD2 ARG X 218      58.606  47.876  31.835  0.00  0.00            
ATOM   3386  HD3 ARG X 218      57.797  46.347  32.266  0.00  0.00            
ATOM   3387  NE  ARG X 218      57.199  47.049  30.434  0.00  0.00            
ATOM   3388  HE  ARG X 218      56.231  46.791  30.306  0.00  0.00            
ATOM   3389  CZ  ARG X 218      57.888  47.083  29.286  0.00  0.00            
ATOM   3390  NH1 ARG X 218      59.153  47.380  29.182  0.00  0.00            
ATOM   3391 HH11 ARG X 218      59.667  47.494  30.044  0.00  0.00            
ATOM   3392 HH12 ARG X 218      59.735  47.209  28.375  0.00  0.00            
ATOM   3393  NH2 ARG X 218      57.290  46.893  28.137  0.00  0.00            
ATOM   3394 HH21 ARG X 218      56.347  46.532  28.114  0.00  0.00            
ATOM   3395 HH22 ARG X 218      57.887  46.932  27.323  0.00  0.00            
ATOM   3396  C   ARG X 218      52.992  46.906  33.550  0.00  0.00            
ATOM   3397  O   ARG X 218      52.643  45.970  34.284  0.00  0.00            
ATOM   3398  N   LEU X 219      52.273  47.344  32.566  0.00  0.00            
ATOM   3399  H   LEU X 219      52.632  48.065  31.957  0.00  0.00            
ATOM   3400  CA  LEU X 219      51.027  46.872  32.030  0.00  0.00            
ATOM   3401  HA  LEU X 219      50.601  46.131  32.707  0.00  0.00            
ATOM   3402  CB  LEU X 219      50.138  48.165  31.956  0.00  0.00            
ATOM   3403  HB2 LEU X 219      50.089  48.635  32.938  0.00  0.00            
ATOM   3404  HB3 LEU X 219      50.661  48.796  31.237  0.00  0.00            
ATOM   3405  CG  LEU X 219      48.709  48.064  31.455  0.00  0.00            
ATOM   3406  HG  LEU X 219      48.623  47.661  30.446  0.00  0.00            
ATOM   3407  CD1 LEU X 219      47.800  47.385  32.466  0.00  0.00            
ATOM   3408 HD11 LEU X 219      46.743  47.419  32.202  0.00  0.00            
ATOM   3409 HD12 LEU X 219      48.099  46.349  32.624  0.00  0.00            
ATOM   3410 HD13 LEU X 219      47.895  47.877  33.434  0.00  0.00            
ATOM   3411  CD2 LEU X 219      48.130  49.462  31.240  0.00  0.00            
ATOM   3412 HD21 LEU X 219      48.834  49.982  30.590  0.00  0.00            
ATOM   3413 HD22 LEU X 219      47.186  49.369  30.703  0.00  0.00            
ATOM   3414 HD23 LEU X 219      48.091  50.073  32.142  0.00  0.00            
ATOM   3415  C   LEU X 219      51.170  46.042  30.747  0.00  0.00            
ATOM   3416  O   LEU X 219      51.934  46.390  29.847  0.00  0.00            
ATOM   3417  N   TRP X 220      50.504  44.984  30.673  0.00  0.00            
ATOM   3418  H   TRP X 220      50.084  44.667  31.535  0.00  0.00            
ATOM   3419  CA  TRP X 220      50.760  43.899  29.716  0.00  0.00            
ATOM   3420  HA  TRP X 220      51.429  44.259  28.934  0.00  0.00            
ATOM   3421  CB  TRP X 220      51.373  42.637  30.413  0.00  0.00            
ATOM   3422  HB2 TRP X 220      50.708  42.263  31.191  0.00  0.00            
ATOM   3423  HB3 TRP X 220      51.481  41.835  29.682  0.00  0.00            
ATOM   3424  CG  TRP X 220      52.756  42.927  30.998  0.00  0.00            
ATOM   3425  CD1 TRP X 220      53.026  43.237  32.320  0.00  0.00            
ATOM   3426  HD1 TRP X 220      52.364  43.279  33.173  0.00  0.00            
ATOM   3427  NE1 TRP X 220      54.347  43.649  32.396  0.00  0.00            
ATOM   3428  HE1 TRP X 220      54.844  44.135  33.129  0.00  0.00            
ATOM   3429  CE2 TRP X 220      54.994  43.553  31.173  0.00  0.00            
ATOM   3430  CZ2 TRP X 220      56.340  43.573  30.754  0.00  0.00            
ATOM   3431  HZ2 TRP X 220      57.157  43.610  31.460  0.00  0.00            
ATOM   3432  CH2 TRP X 220      56.669  43.424  29.363  0.00  0.00            
ATOM   3433  HH2 TRP X 220      57.685  43.555  29.023  0.00  0.00            
ATOM   3434  CZ3 TRP X 220      55.683  43.151  28.450  0.00  0.00            
ATOM   3435  HZ3 TRP X 220      55.847  43.011  27.391  0.00  0.00            
ATOM   3436  CE3 TRP X 220      54.340  42.923  28.967  0.00  0.00            
ATOM   3437  HE3 TRP X 220      53.532  42.485  28.400  0.00  0.00            
ATOM   3438  CD2 TRP X 220      53.986  43.133  30.310  0.00  0.00            
ATOM   3439  C   TRP X 220      49.428  43.446  29.151  0.00  0.00            
ATOM   3440  O   TRP X 220      48.410  43.594  29.816  0.00  0.00            
ATOM   3441  N   ALA X 221      49.378  42.846  27.954  0.00  0.00            
ATOM   3442  H   ALA X 221      50.225  42.595  27.464  0.00  0.00            
ATOM   3443  CA  ALA X 221      48.130  42.330  27.487  0.00  0.00            
ATOM   3444  HA  ALA X 221      47.310  42.830  28.002  0.00  0.00            
ATOM   3445  CB  ALA X 221      47.918  42.788  26.028  0.00  0.00            
ATOM   3446  HB1 ALA X 221      46.888  42.700  25.683  0.00  0.00            
ATOM   3447  HB2 ALA X 221      48.102  43.862  26.018  0.00  0.00            
ATOM   3448  HB3 ALA X 221      48.694  42.267  25.467  0.00  0.00            
ATOM   3449  C   ALA X 221      47.918  40.830  27.734  0.00  0.00            
ATOM   3450  O   ALA X 221      48.801  39.999  27.447  0.00  0.00            
ATOM   3451  N   VAL X 222      46.668  40.492  28.194  0.00  0.00            
ATOM   3452  H   VAL X 222      46.044  41.250  28.432  0.00  0.00            
ATOM   3453  CA  VAL X 222      46.333  39.068  28.321  0.00  0.00            
ATOM   3454  HA  VAL X 222      47.264  38.502  28.354  0.00  0.00            
ATOM   3455  CB  VAL X 222      45.462  38.809  29.578  0.00  0.00            
ATOM   3456  HB  VAL X 222      44.502  39.286  29.383  0.00  0.00            
ATOM   3457  CG1 VAL X 222      45.390  37.353  29.832  0.00  0.00            
ATOM   3458 HG11 VAL X 222      46.365  37.119  30.260  0.00  0.00            
ATOM   3459 HG12 VAL X 222      44.626  37.184  30.590  0.00  0.00            
ATOM   3460 HG13 VAL X 222      45.185  36.810  28.909  0.00  0.00            
ATOM   3461  CG2 VAL X 222      45.921  39.571  30.886  0.00  0.00            
ATOM   3462 HG21 VAL X 222      45.151  39.498  31.654  0.00  0.00            
ATOM   3463 HG22 VAL X 222      46.925  39.191  31.073  0.00  0.00            
ATOM   3464 HG23 VAL X 222      46.112  40.629  30.704  0.00  0.00            
ATOM   3465  C   VAL X 222      45.622  38.576  27.023  0.00  0.00            
ATOM   3466  O   VAL X 222      44.397  38.801  26.785  0.00  0.00            
ATOM   3467  N   ASP X 223      46.361  38.018  26.022  0.00  0.00            
ATOM   3468  H   ASP X 223      47.275  37.692  26.300  0.00  0.00            
ATOM   3469  CA  ASP X 223      45.861  37.531  24.711  0.00  0.00            
ATOM   3470  HA  ASP X 223      44.774  37.603  24.718  0.00  0.00            
ATOM   3471  CB  ASP X 223      46.370  38.543  23.616  0.00  0.00            
ATOM   3472  HB2 ASP X 223      46.020  39.509  23.980  0.00  0.00            
ATOM   3473  HB3 ASP X 223      47.450  38.619  23.739  0.00  0.00            
ATOM   3474  CG  ASP X 223      45.938  38.380  22.146  0.00  0.00            
ATOM   3475  OD1 ASP X 223      46.622  39.029  21.269  0.00  0.00            
ATOM   3476  OD2 ASP X 223      44.978  37.616  21.881  0.00  0.00            
ATOM   3477  C   ASP X 223      46.157  36.022  24.437  0.00  0.00            
ATOM   3478  O   ASP X 223      47.327  35.624  24.274  0.00  0.00            
ATOM   3479  N   PRO X 224      45.202  35.095  24.337  0.00  0.00            
ATOM   3480  CD  PRO X 224      43.767  35.323  24.618  0.00  0.00            
ATOM   3481  HD2 PRO X 224      43.380  36.084  23.942  0.00  0.00            
ATOM   3482  HD3 PRO X 224      43.520  35.667  25.622  0.00  0.00            
ATOM   3483  CG  PRO X 224      42.953  34.000  24.409  0.00  0.00            
ATOM   3484  HG2 PRO X 224      42.507  34.071  23.417  0.00  0.00            
ATOM   3485  HG3 PRO X 224      42.295  33.724  25.233  0.00  0.00            
ATOM   3486  CB  PRO X 224      44.091  32.903  24.431  0.00  0.00            
ATOM   3487  HB2 PRO X 224      43.730  32.023  23.898  0.00  0.00            
ATOM   3488  HB3 PRO X 224      44.161  32.571  25.466  0.00  0.00            
ATOM   3489  CA  PRO X 224      45.316  33.672  23.933  0.00  0.00            
ATOM   3490  HA  PRO X 224      46.142  33.323  24.553  0.00  0.00            
ATOM   3491  C   PRO X 224      45.737  33.470  22.495  0.00  0.00            
ATOM   3492  O   PRO X 224      46.115  34.409  21.798  0.00  0.00            
ATOM   3493  N   GLU X 225      45.609  32.268  21.954  0.00  0.00            
ATOM   3494  H   GLU X 225      45.286  31.503  22.529  0.00  0.00            
ATOM   3495  CA  GLU X 225      45.920  31.781  20.580  0.00  0.00            
ATOM   3496  HA  GLU X 225      45.788  32.624  19.902  0.00  0.00            
ATOM   3497  CB  GLU X 225      47.382  31.130  20.632  0.00  0.00            
ATOM   3498  HB2 GLU X 225      47.381  30.450  21.484  0.00  0.00            
ATOM   3499  HB3 GLU X 225      47.544  30.647  19.669  0.00  0.00            
ATOM   3500  CG  GLU X 225      48.548  32.189  20.813  0.00  0.00            
ATOM   3501  HG2 GLU X 225      48.480  32.979  20.065  0.00  0.00            
ATOM   3502  HG3 GLU X 225      48.420  32.743  21.743  0.00  0.00            
ATOM   3503  CD  GLU X 225      49.951  31.526  20.729  0.00  0.00            
ATOM   3504  OE1 GLU X 225      50.186  30.440  20.160  0.00  0.00            
ATOM   3505  OE2 GLU X 225      50.997  32.066  21.208  0.00  0.00            
ATOM   3506  C   GLU X 225      44.787  30.815  20.153  0.00  0.00            
ATOM   3507  O   GLU X 225      44.025  30.325  20.953  0.00  0.00            
ATOM   3508  N   PRO X 226      44.710  30.536  18.830  0.00  0.00            
ATOM   3509  CD  PRO X 226      45.489  31.114  17.712  0.00  0.00            
ATOM   3510  HD2 PRO X 226      46.430  31.593  17.982  0.00  0.00            
ATOM   3511  HD3 PRO X 226      44.868  31.807  17.144  0.00  0.00            
ATOM   3512  CG  PRO X 226      45.712  29.936  16.741  0.00  0.00            
ATOM   3513  HG2 PRO X 226      46.507  29.328  17.172  0.00  0.00            
ATOM   3514  HG3 PRO X 226      45.956  30.435  15.803  0.00  0.00            
ATOM   3515  CB  PRO X 226      44.468  29.054  16.887  0.00  0.00            
ATOM   3516  HB2 PRO X 226      44.690  28.033  16.578  0.00  0.00            
ATOM   3517  HB3 PRO X 226      43.912  29.604  16.129  0.00  0.00            
ATOM   3518  CA  PRO X 226      44.108  29.288  18.418  0.00  0.00            
ATOM   3519  HA  PRO X 226      43.052  29.558  18.429  0.00  0.00            
ATOM   3520  C   PRO X 226      44.467  28.056  19.194  0.00  0.00            
ATOM   3521  O   PRO X 226      45.641  27.711  19.404  0.00  0.00            
ATOM   3522  N   GLY X 227      43.390  27.348  19.520  0.00  0.00            
ATOM   3523  H   GLY X 227      42.505  27.600  19.104  0.00  0.00            
ATOM   3524  CA  GLY X 227      43.443  26.132  20.321  0.00  0.00            
ATOM   3525  HA2 GLY X 227      42.579  25.467  20.322  0.00  0.00            
ATOM   3526  HA3 GLY X 227      44.142  25.491  19.783  0.00  0.00            
ATOM   3527  C   GLY X 227      43.967  26.339  21.745  0.00  0.00            
ATOM   3528  O   GLY X 227      44.542  25.364  22.277  0.00  0.00            
ATOM   3529  N   HID X 228      43.780  27.547  22.379  0.00  0.00            
ATOM   3530  H   HID X 228      43.194  28.253  21.956  0.00  0.00            
ATOM   3531  CA  HID X 228      44.365  27.848  23.701  0.00  0.00            
ATOM   3532  HA  HID X 228      44.611  26.891  24.163  0.00  0.00            
ATOM   3533  CB  HID X 228      45.684  28.605  23.574  0.00  0.00            
ATOM   3534  HB2 HID X 228      45.458  29.416  22.882  0.00  0.00            
ATOM   3535  HB3 HID X 228      45.978  28.967  24.559  0.00  0.00            
ATOM   3536  CG  HID X 228      46.894  27.840  23.060  0.00  0.00            
ATOM   3537  ND1 HID X 228      47.003  27.339  21.736  0.00  0.00            
ATOM   3538  HD1 HID X 228      46.390  27.513  20.953  0.00  0.00            
ATOM   3539  CE1 HID X 228      48.195  26.741  21.643  0.00  0.00            
ATOM   3540  HE1 HID X 228      48.539  26.268  20.735  0.00  0.00            
ATOM   3541  NE2 HID X 228      48.818  26.840  22.849  0.00  0.00            
ATOM   3542  CD2 HID X 228      48.067  27.554  23.717  0.00  0.00            
ATOM   3543  HD2 HID X 228      48.252  27.770  24.758  0.00  0.00            
ATOM   3544  C   HID X 228      43.443  28.805  24.595  0.00  0.00            
ATOM   3545  O   HID X 228      42.394  29.317  24.186  0.00  0.00            
ATOM   3546  N   PHE X 229      43.772  29.031  25.875  0.00  0.00            
ATOM   3547  H   PHE X 229      44.567  28.535  26.252  0.00  0.00            
ATOM   3548  CA  PHE X 229      43.107  29.960  26.767  0.00  0.00            
ATOM   3549  HA  PHE X 229      42.789  30.825  26.185  0.00  0.00            
ATOM   3550  CB  PHE X 229      41.793  29.230  27.258  0.00  0.00            
ATOM   3551  HB2 PHE X 229      41.213  29.907  27.886  0.00  0.00            
ATOM   3552  HB3 PHE X 229      41.091  28.966  26.467  0.00  0.00            
ATOM   3553  CG  PHE X 229      42.107  27.999  28.127  0.00  0.00            
ATOM   3554  CD1 PHE X 229      41.886  28.017  29.526  0.00  0.00            
ATOM   3555  HD1 PHE X 229      41.555  28.956  29.946  0.00  0.00            
ATOM   3556  CE1 PHE X 229      42.084  26.891  30.337  0.00  0.00            
ATOM   3557  HE1 PHE X 229      41.803  26.900  31.380  0.00  0.00            
ATOM   3558  CZ  PHE X 229      42.389  25.698  29.674  0.00  0.00            
ATOM   3559  HZ  PHE X 229      42.342  24.727  30.145  0.00  0.00            
ATOM   3560  CE2 PHE X 229      42.592  25.620  28.335  0.00  0.00            
ATOM   3561  HE2 PHE X 229      42.741  24.643  27.899  0.00  0.00            
ATOM   3562  CD2 PHE X 229      42.544  26.762  27.602  0.00  0.00            
ATOM   3563  HD2 PHE X 229      42.787  26.657  26.555  0.00  0.00            
ATOM   3564  C   PHE X 229      44.011  30.476  27.951  0.00  0.00            
ATOM   3565  O   PHE X 229      45.202  30.094  28.037  0.00  0.00            
ATOM   3566  N   ILE X 230      43.439  31.232  28.911  0.00  0.00            
ATOM   3567  H   ILE X 230      42.520  31.540  28.629  0.00  0.00            
ATOM   3568  CA  ILE X 230      44.057  31.887  30.046  0.00  0.00            
ATOM   3569  HA  ILE X 230      45.134  31.733  29.984  0.00  0.00            
ATOM   3570  CB  ILE X 230      43.786  33.417  30.131  0.00  0.00            
ATOM   3571  HB  ILE X 230      42.702  33.483  30.218  0.00  0.00            
ATOM   3572  CG2 ILE X 230      44.440  34.130  31.338  0.00  0.00            
ATOM   3573 HG21 ILE X 230      44.098  33.586  32.219  0.00  0.00            
ATOM   3574 HG22 ILE X 230      45.529  34.158  31.328  0.00  0.00            
ATOM   3575 HG23 ILE X 230      44.135  35.176  31.355  0.00  0.00            
ATOM   3576  CG1 ILE X 230      44.069  34.110  28.802  0.00  0.00            
ATOM   3577 HG12 ILE X 230      43.382  33.805  28.013  0.00  0.00            
ATOM   3578 HG13 ILE X 230      43.814  35.149  29.014  0.00  0.00            
ATOM   3579  CD1 ILE X 230      45.568  33.977  28.308  0.00  0.00            
ATOM   3580 HD11 ILE X 230      45.924  32.947  28.282  0.00  0.00            
ATOM   3581 HD12 ILE X 230      45.738  34.591  27.423  0.00  0.00            
ATOM   3582 HD13 ILE X 230      46.108  34.374  29.167  0.00  0.00            
ATOM   3583  C   ILE X 230      43.641  31.136  31.286  0.00  0.00            
ATOM   3584  O   ILE X 230      42.485  30.835  31.486  0.00  0.00            
ATOM   3585  N   VAL X 231      44.643  30.830  32.110  0.00  0.00            
ATOM   3586  H   VAL X 231      45.592  30.878  31.768  0.00  0.00            
ATOM   3587  CA  VAL X 231      44.466  30.498  33.553  0.00  0.00            
ATOM   3588  HA  VAL X 231      43.449  30.436  33.941  0.00  0.00            
ATOM   3589  CB  VAL X 231      45.028  29.118  33.833  0.00  0.00            
ATOM   3590  HB  VAL X 231      46.028  28.971  33.425  0.00  0.00            
ATOM   3591  CG1 VAL X 231      45.040  28.814  35.378  0.00  0.00            
ATOM   3592 HG11 VAL X 231      45.379  27.782  35.474  0.00  0.00            
ATOM   3593 HG12 VAL X 231      45.652  29.495  35.971  0.00  0.00            
ATOM   3594 HG13 VAL X 231      44.030  28.934  35.770  0.00  0.00            
ATOM   3595  CG2 VAL X 231      44.018  28.149  33.167  0.00  0.00            
ATOM   3596 HG21 VAL X 231      43.759  28.319  32.121  0.00  0.00            
ATOM   3597 HG22 VAL X 231      44.575  27.218  33.062  0.00  0.00            
ATOM   3598 HG23 VAL X 231      43.079  27.967  33.689  0.00  0.00            
ATOM   3599  C   VAL X 231      45.179  31.639  34.388  0.00  0.00            
ATOM   3600  O   VAL X 231      46.244  32.177  34.074  0.00  0.00            
ATOM   3601  N   ASN X 232      44.637  31.882  35.541  0.00  0.00            
ATOM   3602  H   ASN X 232      43.755  31.445  35.768  0.00  0.00            
ATOM   3603  CA  ASN X 232      44.853  33.117  36.363  0.00  0.00            
ATOM   3604  HA  ASN X 232      45.866  33.475  36.181  0.00  0.00            
ATOM   3605  CB  ASN X 232      43.830  34.169  35.869  0.00  0.00            
ATOM   3606  HB2 ASN X 232      43.996  34.609  34.885  0.00  0.00            
ATOM   3607  HB3 ASN X 232      42.790  33.844  35.893  0.00  0.00            
ATOM   3608  CG  ASN X 232      43.964  35.402  36.718  0.00  0.00            
ATOM   3609  OD1 ASN X 232      44.669  36.309  36.386  0.00  0.00            
ATOM   3610  ND2 ASN X 232      43.353  35.467  37.869  0.00  0.00            
ATOM   3611 HD21 ASN X 232      43.606  36.259  38.443  0.00  0.00            
ATOM   3612 HD22 ASN X 232      42.669  34.742  38.035  0.00  0.00            
ATOM   3613  C   ASN X 232      44.754  32.760  37.889  0.00  0.00            
ATOM   3614  O   ASN X 232      43.871  31.957  38.246  0.00  0.00            
ATOM   3615  N   PHE X 233      45.523  33.283  38.894  0.00  0.00            
ATOM   3616  H   PHE X 233      46.324  33.848  38.648  0.00  0.00            
ATOM   3617  CA  PHE X 233      45.323  32.909  40.297  0.00  0.00            
ATOM   3618  HA  PHE X 233      44.706  32.014  40.379  0.00  0.00            
ATOM   3619  CB  PHE X 233      46.777  32.672  40.798  0.00  0.00            
ATOM   3620  HB2 PHE X 233      47.395  33.541  40.569  0.00  0.00            
ATOM   3621  HB3 PHE X 233      46.796  32.465  41.868  0.00  0.00            
ATOM   3622  CG  PHE X 233      47.488  31.445  40.169  0.00  0.00            
ATOM   3623  CD1 PHE X 233      48.869  31.491  40.048  0.00  0.00            
ATOM   3624  HD1 PHE X 233      49.320  32.379  40.466  0.00  0.00            
ATOM   3625  CE1 PHE X 233      49.573  30.506  39.401  0.00  0.00            
ATOM   3626  HE1 PHE X 233      50.639  30.614  39.266  0.00  0.00            
ATOM   3627  CZ  PHE X 233      48.884  29.441  38.788  0.00  0.00            
ATOM   3628  HZ  PHE X 233      49.374  28.698  38.176  0.00  0.00            
ATOM   3629  CE2 PHE X 233      47.507  29.327  38.986  0.00  0.00            
ATOM   3630  HE2 PHE X 233      46.891  28.549  38.560  0.00  0.00            
ATOM   3631  CD2 PHE X 233      46.784  30.371  39.677  0.00  0.00            
ATOM   3632  HD2 PHE X 233      45.719  30.299  39.842  0.00  0.00            
ATOM   3633  C   PHE X 233      44.748  34.039  41.224  0.00  0.00            
ATOM   3634  O   PHE X 233      44.755  35.228  40.904  0.00  0.00            
ATOM   3635  N   GLY X 234      44.309  33.628  42.438  0.00  0.00            
ATOM   3636  H   GLY X 234      44.474  32.673  42.720  0.00  0.00            
ATOM   3637  CA  GLY X 234      43.430  34.432  43.269  0.00  0.00            
ATOM   3638  HA2 GLY X 234      43.293  35.404  42.796  0.00  0.00            
ATOM   3639  HA3 GLY X 234      42.390  34.113  43.202  0.00  0.00            
ATOM   3640  C   GLY X 234      43.897  34.712  44.668  0.00  0.00            
ATOM   3641  O   GLY X 234      44.902  34.247  45.200  0.00  0.00            
ATOM   3642  N   SER X 235      43.122  35.545  45.325  0.00  0.00            
ATOM   3643  H   SER X 235      42.348  35.991  44.854  0.00  0.00            
ATOM   3644  CA  SER X 235      43.452  36.025  46.689  0.00  0.00            
ATOM   3645  HA  SER X 235      44.411  36.544  46.680  0.00  0.00            
ATOM   3646  CB  SER X 235      42.341  36.975  47.189  0.00  0.00            
ATOM   3647  HB2 SER X 235      41.528  36.510  47.746  0.00  0.00            
ATOM   3648  HB3 SER X 235      42.870  37.617  47.893  0.00  0.00            
ATOM   3649  OG  SER X 235      41.768  37.750  46.111  0.00  0.00            
ATOM   3650  HG  SER X 235      41.307  38.435  46.599  0.00  0.00            
ATOM   3651  C   SER X 235      43.593  34.853  47.693  0.00  0.00            
ATOM   3652  O   SER X 235      44.410  34.895  48.621  0.00  0.00            
ATOM   3653  N   SER X 236      42.767  33.885  47.518  0.00  0.00            
ATOM   3654  H   SER X 236      42.102  33.926  46.759  0.00  0.00            
ATOM   3655  CA  SER X 236      42.761  32.619  48.285  0.00  0.00            
ATOM   3656  HA  SER X 236      42.456  32.717  49.327  0.00  0.00            
ATOM   3657  CB  SER X 236      41.719  31.629  47.753  0.00  0.00            
ATOM   3658  HB2 SER X 236      42.106  31.281  46.795  0.00  0.00            
ATOM   3659  HB3 SER X 236      41.582  30.802  48.449  0.00  0.00            
ATOM   3660  OG  SER X 236      40.414  32.191  47.618  0.00  0.00            
ATOM   3661  HG  SER X 236      40.425  32.918  46.990  0.00  0.00            
ATOM   3662  C   SER X 236      44.083  31.841  48.202  0.00  0.00            
ATOM   3663  O   SER X 236      44.677  31.495  49.220  0.00  0.00            
ATOM   3664  N   LEU X 237      44.683  31.838  46.993  0.00  0.00            
ATOM   3665  H   LEU X 237      44.310  32.475  46.303  0.00  0.00            
ATOM   3666  CA  LEU X 237      45.992  31.147  46.821  0.00  0.00            
ATOM   3667  HA  LEU X 237      45.899  30.287  47.484  0.00  0.00            
ATOM   3668  CB  LEU X 237      46.185  30.699  45.375  0.00  0.00            
ATOM   3669  HB2 LEU X 237      45.280  30.109  45.233  0.00  0.00            
ATOM   3670  HB3 LEU X 237      46.244  31.620  44.794  0.00  0.00            
ATOM   3671  CG  LEU X 237      47.464  29.823  45.055  0.00  0.00            
ATOM   3672  HG  LEU X 237      48.286  30.531  45.161  0.00  0.00            
ATOM   3673  CD1 LEU X 237      47.774  28.601  45.920  0.00  0.00            
ATOM   3674 HD11 LEU X 237      48.123  28.961  46.888  0.00  0.00            
ATOM   3675 HD12 LEU X 237      46.901  27.960  46.045  0.00  0.00            
ATOM   3676 HD13 LEU X 237      48.590  27.989  45.533  0.00  0.00            
ATOM   3677  CD2 LEU X 237      47.277  29.353  43.599  0.00  0.00            
ATOM   3678 HD21 LEU X 237      48.158  28.827  43.230  0.00  0.00            
ATOM   3679 HD22 LEU X 237      46.335  28.806  43.568  0.00  0.00            
ATOM   3680 HD23 LEU X 237      47.274  30.238  42.962  0.00  0.00            
ATOM   3681  C   LEU X 237      47.112  31.994  47.342  0.00  0.00            
ATOM   3682  O   LEU X 237      48.075  31.469  47.968  0.00  0.00            
ATOM   3683  N   GLU X 238      47.083  33.247  47.217  0.00  0.00            
ATOM   3684  H   GLU X 238      46.308  33.680  46.736  0.00  0.00            
ATOM   3685  CA  GLU X 238      48.074  34.196  47.656  0.00  0.00            
ATOM   3686  HA  GLU X 238      49.055  33.801  47.390  0.00  0.00            
ATOM   3687  CB  GLU X 238      47.837  35.547  46.977  0.00  0.00            
ATOM   3688  HB2 GLU X 238      47.963  35.289  45.926  0.00  0.00            
ATOM   3689  HB3 GLU X 238      46.801  35.780  47.221  0.00  0.00            
ATOM   3690  CG  GLU X 238      48.800  36.690  47.346  0.00  0.00            
ATOM   3691  HG2 GLU X 238      48.877  36.708  48.433  0.00  0.00            
ATOM   3692  HG3 GLU X 238      49.751  36.357  46.932  0.00  0.00            
ATOM   3693  CD  GLU X 238      48.317  38.030  46.694  0.00  0.00            
ATOM   3694  OE1 GLU X 238      48.721  38.335  45.521  0.00  0.00            
ATOM   3695  OE2 GLU X 238      47.626  38.804  47.356  0.00  0.00            
ATOM   3696  C   GLU X 238      48.108  34.382  49.226  0.00  0.00            
ATOM   3697  O   GLU X 238      49.189  34.372  49.844  0.00  0.00            
ATOM   3698  N   VAL X 239      46.909  34.463  49.776  0.00  0.00            
ATOM   3699  H   VAL X 239      46.082  34.485  49.196  0.00  0.00            
ATOM   3700  CA  VAL X 239      46.772  34.555  51.251  0.00  0.00            
ATOM   3701  HA  VAL X 239      47.403  35.330  51.684  0.00  0.00            
ATOM   3702  CB  VAL X 239      45.313  34.808  51.612  0.00  0.00            
ATOM   3703  HB  VAL X 239      44.701  34.246  50.908  0.00  0.00            
ATOM   3704  CG1 VAL X 239      44.769  34.445  53.027  0.00  0.00            
ATOM   3705 HG11 VAL X 239      44.889  33.378  53.214  0.00  0.00            
ATOM   3706 HG12 VAL X 239      45.254  35.039  53.802  0.00  0.00            
ATOM   3707 HG13 VAL X 239      43.686  34.560  52.988  0.00  0.00            
ATOM   3708  CG2 VAL X 239      44.837  36.267  51.473  0.00  0.00            
ATOM   3709 HG21 VAL X 239      45.153  36.866  52.328  0.00  0.00            
ATOM   3710 HG22 VAL X 239      45.315  36.643  50.569  0.00  0.00            
ATOM   3711 HG23 VAL X 239      43.750  36.214  51.413  0.00  0.00            
ATOM   3712  C   VAL X 239      47.295  33.226  51.864  0.00  0.00            
ATOM   3713  O   VAL X 239      47.789  33.290  52.954  0.00  0.00            
ATOM   3714  N   LEU X 240      47.186  32.072  51.153  0.00  0.00            
ATOM   3715  H   LEU X 240      46.787  32.032  50.226  0.00  0.00            
ATOM   3716  CA  LEU X 240      47.631  30.831  51.775  0.00  0.00            
ATOM   3717  HA  LEU X 240      47.081  30.748  52.713  0.00  0.00            
ATOM   3718  CB  LEU X 240      47.178  29.661  50.850  0.00  0.00            
ATOM   3719  HB2 LEU X 240      46.089  29.673  50.790  0.00  0.00            
ATOM   3720  HB3 LEU X 240      47.466  29.700  49.800  0.00  0.00            
ATOM   3721  CG  LEU X 240      47.621  28.281  51.432  0.00  0.00            
ATOM   3722  HG  LEU X 240      48.709  28.230  51.393  0.00  0.00            
ATOM   3723  CD1 LEU X 240      47.134  27.944  52.820  0.00  0.00            
ATOM   3724 HD11 LEU X 240      46.062  28.139  52.823  0.00  0.00            
ATOM   3725 HD12 LEU X 240      47.293  26.917  53.149  0.00  0.00            
ATOM   3726 HD13 LEU X 240      47.668  28.553  53.549  0.00  0.00            
ATOM   3727  CD2 LEU X 240      47.202  27.159  50.524  0.00  0.00            
ATOM   3728 HD21 LEU X 240      47.757  27.180  49.586  0.00  0.00            
ATOM   3729 HD22 LEU X 240      47.441  26.206  50.996  0.00  0.00            
ATOM   3730 HD23 LEU X 240      46.175  27.112  50.162  0.00  0.00            
ATOM   3731  C   LEU X 240      49.186  30.909  51.888  0.00  0.00            
ATOM   3732  O   LEU X 240      49.790  30.537  52.878  0.00  0.00            
ATOM   3733  N   THR X 241      49.789  31.373  50.809  0.00  0.00            
ATOM   3734  H   THR X 241      49.238  31.778  50.066  0.00  0.00            
ATOM   3735  CA  THR X 241      51.237  31.175  50.578  0.00  0.00            
ATOM   3736  HA  THR X 241      51.504  30.333  51.216  0.00  0.00            
ATOM   3737  CB  THR X 241      51.557  30.762  49.151  0.00  0.00            
ATOM   3738  HB  THR X 241      52.624  30.569  49.033  0.00  0.00            
ATOM   3739  CG2 THR X 241      50.851  29.446  48.957  0.00  0.00            
ATOM   3740 HG21 THR X 241      51.355  28.657  49.514  0.00  0.00            
ATOM   3741 HG22 THR X 241      49.761  29.428  48.976  0.00  0.00            
ATOM   3742 HG23 THR X 241      51.091  29.052  47.969  0.00  0.00            
ATOM   3743  OG1 THR X 241      51.112  31.685  48.163  0.00  0.00            
ATOM   3744  HG1 THR X 241      50.169  31.830  48.272  0.00  0.00            
ATOM   3745  C   THR X 241      52.168  32.369  50.962  0.00  0.00            
ATOM   3746  O   THR X 241      53.413  32.250  51.093  0.00  0.00            
ATOM   3747  N   GLU X 242      51.551  33.537  51.186  0.00  0.00            
ATOM   3748  H   GLU X 242      50.544  33.550  51.099  0.00  0.00            
ATOM   3749  CA  GLU X 242      52.169  34.851  51.481  0.00  0.00            
ATOM   3750  HA  GLU X 242      52.740  35.068  50.578  0.00  0.00            
ATOM   3751  CB  GLU X 242      51.063  35.908  51.643  0.00  0.00            
ATOM   3752  HB2 GLU X 242      51.515  36.895  51.737  0.00  0.00            
ATOM   3753  HB3 GLU X 242      50.529  36.036  50.702  0.00  0.00            
ATOM   3754  CG  GLU X 242      50.250  35.690  52.975  0.00  0.00            
ATOM   3755  HG2 GLU X 242      49.687  34.796  52.706  0.00  0.00            
ATOM   3756  HG3 GLU X 242      50.927  35.600  53.824  0.00  0.00            
ATOM   3757  CD  GLU X 242      49.200  36.735  53.240  0.00  0.00            
ATOM   3758  OE1 GLU X 242      48.966  37.587  52.385  0.00  0.00            
ATOM   3759  OE2 GLU X 242      48.550  36.678  54.302  0.00  0.00            
ATOM   3760  C   GLU X 242      53.184  34.816  52.678  0.00  0.00            
ATOM   3761  O   GLU X 242      53.772  35.824  52.941  0.00  0.00            
ATOM   3762  N   ARG X 243      53.238  33.725  53.476  0.00  0.00            
ATOM   3763  H   ARG X 243      52.731  32.880  53.252  0.00  0.00            
ATOM   3764  CA  ARG X 243      54.223  33.551  54.584  0.00  0.00            
ATOM   3765  HA  ARG X 243      54.972  34.342  54.539  0.00  0.00            
ATOM   3766  CB  ARG X 243      53.631  33.647  55.983  0.00  0.00            
ATOM   3767  HB2 ARG X 243      52.778  32.990  56.152  0.00  0.00            
ATOM   3768  HB3 ARG X 243      54.454  33.366  56.640  0.00  0.00            
ATOM   3769  CG  ARG X 243      53.208  35.087  56.270  0.00  0.00            
ATOM   3770  HG2 ARG X 243      53.983  35.812  56.023  0.00  0.00            
ATOM   3771  HG3 ARG X 243      52.401  35.247  55.555  0.00  0.00            
ATOM   3772  CD  ARG X 243      52.583  35.273  57.666  0.00  0.00            
ATOM   3773  HD2 ARG X 243      51.544  34.943  57.671  0.00  0.00            
ATOM   3774  HD3 ARG X 243      53.236  34.876  58.443  0.00  0.00            
ATOM   3775  NE  ARG X 243      52.608  36.733  58.030  0.00  0.00            
ATOM   3776  HE  ARG X 243      53.190  37.402  57.546  0.00  0.00            
ATOM   3777  CZ  ARG X 243      51.946  37.240  59.068  0.00  0.00            
ATOM   3778  NH1 ARG X 243      51.247  36.556  59.934  0.00  0.00            
ATOM   3779 HH11 ARG X 243      51.012  35.595  59.731  0.00  0.00            
ATOM   3780 HH12 ARG X 243      50.639  37.015  60.597  0.00  0.00            
ATOM   3781  NH2 ARG X 243      52.056  38.561  59.233  0.00  0.00            
ATOM   3782 HH21 ARG X 243      52.699  39.084  58.656  0.00  0.00            
ATOM   3783 HH22 ARG X 243      51.575  39.041  59.981  0.00  0.00            
ATOM   3784  C   ARG X 243      55.077  32.292  54.459  0.00  0.00            
ATOM   3785  O   ARG X 243      55.935  32.030  55.297  0.00  0.00            
ATOM   3786  N   LEU X 244      54.958  31.552  53.304  0.00  0.00            
ATOM   3787  H   LEU X 244      54.253  31.815  52.630  0.00  0.00            
ATOM   3788  CA  LEU X 244      55.874  30.454  52.932  0.00  0.00            
ATOM   3789  HA  LEU X 244      56.113  29.899  53.839  0.00  0.00            
ATOM   3790  CB  LEU X 244      55.244  29.632  51.837  0.00  0.00            
ATOM   3791  HB2 LEU X 244      54.180  29.543  52.058  0.00  0.00            
ATOM   3792  HB3 LEU X 244      55.273  30.170  50.890  0.00  0.00            
ATOM   3793  CG  LEU X 244      55.923  28.292  51.682  0.00  0.00            
ATOM   3794  HG  LEU X 244      57.010  28.331  51.757  0.00  0.00            
ATOM   3795  CD1 LEU X 244      55.480  27.312  52.719  0.00  0.00            
ATOM   3796 HD11 LEU X 244      54.418  27.094  52.611  0.00  0.00            
ATOM   3797 HD12 LEU X 244      55.970  26.362  52.507  0.00  0.00            
ATOM   3798 HD13 LEU X 244      55.649  27.798  53.680  0.00  0.00            
ATOM   3799  CD2 LEU X 244      55.689  27.586  50.305  0.00  0.00            
ATOM   3800 HD21 LEU X 244      56.248  26.666  50.132  0.00  0.00            
ATOM   3801 HD22 LEU X 244      54.617  27.417  50.204  0.00  0.00            
ATOM   3802 HD23 LEU X 244      56.017  28.299  49.548  0.00  0.00            
ATOM   3803  C   LEU X 244      57.107  31.113  52.361  0.00  0.00            
ATOM   3804  O   LEU X 244      57.008  32.245  51.943  0.00  0.00            
ATOM   3805  N   ASP X 245      58.260  30.474  52.171  0.00  0.00            
ATOM   3806  H   ASP X 245      58.358  29.630  52.716  0.00  0.00            
ATOM   3807  CA  ASP X 245      59.403  31.027  51.442  0.00  0.00            
ATOM   3808  HA  ASP X 245      59.523  32.050  51.798  0.00  0.00            
ATOM   3809  CB  ASP X 245      60.710  30.183  51.740  0.00  0.00            
ATOM   3810  HB2 ASP X 245      61.559  30.712  51.305  0.00  0.00            
ATOM   3811  HB3 ASP X 245      60.712  30.136  52.829  0.00  0.00            
ATOM   3812  CG  ASP X 245      60.662  28.802  51.149  0.00  0.00            
ATOM   3813  OD1 ASP X 245      61.738  28.288  50.725  0.00  0.00            
ATOM   3814  OD2 ASP X 245      59.667  28.018  51.215  0.00  0.00            
ATOM   3815  C   ASP X 245      59.243  31.113  49.942  0.00  0.00            
ATOM   3816  O   ASP X 245      59.978  31.783  49.261  0.00  0.00            
ATOM   3817  N   ARG X 246      58.162  30.474  49.465  0.00  0.00            
ATOM   3818  H   ARG X 246      57.559  29.884  50.019  0.00  0.00            
ATOM   3819  CA  ARG X 246      57.628  30.675  48.132  0.00  0.00            
ATOM   3820  HA  ARG X 246      58.252  31.376  47.578  0.00  0.00            
ATOM   3821  CB  ARG X 246      57.774  29.371  47.274  0.00  0.00            
ATOM   3822  HB2 ARG X 246      57.245  28.494  47.647  0.00  0.00            
ATOM   3823  HB3 ARG X 246      57.424  29.593  46.266  0.00  0.00            
ATOM   3824  CG  ARG X 246      59.222  28.963  47.150  0.00  0.00            
ATOM   3825  HG2 ARG X 246      59.650  29.666  46.436  0.00  0.00            
ATOM   3826  HG3 ARG X 246      59.775  28.953  48.090  0.00  0.00            
ATOM   3827  CD  ARG X 246      59.391  27.583  46.518  0.00  0.00            
ATOM   3828  HD2 ARG X 246      58.902  26.839  47.148  0.00  0.00            
ATOM   3829  HD3 ARG X 246      58.999  27.566  45.501  0.00  0.00            
ATOM   3830  NE  ARG X 246      60.825  27.260  46.445  0.00  0.00            
ATOM   3831  HE  ARG X 246      61.463  27.928  46.853  0.00  0.00            
ATOM   3832  CZ  ARG X 246      61.261  26.133  45.826  0.00  0.00            
ATOM   3833  NH1 ARG X 246      60.347  25.233  45.619  0.00  0.00            
ATOM   3834 HH11 ARG X 246      59.385  25.461  45.825  0.00  0.00            
ATOM   3835 HH12 ARG X 246      60.657  24.393  45.153  0.00  0.00            
ATOM   3836  NH2 ARG X 246      62.482  25.957  45.514  0.00  0.00            
ATOM   3837 HH21 ARG X 246      63.065  26.734  45.793  0.00  0.00            
ATOM   3838 HH22 ARG X 246      62.771  25.089  45.086  0.00  0.00            
ATOM   3839  C   ARG X 246      56.252  31.307  48.100  0.00  0.00            
ATOM   3840  O   ARG X 246      55.309  30.478  47.981  0.00  0.00            
ATOM   3841  N   PRO X 247      56.054  32.607  48.267  0.00  0.00            
ATOM   3842  CD  PRO X 247      57.090  33.550  48.610  0.00  0.00            
ATOM   3843  HD2 PRO X 247      57.960  33.651  47.961  0.00  0.00            
ATOM   3844  HD3 PRO X 247      57.497  33.353  49.602  0.00  0.00            
ATOM   3845  CG  PRO X 247      56.372  34.933  48.708  0.00  0.00            
ATOM   3846  HG2 PRO X 247      56.460  35.487  47.774  0.00  0.00            
ATOM   3847  HG3 PRO X 247      56.768  35.571  49.498  0.00  0.00            
ATOM   3848  CB  PRO X 247      54.951  34.500  48.911  0.00  0.00            
ATOM   3849  HB2 PRO X 247      54.143  35.169  48.615  0.00  0.00            
ATOM   3850  HB3 PRO X 247      54.864  34.342  49.986  0.00  0.00            
ATOM   3851  CA  PRO X 247      54.716  33.148  48.192  0.00  0.00            
ATOM   3852  HA  PRO X 247      53.958  32.564  48.712  0.00  0.00            
ATOM   3853  C   PRO X 247      54.232  33.292  46.705  0.00  0.00            
ATOM   3854  O   PRO X 247      54.963  33.834  45.849  0.00  0.00            
ATOM   3855  N   VAL X 248      53.028  32.810  46.377  0.00  0.00            
ATOM   3856  H   VAL X 248      52.440  32.479  47.128  0.00  0.00            
ATOM   3857  CA  VAL X 248      52.328  32.912  45.006  0.00  0.00            
ATOM   3858  HA  VAL X 248      53.080  32.825  44.222  0.00  0.00            
ATOM   3859  CB  VAL X 248      51.303  31.716  44.850  0.00  0.00            
ATOM   3860  HB  VAL X 248      50.683  31.584  45.738  0.00  0.00            
ATOM   3861  CG1 VAL X 248      50.439  31.793  43.569  0.00  0.00            
ATOM   3862 HG11 VAL X 248      49.613  32.496  43.678  0.00  0.00            
ATOM   3863 HG12 VAL X 248      51.112  32.125  42.778  0.00  0.00            
ATOM   3864 HG13 VAL X 248      50.033  30.828  43.266  0.00  0.00            
ATOM   3865  CG2 VAL X 248      52.061  30.359  44.788  0.00  0.00            
ATOM   3866 HG21 VAL X 248      52.629  30.030  45.658  0.00  0.00            
ATOM   3867 HG22 VAL X 248      51.328  29.603  44.507  0.00  0.00            
ATOM   3868 HG23 VAL X 248      52.760  30.414  43.954  0.00  0.00            
ATOM   3869  C   VAL X 248      51.631  34.186  44.879  0.00  0.00            
ATOM   3870  O   VAL X 248      50.911  34.575  45.794  0.00  0.00            
ATOM   3871  N   ARG X 249      51.691  34.935  43.738  0.00  0.00            
ATOM   3872  H   ARG X 249      52.249  34.594  42.967  0.00  0.00            
ATOM   3873  CA  ARG X 249      51.017  36.209  43.585  0.00  0.00            
ATOM   3874  HA  ARG X 249      50.790  36.650  44.555  0.00  0.00            
ATOM   3875  CB  ARG X 249      51.878  37.218  42.772  0.00  0.00            
ATOM   3876  HB2 ARG X 249      52.894  37.009  43.106  0.00  0.00            
ATOM   3877  HB3 ARG X 249      51.685  37.147  41.701  0.00  0.00            
ATOM   3878  CG  ARG X 249      51.547  38.649  43.015  0.00  0.00            
ATOM   3879  HG2 ARG X 249      50.464  38.743  43.093  0.00  0.00            
ATOM   3880  HG3 ARG X 249      52.074  39.035  43.887  0.00  0.00            
ATOM   3881  CD  ARG X 249      51.906  39.636  41.877  0.00  0.00            
ATOM   3882  HD2 ARG X 249      51.692  40.626  42.280  0.00  0.00            
ATOM   3883  HD3 ARG X 249      52.968  39.685  41.636  0.00  0.00            
ATOM   3884  NE  ARG X 249      51.145  39.424  40.640  0.00  0.00            
ATOM   3885  HE  ARG X 249      50.497  38.650  40.593  0.00  0.00            
ATOM   3886  CZ  ARG X 249      50.867  40.420  39.744  0.00  0.00            
ATOM   3887  NH1 ARG X 249      51.412  41.613  39.828  0.00  0.00            
ATOM   3888 HH11 ARG X 249      52.008  41.858  40.606  0.00  0.00            
ATOM   3889 HH12 ARG X 249      51.213  42.244  39.065  0.00  0.00            
ATOM   3890  NH2 ARG X 249      50.123  40.285  38.708  0.00  0.00            
ATOM   3891 HH21 ARG X 249      49.796  39.345  38.539  0.00  0.00            
ATOM   3892 HH22 ARG X 249      49.999  40.980  37.985  0.00  0.00            
ATOM   3893  C   ARG X 249      49.693  35.829  42.886  0.00  0.00            
ATOM   3894  O   ARG X 249      49.697  35.161  41.918  0.00  0.00            
ATOM   3895  N   ALA X 250      48.639  36.439  43.344  0.00  0.00            
ATOM   3896  H   ALA X 250      48.803  37.004  44.165  0.00  0.00            
ATOM   3897  CA  ALA X 250      47.407  36.629  42.632  0.00  0.00            
ATOM   3898  HA  ALA X 250      47.218  35.687  42.119  0.00  0.00            
ATOM   3899  CB  ALA X 250      46.230  36.982  43.534  0.00  0.00            
ATOM   3900  HB1 ALA X 250      46.123  36.284  44.365  0.00  0.00            
ATOM   3901  HB2 ALA X 250      46.349  37.913  44.088  0.00  0.00            
ATOM   3902  HB3 ALA X 250      45.405  37.052  42.825  0.00  0.00            
ATOM   3903  C   ALA X 250      47.633  37.735  41.569  0.00  0.00            
ATOM   3904  O   ALA X 250      48.355  38.651  41.843  0.00  0.00            
ATOM   3905  N   ASN X 251      46.901  37.650  40.491  0.00  0.00            
ATOM   3906  H   ASN X 251      46.194  36.929  40.522  0.00  0.00            
ATOM   3907  CA  ASN X 251      47.146  38.532  39.360  0.00  0.00            
ATOM   3908  HA  ASN X 251      48.183  38.809  39.549  0.00  0.00            
ATOM   3909  CB  ASN X 251      46.891  37.718  38.130  0.00  0.00            
ATOM   3910  HB2 ASN X 251      47.569  36.867  38.191  0.00  0.00            
ATOM   3911  HB3 ASN X 251      45.943  37.182  38.073  0.00  0.00            
ATOM   3912  CG  ASN X 251      47.180  38.537  36.861  0.00  0.00            
ATOM   3913  OD1 ASN X 251      47.944  39.514  36.928  0.00  0.00            
ATOM   3914  ND2 ASN X 251      46.369  38.429  35.835  0.00  0.00            
ATOM   3915 HD21 ASN X 251      46.604  38.973  35.017  0.00  0.00            
ATOM   3916 HD22 ASN X 251      45.680  37.691  35.829  0.00  0.00            
ATOM   3917  C   ASN X 251      46.263  39.809  39.455  0.00  0.00            
ATOM   3918  O   ASN X 251      45.087  39.625  39.741  0.00  0.00            
ATOM   3919  N   VAL X 252      46.800  41.039  39.193  0.00  0.00            
ATOM   3920  H   VAL X 252      47.631  41.005  38.620  0.00  0.00            
ATOM   3921  CA  VAL X 252      46.093  42.364  39.285  0.00  0.00            
ATOM   3922  HA  VAL X 252      45.176  42.130  39.826  0.00  0.00            
ATOM   3923  CB  VAL X 252      46.919  43.351  40.087  0.00  0.00            
ATOM   3924  HB  VAL X 252      47.842  43.434  39.513  0.00  0.00            
ATOM   3925  CG1 VAL X 252      46.350  44.788  39.877  0.00  0.00            
ATOM   3926 HG11 VAL X 252      46.979  45.421  40.503  0.00  0.00            
ATOM   3927 HG12 VAL X 252      46.453  45.195  38.870  0.00  0.00            
ATOM   3928 HG13 VAL X 252      45.281  44.813  40.088  0.00  0.00            
ATOM   3929  CG2 VAL X 252      47.128  42.992  41.561  0.00  0.00            
ATOM   3930 HG21 VAL X 252      46.121  42.780  41.921  0.00  0.00            
ATOM   3931 HG22 VAL X 252      47.758  42.115  41.707  0.00  0.00            
ATOM   3932 HG23 VAL X 252      47.584  43.862  42.033  0.00  0.00            
ATOM   3933  C   VAL X 252      45.716  42.873  37.863  0.00  0.00            
ATOM   3934  O   VAL X 252      46.675  43.173  37.126  0.00  0.00            
ATOM   3935  N   HD2 X 253      44.387  42.961  37.538  0.00  0.00            
ATOM   3936  H   HD2 X 253      43.678  42.690  38.204  0.00  0.00            
ATOM   3937  CA  HD2 X 253      43.927  42.957  36.184  0.00  0.00            
ATOM   3938  HA  HD2 X 253      44.675  43.451  35.565  0.00  0.00            
ATOM   3939  CB  HD2 X 253      43.910  41.493  35.652  0.00  0.00            
ATOM   3940  HB2 HD2 X 253      43.716  41.485  34.580  0.00  0.00            
ATOM   3941  HB3 HD2 X 253      44.855  41.011  35.904  0.00  0.00            
ATOM   3942  CG  HD2 X 253      42.840  40.706  36.397  0.00  0.00            
ATOM   3943  ND1 HD2 X 253      43.055  40.064  37.577  0.00  0.00            
ATOM   3944  HD1 HD2 X 253      43.870  40.103  38.173  0.00  0.00            
ATOM   3945  CE1 HD2 X 253      41.878  39.607  38.007  0.00  0.00            
ATOM   3946  HE1 HD2 X 253      41.655  39.312  39.021  0.00  0.00            
ATOM   3947  NE2 HD2 X 253      40.948  39.929  37.060  0.00  0.00            
ATOM   3948  CD2 HD2 X 253      41.523  40.590  36.039  0.00  0.00            
ATOM   3949  HD2 HD2 X 253      41.083  40.880  35.096  0.00  0.00            
ATOM   3950  C   HD2 X 253      42.556  43.588  36.073  0.00  0.00            
ATOM   3951  O   HD2 X 253      41.837  43.947  36.986  0.00  0.00            
ATOM   3952  N   GLY X 254      42.246  43.945  34.837  0.00  0.00            
ATOM   3953  H   GLY X 254      42.763  43.516  34.082  0.00  0.00            
ATOM   3954  CA  GLY X 254      41.124  44.779  34.440  0.00  0.00            
ATOM   3955  HA2 GLY X 254      40.256  44.308  34.901  0.00  0.00            
ATOM   3956  HA3 GLY X 254      41.164  45.779  34.873  0.00  0.00            
ATOM   3957  C   GLY X 254      40.899  44.816  32.947  0.00  0.00            
ATOM   3958  O   GLY X 254      41.710  44.296  32.164  0.00  0.00            
ATOM   3959  N   VAL X 255      39.871  45.500  32.446  0.00  0.00            
ATOM   3960  H   VAL X 255      39.304  45.996  33.119  0.00  0.00            
ATOM   3961  CA  VAL X 255      39.374  45.608  31.047  0.00  0.00            
ATOM   3962  HA  VAL X 255      40.097  45.142  30.377  0.00  0.00            
ATOM   3963  CB  VAL X 255      38.098  44.717  30.865  0.00  0.00            
ATOM   3964  HB  VAL X 255      37.362  45.006  31.616  0.00  0.00            
ATOM   3965  CG1 VAL X 255      37.429  44.841  29.450  0.00  0.00            
ATOM   3966 HG11 VAL X 255      36.695  45.647  29.425  0.00  0.00            
ATOM   3967 HG12 VAL X 255      38.130  45.051  28.642  0.00  0.00            
ATOM   3968 HG13 VAL X 255      37.013  43.907  29.073  0.00  0.00            
ATOM   3969  CG2 VAL X 255      38.410  43.145  31.020  0.00  0.00            
ATOM   3970 HG21 VAL X 255      37.486  42.572  31.100  0.00  0.00            
ATOM   3971 HG22 VAL X 255      39.046  42.814  30.199  0.00  0.00            
ATOM   3972 HG23 VAL X 255      38.929  42.976  31.963  0.00  0.00            
ATOM   3973  C   VAL X 255      39.155  47.030  30.656  0.00  0.00            
ATOM   3974  O   VAL X 255      38.657  47.939  31.340  0.00  0.00            
ATOM   3975  N   VAL X 256      39.518  47.333  29.388  0.00  0.00            
ATOM   3976  H   VAL X 256      40.035  46.677  28.820  0.00  0.00            
ATOM   3977  CA  VAL X 256      39.453  48.624  28.721  0.00  0.00            
ATOM   3978  HA  VAL X 256      39.857  49.454  29.301  0.00  0.00            
ATOM   3979  CB  VAL X 256      40.349  48.571  27.449  0.00  0.00            
ATOM   3980  HB  VAL X 256      40.543  49.594  27.124  0.00  0.00            
ATOM   3981  CG1 VAL X 256      41.749  48.029  27.739  0.00  0.00            
ATOM   3982 HG11 VAL X 256      42.386  48.167  26.866  0.00  0.00            
ATOM   3983 HG12 VAL X 256      42.205  48.655  28.507  0.00  0.00            
ATOM   3984 HG13 VAL X 256      41.749  47.015  28.139  0.00  0.00            
ATOM   3985  CG2 VAL X 256      39.694  47.709  26.324  0.00  0.00            
ATOM   3986 HG21 VAL X 256      38.716  48.000  25.941  0.00  0.00            
ATOM   3987 HG22 VAL X 256      40.300  47.497  25.442  0.00  0.00            
ATOM   3988 HG23 VAL X 256      39.664  46.721  26.783  0.00  0.00            
ATOM   3989  C   VAL X 256      38.044  49.074  28.266  0.00  0.00            
ATOM   3990  O   VAL X 256      37.123  48.264  28.189  0.00  0.00            
ATOM   3991  N   SER X 257      37.901  50.350  27.993  0.00  0.00            
ATOM   3992  H   SER X 257      38.687  50.945  28.213  0.00  0.00            
ATOM   3993  CA  SER X 257      36.727  50.831  27.315  0.00  0.00            
ATOM   3994  HA  SER X 257      35.844  50.528  27.878  0.00  0.00            
ATOM   3995  CB  SER X 257      36.770  52.377  27.259  0.00  0.00            
ATOM   3996  HB2 SER X 257      37.200  52.895  28.117  0.00  0.00            
ATOM   3997  HB3 SER X 257      37.334  52.672  26.374  0.00  0.00            
ATOM   3998  OG  SER X 257      35.472  52.896  26.973  0.00  0.00            
ATOM   3999  HG  SER X 257      34.955  52.872  27.781  0.00  0.00            
ATOM   4000  C   SER X 257      36.664  50.171  25.922  0.00  0.00            
ATOM   4001  O   SER X 257      37.549  50.280  25.069  0.00  0.00            
ATOM   4002  N   THR X 258      35.571  49.565  25.556  0.00  0.00            
ATOM   4003  H   THR X 258      34.837  49.468  26.243  0.00  0.00            
ATOM   4004  CA  THR X 258      35.502  48.856  24.257  0.00  0.00            
ATOM   4005  HA  THR X 258      36.402  48.264  24.090  0.00  0.00            
ATOM   4006  CB  THR X 258      34.299  47.935  24.156  0.00  0.00            
ATOM   4007  HB  THR X 258      33.414  48.562  24.052  0.00  0.00            
ATOM   4008  CG2 THR X 258      34.379  46.961  22.971  0.00  0.00            
ATOM   4009 HG21 THR X 258      34.486  47.463  22.010  0.00  0.00            
ATOM   4010 HG22 THR X 258      35.175  46.226  23.082  0.00  0.00            
ATOM   4011 HG23 THR X 258      33.452  46.389  22.918  0.00  0.00            
ATOM   4012  OG1 THR X 258      34.078  47.246  25.374  0.00  0.00            
ATOM   4013  HG1 THR X 258      33.414  47.696  25.902  0.00  0.00            
ATOM   4014  C   THR X 258      35.392  49.813  23.095  0.00  0.00            
ATOM   4015  O   THR X 258      34.632  50.771  23.050  0.00  0.00            
ATOM   4016  N   GLU X 259      36.222  49.658  22.093  0.00  0.00            
ATOM   4017  H   GLU X 259      36.905  48.930  22.244  0.00  0.00            
ATOM   4018  CA  GLU X 259      36.229  50.461  20.859  0.00  0.00            
ATOM   4019  HA  GLU X 259      35.448  51.217  20.943  0.00  0.00            
ATOM   4020  CB  GLU X 259      37.615  51.189  20.862  0.00  0.00            
ATOM   4021  HB2 GLU X 259      37.819  51.787  21.750  0.00  0.00            
ATOM   4022  HB3 GLU X 259      38.370  50.403  20.872  0.00  0.00            
ATOM   4023  CG  GLU X 259      37.918  52.129  19.660  0.00  0.00            
ATOM   4024  HG2 GLU X 259      38.925  52.546  19.704  0.00  0.00            
ATOM   4025  HG3 GLU X 259      37.876  51.617  18.699  0.00  0.00            
ATOM   4026  CD  GLU X 259      36.981  53.414  19.710  0.00  0.00            
ATOM   4027  OE1 GLU X 259      36.038  53.388  18.906  0.00  0.00            
ATOM   4028  OE2 GLU X 259      37.234  54.387  20.432  0.00  0.00            
ATOM   4029  C   GLU X 259      35.888  49.628  19.570  0.00  0.00            
ATOM   4030  O   GLU X 259      36.564  48.623  19.305  0.00  0.00            
ATOM   4031  N   ARG X 260      34.888  50.163  18.889  0.00  0.00            
ATOM   4032  H   ARG X 260      34.578  51.082  19.170  0.00  0.00            
ATOM   4033  CA  ARG X 260      34.198  49.645  17.692  0.00  0.00            
ATOM   4034  HA  ARG X 260      35.018  49.235  17.103  0.00  0.00            
ATOM   4035  CB  ARG X 260      33.084  48.616  18.099  0.00  0.00            
ATOM   4036  HB2 ARG X 260      32.302  49.150  18.639  0.00  0.00            
ATOM   4037  HB3 ARG X 260      32.603  48.248  17.192  0.00  0.00            
ATOM   4038  CG  ARG X 260      33.549  47.389  19.035  0.00  0.00            
ATOM   4039  HG2 ARG X 260      33.900  47.783  19.989  0.00  0.00            
ATOM   4040  HG3 ARG X 260      32.626  46.888  19.328  0.00  0.00            
ATOM   4041  CD  ARG X 260      34.449  46.433  18.310  0.00  0.00            
ATOM   4042  HD2 ARG X 260      33.931  46.155  17.392  0.00  0.00            
ATOM   4043  HD3 ARG X 260      35.402  46.857  17.994  0.00  0.00            
ATOM   4044  NE  ARG X 260      34.668  45.252  19.148  0.00  0.00            
ATOM   4045  HE  ARG X 260      33.876  44.626  19.166  0.00  0.00            
ATOM   4046  CZ  ARG X 260      35.670  44.989  19.921  0.00  0.00            
ATOM   4047  NH1 ARG X 260      36.602  45.894  20.302  0.00  0.00            
ATOM   4048 HH11 ARG X 260      36.532  46.835  19.943  0.00  0.00            
ATOM   4049 HH12 ARG X 260      37.449  45.525  20.711  0.00  0.00            
ATOM   4050  NH2 ARG X 260      35.754  43.777  20.469  0.00  0.00            
ATOM   4051 HH21 ARG X 260      35.124  43.085  20.091  0.00  0.00            
ATOM   4052 HH22 ARG X 260      36.366  43.601  21.253  0.00  0.00            
ATOM   4053  C   ARG X 260      33.643  50.809  16.800  0.00  0.00            
ATOM   4054  O   ARG X 260      33.398  51.887  17.254  0.00  0.00            
ATOM   4055  N   ALA X 261      33.391  50.502  15.528  0.00  0.00            
ATOM   4056  H   ALA X 261      33.716  49.615  15.169  0.00  0.00            
ATOM   4057  CA  ALA X 261      32.469  51.218  14.663  0.00  0.00            
ATOM   4058  HA  ALA X 261      32.834  52.242  14.732  0.00  0.00            
ATOM   4059  CB  ALA X 261      32.540  50.583  13.291  0.00  0.00            
ATOM   4060  HB1 ALA X 261      32.364  49.510  13.362  0.00  0.00            
ATOM   4061  HB2 ALA X 261      31.717  50.939  12.670  0.00  0.00            
ATOM   4062  HB3 ALA X 261      33.438  50.813  12.717  0.00  0.00            
ATOM   4063  C   ALA X 261      31.041  51.079  15.228  0.00  0.00            
ATOM   4064  O   ALA X 261      30.685  50.131  16.015  0.00  0.00            
ATOM   4065  N   PRO X 262      30.033  51.906  14.846  0.00  0.00            
ATOM   4066  CD  PRO X 262      30.191  53.256  14.195  0.00  0.00            
ATOM   4067  HD2 PRO X 262      30.109  53.221  13.109  0.00  0.00            
ATOM   4068  HD3 PRO X 262      31.143  53.742  14.407  0.00  0.00            
ATOM   4069  CG  PRO X 262      29.043  54.125  14.623  0.00  0.00            
ATOM   4070  HG2 PRO X 262      28.643  54.729  13.808  0.00  0.00            
ATOM   4071  HG3 PRO X 262      29.340  54.756  15.460  0.00  0.00            
ATOM   4072  CB  PRO X 262      27.989  53.120  15.074  0.00  0.00            
ATOM   4073  HB2 PRO X 262      27.206  52.880  14.354  0.00  0.00            
ATOM   4074  HB3 PRO X 262      27.414  53.620  15.853  0.00  0.00            
ATOM   4075  CA  PRO X 262      28.709  51.849  15.497  0.00  0.00            
ATOM   4076  HA  PRO X 262      28.799  51.976  16.576  0.00  0.00            
ATOM   4077  C   PRO X 262      27.925  50.554  15.216  0.00  0.00            
ATOM   4078  O   PRO X 262      27.458  49.940  16.164  0.00  0.00            
ATOM   4079  N   GLY X 263      27.886  50.134  13.974  0.00  0.00            
ATOM   4080  H   GLY X 263      28.519  50.630  13.364  0.00  0.00            
ATOM   4081  CA  GLY X 263      27.284  48.922  13.461  0.00  0.00            
ATOM   4082  HA2 GLY X 263      26.235  48.872  13.753  0.00  0.00            
ATOM   4083  HA3 GLY X 263      27.258  49.052  12.379  0.00  0.00            
ATOM   4084  C   GLY X 263      27.986  47.633  13.810  0.00  0.00            
ATOM   4085  O   GLY X 263      27.993  46.783  12.962  0.00  0.00            
ATOM   4086  N   GLN X 264      28.735  47.507  14.885  0.00  0.00            
ATOM   4087  H   GLN X 264      28.704  48.213  15.607  0.00  0.00            
ATOM   4088  CA  GLN X 264      29.649  46.408  15.169  0.00  0.00            
ATOM   4089  HA  GLN X 264      29.467  45.631  14.427  0.00  0.00            
ATOM   4090  CB  GLN X 264      31.064  46.906  14.885  0.00  0.00            
ATOM   4091  HB2 GLN X 264      31.021  47.365  13.898  0.00  0.00            
ATOM   4092  HB3 GLN X 264      31.320  47.640  15.649  0.00  0.00            
ATOM   4093  CG  GLN X 264      32.150  45.802  14.942  0.00  0.00            
ATOM   4094  HG2 GLN X 264      32.108  45.438  15.968  0.00  0.00            
ATOM   4095  HG3 GLN X 264      31.929  45.049  14.185  0.00  0.00            
ATOM   4096  CD  GLN X 264      33.542  46.375  14.674  0.00  0.00            
ATOM   4097  OE1 GLN X 264      33.782  47.570  14.410  0.00  0.00            
ATOM   4098  NE2 GLN X 264      34.572  45.587  14.930  0.00  0.00            
ATOM   4099 HE21 GLN X 264      35.477  46.010  15.080  0.00  0.00            
ATOM   4100 HE22 GLN X 264      34.326  44.705  15.356  0.00  0.00            
ATOM   4101  C   GLN X 264      29.373  45.634  16.457  0.00  0.00            
ATOM   4102  O   GLN X 264      29.184  46.370  17.452  0.00  0.00            
ATOM   4103  N   PRO X 265      29.555  44.296  16.615  0.00  0.00            
ATOM   4104  CD  PRO X 265      29.747  43.299  15.532  0.00  0.00            
ATOM   4105  HD2 PRO X 265      30.803  43.349  15.267  0.00  0.00            
ATOM   4106  HD3 PRO X 265      29.206  43.427  14.595  0.00  0.00            
ATOM   4107  CG  PRO X 265      29.396  41.955  16.200  0.00  0.00            
ATOM   4108  HG2 PRO X 265      30.037  41.198  15.748  0.00  0.00            
ATOM   4109  HG3 PRO X 265      28.338  41.701  16.134  0.00  0.00            
ATOM   4110  CB  PRO X 265      29.745  42.235  17.679  0.00  0.00            
ATOM   4111  HB2 PRO X 265      30.803  41.994  17.779  0.00  0.00            
ATOM   4112  HB3 PRO X 265      29.279  41.592  18.425  0.00  0.00            
ATOM   4113  CA  PRO X 265      29.462  43.650  17.939  0.00  0.00            
ATOM   4114  HA  PRO X 265      28.404  43.726  18.193  0.00  0.00            
ATOM   4115  C   PRO X 265      30.441  44.166  19.045  0.00  0.00            
ATOM   4116  O   PRO X 265      31.689  44.449  18.810  0.00  0.00            
ATOM   4117  N   ASP X 266      29.927  44.358  20.255  0.00  0.00            
ATOM   4118  H   ASP X 266      28.924  44.275  20.340  0.00  0.00            
ATOM   4119  CA  ASP X 266      30.584  44.561  21.511  0.00  0.00            
ATOM   4120  HA  ASP X 266      31.035  45.553  21.540  0.00  0.00            
ATOM   4121  CB  ASP X 266      29.406  44.586  22.568  0.00  0.00            
ATOM   4122  HB2 ASP X 266      28.716  43.752  22.437  0.00  0.00            
ATOM   4123  HB3 ASP X 266      29.763  44.581  23.597  0.00  0.00            
ATOM   4124  CG  ASP X 266      28.581  45.766  22.472  0.00  0.00            
ATOM   4125  OD1 ASP X 266      29.111  46.923  22.252  0.00  0.00            
ATOM   4126  OD2 ASP X 266      27.385  45.675  22.732  0.00  0.00            
ATOM   4127  C   ASP X 266      31.637  43.439  21.904  0.00  0.00            
ATOM   4128  O   ASP X 266      31.604  42.310  21.358  0.00  0.00            
ATOM   4129  N   ARG X 267      32.509  43.663  22.851  0.00  0.00            
ATOM   4130  H   ARG X 267      32.487  44.571  23.291  0.00  0.00            
ATOM   4131  CA  ARG X 267      33.406  42.550  23.343  0.00  0.00            
ATOM   4132  HA  ARG X 267      34.017  42.153  22.532  0.00  0.00            
ATOM   4133  CB  ARG X 267      34.432  43.099  24.402  0.00  0.00            
ATOM   4134  HB2 ARG X 267      35.081  43.781  23.853  0.00  0.00            
ATOM   4135  HB3 ARG X 267      33.968  43.702  25.182  0.00  0.00            
ATOM   4136  CG  ARG X 267      35.385  42.108  25.099  0.00  0.00            
ATOM   4137  HG2 ARG X 267      34.811  41.252  25.454  0.00  0.00            
ATOM   4138  HG3 ARG X 267      35.965  41.709  24.267  0.00  0.00            
ATOM   4139  CD  ARG X 267      36.400  42.718  26.027  0.00  0.00            
ATOM   4140  HD2 ARG X 267      36.974  43.515  25.554  0.00  0.00            
ATOM   4141  HD3 ARG X 267      35.859  43.186  26.850  0.00  0.00            
ATOM   4142  NE  ARG X 267      37.453  41.760  26.447  0.00  0.00            
ATOM   4143  HE  ARG X 267      38.277  41.587  25.889  0.00  0.00            
ATOM   4144  CZ  ARG X 267      37.450  41.082  27.651  0.00  0.00            
ATOM   4145  NH1 ARG X 267      36.608  41.238  28.607  0.00  0.00            
ATOM   4146 HH11 ARG X 267      35.906  41.951  28.465  0.00  0.00            
ATOM   4147 HH12 ARG X 267      36.695  40.674  29.440  0.00  0.00            
ATOM   4148  NH2 ARG X 267      38.345  40.245  27.857  0.00  0.00            
ATOM   4149 HH21 ARG X 267      39.112  40.107  27.215  0.00  0.00            
ATOM   4150 HH22 ARG X 267      38.407  39.694  28.701  0.00  0.00            
ATOM   4151  C   ARG X 267      32.520  41.470  23.935  0.00  0.00            
ATOM   4152  O   ARG X 267      31.508  41.788  24.545  0.00  0.00            
ATOM   4153  N   THR X 268      32.969  40.194  23.809  0.00  0.00            
ATOM   4154  H   THR X 268      33.773  40.085  23.207  0.00  0.00            
ATOM   4155  CA  THR X 268      32.470  39.022  24.415  0.00  0.00            
ATOM   4156  HA  THR X 268      31.682  39.211  25.143  0.00  0.00            
ATOM   4157  CB  THR X 268      31.787  38.147  23.435  0.00  0.00            
ATOM   4158  HB  THR X 268      32.534  37.997  22.655  0.00  0.00            
ATOM   4159  CG2 THR X 268      31.280  36.750  23.791  0.00  0.00            
ATOM   4160 HG21 THR X 268      31.099  36.198  22.869  0.00  0.00            
ATOM   4161 HG22 THR X 268      32.010  36.273  24.446  0.00  0.00            
ATOM   4162 HG23 THR X 268      30.327  36.856  24.309  0.00  0.00            
ATOM   4163  OG1 THR X 268      30.685  38.799  22.798  0.00  0.00            
ATOM   4164  HG1 THR X 268      30.016  39.041  23.443  0.00  0.00            
ATOM   4165  C   THR X 268      33.533  38.294  25.194  0.00  0.00            
ATOM   4166  O   THR X 268      34.617  38.104  24.713  0.00  0.00            
ATOM   4167  N   SER X 269      33.249  37.884  26.437  0.00  0.00            
ATOM   4168  H   SER X 269      32.408  38.091  26.957  0.00  0.00            
ATOM   4169  CA  SER X 269      34.145  36.919  27.179  0.00  0.00            
ATOM   4170  HA  SER X 269      34.857  36.451  26.498  0.00  0.00            
ATOM   4171  CB  SER X 269      34.980  37.649  28.222  0.00  0.00            
ATOM   4172  HB2 SER X 269      35.962  37.192  28.350  0.00  0.00            
ATOM   4173  HB3 SER X 269      35.166  38.577  27.682  0.00  0.00            
ATOM   4174  OG  SER X 269      34.304  38.010  29.493  0.00  0.00            
ATOM   4175  HG  SER X 269      34.954  38.534  29.966  0.00  0.00            
ATOM   4176  C   SER X 269      33.391  35.706  27.755  0.00  0.00            
ATOM   4177  O   SER X 269      32.208  35.646  27.849  0.00  0.00            
ATOM   4178  N   TYR X 270      34.286  34.817  28.122  0.00  0.00            
ATOM   4179  H   TYR X 270      35.219  35.117  27.879  0.00  0.00            
ATOM   4180  CA  TYR X 270      33.907  33.642  28.857  0.00  0.00            
ATOM   4181  HA  TYR X 270      32.879  33.659  29.219  0.00  0.00            
ATOM   4182  CB  TYR X 270      34.003  32.421  27.903  0.00  0.00            
ATOM   4183  HB2 TYR X 270      33.106  32.431  27.284  0.00  0.00            
ATOM   4184  HB3 TYR X 270      34.893  32.575  27.293  0.00  0.00            
ATOM   4185  CG  TYR X 270      34.260  31.098  28.573  0.00  0.00            
ATOM   4186  CD1 TYR X 270      33.278  30.457  29.367  0.00  0.00            
ATOM   4187  HD1 TYR X 270      32.339  30.981  29.470  0.00  0.00            
ATOM   4188  CE1 TYR X 270      33.498  29.261  30.083  0.00  0.00            
ATOM   4189  HE1 TYR X 270      32.745  28.802  30.707  0.00  0.00            
ATOM   4190  CZ  TYR X 270      34.815  28.714  29.970  0.00  0.00            
ATOM   4191  OH  TYR X 270      35.169  27.674  30.754  0.00  0.00            
ATOM   4192  HH  TYR X 270      34.723  27.760  31.600  0.00  0.00            
ATOM   4193  CE2 TYR X 270      35.844  29.383  29.248  0.00  0.00            
ATOM   4194  HE2 TYR X 270      36.805  28.895  29.317  0.00  0.00            
ATOM   4195  CD2 TYR X 270      35.520  30.491  28.520  0.00  0.00            
ATOM   4196  HD2 TYR X 270      36.301  31.025  28.000  0.00  0.00            
ATOM   4197  C   TYR X 270      34.814  33.450  30.054  0.00  0.00            
ATOM   4198  O   TYR X 270      36.025  33.751  30.027  0.00  0.00            
ATOM   4199  N   VAL X 271      34.246  32.985  31.135  0.00  0.00            
ATOM   4200  H   VAL X 271      33.258  32.796  31.044  0.00  0.00            
ATOM   4201  CA  VAL X 271      34.860  32.783  32.408  0.00  0.00            
ATOM   4202  HA  VAL X 271      35.946  32.767  32.322  0.00  0.00            
ATOM   4203  CB  VAL X 271      34.497  33.939  33.357  0.00  0.00            
ATOM   4204  HB  VAL X 271      33.433  33.887  33.590  0.00  0.00            
ATOM   4205  CG1 VAL X 271      35.296  33.894  34.641  0.00  0.00            
ATOM   4206 HG11 VAL X 271      36.374  34.038  34.574  0.00  0.00            
ATOM   4207 HG12 VAL X 271      35.099  34.750  35.286  0.00  0.00            
ATOM   4208 HG13 VAL X 271      35.204  33.018  35.282  0.00  0.00            
ATOM   4209  CG2 VAL X 271      34.732  35.259  32.760  0.00  0.00            
ATOM   4210 HG21 VAL X 271      33.999  35.495  31.989  0.00  0.00            
ATOM   4211 HG22 VAL X 271      34.552  35.987  33.550  0.00  0.00            
ATOM   4212 HG23 VAL X 271      35.738  35.372  32.355  0.00  0.00            
ATOM   4213  C   VAL X 271      34.331  31.485  33.143  0.00  0.00            
ATOM   4214  O   VAL X 271      33.215  31.033  32.972  0.00  0.00            
ATOM   4215  N   THR X 272      35.247  30.869  33.864  0.00  0.00            
ATOM   4216  H   THR X 272      36.188  31.236  33.834  0.00  0.00            
ATOM   4217  CA  THR X 272      34.967  29.894  34.913  0.00  0.00            
ATOM   4218  HA  THR X 272      33.913  30.022  35.159  0.00  0.00            
ATOM   4219  CB  THR X 272      34.982  28.420  34.464  0.00  0.00            
ATOM   4220  HB  THR X 272      36.030  28.120  34.476  0.00  0.00            
ATOM   4221  CG2 THR X 272      34.250  27.501  35.459  0.00  0.00            
ATOM   4222 HG21 THR X 272      34.234  26.490  35.051  0.00  0.00            
ATOM   4223 HG22 THR X 272      34.561  27.575  36.501  0.00  0.00            
ATOM   4224 HG23 THR X 272      33.208  27.814  35.528  0.00  0.00            
ATOM   4225  OG1 THR X 272      34.402  28.409  33.156  0.00  0.00            
ATOM   4226  HG1 THR X 272      34.213  29.319  32.914  0.00  0.00            
ATOM   4227  C   THR X 272      35.767  30.069  36.190  0.00  0.00            
ATOM   4228  O   THR X 272      36.970  29.940  36.228  0.00  0.00            
ATOM   4229  N   ALA X 273      35.141  30.440  37.326  0.00  0.00            
ATOM   4230  H   ALA X 273      34.132  30.469  37.291  0.00  0.00            
ATOM   4231  CA  ALA X 273      35.802  30.583  38.618  0.00  0.00            
ATOM   4232  HA  ALA X 273      36.849  30.818  38.427  0.00  0.00            
ATOM   4233  CB  ALA X 273      35.064  31.791  39.203  0.00  0.00            
ATOM   4234  HB1 ALA X 273      35.356  32.598  38.531  0.00  0.00            
ATOM   4235  HB2 ALA X 273      33.984  31.721  39.072  0.00  0.00            
ATOM   4236  HB3 ALA X 273      35.481  31.973  40.193  0.00  0.00            
ATOM   4237  C   ALA X 273      35.689  29.460  39.617  0.00  0.00            
ATOM   4238  O   ALA X 273      34.553  28.831  39.670  0.00  0.00            
ATOM   4239  N   LEU X 274      36.710  29.131  40.337  0.00  0.00            
ATOM   4240  H   LEU X 274      37.549  29.622  40.065  0.00  0.00            
ATOM   4241  CA  LEU X 274      36.744  27.997  41.233  0.00  0.00            
ATOM   4242  HA  LEU X 274      35.837  27.426  41.435  0.00  0.00            
ATOM   4243  CB  LEU X 274      37.753  26.965  40.669  0.00  0.00            
ATOM   4244  HB2 LEU X 274      38.687  27.501  40.498  0.00  0.00            
ATOM   4245  HB3 LEU X 274      38.025  26.205  41.401  0.00  0.00            
ATOM   4246  CG  LEU X 274      37.262  26.313  39.308  0.00  0.00            
ATOM   4247  HG  LEU X 274      36.911  27.083  38.620  0.00  0.00            
ATOM   4248  CD1 LEU X 274      38.450  25.595  38.658  0.00  0.00            
ATOM   4249 HD11 LEU X 274      38.155  25.237  37.672  0.00  0.00            
ATOM   4250 HD12 LEU X 274      39.328  26.241  38.644  0.00  0.00            
ATOM   4251 HD13 LEU X 274      38.590  24.728  39.304  0.00  0.00            
ATOM   4252  CD2 LEU X 274      36.048  25.412  39.408  0.00  0.00            
ATOM   4253 HD21 LEU X 274      35.853  24.962  38.434  0.00  0.00            
ATOM   4254 HD22 LEU X 274      36.164  24.540  40.052  0.00  0.00            
ATOM   4255 HD23 LEU X 274      35.160  26.006  39.624  0.00  0.00            
ATOM   4256  C   LEU X 274      37.264  28.520  42.591  0.00  0.00            
ATOM   4257  O   LEU X 274      38.442  28.870  42.751  0.00  0.00            
ATOM   4258  N   ASP X 275      36.425  28.440  43.656  0.00  0.00            
ATOM   4259  H   ASP X 275      35.552  27.940  43.566  0.00  0.00            
ATOM   4260  CA  ASP X 275      36.656  28.946  44.997  0.00  0.00            
ATOM   4261  HA  ASP X 275      37.618  29.455  45.061  0.00  0.00            
ATOM   4262  CB  ASP X 275      35.604  30.118  45.168  0.00  0.00            
ATOM   4263  HB2 ASP X 275      34.610  29.674  45.214  0.00  0.00            
ATOM   4264  HB3 ASP X 275      35.738  30.553  46.159  0.00  0.00            
ATOM   4265  CG  ASP X 275      35.545  31.266  44.155  0.00  0.00            
ATOM   4266  OD1 ASP X 275      35.118  32.365  44.595  0.00  0.00            
ATOM   4267  OD2 ASP X 275      35.845  31.066  42.953  0.00  0.00            
ATOM   4268  C   ASP X 275      36.417  27.873  46.050  0.00  0.00            
ATOM   4269  O   ASP X 275      36.039  26.707  45.774  0.00  0.00            
ATOM   4270  N   SER X 276      36.730  28.151  47.312  0.00  0.00            
ATOM   4271  H   SER X 276      36.946  29.111  47.538  0.00  0.00            
ATOM   4272  CA  SER X 276      36.290  27.348  48.463  0.00  0.00            
ATOM   4273  HA  SER X 276      36.714  26.348  48.374  0.00  0.00            
ATOM   4274  CB  SER X 276      36.920  27.899  49.738  0.00  0.00            
ATOM   4275  HB2 SER X 276      36.390  28.828  49.947  0.00  0.00            
ATOM   4276  HB3 SER X 276      36.869  27.186  50.561  0.00  0.00            
ATOM   4277  OG  SER X 276      38.334  28.144  49.745  0.00  0.00            
ATOM   4278  HG  SER X 276      38.509  27.941  50.667  0.00  0.00            
ATOM   4279  C   SER X 276      34.762  27.305  48.669  0.00  0.00            
ATOM   4280  O   SER X 276      34.090  28.252  48.303  0.00  0.00            
ATOM   4281  N   ASP X 277      34.191  26.347  49.313  0.00  0.00            
ATOM   4282  H   ASP X 277      34.826  25.663  49.699  0.00  0.00            
ATOM   4283  CA  ASP X 277      32.874  26.358  49.764  0.00  0.00            
ATOM   4284  HA  ASP X 277      32.234  26.614  48.920  0.00  0.00            
ATOM   4285  CB  ASP X 277      32.503  24.896  50.182  0.00  0.00            
ATOM   4286  HB2 ASP X 277      32.681  24.209  49.355  0.00  0.00            
ATOM   4287  HB3 ASP X 277      33.183  24.470  50.919  0.00  0.00            
ATOM   4288  CG  ASP X 277      31.161  24.636  50.716  0.00  0.00            
ATOM   4289  OD1 ASP X 277      30.468  25.419  51.392  0.00  0.00            
ATOM   4290  OD2 ASP X 277      30.678  23.512  50.387  0.00  0.00            
ATOM   4291  C   ASP X 277      32.759  27.382  50.858  0.00  0.00            
ATOM   4292  O   ASP X 277      33.578  27.365  51.768  0.00  0.00            
ATOM   4293  N   LEU X 278      31.709  28.264  50.820  0.00  0.00            
ATOM   4294  H   LEU X 278      31.146  28.167  49.988  0.00  0.00            
ATOM   4295  CA  LEU X 278      31.397  29.273  51.729  0.00  0.00            
ATOM   4296  HA  LEU X 278      32.180  30.028  51.811  0.00  0.00            
ATOM   4297  CB  LEU X 278      30.128  29.961  51.332  0.00  0.00            
ATOM   4298  HB2 LEU X 278      29.351  29.212  51.181  0.00  0.00            
ATOM   4299  HB3 LEU X 278      29.706  30.449  52.211  0.00  0.00            
ATOM   4300  CG  LEU X 278      30.098  30.854  50.067  0.00  0.00            
ATOM   4301  HG  LEU X 278      31.069  31.347  50.013  0.00  0.00            
ATOM   4302  CD1 LEU X 278      29.864  30.159  48.740  0.00  0.00            
ATOM   4303 HD11 LEU X 278      30.195  30.874  47.987  0.00  0.00            
ATOM   4304 HD12 LEU X 278      30.553  29.320  48.643  0.00  0.00            
ATOM   4305 HD13 LEU X 278      28.860  29.804  48.506  0.00  0.00            
ATOM   4306  CD2 LEU X 278      29.053  31.925  50.108  0.00  0.00            
ATOM   4307 HD21 LEU X 278      28.089  31.417  50.088  0.00  0.00            
ATOM   4308 HD22 LEU X 278      29.137  32.505  51.028  0.00  0.00            
ATOM   4309 HD23 LEU X 278      29.100  32.644  49.291  0.00  0.00            
ATOM   4310  C   LEU X 278      31.238  28.873  53.202  0.00  0.00            
ATOM   4311  O   LEU X 278      31.674  29.536  54.127  0.00  0.00            
ATOM   4312  N   THR X 279      30.681  27.668  53.382  0.00  0.00            
ATOM   4313  H   THR X 279      30.432  27.109  52.578  0.00  0.00            
ATOM   4314  CA  THR X 279      30.699  26.981  54.697  0.00  0.00            
ATOM   4315  HA  THR X 279      30.315  27.605  55.504  0.00  0.00            
ATOM   4316  CB  THR X 279      29.575  25.970  54.703  0.00  0.00            
ATOM   4317  HB  THR X 279      29.437  25.655  55.738  0.00  0.00            
ATOM   4318  CG2 THR X 279      28.257  26.380  54.010  0.00  0.00            
ATOM   4319 HG21 THR X 279      27.573  25.550  54.192  0.00  0.00            
ATOM   4320 HG22 THR X 279      27.876  27.314  54.423  0.00  0.00            
ATOM   4321 HG23 THR X 279      28.283  26.481  52.925  0.00  0.00            
ATOM   4322  OG1 THR X 279      29.969  24.833  53.910  0.00  0.00            
ATOM   4323  HG1 THR X 279      30.120  25.114  53.005  0.00  0.00            
ATOM   4324  C   THR X 279      31.991  26.470  55.194  0.00  0.00            
ATOM   4325  O   THR X 279      32.236  26.292  56.370  0.00  0.00            
ATOM   4326  N   GLY X 280      33.011  26.271  54.319  0.00  0.00            
ATOM   4327  H   GLY X 280      32.907  26.475  53.335  0.00  0.00            
ATOM   4328  CA  GLY X 280      34.385  26.120  54.752  0.00  0.00            
ATOM   4329  HA2 GLY X 280      34.403  25.385  55.557  0.00  0.00            
ATOM   4330  HA3 GLY X 280      35.086  25.873  53.955  0.00  0.00            
ATOM   4331  C   GLY X 280      35.090  27.285  55.522  0.00  0.00            
ATOM   4332  O   GLY X 280      34.535  28.410  55.761  0.00  0.00            
ATOM   4333  N   THR X 281      36.393  27.084  55.785  0.00  0.00            
ATOM   4334  H   THR X 281      36.759  26.211  55.433  0.00  0.00            
ATOM   4335  CA  THR X 281      37.286  27.952  56.499  0.00  0.00            
ATOM   4336  HA  THR X 281      36.823  28.933  56.611  0.00  0.00            
ATOM   4337  CB  THR X 281      37.590  27.361  57.842  0.00  0.00            
ATOM   4338  HB  THR X 281      38.014  26.388  57.592  0.00  0.00            
ATOM   4339  CG2 THR X 281      38.479  28.114  58.851  0.00  0.00            
ATOM   4340 HG21 THR X 281      39.485  28.216  58.443  0.00  0.00            
ATOM   4341 HG22 THR X 281      38.156  29.153  58.915  0.00  0.00            
ATOM   4342 HG23 THR X 281      38.400  27.653  59.836  0.00  0.00            
ATOM   4343  OG1 THR X 281      36.325  27.353  58.503  0.00  0.00            
ATOM   4344  HG1 THR X 281      35.919  26.507  58.306  0.00  0.00            
ATOM   4345  C   THR X 281      38.581  28.314  55.740  0.00  0.00            
ATOM   4346  O   THR X 281      39.045  27.524  54.901  0.00  0.00            
ATOM   4347  N   VAL X 282      39.086  29.569  55.952  0.00  0.00            
ATOM   4348  H   VAL X 282      38.685  30.093  56.717  0.00  0.00            
ATOM   4349  CA  VAL X 282      40.274  30.081  55.327  0.00  0.00            
ATOM   4350  HA  VAL X 282      40.446  29.577  54.376  0.00  0.00            
ATOM   4351  CB  VAL X 282      40.171  31.578  55.000  0.00  0.00            
ATOM   4352  HB  VAL X 282      40.116  32.131  55.937  0.00  0.00            
ATOM   4353  CG1 VAL X 282      41.377  32.110  54.170  0.00  0.00            
ATOM   4354 HG11 VAL X 282      41.179  33.152  53.918  0.00  0.00            
ATOM   4355 HG12 VAL X 282      42.220  32.216  54.853  0.00  0.00            
ATOM   4356 HG13 VAL X 282      41.727  31.423  53.399  0.00  0.00            
ATOM   4357  CG2 VAL X 282      38.958  31.804  54.160  0.00  0.00            
ATOM   4358 HG21 VAL X 282      38.856  30.952  53.487  0.00  0.00            
ATOM   4359 HG22 VAL X 282      38.093  31.815  54.823  0.00  0.00            
ATOM   4360 HG23 VAL X 282      38.962  32.701  53.542  0.00  0.00            
ATOM   4361  C   VAL X 282      41.516  29.890  56.150  0.00  0.00            
ATOM   4362  O   VAL X 282      41.527  29.934  57.379  0.00  0.00            
ATOM   4363  N   TYR X 283      42.665  29.827  55.473  0.00  0.00            
ATOM   4364  H   TYR X 283      42.462  30.004  54.499  0.00  0.00            
ATOM   4365  CA  TYR X 283      43.995  29.247  55.882  0.00  0.00            
ATOM   4366  HA  TYR X 283      44.032  29.356  56.966  0.00  0.00            
ATOM   4367  CB  TYR X 283      44.007  27.733  55.593  0.00  0.00            
ATOM   4368  HB2 TYR X 283      43.708  27.508  54.569  0.00  0.00            
ATOM   4369  HB3 TYR X 283      45.013  27.316  55.635  0.00  0.00            
ATOM   4370  CG  TYR X 283      43.263  26.779  56.603  0.00  0.00            
ATOM   4371  CD1 TYR X 283      41.974  26.341  56.257  0.00  0.00            
ATOM   4372  HD1 TYR X 283      41.517  26.517  55.294  0.00  0.00            
ATOM   4373  CE1 TYR X 283      41.180  25.601  57.176  0.00  0.00            
ATOM   4374  HE1 TYR X 283      40.174  25.326  56.895  0.00  0.00            
ATOM   4375  CZ  TYR X 283      41.720  25.189  58.379  0.00  0.00            
ATOM   4376  OH  TYR X 283      41.065  24.452  59.266  0.00  0.00            
ATOM   4377  HH  TYR X 283      41.564  24.342  60.078  0.00  0.00            
ATOM   4378  CE2 TYR X 283      43.096  25.527  58.687  0.00  0.00            
ATOM   4379  HE2 TYR X 283      43.522  25.185  59.619  0.00  0.00            
ATOM   4380  CD2 TYR X 283      43.841  26.351  57.809  0.00  0.00            
ATOM   4381  HD2 TYR X 283      44.826  26.663  58.123  0.00  0.00            
ATOM   4382  C   TYR X 283      45.217  29.937  55.351  0.00  0.00            
ATOM   4383  O   TYR X 283      45.283  30.374  54.230  0.00  0.00            
ATOM   4384  N   ARG X 284      46.282  29.985  56.093  0.00  0.00            
ATOM   4385  H   ARG X 284      46.164  29.743  57.067  0.00  0.00            
ATOM   4386  CA  ARG X 284      47.686  30.398  55.708  0.00  0.00            
ATOM   4387  HA  ARG X 284      47.674  30.383  54.618  0.00  0.00            
ATOM   4388  CB  ARG X 284      47.760  31.883  56.015  0.00  0.00            
ATOM   4389  HB2 ARG X 284      46.928  32.362  55.497  0.00  0.00            
ATOM   4390  HB3 ARG X 284      47.648  31.963  57.096  0.00  0.00            
ATOM   4391  CG  ARG X 284      49.134  32.353  55.531  0.00  0.00            
ATOM   4392  HG2 ARG X 284      49.948  31.847  56.050  0.00  0.00            
ATOM   4393  HG3 ARG X 284      49.202  32.069  54.481  0.00  0.00            
ATOM   4394  CD  ARG X 284      49.359  33.829  55.622  0.00  0.00            
ATOM   4395  HD2 ARG X 284      50.368  34.151  55.364  0.00  0.00            
ATOM   4396  HD3 ARG X 284      48.726  34.282  54.859  0.00  0.00            
ATOM   4397  NE  ARG X 284      49.163  34.424  56.976  0.00  0.00            
ATOM   4398  HE  ARG X 284      49.749  34.080  57.723  0.00  0.00            
ATOM   4399  CZ  ARG X 284      48.142  35.149  57.292  0.00  0.00            
ATOM   4400  NH1 ARG X 284      47.240  35.634  56.479  0.00  0.00            
ATOM   4401 HH11 ARG X 284      47.401  35.588  55.483  0.00  0.00            
ATOM   4402 HH12 ARG X 284      46.546  36.323  56.732  0.00  0.00            
ATOM   4403  NH2 ARG X 284      47.948  35.557  58.535  0.00  0.00            
ATOM   4404 HH21 ARG X 284      48.591  35.160  59.205  0.00  0.00            
ATOM   4405 HH22 ARG X 284      47.372  36.347  58.786  0.00  0.00            
ATOM   4406  C   ARG X 284      48.803  29.524  56.314  0.00  0.00            
ATOM   4407  O   ARG X 284      48.702  29.132  57.433  0.00  0.00            
ATOM   4408  N   PHE X 285      49.883  29.293  55.537  0.00  0.00            
ATOM   4409  H   PHE X 285      50.016  29.875  54.722  0.00  0.00            
ATOM   4410  CA  PHE X 285      50.995  28.369  55.982  0.00  0.00            
ATOM   4411  HA  PHE X 285      50.540  27.607  56.615  0.00  0.00            
ATOM   4412  CB  PHE X 285      51.695  27.705  54.763  0.00  0.00            
ATOM   4413  HB2 PHE X 285      51.713  28.366  53.896  0.00  0.00            
ATOM   4414  HB3 PHE X 285      52.728  27.495  55.042  0.00  0.00            
ATOM   4415  CG  PHE X 285      51.021  26.357  54.414  0.00  0.00            
ATOM   4416  CD1 PHE X 285      50.015  26.166  53.416  0.00  0.00            
ATOM   4417  HD1 PHE X 285      49.907  26.994  52.731  0.00  0.00            
ATOM   4418  CE1 PHE X 285      49.303  24.948  53.348  0.00  0.00            
ATOM   4419  HE1 PHE X 285      48.554  24.824  52.580  0.00  0.00            
ATOM   4420  CZ  PHE X 285      49.542  23.941  54.273  0.00  0.00            
ATOM   4421  HZ  PHE X 285      49.099  22.966  54.135  0.00  0.00            
ATOM   4422  CE2 PHE X 285      50.469  24.157  55.270  0.00  0.00            
ATOM   4423  HE2 PHE X 285      50.626  23.260  55.851  0.00  0.00            
ATOM   4424  CD2 PHE X 285      51.190  25.345  55.438  0.00  0.00            
ATOM   4425  HD2 PHE X 285      51.949  25.427  56.201  0.00  0.00            
ATOM   4426  C   PHE X 285      52.043  29.237  56.730  0.00  0.00            
ATOM   4427  O   PHE X 285      52.743  30.064  56.152  0.00  0.00            
ATOM   4428  N   GLU X 286      52.084  29.160  58.048  0.00  0.00            
ATOM   4429  H   GLU X 286      51.503  28.418  58.412  0.00  0.00            
ATOM   4430  CA  GLU X 286      53.023  29.910  58.860  0.00  0.00            
ATOM   4431  HA  GLU X 286      53.636  30.599  58.279  0.00  0.00            
ATOM   4432  CB  GLU X 286      52.381  30.939  59.843  0.00  0.00            
ATOM   4433  HB2 GLU X 286      51.611  30.477  60.461  0.00  0.00            
ATOM   4434  HB3 GLU X 286      53.100  31.429  60.499  0.00  0.00            
ATOM   4435  CG  GLU X 286      51.681  32.018  59.078  0.00  0.00            
ATOM   4436  HG2 GLU X 286      52.433  32.640  58.593  0.00  0.00            
ATOM   4437  HG3 GLU X 286      50.949  31.644  58.361  0.00  0.00            
ATOM   4438  CD  GLU X 286      50.895  33.014  59.980  0.00  0.00            
ATOM   4439  OE1 GLU X 286      50.350  34.001  59.484  0.00  0.00            
ATOM   4440  OE2 GLU X 286      50.791  32.824  61.207  0.00  0.00            
ATOM   4441  C   GLU X 286      53.997  28.982  59.604  0.00  0.00            
ATOM   4442  O   GLU X 286      53.592  28.292  60.527  0.00  0.00            
ATOM   4443  N   ASN X 287      55.285  28.955  59.138  0.00  0.00            
ATOM   4444  H   ASN X 287      55.416  29.525  58.315  0.00  0.00            
ATOM   4445  CA  ASN X 287      56.300  28.038  59.566  0.00  0.00            
ATOM   4446  HA  ASN X 287      57.039  28.098  58.767  0.00  0.00            
ATOM   4447  CB  ASN X 287      56.826  28.480  60.965  0.00  0.00            
ATOM   4448  HB2 ASN X 287      56.204  28.164  61.802  0.00  0.00            
ATOM   4449  HB3 ASN X 287      57.731  27.890  61.109  0.00  0.00            
ATOM   4450  CG  ASN X 287      57.131  29.936  61.226  0.00  0.00            
ATOM   4451  OD1 ASN X 287      57.290  30.748  60.306  0.00  0.00            
ATOM   4452  ND2 ASN X 287      57.188  30.395  62.404  0.00  0.00            
ATOM   4453 HD21 ASN X 287      56.964  31.368  62.554  0.00  0.00            
ATOM   4454 HD22 ASN X 287      57.172  29.766  63.194  0.00  0.00            
ATOM   4455  C   ASN X 287      55.758  26.540  59.467  0.00  0.00            
ATOM   4456  O   ASN X 287      55.754  25.848  60.453  0.00  0.00            
ATOM   4457  N   GLY X 288      55.139  26.245  58.353  0.00  0.00            
ATOM   4458  H   GLY X 288      55.140  26.947  57.627  0.00  0.00            
ATOM   4459  CA  GLY X 288      54.730  24.803  58.128  0.00  0.00            
ATOM   4460  HA2 GLY X 288      54.655  24.594  57.061  0.00  0.00            
ATOM   4461  HA3 GLY X 288      55.430  24.128  58.622  0.00  0.00            
ATOM   4462  C   GLY X 288      53.295  24.407  58.583  0.00  0.00            
ATOM   4463  O   GLY X 288      52.703  23.489  58.051  0.00  0.00            
ATOM   4464  N   THR X 289      52.769  24.963  59.679  0.00  0.00            
ATOM   4465  H   THR X 289      53.231  25.650  60.256  0.00  0.00            
ATOM   4466  CA  THR X 289      51.349  24.797  60.121  0.00  0.00            
ATOM   4467  HA  THR X 289      51.103  23.736  60.145  0.00  0.00            
ATOM   4468  CB  THR X 289      51.192  25.274  61.531  0.00  0.00            
ATOM   4469  HB  THR X 289      51.391  26.338  61.657  0.00  0.00            
ATOM   4470  CG2 THR X 289      49.829  24.900  62.044  0.00  0.00            
ATOM   4471 HG21 THR X 289      49.197  25.638  61.550  0.00  0.00            
ATOM   4472 HG22 THR X 289      49.612  23.839  61.921  0.00  0.00            
ATOM   4473 HG23 THR X 289      49.922  25.064  63.118  0.00  0.00            
ATOM   4474  OG1 THR X 289      52.033  24.482  62.372  0.00  0.00            
ATOM   4475  HG1 THR X 289      52.435  25.111  62.975  0.00  0.00            
ATOM   4476  C   THR X 289      50.352  25.611  59.261  0.00  0.00            
ATOM   4477  O   THR X 289      50.584  26.783  59.142  0.00  0.00            
ATOM   4478  N   PRO X 290      49.257  24.922  58.807  0.00  0.00            
ATOM   4479  CD  PRO X 290      48.870  23.544  59.017  0.00  0.00            
ATOM   4480  HD2 PRO X 290      48.672  23.338  60.068  0.00  0.00            
ATOM   4481  HD3 PRO X 290      49.595  22.840  58.607  0.00  0.00            
ATOM   4482  CG  PRO X 290      47.446  23.463  58.387  0.00  0.00            
ATOM   4483  HG2 PRO X 290      46.663  23.452  59.146  0.00  0.00            
ATOM   4484  HG3 PRO X 290      47.384  22.530  57.828  0.00  0.00            
ATOM   4485  CB  PRO X 290      47.297  24.695  57.477  0.00  0.00            
ATOM   4486  HB2 PRO X 290      46.286  25.039  57.261  0.00  0.00            
ATOM   4487  HB3 PRO X 290      47.749  24.441  56.519  0.00  0.00            
ATOM   4488  CA  PRO X 290      48.144  25.654  58.277  0.00  0.00            
ATOM   4489  HA  PRO X 290      48.466  26.437  57.590  0.00  0.00            
ATOM   4490  C   PRO X 290      47.372  26.350  59.399  0.00  0.00            
ATOM   4491  O   PRO X 290      46.615  25.771  60.210  0.00  0.00            
ATOM   4492  N   ARG X 291      47.426  27.700  59.500  0.00  0.00            
ATOM   4493  H   ARG X 291      47.924  28.192  58.773  0.00  0.00            
ATOM   4494  CA  ARG X 291      46.744  28.580  60.482  0.00  0.00            
ATOM   4495  HA  ARG X 291      46.786  27.976  61.388  0.00  0.00            
ATOM   4496  CB  ARG X 291      47.616  29.789  60.618  0.00  0.00            
ATOM   4497  HB2 ARG X 291      48.556  29.676  61.159  0.00  0.00            
ATOM   4498  HB3 ARG X 291      47.775  30.332  59.687  0.00  0.00            
ATOM   4499  CG  ARG X 291      46.976  30.860  61.569  0.00  0.00            
ATOM   4500  HG2 ARG X 291      45.891  30.777  61.501  0.00  0.00            
ATOM   4501  HG3 ARG X 291      47.141  30.529  62.594  0.00  0.00            
ATOM   4502  CD  ARG X 291      47.520  32.263  61.400  0.00  0.00            
ATOM   4503  HD2 ARG X 291      48.585  32.039  61.340  0.00  0.00            
ATOM   4504  HD3 ARG X 291      46.980  32.662  60.541  0.00  0.00            
ATOM   4505  NE  ARG X 291      47.269  33.121  62.558  0.00  0.00            
ATOM   4506  HE  ARG X 291      46.507  32.897  63.183  0.00  0.00            
ATOM   4507  CZ  ARG X 291      48.003  34.182  62.945  0.00  0.00            
ATOM   4508  NH1 ARG X 291      48.980  34.609  62.210  0.00  0.00            
ATOM   4509 HH11 ARG X 291      49.490  34.007  61.579  0.00  0.00            
ATOM   4510 HH12 ARG X 291      49.566  35.377  62.504  0.00  0.00            
ATOM   4511  NH2 ARG X 291      47.870  34.843  64.051  0.00  0.00            
ATOM   4512 HH21 ARG X 291      47.289  34.555  64.825  0.00  0.00            
ATOM   4513 HH22 ARG X 291      48.351  35.721  64.186  0.00  0.00            
ATOM   4514  C   ARG X 291      45.361  28.994  59.975  0.00  0.00            
ATOM   4515  O   ARG X 291      45.364  29.631  58.921  0.00  0.00            
ATOM   4516  N   PRO X 292      44.328  28.672  60.720  0.00  0.00            
ATOM   4517  CD  PRO X 292      44.416  27.945  61.987  0.00  0.00            
ATOM   4518  HD2 PRO X 292      45.155  28.362  62.671  0.00  0.00            
ATOM   4519  HD3 PRO X 292      44.531  26.881  61.777  0.00  0.00            
ATOM   4520  CG  PRO X 292      43.056  28.213  62.587  0.00  0.00            
ATOM   4521  HG2 PRO X 292      42.992  29.123  63.184  0.00  0.00            
ATOM   4522  HG3 PRO X 292      42.783  27.302  63.120  0.00  0.00            
ATOM   4523  CB  PRO X 292      42.089  28.396  61.469  0.00  0.00            
ATOM   4524  HB2 PRO X 292      41.223  29.038  61.634  0.00  0.00            
ATOM   4525  HB3 PRO X 292      41.826  27.398  61.120  0.00  0.00            
ATOM   4526  CA  PRO X 292      42.920  29.088  60.482  0.00  0.00            
ATOM   4527  HA  PRO X 292      42.623  28.787  59.477  0.00  0.00            
ATOM   4528  C   PRO X 292      42.863  30.638  60.634  0.00  0.00            
ATOM   4529  O   PRO X 292      43.531  31.201  61.426  0.00  0.00            
ATOM   4530  N   LEU X 293      41.997  31.292  59.896  0.00  0.00            
ATOM   4531  H   LEU X 293      41.521  30.751  59.189  0.00  0.00            
ATOM   4532  CA  LEU X 293      41.866  32.713  59.677  0.00  0.00            
ATOM   4533  HA  LEU X 293      42.433  33.280  60.416  0.00  0.00            
ATOM   4534  CB  LEU X 293      42.559  33.087  58.328  0.00  0.00            
ATOM   4535  HB2 LEU X 293      42.253  32.320  57.617  0.00  0.00            
ATOM   4536  HB3 LEU X 293      42.098  34.040  58.068  0.00  0.00            
ATOM   4537  CG  LEU X 293      44.139  33.304  58.443  0.00  0.00            
ATOM   4538  HG  LEU X 293      44.646  32.365  58.664  0.00  0.00            
ATOM   4539  CD1 LEU X 293      44.589  33.616  56.981  0.00  0.00            
ATOM   4540 HD11 LEU X 293      45.620  33.953  56.873  0.00  0.00            
ATOM   4541 HD12 LEU X 293      44.420  32.724  56.379  0.00  0.00            
ATOM   4542 HD13 LEU X 293      43.981  34.417  56.559  0.00  0.00            
ATOM   4543  CD2 LEU X 293      44.494  34.284  59.578  0.00  0.00            
ATOM   4544 HD21 LEU X 293      44.796  33.783  60.498  0.00  0.00            
ATOM   4545 HD22 LEU X 293      45.338  34.869  59.213  0.00  0.00            
ATOM   4546 HD23 LEU X 293      43.640  34.920  59.810  0.00  0.00            
ATOM   4547  C   LEU X 293      40.385  33.283  59.783  0.00  0.00            
ATOM   4548  O   LEU X 293      40.286  34.382  60.309  0.00  0.00            
ATOM   4549  N   GLN X 294      39.377  32.655  59.257  0.00  0.00            
ATOM   4550  H   GLN X 294      39.441  31.664  59.068  0.00  0.00            
ATOM   4551  CA  GLN X 294      38.159  33.357  58.779  0.00  0.00            
ATOM   4552  HA  GLN X 294      37.681  33.834  59.635  0.00  0.00            
ATOM   4553  CB  GLN X 294      38.586  34.361  57.625  0.00  0.00            
ATOM   4554  HB2 GLN X 294      39.453  34.928  57.963  0.00  0.00            
ATOM   4555  HB3 GLN X 294      38.868  33.655  56.844  0.00  0.00            
ATOM   4556  CG  GLN X 294      37.490  35.273  57.160  0.00  0.00            
ATOM   4557  HG2 GLN X 294      37.982  35.929  56.442  0.00  0.00            
ATOM   4558  HG3 GLN X 294      36.774  34.609  56.677  0.00  0.00            
ATOM   4559  CD  GLN X 294      36.953  36.112  58.335  0.00  0.00            
ATOM   4560  OE1 GLN X 294      35.983  35.856  58.953  0.00  0.00            
ATOM   4561  NE2 GLN X 294      37.711  37.076  58.673  0.00  0.00            
ATOM   4562 HE21 GLN X 294      37.508  37.571  59.529  0.00  0.00            
ATOM   4563 HE22 GLN X 294      38.444  37.286  58.010  0.00  0.00            
ATOM   4564  C   GLN X 294      37.164  32.367  58.181  0.00  0.00            
ATOM   4565  O   GLN X 294      37.606  31.316  57.664  0.00  0.00            
ATOM   4566  N   SER X 295      35.842  32.608  58.149  0.00  0.00            
ATOM   4567  H   SER X 295      35.347  33.387  58.560  0.00  0.00            
ATOM   4568  CA  SER X 295      34.894  31.867  57.289  0.00  0.00            
ATOM   4569  HA  SER X 295      35.185  30.817  57.309  0.00  0.00            
ATOM   4570  CB  SER X 295      33.487  31.953  57.810  0.00  0.00            
ATOM   4571  HB2 SER X 295      33.583  31.425  58.758  0.00  0.00            
ATOM   4572  HB3 SER X 295      33.250  33.016  57.851  0.00  0.00            
ATOM   4573  OG  SER X 295      32.615  31.289  56.904  0.00  0.00            
ATOM   4574  HG  SER X 295      32.779  30.375  57.147  0.00  0.00            
ATOM   4575  C   SER X 295      35.024  32.369  55.837  0.00  0.00            
ATOM   4576  O   SER X 295      35.006  33.533  55.611  0.00  0.00            
ATOM   4577  N   VAL X 296      35.112  31.442  54.884  0.00  0.00            
ATOM   4578  H   VAL X 296      35.122  30.474  55.171  0.00  0.00            
ATOM   4579  CA  VAL X 296      35.115  31.709  53.382  0.00  0.00            
ATOM   4580  HA  VAL X 296      36.054  32.195  53.120  0.00  0.00            
ATOM   4581  CB  VAL X 296      34.985  30.451  52.551  0.00  0.00            
ATOM   4582  HB  VAL X 296      34.123  29.891  52.914  0.00  0.00            
ATOM   4583  CG1 VAL X 296      34.775  30.672  51.051  0.00  0.00            
ATOM   4584 HG11 VAL X 296      34.499  29.733  50.572  0.00  0.00            
ATOM   4585 HG12 VAL X 296      33.853  31.237  50.914  0.00  0.00            
ATOM   4586 HG13 VAL X 296      35.635  31.141  50.572  0.00  0.00            
ATOM   4587  CG2 VAL X 296      36.121  29.546  52.795  0.00  0.00            
ATOM   4588 HG21 VAL X 296      37.017  29.900  52.285  0.00  0.00            
ATOM   4589 HG22 VAL X 296      36.371  29.450  53.852  0.00  0.00            
ATOM   4590 HG23 VAL X 296      35.864  28.528  52.500  0.00  0.00            
ATOM   4591  C   VAL X 296      34.043  32.712  53.057  0.00  0.00            
ATOM   4592  O   VAL X 296      34.410  33.718  52.397  0.00  0.00            
ATOM   4593  N   ALA X 297      32.767  32.562  53.518  0.00  0.00            
ATOM   4594  H   ALA X 297      32.528  31.757  54.080  0.00  0.00            
ATOM   4595  CA  ALA X 297      31.751  33.602  53.356  0.00  0.00            
ATOM   4596  HA  ALA X 297      31.597  33.545  52.278  0.00  0.00            
ATOM   4597  CB  ALA X 297      30.494  33.190  54.103  0.00  0.00            
ATOM   4598  HB1 ALA X 297      30.662  33.334  55.170  0.00  0.00            
ATOM   4599  HB2 ALA X 297      29.712  33.873  53.771  0.00  0.00            
ATOM   4600  HB3 ALA X 297      30.218  32.187  53.778  0.00  0.00            
ATOM   4601  C   ALA X 297      32.058  35.046  53.621  0.00  0.00            
ATOM   4602  O   ALA X 297      31.652  35.963  52.908  0.00  0.00            
ATOM   4603  N   GLU X 298      32.808  35.207  54.754  0.00  0.00            
ATOM   4604  H   GLU X 298      32.817  34.403  55.366  0.00  0.00            
ATOM   4605  CA  GLU X 298      33.252  36.493  55.238  0.00  0.00            
ATOM   4606  HA  GLU X 298      32.393  37.143  55.074  0.00  0.00            
ATOM   4607  CB  GLU X 298      33.630  36.394  56.676  0.00  0.00            
ATOM   4608  HB2 GLU X 298      34.371  35.604  56.794  0.00  0.00            
ATOM   4609  HB3 GLU X 298      33.935  37.339  57.126  0.00  0.00            
ATOM   4610  CG  GLU X 298      32.508  35.892  57.515  0.00  0.00            
ATOM   4611  HG2 GLU X 298      32.278  34.846  57.315  0.00  0.00            
ATOM   4612  HG3 GLU X 298      32.855  35.855  58.547  0.00  0.00            
ATOM   4613  CD  GLU X 298      31.149  36.693  57.507  0.00  0.00            
ATOM   4614  OE1 GLU X 298      31.127  37.862  57.224  0.00  0.00            
ATOM   4615  OE2 GLU X 298      30.089  36.018  57.763  0.00  0.00            
ATOM   4616  C   GLU X 298      34.523  37.107  54.527  0.00  0.00            
ATOM   4617  O   GLU X 298      34.604  38.354  54.450  0.00  0.00            
ATOM   4618  N   PHE X 299      35.417  36.184  54.152  0.00  0.00            
ATOM   4619  H   PHE X 299      35.232  35.230  54.426  0.00  0.00            
ATOM   4620  CA  PHE X 299      36.636  36.413  53.386  0.00  0.00            
ATOM   4621  HA  PHE X 299      37.300  37.073  53.945  0.00  0.00            
ATOM   4622  CB  PHE X 299      37.391  35.050  53.164  0.00  0.00            
ATOM   4623  HB2 PHE X 299      37.661  34.745  54.175  0.00  0.00            
ATOM   4624  HB3 PHE X 299      36.804  34.236  52.740  0.00  0.00            
ATOM   4625  CG  PHE X 299      38.619  35.205  52.312  0.00  0.00            
ATOM   4626  CD1 PHE X 299      39.742  35.893  52.704  0.00  0.00            
ATOM   4627  HD1 PHE X 299      39.878  36.242  53.717  0.00  0.00            
ATOM   4628  CE1 PHE X 299      40.998  35.792  52.008  0.00  0.00            
ATOM   4629  HE1 PHE X 299      41.873  36.270  52.422  0.00  0.00            
ATOM   4630  CZ  PHE X 299      41.007  34.953  50.901  0.00  0.00            
ATOM   4631  HZ  PHE X 299      41.884  34.841  50.280  0.00  0.00            
ATOM   4632  CE2 PHE X 299      39.882  34.371  50.454  0.00  0.00            
ATOM   4633  HE2 PHE X 299      39.875  33.786  49.547  0.00  0.00            
ATOM   4634  CD2 PHE X 299      38.672  34.537  51.078  0.00  0.00            
ATOM   4635  HD2 PHE X 299      37.798  34.045  50.678  0.00  0.00            
ATOM   4636  C   PHE X 299      36.255  37.034  52.063  0.00  0.00            
ATOM   4637  O   PHE X 299      36.726  38.132  51.709  0.00  0.00            
ATOM   4638  N   ALA X 300      35.323  36.398  51.344  0.00  0.00            
ATOM   4639  H   ALA X 300      34.819  35.579  51.653  0.00  0.00            
ATOM   4640  CA  ALA X 300      35.116  36.730  49.968  0.00  0.00            
ATOM   4641  HA  ALA X 300      36.102  36.844  49.517  0.00  0.00            
ATOM   4642  CB  ALA X 300      34.413  35.691  49.162  0.00  0.00            
ATOM   4643  HB1 ALA X 300      34.542  35.957  48.113  0.00  0.00            
ATOM   4644  HB2 ALA X 300      34.727  34.648  49.208  0.00  0.00            
ATOM   4645  HB3 ALA X 300      33.362  35.757  49.443  0.00  0.00            
ATOM   4646  C   ALA X 300      34.360  38.103  49.836  0.00  0.00            
ATOM   4647  O   ALA X 300      34.541  38.828  48.881  0.00  0.00            
ATOM   4648  N   GLY X 301      33.662  38.555  50.943  0.00  0.00            
ATOM   4649  H   GLY X 301      33.483  37.879  51.672  0.00  0.00            
ATOM   4650  CA  GLY X 301      32.919  39.784  51.001  0.00  0.00            
ATOM   4651  HA2 GLY X 301      32.254  39.950  50.154  0.00  0.00            
ATOM   4652  HA3 GLY X 301      32.473  39.812  51.995  0.00  0.00            
ATOM   4653  C   GLY X 301      33.797  41.010  51.138  0.00  0.00            
ATOM   4654  O   GLY X 301      33.479  42.053  50.568  0.00  0.00            
ATOM   4655  N   GLN X 302      34.955  40.873  51.847  0.00  0.00            
ATOM   4656  H   GLN X 302      35.223  39.967  52.204  0.00  0.00            
ATOM   4657  CA  GLN X 302      36.014  41.874  51.902  0.00  0.00            
ATOM   4658  HA  GLN X 302      35.557  42.851  52.062  0.00  0.00            
ATOM   4659  CB  GLN X 302      36.929  41.511  53.036  0.00  0.00            
ATOM   4660  HB2 GLN X 302      37.411  40.556  52.830  0.00  0.00            
ATOM   4661  HB3 GLN X 302      37.776  42.182  52.895  0.00  0.00            
ATOM   4662  CG  GLN X 302      36.345  41.660  54.496  0.00  0.00            
ATOM   4663  HG2 GLN X 302      36.225  42.682  54.855  0.00  0.00            
ATOM   4664  HG3 GLN X 302      35.405  41.109  54.528  0.00  0.00            
ATOM   4665  CD  GLN X 302      37.149  40.971  55.529  0.00  0.00            
ATOM   4666  OE1 GLN X 302      37.867  40.029  55.278  0.00  0.00            
ATOM   4667  NE2 GLN X 302      36.970  41.221  56.754  0.00  0.00            
ATOM   4668 HE21 GLN X 302      37.468  40.648  57.420  0.00  0.00            
ATOM   4669 HE22 GLN X 302      36.430  42.037  57.004  0.00  0.00            
ATOM   4670  C   GLN X 302      36.745  41.864  50.527  0.00  0.00            
ATOM   4671  O   GLN X 302      36.868  42.957  49.865  0.00  0.00            
ATOM   4672  N   GLU X 303      37.057  40.712  49.997  0.00  0.00            
ATOM   4673  H   GLU X 303      36.891  39.827  50.455  0.00  0.00            
ATOM   4674  CA  GLU X 303      37.735  40.696  48.686  0.00  0.00            
ATOM   4675  HA  GLU X 303      38.572  41.393  48.654  0.00  0.00            
ATOM   4676  CB  GLU X 303      38.100  39.198  48.429  0.00  0.00            
ATOM   4677  HB2 GLU X 303      37.317  38.550  48.821  0.00  0.00            
ATOM   4678  HB3 GLU X 303      38.169  39.097  47.346  0.00  0.00            
ATOM   4679  CG  GLU X 303      39.333  38.809  49.260  0.00  0.00            
ATOM   4680  HG2 GLU X 303      39.180  38.971  50.327  0.00  0.00            
ATOM   4681  HG3 GLU X 303      39.550  37.744  49.178  0.00  0.00            
ATOM   4682  CD  GLU X 303      40.580  39.682  48.838  0.00  0.00            
ATOM   4683  OE1 GLU X 303      41.076  39.556  47.725  0.00  0.00            
ATOM   4684  OE2 GLU X 303      41.004  40.498  49.676  0.00  0.00            
ATOM   4685  C   GLU X 303      36.880  41.202  47.498  0.00  0.00            
ATOM   4686  O   GLU X 303      37.481  41.808  46.627  0.00  0.00            
ATOM   4687  N   VAL X 304      35.576  41.122  47.631  0.00  0.00            
ATOM   4688  H   VAL X 304      35.175  40.521  48.336  0.00  0.00            
ATOM   4689  CA  VAL X 304      34.662  42.078  46.916  0.00  0.00            
ATOM   4690  HA  VAL X 304      35.007  41.962  45.889  0.00  0.00            
ATOM   4691  CB  VAL X 304      33.163  41.722  46.875  0.00  0.00            
ATOM   4692  HB  VAL X 304      32.684  41.750  47.853  0.00  0.00            
ATOM   4693  CG1 VAL X 304      32.377  42.621  45.899  0.00  0.00            
ATOM   4694 HG11 VAL X 304      32.517  43.615  46.322  0.00  0.00            
ATOM   4695 HG12 VAL X 304      32.906  42.590  44.946  0.00  0.00            
ATOM   4696 HG13 VAL X 304      31.342  42.329  45.721  0.00  0.00            
ATOM   4697  CG2 VAL X 304      32.999  40.343  46.249  0.00  0.00            
ATOM   4698 HG21 VAL X 304      31.969  40.137  45.958  0.00  0.00            
ATOM   4699 HG22 VAL X 304      33.597  40.229  45.344  0.00  0.00            
ATOM   4700 HG23 VAL X 304      33.296  39.595  46.984  0.00  0.00            
ATOM   4701  C   VAL X 304      34.891  43.543  47.337  0.00  0.00            
ATOM   4702  O   VAL X 304      35.436  44.324  46.535  0.00  0.00            
ATOM   4703  N   GLY X 305      34.457  43.956  48.573  0.00  0.00            
ATOM   4704  H   GLY X 305      34.150  43.260  49.237  0.00  0.00            
ATOM   4705  CA  GLY X 305      34.333  45.354  48.982  0.00  0.00            
ATOM   4706  HA2 GLY X 305      33.523  45.900  48.499  0.00  0.00            
ATOM   4707  HA3 GLY X 305      34.082  45.430  50.040  0.00  0.00            
ATOM   4708  C   GLY X 305      35.536  46.210  48.707  0.00  0.00            
ATOM   4709  O   GLY X 305      35.417  47.340  48.241  0.00  0.00            
ATOM   4710  N   ARG X 306      36.747  45.776  48.949  0.00  0.00            
ATOM   4711  H   ARG X 306      36.849  44.867  49.378  0.00  0.00            
ATOM   4712  CA  ARG X 306      37.985  46.539  48.699  0.00  0.00            
ATOM   4713  HA  ARG X 306      37.903  47.486  49.233  0.00  0.00            
ATOM   4714  CB  ARG X 306      39.187  45.681  49.166  0.00  0.00            
ATOM   4715  HB2 ARG X 306      40.045  46.337  49.314  0.00  0.00            
ATOM   4716  HB3 ARG X 306      39.042  45.280  50.169  0.00  0.00            
ATOM   4717  CG  ARG X 306      39.549  44.465  48.354  0.00  0.00            
ATOM   4718  HG2 ARG X 306      38.873  43.632  48.547  0.00  0.00            
ATOM   4719  HG3 ARG X 306      39.739  44.703  47.308  0.00  0.00            
ATOM   4720  CD  ARG X 306      40.888  43.876  48.843  0.00  0.00            
ATOM   4721  HD2 ARG X 306      40.911  43.699  49.918  0.00  0.00            
ATOM   4722  HD3 ARG X 306      40.891  42.867  48.429  0.00  0.00            
ATOM   4723  NE  ARG X 306      42.087  44.725  48.477  0.00  0.00            
ATOM   4724  HE  ARG X 306      42.386  45.386  49.180  0.00  0.00            
ATOM   4725  CZ  ARG X 306      42.677  44.660  47.264  0.00  0.00            
ATOM   4726  NH1 ARG X 306      42.302  43.846  46.282  0.00  0.00            
ATOM   4727 HH11 ARG X 306      41.533  43.202  46.405  0.00  0.00            
ATOM   4728 HH12 ARG X 306      42.820  43.899  45.416  0.00  0.00            
ATOM   4729  NH2 ARG X 306      43.759  45.418  47.131  0.00  0.00            
ATOM   4730 HH21 ARG X 306      44.137  45.938  47.910  0.00  0.00            
ATOM   4731 HH22 ARG X 306      44.183  45.483  46.217  0.00  0.00            
ATOM   4732  C   ARG X 306      38.178  46.941  47.246  0.00  0.00            
ATOM   4733  O   ARG X 306      38.861  47.873  46.960  0.00  0.00            
ATOM   4734  N   THR X 307      37.451  46.242  46.318  0.00  0.00            
ATOM   4735  H   THR X 307      36.946  45.396  46.539  0.00  0.00            
ATOM   4736  CA  THR X 307      37.510  46.539  44.853  0.00  0.00            
ATOM   4737  HA  THR X 307      38.579  46.703  44.717  0.00  0.00            
ATOM   4738  CB  THR X 307      37.173  45.281  44.011  0.00  0.00            
ATOM   4739  HB  THR X 307      36.114  45.049  44.123  0.00  0.00            
ATOM   4740  CG2 THR X 307      37.353  45.322  42.533  0.00  0.00            
ATOM   4741 HG21 THR X 307      36.692  46.039  42.045  0.00  0.00            
ATOM   4742 HG22 THR X 307      38.366  45.684  42.361  0.00  0.00            
ATOM   4743 HG23 THR X 307      37.016  44.370  42.124  0.00  0.00            
ATOM   4744  OG1 THR X 307      37.847  44.145  44.558  0.00  0.00            
ATOM   4745  HG1 THR X 307      37.323  43.696  45.225  0.00  0.00            
ATOM   4746  C   THR X 307      36.704  47.823  44.473  0.00  0.00            
ATOM   4747  O   THR X 307      36.759  48.295  43.363  0.00  0.00            
ATOM   4748  N   TYR X 308      35.832  48.309  45.419  0.00  0.00            
ATOM   4749  H   TYR X 308      35.865  47.985  46.375  0.00  0.00            
ATOM   4750  CA  TYR X 308      34.914  49.405  45.224  0.00  0.00            
ATOM   4751  HA  TYR X 308      34.958  49.808  44.212  0.00  0.00            
ATOM   4752  CB  TYR X 308      33.419  48.903  45.340  0.00  0.00            
ATOM   4753  HB2 TYR X 308      33.188  48.535  46.340  0.00  0.00            
ATOM   4754  HB3 TYR X 308      32.835  49.821  45.271  0.00  0.00            
ATOM   4755  CG  TYR X 308      33.071  48.045  44.130  0.00  0.00            
ATOM   4756  CD1 TYR X 308      32.318  46.902  44.390  0.00  0.00            
ATOM   4757  HD1 TYR X 308      32.008  46.681  45.400  0.00  0.00            
ATOM   4758  CE1 TYR X 308      31.746  46.151  43.367  0.00  0.00            
ATOM   4759  HE1 TYR X 308      31.134  45.296  43.611  0.00  0.00            
ATOM   4760  CZ  TYR X 308      31.987  46.403  41.967  0.00  0.00            
ATOM   4761  OH  TYR X 308      31.292  45.837  40.964  0.00  0.00            
ATOM   4762  HH  TYR X 308      30.895  45.006  41.235  0.00  0.00            
ATOM   4763  CE2 TYR X 308      32.790  47.551  41.693  0.00  0.00            
ATOM   4764  HE2 TYR X 308      32.831  47.901  40.673  0.00  0.00            
ATOM   4765  CD2 TYR X 308      33.304  48.369  42.750  0.00  0.00            
ATOM   4766  HD2 TYR X 308      33.900  49.219  42.454  0.00  0.00            
ATOM   4767  C   TYR X 308      35.194  50.591  46.149  0.00  0.00            
ATOM   4768  O   TYR X 308      34.998  51.731  45.751  0.00  0.00            
ATOM   4769  N   ASP X 309      35.763  50.343  47.339  0.00  0.00            
ATOM   4770  H   ASP X 309      35.860  49.385  47.642  0.00  0.00            
ATOM   4771  CA  ASP X 309      36.071  51.500  48.240  0.00  0.00            
ATOM   4772  HA  ASP X 309      35.274  52.244  48.214  0.00  0.00            
ATOM   4773  CB  ASP X 309      36.377  50.939  49.645  0.00  0.00            
ATOM   4774  HB2 ASP X 309      37.133  50.155  49.596  0.00  0.00            
ATOM   4775  HB3 ASP X 309      36.752  51.760  50.256  0.00  0.00            
ATOM   4776  CG  ASP X 309      35.145  50.327  50.277  0.00  0.00            
ATOM   4777  OD1 ASP X 309      34.102  51.001  50.179  0.00  0.00            
ATOM   4778  OD2 ASP X 309      35.154  49.302  50.985  0.00  0.00            
ATOM   4779  C   ASP X 309      37.216  52.350  47.722  0.00  0.00            
ATOM   4780  O   ASP X 309      38.163  51.899  47.084  0.00  0.00            
ATOM   4781  N   ASP X 310      37.138  53.659  47.997  0.00  0.00            
ATOM   4782  H   ASP X 310      36.453  53.863  48.710  0.00  0.00            
ATOM   4783  CA  ASP X 310      38.237  54.578  47.680  0.00  0.00            
ATOM   4784  HA  ASP X 310      38.387  54.352  46.624  0.00  0.00            
ATOM   4785  CB  ASP X 310      37.773  56.014  47.805  0.00  0.00            
ATOM   4786  HB2 ASP X 310      36.816  56.259  47.342  0.00  0.00            
ATOM   4787  HB3 ASP X 310      37.858  56.349  48.839  0.00  0.00            
ATOM   4788  CG  ASP X 310      38.776  57.028  47.074  0.00  0.00            
ATOM   4789  OD1 ASP X 310      38.735  58.281  47.369  0.00  0.00            
ATOM   4790  OD2 ASP X 310      39.524  56.615  46.175  0.00  0.00            
ATOM   4791  C   ASP X 310      39.524  54.290  48.483  0.00  0.00            
ATOM   4792  O   ASP X 310      39.483  54.428  49.683  0.00  0.00            
ATOM   4793  N   SER X 311      40.694  54.335  47.823  0.00  0.00            
ATOM   4794  H   SER X 311      40.554  54.328  46.822  0.00  0.00            
ATOM   4795  CA  SER X 311      41.954  54.457  48.371  0.00  0.00            
ATOM   4796  HA  SER X 311      42.041  53.871  49.286  0.00  0.00            
ATOM   4797  CB  SER X 311      42.928  53.900  47.392  0.00  0.00            
ATOM   4798  HB2 SER X 311      42.634  52.859  47.262  0.00  0.00            
ATOM   4799  HB3 SER X 311      42.742  54.532  46.524  0.00  0.00            
ATOM   4800  OG  SER X 311      44.289  54.069  47.697  0.00  0.00            
ATOM   4801  HG  SER X 311      44.689  53.304  48.116  0.00  0.00            
ATOM   4802  C   SER X 311      42.312  55.895  48.800  0.00  0.00            
ATOM   4803  O   SER X 311      43.215  56.147  49.600  0.00  0.00            
ATOM   4804  N   GLY X 312      41.692  56.936  48.282  0.00  0.00            
ATOM   4805  H   GLY X 312      41.044  56.764  47.527  0.00  0.00            
ATOM   4806  CA  GLY X 312      41.980  58.305  48.616  0.00  0.00            
ATOM   4807  HA2 GLY X 312      43.024  58.448  48.895  0.00  0.00            
ATOM   4808  HA3 GLY X 312      41.512  58.896  47.829  0.00  0.00            
ATOM   4809  C   GLY X 312      41.295  58.716  49.896  0.00  0.00            
ATOM   4810  O   GLY X 312      41.695  59.689  50.537  0.00  0.00            
ATOM   4811  N   ALA X 313      40.323  57.966  50.391  0.00  0.00            
ATOM   4812  H   ALA X 313      40.046  57.167  49.839  0.00  0.00            
ATOM   4813  CA  ALA X 313      39.565  58.237  51.652  0.00  0.00            
ATOM   4814  HA  ALA X 313      39.468  59.300  51.871  0.00  0.00            
ATOM   4815  CB  ALA X 313      38.136  57.698  51.425  0.00  0.00            
ATOM   4816  HB1 ALA X 313      37.509  57.994  52.265  0.00  0.00            
ATOM   4817  HB2 ALA X 313      37.706  57.996  50.469  0.00  0.00            
ATOM   4818  HB3 ALA X 313      38.272  56.617  51.459  0.00  0.00            
ATOM   4819  C   ALA X 313      40.237  57.691  52.915  0.00  0.00            
ATOM   4820  O   ALA X 313      39.631  57.653  53.972  0.00  0.00            
ATOM   4821  N   LEU X 314      41.495  57.160  52.809  0.00  0.00            
ATOM   4822  H   LEU X 314      41.969  57.117  51.919  0.00  0.00            
ATOM   4823  CA  LEU X 314      42.319  56.656  53.877  0.00  0.00            
ATOM   4824  HA  LEU X 314      41.639  56.063  54.488  0.00  0.00            
ATOM   4825  CB  LEU X 314      43.368  55.754  53.328  0.00  0.00            
ATOM   4826  HB2 LEU X 314      43.973  56.314  52.614  0.00  0.00            
ATOM   4827  HB3 LEU X 314      43.983  55.464  54.180  0.00  0.00            
ATOM   4828  CG  LEU X 314      43.004  54.496  52.585  0.00  0.00            
ATOM   4829  HG  LEU X 314      42.285  54.719  51.798  0.00  0.00            
ATOM   4830  CD1 LEU X 314      44.207  53.866  51.941  0.00  0.00            
ATOM   4831 HD11 LEU X 314      44.740  53.246  52.662  0.00  0.00            
ATOM   4832 HD12 LEU X 314      43.901  53.186  51.146  0.00  0.00            
ATOM   4833 HD13 LEU X 314      44.772  54.645  51.430  0.00  0.00            
ATOM   4834  CD2 LEU X 314      42.296  53.579  53.552  0.00  0.00            
ATOM   4835 HD21 LEU X 314      41.324  53.993  53.820  0.00  0.00            
ATOM   4836 HD22 LEU X 314      42.323  52.612  53.051  0.00  0.00            
ATOM   4837 HD23 LEU X 314      42.906  53.369  54.431  0.00  0.00            
ATOM   4838  C   LEU X 314      42.759  57.664  54.949  0.00  0.00            
ATOM   4839  O   LEU X 314      42.221  57.560  56.082  0.00  0.00            
ATOM   4840  OXT LEU X 314      43.666  58.433  54.680  0.00  0.00            
ATOM   4841  C1  SC1 X 315      37.731  40.022  35.138  0.00  0.00            
ATOM   4842  C2  SC1 X 315      37.677  39.251  33.832  0.00  0.00            
ATOM   4843  C3  SC1 X 315      37.250  40.236  32.758  0.00  0.00            
ATOM   4844  C4  SC1 X 315      37.094  39.611  31.342  0.00  0.00            
ATOM   4845  O1  SC1 X 315      38.765  40.037  35.738  0.00  0.00            
ATOM   4846  O2  SC1 X 315      36.859  40.885  35.316  0.00  0.00            
ATOM   4847  O3  SC1 X 315      35.988  39.654  30.840  0.00  0.00            
ATOM   4848  O4  SC1 X 315      38.065  39.424  30.665  0.00  0.00            
ATOM   4849  H1  SC1 X 315      36.876  38.517  33.987  0.00  0.00            
ATOM   4850  H2  SC1 X 315      38.642  38.803  33.566  0.00  0.00            
ATOM   4851  H3  SC1 X 315      37.912  41.108  32.826  0.00  0.00            
ATOM   4852  H4  SC1 X 315      36.269  40.594  33.094  0.00  0.00            
ATOM   4853  FE  FE1 X 316      39.022  39.048  37.013  0.00  0.00            
ATOM   4854  O1  FO1 X 317      37.511  38.503  37.151  0.00  0.00            
ATOM   4855  O1  HH1 X 318      39.772  37.479  35.695  0.00  0.00            
ATOM   4856  H1  HH1 X 318      40.514  37.059  35.228  0.00  0.00            
ATOM   4857  H2  HH1 X 318      39.416  36.743  36.224  0.00  0.00            
ATOM   4858  C1  RC1 X 319      36.040  41.280  41.094  0.00  0.00            
ATOM   4859  C2  RC1 X 319      35.108  41.844  39.992  0.00  0.00            
ATOM   4860  C3  RC1 X 319      33.843  43.264  41.702  0.00  0.00            
ATOM   4861  C4  RC1 X 319      33.526  38.933  35.335  0.00  0.00            
ATOM   4862  C5  RC1 X 319      31.865  40.771  34.611  0.00  0.00            
ATOM   4863  C6  RC1 X 319      32.690  40.161  35.777  0.00  0.00            
ATOM   4864  C7  RC1 X 319      34.657  43.321  40.381  0.00  0.00            
ATOM   4865  C8  RC1 X 319      33.612  41.273  36.364  0.00  0.00            
ATOM   4866  C9  RC1 X 319      32.137  42.610  37.936  0.00  0.00            
ATOM   4867  C10 RC1 X 319      33.129  42.643  36.763  0.00  0.00            
ATOM   4868  C11 RC1 X 319      34.673  44.109  38.078  0.00  0.00            
ATOM   4869  C12 RC1 X 319      33.810  43.943  39.274  0.00  0.00            
ATOM   4870  N1  RC1 X 319      32.537  43.181  39.121  0.00  0.00            
ATOM   4871  N2  RC1 X 319      34.262  43.579  36.902  0.00  0.00            
ATOM   4872  O1  RC1 X 319      35.753  44.728  38.069  0.00  0.00            
ATOM   4873  O2  RC1 X 319      31.085  41.963  38.019  0.00  0.00            
ATOM   4874  H1  RC1 X 319      35.368  41.022  41.921  0.00  0.00            
ATOM   4875  H2  RC1 X 319      36.573  40.359  40.827  0.00  0.00            
ATOM   4876  H3  RC1 X 319      34.227  41.203  39.868  0.00  0.00            
ATOM   4877  H4  RC1 X 319      35.637  41.767  39.034  0.00  0.00            
ATOM   4878  H5  RC1 X 319      33.164  44.112  41.848  0.00  0.00            
ATOM   4879  H6  RC1 X 319      34.627  43.236  42.469  0.00  0.00            
ATOM   4880  H7  RC1 X 319      33.316  42.304  41.761  0.00  0.00            
ATOM   4881  H8  RC1 X 319      34.084  38.478  36.163  0.00  0.00            
ATOM   4882  H9  RC1 X 319      34.220  39.167  34.518  0.00  0.00            
ATOM   4883  H10 RC1 X 319      32.810  38.208  34.929  0.00  0.00            
ATOM   4884  H11 RC1 X 319      32.643  41.207  33.973  0.00  0.00            
ATOM   4885  H12 RC1 X 319      31.217  40.136  33.995  0.00  0.00            
ATOM   4886  H13 RC1 X 319      35.513  43.964  40.621  0.00  0.00            
ATOM   4887  H14 RC1 X 319      34.437  41.300  35.642  0.00  0.00            
ATOM   4888  H15 RC1 X 319      34.115  40.843  37.239  0.00  0.00            
ATOM   4889  H16 RC1 X 319      33.654  44.997  39.535  0.00  0.00            
ATOM   4890  H17 RC1 X 319      31.995  42.993  39.956  0.00  0.00            
ATOM   4891  H18 RC1 X 319      34.994  43.626  36.203  0.00  0.00            
ATOM   4892  H19 RC1 X 319      32.537  43.048  35.933  0.00  0.00            
ATOM   4893  H20 RC1 X 319      31.255  41.608  34.973  0.00  0.00            
ATOM   4894  H21 RC1 X 319      31.996  39.757  36.524  0.00  0.00            
ATOM   4895  H22 RC1 X 319      36.854  41.972  41.344  0.00  0.00            
ATOM   4896  Na+ Na+ X 320      31.110  67.711  57.020  0.00  0.00            
ATOM   4897  Na+ Na+ X 321      76.564  32.361  35.521  0.00  0.00            
ATOM   4898  Na+ Na+ X 322      39.803  58.754  45.344  0.00  0.00            
ATOM   4899  Na+ Na+ X 323       6.957  38.871  65.670  0.00  0.00            
ATOM   4900  Na+ Na+ X 324      33.629  52.836  22.544  0.00  0.00            
ATOM   4901  Na+ Na+ X 325      20.322  46.363  44.003  0.00  0.00            
ATOM   4902  Na+ Na+ X 326      43.999  43.032   6.801  0.00  0.00            
ATOM   4903  Na+ Na+ X 327      49.548  43.362  50.882  0.00  0.00            
ATOM   4904  O   WAT X 328      40.400  66.553   3.652  0.00  0.00            
ATOM   4905  H1  WAT X 328      40.735  67.026   4.414  0.00  0.00            
ATOM   4906  H2  WAT X 328      41.064  65.888   3.471  0.00  0.00            
ATOM   4907  O   WAT X 329      73.286  24.060  10.686  0.00  0.00            
ATOM   4908  H1  WAT X 329      73.113  23.158  10.954  0.00  0.00            
ATOM   4909  H2  WAT X 329      72.791  24.168   9.874  0.00  0.00            
ATOM   4910  O   WAT X 330      68.851   0.446  73.039  0.00  0.00            
ATOM   4911  H1  WAT X 330      69.046   0.680  72.132  0.00  0.00            
ATOM   4912  H2  WAT X 330      68.119  -0.168  72.976  0.00  0.00            
ATOM   4913  O   WAT X 331      15.873  54.793   7.273  0.00  0.00            
ATOM   4914  H1  WAT X 331      16.683  55.283   7.134  0.00  0.00            
ATOM   4915  H2  WAT X 331      15.247  55.448   7.580  0.00  0.00            
ATOM   4916  O   WAT X 332       8.285  61.908  70.737  0.00  0.00            
ATOM   4917  H1  WAT X 332       8.415  61.036  70.366  0.00  0.00            
ATOM   4918  H2  WAT X 332       9.163  62.287  70.773  0.00  0.00            
ATOM   4919  O   WAT X 333       7.137  67.434  22.386  0.00  0.00            
ATOM   4920  H1  WAT X 333       8.072  67.239  22.441  0.00  0.00            
ATOM   4921  H2  WAT X 333       6.857  67.522  23.297  0.00  0.00            
ATOM   4922  O   WAT X 334      58.297  20.329  23.023  0.00  0.00            
ATOM   4923  H1  WAT X 334      57.472  20.790  23.173  0.00  0.00            
ATOM   4924  H2  WAT X 334      58.038  19.424  22.849  0.00  0.00            
ATOM   4925  O   WAT X 335      66.883   9.454  33.203  0.00  0.00            
ATOM   4926  H1  WAT X 335      67.568   9.396  33.869  0.00  0.00            
ATOM   4927  H2  WAT X 335      66.158   9.899  33.643  0.00  0.00            
ATOM   4928  O   WAT X 336      52.545  61.005   7.399  0.00  0.00            
ATOM   4929  H1  WAT X 336      51.879  60.835   8.065  0.00  0.00            
ATOM   4930  H2  WAT X 336      52.135  61.634   6.805  0.00  0.00            
ATOM   4931  O   WAT X 337      55.082  66.971  19.611  0.00  0.00            
ATOM   4932  H1  WAT X 337      54.863  66.156  19.158  0.00  0.00            
ATOM   4933  H2  WAT X 337      54.741  67.660  19.042  0.00  0.00            
ATOM   4934  O   WAT X 338      24.337  34.954  56.921  0.00  0.00            
ATOM   4935  H1  WAT X 338      24.881  34.166  56.930  0.00  0.00            
ATOM   4936  H2  WAT X 338      24.823  35.575  56.379  0.00  0.00            
ATOM   4937  O   WAT X 339       4.815  17.539  47.015  0.00  0.00            
ATOM   4938  H1  WAT X 339       4.923  18.101  47.782  0.00  0.00            
ATOM   4939  H2  WAT X 339       5.538  16.914  47.071  0.00  0.00            
ATOM   4940  O   WAT X 340       8.287  21.327  61.939  0.00  0.00            
ATOM   4941  H1  WAT X 340       8.335  20.542  61.392  0.00  0.00            
ATOM   4942  H2  WAT X 340       8.711  21.073  62.759  0.00  0.00            
ATOM   4943  O   WAT X 341      14.444  19.446   8.812  0.00  0.00            
ATOM   4944  H1  WAT X 341      13.925  19.139   8.068  0.00  0.00            
ATOM   4945  H2  WAT X 341      13.908  20.129   9.212  0.00  0.00            
ATOM   4946  O   WAT X 342      44.231  45.298   3.184  0.00  0.00            
ATOM   4947  H1  WAT X 342      44.727  44.540   3.493  0.00  0.00            
ATOM   4948  H2  WAT X 342      44.543  45.440   2.290  0.00  0.00            
ATOM   4949  O   WAT X 343      47.924  64.921  47.379  0.00  0.00            
ATOM   4950  H1  WAT X 343      48.098  63.984  47.288  0.00  0.00            
ATOM   4951  H2  WAT X 343      47.062  64.966  47.793  0.00  0.00            
ATOM   4952  O   WAT X 344      40.824  57.214   7.910  0.00  0.00            
ATOM   4953  H1  WAT X 344      40.102  56.892   8.450  0.00  0.00            
ATOM   4954  H2  WAT X 344      41.486  56.524   7.960  0.00  0.00            
ATOM   4955  O   WAT X 345      21.555  53.398  22.773  0.00  0.00            
ATOM   4956  H1  WAT X 345      21.483  54.352  22.739  0.00  0.00            
ATOM   4957  H2  WAT X 345      21.863  53.149  21.902  0.00  0.00            
ATOM   4958  O   WAT X 346      55.899  54.793  56.368  0.00  0.00            
ATOM   4959  H1  WAT X 346      55.641  55.511  55.789  0.00  0.00            
ATOM   4960  H2  WAT X 346      56.824  54.645  56.170  0.00  0.00            
ATOM   4961  O   WAT X 347      65.242  56.025  66.051  0.00  0.00            
ATOM   4962  H1  WAT X 347      65.514  55.123  65.878  0.00  0.00            
ATOM   4963  H2  WAT X 347      64.841  55.991  66.920  0.00  0.00            
ATOM   4964  O   WAT X 348      34.350  26.682  65.876  0.00  0.00            
ATOM   4965  H1  WAT X 348      33.507  26.241  65.769  0.00  0.00            
ATOM   4966  H2  WAT X 348      34.266  27.485  65.361  0.00  0.00            
ATOM   4967  O   WAT X 349       3.583  44.882  16.652  0.00  0.00            
ATOM   4968  H1  WAT X 349       2.792  45.322  16.963  0.00  0.00            
ATOM   4969  H2  WAT X 349       4.253  45.109  17.297  0.00  0.00            
ATOM   4970  O   WAT X 350      66.863  42.666  10.149  0.00  0.00            
ATOM   4971  H1  WAT X 350      67.225  41.915   9.678  0.00  0.00            
ATOM   4972  H2  WAT X 350      66.781  42.365  11.054  0.00  0.00            
ATOM   4973  O   WAT X 351      41.721  18.333  18.898  0.00  0.00            
ATOM   4974  H1  WAT X 351      42.005  18.685  19.742  0.00  0.00            
ATOM   4975  H2  WAT X 351      40.806  18.605  18.821  0.00  0.00            
ATOM   4976  O   WAT X 352      59.372  51.160  37.314  0.00  0.00            
ATOM   4977  H1  WAT X 352      60.009  50.495  37.056  0.00  0.00            
ATOM   4978  H2  WAT X 352      58.907  51.373  36.505  0.00  0.00            
ATOM   4979  O   WAT X 353      13.126  41.397  65.419  0.00  0.00            
ATOM   4980  H1  WAT X 353      13.624  42.214  65.416  0.00  0.00            
ATOM   4981  H2  WAT X 353      12.630  41.415  64.601  0.00  0.00            
ATOM   4982  O   WAT X 354       2.185  27.011  60.465  0.00  0.00            
ATOM   4983  H1  WAT X 354       1.349  27.334  60.800  0.00  0.00            
ATOM   4984  H2  WAT X 354       2.041  26.900  59.526  0.00  0.00            
ATOM   4985  O   WAT X 355       3.085  28.755  34.315  0.00  0.00            
ATOM   4986  H1  WAT X 355       3.750  28.844  33.632  0.00  0.00            
ATOM   4987  H2  WAT X 355       2.330  29.237  33.978  0.00  0.00            
ATOM   4988  O   WAT X 356      21.705  26.745  47.241  0.00  0.00            
ATOM   4989  H1  WAT X 356      21.837  26.059  47.895  0.00  0.00            
ATOM   4990  H2  WAT X 356      22.356  26.560  46.564  0.00  0.00            
ATOM   4991  O   WAT X 357      64.277   1.593  22.519  0.00  0.00            
ATOM   4992  H1  WAT X 357      63.969   1.432  21.627  0.00  0.00            
ATOM   4993  H2  WAT X 357      65.030   1.011  22.620  0.00  0.00            
ATOM   4994  O   WAT X 358      29.998  40.612  64.593  0.00  0.00            
ATOM   4995  H1  WAT X 358      30.617  39.967  64.933  0.00  0.00            
ATOM   4996  H2  WAT X 358      29.530  40.151  63.897  0.00  0.00            
ATOM   4997  O   WAT X 359      28.770  62.192   8.283  0.00  0.00            
ATOM   4998  H1  WAT X 359      29.497  62.462   7.720  0.00  0.00            
ATOM   4999  H2  WAT X 359      29.180  61.658   8.963  0.00  0.00            
ATOM   5000  O   WAT X 360      47.595  15.945   6.809  0.00  0.00            
ATOM   5001  H1  WAT X 360      46.763  16.335   7.076  0.00  0.00            
ATOM   5002  H2  WAT X 360      48.247  16.363   7.372  0.00  0.00            
ATOM   5003  O   WAT X 361      28.311  66.917  26.801  0.00  0.00            
ATOM   5004  H1  WAT X 361      27.506  67.197  26.364  0.00  0.00            
ATOM   5005  H2  WAT X 361      28.455  66.024  26.489  0.00  0.00            
ATOM   5006  O   WAT X 362      19.355  14.168  32.915  0.00  0.00            
ATOM   5007  H1  WAT X 362      20.061  14.667  32.504  0.00  0.00            
ATOM   5008  H2  WAT X 362      19.798  13.435  33.342  0.00  0.00            
ATOM   5009  O   WAT X 363      70.025  66.104   2.183  0.00  0.00            
ATOM   5010  H1  WAT X 363      70.335  66.990   2.370  0.00  0.00            
ATOM   5011  H2  WAT X 363      70.803  65.638   1.878  0.00  0.00            
ATOM   5012  O   WAT X 364       6.400  41.254  31.540  0.00  0.00            
ATOM   5013  H1  WAT X 364       6.716  40.775  32.307  0.00  0.00            
ATOM   5014  H2  WAT X 364       5.535  41.572  31.797  0.00  0.00            
ATOM   5015  O   WAT X 365      13.618  58.310  49.991  0.00  0.00            
ATOM   5016  H1  WAT X 365      14.419  58.576  49.541  0.00  0.00            
ATOM   5017  H2  WAT X 365      13.719  57.367  50.123  0.00  0.00            
ATOM   5018  O   WAT X 366       8.073  55.290  24.757  0.00  0.00            
ATOM   5019  H1  WAT X 366       7.781  55.326  25.667  0.00  0.00            
ATOM   5020  H2  WAT X 366       7.411  55.783  24.273  0.00  0.00            
ATOM   5021  O   WAT X 367      56.125  37.295  70.860  0.00  0.00            
ATOM   5022  H1  WAT X 367      56.993  37.375  71.256  0.00  0.00            
ATOM   5023  H2  WAT X 367      56.175  37.826  70.065  0.00  0.00            
ATOM   5024  O   WAT X 368      37.570  28.805  61.838  0.00  0.00            
ATOM   5025  H1  WAT X 368      37.505  27.862  61.995  0.00  0.00            
ATOM   5026  H2  WAT X 368      36.847  28.999  61.242  0.00  0.00            
ATOM   5027  O   WAT X 369      68.447  10.553   2.198  0.00  0.00            
ATOM   5028  H1  WAT X 369      69.380  10.768   2.198  0.00  0.00            
ATOM   5029  H2  WAT X 369      68.026  11.315   1.798  0.00  0.00            
ATOM   5030  O   WAT X 370      75.664   4.908  56.907  0.00  0.00            
ATOM   5031  H1  WAT X 370      76.079   4.345  56.253  0.00  0.00            
ATOM   5032  H2  WAT X 370      75.573   5.755  56.471  0.00  0.00            
ATOM   5033  O   WAT X 371      77.726   1.290  13.143  0.00  0.00            
ATOM   5034  H1  WAT X 371      77.531   0.895  13.992  0.00  0.00            
ATOM   5035  H2  WAT X 371      77.480   0.621  12.505  0.00  0.00            
ATOM   5036  O   WAT X 372      13.530  45.834  20.395  0.00  0.00            
ATOM   5037  H1  WAT X 372      13.374  45.754  19.454  0.00  0.00            
ATOM   5038  H2  WAT X 372      13.189  45.020  20.765  0.00  0.00            
ATOM   5039  O   WAT X 373      44.544  40.900  10.390  0.00  0.00            
ATOM   5040  H1  WAT X 373      44.732  41.177   9.493  0.00  0.00            
ATOM   5041  H2  WAT X 373      44.188  40.017  10.298  0.00  0.00            
ATOM   5042  O   WAT X 374      13.469  60.839  71.737  0.00  0.00            
ATOM   5043  H1  WAT X 374      14.371  60.519  71.699  0.00  0.00            
ATOM   5044  H2  WAT X 374      13.014  60.354  71.048  0.00  0.00            
ATOM   5045  O   WAT X 375      34.932   6.204  48.791  0.00  0.00            
ATOM   5046  H1  WAT X 375      35.426   5.859  49.535  0.00  0.00            
ATOM   5047  H2  WAT X 375      35.568   6.233  48.076  0.00  0.00            
ATOM   5048  O   WAT X 376      69.487  56.748   7.437  0.00  0.00            
ATOM   5049  H1  WAT X 376      70.277  57.250   7.638  0.00  0.00            
ATOM   5050  H2  WAT X 376      69.754  56.150   6.739  0.00  0.00            
ATOM   5051  O   WAT X 377      47.976  47.563  45.409  0.00  0.00            
ATOM   5052  H1  WAT X 377      48.731  48.148  45.471  0.00  0.00            
ATOM   5053  H2  WAT X 377      47.417  47.815  46.144  0.00  0.00            
ATOM   5054  O   WAT X 378      11.165  14.526   2.334  0.00  0.00            
ATOM   5055  H1  WAT X 378      12.072  14.220   2.373  0.00  0.00            
ATOM   5056  H2  WAT X 378      10.848  14.229   1.481  0.00  0.00            
ATOM   5057  O   WAT X 379      67.626   5.948  61.244  0.00  0.00            
ATOM   5058  H1  WAT X 379      67.494   5.140  61.740  0.00  0.00            
ATOM   5059  H2  WAT X 379      68.480   6.269  61.533  0.00  0.00            
ATOM   5060  O   WAT X 380      72.277  67.939  28.607  0.00  0.00            
ATOM   5061  H1  WAT X 380      72.050  68.664  29.189  0.00  0.00            
ATOM   5062  H2  WAT X 380      72.102  67.153  29.125  0.00  0.00
[truncated: 2,716,973 more chars]
