# Supplementary material for: Three distinct strategies lead to programmable aliphatic C−H oxidation in bicyclomycin biosynthesis
Source: Nat Commun. 2025 May 19;16:4651. doi: 10.1038/s41467-025-58997-8 (PMC12089406; doi:10.1038/s41467-025-58997-8)
Supplement: Supplementary file 5 — Source Data 2 [file 41467_2025_58997_MOESM5_ESM.zip › initial and final configurations for MD/Initial MD snapshot of the reactant FeIV-oxo species of T307A SsBcmE in complex with 1.pdb]

CRYST1   70.756   70.992   84.077  90.00  90.00  90.00 P 1           1
ATOM      1  N   MET X   1      19.330  51.715  49.822  0.00  0.00            
ATOM      2  H1  MET X   1      18.620  51.908  50.514  0.00  0.00            
ATOM      3  H2  MET X   1      18.917  50.872  49.449  0.00  0.00            
ATOM      4  H3  MET X   1      19.308  52.470  49.151  0.00  0.00            
ATOM      5  CA  MET X   1      20.674  51.502  50.351  0.00  0.00            
ATOM      6  HA  MET X   1      21.223  50.957  49.583  0.00  0.00            
ATOM      7  CB  MET X   1      21.344  52.780  50.604  0.00  0.00            
ATOM      8  HB2 MET X   1      20.518  53.426  50.900  0.00  0.00            
ATOM      9  HB3 MET X   1      22.105  52.825  51.383  0.00  0.00            
ATOM     10  CG  MET X   1      22.101  53.235  49.286  0.00  0.00            
ATOM     11  HG2 MET X   1      22.848  52.473  49.065  0.00  0.00            
ATOM     12  HG3 MET X   1      21.501  53.241  48.376  0.00  0.00            
ATOM     13  SD  MET X   1      22.915  54.873  49.192  0.00  0.00            
ATOM     14  CE  MET X   1      23.629  54.620  47.609  0.00  0.00            
ATOM     15  HE1 MET X   1      22.863  54.145  46.997  0.00  0.00            
ATOM     16  HE2 MET X   1      24.001  55.528  47.134  0.00  0.00            
ATOM     17  HE3 MET X   1      24.442  53.903  47.723  0.00  0.00            
ATOM     18  C   MET X   1      20.619  50.675  51.642  0.00  0.00            
ATOM     19  O   MET X   1      19.765  50.891  52.510  0.00  0.00            
ATOM     20  N   ALA X   2      21.522  49.675  51.845  0.00  0.00            
ATOM     21  H   ALA X   2      22.257  49.567  51.160  0.00  0.00            
ATOM     22  CA  ALA X   2      21.639  48.869  53.076  0.00  0.00            
ATOM     23  HA  ALA X   2      20.716  48.313  53.239  0.00  0.00            
ATOM     24  CB  ALA X   2      22.801  47.888  52.927  0.00  0.00            
ATOM     25  HB1 ALA X   2      23.708  48.474  52.778  0.00  0.00            
ATOM     26  HB2 ALA X   2      22.980  47.319  53.840  0.00  0.00            
ATOM     27  HB3 ALA X   2      22.662  47.262  52.045  0.00  0.00            
ATOM     28  C   ALA X   2      21.826  49.711  54.356  0.00  0.00            
ATOM     29  O   ALA X   2      22.440  50.823  54.397  0.00  0.00            
ATOM     30  N   SER X   3      21.496  49.199  55.560  0.00  0.00            
ATOM     31  H   SER X   3      21.033  48.309  55.679  0.00  0.00            
ATOM     32  CA  SER X   3      21.865  49.862  56.813  0.00  0.00            
ATOM     33  HA  SER X   3      21.695  50.929  56.670  0.00  0.00            
ATOM     34  CB  SER X   3      20.980  49.384  58.081  0.00  0.00            
ATOM     35  HB2 SER X   3      21.191  50.082  58.891  0.00  0.00            
ATOM     36  HB3 SER X   3      19.924  49.507  57.840  0.00  0.00            
ATOM     37  OG  SER X   3      21.419  48.143  58.518  0.00  0.00            
ATOM     38  HG  SER X   3      21.060  47.432  57.982  0.00  0.00            
ATOM     39  C   SER X   3      23.371  49.758  57.221  0.00  0.00            
ATOM     40  O   SER X   3      24.001  48.728  56.981  0.00  0.00            
ATOM     41  N   PRO X   4      23.938  50.726  57.948  0.00  0.00            
ATOM     42  CD  PRO X   4      23.238  51.913  58.530  0.00  0.00            
ATOM     43  HD2 PRO X   4      22.775  51.520  59.435  0.00  0.00            
ATOM     44  HD3 PRO X   4      22.580  52.381  57.798  0.00  0.00            
ATOM     45  CG  PRO X   4      24.432  52.855  58.821  0.00  0.00            
ATOM     46  HG2 PRO X   4      24.682  52.888  59.881  0.00  0.00            
ATOM     47  HG3 PRO X   4      24.182  53.908  58.688  0.00  0.00            
ATOM     48  CB  PRO X   4      25.557  52.349  58.031  0.00  0.00            
ATOM     49  HB2 PRO X   4      26.566  52.646  58.316  0.00  0.00            
ATOM     50  HB3 PRO X   4      25.363  52.643  57.000  0.00  0.00            
ATOM     51  CA  PRO X   4      25.373  50.871  58.183  0.00  0.00            
ATOM     52  HA  PRO X   4      25.832  50.385  57.322  0.00  0.00            
ATOM     53  C   PRO X   4      25.869  50.292  59.499  0.00  0.00            
ATOM     54  O   PRO X   4      26.351  51.040  60.361  0.00  0.00            
ATOM     55  N   ASP X   5      25.838  48.974  59.646  0.00  0.00            
ATOM     56  H   ASP X   5      25.445  48.411  58.905  0.00  0.00            
ATOM     57  CA  ASP X   5      26.359  48.353  60.867  0.00  0.00            
ATOM     58  HA  ASP X   5      26.038  48.942  61.727  0.00  0.00            
ATOM     59  CB  ASP X   5      25.566  47.041  61.008  0.00  0.00            
ATOM     60  HB2 ASP X   5      24.517  47.194  60.755  0.00  0.00            
ATOM     61  HB3 ASP X   5      25.973  46.304  60.316  0.00  0.00            
ATOM     62  CG  ASP X   5      25.735  46.354  62.391  0.00  0.00            
ATOM     63  OD1 ASP X   5      25.190  45.223  62.529  0.00  0.00            
ATOM     64  OD2 ASP X   5      26.331  46.936  63.328  0.00  0.00            
ATOM     65  C   ASP X   5      27.865  48.268  60.982  0.00  0.00            
ATOM     66  O   ASP X   5      28.497  47.352  60.498  0.00  0.00            
ATOM     67  N   SER X   6      28.472  49.146  61.808  0.00  0.00            
ATOM     68  H   SER X   6      27.871  49.874  62.167  0.00  0.00            
ATOM     69  CA  SER X   6      29.892  49.034  62.184  0.00  0.00            
ATOM     70  HA  SER X   6      30.493  49.244  61.300  0.00  0.00            
ATOM     71  CB  SER X   6      30.198  50.104  63.268  0.00  0.00            
ATOM     72  HB2 SER X   6      29.512  50.000  64.108  0.00  0.00            
ATOM     73  HB3 SER X   6      31.193  49.845  63.631  0.00  0.00            
ATOM     74  OG  SER X   6      30.082  51.460  62.732  0.00  0.00            
ATOM     75  HG  SER X   6      30.050  51.938  63.564  0.00  0.00            
ATOM     76  C   SER X   6      30.336  47.617  62.774  0.00  0.00            
ATOM     77  O   SER X   6      31.468  47.425  63.047  0.00  0.00            
ATOM     78  N   ALA X   7      29.507  46.644  63.042  0.00  0.00            
ATOM     79  H   ALA X   7      28.560  46.821  62.740  0.00  0.00            
ATOM     80  CA  ALA X   7      29.819  45.193  63.219  0.00  0.00            
ATOM     81  HA  ALA X   7      30.493  45.104  64.072  0.00  0.00            
ATOM     82  CB  ALA X   7      28.573  44.365  63.555  0.00  0.00            
ATOM     83  HB1 ALA X   7      27.978  44.403  62.643  0.00  0.00            
ATOM     84  HB2 ALA X   7      29.004  43.460  63.981  0.00  0.00            
ATOM     85  HB3 ALA X   7      28.031  44.925  64.317  0.00  0.00            
ATOM     86  C   ALA X   7      30.523  44.687  61.962  0.00  0.00            
ATOM     87  O   ALA X   7      31.704  44.227  62.026  0.00  0.00            
ATOM     88  N   THR X   8      29.902  44.804  60.734  0.00  0.00            
ATOM     89  H   THR X   8      28.929  45.073  60.741  0.00  0.00            
ATOM     90  CA  THR X   8      30.486  44.371  59.394  0.00  0.00            
ATOM     91  HA  THR X   8      31.507  44.056  59.609  0.00  0.00            
ATOM     92  CB  THR X   8      29.758  43.161  58.754  0.00  0.00            
ATOM     93  HB  THR X   8      30.068  42.911  57.740  0.00  0.00            
ATOM     94  CG2 THR X   8      29.825  41.933  59.646  0.00  0.00            
ATOM     95 HG21 THR X   8      30.841  41.540  59.663  0.00  0.00            
ATOM     96 HG22 THR X   8      29.384  42.085  60.631  0.00  0.00            
ATOM     97 HG23 THR X   8      29.234  41.198  59.099  0.00  0.00            
ATOM     98  OG1 THR X   8      28.318  43.447  58.686  0.00  0.00            
ATOM     99  HG1 THR X   8      28.174  44.229  58.148  0.00  0.00            
ATOM    100  C   THR X   8      30.707  45.443  58.313  0.00  0.00            
ATOM    101  O   THR X   8      31.219  45.075  57.278  0.00  0.00            
ATOM    102  N   LEU X   9      30.358  46.658  58.621  0.00  0.00            
ATOM    103  H   LEU X   9      29.790  46.823  59.439  0.00  0.00            
ATOM    104  CA  LEU X   9      30.808  47.851  57.828  0.00  0.00            
ATOM    105  HA  LEU X   9      30.880  47.578  56.775  0.00  0.00            
ATOM    106  CB  LEU X   9      29.811  49.019  57.939  0.00  0.00            
ATOM    107  HB2 LEU X   9      28.869  48.505  57.750  0.00  0.00            
ATOM    108  HB3 LEU X   9      29.820  49.375  58.969  0.00  0.00            
ATOM    109  CG  LEU X   9      30.072  50.222  57.061  0.00  0.00            
ATOM    110  HG  LEU X   9      30.929  50.833  57.342  0.00  0.00            
ATOM    111  CD1 LEU X   9      30.103  49.918  55.550  0.00  0.00            
ATOM    112 HD11 LEU X   9      30.842  49.125  55.431  0.00  0.00            
ATOM    113 HD12 LEU X   9      29.079  49.640  55.301  0.00  0.00            
ATOM    114 HD13 LEU X   9      30.405  50.848  55.070  0.00  0.00            
ATOM    115  CD2 LEU X   9      28.821  51.105  57.478  0.00  0.00            
ATOM    116 HD21 LEU X   9      28.818  51.246  58.559  0.00  0.00            
ATOM    117 HD22 LEU X   9      29.005  52.104  57.084  0.00  0.00            
ATOM    118 HD23 LEU X   9      27.873  50.680  57.149  0.00  0.00            
ATOM    119  C   LEU X   9      32.148  48.267  58.259  0.00  0.00            
ATOM    120  O   LEU X   9      32.357  48.696  59.392  0.00  0.00            
ATOM    121  N   ARG X  10      33.090  48.197  57.338  0.00  0.00            
ATOM    122  H   ARG X  10      32.833  47.915  56.403  0.00  0.00            
ATOM    123  CA  ARG X  10      34.576  48.227  57.616  0.00  0.00            
ATOM    124  HA  ARG X  10      34.735  48.599  58.628  0.00  0.00            
ATOM    125  CB  ARG X  10      35.137  46.818  57.543  0.00  0.00            
ATOM    126  HB2 ARG X  10      34.782  46.191  56.724  0.00  0.00            
ATOM    127  HB3 ARG X  10      36.219  46.923  57.455  0.00  0.00            
ATOM    128  CG  ARG X  10      34.790  46.135  58.873  0.00  0.00            
ATOM    129  HG2 ARG X  10      35.574  46.418  59.575  0.00  0.00            
ATOM    130  HG3 ARG X  10      33.794  46.460  59.174  0.00  0.00            
ATOM    131  CD  ARG X  10      34.703  44.599  58.867  0.00  0.00            
ATOM    132  HD2 ARG X  10      33.748  44.425  58.372  0.00  0.00            
ATOM    133  HD3 ARG X  10      35.572  44.265  58.299  0.00  0.00            
ATOM    134  NE  ARG X  10      34.758  44.062  60.251  0.00  0.00            
ATOM    135  HE  ARG X  10      34.539  44.616  61.067  0.00  0.00            
ATOM    136  CZ  ARG X  10      34.994  42.784  60.502  0.00  0.00            
ATOM    137  NH1 ARG X  10      35.007  41.829  59.596  0.00  0.00            
ATOM    138 HH11 ARG X  10      34.728  41.903  58.628  0.00  0.00            
ATOM    139 HH12 ARG X  10      35.475  40.985  59.893  0.00  0.00            
ATOM    140  NH2 ARG X  10      35.159  42.388  61.731  0.00  0.00            
ATOM    141 HH21 ARG X  10      35.070  43.024  62.511  0.00  0.00            
ATOM    142 HH22 ARG X  10      35.341  41.414  61.923  0.00  0.00            
ATOM    143  C   ARG X  10      35.255  49.250  56.626  0.00  0.00            
ATOM    144  O   ARG X  10      34.733  49.661  55.566  0.00  0.00            
ATOM    145  N   GLU X  11      36.419  49.739  57.069  0.00  0.00            
ATOM    146  H   GLU X  11      36.728  49.464  57.990  0.00  0.00            
ATOM    147  CA  GLU X  11      37.171  50.893  56.562  0.00  0.00            
ATOM    148  HA  GLU X  11      36.544  51.753  56.795  0.00  0.00            
ATOM    149  CB  GLU X  11      38.460  51.216  57.282  0.00  0.00            
ATOM    150  HB2 GLU X  11      39.137  50.362  57.301  0.00  0.00            
ATOM    151  HB3 GLU X  11      38.989  51.976  56.706  0.00  0.00            
ATOM    152  CG  GLU X  11      38.227  51.703  58.699  0.00  0.00            
ATOM    153  HG2 GLU X  11      37.568  51.077  59.302  0.00  0.00            
ATOM    154  HG3 GLU X  11      39.187  51.642  59.210  0.00  0.00            
ATOM    155  CD  GLU X  11      37.655  53.202  58.739  0.00  0.00            
ATOM    156  OE1 GLU X  11      38.467  54.192  58.736  0.00  0.00            
ATOM    157  OE2 GLU X  11      36.416  53.417  58.813  0.00  0.00            
ATOM    158  C   GLU X  11      37.289  50.778  55.015  0.00  0.00            
ATOM    159  O   GLU X  11      37.454  49.680  54.520  0.00  0.00            
ATOM    160  N   PRO X  12      37.210  51.889  54.267  0.00  0.00            
ATOM    161  CD  PRO X  12      36.794  53.191  54.810  0.00  0.00            
ATOM    162  HD2 PRO X  12      37.466  53.586  55.572  0.00  0.00            
ATOM    163  HD3 PRO X  12      35.820  53.031  55.274  0.00  0.00            
ATOM    164  CG  PRO X  12      36.785  54.016  53.556  0.00  0.00            
ATOM    165  HG2 PRO X  12      37.078  55.040  53.785  0.00  0.00            
ATOM    166  HG3 PRO X  12      35.829  53.956  53.035  0.00  0.00            
ATOM    167  CB  PRO X  12      37.851  53.404  52.613  0.00  0.00            
ATOM    168  HB2 PRO X  12      38.843  53.663  52.983  0.00  0.00            
ATOM    169  HB3 PRO X  12      37.742  53.625  51.552  0.00  0.00            
ATOM    170  CA  PRO X  12      37.610  51.905  52.859  0.00  0.00            
ATOM    171  HA  PRO X  12      36.771  51.595  52.235  0.00  0.00            
ATOM    172  C   PRO X  12      38.777  51.106  52.373  0.00  0.00            
ATOM    173  O   PRO X  12      39.746  50.865  53.094  0.00  0.00            
ATOM    174  N   VAL X  13      38.631  50.567  51.117  0.00  0.00            
ATOM    175  H   VAL X  13      37.781  50.776  50.613  0.00  0.00            
ATOM    176  CA  VAL X  13      39.739  49.908  50.417  0.00  0.00            
ATOM    177  HA  VAL X  13      40.026  49.065  51.045  0.00  0.00            
ATOM    178  CB  VAL X  13      39.326  49.359  49.008  0.00  0.00            
ATOM    179  HB  VAL X  13      40.182  48.883  48.531  0.00  0.00            
ATOM    180  CG1 VAL X  13      38.143  48.388  49.265  0.00  0.00            
ATOM    181 HG11 VAL X  13      37.285  48.928  49.665  0.00  0.00            
ATOM    182 HG12 VAL X  13      37.841  47.999  48.292  0.00  0.00            
ATOM    183 HG13 VAL X  13      38.380  47.553  49.923  0.00  0.00            
ATOM    184  CG2 VAL X  13      38.806  50.494  48.085  0.00  0.00            
ATOM    185 HG21 VAL X  13      39.609  51.148  47.744  0.00  0.00            
ATOM    186 HG22 VAL X  13      38.351  49.997  47.228  0.00  0.00            
ATOM    187 HG23 VAL X  13      38.042  51.074  48.602  0.00  0.00            
ATOM    188  C   VAL X  13      41.043  50.808  50.342  0.00  0.00            
ATOM    189  O   VAL X  13      40.907  52.043  50.142  0.00  0.00            
ATOM    190  N   VAL X  14      42.269  50.127  50.242  0.00  0.00            
ATOM    191  H   VAL X  14      42.284  49.126  50.373  0.00  0.00            
ATOM    192  CA  VAL X  14      43.555  50.898  50.076  0.00  0.00            
ATOM    193  HA  VAL X  14      43.285  51.949  50.180  0.00  0.00            
ATOM    194  CB  VAL X  14      44.490  50.574  51.211  0.00  0.00            
ATOM    195  HB  VAL X  14      44.600  49.491  51.145  0.00  0.00            
ATOM    196  CG1 VAL X  14      45.856  51.258  51.023  0.00  0.00            
ATOM    197 HG11 VAL X  14      46.458  50.767  50.258  0.00  0.00            
ATOM    198 HG12 VAL X  14      45.588  52.280  50.754  0.00  0.00            
ATOM    199 HG13 VAL X  14      46.324  51.252  52.007  0.00  0.00            
ATOM    200  CG2 VAL X  14      43.786  50.856  52.603  0.00  0.00            
ATOM    201 HG21 VAL X  14      44.590  50.808  53.338  0.00  0.00            
ATOM    202 HG22 VAL X  14      43.394  51.865  52.733  0.00  0.00            
ATOM    203 HG23 VAL X  14      43.024  50.151  52.934  0.00  0.00            
ATOM    204  C   VAL X  14      44.082  50.641  48.668  0.00  0.00            
ATOM    205  O   VAL X  14      44.099  49.426  48.323  0.00  0.00            
ATOM    206  N   LEU X  15      44.595  51.628  47.951  0.00  0.00            
ATOM    207  H   LEU X  15      44.704  52.481  48.481  0.00  0.00            
ATOM    208  CA  LEU X  15      45.015  51.600  46.566  0.00  0.00            
ATOM    209  HA  LEU X  15      44.894  50.602  46.143  0.00  0.00            
ATOM    210  CB  LEU X  15      44.124  52.467  45.733  0.00  0.00            
ATOM    211  HB2 LEU X  15      44.471  53.499  45.667  0.00  0.00            
ATOM    212  HB3 LEU X  15      44.343  52.231  44.691  0.00  0.00            
ATOM    213  CG  LEU X  15      42.625  52.282  45.798  0.00  0.00            
ATOM    214  HG  LEU X  15      42.334  52.536  46.817  0.00  0.00            
ATOM    215  CD1 LEU X  15      41.989  53.307  44.939  0.00  0.00            
ATOM    216 HD11 LEU X  15      42.265  53.076  43.909  0.00  0.00            
ATOM    217 HD12 LEU X  15      40.900  53.334  44.942  0.00  0.00            
ATOM    218 HD13 LEU X  15      42.372  54.299  45.179  0.00  0.00            
ATOM    219  CD2 LEU X  15      41.995  50.940  45.541  0.00  0.00            
ATOM    220 HD21 LEU X  15      40.923  51.091  45.664  0.00  0.00            
ATOM    221 HD22 LEU X  15      42.259  50.672  44.518  0.00  0.00            
ATOM    222 HD23 LEU X  15      42.304  50.282  46.353  0.00  0.00            
ATOM    223  C   LEU X  15      46.504  51.935  46.374  0.00  0.00            
ATOM    224  O   LEU X  15      46.892  53.101  46.261  0.00  0.00            
ATOM    225  N   PRO X  16      47.415  50.895  46.378  0.00  0.00            
ATOM    226  CD  PRO X  16      47.195  49.499  46.759  0.00  0.00            
ATOM    227  HD2 PRO X  16      47.265  48.896  45.854  0.00  0.00            
ATOM    228  HD3 PRO X  16      46.275  49.256  47.291  0.00  0.00            
ATOM    229  CG  PRO X  16      48.539  49.128  47.455  0.00  0.00            
ATOM    230  HG2 PRO X  16      48.588  48.046  47.576  0.00  0.00            
ATOM    231  HG3 PRO X  16      48.608  49.686  48.389  0.00  0.00            
ATOM    232  CB  PRO X  16      49.545  49.606  46.373  0.00  0.00            
ATOM    233  HB2 PRO X  16      49.639  48.778  45.670  0.00  0.00            
ATOM    234  HB3 PRO X  16      50.539  49.814  46.768  0.00  0.00            
ATOM    235  CA  PRO X  16      48.895  50.964  45.952  0.00  0.00            
ATOM    236  HA  PRO X  16      49.451  51.772  46.430  0.00  0.00            
ATOM    237  C   PRO X  16      48.981  51.145  44.414  0.00  0.00            
ATOM    238  O   PRO X  16      47.970  51.076  43.697  0.00  0.00            
ATOM    239  N   PRO X  17      50.166  51.438  43.800  0.00  0.00            
ATOM    240  CD  PRO X  17      51.271  51.961  44.556  0.00  0.00            
ATOM    241  HD2 PRO X  17      52.015  51.199  44.790  0.00  0.00            
ATOM    242  HD3 PRO X  17      50.925  52.597  45.370  0.00  0.00            
ATOM    243  CG  PRO X  17      51.974  52.754  43.480  0.00  0.00            
ATOM    244  HG2 PRO X  17      53.016  52.975  43.714  0.00  0.00            
ATOM    245  HG3 PRO X  17      51.505  53.738  43.518  0.00  0.00            
ATOM    246  CB  PRO X  17      51.769  52.126  42.089  0.00  0.00            
ATOM    247  HB2 PRO X  17      52.555  51.401  41.878  0.00  0.00            
ATOM    248  HB3 PRO X  17      51.641  52.986  41.432  0.00  0.00            
ATOM    249  CA  PRO X  17      50.388  51.483  42.321  0.00  0.00            
ATOM    250  HA  PRO X  17      49.594  52.135  41.958  0.00  0.00            
ATOM    251  C   PRO X  17      50.274  50.103  41.641  0.00  0.00            
ATOM    252  O   PRO X  17      50.602  49.114  42.310  0.00  0.00            
ATOM    253  N   MET X  18      49.846  50.013  40.408  0.00  0.00            
ATOM    254  H   MET X  18      49.373  50.820  40.026  0.00  0.00            
ATOM    255  CA  MET X  18      50.063  48.875  39.469  0.00  0.00            
ATOM    256  HA  MET X  18      50.875  48.278  39.884  0.00  0.00            
ATOM    257  CB  MET X  18      48.810  47.990  39.331  0.00  0.00            
ATOM    258  HB2 MET X  18      49.236  47.064  38.945  0.00  0.00            
ATOM    259  HB3 MET X  18      48.450  47.798  40.342  0.00  0.00            
ATOM    260  CG  MET X  18      47.673  48.483  38.410  0.00  0.00            
ATOM    261  HG2 MET X  18      47.381  49.508  38.635  0.00  0.00            
ATOM    262  HG3 MET X  18      48.061  48.573  37.396  0.00  0.00            
ATOM    263  SD  MET X  18      46.248  47.348  38.338  0.00  0.00            
ATOM    264  CE  MET X  18      45.633  47.643  39.982  0.00  0.00            
ATOM    265  HE1 MET X  18      45.400  48.696  40.138  0.00  0.00            
ATOM    266  HE2 MET X  18      44.705  47.086  40.114  0.00  0.00            
ATOM    267  HE3 MET X  18      46.350  47.303  40.730  0.00  0.00            
ATOM    268  C   MET X  18      50.672  49.152  38.035  0.00  0.00            
ATOM    269  O   MET X  18      50.105  50.027  37.324  0.00  0.00            
ATOM    270  N   PRO X  19      51.733  48.504  37.523  0.00  0.00            
ATOM    271  CD  PRO X  19      52.634  47.639  38.350  0.00  0.00            
ATOM    272  HD2 PRO X  19      52.089  46.992  39.038  0.00  0.00            
ATOM    273  HD3 PRO X  19      53.341  48.328  38.812  0.00  0.00            
ATOM    274  CG  PRO X  19      53.462  46.897  37.311  0.00  0.00            
ATOM    275  HG2 PRO X  19      52.841  46.087  36.926  0.00  0.00            
ATOM    276  HG3 PRO X  19      54.485  46.646  37.589  0.00  0.00            
ATOM    277  CB  PRO X  19      53.608  47.934  36.227  0.00  0.00            
ATOM    278  HB2 PRO X  19      53.906  47.342  35.362  0.00  0.00            
ATOM    279  HB3 PRO X  19      54.377  48.656  36.499  0.00  0.00            
ATOM    280  CA  PRO X  19      52.187  48.572  36.093  0.00  0.00            
ATOM    281  HA  PRO X  19      52.176  49.609  35.758  0.00  0.00            
ATOM    282  C   PRO X  19      51.211  47.750  35.196  0.00  0.00            
ATOM    283  O   PRO X  19      50.071  47.486  35.596  0.00  0.00            
ATOM    284  N   GLY X  20      51.713  47.295  34.019  0.00  0.00            
ATOM    285  H   GLY X  20      52.703  47.447  33.889  0.00  0.00            
ATOM    286  CA  GLY X  20      51.134  46.313  33.087  0.00  0.00            
ATOM    287  HA2 GLY X  20      50.084  46.597  33.022  0.00  0.00            
ATOM    288  HA3 GLY X  20      51.480  46.517  32.073  0.00  0.00            
ATOM    289  C   GLY X  20      51.380  44.844  33.394  0.00  0.00            
ATOM    290  O   GLY X  20      52.293  44.488  34.131  0.00  0.00            
ATOM    291  N   GLU X  21      50.472  44.050  32.887  0.00  0.00            
ATOM    292  H   GLU X  21      49.825  44.288  32.149  0.00  0.00            
ATOM    293  CA  GLU X  21      50.458  42.665  33.383  0.00  0.00            
ATOM    294  HA  GLU X  21      50.349  42.763  34.463  0.00  0.00            
ATOM    295  CB  GLU X  21      49.130  41.987  32.842  0.00  0.00            
ATOM    296  HB2 GLU X  21      48.912  41.102  33.439  0.00  0.00            
ATOM    297  HB3 GLU X  21      48.302  42.685  32.965  0.00  0.00            
ATOM    298  CG  GLU X  21      49.269  41.441  31.420  0.00  0.00            
ATOM    299  HG2 GLU X  21      50.041  40.672  31.434  0.00  0.00            
ATOM    300  HG3 GLU X  21      48.357  40.948  31.082  0.00  0.00            
ATOM    301  CD  GLU X  21      49.687  42.529  30.518  0.00  0.00            
ATOM    302  OE1 GLU X  21      50.627  42.316  29.708  0.00  0.00            
ATOM    303  OE2 GLU X  21      49.163  43.661  30.561  0.00  0.00            
ATOM    304  C   GLU X  21      51.743  41.803  33.139  0.00  0.00            
ATOM    305  O   GLU X  21      52.074  40.906  33.914  0.00  0.00            
ATOM    306  N   HIE X  22      52.397  42.084  31.968  0.00  0.00            
ATOM    307  H   HIE X  22      51.885  42.615  31.278  0.00  0.00            
ATOM    308  CA  HIE X  22      53.770  41.587  31.685  0.00  0.00            
ATOM    309  HA  HIE X  22      53.763  40.510  31.851  0.00  0.00            
ATOM    310  CB  HIE X  22      54.191  41.962  30.197  0.00  0.00            
ATOM    311  HB2 HIE X  22      55.059  41.384  29.879  0.00  0.00            
ATOM    312  HB3 HIE X  22      53.356  41.553  29.628  0.00  0.00            
ATOM    313  CG  HIE X  22      54.640  43.404  29.909  0.00  0.00            
ATOM    314  ND1 HIE X  22      55.895  43.926  29.905  0.00  0.00            
ATOM    315  CE1 HIE X  22      55.830  45.176  29.390  0.00  0.00            
ATOM    316  HE1 HIE X  22      56.632  45.874  29.201  0.00  0.00            
ATOM    317  NE2 HIE X  22      54.575  45.542  29.229  0.00  0.00            
ATOM    318  HE2 HIE X  22      54.170  46.440  29.008  0.00  0.00            
ATOM    319  CD2 HIE X  22      53.830  44.362  29.447  0.00  0.00            
ATOM    320  HD2 HIE X  22      52.793  44.222  29.181  0.00  0.00            
ATOM    321  C   HIE X  22      54.898  42.089  32.659  0.00  0.00            
ATOM    322  O   HIE X  22      55.733  41.296  33.106  0.00  0.00            
ATOM    323  N   GLU X  23      54.960  43.380  33.033  0.00  0.00            
ATOM    324  H   GLU X  23      54.213  44.018  32.798  0.00  0.00            
ATOM    325  CA  GLU X  23      55.985  43.945  33.886  0.00  0.00            
ATOM    326  HA  GLU X  23      56.957  43.581  33.554  0.00  0.00            
ATOM    327  CB  GLU X  23      55.951  45.403  33.551  0.00  0.00            
ATOM    328  HB2 GLU X  23      56.314  45.685  32.562  0.00  0.00            
ATOM    329  HB3 GLU X  23      54.920  45.697  33.745  0.00  0.00            
ATOM    330  CG  GLU X  23      56.736  46.239  34.509  0.00  0.00            
ATOM    331  HG2 GLU X  23      56.214  47.195  34.533  0.00  0.00            
ATOM    332  HG3 GLU X  23      56.523  45.913  35.527  0.00  0.00            
ATOM    333  CD  GLU X  23      58.185  46.461  34.139  0.00  0.00            
ATOM    334  OE1 GLU X  23      58.549  46.126  32.986  0.00  0.00            
ATOM    335  OE2 GLU X  23      59.005  46.812  35.021  0.00  0.00            
ATOM    336  C   GLU X  23      55.804  43.588  35.350  0.00  0.00            
ATOM    337  O   GLU X  23      56.809  43.407  36.030  0.00  0.00            
ATOM    338  N   ALA X  24      54.532  43.294  35.829  0.00  0.00            
ATOM    339  H   ALA X  24      53.763  43.314  35.174  0.00  0.00            
ATOM    340  CA  ALA X  24      54.261  42.628  37.111  0.00  0.00            
ATOM    341  HA  ALA X  24      54.486  43.299  37.940  0.00  0.00            
ATOM    342  CB  ALA X  24      52.703  42.508  37.167  0.00  0.00            
ATOM    343  HB1 ALA X  24      52.395  43.552  37.114  0.00  0.00            
ATOM    344  HB2 ALA X  24      52.380  42.008  36.254  0.00  0.00            
ATOM    345  HB3 ALA X  24      52.335  42.078  38.099  0.00  0.00            
ATOM    346  C   ALA X  24      54.990  41.339  37.351  0.00  0.00            
ATOM    347  O   ALA X  24      55.723  41.124  38.279  0.00  0.00            
ATOM    348  N   ARG X  25      54.906  40.483  36.344  0.00  0.00            
ATOM    349  H   ARG X  25      54.306  40.740  35.573  0.00  0.00            
ATOM    350  CA  ARG X  25      55.501  39.156  36.348  0.00  0.00            
ATOM    351  HA  ARG X  25      55.426  38.612  37.289  0.00  0.00            
ATOM    352  CB  ARG X  25      54.992  38.358  35.142  0.00  0.00            
ATOM    353  HB2 ARG X  25      54.745  38.939  34.253  0.00  0.00            
ATOM    354  HB3 ARG X  25      55.884  37.797  34.863  0.00  0.00            
ATOM    355  CG  ARG X  25      53.888  37.422  35.525  0.00  0.00            
ATOM    356  HG2 ARG X  25      54.174  36.884  36.429  0.00  0.00            
ATOM    357  HG3 ARG X  25      53.081  38.108  35.783  0.00  0.00            
ATOM    358  CD  ARG X  25      53.520  36.332  34.550  0.00  0.00            
ATOM    359  HD2 ARG X  25      53.034  36.708  33.650  0.00  0.00            
ATOM    360  HD3 ARG X  25      54.436  35.833  34.233  0.00  0.00            
ATOM    361  NE  ARG X  25      52.709  35.235  35.126  0.00  0.00            
ATOM    362  HE  ARG X  25      53.215  34.555  35.675  0.00  0.00            
ATOM    363  CZ  ARG X  25      51.420  35.187  35.031  0.00  0.00            
ATOM    364  NH1 ARG X  25      50.677  36.100  34.473  0.00  0.00            
ATOM    365 HH11 ARG X  25      51.009  36.895  33.945  0.00  0.00            
ATOM    366 HH12 ARG X  25      49.690  35.897  34.542  0.00  0.00            
ATOM    367  NH2 ARG X  25      50.852  34.133  35.503  0.00  0.00            
ATOM    368 HH21 ARG X  25      51.340  33.497  36.117  0.00  0.00            
ATOM    369 HH22 ARG X  25      49.923  33.999  35.131  0.00  0.00            
ATOM    370  C   ARG X  25      56.986  39.343  36.267  0.00  0.00            
ATOM    371  O   ARG X  25      57.725  38.531  36.824  0.00  0.00            
ATOM    372  N   ALA X  26      57.543  40.273  35.490  0.00  0.00            
ATOM    373  H   ALA X  26      56.972  40.938  34.987  0.00  0.00            
ATOM    374  CA  ALA X  26      59.048  40.415  35.373  0.00  0.00            
ATOM    375  HA  ALA X  26      59.409  39.459  34.993  0.00  0.00            
ATOM    376  CB  ALA X  26      59.387  41.429  34.276  0.00  0.00            
ATOM    377  HB1 ALA X  26      58.915  42.356  34.604  0.00  0.00            
ATOM    378  HB2 ALA X  26      60.440  41.519  34.011  0.00  0.00            
ATOM    379  HB3 ALA X  26      58.840  41.089  33.396  0.00  0.00            
ATOM    380  C   ALA X  26      59.702  40.672  36.778  0.00  0.00            
ATOM    381  O   ALA X  26      60.887  40.319  36.972  0.00  0.00            
ATOM    382  N   ALA X  27      58.967  41.159  37.795  0.00  0.00            
ATOM    383  H   ALA X  27      58.037  41.508  37.611  0.00  0.00            
ATOM    384  CA  ALA X  27      59.608  41.628  39.064  0.00  0.00            
ATOM    385  HA  ALA X  27      60.519  42.182  38.837  0.00  0.00            
ATOM    386  CB  ALA X  27      58.595  42.384  39.893  0.00  0.00            
ATOM    387  HB1 ALA X  27      57.792  41.720  40.214  0.00  0.00            
ATOM    388  HB2 ALA X  27      59.046  42.725  40.824  0.00  0.00            
ATOM    389  HB3 ALA X  27      58.101  43.182  39.338  0.00  0.00            
ATOM    390  C   ALA X  27      60.191  40.432  39.905  0.00  0.00            
ATOM    391  O   ALA X  27      60.917  40.637  40.890  0.00  0.00            
ATOM    392  N   TYR X  28      59.846  39.233  39.521  0.00  0.00            
ATOM    393  H   TYR X  28      59.372  39.188  38.630  0.00  0.00            
ATOM    394  CA  TYR X  28      60.151  37.970  40.280  0.00  0.00            
ATOM    395  HA  TYR X  28      61.038  38.235  40.855  0.00  0.00            
ATOM    396  CB  TYR X  28      58.972  37.722  41.291  0.00  0.00            
ATOM    397  HB2 TYR X  28      59.087  36.693  41.633  0.00  0.00            
ATOM    398  HB3 TYR X  28      59.164  38.314  42.186  0.00  0.00            
ATOM    399  CG  TYR X  28      57.585  37.757  40.778  0.00  0.00            
ATOM    400  CD1 TYR X  28      57.155  36.680  40.015  0.00  0.00            
ATOM    401  HD1 TYR X  28      57.893  35.950  39.718  0.00  0.00            
ATOM    402  CE1 TYR X  28      55.780  36.600  39.606  0.00  0.00            
ATOM    403  HE1 TYR X  28      55.427  35.738  39.058  0.00  0.00            
ATOM    404  CZ  TYR X  28      54.834  37.630  39.822  0.00  0.00            
ATOM    405  OH  TYR X  28      53.538  37.520  39.383  0.00  0.00            
ATOM    406  HH  TYR X  28      53.416  36.649  38.998  0.00  0.00            
ATOM    407  CE2 TYR X  28      55.329  38.858  40.450  0.00  0.00            
ATOM    408  HE2 TYR X  28      54.656  39.696  40.556  0.00  0.00            
ATOM    409  CD2 TYR X  28      56.644  38.865  40.968  0.00  0.00            
ATOM    410  HD2 TYR X  28      56.996  39.708  41.545  0.00  0.00            
ATOM    411  C   TYR X  28      60.489  36.867  39.250  0.00  0.00            
ATOM    412  O   TYR X  28      60.066  36.913  38.071  0.00  0.00            
ATOM    413  N   PRO X  29      61.250  35.820  39.598  0.00  0.00            
ATOM    414  CD  PRO X  29      62.256  35.789  40.747  0.00  0.00            
ATOM    415  HD2 PRO X  29      61.801  35.574  41.714  0.00  0.00            
ATOM    416  HD3 PRO X  29      62.786  36.728  40.903  0.00  0.00            
ATOM    417  CG  PRO X  29      63.278  34.668  40.345  0.00  0.00            
ATOM    418  HG2 PRO X  29      63.533  34.125  41.255  0.00  0.00            
ATOM    419  HG3 PRO X  29      64.182  35.075  39.892  0.00  0.00            
ATOM    420  CB  PRO X  29      62.465  33.755  39.405  0.00  0.00            
ATOM    421  HB2 PRO X  29      61.918  33.015  39.989  0.00  0.00            
ATOM    422  HB3 PRO X  29      63.150  33.276  38.705  0.00  0.00            
ATOM    423  CA  PRO X  29      61.451  34.635  38.683  0.00  0.00            
ATOM    424  HA  PRO X  29      61.984  35.034  37.819  0.00  0.00            
ATOM    425  C   PRO X  29      60.193  33.886  38.250  0.00  0.00            
ATOM    426  O   PRO X  29      59.198  33.945  39.044  0.00  0.00            
ATOM    427  N   PRO X  30      60.134  33.117  37.148  0.00  0.00            
ATOM    428  CD  PRO X  30      61.146  33.002  36.095  0.00  0.00            
ATOM    429  HD2 PRO X  30      62.133  32.842  36.529  0.00  0.00            
ATOM    430  HD3 PRO X  30      61.221  33.942  35.548  0.00  0.00            
ATOM    431  CG  PRO X  30      60.866  31.854  35.184  0.00  0.00            
ATOM    432  HG2 PRO X  30      61.299  30.960  35.631  0.00  0.00            
ATOM    433  HG3 PRO X  30      61.245  32.137  34.202  0.00  0.00            
ATOM    434  CB  PRO X  30      59.325  31.857  35.296  0.00  0.00            
ATOM    435  HB2 PRO X  30      58.996  30.822  35.200  0.00  0.00            
ATOM    436  HB3 PRO X  30      58.892  32.474  34.509  0.00  0.00            
ATOM    437  CA  PRO X  30      58.980  32.343  36.712  0.00  0.00            
ATOM    438  HA  PRO X  30      58.142  33.033  36.627  0.00  0.00            
ATOM    439  C   PRO X  30      58.532  31.259  37.613  0.00  0.00            
ATOM    440  O   PRO X  30      59.345  30.616  38.315  0.00  0.00            
ATOM    441  N   ILE X  31      57.198  31.145  37.747  0.00  0.00            
ATOM    442  H   ILE X  31      56.591  31.608  37.086  0.00  0.00            
ATOM    443  CA  ILE X  31      56.602  30.434  38.847  0.00  0.00            
ATOM    444  HA  ILE X  31      57.186  29.520  38.953  0.00  0.00            
ATOM    445  CB  ILE X  31      56.692  31.338  40.047  0.00  0.00            
ATOM    446  HB  ILE X  31      57.740  31.383  40.341  0.00  0.00            
ATOM    447  CG2 ILE X  31      56.073  32.754  39.955  0.00  0.00            
ATOM    448 HG21 ILE X  31      54.991  32.666  39.862  0.00  0.00            
ATOM    449 HG22 ILE X  31      56.355  33.268  40.874  0.00  0.00            
ATOM    450 HG23 ILE X  31      56.453  33.341  39.119  0.00  0.00            
ATOM    451  CG1 ILE X  31      56.016  30.718  41.288  0.00  0.00            
ATOM    452 HG12 ILE X  31      56.098  31.445  42.096  0.00  0.00            
ATOM    453 HG13 ILE X  31      54.935  30.609  41.202  0.00  0.00            
ATOM    454  CD1 ILE X  31      56.737  29.511  41.894  0.00  0.00            
ATOM    455 HD11 ILE X  31      57.660  29.826  42.381  0.00  0.00            
ATOM    456 HD12 ILE X  31      56.159  29.101  42.722  0.00  0.00            
ATOM    457 HD13 ILE X  31      56.916  28.752  41.133  0.00  0.00            
ATOM    458  C   ILE X  31      55.122  30.032  38.460  0.00  0.00            
ATOM    459  O   ILE X  31      54.533  30.711  37.666  0.00  0.00            
ATOM    460  N   GLY X  32      54.640  28.861  38.907  0.00  0.00            
ATOM    461  H   GLY X  32      55.121  28.401  39.666  0.00  0.00            
ATOM    462  CA  GLY X  32      53.322  28.250  38.713  0.00  0.00            
ATOM    463  HA2 GLY X  32      52.722  28.669  37.905  0.00  0.00            
ATOM    464  HA3 GLY X  32      53.436  27.173  38.587  0.00  0.00            
ATOM    465  C   GLY X  32      52.528  28.500  40.007  0.00  0.00            
ATOM    466  O   GLY X  32      53.041  28.229  41.085  0.00  0.00            
ATOM    467  N   LEU X  33      51.246  28.988  40.021  0.00  0.00            
ATOM    468  H   LEU X  33      50.761  28.948  39.136  0.00  0.00            
ATOM    469  CA  LEU X  33      50.462  29.291  41.197  0.00  0.00            
ATOM    470  HA  LEU X  33      51.168  29.836  41.824  0.00  0.00            
ATOM    471  CB  LEU X  33      49.247  30.184  40.921  0.00  0.00            
ATOM    472  HB2 LEU X  33      48.687  29.671  40.139  0.00  0.00            
ATOM    473  HB3 LEU X  33      48.592  30.227  41.791  0.00  0.00            
ATOM    474  CG  LEU X  33      49.555  31.556  40.480  0.00  0.00            
ATOM    475  HG  LEU X  33      50.196  31.431  39.607  0.00  0.00            
ATOM    476  CD1 LEU X  33      48.310  32.343  40.150  0.00  0.00            
ATOM    477 HD11 LEU X  33      47.762  31.900  39.319  0.00  0.00            
ATOM    478 HD12 LEU X  33      47.778  32.314  41.101  0.00  0.00            
ATOM    479 HD13 LEU X  33      48.457  33.390  39.884  0.00  0.00            
ATOM    480  CD2 LEU X  33      50.420  32.319  41.464  0.00  0.00            
ATOM    481 HD21 LEU X  33      50.382  33.371  41.181  0.00  0.00            
ATOM    482 HD22 LEU X  33      49.974  32.254  42.457  0.00  0.00            
ATOM    483 HD23 LEU X  33      51.462  32.000  41.464  0.00  0.00            
ATOM    484  C   LEU X  33      50.100  28.035  42.000  0.00  0.00            
ATOM    485  O   LEU X  33      50.167  26.904  41.445  0.00  0.00            
ATOM    486  N   GLU X  34      49.802  28.208  43.276  0.00  0.00            
ATOM    487  H   GLU X  34      49.916  29.148  43.629  0.00  0.00            
ATOM    488  CA  GLU X  34      49.728  26.968  44.122  0.00  0.00            
ATOM    489  HA  GLU X  34      50.670  26.442  43.971  0.00  0.00            
ATOM    490  CB  GLU X  34      49.352  27.432  45.535  0.00  0.00            
ATOM    491  HB2 GLU X  34      49.977  28.278  45.823  0.00  0.00            
ATOM    492  HB3 GLU X  34      48.337  27.829  45.504  0.00  0.00            
ATOM    493  CG  GLU X  34      49.477  26.442  46.691  0.00  0.00            
ATOM    494  HG2 GLU X  34      49.001  26.764  47.617  0.00  0.00            
ATOM    495  HG3 GLU X  34      48.901  25.571  46.379  0.00  0.00            
ATOM    496  CD  GLU X  34      50.921  26.109  47.099  0.00  0.00            
ATOM    497  OE1 GLU X  34      51.515  26.888  47.919  0.00  0.00            
ATOM    498  OE2 GLU X  34      51.579  25.228  46.454  0.00  0.00            
ATOM    499  C   GLU X  34      48.580  26.009  43.650  0.00  0.00            
ATOM    500  O   GLU X  34      47.509  26.485  43.268  0.00  0.00            
ATOM    501  N   ARG X  35      48.929  24.701  43.553  0.00  0.00            
ATOM    502  H   ARG X  35      49.741  24.320  44.016  0.00  0.00            
ATOM    503  CA  ARG X  35      48.199  23.773  42.689  0.00  0.00            
ATOM    504  HA  ARG X  35      47.327  24.392  42.477  0.00  0.00            
ATOM    505  CB  ARG X  35      49.002  23.447  41.390  0.00  0.00            
ATOM    506  HB2 ARG X  35      49.655  24.267  41.090  0.00  0.00            
ATOM    507  HB3 ARG X  35      49.803  22.769  41.683  0.00  0.00            
ATOM    508  CG  ARG X  35      48.249  23.025  40.187  0.00  0.00            
ATOM    509  HG2 ARG X  35      47.494  22.322  40.537  0.00  0.00            
ATOM    510  HG3 ARG X  35      47.762  23.844  39.658  0.00  0.00            
ATOM    511  CD  ARG X  35      49.263  22.412  39.178  0.00  0.00            
ATOM    512  HD2 ARG X  35      49.939  21.783  39.756  0.00  0.00            
ATOM    513  HD3 ARG X  35      48.715  21.872  38.405  0.00  0.00            
ATOM    514  NE  ARG X  35      50.058  23.533  38.636  0.00  0.00            
ATOM    515  HE  ARG X  35      50.766  23.929  39.239  0.00  0.00            
ATOM    516  CZ  ARG X  35      50.086  24.141  37.467  0.00  0.00            
ATOM    517  NH1 ARG X  35      49.353  23.731  36.432  0.00  0.00            
ATOM    518 HH11 ARG X  35      48.522  23.185  36.607  0.00  0.00            
ATOM    519 HH12 ARG X  35      49.391  24.339  35.626  0.00  0.00            
ATOM    520  NH2 ARG X  35      50.904  25.096  37.235  0.00  0.00            
ATOM    521 HH21 ARG X  35      51.460  25.454  37.998  0.00  0.00            
ATOM    522 HH22 ARG X  35      50.808  25.571  36.349  0.00  0.00            
ATOM    523  C   ARG X  35      47.609  22.543  43.407  0.00  0.00            
ATOM    524  O   ARG X  35      48.066  22.202  44.536  0.00  0.00            
ATOM    525  N   SER X  36      46.533  22.003  42.858  0.00  0.00            
ATOM    526  H   SER X  36      46.289  22.416  41.969  0.00  0.00            
ATOM    527  CA  SER X  36      45.496  21.165  43.419  0.00  0.00            
ATOM    528  HA  SER X  36      46.074  20.472  44.030  0.00  0.00            
ATOM    529  CB  SER X  36      44.592  22.020  44.366  0.00  0.00            
ATOM    530  HB2 SER X  36      43.977  21.420  45.037  0.00  0.00            
ATOM    531  HB3 SER X  36      45.125  22.801  44.907  0.00  0.00            
ATOM    532  OG  SER X  36      43.722  22.615  43.428  0.00  0.00            
ATOM    533  HG  SER X  36      44.276  23.260  42.982  0.00  0.00            
ATOM    534  C   SER X  36      44.680  20.374  42.385  0.00  0.00            
ATOM    535  O   SER X  36      44.881  20.551  41.149  0.00  0.00            
ATOM    536  N   ARG X  37      43.875  19.479  42.890  0.00  0.00            
ATOM    537  H   ARG X  37      43.860  19.493  43.900  0.00  0.00            
ATOM    538  CA  ARG X  37      42.981  18.491  42.310  0.00  0.00            
ATOM    539  HA  ARG X  37      42.675  18.822  41.317  0.00  0.00            
ATOM    540  CB  ARG X  37      43.712  17.145  42.171  0.00  0.00            
ATOM    541  HB2 ARG X  37      43.215  16.617  41.357  0.00  0.00            
ATOM    542  HB3 ARG X  37      44.738  17.232  41.814  0.00  0.00            
ATOM    543  CG  ARG X  37      43.606  16.288  43.367  0.00  0.00            
ATOM    544  HG2 ARG X  37      43.936  16.884  44.217  0.00  0.00            
ATOM    545  HG3 ARG X  37      42.619  15.845  43.502  0.00  0.00            
ATOM    546  CD  ARG X  37      44.526  15.101  43.344  0.00  0.00            
ATOM    547  HD2 ARG X  37      45.514  15.474  43.072  0.00  0.00            
ATOM    548  HD3 ARG X  37      44.598  14.592  44.305  0.00  0.00            
ATOM    549  NE  ARG X  37      44.165  14.118  42.291  0.00  0.00            
ATOM    550  HE  ARG X  37      43.202  14.223  42.003  0.00  0.00            
ATOM    551  CZ  ARG X  37      44.984  13.154  41.859  0.00  0.00            
ATOM    552  NH1 ARG X  37      46.244  13.026  42.226  0.00  0.00            
ATOM    553 HH11 ARG X  37      46.546  13.806  42.792  0.00  0.00            
ATOM    554 HH12 ARG X  37      46.828  12.391  41.700  0.00  0.00            
ATOM    555  NH2 ARG X  37      44.536  12.191  41.136  0.00  0.00            
ATOM    556 HH21 ARG X  37      43.576  12.252  40.826  0.00  0.00            
ATOM    557 HH22 ARG X  37      45.192  11.463  40.894  0.00  0.00            
ATOM    558  C   ARG X  37      41.683  18.323  43.146  0.00  0.00            
ATOM    559  O   ARG X  37      41.626  18.646  44.367  0.00  0.00            
ATOM    560  N   VAL X  38      40.576  17.918  42.464  0.00  0.00            
ATOM    561  H   VAL X  38      40.599  17.901  41.455  0.00  0.00            
ATOM    562  CA  VAL X  38      39.199  17.642  43.107  0.00  0.00            
ATOM    563  HA  VAL X  38      39.285  17.462  44.178  0.00  0.00            
ATOM    564  CB  VAL X  38      38.202  18.851  42.852  0.00  0.00            
ATOM    565  HB  VAL X  38      37.157  18.543  42.819  0.00  0.00            
ATOM    566  CG1 VAL X  38      38.384  19.763  44.036  0.00  0.00            
ATOM    567 HG11 VAL X  38      39.422  20.094  44.013  0.00  0.00            
ATOM    568 HG12 VAL X  38      37.696  20.596  43.893  0.00  0.00            
ATOM    569 HG13 VAL X  38      38.059  19.139  44.870  0.00  0.00            
ATOM    570  CG2 VAL X  38      38.478  19.636  41.614  0.00  0.00            
ATOM    571 HG21 VAL X  38      38.515  18.990  40.737  0.00  0.00            
ATOM    572 HG22 VAL X  38      37.710  20.351  41.320  0.00  0.00            
ATOM    573 HG23 VAL X  38      39.414  20.194  41.652  0.00  0.00            
ATOM    574  C   VAL X  38      38.561  16.339  42.601  0.00  0.00            
ATOM    575  O   VAL X  38      37.350  16.120  42.594  0.00  0.00            
ATOM    576  N   THR X  39      39.405  15.392  42.069  0.00  0.00            
ATOM    577  H   THR X  39      40.359  15.656  41.870  0.00  0.00            
ATOM    578  CA  THR X  39      38.999  14.100  41.566  0.00  0.00            
ATOM    579  HA  THR X  39      38.261  14.287  40.787  0.00  0.00            
ATOM    580  CB  THR X  39      40.130  13.363  40.887  0.00  0.00            
ATOM    581  HB  THR X  39      39.639  12.445  40.565  0.00  0.00            
ATOM    582  CG2 THR X  39      40.802  14.011  39.628  0.00  0.00            
ATOM    583 HG21 THR X  39      41.236  14.953  39.964  0.00  0.00            
ATOM    584 HG22 THR X  39      41.587  13.321  39.319  0.00  0.00            
ATOM    585 HG23 THR X  39      40.091  14.185  38.820  0.00  0.00            
ATOM    586  OG1 THR X  39      41.144  12.880  41.733  0.00  0.00            
ATOM    587  HG1 THR X  39      40.925  11.986  42.007  0.00  0.00            
ATOM    588  C   THR X  39      38.352  13.269  42.658  0.00  0.00            
ATOM    589  O   THR X  39      38.880  13.273  43.779  0.00  0.00            
ATOM    590  N   GLY X  40      37.241  12.623  42.365  0.00  0.00            
ATOM    591  H   GLY X  40      36.891  12.728  41.423  0.00  0.00            
ATOM    592  CA  GLY X  40      36.394  12.034  43.484  0.00  0.00            
ATOM    593  HA2 GLY X  40      35.614  11.470  42.973  0.00  0.00            
ATOM    594  HA3 GLY X  40      37.047  11.351  44.028  0.00  0.00            
ATOM    595  C   GLY X  40      35.682  13.010  44.379  0.00  0.00            
ATOM    596  O   GLY X  40      35.382  12.695  45.497  0.00  0.00            
ATOM    597  N   GLY X  41      35.635  14.311  44.046  0.00  0.00            
ATOM    598  H   GLY X  41      35.989  14.527  43.125  0.00  0.00            
ATOM    599  CA  GLY X  41      34.860  15.295  44.727  0.00  0.00            
ATOM    600  HA2 GLY X  41      34.471  16.051  44.045  0.00  0.00            
ATOM    601  HA3 GLY X  41      34.113  14.820  45.363  0.00  0.00            
ATOM    602  C   GLY X  41      35.678  15.955  45.861  0.00  0.00            
ATOM    603  O   GLY X  41      35.188  16.791  46.666  0.00  0.00            
ATOM    604  N   ARG X  42      36.928  15.514  46.078  0.00  0.00            
ATOM    605  H   ARG X  42      37.350  14.996  45.321  0.00  0.00            
ATOM    606  CA  ARG X  42      37.782  15.730  47.235  0.00  0.00            
ATOM    607  HA  ARG X  42      37.176  16.278  47.956  0.00  0.00            
ATOM    608  CB  ARG X  42      38.037  14.395  47.924  0.00  0.00            
ATOM    609  HB2 ARG X  42      38.477  14.640  48.891  0.00  0.00            
ATOM    610  HB3 ARG X  42      37.108  13.918  48.236  0.00  0.00            
ATOM    611  CG  ARG X  42      38.998  13.411  47.152  0.00  0.00            
ATOM    612  HG2 ARG X  42      38.549  13.217  46.178  0.00  0.00            
ATOM    613  HG3 ARG X  42      39.983  13.861  47.026  0.00  0.00            
ATOM    614  CD  ARG X  42      39.139  12.003  47.776  0.00  0.00            
ATOM    615  HD2 ARG X  42      39.516  12.098  48.795  0.00  0.00            
ATOM    616  HD3 ARG X  42      38.182  11.485  47.713  0.00  0.00            
ATOM    617  NE  ARG X  42      40.033  11.151  46.940  0.00  0.00            
ATOM    618  HE  ARG X  42      41.034  11.289  46.937  0.00  0.00            
ATOM    619  CZ  ARG X  42      39.670  10.165  46.149  0.00  0.00            
ATOM    620  NH1 ARG X  42      38.446   9.844  45.948  0.00  0.00            
ATOM    621 HH11 ARG X  42      37.738  10.270  46.528  0.00  0.00            
ATOM    622 HH12 ARG X  42      38.288   8.955  45.494  0.00  0.00            
ATOM    623  NH2 ARG X  42      40.476   9.501  45.374  0.00  0.00            
ATOM    624 HH21 ARG X  42      41.407   9.892  45.390  0.00  0.00            
ATOM    625 HH22 ARG X  42      40.042   8.833  44.753  0.00  0.00            
ATOM    626  C   ARG X  42      39.020  16.563  47.020  0.00  0.00            
ATOM    627  O   ARG X  42      39.869  16.101  46.326  0.00  0.00            
ATOM    628  N   LEU X  43      39.052  17.844  47.541  0.00  0.00            
ATOM    629  H   LEU X  43      38.227  18.159  48.031  0.00  0.00            
ATOM    630  CA  LEU X  43      40.189  18.801  47.435  0.00  0.00            
ATOM    631  HA  LEU X  43      40.406  18.933  46.375  0.00  0.00            
ATOM    632  CB  LEU X  43      39.631  20.123  47.824  0.00  0.00            
ATOM    633  HB2 LEU X  43      38.812  20.537  47.236  0.00  0.00            
ATOM    634  HB3 LEU X  43      39.117  20.025  48.780  0.00  0.00            
ATOM    635  CG  LEU X  43      40.648  21.284  47.945  0.00  0.00            
ATOM    636  HG  LEU X  43      41.371  20.965  48.696  0.00  0.00            
ATOM    637  CD1 LEU X  43      41.242  21.551  46.536  0.00  0.00            
ATOM    638 HD11 LEU X  43      41.764  20.620  46.315  0.00  0.00            
ATOM    639 HD12 LEU X  43      40.489  21.738  45.772  0.00  0.00            
ATOM    640 HD13 LEU X  43      41.910  22.411  46.596  0.00  0.00            
ATOM    641  CD2 LEU X  43      39.870  22.480  48.410  0.00  0.00            
ATOM    642 HD21 LEU X  43      40.631  23.214  48.677  0.00  0.00            
ATOM    643 HD22 LEU X  43      39.335  22.885  47.551  0.00  0.00            
ATOM    644 HD23 LEU X  43      39.199  22.166  49.209  0.00  0.00            
ATOM    645  C   LEU X  43      41.513  18.394  48.094  0.00  0.00            
ATOM    646  O   LEU X  43      41.566  18.313  49.332  0.00  0.00            
ATOM    647  N   VAL X  44      42.505  18.101  47.277  0.00  0.00            
ATOM    648  H   VAL X  44      42.466  18.282  46.284  0.00  0.00            
ATOM    649  CA  VAL X  44      43.817  17.707  47.725  0.00  0.00            
ATOM    650  HA  VAL X  44      43.925  17.861  48.799  0.00  0.00            
ATOM    651  CB  VAL X  44      44.154  16.266  47.364  0.00  0.00            
ATOM    652  HB  VAL X  44      44.189  16.050  46.296  0.00  0.00            
ATOM    653  CG1 VAL X  44      45.474  15.831  47.955  0.00  0.00            
ATOM    654 HG11 VAL X  44      45.627  15.919  49.031  0.00  0.00            
ATOM    655 HG12 VAL X  44      45.648  14.786  47.700  0.00  0.00            
ATOM    656 HG13 VAL X  44      46.211  16.400  47.388  0.00  0.00            
ATOM    657  CG2 VAL X  44      43.147  15.359  48.048  0.00  0.00            
ATOM    658 HG21 VAL X  44      43.532  14.339  48.020  0.00  0.00            
ATOM    659 HG22 VAL X  44      43.143  15.595  49.112  0.00  0.00            
ATOM    660 HG23 VAL X  44      42.143  15.382  47.623  0.00  0.00            
ATOM    661  C   VAL X  44      44.831  18.582  46.971  0.00  0.00            
ATOM    662  O   VAL X  44      44.652  18.965  45.816  0.00  0.00            
ATOM    663  N   PHE X  45      45.966  18.981  47.651  0.00  0.00            
ATOM    664  H   PHE X  45      46.033  18.739  48.630  0.00  0.00            
ATOM    665  CA  PHE X  45      46.993  19.841  47.115  0.00  0.00            
ATOM    666  HA  PHE X  45      46.575  20.381  46.265  0.00  0.00            
ATOM    667  CB  PHE X  45      47.167  20.949  48.070  0.00  0.00            
ATOM    668  HB2 PHE X  45      47.235  20.430  49.026  0.00  0.00            
ATOM    669  HB3 PHE X  45      48.118  21.468  47.949  0.00  0.00            
ATOM    670  CG  PHE X  45      46.053  21.955  48.107  0.00  0.00            
ATOM    671  CD1 PHE X  45      44.761  21.774  48.732  0.00  0.00            
ATOM    672  HD1 PHE X  45      44.527  20.819  49.180  0.00  0.00            
ATOM    673  CE1 PHE X  45      43.819  22.765  48.768  0.00  0.00            
ATOM    674  HE1 PHE X  45      42.880  22.541  49.252  0.00  0.00            
ATOM    675  CZ  PHE X  45      44.033  24.008  48.154  0.00  0.00            
ATOM    676  HZ  PHE X  45      43.305  24.804  48.210  0.00  0.00            
ATOM    677  CE2 PHE X  45      45.300  24.234  47.462  0.00  0.00            
ATOM    678  HE2 PHE X  45      45.378  25.153  46.900  0.00  0.00            
ATOM    679  CD2 PHE X  45      46.266  23.240  47.450  0.00  0.00            
ATOM    680  HD2 PHE X  45      47.081  23.380  46.755  0.00  0.00            
ATOM    681  C   PHE X  45      48.275  19.074  46.720  0.00  0.00            
ATOM    682  O   PHE X  45      48.558  18.003  47.307  0.00  0.00            
ATOM    683  N   ASP X  46      49.061  19.620  45.838  0.00  0.00            
ATOM    684  H   ASP X  46      48.889  20.516  45.404  0.00  0.00            
ATOM    685  CA  ASP X  46      50.161  18.926  45.239  0.00  0.00            
ATOM    686  HA  ASP X  46      49.872  17.903  44.996  0.00  0.00            
ATOM    687  CB  ASP X  46      50.556  19.566  43.915  0.00  0.00            
ATOM    688  HB2 ASP X  46      50.778  20.611  44.130  0.00  0.00            
ATOM    689  HB3 ASP X  46      51.377  19.012  43.460  0.00  0.00            
ATOM    690  CG  ASP X  46      49.427  19.705  42.902  0.00  0.00            
ATOM    691  OD1 ASP X  46      49.757  20.199  41.822  0.00  0.00            
ATOM    692  OD2 ASP X  46      48.312  19.069  42.922  0.00  0.00            
ATOM    693  C   ASP X  46      51.268  18.729  46.266  0.00  0.00            
ATOM    694  O   ASP X  46      52.250  17.997  46.008  0.00  0.00            
ATOM    695  N   ARG X  47      51.265  19.513  47.304  0.00  0.00            
ATOM    696  H   ARG X  47      50.544  20.220  47.276  0.00  0.00            
ATOM    697  CA  ARG X  47      52.260  19.603  48.414  0.00  0.00            
ATOM    698  HA  ARG X  47      52.644  18.590  48.533  0.00  0.00            
ATOM    699  CB  ARG X  47      53.353  20.651  48.028  0.00  0.00            
ATOM    700  HB2 ARG X  47      54.333  20.372  48.413  0.00  0.00            
ATOM    701  HB3 ARG X  47      53.547  20.616  46.956  0.00  0.00            
ATOM    702  CG  ARG X  47      53.008  22.069  48.580  0.00  0.00            
ATOM    703  HG2 ARG X  47      51.981  22.157  48.227  0.00  0.00            
ATOM    704  HG3 ARG X  47      53.027  22.094  49.670  0.00  0.00            
ATOM    705  CD  ARG X  47      53.885  23.151  48.028  0.00  0.00            
ATOM    706  HD2 ARG X  47      54.936  23.037  48.295  0.00  0.00            
ATOM    707  HD3 ARG X  47      53.787  23.185  46.943  0.00  0.00            
ATOM    708  NE  ARG X  47      53.354  24.405  48.576  0.00  0.00            
ATOM    709  HE  ARG X  47      52.654  24.840  47.992  0.00  0.00            
ATOM    710  CZ  ARG X  47      53.629  25.067  49.685  0.00  0.00            
ATOM    711  NH1 ARG X  47      54.419  24.625  50.590  0.00  0.00            
ATOM    712 HH11 ARG X  47      55.215  24.120  50.227  0.00  0.00            
ATOM    713 HH12 ARG X  47      54.415  25.190  51.427  0.00  0.00            
ATOM    714  NH2 ARG X  47      53.027  26.114  49.997  0.00  0.00            
ATOM    715 HH21 ARG X  47      52.495  26.612  49.296  0.00  0.00            
ATOM    716 HH22 ARG X  47      53.463  26.687  50.705  0.00  0.00            
ATOM    717  C   ARG X  47      51.594  19.771  49.815  0.00  0.00            
ATOM    718  O   ARG X  47      50.428  20.330  49.858  0.00  0.00            
ATOM    719  N   ASP X  48      52.255  19.453  50.913  0.00  0.00            
ATOM    720  H   ASP X  48      53.112  18.947  50.738  0.00  0.00            
ATOM    721  CA  ASP X  48      51.658  19.189  52.238  0.00  0.00            
ATOM    722  HA  ASP X  48      50.844  18.497  52.021  0.00  0.00            
ATOM    723  CB  ASP X  48      52.703  18.436  53.113  0.00  0.00            
ATOM    724  HB2 ASP X  48      53.500  19.146  53.334  0.00  0.00            
ATOM    725  HB3 ASP X  48      52.258  18.339  54.103  0.00  0.00            
ATOM    726  CG  ASP X  48      53.166  17.099  52.621  0.00  0.00            
ATOM    727  OD1 ASP X  48      52.567  16.113  52.979  0.00  0.00            
ATOM    728  OD2 ASP X  48      54.168  16.985  51.874  0.00  0.00            
ATOM    729  C   ASP X  48      51.234  20.480  52.986  0.00  0.00            
ATOM    730  O   ASP X  48      50.176  20.523  53.601  0.00  0.00            
ATOM    731  N   GLU X  49      51.988  21.650  52.874  0.00  0.00            
ATOM    732  H   GLU X  49      52.957  21.538  52.615  0.00  0.00            
ATOM    733  CA  GLU X  49      51.512  22.970  53.369  0.00  0.00            
ATOM    734  HA  GLU X  49      50.873  22.743  54.222  0.00  0.00            
ATOM    735  CB  GLU X  49      52.736  23.691  53.947  0.00  0.00            
ATOM    736  HB2 GLU X  49      53.473  23.939  53.184  0.00  0.00            
ATOM    737  HB3 GLU X  49      52.348  24.683  54.177  0.00  0.00            
ATOM    738  CG  GLU X  49      53.248  23.199  55.318  0.00  0.00            
ATOM    739  HG2 GLU X  49      53.208  22.110  55.334  0.00  0.00            
ATOM    740  HG3 GLU X  49      54.277  23.530  55.458  0.00  0.00            
ATOM    741  CD  GLU X  49      52.568  23.756  56.534  0.00  0.00            
ATOM    742  OE1 GLU X  49      51.368  24.015  56.515  0.00  0.00            
ATOM    743  OE2 GLU X  49      53.270  23.923  57.584  0.00  0.00            
ATOM    744  C   GLU X  49      50.692  23.772  52.349  0.00  0.00            
ATOM    745  O   GLU X  49      50.085  24.791  52.773  0.00  0.00            
ATOM    746  N   GLY X  50      50.463  23.174  51.148  0.00  0.00            
ATOM    747  H   GLY X  50      50.826  22.250  50.960  0.00  0.00            
ATOM    748  CA  GLY X  50      49.697  23.806  50.081  0.00  0.00            
ATOM    749  HA2 GLY X  50      50.227  24.690  49.727  0.00  0.00            
ATOM    750  HA3 GLY X  50      49.488  23.065  49.309  0.00  0.00            
ATOM    751  C   GLY X  50      48.345  24.417  50.437  0.00  0.00            
ATOM    752  O   GLY X  50      48.128  25.551  50.066  0.00  0.00            
ATOM    753  N   PHE X  51      47.585  23.666  51.217  0.00  0.00            
ATOM    754  H   PHE X  51      47.947  22.772  51.515  0.00  0.00            
ATOM    755  CA  PHE X  51      46.132  23.989  51.462  0.00  0.00            
ATOM    756  HA  PHE X  51      45.759  24.328  50.495  0.00  0.00            
ATOM    757  CB  PHE X  51      45.342  22.754  51.993  0.00  0.00            
ATOM    758  HB2 PHE X  51      45.628  21.874  51.417  0.00  0.00            
ATOM    759  HB3 PHE X  51      45.545  22.605  53.053  0.00  0.00            
ATOM    760  CG  PHE X  51      43.796  22.782  51.879  0.00  0.00            
ATOM    761  CD1 PHE X  51      43.105  21.576  51.985  0.00  0.00            
ATOM    762  HD1 PHE X  51      43.696  20.751  52.355  0.00  0.00            
ATOM    763  CE1 PHE X  51      41.733  21.501  51.897  0.00  0.00            
ATOM    764  HE1 PHE X  51      41.131  20.606  51.942  0.00  0.00            
ATOM    765  CZ  PHE X  51      41.061  22.725  51.680  0.00  0.00            
ATOM    766  HZ  PHE X  51      39.990  22.733  51.542  0.00  0.00            
ATOM    767  CE2 PHE X  51      41.676  23.946  51.541  0.00  0.00            
ATOM    768  HE2 PHE X  51      41.211  24.884  51.277  0.00  0.00            
ATOM    769  CD2 PHE X  51      43.099  23.950  51.704  0.00  0.00            
ATOM    770  HD2 PHE X  51      43.541  24.934  51.649  0.00  0.00            
ATOM    771  C   PHE X  51      46.079  25.195  52.389  0.00  0.00            
ATOM    772  O   PHE X  51      45.587  26.203  51.915  0.00  0.00            
ATOM    773  N   ASP X  52      46.848  25.205  53.468  0.00  0.00            
ATOM    774  H   ASP X  52      47.240  24.293  53.654  0.00  0.00            
ATOM    775  CA  ASP X  52      46.971  26.302  54.362  0.00  0.00            
ATOM    776  HA  ASP X  52      46.035  26.754  54.689  0.00  0.00            
ATOM    777  CB  ASP X  52      47.700  25.752  55.577  0.00  0.00            
ATOM    778  HB2 ASP X  52      48.658  25.299  55.321  0.00  0.00            
ATOM    779  HB3 ASP X  52      47.720  26.554  56.315  0.00  0.00            
ATOM    780  CG  ASP X  52      46.875  24.693  56.332  0.00  0.00            
ATOM    781  OD1 ASP X  52      45.686  24.808  56.268  0.00  0.00            
ATOM    782  OD2 ASP X  52      47.429  23.817  57.021  0.00  0.00            
ATOM    783  C   ASP X  52      47.704  27.539  53.754  0.00  0.00            
ATOM    784  O   ASP X  52      47.544  28.634  54.293  0.00  0.00            
ATOM    785  N   ARG X  53      48.463  27.345  52.684  0.00  0.00            
ATOM    786  H   ARG X  53      48.700  26.420  52.355  0.00  0.00            
ATOM    787  CA  ARG X  53      49.064  28.483  51.921  0.00  0.00            
ATOM    788  HA  ARG X  53      49.347  29.199  52.693  0.00  0.00            
ATOM    789  CB  ARG X  53      50.256  27.974  51.158  0.00  0.00            
ATOM    790  HB2 ARG X  53      50.968  27.344  51.691  0.00  0.00            
ATOM    791  HB3 ARG X  53      49.907  27.432  50.279  0.00  0.00            
ATOM    792  CG  ARG X  53      51.280  29.081  50.672  0.00  0.00            
ATOM    793  HG2 ARG X  53      51.688  29.644  51.511  0.00  0.00            
ATOM    794  HG3 ARG X  53      52.139  28.505  50.328  0.00  0.00            
ATOM    795  CD  ARG X  53      50.763  29.943  49.503  0.00  0.00            
ATOM    796  HD2 ARG X  53      50.137  29.497  48.730  0.00  0.00            
ATOM    797  HD3 ARG X  53      50.109  30.693  49.948  0.00  0.00            
ATOM    798  NE  ARG X  53      51.927  30.660  48.899  0.00  0.00            
ATOM    799  HE  ARG X  53      52.103  31.582  49.271  0.00  0.00            
ATOM    800  CZ  ARG X  53      52.605  30.230  47.825  0.00  0.00            
ATOM    801  NH1 ARG X  53      52.333  29.214  47.032  0.00  0.00            
ATOM    802 HH11 ARG X  53      51.920  28.402  47.469  0.00  0.00            
ATOM    803 HH12 ARG X  53      52.826  29.157  46.153  0.00  0.00            
ATOM    804  NH2 ARG X  53      53.452  31.118  47.469  0.00  0.00            
ATOM    805 HH21 ARG X  53      53.381  32.042  47.870  0.00  0.00            
ATOM    806 HH22 ARG X  53      53.939  30.929  46.605  0.00  0.00            
ATOM    807  C   ARG X  53      47.992  29.020  51.026  0.00  0.00            
ATOM    808  O   ARG X  53      47.905  30.248  51.012  0.00  0.00            
ATOM    809  N   ALA X  54      47.212  28.217  50.330  0.00  0.00            
ATOM    810  H   ALA X  54      47.398  27.232  50.453  0.00  0.00            
ATOM    811  CA  ALA X  54      46.065  28.612  49.578  0.00  0.00            
ATOM    812  HA  ALA X  54      46.350  29.091  48.641  0.00  0.00            
ATOM    813  CB  ALA X  54      45.397  27.361  49.015  0.00  0.00            
ATOM    814  HB1 ALA X  54      45.869  27.067  48.078  0.00  0.00            
ATOM    815  HB2 ALA X  54      45.335  26.496  49.676  0.00  0.00            
ATOM    816  HB3 ALA X  54      44.356  27.560  48.760  0.00  0.00            
ATOM    817  C   ALA X  54      45.057  29.513  50.374  0.00  0.00            
ATOM    818  O   ALA X  54      44.446  30.397  49.833  0.00  0.00            
ATOM    819  N   LEU X  55      45.041  29.270  51.703  0.00  0.00            
ATOM    820  H   LEU X  55      45.448  28.365  51.892  0.00  0.00            
ATOM    821  CA  LEU X  55      44.154  30.013  52.667  0.00  0.00            
ATOM    822  HA  LEU X  55      43.259  30.384  52.168  0.00  0.00            
ATOM    823  CB  LEU X  55      43.600  28.985  53.691  0.00  0.00            
ATOM    824  HB2 LEU X  55      44.533  28.643  54.139  0.00  0.00            
ATOM    825  HB3 LEU X  55      43.074  29.547  54.462  0.00  0.00            
ATOM    826  CG  LEU X  55      42.785  27.736  53.251  0.00  0.00            
ATOM    827  HG  LEU X  55      43.100  27.500  52.235  0.00  0.00            
ATOM    828  CD1 LEU X  55      42.950  26.503  54.194  0.00  0.00            
ATOM    829 HD11 LEU X  55      42.241  25.753  53.843  0.00  0.00            
ATOM    830 HD12 LEU X  55      43.961  26.128  54.040  0.00  0.00            
ATOM    831 HD13 LEU X  55      42.736  26.906  55.184  0.00  0.00            
ATOM    832  CD2 LEU X  55      41.318  28.209  53.211  0.00  0.00            
ATOM    833 HD21 LEU X  55      40.869  28.255  54.203  0.00  0.00            
ATOM    834 HD22 LEU X  55      41.298  29.201  52.758  0.00  0.00            
ATOM    835 HD23 LEU X  55      40.659  27.556  52.640  0.00  0.00            
ATOM    836  C   LEU X  55      44.845  31.251  53.244  0.00  0.00            
ATOM    837  O   LEU X  55      44.143  32.144  53.826  0.00  0.00            
ATOM    838  N   ALA X  56      46.177  31.223  53.211  0.00  0.00            
ATOM    839  H   ALA X  56      46.657  30.430  52.809  0.00  0.00            
ATOM    840  CA  ALA X  56      46.935  32.405  53.635  0.00  0.00            
ATOM    841  HA  ALA X  56      46.356  32.775  54.481  0.00  0.00            
ATOM    842  CB  ALA X  56      48.290  32.020  54.186  0.00  0.00            
ATOM    843  HB1 ALA X  56      48.997  31.591  53.475  0.00  0.00            
ATOM    844  HB2 ALA X  56      48.770  32.974  54.402  0.00  0.00            
ATOM    845  HB3 ALA X  56      48.081  31.495  55.118  0.00  0.00            
ATOM    846  C   ALA X  56      46.917  33.479  52.545  0.00  0.00            
ATOM    847  O   ALA X  56      46.624  34.603  52.833  0.00  0.00            
ATOM    848  N   GLN X  57      47.308  33.107  51.320  0.00  0.00            
ATOM    849  H   GLN X  57      47.625  32.171  51.115  0.00  0.00            
ATOM    850  CA  GLN X  57      47.132  34.154  50.211  0.00  0.00            
ATOM    851  HA  GLN X  57      47.608  35.057  50.592  0.00  0.00            
ATOM    852  CB  GLN X  57      48.030  33.724  49.030  0.00  0.00            
ATOM    853  HB2 GLN X  57      48.167  34.545  48.326  0.00  0.00            
ATOM    854  HB3 GLN X  57      49.008  33.533  49.474  0.00  0.00            
ATOM    855  CG  GLN X  57      47.567  32.538  48.195  0.00  0.00            
ATOM    856  HG2 GLN X  57      47.341  31.622  48.742  0.00  0.00            
ATOM    857  HG3 GLN X  57      46.692  32.859  47.630  0.00  0.00            
ATOM    858  CD  GLN X  57      48.690  32.048  47.223  0.00  0.00            
ATOM    859  OE1 GLN X  57      49.809  32.576  47.193  0.00  0.00            
ATOM    860  NE2 GLN X  57      48.454  31.098  46.376  0.00  0.00            
ATOM    861 HE21 GLN X  57      49.185  30.846  45.726  0.00  0.00            
ATOM    862 HE22 GLN X  57      47.589  30.579  46.325  0.00  0.00            
ATOM    863  C   GLN X  57      45.650  34.449  49.745  0.00  0.00            
ATOM    864  O   GLN X  57      45.346  35.581  49.428  0.00  0.00            
ATOM    865  N   GLY X  58      44.784  33.468  49.713  0.00  0.00            
ATOM    866  H   GLY X  58      45.107  32.584  50.079  0.00  0.00            
ATOM    867  CA  GLY X  58      43.330  33.604  49.446  0.00  0.00            
ATOM    868  HA2 GLY X  58      42.837  33.054  50.248  0.00  0.00            
ATOM    869  HA3 GLY X  58      43.129  34.674  49.484  0.00  0.00            
ATOM    870  C   GLY X  58      42.923  32.976  48.097  0.00  0.00            
ATOM    871  O   GLY X  58      41.800  33.303  47.605  0.00  0.00            
ATOM    872  N   PHE X  59      43.837  32.220  47.423  0.00  0.00            
ATOM    873  H   PHE X  59      44.768  32.146  47.807  0.00  0.00            
ATOM    874  CA  PHE X  59      43.565  31.729  46.073  0.00  0.00            
ATOM    875  HA  PHE X  59      42.534  31.378  46.025  0.00  0.00            
ATOM    876  CB  PHE X  59      43.876  32.808  44.979  0.00  0.00            
ATOM    877  HB2 PHE X  59      43.839  32.376  43.979  0.00  0.00            
ATOM    878  HB3 PHE X  59      43.106  33.579  45.010  0.00  0.00            
ATOM    879  CG  PHE X  59      45.203  33.529  45.211  0.00  0.00            
ATOM    880  CD1 PHE X  59      46.337  33.268  44.370  0.00  0.00            
ATOM    881  HD1 PHE X  59      46.373  32.387  43.745  0.00  0.00            
ATOM    882  CE1 PHE X  59      47.346  34.270  44.246  0.00  0.00            
ATOM    883  HE1 PHE X  59      48.225  34.080  43.648  0.00  0.00            
ATOM    884  CZ  PHE X  59      47.221  35.470  44.960  0.00  0.00            
ATOM    885  HZ  PHE X  59      47.918  36.266  44.747  0.00  0.00            
ATOM    886  CE2 PHE X  59      46.184  35.690  45.884  0.00  0.00            
ATOM    887  HE2 PHE X  59      46.061  36.611  46.435  0.00  0.00            
ATOM    888  CD2 PHE X  59      45.110  34.762  45.950  0.00  0.00            
ATOM    889  HD2 PHE X  59      44.225  34.981  46.529  0.00  0.00            
ATOM    890  C   PHE X  59      44.407  30.496  45.632  0.00  0.00            
ATOM    891  O   PHE X  59      45.501  30.309  46.148  0.00  0.00            
ATOM    892  N   PHE X  60      43.936  29.628  44.648  0.00  0.00            
ATOM    893  H   PHE X  60      43.062  29.802  44.172  0.00  0.00            
ATOM    894  CA  PHE X  60      44.608  28.471  44.192  0.00  0.00            
ATOM    895  HA  PHE X  60      45.651  28.766  44.072  0.00  0.00            
ATOM    896  CB  PHE X  60      44.511  27.466  45.351  0.00  0.00            
ATOM    897  HB2 PHE X  60      45.287  26.700  45.357  0.00  0.00            
ATOM    898  HB3 PHE X  60      44.674  28.021  46.274  0.00  0.00            
ATOM    899  CG  PHE X  60      43.148  26.768  45.499  0.00  0.00            
ATOM    900  CD1 PHE X  60      42.980  25.489  44.925  0.00  0.00            
ATOM    901  HD1 PHE X  60      43.805  25.046  44.387  0.00  0.00            
ATOM    902  CE1 PHE X  60      41.729  24.906  45.013  0.00  0.00            
ATOM    903  HE1 PHE X  60      41.566  23.912  44.624  0.00  0.00            
ATOM    904  CZ  PHE X  60      40.758  25.567  45.814  0.00  0.00            
ATOM    905  HZ  PHE X  60      39.839  25.097  46.132  0.00  0.00            
ATOM    906  CE2 PHE X  60      40.889  26.862  46.350  0.00  0.00            
ATOM    907  HE2 PHE X  60      40.168  27.268  47.044  0.00  0.00            
ATOM    908  CD2 PHE X  60      42.111  27.524  46.124  0.00  0.00            
ATOM    909  HD2 PHE X  60      42.148  28.553  46.447  0.00  0.00            
ATOM    910  C   PHE X  60      44.094  27.840  42.838  0.00  0.00            
ATOM    911  O   PHE X  60      42.954  27.965  42.433  0.00  0.00            
ATOM    912  N   LEU X  61      45.114  27.336  42.134  0.00  0.00            
ATOM    913  H   LEU X  61      46.063  27.383  42.476  0.00  0.00            
ATOM    914  CA  LEU X  61      44.976  26.716  40.765  0.00  0.00            
ATOM    915  HA  LEU X  61      44.153  27.134  40.186  0.00  0.00            
ATOM    916  CB  LEU X  61      46.249  27.027  40.015  0.00  0.00            
ATOM    917  HB2 LEU X  61      46.484  28.090  40.070  0.00  0.00            
ATOM    918  HB3 LEU X  61      47.001  26.481  40.584  0.00  0.00            
ATOM    919  CG  LEU X  61      46.497  26.642  38.530  0.00  0.00            
ATOM    920  HG  LEU X  61      46.231  25.604  38.329  0.00  0.00            
ATOM    921  CD1 LEU X  61      45.681  27.550  37.626  0.00  0.00            
ATOM    922 HD11 LEU X  61      45.400  27.038  36.705  0.00  0.00            
ATOM    923 HD12 LEU X  61      44.730  27.823  38.083  0.00  0.00            
ATOM    924 HD13 LEU X  61      46.351  28.332  37.270  0.00  0.00            
ATOM    925  CD2 LEU X  61      48.034  26.775  38.257  0.00  0.00            
ATOM    926 HD21 LEU X  61      48.455  26.104  39.005  0.00  0.00            
ATOM    927 HD22 LEU X  61      48.282  26.434  37.251  0.00  0.00            
ATOM    928 HD23 LEU X  61      48.349  27.807  38.415  0.00  0.00            
ATOM    929  C   LEU X  61      44.729  25.202  40.852  0.00  0.00            
ATOM    930  O   LEU X  61      45.146  24.481  41.767  0.00  0.00            
ATOM    931  N   VAL X  62      43.955  24.640  39.945  0.00  0.00            
ATOM    932  H   VAL X  62      43.762  25.199  39.126  0.00  0.00            
ATOM    933  CA  VAL X  62      43.176  23.386  40.106  0.00  0.00            
ATOM    934  HA  VAL X  62      43.642  22.640  40.749  0.00  0.00            
ATOM    935  CB  VAL X  62      41.761  23.717  40.664  0.00  0.00            
ATOM    936  HB  VAL X  62      41.162  24.087  39.832  0.00  0.00            
ATOM    937  CG1 VAL X  62      41.163  22.438  41.260  0.00  0.00            
ATOM    938 HG11 VAL X  62      40.089  22.522  41.429  0.00  0.00            
ATOM    939 HG12 VAL X  62      41.249  21.562  40.616  0.00  0.00            
ATOM    940 HG13 VAL X  62      41.599  22.196  42.230  0.00  0.00            
ATOM    941  CG2 VAL X  62      41.680  24.841  41.693  0.00  0.00            
ATOM    942 HG21 VAL X  62      42.323  24.615  42.544  0.00  0.00            
ATOM    943 HG22 VAL X  62      41.980  25.813  41.300  0.00  0.00            
ATOM    944 HG23 VAL X  62      40.629  24.993  41.937  0.00  0.00            
ATOM    945  C   VAL X  62      42.975  22.663  38.731  0.00  0.00            
ATOM    946  O   VAL X  62      42.637  23.270  37.747  0.00  0.00            
ATOM    947  N   ARG X  63      43.291  21.361  38.660  0.00  0.00            
ATOM    948  H   ARG X  63      43.494  20.877  39.522  0.00  0.00            
ATOM    949  CA  ARG X  63      43.073  20.485  37.441  0.00  0.00            
ATOM    950  HA  ARG X  63      43.487  21.046  36.604  0.00  0.00            
ATOM    951  CB  ARG X  63      43.905  19.127  37.636  0.00  0.00            
ATOM    952  HB2 ARG X  63      43.567  18.721  38.590  0.00  0.00            
ATOM    953  HB3 ARG X  63      43.707  18.491  36.773  0.00  0.00            
ATOM    954  CG  ARG X  63      45.399  19.390  37.682  0.00  0.00            
ATOM    955  HG2 ARG X  63      45.751  19.790  36.731  0.00  0.00            
ATOM    956  HG3 ARG X  63      45.613  20.101  38.480  0.00  0.00            
ATOM    957  CD  ARG X  63      46.190  18.159  38.048  0.00  0.00            
ATOM    958  HD2 ARG X  63      45.924  17.808  39.045  0.00  0.00            
ATOM    959  HD3 ARG X  63      45.933  17.333  37.385  0.00  0.00            
ATOM    960  NE  ARG X  63      47.629  18.452  37.978  0.00  0.00            
ATOM    961  HE  ARG X  63      48.264  18.069  37.292  0.00  0.00            
ATOM    962  CZ  ARG X  63      48.313  18.922  39.033  0.00  0.00            
ATOM    963  NH1 ARG X  63      47.737  19.386  40.085  0.00  0.00            
ATOM    964 HH11 ARG X  63      46.743  19.563  40.109  0.00  0.00            
ATOM    965 HH12 ARG X  63      48.173  19.548  40.981  0.00  0.00            
ATOM    966  NH2 ARG X  63      49.608  18.803  39.066  0.00  0.00            
ATOM    967 HH21 ARG X  63      50.090  18.348  38.303  0.00  0.00            
ATOM    968 HH22 ARG X  63      50.077  19.075  39.918  0.00  0.00            
ATOM    969  C   ARG X  63      41.494  20.300  37.247  0.00  0.00            
ATOM    970  O   ARG X  63      40.758  20.229  38.285  0.00  0.00            
ATOM    971  N   ILE X  64      41.058  20.108  36.025  0.00  0.00            
ATOM    972  H   ILE X  64      41.746  19.945  35.304  0.00  0.00            
ATOM    973  CA  ILE X  64      39.615  19.963  35.717  0.00  0.00            
ATOM    974  HA  ILE X  64      39.079  20.645  36.377  0.00  0.00            
ATOM    975  CB  ILE X  64      39.457  20.527  34.280  0.00  0.00            
ATOM    976  HB  ILE X  64      40.128  19.912  33.680  0.00  0.00            
ATOM    977  CG2 ILE X  64      38.096  20.287  33.664  0.00  0.00            
ATOM    978 HG21 ILE X  64      37.985  20.791  32.704  0.00  0.00            
ATOM    979 HG22 ILE X  64      37.906  19.223  33.519  0.00  0.00            
ATOM    980 HG23 ILE X  64      37.273  20.749  34.208  0.00  0.00            
ATOM    981  CG1 ILE X  64      39.781  22.066  34.195  0.00  0.00            
ATOM    982 HG12 ILE X  64      38.944  22.638  34.597  0.00  0.00            
ATOM    983 HG13 ILE X  64      40.704  22.183  34.763  0.00  0.00            
ATOM    984  CD1 ILE X  64      40.046  22.486  32.762  0.00  0.00            
ATOM    985 HD11 ILE X  64      40.638  23.397  32.674  0.00  0.00            
ATOM    986 HD12 ILE X  64      40.646  21.655  32.390  0.00  0.00            
ATOM    987 HD13 ILE X  64      39.117  22.540  32.194  0.00  0.00            
ATOM    988  C   ILE X  64      39.133  18.475  35.757  0.00  0.00            
ATOM    989  O   ILE X  64      39.701  17.604  35.147  0.00  0.00            
ATOM    990  N   PRO X  65      37.974  18.113  36.385  0.00  0.00            
ATOM    991  CD  PRO X  65      37.292  18.826  37.438  0.00  0.00            
ATOM    992  HD2 PRO X  65      36.921  19.776  37.055  0.00  0.00            
ATOM    993  HD3 PRO X  65      37.991  18.997  38.257  0.00  0.00            
ATOM    994  CG  PRO X  65      36.125  17.924  37.827  0.00  0.00            
ATOM    995  HG2 PRO X  65      35.226  18.102  37.238  0.00  0.00            
ATOM    996  HG3 PRO X  65      35.915  18.053  38.889  0.00  0.00            
ATOM    997  CB  PRO X  65      36.631  16.533  37.492  0.00  0.00            
ATOM    998  HB2 PRO X  65      35.761  15.919  37.258  0.00  0.00            
ATOM    999  HB3 PRO X  65      37.319  16.069  38.198  0.00  0.00            
ATOM   1000  CA  PRO X  65      37.347  16.827  36.168  0.00  0.00            
ATOM   1001  HA  PRO X  65      38.160  16.114  36.028  0.00  0.00            
ATOM   1002  C   PRO X  65      36.416  16.797  34.975  0.00  0.00            
ATOM   1003  O   PRO X  65      35.941  17.835  34.504  0.00  0.00            
ATOM   1004  N   GLU X  66      36.281  15.602  34.390  0.00  0.00            
ATOM   1005  H   GLU X  66      36.842  14.855  34.772  0.00  0.00            
ATOM   1006  CA  GLU X  66      35.259  15.434  33.362  0.00  0.00            
ATOM   1007  HA  GLU X  66      35.507  16.020  32.477  0.00  0.00            
ATOM   1008  CB  GLU X  66      35.240  13.960  32.865  0.00  0.00            
ATOM   1009  HB2 GLU X  66      34.532  13.860  32.043  0.00  0.00            
ATOM   1010  HB3 GLU X  66      36.194  13.701  32.404  0.00  0.00            
ATOM   1011  CG  GLU X  66      34.902  12.845  33.886  0.00  0.00            
ATOM   1012  HG2 GLU X  66      33.880  12.885  34.262  0.00  0.00            
ATOM   1013  HG3 GLU X  66      35.014  11.952  33.272  0.00  0.00            
ATOM   1014  CD  GLU X  66      35.794  12.865  35.134  0.00  0.00            
ATOM   1015  OE1 GLU X  66      37.013  12.909  35.012  0.00  0.00            
ATOM   1016  OE2 GLU X  66      35.243  12.713  36.305  0.00  0.00            
ATOM   1017  C   GLU X  66      33.870  15.834  33.801  0.00  0.00            
ATOM   1018  O   GLU X  66      33.539  15.840  34.990  0.00  0.00            
ATOM   1019  N   GLY X  67      33.105  16.462  32.887  0.00  0.00            
ATOM   1020  H   GLY X  67      33.498  16.615  31.970  0.00  0.00            
ATOM   1021  CA  GLY X  67      31.892  17.096  33.160  0.00  0.00            
ATOM   1022  HA2 GLY X  67      31.038  16.436  33.006  0.00  0.00            
ATOM   1023  HA3 GLY X  67      31.947  17.493  34.174  0.00  0.00            
ATOM   1024  C   GLY X  67      31.506  18.297  32.397  0.00  0.00            
ATOM   1025  O   GLY X  67      30.350  18.705  32.315  0.00  0.00            
ATOM   1026  N   THR X  68      32.441  19.100  31.839  0.00  0.00            
ATOM   1027  H   THR X  68      33.381  18.760  31.981  0.00  0.00            
ATOM   1028  CA  THR X  68      32.204  20.345  31.060  0.00  0.00            
ATOM   1029  HA  THR X  68      31.164  20.237  30.752  0.00  0.00            
ATOM   1030  CB  THR X  68      32.268  21.611  31.878  0.00  0.00            
ATOM   1031  HB  THR X  68      31.801  22.455  31.371  0.00  0.00            
ATOM   1032  CG2 THR X  68      31.642  21.632  33.294  0.00  0.00            
ATOM   1033 HG21 THR X  68      30.585  21.373  33.362  0.00  0.00            
ATOM   1034 HG22 THR X  68      32.277  20.910  33.807  0.00  0.00            
ATOM   1035 HG23 THR X  68      31.891  22.589  33.753  0.00  0.00            
ATOM   1036  OG1 THR X  68      33.642  21.916  32.117  0.00  0.00            
ATOM   1037  HG1 THR X  68      33.968  21.125  32.552  0.00  0.00            
ATOM   1038  C   THR X  68      33.062  20.404  29.811  0.00  0.00            
ATOM   1039  O   THR X  68      33.897  19.529  29.568  0.00  0.00            
ATOM   1040  N   ASP X  69      32.791  21.440  29.022  0.00  0.00            
ATOM   1041  H   ASP X  69      32.055  22.029  29.385  0.00  0.00            
ATOM   1042  CA  ASP X  69      33.747  21.983  27.999  0.00  0.00            
ATOM   1043  HA  ASP X  69      34.442  21.206  27.681  0.00  0.00            
ATOM   1044  CB  ASP X  69      32.873  22.239  26.701  0.00  0.00            
ATOM   1045  HB2 ASP X  69      32.568  21.266  26.314  0.00  0.00            
ATOM   1046  HB3 ASP X  69      31.951  22.780  26.913  0.00  0.00            
ATOM   1047  CG  ASP X  69      33.547  23.026  25.570  0.00  0.00            
ATOM   1048  OD1 ASP X  69      32.870  23.343  24.552  0.00  0.00            
ATOM   1049  OD2 ASP X  69      34.684  23.453  25.608  0.00  0.00            
ATOM   1050  C   ASP X  69      34.550  23.167  28.503  0.00  0.00            
ATOM   1051  O   ASP X  69      33.970  24.226  28.614  0.00  0.00            
ATOM   1052  N   PRO X  70      35.864  23.043  28.722  0.00  0.00            
ATOM   1053  CD  PRO X  70      36.590  21.784  28.675  0.00  0.00            
ATOM   1054  HD2 PRO X  70      36.675  21.417  27.652  0.00  0.00            
ATOM   1055  HD3 PRO X  70      36.259  21.081  29.439  0.00  0.00            
ATOM   1056  CG  PRO X  70      37.975  22.115  29.321  0.00  0.00            
ATOM   1057  HG2 PRO X  70      38.854  21.596  28.940  0.00  0.00            
ATOM   1058  HG3 PRO X  70      37.860  21.943  30.391  0.00  0.00            
ATOM   1059  CB  PRO X  70      38.133  23.706  29.098  0.00  0.00            
ATOM   1060  HB2 PRO X  70      38.421  23.931  28.071  0.00  0.00            
ATOM   1061  HB3 PRO X  70      38.840  24.154  29.796  0.00  0.00            
ATOM   1062  CA  PRO X  70      36.703  24.137  29.267  0.00  0.00            
ATOM   1063  HA  PRO X  70      36.443  24.213  30.323  0.00  0.00            
ATOM   1064  C   PRO X  70      36.601  25.555  28.544  0.00  0.00            
ATOM   1065  O   PRO X  70      36.966  26.586  29.122  0.00  0.00            
ATOM   1066  N   ALA X  71      36.140  25.602  27.351  0.00  0.00            
ATOM   1067  H   ALA X  71      35.895  24.743  26.881  0.00  0.00            
ATOM   1068  CA  ALA X  71      35.936  26.814  26.507  0.00  0.00            
ATOM   1069  HA  ALA X  71      36.532  27.661  26.847  0.00  0.00            
ATOM   1070  CB  ALA X  71      36.569  26.415  25.176  0.00  0.00            
ATOM   1071  HB1 ALA X  71      36.512  27.209  24.431  0.00  0.00            
ATOM   1072  HB2 ALA X  71      37.641  26.325  25.353  0.00  0.00            
ATOM   1073  HB3 ALA X  71      36.206  25.475  24.758  0.00  0.00            
ATOM   1074  C   ALA X  71      34.464  27.295  26.277  0.00  0.00            
ATOM   1075  O   ALA X  71      34.294  28.245  25.560  0.00  0.00            
ATOM   1076  N   ALA X  72      33.486  26.650  26.845  0.00  0.00            
ATOM   1077  H   ALA X  72      33.736  25.872  27.439  0.00  0.00            
ATOM   1078  CA  ALA X  72      32.096  27.099  26.678  0.00  0.00            
ATOM   1079  HA  ALA X  72      31.770  27.122  25.638  0.00  0.00            
ATOM   1080  CB  ALA X  72      31.113  26.088  27.308  0.00  0.00            
ATOM   1081  HB1 ALA X  72      30.182  26.614  27.521  0.00  0.00            
ATOM   1082  HB2 ALA X  72      31.062  25.094  26.863  0.00  0.00            
ATOM   1083  HB3 ALA X  72      31.593  25.838  28.254  0.00  0.00            
ATOM   1084  C   ALA X  72      31.892  28.491  27.203  0.00  0.00            
ATOM   1085  O   ALA X  72      30.956  29.178  26.786  0.00  0.00            
ATOM   1086  N   GLY X  73      32.650  28.946  28.187  0.00  0.00            
ATOM   1087  H   GLY X  73      33.299  28.288  28.596  0.00  0.00            
ATOM   1088  CA  GLY X  73      32.630  30.320  28.747  0.00  0.00            
ATOM   1089  HA2 GLY X  73      31.630  30.679  28.989  0.00  0.00            
ATOM   1090  HA3 GLY X  73      33.435  30.440  29.473  0.00  0.00            
ATOM   1091  C   GLY X  73      33.214  31.322  27.701  0.00  0.00            
ATOM   1092  O   GLY X  73      32.580  32.371  27.409  0.00  0.00            
ATOM   1093  N   ASP X  74      34.450  31.080  27.375  0.00  0.00            
ATOM   1094  H   ASP X  74      34.883  30.217  27.671  0.00  0.00            
ATOM   1095  CA  ASP X  74      35.172  31.862  26.398  0.00  0.00            
ATOM   1096  HA  ASP X  74      35.429  32.838  26.811  0.00  0.00            
ATOM   1097  CB  ASP X  74      36.447  31.070  26.123  0.00  0.00            
ATOM   1098  HB2 ASP X  74      36.141  30.034  25.981  0.00  0.00            
ATOM   1099  HB3 ASP X  74      36.967  31.529  25.282  0.00  0.00            
ATOM   1100  CG  ASP X  74      37.273  31.212  27.363  0.00  0.00            
ATOM   1101  OD1 ASP X  74      37.782  32.353  27.624  0.00  0.00            
ATOM   1102  OD2 ASP X  74      37.451  30.233  28.121  0.00  0.00            
ATOM   1103  C   ASP X  74      34.392  31.933  25.067  0.00  0.00            
ATOM   1104  O   ASP X  74      34.281  33.068  24.544  0.00  0.00            
ATOM   1105  N   ARG X  75      33.771  30.874  24.478  0.00  0.00            
ATOM   1106  H   ARG X  75      33.756  29.939  24.860  0.00  0.00            
ATOM   1107  CA  ARG X  75      32.944  31.050  23.318  0.00  0.00            
ATOM   1108  HA  ARG X  75      33.499  31.726  22.667  0.00  0.00            
ATOM   1109  CB  ARG X  75      32.757  29.686  22.574  0.00  0.00            
ATOM   1110  HB2 ARG X  75      32.283  29.001  23.277  0.00  0.00            
ATOM   1111  HB3 ARG X  75      32.123  29.886  21.711  0.00  0.00            
ATOM   1112  CG  ARG X  75      34.042  29.099  21.962  0.00  0.00            
ATOM   1113  HG2 ARG X  75      34.555  29.752  21.255  0.00  0.00            
ATOM   1114  HG3 ARG X  75      34.721  28.922  22.796  0.00  0.00            
ATOM   1115  CD  ARG X  75      33.773  27.836  21.179  0.00  0.00            
ATOM   1116  HD2 ARG X  75      33.445  28.180  20.198  0.00  0.00            
ATOM   1117  HD3 ARG X  75      34.695  27.281  21.008  0.00  0.00            
ATOM   1118  NE  ARG X  75      32.752  26.960  21.684  0.00  0.00            
ATOM   1119  HE  ARG X  75      31.804  27.126  21.378  0.00  0.00            
ATOM   1120  CZ  ARG X  75      32.828  26.010  22.601  0.00  0.00            
ATOM   1121  NH1 ARG X  75      33.956  25.622  23.158  0.00  0.00            
ATOM   1122 HH11 ARG X  75      34.780  25.995  22.708  0.00  0.00            
ATOM   1123 HH12 ARG X  75      34.013  25.036  23.978  0.00  0.00            
ATOM   1124  NH2 ARG X  75      31.686  25.478  23.070  0.00  0.00            
ATOM   1125 HH21 ARG X  75      30.800  25.842  22.750  0.00  0.00            
ATOM   1126 HH22 ARG X  75      31.653  24.596  23.562  0.00  0.00            
ATOM   1127  C   ARG X  75      31.678  31.787  23.573  0.00  0.00            
ATOM   1128  O   ARG X  75      31.104  32.278  22.639  0.00  0.00            
ATOM   1129  N   PHE X  76      31.086  31.779  24.797  0.00  0.00            
ATOM   1130  H   PHE X  76      31.522  31.232  25.526  0.00  0.00            
ATOM   1131  CA  PHE X  76      29.998  32.652  25.183  0.00  0.00            
ATOM   1132  HA  PHE X  76      29.273  32.680  24.370  0.00  0.00            
ATOM   1133  CB  PHE X  76      29.206  32.011  26.319  0.00  0.00            
ATOM   1134  HB2 PHE X  76      29.033  30.966  26.059  0.00  0.00            
ATOM   1135  HB3 PHE X  76      29.774  31.906  27.243  0.00  0.00            
ATOM   1136  CG  PHE X  76      27.804  32.619  26.551  0.00  0.00            
ATOM   1137  CD1 PHE X  76      26.736  32.588  25.609  0.00  0.00            
ATOM   1138  HD1 PHE X  76      26.832  31.930  24.758  0.00  0.00            
ATOM   1139  CE1 PHE X  76      25.513  33.324  25.827  0.00  0.00            
ATOM   1140  HE1 PHE X  76      24.671  33.200  25.163  0.00  0.00            
ATOM   1141  CZ  PHE X  76      25.440  34.236  26.936  0.00  0.00            
ATOM   1142  HZ  PHE X  76      24.530  34.800  27.078  0.00  0.00            
ATOM   1143  CE2 PHE X  76      26.547  34.292  27.809  0.00  0.00            
ATOM   1144  HE2 PHE X  76      26.477  34.911  28.692  0.00  0.00            
ATOM   1145  CD2 PHE X  76      27.660  33.484  27.654  0.00  0.00            
ATOM   1146  HD2 PHE X  76      28.408  33.565  28.429  0.00  0.00            
ATOM   1147  C   PHE X  76      30.375  34.109  25.471  0.00  0.00            
ATOM   1148  O   PHE X  76      29.517  34.962  25.192  0.00  0.00            
ATOM   1149  N   ALA X  77      31.593  34.306  25.933  0.00  0.00            
ATOM   1150  H   ALA X  77      32.174  33.485  26.023  0.00  0.00            
ATOM   1151  CA  ALA X  77      32.170  35.673  25.929  0.00  0.00            
ATOM   1152  HA  ALA X  77      31.540  36.426  26.402  0.00  0.00            
ATOM   1153  CB  ALA X  77      33.469  35.690  26.695  0.00  0.00            
ATOM   1154  HB1 ALA X  77      34.098  34.852  26.394  0.00  0.00            
ATOM   1155  HB2 ALA X  77      34.092  36.580  26.614  0.00  0.00            
ATOM   1156  HB3 ALA X  77      33.251  35.671  27.763  0.00  0.00            
ATOM   1157  C   ALA X  77      32.443  36.245  24.521  0.00  0.00            
ATOM   1158  O   ALA X  77      32.275  37.432  24.298  0.00  0.00            
ATOM   1159  N   ALA X  78      32.710  35.429  23.460  0.00  0.00            
ATOM   1160  H   ALA X  78      33.017  34.482  23.629  0.00  0.00            
ATOM   1161  CA  ALA X  78      33.010  35.889  22.099  0.00  0.00            
ATOM   1162  HA  ALA X  78      33.882  36.544  22.078  0.00  0.00            
ATOM   1163  CB  ALA X  78      33.302  34.650  21.153  0.00  0.00            
ATOM   1164  HB1 ALA X  78      32.517  33.898  21.071  0.00  0.00            
ATOM   1165  HB2 ALA X  78      33.334  34.964  20.110  0.00  0.00            
ATOM   1166  HB3 ALA X  78      34.233  34.186  21.481  0.00  0.00            
ATOM   1167  C   ALA X  78      31.839  36.677  21.506  0.00  0.00            
ATOM   1168  O   ALA X  78      32.085  37.617  20.734  0.00  0.00            
ATOM   1169  N   HID X  79      30.587  36.409  21.950  0.00  0.00            
ATOM   1170  H   HID X  79      30.494  35.638  22.595  0.00  0.00            
ATOM   1171  CA  HID X  79      29.449  36.912  21.207  0.00  0.00            
ATOM   1172  HA  HID X  79      29.522  36.596  20.166  0.00  0.00            
ATOM   1173  CB  HID X  79      28.155  36.287  21.804  0.00  0.00            
ATOM   1174  HB2 HID X  79      27.963  36.601  22.830  0.00  0.00            
ATOM   1175  HB3 HID X  79      27.395  36.767  21.188  0.00  0.00            
ATOM   1176  CG  HID X  79      28.152  34.773  21.719  0.00  0.00            
ATOM   1177  ND1 HID X  79      28.342  34.000  20.584  0.00  0.00            
ATOM   1178  HD1 HID X  79      28.693  34.333  19.697  0.00  0.00            
ATOM   1179  CE1 HID X  79      28.272  32.686  20.905  0.00  0.00            
ATOM   1180  HE1 HID X  79      28.496  31.893  20.207  0.00  0.00            
ATOM   1181  NE2 HID X  79      28.056  32.547  22.208  0.00  0.00            
ATOM   1182  CD2 HID X  79      27.977  33.894  22.736  0.00  0.00            
ATOM   1183  HD2 HID X  79      27.752  34.235  23.736  0.00  0.00            
ATOM   1184  C   HID X  79      29.396  38.436  21.314  0.00  0.00            
ATOM   1185  O   HID X  79      28.892  39.105  20.365  0.00  0.00            
ATOM   1186  N   PHE X  80      29.957  39.051  22.354  0.00  0.00            
ATOM   1187  H   PHE X  80      30.324  38.435  23.065  0.00  0.00            
ATOM   1188  CA  PHE X  80      29.863  40.442  22.670  0.00  0.00            
ATOM   1189  HA  PHE X  80      28.792  40.615  22.777  0.00  0.00            
ATOM   1190  CB  PHE X  80      30.596  40.563  24.044  0.00  0.00            
ATOM   1191  HB2 PHE X  80      30.405  39.780  24.778  0.00  0.00            
ATOM   1192  HB3 PHE X  80      31.686  40.563  24.025  0.00  0.00            
ATOM   1193  CG  PHE X  80      30.231  41.807  24.874  0.00  0.00            
ATOM   1194  CD1 PHE X  80      30.944  43.023  24.766  0.00  0.00            
ATOM   1195  HD1 PHE X  80      31.737  42.940  24.037  0.00  0.00            
ATOM   1196  CE1 PHE X  80      30.713  44.060  25.706  0.00  0.00            
ATOM   1197  HE1 PHE X  80      31.262  44.979  25.563  0.00  0.00            
ATOM   1198  CZ  PHE X  80      29.721  43.991  26.657  0.00  0.00            
ATOM   1199  HZ  PHE X  80      29.697  44.793  27.380  0.00  0.00            
ATOM   1200  CE2 PHE X  80      29.014  42.776  26.722  0.00  0.00            
ATOM   1201  HE2 PHE X  80      28.436  42.585  27.615  0.00  0.00            
ATOM   1202  CD2 PHE X  80      29.199  41.763  25.776  0.00  0.00            
ATOM   1203  HD2 PHE X  80      28.616  40.870  25.945  0.00  0.00            
ATOM   1204  C   PHE X  80      30.534  41.308  21.568  0.00  0.00            
ATOM   1205  O   PHE X  80      30.318  42.522  21.486  0.00  0.00            
ATOM   1206  N   HIE X  81      31.243  40.679  20.615  0.00  0.00            
ATOM   1207  H   HIE X  81      31.563  39.754  20.863  0.00  0.00            
ATOM   1208  CA  HIE X  81      31.989  41.311  19.539  0.00  0.00            
ATOM   1209  HA  HIE X  81      31.699  42.355  19.421  0.00  0.00            
ATOM   1210  CB  HIE X  81      33.492  41.275  19.927  0.00  0.00            
ATOM   1211  HB2 HIE X  81      33.731  41.813  20.844  0.00  0.00            
ATOM   1212  HB3 HIE X  81      33.696  40.249  20.234  0.00  0.00            
ATOM   1213  CG  HIE X  81      34.396  41.765  18.816  0.00  0.00            
ATOM   1214  ND1 HIE X  81      34.845  43.075  18.619  0.00  0.00            
ATOM   1215  CE1 HIE X  81      35.771  42.975  17.619  0.00  0.00            
ATOM   1216  HE1 HIE X  81      36.364  43.803  17.261  0.00  0.00            
ATOM   1217  NE2 HIE X  81      35.976  41.676  17.325  0.00  0.00            
ATOM   1218  HE2 HIE X  81      36.680  41.339  16.683  0.00  0.00            
ATOM   1219  CD2 HIE X  81      35.089  40.886  18.055  0.00  0.00            
ATOM   1220  HD2 HIE X  81      35.018  39.809  18.025  0.00  0.00            
ATOM   1221  C   HIE X  81      31.718  40.562  18.168  0.00  0.00            
ATOM   1222  O   HIE X  81      32.065  41.105  17.159  0.00  0.00            
ATOM   1223  N   GLU X  82      31.027  39.416  18.187  0.00  0.00            
ATOM   1224  H   GLU X  82      30.683  39.180  19.106  0.00  0.00            
ATOM   1225  CA  GLU X  82      30.461  38.787  16.942  0.00  0.00            
ATOM   1226  HA  GLU X  82      31.262  38.584  16.231  0.00  0.00            
ATOM   1227  CB  GLU X  82      29.842  37.416  17.321  0.00  0.00            
ATOM   1228  HB2 GLU X  82      29.283  37.575  18.243  0.00  0.00            
ATOM   1229  HB3 GLU X  82      29.233  37.088  16.479  0.00  0.00            
ATOM   1230  CG  GLU X  82      30.889  36.339  17.506  0.00  0.00            
ATOM   1231  HG2 GLU X  82      31.430  36.261  16.563  0.00  0.00            
ATOM   1232  HG3 GLU X  82      31.563  36.535  18.340  0.00  0.00            
ATOM   1233  CD  GLU X  82      30.365  34.957  17.963  0.00  0.00            
ATOM   1234  OE1 GLU X  82      29.186  34.612  17.944  0.00  0.00            
ATOM   1235  OE2 GLU X  82      31.211  34.097  18.154  0.00  0.00            
ATOM   1236  C   GLU X  82      29.267  39.589  16.386  0.00  0.00            
ATOM   1237  O   GLU X  82      28.339  40.005  17.072  0.00  0.00            
ATOM   1238  N   GLU X  83      29.168  39.576  15.036  0.00  0.00            
ATOM   1239  H   GLU X  83      29.961  39.286  14.482  0.00  0.00            
ATOM   1240  CA  GLU X  83      28.020  39.961  14.270  0.00  0.00            
ATOM   1241  HA  GLU X  83      27.613  40.868  14.715  0.00  0.00            
ATOM   1242  CB  GLU X  83      28.360  40.314  12.806  0.00  0.00            
ATOM   1243  HB2 GLU X  83      29.119  41.095  12.770  0.00  0.00            
ATOM   1244  HB3 GLU X  83      28.797  39.404  12.394  0.00  0.00            
ATOM   1245  CG  GLU X  83      27.220  40.892  11.898  0.00  0.00            
ATOM   1246  HG2 GLU X  83      27.613  41.077  10.898  0.00  0.00            
ATOM   1247  HG3 GLU X  83      26.392  40.183  11.916  0.00  0.00            
ATOM   1248  CD  GLU X  83      26.662  42.180  12.548  0.00  0.00            
ATOM   1249  OE1 GLU X  83      25.433  42.295  12.764  0.00  0.00            
ATOM   1250  OE2 GLU X  83      27.496  43.073  12.821  0.00  0.00            
ATOM   1251  C   GLU X  83      26.974  38.782  14.235  0.00  0.00            
ATOM   1252  O   GLU X  83      27.391  37.578  14.236  0.00  0.00            
ATOM   1253  N   ARG X  84      25.666  39.155  14.032  0.00  0.00            
ATOM   1254  H   ARG X  84      25.442  40.128  13.876  0.00  0.00            
ATOM   1255  CA  ARG X  84      24.572  38.212  13.839  0.00  0.00            
ATOM   1256  HA  ARG X  84      24.671  37.606  14.739  0.00  0.00            
ATOM   1257  CB  ARG X  84      23.247  38.961  13.868  0.00  0.00            
ATOM   1258  HB2 ARG X  84      23.284  39.884  14.447  0.00  0.00            
ATOM   1259  HB3 ARG X  84      22.920  39.304  12.887  0.00  0.00            
ATOM   1260  CG  ARG X  84      22.146  38.034  14.382  0.00  0.00            
ATOM   1261  HG2 ARG X  84      22.011  37.206  13.686  0.00  0.00            
ATOM   1262  HG3 ARG X  84      22.432  37.606  15.343  0.00  0.00            
ATOM   1263  CD  ARG X  84      20.791  38.707  14.561  0.00  0.00            
ATOM   1264  HD2 ARG X  84      20.648  39.515  13.844  0.00  0.00            
ATOM   1265  HD3 ARG X  84      20.036  38.100  14.063  0.00  0.00            
ATOM   1266  NE  ARG X  84      20.486  39.031  15.907  0.00  0.00            
ATOM   1267  HE  ARG X  84      21.272  39.120  16.535  0.00  0.00            
ATOM   1268  CZ  ARG X  84      19.264  39.157  16.442  0.00  0.00            
ATOM   1269  NH1 ARG X  84      18.217  39.080  15.632  0.00  0.00            
ATOM   1270 HH11 ARG X  84      18.446  38.919  14.662  0.00  0.00            
ATOM   1271 HH12 ARG X  84      17.264  39.174  15.951  0.00  0.00            
ATOM   1272  NH2 ARG X  84      19.019  39.471  17.731  0.00  0.00            
ATOM   1273 HH21 ARG X  84      19.853  39.711  18.248  0.00  0.00            
ATOM   1274 HH22 ARG X  84      18.074  39.609  18.059  0.00  0.00            
ATOM   1275  C   ARG X  84      24.782  37.337  12.650  0.00  0.00            
ATOM   1276  O   ARG X  84      25.391  37.710  11.663  0.00  0.00            
ATOM   1277  N   ALA X  85      24.212  36.133  12.710  0.00  0.00            
ATOM   1278  H   ALA X  85      23.879  35.763  13.588  0.00  0.00            
ATOM   1279  CA  ALA X  85      24.181  35.181  11.621  0.00  0.00            
ATOM   1280  HA  ALA X  85      24.981  35.333  10.897  0.00  0.00            
ATOM   1281  CB  ALA X  85      24.564  33.869  12.324  0.00  0.00            
ATOM   1282  HB1 ALA X  85      24.775  33.137  11.545  0.00  0.00            
ATOM   1283  HB2 ALA X  85      25.346  33.991  13.074  0.00  0.00            
ATOM   1284  HB3 ALA X  85      23.682  33.477  12.830  0.00  0.00            
ATOM   1285  C   ALA X  85      22.821  35.191  10.865  0.00  0.00            
ATOM   1286  O   ALA X  85      22.893  34.937   9.680  0.00  0.00            
ATOM   1287  N   GLY X  86      21.665  35.420  11.564  0.00  0.00            
ATOM   1288  H   GLY X  86      21.692  35.648  12.548  0.00  0.00            
ATOM   1289  CA  GLY X  86      20.316  35.224  11.098  0.00  0.00            
ATOM   1290  HA2 GLY X  86      19.605  35.723  11.756  0.00  0.00            
ATOM   1291  HA3 GLY X  86      20.167  35.660  10.110  0.00  0.00            
ATOM   1292  C   GLY X  86      19.902  33.714  11.117  0.00  0.00            
ATOM   1293  O   GLY X  86      20.375  32.897  10.379  0.00  0.00            
ATOM   1294  N   GLY X  87      18.890  33.412  11.905  0.00  0.00            
ATOM   1295  H   GLY X  87      18.634  34.072  12.625  0.00  0.00            
ATOM   1296  CA  GLY X  87      18.463  31.999  12.081  0.00  0.00            
ATOM   1297  HA2 GLY X  87      17.550  31.977  12.676  0.00  0.00            
ATOM   1298  HA3 GLY X  87      18.274  31.569  11.098  0.00  0.00            
ATOM   1299  C   GLY X  87      19.411  31.083  12.827  0.00  0.00            
ATOM   1300  O   GLY X  87      19.238  29.887  12.575  0.00  0.00            
ATOM   1301  N   ASP X  88      20.325  31.445  13.698  0.00  0.00            
ATOM   1302  H   ASP X  88      20.261  32.420  13.955  0.00  0.00            
ATOM   1303  CA  ASP X  88      21.158  30.593  14.522  0.00  0.00            
ATOM   1304  HA  ASP X  88      21.154  29.552  14.202  0.00  0.00            
ATOM   1305  CB  ASP X  88      22.626  31.030  14.353  0.00  0.00            
ATOM   1306  HB2 ASP X  88      22.954  30.755  13.351  0.00  0.00            
ATOM   1307  HB3 ASP X  88      22.734  32.114  14.310  0.00  0.00            
ATOM   1308  CG  ASP X  88      23.641  30.437  15.276  0.00  0.00            
ATOM   1309  OD1 ASP X  88      23.379  29.493  15.965  0.00  0.00            
ATOM   1310  OD2 ASP X  88      24.797  30.926  15.217  0.00  0.00            
ATOM   1311  C   ASP X  88      20.693  30.839  16.017  0.00  0.00            
ATOM   1312  O   ASP X  88      20.659  31.960  16.446  0.00  0.00            
ATOM   1313  N   PRO X  89      20.449  29.706  16.712  0.00  0.00            
ATOM   1314  CD  PRO X  89      20.045  28.398  16.093  0.00  0.00            
ATOM   1315  HD2 PRO X  89      20.909  27.895  15.658  0.00  0.00            
ATOM   1316  HD3 PRO X  89      19.269  28.711  15.394  0.00  0.00            
ATOM   1317  CG  PRO X  89      19.597  27.526  17.287  0.00  0.00            
ATOM   1318  HG2 PRO X  89      19.822  26.469  17.146  0.00  0.00            
ATOM   1319  HG3 PRO X  89      18.518  27.620  17.409  0.00  0.00            
ATOM   1320  CB  PRO X  89      20.406  28.104  18.401  0.00  0.00            
ATOM   1321  HB2 PRO X  89      21.432  27.770  18.248  0.00  0.00            
ATOM   1322  HB3 PRO X  89      19.887  27.835  19.322  0.00  0.00            
ATOM   1323  CA  PRO X  89      20.327  29.657  18.160  0.00  0.00            
ATOM   1324  HA  PRO X  89      19.307  29.909  18.453  0.00  0.00            
ATOM   1325  C   PRO X  89      21.416  30.404  19.027  0.00  0.00            
ATOM   1326  O   PRO X  89      21.178  30.592  20.191  0.00  0.00            
ATOM   1327  N   LEU X  90      22.541  30.852  18.528  0.00  0.00            
ATOM   1328  H   LEU X  90      22.716  30.578  17.572  0.00  0.00            
ATOM   1329  CA  LEU X  90      23.441  31.764  19.346  0.00  0.00            
ATOM   1330  HA  LEU X  90      23.206  31.579  20.394  0.00  0.00            
ATOM   1331  CB  LEU X  90      24.944  31.436  18.983  0.00  0.00            
ATOM   1332  HB2 LEU X  90      25.003  31.432  17.895  0.00  0.00            
ATOM   1333  HB3 LEU X  90      25.610  32.203  19.380  0.00  0.00            
ATOM   1334  CG  LEU X  90      25.604  30.136  19.495  0.00  0.00            
ATOM   1335  HG  LEU X  90      26.678  30.214  19.330  0.00  0.00            
ATOM   1336  CD1 LEU X  90      25.427  30.044  21.036  0.00  0.00            
ATOM   1337 HD11 LEU X  90      25.928  29.168  21.449  0.00  0.00            
ATOM   1338 HD12 LEU X  90      25.745  31.012  21.424  0.00  0.00            
ATOM   1339 HD13 LEU X  90      24.372  29.825  21.202  0.00  0.00            
ATOM   1340  CD2 LEU X  90      25.288  28.836  18.821  0.00  0.00            
ATOM   1341 HD21 LEU X  90      25.331  28.942  17.737  0.00  0.00            
ATOM   1342 HD22 LEU X  90      26.095  28.179  19.146  0.00  0.00            
ATOM   1343 HD23 LEU X  90      24.308  28.439  19.084  0.00  0.00            
ATOM   1344  C   LEU X  90      23.253  33.308  19.134  0.00  0.00            
ATOM   1345  O   LEU X  90      23.958  34.121  19.748  0.00  0.00            
ATOM   1346  N   ASP X  91      22.302  33.752  18.273  0.00  0.00            
ATOM   1347  H   ASP X  91      21.679  33.066  17.872  0.00  0.00            
ATOM   1348  CA  ASP X  91      22.269  35.114  17.702  0.00  0.00            
ATOM   1349  HA  ASP X  91      23.283  35.272  17.335  0.00  0.00            
ATOM   1350  CB  ASP X  91      21.263  35.198  16.533  0.00  0.00            
ATOM   1351  HB2 ASP X  91      20.447  34.509  16.753  0.00  0.00            
ATOM   1352  HB3 ASP X  91      20.830  36.196  16.601  0.00  0.00            
ATOM   1353  CG  ASP X  91      21.796  34.914  15.148  0.00  0.00            
ATOM   1354  OD1 ASP X  91      20.979  34.621  14.255  0.00  0.00            
ATOM   1355  OD2 ASP X  91      23.004  35.240  15.021  0.00  0.00            
ATOM   1356  C   ASP X  91      21.897  36.157  18.745  0.00  0.00            
ATOM   1357  O   ASP X  91      22.521  37.228  18.863  0.00  0.00            
ATOM   1358  N   ALA X  92      20.791  35.893  19.445  0.00  0.00            
ATOM   1359  H   ALA X  92      20.472  34.937  19.517  0.00  0.00            
ATOM   1360  CA  ALA X  92      20.372  36.874  20.487  0.00  0.00            
ATOM   1361  HA  ALA X  92      20.038  37.734  19.905  0.00  0.00            
ATOM   1362  CB  ALA X  92      19.191  36.217  21.222  0.00  0.00            
ATOM   1363  HB1 ALA X  92      18.361  35.957  20.565  0.00  0.00            
ATOM   1364  HB2 ALA X  92      19.406  35.391  21.900  0.00  0.00            
ATOM   1365  HB3 ALA X  92      18.799  37.032  21.830  0.00  0.00            
ATOM   1366  C   ALA X  92      21.548  37.267  21.395  0.00  0.00            
ATOM   1367  O   ALA X  92      21.580  38.407  21.906  0.00  0.00            
ATOM   1368  N   TYR X  93      22.590  36.426  21.652  0.00  0.00            
ATOM   1369  H   TYR X  93      22.464  35.509  21.248  0.00  0.00            
ATOM   1370  CA  TYR X  93      23.733  36.776  22.562  0.00  0.00            
ATOM   1371  HA  TYR X  93      23.424  37.492  23.324  0.00  0.00            
ATOM   1372  CB  TYR X  93      24.432  35.533  23.067  0.00  0.00            
ATOM   1373  HB2 TYR X  93      25.175  35.217  22.336  0.00  0.00            
ATOM   1374  HB3 TYR X  93      24.936  35.892  23.965  0.00  0.00            
ATOM   1375  CG  TYR X  93      23.317  34.445  23.420  0.00  0.00            
ATOM   1376  CD1 TYR X  93      22.297  34.705  24.329  0.00  0.00            
ATOM   1377  HD1 TYR X  93      22.237  35.683  24.783  0.00  0.00            
ATOM   1378  CE1 TYR X  93      21.384  33.754  24.665  0.00  0.00            
ATOM   1379  HE1 TYR X  93      20.622  34.062  25.365  0.00  0.00            
ATOM   1380  CZ  TYR X  93      21.373  32.564  23.974  0.00  0.00            
ATOM   1381  OH  TYR X  93      20.509  31.662  24.373  0.00  0.00            
ATOM   1382  HH  TYR X  93      20.152  31.942  25.220  0.00  0.00            
ATOM   1383  CE2 TYR X  93      22.312  32.246  23.012  0.00  0.00            
ATOM   1384  HE2 TYR X  93      22.318  31.262  22.567  0.00  0.00            
ATOM   1385  CD2 TYR X  93      23.329  33.199  22.744  0.00  0.00            
ATOM   1386  HD2 TYR X  93      24.160  32.844  22.152  0.00  0.00            
ATOM   1387  C   TYR X  93      24.764  37.781  22.004  0.00  0.00            
ATOM   1388  O   TYR X  93      25.538  38.363  22.804  0.00  0.00            
ATOM   1389  N   ARG X  94      24.619  38.169  20.697  0.00  0.00            
ATOM   1390  H   ARG X  94      23.943  37.769  20.062  0.00  0.00            
ATOM   1391  CA  ARG X  94      25.729  38.786  19.920  0.00  0.00            
ATOM   1392  HA  ARG X  94      26.683  38.528  20.380  0.00  0.00            
ATOM   1393  CB  ARG X  94      25.639  38.267  18.491  0.00  0.00            
ATOM   1394  HB2 ARG X  94      24.633  38.357  18.084  0.00  0.00            
ATOM   1395  HB3 ARG X  94      26.306  38.812  17.823  0.00  0.00            
ATOM   1396  CG  ARG X  94      26.018  36.736  18.356  0.00  0.00            
ATOM   1397  HG2 ARG X  94      26.995  36.629  18.826  0.00  0.00            
ATOM   1398  HG3 ARG X  94      25.312  36.150  18.945  0.00  0.00            
ATOM   1399  CD  ARG X  94      26.158  36.170  16.917  0.00  0.00            
ATOM   1400  HD2 ARG X  94      25.146  36.002  16.546  0.00  0.00            
ATOM   1401  HD3 ARG X  94      26.685  36.849  16.246  0.00  0.00            
ATOM   1402  NE  ARG X  94      26.768  34.810  16.769  0.00  0.00            
ATOM   1403  HE  ARG X  94      27.765  34.806  16.934  0.00  0.00            
ATOM   1404  CZ  ARG X  94      26.271  33.707  16.217  0.00  0.00            
ATOM   1405  NH1 ARG X  94      25.121  33.596  15.669  0.00  0.00            
ATOM   1406 HH11 ARG X  94      24.479  34.365  15.539  0.00  0.00            
ATOM   1407 HH12 ARG X  94      24.912  32.673  15.317  0.00  0.00            
ATOM   1408  NH2 ARG X  94      26.993  32.684  15.942  0.00  0.00            
ATOM   1409 HH21 ARG X  94      27.982  32.773  16.131  0.00  0.00            
ATOM   1410 HH22 ARG X  94      26.583  31.808  15.651  0.00  0.00            
ATOM   1411  C   ARG X  94      25.592  40.315  19.967  0.00  0.00            
ATOM   1412  O   ARG X  94      24.497  40.823  19.730  0.00  0.00            
ATOM   1413  N   GLY X  95      26.745  40.969  20.177  0.00  0.00            
ATOM   1414  H   GLY X  95      27.516  40.389  20.474  0.00  0.00            
ATOM   1415  CA  GLY X  95      26.921  42.425  20.119  0.00  0.00            
ATOM   1416  HA2 GLY X  95      27.958  42.555  19.808  0.00  0.00            
ATOM   1417  HA3 GLY X  95      26.203  42.836  19.410  0.00  0.00            
ATOM   1418  C   GLY X  95      26.695  43.044  21.462  0.00  0.00            
ATOM   1419  O   GLY X  95      26.199  42.333  22.376  0.00  0.00            
ATOM   1420  N   TYR X  96      26.851  44.327  21.739  0.00  0.00            
ATOM   1421  H   TYR X  96      27.202  44.899  20.984  0.00  0.00            
ATOM   1422  CA  TYR X  96      26.217  45.008  22.950  0.00  0.00            
ATOM   1423  HA  TYR X  96      26.369  44.366  23.818  0.00  0.00            
ATOM   1424  CB  TYR X  96      26.851  46.437  23.175  0.00  0.00            
ATOM   1425  HB2 TYR X  96      27.925  46.435  22.988  0.00  0.00            
ATOM   1426  HB3 TYR X  96      26.487  47.205  22.493  0.00  0.00            
ATOM   1427  CG  TYR X  96      26.651  46.960  24.593  0.00  0.00            
ATOM   1428  CD1 TYR X  96      25.404  47.514  24.938  0.00  0.00            
ATOM   1429  HD1 TYR X  96      24.512  47.366  24.347  0.00  0.00            
ATOM   1430  CE1 TYR X  96      25.212  48.134  26.115  0.00  0.00            
ATOM   1431  HE1 TYR X  96      24.246  48.592  26.273  0.00  0.00            
ATOM   1432  CZ  TYR X  96      26.252  48.349  26.998  0.00  0.00            
ATOM   1433  OH  TYR X  96      26.137  48.991  28.208  0.00  0.00            
ATOM   1434  HH  TYR X  96      26.912  49.535  28.368  0.00  0.00            
ATOM   1435  CE2 TYR X  96      27.510  47.805  26.679  0.00  0.00            
ATOM   1436  HE2 TYR X  96      28.326  47.974  27.366  0.00  0.00            
ATOM   1437  CD2 TYR X  96      27.748  47.166  25.449  0.00  0.00            
ATOM   1438  HD2 TYR X  96      28.686  46.678  25.227  0.00  0.00            
ATOM   1439  C   TYR X  96      24.635  45.121  22.695  0.00  0.00            
ATOM   1440  O   TYR X  96      24.242  45.341  21.575  0.00  0.00            
ATOM   1441  N   ARG X  97      23.792  44.909  23.724  0.00  0.00            
ATOM   1442  H   ARG X  97      24.267  44.889  24.615  0.00  0.00            
ATOM   1443  CA  ARG X  97      22.305  45.021  23.582  0.00  0.00            
ATOM   1444  HA  ARG X  97      22.099  45.466  22.609  0.00  0.00            
ATOM   1445  CB  ARG X  97      21.628  43.666  23.589  0.00  0.00            
ATOM   1446  HB2 ARG X  97      21.746  43.292  24.606  0.00  0.00            
ATOM   1447  HB3 ARG X  97      20.559  43.802  23.427  0.00  0.00            
ATOM   1448  CG  ARG X  97      22.216  42.569  22.680  0.00  0.00            
ATOM   1449  HG2 ARG X  97      23.281  42.571  22.912  0.00  0.00            
ATOM   1450  HG3 ARG X  97      21.778  41.627  23.009  0.00  0.00            
ATOM   1451  CD  ARG X  97      21.967  42.721  21.148  0.00  0.00            
ATOM   1452  HD2 ARG X  97      22.561  43.498  20.667  0.00  0.00            
ATOM   1453  HD3 ARG X  97      22.126  41.704  20.789  0.00  0.00            
ATOM   1454  NE  ARG X  97      20.566  43.034  20.771  0.00  0.00            
ATOM   1455  HE  ARG X  97      20.369  44.014  20.627  0.00  0.00            
ATOM   1456  CZ  ARG X  97      19.504  42.276  20.749  0.00  0.00            
ATOM   1457  NH1 ARG X  97      19.591  41.022  21.108  0.00  0.00            
ATOM   1458 HH11 ARG X  97      20.412  40.564  21.477  0.00  0.00            
ATOM   1459 HH12 ARG X  97      18.696  40.556  21.161  0.00  0.00            
ATOM   1460  NH2 ARG X  97      18.350  42.672  20.351  0.00  0.00            
ATOM   1461 HH21 ARG X  97      18.301  43.587  19.927  0.00  0.00            
ATOM   1462 HH22 ARG X  97      17.540  42.079  20.468  0.00  0.00            
ATOM   1463  C   ARG X  97      21.699  46.050  24.538  0.00  0.00            
ATOM   1464  O   ARG X  97      22.215  46.215  25.610  0.00  0.00            
ATOM   1465  N   HIE X  98      20.508  46.562  24.249  0.00  0.00            
ATOM   1466  H   HIE X  98      20.241  46.540  23.275  0.00  0.00            
ATOM   1467  CA  HIE X  98      19.641  47.255  25.215  0.00  0.00            
ATOM   1468  HA  HIE X  98      20.106  48.226  25.382  0.00  0.00            
ATOM   1469  CB  HIE X  98      18.239  47.561  24.624  0.00  0.00            
ATOM   1470  HB2 HIE X  98      17.670  48.070  25.401  0.00  0.00            
ATOM   1471  HB3 HIE X  98      18.276  48.154  23.710  0.00  0.00            
ATOM   1472  CG  HIE X  98      17.449  46.258  24.330  0.00  0.00            
ATOM   1473  ND1 HIE X  98      17.876  45.308  23.398  0.00  0.00            
ATOM   1474  CE1 HIE X  98      16.945  44.361  23.402  0.00  0.00            
ATOM   1475  HE1 HIE X  98      16.938  43.530  22.712  0.00  0.00            
ATOM   1476  NE2 HIE X  98      16.049  44.606  24.408  0.00  0.00            
ATOM   1477  HE2 HIE X  98      15.199  44.065  24.486  0.00  0.00            
ATOM   1478  CD2 HIE X  98      16.299  45.835  24.954  0.00  0.00            
ATOM   1479  HD2 HIE X  98      15.804  46.346  25.767  0.00  0.00            
ATOM   1480  C   HIE X  98      19.375  46.515  26.479  0.00  0.00            
ATOM   1481  O   HIE X  98      19.065  47.121  27.469  0.00  0.00            
ATOM   1482  N   VAL X  99      19.680  45.211  26.578  0.00  0.00            
ATOM   1483  H   VAL X  99      19.767  44.811  25.655  0.00  0.00            
ATOM   1484  CA  VAL X  99      19.240  44.372  27.666  0.00  0.00            
ATOM   1485  HA  VAL X  99      18.203  44.683  27.789  0.00  0.00            
ATOM   1486  CB  VAL X  99      19.349  42.836  27.439  0.00  0.00            
ATOM   1487  HB  VAL X  99      20.351  42.751  27.019  0.00  0.00            
ATOM   1488  CG1 VAL X  99      19.260  41.910  28.719  0.00  0.00            
ATOM   1489 HG11 VAL X  99      19.226  40.852  28.459  0.00  0.00            
ATOM   1490 HG12 VAL X  99      20.007  42.125  29.483  0.00  0.00            
ATOM   1491 HG13 VAL X  99      18.326  42.130  29.236  0.00  0.00            
ATOM   1492  CG2 VAL X  99      18.342  42.342  26.414  0.00  0.00            
ATOM   1493 HG21 VAL X  99      17.364  42.753  26.662  0.00  0.00            
ATOM   1494 HG22 VAL X  99      18.638  42.695  25.426  0.00  0.00            
ATOM   1495 HG23 VAL X  99      18.250  41.259  26.328  0.00  0.00            
ATOM   1496  C   VAL X  99      20.016  44.735  28.961  0.00  0.00            
ATOM   1497  O   VAL X  99      21.248  44.477  29.049  0.00  0.00            
ATOM   1498  N   ARG X 100      19.228  45.205  29.987  0.00  0.00            
ATOM   1499  H   ARG X 100      18.261  45.381  29.756  0.00  0.00            
ATOM   1500  CA  ARG X 100      19.544  45.198  31.385  0.00  0.00            
ATOM   1501  HA  ARG X 100      19.968  44.200  31.500  0.00  0.00            
ATOM   1502  CB  ARG X 100      20.611  46.230  31.764  0.00  0.00            
ATOM   1503  HB2 ARG X 100      20.969  46.087  32.783  0.00  0.00            
ATOM   1504  HB3 ARG X 100      21.517  46.107  31.171  0.00  0.00            
ATOM   1505  CG  ARG X 100      20.101  47.658  31.554  0.00  0.00            
ATOM   1506  HG2 ARG X 100      19.699  47.918  30.575  0.00  0.00            
ATOM   1507  HG3 ARG X 100      19.290  47.721  32.280  0.00  0.00            
ATOM   1508  CD  ARG X 100      21.059  48.844  31.940  0.00  0.00            
ATOM   1509  HD2 ARG X 100      20.500  49.756  31.731  0.00  0.00            
ATOM   1510  HD3 ARG X 100      21.216  48.889  33.017  0.00  0.00            
ATOM   1511  NE  ARG X 100      22.244  48.859  30.983  0.00  0.00            
ATOM   1512  HE  ARG X 100      22.339  48.078  30.349  0.00  0.00            
ATOM   1513  CZ  ARG X 100      23.161  49.747  30.831  0.00  0.00            
ATOM   1514  NH1 ARG X 100      23.089  50.897  31.411  0.00  0.00            
ATOM   1515 HH11 ARG X 100      22.314  51.191  31.989  0.00  0.00            
ATOM   1516 HH12 ARG X 100      23.656  51.666  31.083  0.00  0.00            
ATOM   1517  NH2 ARG X 100      24.046  49.622  29.877  0.00  0.00            
ATOM   1518 HH21 ARG X 100      24.086  48.844  29.235  0.00  0.00            
ATOM   1519 HH22 ARG X 100      24.956  50.061  29.877  0.00  0.00            
ATOM   1520  C   ARG X 100      18.295  45.341  32.244  0.00  0.00            
ATOM   1521  O   ARG X 100      17.347  45.980  31.867  0.00  0.00            
ATOM   1522  N   VAL X 101      18.423  44.692  33.385  0.00  0.00            
ATOM   1523  H   VAL X 101      19.276  44.162  33.486  0.00  0.00            
ATOM   1524  CA  VAL X 101      17.440  44.630  34.413  0.00  0.00            
ATOM   1525  HA  VAL X 101      16.419  44.561  34.039  0.00  0.00            
ATOM   1526  CB  VAL X 101      17.601  43.216  35.052  0.00  0.00            
ATOM   1527  HB  VAL X 101      18.607  43.086  35.452  0.00  0.00            
ATOM   1528  CG1 VAL X 101      16.615  43.057  36.206  0.00  0.00            
ATOM   1529 HG11 VAL X 101      15.607  43.313  35.879  0.00  0.00            
ATOM   1530 HG12 VAL X 101      16.612  42.015  36.525  0.00  0.00            
ATOM   1531 HG13 VAL X 101      16.914  43.663  37.061  0.00  0.00            
ATOM   1532  CG2 VAL X 101      17.433  42.083  33.994  0.00  0.00            
ATOM   1533 HG21 VAL X 101      18.386  41.950  33.481  0.00  0.00            
ATOM   1534 HG22 VAL X 101      17.123  41.153  34.471  0.00  0.00            
ATOM   1535 HG23 VAL X 101      16.664  42.357  33.271  0.00  0.00            
ATOM   1536  C   VAL X 101      17.511  45.864  35.423  0.00  0.00            
ATOM   1537  O   VAL X 101      18.672  46.132  35.741  0.00  0.00            
ATOM   1538  N   PRO X 102      16.426  46.513  35.829  0.00  0.00            
ATOM   1539  CD  PRO X 102      14.999  46.216  35.487  0.00  0.00            
ATOM   1540  HD2 PRO X 102      14.636  45.415  36.132  0.00  0.00            
ATOM   1541  HD3 PRO X 102      14.883  45.965  34.432  0.00  0.00            
ATOM   1542  CG  PRO X 102      14.237  47.515  35.678  0.00  0.00            
ATOM   1543  HG2 PRO X 102      13.160  47.344  35.669  0.00  0.00            
ATOM   1544  HG3 PRO X 102      14.392  48.246  34.884  0.00  0.00            
ATOM   1545  CB  PRO X 102      14.845  47.926  36.946  0.00  0.00            
ATOM   1546  HB2 PRO X 102      14.335  47.308  37.685  0.00  0.00            
ATOM   1547  HB3 PRO X 102      14.636  48.963  37.208  0.00  0.00            
ATOM   1548  CA  PRO X 102      16.401  47.597  36.857  0.00  0.00            
ATOM   1549  HA  PRO X 102      16.879  48.467  36.408  0.00  0.00            
ATOM   1550  C   PRO X 102      17.096  47.244  38.167  0.00  0.00            
ATOM   1551  O   PRO X 102      17.051  46.088  38.591  0.00  0.00            
ATOM   1552  N   GLY X 103      17.792  48.245  38.777  0.00  0.00            
ATOM   1553  H   GLY X 103      17.790  49.206  38.466  0.00  0.00            
ATOM   1554  CA  GLY X 103      18.730  47.949  39.884  0.00  0.00            
ATOM   1555  HA2 GLY X 103      18.927  48.783  40.557  0.00  0.00            
ATOM   1556  HA3 GLY X 103      18.192  47.117  40.339  0.00  0.00            
ATOM   1557  C   GLY X 103      20.099  47.407  39.451  0.00  0.00            
ATOM   1558  O   GLY X 103      21.056  47.258  40.264  0.00  0.00            
ATOM   1559  N   ASP X 104      20.360  47.239  38.181  0.00  0.00            
ATOM   1560  H   ASP X 104      19.691  47.458  37.456  0.00  0.00            
ATOM   1561  CA  ASP X 104      21.660  46.862  37.631  0.00  0.00            
ATOM   1562  HA  ASP X 104      21.508  46.722  36.561  0.00  0.00            
ATOM   1563  CB  ASP X 104      22.728  47.910  37.795  0.00  0.00            
ATOM   1564  HB2 ASP X 104      22.883  48.001  38.870  0.00  0.00            
ATOM   1565  HB3 ASP X 104      23.591  47.493  37.276  0.00  0.00            
ATOM   1566  CG  ASP X 104      22.487  49.286  37.163  0.00  0.00            
ATOM   1567  OD1 ASP X 104      21.392  49.460  36.524  0.00  0.00            
ATOM   1568  OD2 ASP X 104      23.339  50.178  37.162  0.00  0.00            
ATOM   1569  C   ASP X 104      22.042  45.464  38.079  0.00  0.00            
ATOM   1570  O   ASP X 104      23.236  45.141  37.997  0.00  0.00            
ATOM   1571  N   TYR X 105      21.087  44.663  38.482  0.00  0.00            
ATOM   1572  H   TYR X 105      20.175  45.097  38.499  0.00  0.00            
ATOM   1573  CA  TYR X 105      21.317  43.314  38.934  0.00  0.00            
ATOM   1574  HA  TYR X 105      22.087  43.394  39.701  0.00  0.00            
ATOM   1575  CB  TYR X 105      19.977  42.915  39.546  0.00  0.00            
ATOM   1576  HB2 TYR X 105      19.153  42.965  38.834  0.00  0.00            
ATOM   1577  HB3 TYR X 105      20.131  41.876  39.836  0.00  0.00            
ATOM   1578  CG  TYR X 105      19.584  43.661  40.874  0.00  0.00            
ATOM   1579  CD1 TYR X 105      18.266  43.972  41.085  0.00  0.00            
ATOM   1580  HD1 TYR X 105      17.525  43.556  40.418  0.00  0.00            
ATOM   1581  CE1 TYR X 105      17.860  44.825  42.125  0.00  0.00            
ATOM   1582  HE1 TYR X 105      16.811  45.023  42.292  0.00  0.00            
ATOM   1583  CZ  TYR X 105      18.818  45.328  43.013  0.00  0.00            
ATOM   1584  OH  TYR X 105      18.379  46.088  44.034  0.00  0.00            
ATOM   1585  HH  TYR X 105      17.533  46.513  43.873  0.00  0.00            
ATOM   1586  CE2 TYR X 105      20.189  45.021  42.771  0.00  0.00            
ATOM   1587  HE2 TYR X 105      20.987  45.414  43.385  0.00  0.00            
ATOM   1588  CD2 TYR X 105      20.543  44.237  41.742  0.00  0.00            
ATOM   1589  HD2 TYR X 105      21.584  44.016  41.555  0.00  0.00            
ATOM   1590  C   TYR X 105      21.877  42.323  37.801  0.00  0.00            
ATOM   1591  O   TYR X 105      22.723  41.464  38.018  0.00  0.00            
ATOM   1592  N   GLN X 106      21.444  42.535  36.541  0.00  0.00            
ATOM   1593  H   GLN X 106      20.650  43.159  36.525  0.00  0.00            
ATOM   1594  CA  GLN X 106      21.852  41.618  35.393  0.00  0.00            
ATOM   1595  HA  GLN X 106      22.899  41.369  35.566  0.00  0.00            
ATOM   1596  CB  GLN X 106      20.764  40.481  35.377  0.00  0.00            
ATOM   1597  HB2 GLN X 106      19.781  40.951  35.417  0.00  0.00            
ATOM   1598  HB3 GLN X 106      20.848  40.000  34.402  0.00  0.00            
ATOM   1599  CG  GLN X 106      20.865  39.294  36.298  0.00  0.00            
ATOM   1600  HG2 GLN X 106      21.884  38.939  36.144  0.00  0.00            
ATOM   1601  HG3 GLN X 106      20.792  39.545  37.356  0.00  0.00            
ATOM   1602  CD  GLN X 106      19.887  38.236  36.088  0.00  0.00            
ATOM   1603  OE1 GLN X 106      19.981  37.496  35.144  0.00  0.00            
ATOM   1604  NE2 GLN X 106      18.982  38.033  36.886  0.00  0.00            
ATOM   1605 HE21 GLN X 106      18.351  37.292  36.613  0.00  0.00            
ATOM   1606 HE22 GLN X 106      18.727  38.676  37.622  0.00  0.00            
ATOM   1607  C   GLN X 106      21.776  42.426  34.115  0.00  0.00            
ATOM   1608  O   GLN X 106      20.982  43.418  34.037  0.00  0.00            
ATOM   1609  N   GLY X 107      22.479  41.965  33.040  0.00  0.00            
ATOM   1610  H   GLY X 107      22.929  41.066  33.139  0.00  0.00            
ATOM   1611  CA  GLY X 107      22.509  42.480  31.688  0.00  0.00            
ATOM   1612  HA2 GLY X 107      22.355  41.610  31.049  0.00  0.00            
ATOM   1613  HA3 GLY X 107      21.709  43.180  31.444  0.00  0.00            
ATOM   1614  C   GLY X 107      23.869  42.986  31.224  0.00  0.00            
ATOM   1615  O   GLY X 107      24.889  42.723  31.834  0.00  0.00            
ATOM   1616  N   TYR X 108      23.881  43.745  30.125  0.00  0.00            
ATOM   1617  H   TYR X 108      22.935  43.910  29.810  0.00  0.00            
ATOM   1618  CA  TYR X 108      25.061  44.385  29.522  0.00  0.00            
ATOM   1619  HA  TYR X 108      25.982  43.818  29.664  0.00  0.00            
ATOM   1620  CB  TYR X 108      24.977  44.635  27.995  0.00  0.00            
ATOM   1621  HB2 TYR X 108      24.182  45.359  27.814  0.00  0.00            
ATOM   1622  HB3 TYR X 108      25.919  45.060  27.648  0.00  0.00            
ATOM   1623  CG  TYR X 108      24.770  43.417  27.116  0.00  0.00            
ATOM   1624  CD1 TYR X 108      23.537  42.814  27.044  0.00  0.00            
ATOM   1625  HD1 TYR X 108      22.788  43.108  27.764  0.00  0.00            
ATOM   1626  CE1 TYR X 108      23.299  41.679  26.296  0.00  0.00            
ATOM   1627  HE1 TYR X 108      22.305  41.259  26.341  0.00  0.00            
ATOM   1628  CZ  TYR X 108      24.299  41.242  25.421  0.00  0.00            
ATOM   1629  OH  TYR X 108      23.976  40.279  24.624  0.00  0.00            
ATOM   1630  HH  TYR X 108      24.523  40.255  23.836  0.00  0.00            
ATOM   1631  CE2 TYR X 108      25.541  41.831  25.452  0.00  0.00            
ATOM   1632  HE2 TYR X 108      26.274  41.445  24.759  0.00  0.00            
ATOM   1633  CD2 TYR X 108      25.800  42.916  26.298  0.00  0.00            
ATOM   1634  HD2 TYR X 108      26.745  43.427  26.191  0.00  0.00            
ATOM   1635  C   TYR X 108      25.292  45.776  30.150  0.00  0.00            
ATOM   1636  O   TYR X 108      24.346  46.551  30.349  0.00  0.00            
ATOM   1637  N   PHE X 109      26.533  46.101  30.423  0.00  0.00            
ATOM   1638  H   PHE X 109      27.265  45.442  30.201  0.00  0.00            
ATOM   1639  CA  PHE X 109      27.002  47.240  31.112  0.00  0.00            
ATOM   1640  HA  PHE X 109      26.210  47.969  30.942  0.00  0.00            
ATOM   1641  CB  PHE X 109      27.034  47.108  32.636  0.00  0.00            
ATOM   1642  HB2 PHE X 109      27.907  46.543  32.963  0.00  0.00            
ATOM   1643  HB3 PHE X 109      27.195  48.134  32.968  0.00  0.00            
ATOM   1644  CG  PHE X 109      25.780  46.548  33.370  0.00  0.00            
ATOM   1645  CD1 PHE X 109      25.714  45.234  33.769  0.00  0.00            
ATOM   1646  HD1 PHE X 109      26.488  44.528  33.507  0.00  0.00            
ATOM   1647  CE1 PHE X 109      24.599  44.682  34.471  0.00  0.00            
ATOM   1648  HE1 PHE X 109      24.548  43.616  34.637  0.00  0.00            
ATOM   1649  CZ  PHE X 109      23.459  45.512  34.738  0.00  0.00            
ATOM   1650  HZ  PHE X 109      22.539  45.062  35.079  0.00  0.00            
ATOM   1651  CE2 PHE X 109      23.564  46.847  34.345  0.00  0.00            
ATOM   1652  HE2 PHE X 109      22.706  47.466  34.564  0.00  0.00            
ATOM   1653  CD2 PHE X 109      24.759  47.372  33.786  0.00  0.00            
ATOM   1654  HD2 PHE X 109      24.919  48.393  33.473  0.00  0.00            
ATOM   1655  C   PHE X 109      28.371  47.760  30.564  0.00  0.00            
ATOM   1656  O   PHE X 109      29.228  46.960  30.135  0.00  0.00            
ATOM   1657  N   ASP X 110      28.607  49.099  30.684  0.00  0.00            
ATOM   1658  H   ASP X 110      27.875  49.692  31.048  0.00  0.00            
ATOM   1659  CA  ASP X 110      29.931  49.703  30.530  0.00  0.00            
ATOM   1660  HA  ASP X 110      30.710  48.965  30.726  0.00  0.00            
ATOM   1661  CB  ASP X 110      30.275  50.043  29.098  0.00  0.00            
ATOM   1662  HB2 ASP X 110      31.276  50.473  29.130  0.00  0.00            
ATOM   1663  HB3 ASP X 110      30.238  49.179  28.435  0.00  0.00            
ATOM   1664  CG  ASP X 110      29.331  51.033  28.418  0.00  0.00            
ATOM   1665  OD1 ASP X 110      28.120  51.054  28.665  0.00  0.00            
ATOM   1666  OD2 ASP X 110      29.816  51.814  27.597  0.00  0.00            
ATOM   1667  C   ASP X 110      30.226  50.858  31.448  0.00  0.00            
ATOM   1668  O   ASP X 110      29.354  51.459  32.004  0.00  0.00            
ATOM   1669  N   ARG X 111      31.534  51.205  31.558  0.00  0.00            
ATOM   1670  H   ARG X 111      32.238  50.541  31.269  0.00  0.00            
ATOM   1671  CA  ARG X 111      32.057  52.350  32.336  0.00  0.00            
ATOM   1672  HA  ARG X 111      31.324  53.154  32.409  0.00  0.00            
ATOM   1673  CB  ARG X 111      32.440  51.706  33.714  0.00  0.00            
ATOM   1674  HB2 ARG X 111      31.586  51.096  34.009  0.00  0.00            
ATOM   1675  HB3 ARG X 111      33.300  51.041  33.642  0.00  0.00            
ATOM   1676  CG  ARG X 111      32.686  52.897  34.680  0.00  0.00            
ATOM   1677  HG2 ARG X 111      33.463  53.585  34.347  0.00  0.00            
ATOM   1678  HG3 ARG X 111      31.815  53.539  34.810  0.00  0.00            
ATOM   1679  CD  ARG X 111      33.026  52.427  36.125  0.00  0.00            
ATOM   1680  HD2 ARG X 111      32.100  51.966  36.468  0.00  0.00            
ATOM   1681  HD3 ARG X 111      33.814  51.674  36.091  0.00  0.00            
ATOM   1682  NE  ARG X 111      33.440  53.568  37.021  0.00  0.00            
ATOM   1683  HE  ARG X 111      34.419  53.555  37.270  0.00  0.00            
ATOM   1684  CZ  ARG X 111      32.621  54.460  37.514  0.00  0.00            
ATOM   1685  NH1 ARG X 111      31.386  54.432  37.437  0.00  0.00            
ATOM   1686 HH11 ARG X 111      30.821  53.663  37.106  0.00  0.00            
ATOM   1687 HH12 ARG X 111      30.912  55.228  37.838  0.00  0.00            
ATOM   1688  NH2 ARG X 111      33.140  55.488  38.125  0.00  0.00            
ATOM   1689 HH21 ARG X 111      34.122  55.497  38.360  0.00  0.00            
ATOM   1690 HH22 ARG X 111      32.509  56.155  38.546  0.00  0.00            
ATOM   1691  C   ARG X 111      33.205  52.927  31.614  0.00  0.00            
ATOM   1692  O   ARG X 111      34.323  52.420  31.591  0.00  0.00            
ATOM   1693  N   GLU X 112      33.017  54.138  31.065  0.00  0.00            
ATOM   1694  H   GLU X 112      32.086  54.508  30.933  0.00  0.00            
ATOM   1695  CA  GLU X 112      34.107  54.753  30.294  0.00  0.00            
ATOM   1696  HA  GLU X 112      34.603  53.992  29.692  0.00  0.00            
ATOM   1697  CB  GLU X 112      33.526  55.913  29.382  0.00  0.00            
ATOM   1698  HB2 GLU X 112      32.888  55.541  28.581  0.00  0.00            
ATOM   1699  HB3 GLU X 112      32.809  56.500  29.956  0.00  0.00            
ATOM   1700  CG  GLU X 112      34.578  56.863  28.828  0.00  0.00            
ATOM   1701  HG2 GLU X 112      35.092  57.285  29.692  0.00  0.00            
ATOM   1702  HG3 GLU X 112      35.281  56.342  28.179  0.00  0.00            
ATOM   1703  CD  GLU X 112      33.813  58.064  28.186  0.00  0.00            
ATOM   1704  OE1 GLU X 112      33.603  59.140  28.834  0.00  0.00            
ATOM   1705  OE2 GLU X 112      33.341  58.058  26.997  0.00  0.00            
ATOM   1706  C   GLU X 112      35.226  55.255  31.246  0.00  0.00            
ATOM   1707  O   GLU X 112      36.395  55.393  30.881  0.00  0.00            
ATOM   1708  N   HIE X 113      34.983  55.402  32.545  0.00  0.00            
ATOM   1709  H   HIE X 113      34.056  55.150  32.857  0.00  0.00            
ATOM   1710  CA  HIE X 113      35.935  55.849  33.490  0.00  0.00            
ATOM   1711  HA  HIE X 113      36.442  56.762  33.176  0.00  0.00            
ATOM   1712  CB  HIE X 113      35.169  56.111  34.846  0.00  0.00            
ATOM   1713  HB2 HIE X 113      35.121  55.144  35.346  0.00  0.00            
ATOM   1714  HB3 HIE X 113      35.891  56.676  35.434  0.00  0.00            
ATOM   1715  CG  HIE X 113      33.914  56.922  34.801  0.00  0.00            
ATOM   1716  ND1 HIE X 113      32.619  56.477  34.349  0.00  0.00            
ATOM   1717  CE1 HIE X 113      31.819  57.620  34.469  0.00  0.00            
ATOM   1718  HE1 HIE X 113      30.744  57.639  34.377  0.00  0.00            
ATOM   1719  NE2 HIE X 113      32.542  58.609  34.971  0.00  0.00            
ATOM   1720  HE2 HIE X 113      32.070  59.430  35.323  0.00  0.00            
ATOM   1721  CD2 HIE X 113      33.838  58.209  35.220  0.00  0.00            
ATOM   1722  HD2 HIE X 113      34.566  58.851  35.694  0.00  0.00            
ATOM   1723  C   HIE X 113      37.037  54.819  33.782  0.00  0.00            
ATOM   1724  O   HIE X 113      38.144  55.186  34.212  0.00  0.00            
ATOM   1725  N   ASP X 114      36.746  53.519  33.601  0.00  0.00            
ATOM   1726  H   ASP X 114      35.833  53.229  33.280  0.00  0.00            
ATOM   1727  CA  ASP X 114      37.577  52.391  34.135  0.00  0.00            
ATOM   1728  HA  ASP X 114      38.594  52.782  34.172  0.00  0.00            
ATOM   1729  CB  ASP X 114      37.159  51.821  35.469  0.00  0.00            
ATOM   1730  HB2 ASP X 114      36.154  51.443  35.280  0.00  0.00            
ATOM   1731  HB3 ASP X 114      37.862  51.035  35.744  0.00  0.00            
ATOM   1732  CG  ASP X 114      37.178  52.941  36.530  0.00  0.00            
ATOM   1733  OD1 ASP X 114      38.228  53.652  36.705  0.00  0.00            
ATOM   1734  OD2 ASP X 114      36.122  53.058  37.233  0.00  0.00            
ATOM   1735  C   ASP X 114      37.723  51.280  33.092  0.00  0.00            
ATOM   1736  O   ASP X 114      37.833  50.121  33.447  0.00  0.00            
ATOM   1737  N   GLN X 115      37.756  51.695  31.818  0.00  0.00            
ATOM   1738  H   GLN X 115      37.657  52.689  31.664  0.00  0.00            
ATOM   1739  CA  GLN X 115      37.767  50.860  30.569  0.00  0.00            
ATOM   1740  HA  GLN X 115      37.188  51.414  29.830  0.00  0.00            
ATOM   1741  CB  GLN X 115      39.211  50.898  30.063  0.00  0.00            
ATOM   1742  HB2 GLN X 115      39.293  50.556  29.031  0.00  0.00            
ATOM   1743  HB3 GLN X 115      39.604  51.915  30.068  0.00  0.00            
ATOM   1744  CG  GLN X 115      40.206  50.108  30.860  0.00  0.00            
ATOM   1745  HG2 GLN X 115      40.676  50.855  31.500  0.00  0.00            
ATOM   1746  HG3 GLN X 115      39.685  49.418  31.524  0.00  0.00            
ATOM   1747  CD  GLN X 115      41.375  49.499  30.073  0.00  0.00            
ATOM   1748  OE1 GLN X 115      41.594  48.309  30.014  0.00  0.00            
ATOM   1749  NE2 GLN X 115      42.255  50.283  29.431  0.00  0.00            
ATOM   1750 HE21 GLN X 115      42.853  49.848  28.743  0.00  0.00            
ATOM   1751 HE22 GLN X 115      42.186  51.289  29.490  0.00  0.00            
ATOM   1752  C   GLN X 115      37.252  49.355  30.485  0.00  0.00            
ATOM   1753  O   GLN X 115      37.822  48.528  29.731  0.00  0.00            
ATOM   1754  N   TRP X 116      36.273  48.964  31.340  0.00  0.00            
ATOM   1755  H   TRP X 116      35.829  49.704  31.864  0.00  0.00            
ATOM   1756  CA  TRP X 116      35.554  47.678  31.262  0.00  0.00            
ATOM   1757  HA  TRP X 116      36.140  46.948  30.704  0.00  0.00            
ATOM   1758  CB  TRP X 116      35.505  46.973  32.657  0.00  0.00            
ATOM   1759  HB2 TRP X 116      35.200  45.933  32.546  0.00  0.00            
ATOM   1760  HB3 TRP X 116      36.517  46.813  33.028  0.00  0.00            
ATOM   1761  CG  TRP X 116      34.789  47.732  33.694  0.00  0.00            
ATOM   1762  CD1 TRP X 116      35.409  48.453  34.663  0.00  0.00            
ATOM   1763  HD1 TRP X 116      36.466  48.671  34.715  0.00  0.00            
ATOM   1764  NE1 TRP X 116      34.539  48.783  35.629  0.00  0.00            
ATOM   1765  HE1 TRP X 116      34.768  49.321  36.453  0.00  0.00            
ATOM   1766  CE2 TRP X 116      33.226  48.567  35.168  0.00  0.00            
ATOM   1767  CZ2 TRP X 116      31.974  48.846  35.694  0.00  0.00            
ATOM   1768  HZ2 TRP X 116      31.872  49.359  36.638  0.00  0.00            
ATOM   1769  CH2 TRP X 116      30.827  48.497  35.016  0.00  0.00            
ATOM   1770  HH2 TRP X 116      29.912  48.844  35.474  0.00  0.00            
ATOM   1771  CZ3 TRP X 116      30.905  47.896  33.703  0.00  0.00            
ATOM   1772  HZ3 TRP X 116      29.955  47.615  33.272  0.00  0.00            
ATOM   1773  CE3 TRP X 116      32.149  47.456  33.285  0.00  0.00            
ATOM   1774  HE3 TRP X 116      32.241  46.819  32.418  0.00  0.00            
ATOM   1775  CD2 TRP X 116      33.338  47.785  33.981  0.00  0.00            
ATOM   1776  C   TRP X 116      34.146  47.736  30.554  0.00  0.00            
ATOM   1777  O   TRP X 116      33.459  48.746  30.582  0.00  0.00            
ATOM   1778  N   GLU X 117      33.665  46.639  30.125  0.00  0.00            
ATOM   1779  H   GLU X 117      34.298  45.858  30.218  0.00  0.00            
ATOM   1780  CA  GLU X 117      32.446  46.419  29.424  0.00  0.00            
ATOM   1781  HA  GLU X 117      31.707  47.156  29.737  0.00  0.00            
ATOM   1782  CB  GLU X 117      32.625  46.520  27.913  0.00  0.00            
ATOM   1783  HB2 GLU X 117      33.353  45.771  27.602  0.00  0.00            
ATOM   1784  HB3 GLU X 117      31.693  46.275  27.404  0.00  0.00            
ATOM   1785  CG  GLU X 117      33.041  47.932  27.345  0.00  0.00            
ATOM   1786  HG2 GLU X 117      32.334  48.699  27.661  0.00  0.00            
ATOM   1787  HG3 GLU X 117      34.031  48.166  27.736  0.00  0.00            
ATOM   1788  CD  GLU X 117      33.115  48.009  25.768  0.00  0.00            
ATOM   1789  OE1 GLU X 117      33.045  46.959  25.159  0.00  0.00            
ATOM   1790  OE2 GLU X 117      33.431  49.107  25.188  0.00  0.00            
ATOM   1791  C   GLU X 117      32.118  44.983  29.867  0.00  0.00            
ATOM   1792  O   GLU X 117      32.957  44.089  29.761  0.00  0.00            
ATOM   1793  N   ASN X 118      30.923  44.792  30.418  0.00  0.00            
ATOM   1794  H   ASN X 118      30.302  45.580  30.298  0.00  0.00            
ATOM   1795  CA  ASN X 118      30.553  43.650  31.212  0.00  0.00            
ATOM   1796  HA  ASN X 118      31.308  42.877  31.062  0.00  0.00            
ATOM   1797  CB  ASN X 118      30.519  44.181  32.609  0.00  0.00            
ATOM   1798  HB2 ASN X 118      31.520  44.372  32.997  0.00  0.00            
ATOM   1799  HB3 ASN X 118      29.947  45.106  32.529  0.00  0.00            
ATOM   1800  CG  ASN X 118      29.776  43.327  33.548  0.00  0.00            
ATOM   1801  OD1 ASN X 118      28.661  43.610  33.965  0.00  0.00            
ATOM   1802  ND2 ASN X 118      30.236  42.126  33.845  0.00  0.00            
ATOM   1803 HD21 ASN X 118      29.679  41.528  34.438  0.00  0.00            
ATOM   1804 HD22 ASN X 118      31.183  41.816  33.680  0.00  0.00            
ATOM   1805  C   ASN X 118      29.180  43.046  30.800  0.00  0.00            
ATOM   1806  O   ASN X 118      28.346  43.704  30.244  0.00  0.00            
ATOM   1807  N   PHE X 119      28.938  41.848  31.217  0.00  0.00            
ATOM   1808  H   PHE X 119      29.664  41.245  31.576  0.00  0.00            
ATOM   1809  CA  PHE X 119      27.652  41.212  31.270  0.00  0.00            
ATOM   1810  HA  PHE X 119      26.933  42.017  31.424  0.00  0.00            
ATOM   1811  CB  PHE X 119      27.432  40.497  29.928  0.00  0.00            
ATOM   1812  HB2 PHE X 119      27.480  41.184  29.084  0.00  0.00            
ATOM   1813  HB3 PHE X 119      28.224  39.805  29.640  0.00  0.00            
ATOM   1814  CG  PHE X 119      26.182  39.671  29.830  0.00  0.00            
ATOM   1815  CD1 PHE X 119      25.025  40.324  29.346  0.00  0.00            
ATOM   1816  HD1 PHE X 119      25.160  41.356  29.056  0.00  0.00            
ATOM   1817  CE1 PHE X 119      23.784  39.692  29.248  0.00  0.00            
ATOM   1818  HE1 PHE X 119      22.906  40.177  28.848  0.00  0.00            
ATOM   1819  CZ  PHE X 119      23.729  38.348  29.596  0.00  0.00            
ATOM   1820  HZ  PHE X 119      22.821  37.790  29.424  0.00  0.00            
ATOM   1821  CE2 PHE X 119      24.853  37.699  30.143  0.00  0.00            
ATOM   1822  HE2 PHE X 119      24.750  36.669  30.453  0.00  0.00            
ATOM   1823  CD2 PHE X 119      26.121  38.331  30.157  0.00  0.00            
ATOM   1824  HD2 PHE X 119      27.005  37.767  30.416  0.00  0.00            
ATOM   1825  C   PHE X 119      27.451  40.286  32.481  0.00  0.00            
ATOM   1826  O   PHE X 119      28.365  39.519  32.705  0.00  0.00            
ATOM   1827  N   TYR X 120      26.328  40.381  33.220  0.00  0.00            
ATOM   1828  H   TYR X 120      25.565  40.871  32.774  0.00  0.00            
ATOM   1829  CA  TYR X 120      25.952  39.518  34.368  0.00  0.00            
ATOM   1830  HA  TYR X 120      26.737  38.781  34.541  0.00  0.00            
ATOM   1831  CB  TYR X 120      25.667  40.285  35.591  0.00  0.00            
ATOM   1832  HB2 TYR X 120      24.863  40.980  35.349  0.00  0.00            
ATOM   1833  HB3 TYR X 120      25.153  39.622  36.288  0.00  0.00            
ATOM   1834  CG  TYR X 120      26.826  41.125  36.214  0.00  0.00            
ATOM   1835  CD1 TYR X 120      27.989  40.396  36.632  0.00  0.00            
ATOM   1836  HD1 TYR X 120      27.876  39.329  36.505  0.00  0.00            
ATOM   1837  CE1 TYR X 120      29.087  41.054  37.198  0.00  0.00            
ATOM   1838  HE1 TYR X 120      29.858  40.515  37.730  0.00  0.00            
ATOM   1839  CZ  TYR X 120      29.103  42.419  37.431  0.00  0.00            
ATOM   1840  OH  TYR X 120      30.082  43.116  38.075  0.00  0.00            
ATOM   1841  HH  TYR X 120      30.701  42.417  38.298  0.00  0.00            
ATOM   1842  CE2 TYR X 120      27.933  43.087  37.050  0.00  0.00            
ATOM   1843  HE2 TYR X 120      28.021  44.157  37.167  0.00  0.00            
ATOM   1844  CD2 TYR X 120      26.743  42.455  36.510  0.00  0.00            
ATOM   1845  HD2 TYR X 120      25.825  43.006  36.370  0.00  0.00            
ATOM   1846  C   TYR X 120      24.605  38.796  34.040  0.00  0.00            
ATOM   1847  O   TYR X 120      23.752  39.247  33.247  0.00  0.00            
ATOM   1848  N   VAL X 121      24.429  37.624  34.720  0.00  0.00            
ATOM   1849  H   VAL X 121      25.211  37.364  35.305  0.00  0.00            
ATOM   1850  CA  VAL X 121      23.329  36.711  34.679  0.00  0.00            
ATOM   1851  HA  VAL X 121      22.405  37.277  34.558  0.00  0.00            
ATOM   1852  CB  VAL X 121      23.332  35.990  33.290  0.00  0.00            
ATOM   1853  HB  VAL X 121      23.356  36.630  32.408  0.00  0.00            
ATOM   1854  CG1 VAL X 121      24.449  35.028  33.098  0.00  0.00            
ATOM   1855 HG11 VAL X 121      24.470  34.115  33.693  0.00  0.00            
ATOM   1856 HG12 VAL X 121      24.470  34.802  32.032  0.00  0.00            
ATOM   1857 HG13 VAL X 121      25.385  35.521  33.361  0.00  0.00            
ATOM   1858  CG2 VAL X 121      22.030  35.082  33.197  0.00  0.00            
ATOM   1859 HG21 VAL X 121      21.135  35.675  33.385  0.00  0.00            
ATOM   1860 HG22 VAL X 121      22.096  34.518  32.266  0.00  0.00            
ATOM   1861 HG23 VAL X 121      22.074  34.296  33.951  0.00  0.00            
ATOM   1862  C   VAL X 121      23.202  35.754  35.831  0.00  0.00            
ATOM   1863  O   VAL X 121      24.207  35.151  36.239  0.00  0.00            
ATOM   1864  N   GLU X 122      22.007  35.600  36.428  0.00  0.00            
ATOM   1865  H   GLU X 122      21.210  36.129  36.103  0.00  0.00            
ATOM   1866  CA  GLU X 122      21.853  34.938  37.687  0.00  0.00            
ATOM   1867  HA  GLU X 122      22.823  34.768  38.153  0.00  0.00            
ATOM   1868  CB  GLU X 122      21.020  35.829  38.646  0.00  0.00            
ATOM   1869  HB2 GLU X 122      20.054  36.079  38.207  0.00  0.00            
ATOM   1870  HB3 GLU X 122      20.710  35.290  39.542  0.00  0.00            
ATOM   1871  CG  GLU X 122      21.818  37.181  39.054  0.00  0.00            
ATOM   1872  HG2 GLU X 122      22.737  36.852  39.538  0.00  0.00            
ATOM   1873  HG3 GLU X 122      22.200  37.714  38.183  0.00  0.00            
ATOM   1874  CD  GLU X 122      21.015  38.118  39.916  0.00  0.00            
ATOM   1875  OE1 GLU X 122      21.293  39.340  40.155  0.00  0.00            
ATOM   1876  OE2 GLU X 122      19.978  37.590  40.401  0.00  0.00            
ATOM   1877  C   GLU X 122      21.265  33.513  37.590  0.00  0.00            
ATOM   1878  O   GLU X 122      20.541  33.268  36.582  0.00  0.00            
ATOM   1879  N   ARG X 123      21.474  32.628  38.563  0.00  0.00            
ATOM   1880  H   ARG X 123      21.974  32.862  39.409  0.00  0.00            
ATOM   1881  CA  ARG X 123      21.098  31.183  38.427  0.00  0.00            
ATOM   1882  HA  ARG X 123      21.653  30.807  37.567  0.00  0.00            
ATOM   1883  CB  ARG X 123      21.459  30.442  39.745  0.00  0.00            
ATOM   1884  HB2 ARG X 123      22.521  30.518  39.981  0.00  0.00            
ATOM   1885  HB3 ARG X 123      20.799  30.789  40.539  0.00  0.00            
ATOM   1886  CG  ARG X 123      21.308  28.913  39.595  0.00  0.00            
ATOM   1887  HG2 ARG X 123      20.274  28.609  39.755  0.00  0.00            
ATOM   1888  HG3 ARG X 123      21.614  28.725  38.566  0.00  0.00            
ATOM   1889  CD  ARG X 123      22.151  28.095  40.442  0.00  0.00            
ATOM   1890  HD2 ARG X 123      21.734  27.125  40.173  0.00  0.00            
ATOM   1891  HD3 ARG X 123      23.196  28.160  40.137  0.00  0.00            
ATOM   1892  NE  ARG X 123      22.009  28.311  41.883  0.00  0.00            
ATOM   1893  HE  ARG X 123      21.797  29.173  42.364  0.00  0.00            
ATOM   1894  CZ  ARG X 123      22.295  27.387  42.780  0.00  0.00            
ATOM   1895  NH1 ARG X 123      22.630  26.151  42.530  0.00  0.00            
ATOM   1896 HH11 ARG X 123      22.795  25.886  41.570  0.00  0.00            
ATOM   1897 HH12 ARG X 123      22.909  25.562  43.302  0.00  0.00            
ATOM   1898  NH2 ARG X 123      22.192  27.715  44.049  0.00  0.00            
ATOM   1899 HH21 ARG X 123      22.140  28.665  44.387  0.00  0.00            
ATOM   1900 HH22 ARG X 123      22.386  27.065  44.797  0.00  0.00            
ATOM   1901  C   ARG X 123      19.632  31.070  38.180  0.00  0.00            
ATOM   1902  O   ARG X 123      19.258  30.250  37.320  0.00  0.00            
ATOM   1903  N   ASP X 124      18.727  31.909  38.676  0.00  0.00            
ATOM   1904  H   ASP X 124      18.872  32.687  39.303  0.00  0.00            
ATOM   1905  CA  ASP X 124      17.294  31.793  38.378  0.00  0.00            
ATOM   1906  HA  ASP X 124      16.970  30.757  38.478  0.00  0.00            
ATOM   1907  CB  ASP X 124      16.481  32.581  39.420  0.00  0.00            
ATOM   1908  HB2 ASP X 124      16.675  33.649  39.516  0.00  0.00            
ATOM   1909  HB3 ASP X 124      15.413  32.414  39.279  0.00  0.00            
ATOM   1910  CG  ASP X 124      16.732  31.801  40.726  0.00  0.00            
ATOM   1911  OD1 ASP X 124      17.037  32.438  41.766  0.00  0.00            
ATOM   1912  OD2 ASP X 124      16.583  30.583  40.795  0.00  0.00            
ATOM   1913  C   ASP X 124      16.854  32.246  36.939  0.00  0.00            
ATOM   1914  O   ASP X 124      15.712  32.062  36.457  0.00  0.00            
ATOM   1915  N   ASN X 125      17.793  32.815  36.234  0.00  0.00            
ATOM   1916  H   ASN X 125      18.703  32.910  36.663  0.00  0.00            
ATOM   1917  CA  ASN X 125      17.724  33.292  34.913  0.00  0.00            
ATOM   1918  HA  ASN X 125      16.695  33.196  34.567  0.00  0.00            
ATOM   1919  CB  ASN X 125      17.893  34.897  34.961  0.00  0.00            
ATOM   1920  HB2 ASN X 125      18.851  35.260  35.333  0.00  0.00            
ATOM   1921  HB3 ASN X 125      17.672  35.359  33.998  0.00  0.00            
ATOM   1922  CG  ASN X 125      16.890  35.475  35.953  0.00  0.00            
ATOM   1923  OD1 ASN X 125      17.204  35.929  37.056  0.00  0.00            
ATOM   1924  ND2 ASN X 125      15.605  35.523  35.554  0.00  0.00            
ATOM   1925 HD21 ASN X 125      14.987  36.204  35.971  0.00  0.00            
ATOM   1926 HD22 ASN X 125      15.427  35.296  34.587  0.00  0.00            
ATOM   1927  C   ASN X 125      18.764  32.546  33.959  0.00  0.00            
ATOM   1928  O   ASN X 125      18.817  32.781  32.744  0.00  0.00            
ATOM   1929  N   TRP X 126      19.502  31.530  34.390  0.00  0.00            
ATOM   1930  H   TRP X 126      19.616  31.254  35.355  0.00  0.00            
ATOM   1931  CA  TRP X 126      20.442  30.745  33.552  0.00  0.00            
ATOM   1932  HA  TRP X 126      21.111  31.352  32.943  0.00  0.00            
ATOM   1933  CB  TRP X 126      21.279  29.766  34.393  0.00  0.00            
ATOM   1934  HB2 TRP X 126      20.696  28.944  34.808  0.00  0.00            
ATOM   1935  HB3 TRP X 126      21.838  29.189  33.656  0.00  0.00            
ATOM   1936  CG  TRP X 126      22.421  30.300  35.226  0.00  0.00            
ATOM   1937  CD1 TRP X 126      22.742  31.588  35.310  0.00  0.00            
ATOM   1938  HD1 TRP X 126      22.176  32.372  34.830  0.00  0.00            
ATOM   1939  NE1 TRP X 126      23.721  31.773  36.269  0.00  0.00            
ATOM   1940  HE1 TRP X 126      23.884  32.674  36.695  0.00  0.00            
ATOM   1941  CE2 TRP X 126      24.166  30.567  36.751  0.00  0.00            
ATOM   1942  CZ2 TRP X 126      25.074  30.243  37.786  0.00  0.00            
ATOM   1943  HZ2 TRP X 126      25.534  31.097  38.262  0.00  0.00            
ATOM   1944  CH2 TRP X 126      25.314  28.905  38.019  0.00  0.00            
ATOM   1945  HH2 TRP X 126      26.065  28.634  38.745  0.00  0.00            
ATOM   1946  CZ3 TRP X 126      24.469  27.910  37.535  0.00  0.00            
ATOM   1947  HZ3 TRP X 126      24.653  26.885  37.823  0.00  0.00            
ATOM   1948  CE3 TRP X 126      23.460  28.272  36.591  0.00  0.00            
ATOM   1949  HE3 TRP X 126      22.898  27.475  36.126  0.00  0.00            
ATOM   1950  CD2 TRP X 126      23.345  29.582  36.162  0.00  0.00            
ATOM   1951  C   TRP X 126      19.756  29.933  32.463  0.00  0.00            
ATOM   1952  O   TRP X 126      20.335  29.364  31.589  0.00  0.00            
ATOM   1953  N   ASP X 127      18.415  29.771  32.444  0.00  0.00            
ATOM   1954  H   ASP X 127      18.034  30.106  33.318  0.00  0.00            
ATOM   1955  CA  ASP X 127      17.651  29.071  31.440  0.00  0.00            
ATOM   1956  HA  ASP X 127      18.235  28.165  31.276  0.00  0.00            
ATOM   1957  CB  ASP X 127      16.260  28.624  32.026  0.00  0.00            
ATOM   1958  HB2 ASP X 127      15.596  28.132  31.315  0.00  0.00            
ATOM   1959  HB3 ASP X 127      16.451  27.871  32.791  0.00  0.00            
ATOM   1960  CG  ASP X 127      15.443  29.693  32.740  0.00  0.00            
ATOM   1961  OD1 ASP X 127      15.897  30.866  32.832  0.00  0.00            
ATOM   1962  OD2 ASP X 127      14.252  29.385  33.059  0.00  0.00            
ATOM   1963  C   ASP X 127      17.550  29.716  30.057  0.00  0.00            
ATOM   1964  O   ASP X 127      17.286  28.934  29.147  0.00  0.00            
ATOM   1965  N   VAL X 128      17.797  31.004  29.949  0.00  0.00            
ATOM   1966  H   VAL X 128      17.985  31.459  30.831  0.00  0.00            
ATOM   1967  CA  VAL X 128      18.004  31.635  28.707  0.00  0.00            
ATOM   1968  HA  VAL X 128      17.112  31.499  28.097  0.00  0.00            
ATOM   1969  CB  VAL X 128      18.030  33.160  28.922  0.00  0.00            
ATOM   1970  HB  VAL X 128      17.169  33.370  29.556  0.00  0.00            
ATOM   1971  CG1 VAL X 128      19.331  33.597  29.576  0.00  0.00            
ATOM   1972 HG11 VAL X 128      19.167  34.485  30.186  0.00  0.00            
ATOM   1973 HG12 VAL X 128      19.663  32.825  30.269  0.00  0.00            
ATOM   1974 HG13 VAL X 128      20.214  33.678  28.942  0.00  0.00            
ATOM   1975  CG2 VAL X 128      17.748  34.019  27.665  0.00  0.00            
ATOM   1976 HG21 VAL X 128      18.742  34.324  27.336  0.00  0.00            
ATOM   1977 HG22 VAL X 128      17.244  33.511  26.843  0.00  0.00            
ATOM   1978 HG23 VAL X 128      17.158  34.929  27.767  0.00  0.00            
ATOM   1979  C   VAL X 128      19.342  31.210  28.097  0.00  0.00            
ATOM   1980  O   VAL X 128      19.460  31.423  26.900  0.00  0.00            
ATOM   1981  N   LEU X 129      20.328  30.676  28.834  0.00  0.00            
ATOM   1982  H   LEU X 129      20.192  30.753  29.832  0.00  0.00            
ATOM   1983  CA  LEU X 129      21.664  30.438  28.377  0.00  0.00            
ATOM   1984  HA  LEU X 129      21.894  31.178  27.611  0.00  0.00            
ATOM   1985  CB  LEU X 129      22.722  30.421  29.456  0.00  0.00            
ATOM   1986  HB2 LEU X 129      22.381  29.663  30.162  0.00  0.00            
ATOM   1987  HB3 LEU X 129      23.677  30.051  29.085  0.00  0.00            
ATOM   1988  CG  LEU X 129      23.029  31.770  30.213  0.00  0.00            
ATOM   1989  HG  LEU X 129      22.112  32.361  30.226  0.00  0.00            
ATOM   1990  CD1 LEU X 129      23.675  31.646  31.570  0.00  0.00            
ATOM   1991 HD11 LEU X 129      24.699  31.273  31.554  0.00  0.00            
ATOM   1992 HD12 LEU X 129      23.733  32.711  31.798  0.00  0.00            
ATOM   1993 HD13 LEU X 129      23.059  31.022  32.216  0.00  0.00            
ATOM   1994  CD2 LEU X 129      23.992  32.577  29.494  0.00  0.00            
ATOM   1995 HD21 LEU X 129      24.905  32.008  29.318  0.00  0.00            
ATOM   1996 HD22 LEU X 129      23.665  32.741  28.467  0.00  0.00            
ATOM   1997 HD23 LEU X 129      24.216  33.581  29.853  0.00  0.00            
ATOM   1998  C   LEU X 129      21.709  29.095  27.541  0.00  0.00            
ATOM   1999  O   LEU X 129      20.889  28.261  28.013  0.00  0.00            
ATOM   2000  N   PRO X 130      22.499  28.894  26.431  0.00  0.00            
ATOM   2001  CD  PRO X 130      23.313  29.869  25.783  0.00  0.00            
ATOM   2002  HD2 PRO X 130      24.144  30.074  26.458  0.00  0.00            
ATOM   2003  HD3 PRO X 130      22.770  30.795  25.592  0.00  0.00            
ATOM   2004  CG  PRO X 130      23.787  29.362  24.470  0.00  0.00            
ATOM   2005  HG2 PRO X 130      24.768  29.679  24.117  0.00  0.00            
ATOM   2006  HG3 PRO X 130      23.104  29.579  23.648  0.00  0.00            
ATOM   2007  CB  PRO X 130      23.811  27.874  24.746  0.00  0.00            
ATOM   2008  HB2 PRO X 130      24.775  27.559  25.147  0.00  0.00            
ATOM   2009  HB3 PRO X 130      23.558  27.352  23.824  0.00  0.00            
ATOM   2010  CA  PRO X 130      22.730  27.609  25.828  0.00  0.00            
ATOM   2011  HA  PRO X 130      21.861  27.284  25.257  0.00  0.00            
ATOM   2012  C   PRO X 130      23.087  26.508  26.775  0.00  0.00            
ATOM   2013  O   PRO X 130      23.738  26.778  27.760  0.00  0.00            
ATOM   2014  N   SER X 131      22.732  25.311  26.493  0.00  0.00            
ATOM   2015  H   SER X 131      22.430  25.138  25.544  0.00  0.00            
ATOM   2016  CA  SER X 131      22.843  24.168  27.422  0.00  0.00            
ATOM   2017  HA  SER X 131      22.448  24.502  28.382  0.00  0.00            
ATOM   2018  CB  SER X 131      21.940  23.023  26.780  0.00  0.00            
ATOM   2019  HB2 SER X 131      22.233  22.983  25.731  0.00  0.00            
ATOM   2020  HB3 SER X 131      22.142  22.107  27.335  0.00  0.00            
ATOM   2021  OG  SER X 131      20.593  23.445  26.952  0.00  0.00            
ATOM   2022  HG  SER X 131      20.428  24.106  26.276  0.00  0.00            
ATOM   2023  C   SER X 131      24.278  23.613  27.650  0.00  0.00            
ATOM   2024  O   SER X 131      24.628  22.952  28.616  0.00  0.00            
ATOM   2025  N   GLU X 132      25.223  23.996  26.771  0.00  0.00            
ATOM   2026  H   GLU X 132      24.853  24.544  26.008  0.00  0.00            
ATOM   2027  CA  GLU X 132      26.654  23.806  27.001  0.00  0.00            
ATOM   2028  HA  GLU X 132      26.737  22.831  27.481  0.00  0.00            
ATOM   2029  CB  GLU X 132      27.373  23.725  25.619  0.00  0.00            
ATOM   2030  HB2 GLU X 132      26.753  23.209  24.885  0.00  0.00            
ATOM   2031  HB3 GLU X 132      27.612  24.669  25.129  0.00  0.00            
ATOM   2032  CG  GLU X 132      28.765  23.072  25.643  0.00  0.00            
ATOM   2033  HG2 GLU X 132      29.290  23.251  24.705  0.00  0.00            
ATOM   2034  HG3 GLU X 132      29.373  23.359  26.501  0.00  0.00            
ATOM   2035  CD  GLU X 132      28.663  21.549  25.740  0.00  0.00            
ATOM   2036  OE1 GLU X 132      29.356  20.854  24.962  0.00  0.00            
ATOM   2037  OE2 GLU X 132      27.951  20.984  26.543  0.00  0.00            
ATOM   2038  C   GLU X 132      27.196  24.855  27.897  0.00  0.00            
ATOM   2039  O   GLU X 132      28.174  24.620  28.638  0.00  0.00            
ATOM   2040  N   VAL X 133      26.591  26.056  27.862  0.00  0.00            
ATOM   2041  H   VAL X 133      25.706  26.206  27.398  0.00  0.00            
ATOM   2042  CA  VAL X 133      26.984  27.215  28.638  0.00  0.00            
ATOM   2043  HA  VAL X 133      28.071  27.283  28.694  0.00  0.00            
ATOM   2044  CB  VAL X 133      26.629  28.457  27.824  0.00  0.00            
ATOM   2045  HB  VAL X 133      25.590  28.459  27.494  0.00  0.00            
ATOM   2046  CG1 VAL X 133      26.908  29.735  28.699  0.00  0.00            
ATOM   2047 HG11 VAL X 133      26.310  29.825  29.606  0.00  0.00            
ATOM   2048 HG12 VAL X 133      27.974  29.845  28.897  0.00  0.00            
ATOM   2049 HG13 VAL X 133      26.573  30.566  28.078  0.00  0.00            
ATOM   2050  CG2 VAL X 133      27.346  28.532  26.497  0.00  0.00            
ATOM   2051 HG21 VAL X 133      27.185  27.676  25.842  0.00  0.00            
ATOM   2052 HG22 VAL X 133      26.981  29.401  25.948  0.00  0.00            
ATOM   2053 HG23 VAL X 133      28.429  28.515  26.621  0.00  0.00            
ATOM   2054  C   VAL X 133      26.395  27.210  30.044  0.00  0.00            
ATOM   2055  O   VAL X 133      27.112  27.479  30.948  0.00  0.00            
ATOM   2056  N   ALA X 134      25.170  26.748  30.309  0.00  0.00            
ATOM   2057  H   ALA X 134      24.615  26.443  29.523  0.00  0.00            
ATOM   2058  CA  ALA X 134      24.773  26.430  31.678  0.00  0.00            
ATOM   2059  HA  ALA X 134      24.984  27.321  32.271  0.00  0.00            
ATOM   2060  CB  ALA X 134      23.256  26.244  31.627  0.00  0.00            
ATOM   2061  HB1 ALA X 134      22.871  25.999  32.617  0.00  0.00            
ATOM   2062  HB2 ALA X 134      22.857  27.197  31.279  0.00  0.00            
ATOM   2063  HB3 ALA X 134      22.968  25.531  30.854  0.00  0.00            
ATOM   2064  C   ALA X 134      25.463  25.180  32.303  0.00  0.00            
ATOM   2065  O   ALA X 134      25.551  25.060  33.532  0.00  0.00            
ATOM   2066  N   ARG X 135      25.903  24.251  31.430  0.00  0.00            
ATOM   2067  H   ARG X 135      25.686  24.408  30.457  0.00  0.00            
ATOM   2068  CA  ARG X 135      26.708  23.152  31.880  0.00  0.00            
ATOM   2069  HA  ARG X 135      26.144  22.610  32.639  0.00  0.00            
ATOM   2070  CB  ARG X 135      26.907  22.085  30.749  0.00  0.00            
ATOM   2071  HB2 ARG X 135      25.975  21.604  30.451  0.00  0.00            
ATOM   2072  HB3 ARG X 135      27.149  22.715  29.893  0.00  0.00            
ATOM   2073  CG  ARG X 135      27.838  20.856  31.051  0.00  0.00            
ATOM   2074  HG2 ARG X 135      28.799  21.149  31.474  0.00  0.00            
ATOM   2075  HG3 ARG X 135      27.303  20.183  31.720  0.00  0.00            
ATOM   2076  CD  ARG X 135      28.066  20.208  29.678  0.00  0.00            
ATOM   2077  HD2 ARG X 135      27.124  19.932  29.205  0.00  0.00            
ATOM   2078  HD3 ARG X 135      28.448  20.997  29.031  0.00  0.00            
ATOM   2079  NE  ARG X 135      28.858  18.964  29.661  0.00  0.00            
ATOM   2080  HE  ARG X 135      28.900  18.456  30.533  0.00  0.00            
ATOM   2081  CZ  ARG X 135      29.700  18.592  28.675  0.00  0.00            
ATOM   2082  NH1 ARG X 135      29.820  19.242  27.531  0.00  0.00            
ATOM   2083 HH11 ARG X 135      29.036  19.811  27.244  0.00  0.00            
ATOM   2084 HH12 ARG X 135      30.509  18.959  26.849  0.00  0.00            
ATOM   2085  NH2 ARG X 135      30.539  17.570  28.806  0.00  0.00            
ATOM   2086 HH21 ARG X 135      30.593  17.197  29.743  0.00  0.00            
ATOM   2087 HH22 ARG X 135      31.243  17.451  28.091  0.00  0.00            
ATOM   2088  C   ARG X 135      28.084  23.690  32.392  0.00  0.00            
ATOM   2089  O   ARG X 135      28.419  23.301  33.523  0.00  0.00            
ATOM   2090  N   VAL X 136      28.833  24.539  31.714  0.00  0.00            
ATOM   2091  H   VAL X 136      28.570  24.833  30.784  0.00  0.00            
ATOM   2092  CA  VAL X 136      30.019  25.096  32.370  0.00  0.00            
ATOM   2093  HA  VAL X 136      30.562  24.278  32.843  0.00  0.00            
ATOM   2094  CB  VAL X 136      31.099  25.764  31.382  0.00  0.00            
ATOM   2095  HB  VAL X 136      31.102  25.147  30.483  0.00  0.00            
ATOM   2096  CG1 VAL X 136      30.734  27.200  30.927  0.00  0.00            
ATOM   2097 HG11 VAL X 136      31.008  27.989  31.628  0.00  0.00            
ATOM   2098 HG12 VAL X 136      31.225  27.430  29.981  0.00  0.00            
ATOM   2099 HG13 VAL X 136      29.653  27.286  30.819  0.00  0.00            
ATOM   2100  CG2 VAL X 136      32.468  25.757  32.062  0.00  0.00            
ATOM   2101 HG21 VAL X 136      32.666  24.809  32.562  0.00  0.00            
ATOM   2102 HG22 VAL X 136      33.249  26.028  31.351  0.00  0.00            
ATOM   2103 HG23 VAL X 136      32.459  26.486  32.872  0.00  0.00            
ATOM   2104  C   VAL X 136      29.615  25.954  33.550  0.00  0.00            
ATOM   2105  O   VAL X 136      30.285  25.935  34.542  0.00  0.00            
ATOM   2106  N   GLY X 137      28.469  26.637  33.571  0.00  0.00            
ATOM   2107  H   GLY X 137      27.984  26.686  32.686  0.00  0.00            
ATOM   2108  CA  GLY X 137      28.092  27.568  34.665  0.00  0.00            
ATOM   2109  HA2 GLY X 137      29.000  28.126  34.895  0.00  0.00            
ATOM   2110  HA3 GLY X 137      27.316  28.254  34.326  0.00  0.00            
ATOM   2111  C   GLY X 137      27.683  26.845  35.952  0.00  0.00            
ATOM   2112  O   GLY X 137      28.165  27.273  37.011  0.00  0.00            
ATOM   2113  N   ARG X 138      26.793  25.813  35.945  0.00  0.00            
ATOM   2114  H   ARG X 138      26.368  25.708  35.034  0.00  0.00            
ATOM   2115  CA  ARG X 138      26.523  24.925  37.095  0.00  0.00            
ATOM   2116  HA  ARG X 138      26.503  25.560  37.981  0.00  0.00            
ATOM   2117  CB  ARG X 138      25.210  24.085  36.880  0.00  0.00            
ATOM   2118  HB2 ARG X 138      24.884  23.674  37.836  0.00  0.00            
ATOM   2119  HB3 ARG X 138      24.360  24.609  36.444  0.00  0.00            
ATOM   2120  CG  ARG X 138      25.334  22.854  35.952  0.00  0.00            
ATOM   2121  HG2 ARG X 138      25.745  23.183  34.998  0.00  0.00            
ATOM   2122  HG3 ARG X 138      26.054  22.197  36.440  0.00  0.00            
ATOM   2123  CD  ARG X 138      24.000  22.107  35.659  0.00  0.00            
ATOM   2124  HD2 ARG X 138      24.179  21.148  35.173  0.00  0.00            
ATOM   2125  HD3 ARG X 138      23.456  21.871  36.574  0.00  0.00            
ATOM   2126  NE  ARG X 138      23.171  22.909  34.775  0.00  0.00            
ATOM   2127  HE  ARG X 138      22.655  23.687  35.160  0.00  0.00            
ATOM   2128  CZ  ARG X 138      22.928  22.613  33.507  0.00  0.00            
ATOM   2129  NH1 ARG X 138      23.554  21.817  32.725  0.00  0.00            
ATOM   2130 HH11 ARG X 138      24.251  21.213  33.136  0.00  0.00            
ATOM   2131 HH12 ARG X 138      23.098  21.516  31.875  0.00  0.00            
ATOM   2132  NH2 ARG X 138      21.910  23.244  32.989  0.00  0.00            
ATOM   2133 HH21 ARG X 138      21.447  23.937  33.559  0.00  0.00            
ATOM   2134 HH22 ARG X 138      21.602  23.102  32.038  0.00  0.00            
ATOM   2135  C   ARG X 138      27.705  24.033  37.395  0.00  0.00            
ATOM   2136  O   ARG X 138      27.778  23.408  38.437  0.00  0.00            
ATOM   2137  N   GLY X 139      28.570  23.869  36.373  0.00  0.00            
ATOM   2138  H   GLY X 139      28.312  24.286  35.490  0.00  0.00            
ATOM   2139  CA  GLY X 139      29.902  23.194  36.338  0.00  0.00            
ATOM   2140  HA2 GLY X 139      29.625  22.166  36.571  0.00  0.00            
ATOM   2141  HA3 GLY X 139      30.247  23.141  35.306  0.00  0.00            
ATOM   2142  C   GLY X 139      30.958  23.794  37.280  0.00  0.00            
ATOM   2143  O   GLY X 139      31.082  23.432  38.419  0.00  0.00            
ATOM   2144  N   MET X 140      31.571  24.894  36.835  0.00  0.00            
ATOM   2145  H   MET X 140      31.523  25.043  35.837  0.00  0.00            
ATOM   2146  CA  MET X 140      32.256  25.811  37.748  0.00  0.00            
ATOM   2147  HA  MET X 140      33.229  25.492  38.122  0.00  0.00            
ATOM   2148  CB  MET X 140      32.324  27.145  37.022  0.00  0.00            
ATOM   2149  HB2 MET X 140      31.324  27.468  36.733  0.00  0.00            
ATOM   2150  HB3 MET X 140      32.703  27.919  37.689  0.00  0.00            
ATOM   2151  CG  MET X 140      33.233  27.197  35.851  0.00  0.00            
ATOM   2152  HG2 MET X 140      33.315  26.304  35.231  0.00  0.00            
ATOM   2153  HG3 MET X 140      32.764  27.980  35.255  0.00  0.00            
ATOM   2154  SD  MET X 140      34.860  28.018  36.037  0.00  0.00            
ATOM   2155  CE  MET X 140      34.394  29.683  35.925  0.00  0.00            
ATOM   2156  HE1 MET X 140      35.236  30.366  35.817  0.00  0.00            
ATOM   2157  HE2 MET X 140      33.661  29.815  35.130  0.00  0.00            
ATOM   2158  HE3 MET X 140      33.915  30.052  36.832  0.00  0.00            
ATOM   2159  C   MET X 140      31.492  26.047  39.091  0.00  0.00            
ATOM   2160  O   MET X 140      32.179  26.027  40.105  0.00  0.00            
ATOM   2161  N   ALA X 141      30.224  26.465  39.148  0.00  0.00            
ATOM   2162  H   ALA X 141      29.783  26.817  38.310  0.00  0.00            
ATOM   2163  CA  ALA X 141      29.477  26.609  40.423  0.00  0.00            
ATOM   2164  HA  ALA X 141      29.961  27.409  40.982  0.00  0.00            
ATOM   2165  CB  ALA X 141      28.106  27.296  40.150  0.00  0.00            
ATOM   2166  HB1 ALA X 141      27.566  27.521  41.069  0.00  0.00            
ATOM   2167  HB2 ALA X 141      28.327  28.213  39.604  0.00  0.00            
ATOM   2168  HB3 ALA X 141      27.421  26.679  39.570  0.00  0.00            
ATOM   2169  C   ALA X 141      29.424  25.329  41.308  0.00  0.00            
ATOM   2170  O   ALA X 141      29.681  25.303  42.514  0.00  0.00            
ATOM   2171  N   GLY X 142      29.167  24.140  40.715  0.00  0.00            
ATOM   2172  H   GLY X 142      29.003  24.058  39.722  0.00  0.00            
ATOM   2173  CA  GLY X 142      29.197  22.852  41.433  0.00  0.00            
ATOM   2174  HA2 GLY X 142      28.404  22.842  42.180  0.00  0.00            
ATOM   2175  HA3 GLY X 142      28.822  22.044  40.804  0.00  0.00            
ATOM   2176  C   GLY X 142      30.546  22.457  41.973  0.00  0.00            
ATOM   2177  O   GLY X 142      30.597  21.804  43.040  0.00  0.00            
ATOM   2178  N   LEU X 143      31.666  22.760  41.285  0.00  0.00            
ATOM   2179  H   LEU X 143      31.571  23.240  40.402  0.00  0.00            
ATOM   2180  CA  LEU X 143      33.031  22.724  41.764  0.00  0.00            
ATOM   2181  HA  LEU X 143      33.231  21.702  42.086  0.00  0.00            
ATOM   2182  CB  LEU X 143      34.041  22.962  40.558  0.00  0.00            
ATOM   2183  HB2 LEU X 143      33.853  23.910  40.054  0.00  0.00            
ATOM   2184  HB3 LEU X 143      35.050  23.072  40.953  0.00  0.00            
ATOM   2185  CG  LEU X 143      33.994  21.793  39.518  0.00  0.00            
ATOM   2186  HG  LEU X 143      33.041  21.737  38.993  0.00  0.00            
ATOM   2187  CD1 LEU X 143      35.004  22.112  38.443  0.00  0.00            
ATOM   2188 HD11 LEU X 143      36.021  21.865  38.747  0.00  0.00            
ATOM   2189 HD12 LEU X 143      34.779  21.538  37.544  0.00  0.00            
ATOM   2190 HD13 LEU X 143      34.931  23.176  38.220  0.00  0.00            
ATOM   2191  CD2 LEU X 143      34.307  20.460  40.216  0.00  0.00            
ATOM   2192 HD21 LEU X 143      34.721  19.631  39.642  0.00  0.00            
ATOM   2193 HD22 LEU X 143      34.974  20.571  41.071  0.00  0.00            
ATOM   2194 HD23 LEU X 143      33.370  20.105  40.645  0.00  0.00            
ATOM   2195  C   LEU X 143      33.212  23.583  43.017  0.00  0.00            
ATOM   2196  O   LEU X 143      33.794  23.201  44.006  0.00  0.00            
ATOM   2197  N   GLY X 144      32.699  24.836  42.946  0.00  0.00            
ATOM   2198  H   GLY X 144      32.134  25.133  42.164  0.00  0.00            
ATOM   2199  CA  GLY X 144      32.912  25.736  44.081  0.00  0.00            
ATOM   2200  HA2 GLY X 144      33.950  25.824  44.402  0.00  0.00            
ATOM   2201  HA3 GLY X 144      32.549  26.735  43.839  0.00  0.00            
ATOM   2202  C   GLY X 144      32.217  25.374  45.441  0.00  0.00            
ATOM   2203  O   GLY X 144      32.781  25.615  46.526  0.00  0.00            
ATOM   2204  N   VAL X 145      31.077  24.741  45.364  0.00  0.00            
ATOM   2205  H   VAL X 145      30.734  24.540  44.436  0.00  0.00            
ATOM   2206  CA  VAL X 145      30.332  24.230  46.554  0.00  0.00            
ATOM   2207  HA  VAL X 145      30.356  25.025  47.300  0.00  0.00            
ATOM   2208  CB  VAL X 145      28.894  23.750  46.243  0.00  0.00            
ATOM   2209  HB  VAL X 145      28.921  22.871  45.598  0.00  0.00            
ATOM   2210  CG1 VAL X 145      28.192  23.372  47.574  0.00  0.00            
ATOM   2211 HG11 VAL X 145      28.451  22.361  47.887  0.00  0.00            
ATOM   2212 HG12 VAL X 145      28.521  23.964  48.428  0.00  0.00            
ATOM   2213 HG13 VAL X 145      27.126  23.553  47.435  0.00  0.00            
ATOM   2214  CG2 VAL X 145      28.033  24.813  45.495  0.00  0.00            
ATOM   2215 HG21 VAL X 145      27.000  24.479  45.390  0.00  0.00            
ATOM   2216 HG22 VAL X 145      27.870  25.707  46.097  0.00  0.00            
ATOM   2217 HG23 VAL X 145      28.441  25.111  44.529  0.00  0.00            
ATOM   2218  C   VAL X 145      31.082  22.958  47.024  0.00  0.00            
ATOM   2219  O   VAL X 145      31.457  22.829  48.225  0.00  0.00            
ATOM   2220  N   THR X 146      31.447  22.011  46.147  0.00  0.00            
ATOM   2221  H   THR X 146      31.222  22.232  45.188  0.00  0.00            
ATOM   2222  CA  THR X 146      32.264  20.850  46.402  0.00  0.00            
ATOM   2223  HA  THR X 146      31.828  20.196  47.157  0.00  0.00            
ATOM   2224  CB  THR X 146      32.541  20.123  45.011  0.00  0.00            
ATOM   2225  HB  THR X 146      32.887  20.855  44.280  0.00  0.00            
ATOM   2226  CG2 THR X 146      33.580  18.997  45.090  0.00  0.00            
ATOM   2227 HG21 THR X 146      33.628  18.510  44.116  0.00  0.00            
ATOM   2228 HG22 THR X 146      34.594  19.332  45.309  0.00  0.00            
ATOM   2229 HG23 THR X 146      33.142  18.302  45.806  0.00  0.00            
ATOM   2230  OG1 THR X 146      31.330  19.655  44.386  0.00  0.00            
ATOM   2231  HG1 THR X 146      30.853  20.398  44.010  0.00  0.00            
ATOM   2232  C   THR X 146      33.577  21.210  47.107  0.00  0.00            
ATOM   2233  O   THR X 146      34.090  20.550  47.945  0.00  0.00            
ATOM   2234  N   ILE X 147      34.072  22.363  46.794  0.00  0.00            
ATOM   2235  H   ILE X 147      33.648  22.865  46.027  0.00  0.00            
ATOM   2236  CA  ILE X 147      35.312  22.903  47.362  0.00  0.00            
ATOM   2237  HA  ILE X 147      36.057  22.110  47.429  0.00  0.00            
ATOM   2238  CB  ILE X 147      35.998  23.825  46.327  0.00  0.00            
ATOM   2239  HB  ILE X 147      35.190  24.349  45.816  0.00  0.00            
ATOM   2240  CG2 ILE X 147      36.875  24.861  46.927  0.00  0.00            
ATOM   2241 HG21 ILE X 147      37.461  25.354  46.151  0.00  0.00            
ATOM   2242 HG22 ILE X 147      36.144  25.575  47.306  0.00  0.00            
ATOM   2243 HG23 ILE X 147      37.578  24.435  47.643  0.00  0.00            
ATOM   2244  CG1 ILE X 147      36.797  22.904  45.323  0.00  0.00            
ATOM   2245 HG12 ILE X 147      37.598  22.445  45.903  0.00  0.00            
ATOM   2246 HG13 ILE X 147      36.028  22.234  44.937  0.00  0.00            
ATOM   2247  CD1 ILE X 147      37.424  23.473  44.064  0.00  0.00            
ATOM   2248 HD11 ILE X 147      38.275  24.076  44.382  0.00  0.00            
ATOM   2249 HD12 ILE X 147      37.751  22.718  43.350  0.00  0.00            
ATOM   2250 HD13 ILE X 147      36.660  24.023  43.515  0.00  0.00            
ATOM   2251  C   ILE X 147      35.135  23.546  48.663  0.00  0.00            
ATOM   2252  O   ILE X 147      35.835  23.181  49.601  0.00  0.00            
ATOM   2253  N   LEU X 148      34.055  24.214  48.867  0.00  0.00            
ATOM   2254  H   LEU X 148      33.522  24.546  48.076  0.00  0.00            
ATOM   2255  CA  LEU X 148      33.591  24.870  50.048  0.00  0.00            
ATOM   2256  HA  LEU X 148      34.461  25.478  50.294  0.00  0.00            
ATOM   2257  CB  LEU X 148      32.447  25.907  49.795  0.00  0.00            
ATOM   2258  HB2 LEU X 148      32.813  26.730  49.181  0.00  0.00            
ATOM   2259  HB3 LEU X 148      31.542  25.505  49.338  0.00  0.00            
ATOM   2260  CG  LEU X 148      31.875  26.380  51.147  0.00  0.00            
ATOM   2261  HG  LEU X 148      31.505  25.620  51.835  0.00  0.00            
ATOM   2262  CD1 LEU X 148      32.973  27.216  51.905  0.00  0.00            
ATOM   2263 HD11 LEU X 148      32.578  27.285  52.918  0.00  0.00            
ATOM   2264 HD12 LEU X 148      33.976  26.921  51.596  0.00  0.00            
ATOM   2265 HD13 LEU X 148      32.968  28.201  51.439  0.00  0.00            
ATOM   2266  CD2 LEU X 148      30.607  27.255  50.950  0.00  0.00            
ATOM   2267 HD21 LEU X 148      29.827  26.543  50.681  0.00  0.00            
ATOM   2268 HD22 LEU X 148      30.330  27.750  51.881  0.00  0.00            
ATOM   2269 HD23 LEU X 148      30.731  27.986  50.151  0.00  0.00            
ATOM   2270  C   LEU X 148      33.339  23.835  51.181  0.00  0.00            
ATOM   2271  O   LEU X 148      33.763  23.972  52.352  0.00  0.00            
ATOM   2272  N   ARG X 149      32.576  22.823  50.845  0.00  0.00            
ATOM   2273  H   ARG X 149      32.173  22.731  49.923  0.00  0.00            
ATOM   2274  CA  ARG X 149      32.342  21.622  51.705  0.00  0.00            
ATOM   2275  HA  ARG X 149      31.938  21.940  52.666  0.00  0.00            
ATOM   2276  CB  ARG X 149      31.504  20.501  51.029  0.00  0.00            
ATOM   2277  HB2 ARG X 149      31.869  20.377  50.009  0.00  0.00            
ATOM   2278  HB3 ARG X 149      31.592  19.561  51.573  0.00  0.00            
ATOM   2279  CG  ARG X 149      30.054  20.935  51.041  0.00  0.00            
ATOM   2280  HG2 ARG X 149      29.948  21.410  52.017  0.00  0.00            
ATOM   2281  HG3 ARG X 149      29.929  21.634  50.215  0.00  0.00            
ATOM   2282  CD  ARG X 149      29.144  19.760  50.739  0.00  0.00            
ATOM   2283  HD2 ARG X 149      29.535  18.960  51.367  0.00  0.00            
ATOM   2284  HD3 ARG X 149      28.163  20.088  51.082  0.00  0.00            
ATOM   2285  NE  ARG X 149      29.086  19.389  49.357  0.00  0.00            
ATOM   2286  HE  ARG X 149      28.290  19.647  48.790  0.00  0.00            
ATOM   2287  CZ  ARG X 149      29.887  18.473  48.817  0.00  0.00            
ATOM   2288  NH1 ARG X 149      30.587  17.623  49.473  0.00  0.00            
ATOM   2289 HH11 ARG X 149      30.637  17.777  50.470  0.00  0.00            
ATOM   2290 HH12 ARG X 149      31.330  17.127  49.002  0.00  0.00            
ATOM   2291  NH2 ARG X 149      29.934  18.352  47.502  0.00  0.00            
ATOM   2292 HH21 ARG X 149      29.442  18.983  46.885  0.00  0.00            
ATOM   2293 HH22 ARG X 149      30.392  17.542  47.109  0.00  0.00            
ATOM   2294  C   ARG X 149      33.761  20.989  52.073  0.00  0.00            
ATOM   2295  O   ARG X 149      34.014  20.837  53.282  0.00  0.00            
ATOM   2296  N   GLY X 150      34.660  20.690  51.118  0.00  0.00            
ATOM   2297  H   GLY X 150      34.328  20.774  50.167  0.00  0.00            
ATOM   2298  CA  GLY X 150      35.993  20.239  51.422  0.00  0.00            
ATOM   2299  HA2 GLY X 150      36.021  19.278  51.936  0.00  0.00            
ATOM   2300  HA3 GLY X 150      36.636  20.155  50.546  0.00  0.00            
ATOM   2301  C   GLY X 150      36.795  21.245  52.370  0.00  0.00            
ATOM   2302  O   GLY X 150      37.565  20.866  53.236  0.00  0.00            
ATOM   2303  N   VAL X 151      36.559  22.589  52.302  0.00  0.00            
ATOM   2304  H   VAL X 151      35.962  22.907  51.552  0.00  0.00            
ATOM   2305  CA  VAL X 151      37.251  23.622  53.089  0.00  0.00            
ATOM   2306  HA  VAL X 151      38.269  23.308  53.320  0.00  0.00            
ATOM   2307  CB  VAL X 151      37.223  24.967  52.281  0.00  0.00            
ATOM   2308  HB  VAL X 151      36.213  25.207  51.949  0.00  0.00            
ATOM   2309  CG1 VAL X 151      37.722  26.205  53.054  0.00  0.00            
ATOM   2310 HG11 VAL X 151      37.216  26.267  54.017  0.00  0.00            
ATOM   2311 HG12 VAL X 151      38.791  26.269  53.260  0.00  0.00            
ATOM   2312 HG13 VAL X 151      37.432  27.052  52.432  0.00  0.00            
ATOM   2313  CG2 VAL X 151      38.142  24.892  51.038  0.00  0.00            
ATOM   2314 HG21 VAL X 151      38.127  23.921  50.543  0.00  0.00            
ATOM   2315 HG22 VAL X 151      37.811  25.685  50.368  0.00  0.00            
ATOM   2316 HG23 VAL X 151      39.158  25.172  51.316  0.00  0.00            
ATOM   2317  C   VAL X 151      36.694  23.729  54.504  0.00  0.00            
ATOM   2318  O   VAL X 151      37.427  23.605  55.439  0.00  0.00            
ATOM   2319  N   LEU X 152      35.389  23.638  54.699  0.00  0.00            
ATOM   2320  H   LEU X 152      34.765  23.618  53.905  0.00  0.00            
ATOM   2321  CA  LEU X 152      34.812  23.638  56.085  0.00  0.00            
ATOM   2322  HA  LEU X 152      35.264  24.385  56.737  0.00  0.00            
ATOM   2323  CB  LEU X 152      33.328  24.012  56.016  0.00  0.00            
ATOM   2324  HB2 LEU X 152      32.774  23.370  55.331  0.00  0.00            
ATOM   2325  HB3 LEU X 152      32.878  23.792  56.984  0.00  0.00            
ATOM   2326  CG  LEU X 152      33.103  25.502  55.719  0.00  0.00            
ATOM   2327  HG  LEU X 152      33.657  25.677  54.797  0.00  0.00            
ATOM   2328  CD1 LEU X 152      31.544  25.695  55.551  0.00  0.00            
ATOM   2329 HD11 LEU X 152      31.429  26.690  55.122  0.00  0.00            
ATOM   2330 HD12 LEU X 152      31.283  24.980  54.770  0.00  0.00            
ATOM   2331 HD13 LEU X 152      30.884  25.372  56.356  0.00  0.00            
ATOM   2332  CD2 LEU X 152      33.508  26.474  56.791  0.00  0.00            
ATOM   2333 HD21 LEU X 152      33.071  26.266  57.768  0.00  0.00            
ATOM   2334 HD22 LEU X 152      34.548  26.234  57.013  0.00  0.00            
ATOM   2335 HD23 LEU X 152      33.504  27.495  56.410  0.00  0.00            
ATOM   2336  C   LEU X 152      35.037  22.248  56.752  0.00  0.00            
ATOM   2337  O   LEU X 152      35.288  22.166  57.953  0.00  0.00            
ATOM   2338  N   GLU X 153      35.105  21.099  56.071  0.00  0.00            
ATOM   2339  H   GLU X 153      34.833  21.120  55.099  0.00  0.00            
ATOM   2340  CA  GLU X 153      35.663  19.843  56.550  0.00  0.00            
ATOM   2341  HA  GLU X 153      35.136  19.520  57.447  0.00  0.00            
ATOM   2342  CB  GLU X 153      35.324  18.727  55.553  0.00  0.00            
ATOM   2343  HB2 GLU X 153      34.254  18.686  55.346  0.00  0.00            
ATOM   2344  HB3 GLU X 153      35.841  19.011  54.637  0.00  0.00            
ATOM   2345  CG  GLU X 153      35.866  17.391  55.963  0.00  0.00            
ATOM   2346  HG2 GLU X 153      35.840  16.685  55.133  0.00  0.00            
ATOM   2347  HG3 GLU X 153      36.907  17.461  56.279  0.00  0.00            
ATOM   2348  CD  GLU X 153      34.995  16.721  57.077  0.00  0.00            
ATOM   2349  OE1 GLU X 153      33.791  16.417  56.864  0.00  0.00            
ATOM   2350  OE2 GLU X 153      35.451  16.587  58.230  0.00  0.00            
ATOM   2351  C   GLU X 153      37.132  19.992  56.936  0.00  0.00            
ATOM   2352  O   GLU X 153      37.506  19.569  58.041  0.00  0.00            
ATOM   2353  N   HIE X 154      37.912  20.717  56.108  0.00  0.00            
ATOM   2354  H   HIE X 154      37.665  20.806  55.132  0.00  0.00            
ATOM   2355  CA  HIE X 154      39.325  20.975  56.530  0.00  0.00            
ATOM   2356  HA  HIE X 154      39.663  19.951  56.690  0.00  0.00            
ATOM   2357  CB  HIE X 154      40.041  21.570  55.386  0.00  0.00            
ATOM   2358  HB2 HIE X 154      40.063  20.758  54.660  0.00  0.00            
ATOM   2359  HB3 HIE X 154      39.495  22.334  54.832  0.00  0.00            
ATOM   2360  CG  HIE X 154      41.426  22.089  55.581  0.00  0.00            
ATOM   2361  ND1 HIE X 154      42.553  21.281  55.787  0.00  0.00            
ATOM   2362  CE1 HIE X 154      43.568  22.122  55.836  0.00  0.00            
ATOM   2363  HE1 HIE X 154      44.567  21.827  56.123  0.00  0.00            
ATOM   2364  NE2 HIE X 154      43.240  23.387  55.647  0.00  0.00            
ATOM   2365  HE2 HIE X 154      43.885  24.142  55.832  0.00  0.00            
ATOM   2366  CD2 HIE X 154      41.857  23.414  55.530  0.00  0.00            
ATOM   2367  HD2 HIE X 154      41.225  24.272  55.360  0.00  0.00            
ATOM   2368  C   HIE X 154      39.461  21.801  57.817  0.00  0.00            
ATOM   2369  O   HIE X 154      40.177  21.382  58.720  0.00  0.00            
ATOM   2370  N   LEU X 155      38.665  22.848  57.899  0.00  0.00            
ATOM   2371  H   LEU X 155      38.070  23.113  57.128  0.00  0.00            
ATOM   2372  CA  LEU X 155      38.441  23.702  59.120  0.00  0.00            
ATOM   2373  HA  LEU X 155      39.431  23.924  59.517  0.00  0.00            
ATOM   2374  CB  LEU X 155      37.827  25.063  58.797  0.00  0.00            
ATOM   2375  HB2 LEU X 155      36.885  24.952  58.259  0.00  0.00            
ATOM   2376  HB3 LEU X 155      37.833  25.667  59.704  0.00  0.00            
ATOM   2377  CG  LEU X 155      38.718  25.831  57.804  0.00  0.00            
ATOM   2378  HG  LEU X 155      38.762  25.342  56.831  0.00  0.00            
ATOM   2379  CD1 LEU X 155      38.217  27.264  57.568  0.00  0.00            
ATOM   2380 HD11 LEU X 155      38.793  27.774  56.794  0.00  0.00            
ATOM   2381 HD12 LEU X 155      37.129  27.305  57.520  0.00  0.00            
ATOM   2382 HD13 LEU X 155      38.515  27.777  58.483  0.00  0.00            
ATOM   2383  CD2 LEU X 155      40.234  26.008  58.151  0.00  0.00            
ATOM   2384 HD21 LEU X 155      40.320  26.613  59.054  0.00  0.00            
ATOM   2385 HD22 LEU X 155      40.806  25.119  58.418  0.00  0.00            
ATOM   2386 HD23 LEU X 155      40.784  26.379  57.286  0.00  0.00            
ATOM   2387  C   LEU X 155      37.638  22.965  60.227  0.00  0.00            
ATOM   2388  O   LEU X 155      37.146  23.650  61.160  0.00  0.00            
ATOM   2389  N   ARG X 156      37.449  21.671  60.063  0.00  0.00            
ATOM   2390  H   ARG X 156      37.833  21.380  59.176  0.00  0.00            
ATOM   2391  CA  ARG X 156      36.935  20.700  61.111  0.00  0.00            
ATOM   2392  HA  ARG X 156      36.948  19.696  60.686  0.00  0.00            
ATOM   2393  CB  ARG X 156      37.870  20.605  62.318  0.00  0.00            
ATOM   2394  HB2 ARG X 156      37.747  21.440  63.008  0.00  0.00            
ATOM   2395  HB3 ARG X 156      37.550  19.740  62.900  0.00  0.00            
ATOM   2396  CG  ARG X 156      39.355  20.382  62.030  0.00  0.00            
ATOM   2397  HG2 ARG X 156      39.676  21.346  61.637  0.00  0.00            
ATOM   2398  HG3 ARG X 156      39.984  20.138  62.887  0.00  0.00            
ATOM   2399  CD  ARG X 156      39.570  19.284  61.083  0.00  0.00            
ATOM   2400  HD2 ARG X 156      39.280  18.353  61.569  0.00  0.00            
ATOM   2401  HD3 ARG X 156      38.947  19.340  60.190  0.00  0.00            
ATOM   2402  NE  ARG X 156      40.993  19.112  60.678  0.00  0.00            
ATOM   2403  HE  ARG X 156      41.690  19.612  61.211  0.00  0.00            
ATOM   2404  CZ  ARG X 156      41.541  18.751  59.554  0.00  0.00            
ATOM   2405  NH1 ARG X 156      40.837  18.223  58.553  0.00  0.00            
ATOM   2406 HH11 ARG X 156      39.833  18.312  58.601  0.00  0.00            
ATOM   2407 HH12 ARG X 156      41.228  17.773  57.737  0.00  0.00            
ATOM   2408  NH2 ARG X 156      42.800  18.815  59.404  0.00  0.00            
ATOM   2409 HH21 ARG X 156      43.374  19.198  60.142  0.00  0.00            
ATOM   2410 HH22 ARG X 156      43.262  18.678  58.517  0.00  0.00            
ATOM   2411  C   ARG X 156      35.526  21.077  61.612  0.00  0.00            
ATOM   2412  O   ARG X 156      35.118  20.555  62.640  0.00  0.00            
ATOM   2413  N   LEU X 157      34.798  21.972  60.929  0.00  0.00            
ATOM   2414  H   LEU X 157      35.239  22.363  60.109  0.00  0.00            
ATOM   2415  CA  LEU X 157      33.417  22.382  61.318  0.00  0.00            
ATOM   2416  HA  LEU X 157      33.386  22.590  62.387  0.00  0.00            
ATOM   2417  CB  LEU X 157      33.150  23.585  60.550  0.00  0.00            
ATOM   2418  HB2 LEU X 157      33.879  24.383  60.685  0.00  0.00            
ATOM   2419  HB3 LEU X 157      33.242  23.330  59.494  0.00  0.00            
ATOM   2420  CG  LEU X 157      31.776  24.222  60.787  0.00  0.00            
ATOM   2421  HG  LEU X 157      31.016  23.447  60.693  0.00  0.00            
ATOM   2422  CD1 LEU X 157      31.623  24.753  62.221  0.00  0.00            
ATOM   2423 HD11 LEU X 157      30.606  25.059  62.466  0.00  0.00            
ATOM   2424 HD12 LEU X 157      31.986  24.080  62.998  0.00  0.00            
ATOM   2425 HD13 LEU X 157      32.234  25.637  62.404  0.00  0.00            
ATOM   2426  CD2 LEU X 157      31.483  25.304  59.744  0.00  0.00            
ATOM   2427 HD21 LEU X 157      31.562  24.825  58.767  0.00  0.00            
ATOM   2428 HD22 LEU X 157      30.555  25.846  59.922  0.00  0.00            
ATOM   2429 HD23 LEU X 157      32.107  26.196  59.799  0.00  0.00            
ATOM   2430  C   LEU X 157      32.408  21.226  61.075  0.00  0.00            
ATOM   2431  O   LEU X 157      32.388  20.635  59.954  0.00  0.00            
ATOM   2432  N   PRO X 158      31.509  20.833  62.032  0.00  0.00            
ATOM   2433  CD  PRO X 158      31.759  21.093  63.410  0.00  0.00            
ATOM   2434  HD2 PRO X 158      31.128  21.959  63.610  0.00  0.00            
ATOM   2435  HD3 PRO X 158      32.804  21.254  63.676  0.00  0.00            
ATOM   2436  CG  PRO X 158      31.234  19.877  64.149  0.00  0.00            
ATOM   2437  HG2 PRO X 158      31.008  20.039  65.203  0.00  0.00            
ATOM   2438  HG3 PRO X 158      32.037  19.142  64.106  0.00  0.00            
ATOM   2439  CB  PRO X 158      30.059  19.413  63.274  0.00  0.00            
ATOM   2440  HB2 PRO X 158      29.188  20.025  63.507  0.00  0.00            
ATOM   2441  HB3 PRO X 158      29.859  18.346  63.365  0.00  0.00            
ATOM   2442  CA  PRO X 158      30.446  19.794  61.893  0.00  0.00            
ATOM   2443  HA  PRO X 158      30.936  18.982  61.356  0.00  0.00            
ATOM   2444  C   PRO X 158      29.314  20.329  60.976  0.00  0.00            
ATOM   2445  O   PRO X 158      28.854  21.470  61.108  0.00  0.00            
ATOM   2446  N   ARG X 159      28.725  19.431  60.211  0.00  0.00            
ATOM   2447  H   ARG X 159      28.904  18.448  60.361  0.00  0.00            
ATOM   2448  CA  ARG X 159      27.708  19.744  59.188  0.00  0.00            
ATOM   2449  HA  ARG X 159      28.180  20.431  58.485  0.00  0.00            
ATOM   2450  CB  ARG X 159      27.429  18.434  58.439  0.00  0.00            
ATOM   2451  HB2 ARG X 159      28.365  18.108  57.985  0.00  0.00            
ATOM   2452  HB3 ARG X 159      26.959  17.710  59.104  0.00  0.00            
ATOM   2453  CG  ARG X 159      26.462  18.448  57.187  0.00  0.00            
ATOM   2454  HG2 ARG X 159      26.443  17.476  56.694  0.00  0.00            
ATOM   2455  HG3 ARG X 159      25.492  18.848  57.481  0.00  0.00            
ATOM   2456  CD  ARG X 159      26.979  19.485  56.285  0.00  0.00            
ATOM   2457  HD2 ARG X 159      26.829  20.474  56.719  0.00  0.00            
ATOM   2458  HD3 ARG X 159      28.067  19.470  56.349  0.00  0.00            
ATOM   2459  NE  ARG X 159      26.353  19.513  54.905  0.00  0.00            
ATOM   2460  HE  ARG X 159      25.711  20.269  54.715  0.00  0.00            
ATOM   2461  CZ  ARG X 159      26.719  18.781  53.845  0.00  0.00            
ATOM   2462  NH1 ARG X 159      27.631  17.865  53.865  0.00  0.00            
ATOM   2463 HH11 ARG X 159      28.100  17.852  54.760  0.00  0.00            
ATOM   2464 HH12 ARG X 159      27.603  17.176  53.127  0.00  0.00            
ATOM   2465  NH2 ARG X 159      25.999  18.845  52.777  0.00  0.00            
ATOM   2466 HH21 ARG X 159      25.150  19.391  52.790  0.00  0.00            
ATOM   2467 HH22 ARG X 159      26.089  18.082  52.120  0.00  0.00            
ATOM   2468  C   ARG X 159      26.449  20.406  59.674  0.00  0.00            
ATOM   2469  O   ARG X 159      25.753  20.959  58.834  0.00  0.00            
ATOM   2470  N   GLU X 160      26.132  20.224  60.986  0.00  0.00            
ATOM   2471  H   GLU X 160      26.689  19.702  61.648  0.00  0.00            
ATOM   2472  CA  GLU X 160      24.997  20.811  61.713  0.00  0.00            
ATOM   2473  HA  GLU X 160      24.048  20.390  61.380  0.00  0.00            
ATOM   2474  CB  GLU X 160      25.161  20.394  63.166  0.00  0.00            
ATOM   2475  HB2 GLU X 160      25.162  19.315  63.316  0.00  0.00            
ATOM   2476  HB3 GLU X 160      26.181  20.715  63.378  0.00  0.00            
ATOM   2477  CG  GLU X 160      24.193  21.043  64.236  0.00  0.00            
ATOM   2478  HG2 GLU X 160      24.314  20.653  65.246  0.00  0.00            
ATOM   2479  HG3 GLU X 160      24.417  22.100  64.377  0.00  0.00            
ATOM   2480  CD  GLU X 160      22.715  20.851  63.897  0.00  0.00            
ATOM   2481  OE1 GLU X 160      22.143  19.773  64.212  0.00  0.00            
ATOM   2482  OE2 GLU X 160      22.070  21.744  63.310  0.00  0.00            
ATOM   2483  C   GLU X 160      24.998  22.302  61.642  0.00  0.00            
ATOM   2484  O   GLU X 160      23.957  22.934  61.678  0.00  0.00            
ATOM   2485  N   HIE X 161      26.168  22.880  61.463  0.00  0.00            
ATOM   2486  H   HIE X 161      26.959  22.256  61.394  0.00  0.00            
ATOM   2487  CA  HIE X 161      26.363  24.346  61.299  0.00  0.00            
ATOM   2488  HA  HIE X 161      25.533  24.874  61.768  0.00  0.00            
ATOM   2489  CB  HIE X 161      27.656  24.657  62.073  0.00  0.00            
ATOM   2490  HB2 HIE X 161      28.567  24.324  61.576  0.00  0.00            
ATOM   2491  HB3 HIE X 161      27.645  25.747  62.084  0.00  0.00            
ATOM   2492  CG  HIE X 161      27.551  24.167  63.484  0.00  0.00            
ATOM   2493  ND1 HIE X 161      26.767  24.735  64.467  0.00  0.00            
ATOM   2494  CE1 HIE X 161      26.939  23.910  65.542  0.00  0.00            
ATOM   2495  HE1 HIE X 161      26.279  24.086  66.378  0.00  0.00            
ATOM   2496  NE2 HIE X 161      27.761  22.936  65.313  0.00  0.00            
ATOM   2497  HE2 HIE X 161      27.877  22.155  65.943  0.00  0.00            
ATOM   2498  CD2 HIE X 161      28.243  23.111  64.000  0.00  0.00            
ATOM   2499  HD2 HIE X 161      29.018  22.598  63.450  0.00  0.00            
ATOM   2500  C   HIE X 161      26.414  24.831  59.876  0.00  0.00            
ATOM   2501  O   HIE X 161      26.131  26.032  59.726  0.00  0.00            
ATOM   2502  N   TRP X 162      26.692  23.999  58.837  0.00  0.00            
ATOM   2503  H   TRP X 162      26.839  23.016  59.013  0.00  0.00            
ATOM   2504  CA  TRP X 162      26.957  24.553  57.508  0.00  0.00            
ATOM   2505  HA  TRP X 162      27.648  25.391  57.605  0.00  0.00            
ATOM   2506  CB  TRP X 162      27.601  23.576  56.656  0.00  0.00            
ATOM   2507  HB2 TRP X 162      26.965  22.777  56.276  0.00  0.00            
ATOM   2508  HB3 TRP X 162      27.751  24.158  55.747  0.00  0.00            
ATOM   2509  CG  TRP X 162      28.833  22.811  57.027  0.00  0.00            
ATOM   2510  CD1 TRP X 162      29.579  23.033  58.124  0.00  0.00            
ATOM   2511  HD1 TRP X 162      29.410  23.739  58.923  0.00  0.00            
ATOM   2512  NE1 TRP X 162      30.592  22.100  58.264  0.00  0.00            
ATOM   2513  HE1 TRP X 162      31.301  22.118  58.982  0.00  0.00            
ATOM   2514  CE2 TRP X 162      30.716  21.297  57.132  0.00  0.00            
ATOM   2515  CZ2 TRP X 162      31.637  20.314  56.750  0.00  0.00            
ATOM   2516  HZ2 TRP X 162      32.440  19.995  57.399  0.00  0.00            
ATOM   2517  CH2 TRP X 162      31.478  19.634  55.541  0.00  0.00            
ATOM   2518  HH2 TRP X 162      32.252  18.923  55.292  0.00  0.00            
ATOM   2519  CZ3 TRP X 162      30.414  20.010  54.704  0.00  0.00            
ATOM   2520  HZ3 TRP X 162      30.337  19.528  53.740  0.00  0.00            
ATOM   2521  CE3 TRP X 162      29.473  21.002  55.108  0.00  0.00            
ATOM   2522  HE3 TRP X 162      28.775  21.451  54.418  0.00  0.00            
ATOM   2523  CD2 TRP X 162      29.568  21.696  56.343  0.00  0.00            
ATOM   2524  C   TRP X 162      25.787  25.305  56.864  0.00  0.00            
ATOM   2525  O   TRP X 162      26.061  26.182  56.013  0.00  0.00            
ATOM   2526  N   ALA X 163      24.555  24.803  56.973  0.00  0.00            
ATOM   2527  H   ALA X 163      24.389  24.108  57.687  0.00  0.00            
ATOM   2528  CA  ALA X 163      23.439  25.442  56.287  0.00  0.00            
ATOM   2529  HA  ALA X 163      23.693  25.702  55.259  0.00  0.00            
ATOM   2530  CB  ALA X 163      22.459  24.381  56.075  0.00  0.00            
ATOM   2531  HB1 ALA X 163      21.819  24.036  56.887  0.00  0.00            
ATOM   2532  HB2 ALA X 163      21.809  24.789  55.301  0.00  0.00            
ATOM   2533  HB3 ALA X 163      23.070  23.569  55.683  0.00  0.00            
ATOM   2534  C   ALA X 163      22.926  26.779  56.921  0.00  0.00            
ATOM   2535  O   ALA X 163      22.464  27.692  56.198  0.00  0.00            
ATOM   2536  N   ARG X 164      23.237  26.980  58.231  0.00  0.00            
ATOM   2537  H   ARG X 164      23.513  26.124  58.690  0.00  0.00            
ATOM   2538  CA  ARG X 164      22.984  28.251  58.853  0.00  0.00            
ATOM   2539  HA  ARG X 164      22.103  28.688  58.382  0.00  0.00            
ATOM   2540  CB  ARG X 164      22.876  28.029  60.391  0.00  0.00            
ATOM   2541  HB2 ARG X 164      23.597  27.253  60.648  0.00  0.00            
ATOM   2542  HB3 ARG X 164      22.993  28.985  60.901  0.00  0.00            
ATOM   2543  CG  ARG X 164      21.527  27.377  60.710  0.00  0.00            
ATOM   2544  HG2 ARG X 164      20.750  27.959  60.214  0.00  0.00            
ATOM   2545  HG3 ARG X 164      21.431  26.337  60.399  0.00  0.00            
ATOM   2546  CD  ARG X 164      21.166  27.373  62.259  0.00  0.00            
ATOM   2547  HD2 ARG X 164      21.282  28.366  62.694  0.00  0.00            
ATOM   2548  HD3 ARG X 164      20.123  27.105  62.430  0.00  0.00            
ATOM   2549  NE  ARG X 164      22.037  26.443  63.037  0.00  0.00            
ATOM   2550  HE  ARG X 164      22.831  26.829  63.528  0.00  0.00            
ATOM   2551  CZ  ARG X 164      21.922  25.149  63.050  0.00  0.00            
ATOM   2552  NH1 ARG X 164      21.139  24.397  62.304  0.00  0.00            
ATOM   2553 HH11 ARG X 164      20.398  24.773  61.730  0.00  0.00            
ATOM   2554 HH12 ARG X 164      21.213  23.392  62.370  0.00  0.00            
ATOM   2555  NH2 ARG X 164      22.667  24.450  63.874  0.00  0.00            
ATOM   2556 HH21 ARG X 164      23.334  24.918  64.472  0.00  0.00            
ATOM   2557 HH22 ARG X 164      22.704  23.447  63.765  0.00  0.00            
ATOM   2558  C   ARG X 164      24.215  29.133  58.495  0.00  0.00            
ATOM   2559  O   ARG X 164      24.065  30.244  58.010  0.00  0.00            
ATOM   2560  N   VAL X 165      25.439  28.640  58.690  0.00  0.00            
ATOM   2561  H   VAL X 165      25.557  27.723  59.095  0.00  0.00            
ATOM   2562  CA  VAL X 165      26.649  29.451  58.496  0.00  0.00            
ATOM   2563  HA  VAL X 165      26.504  30.249  59.224  0.00  0.00            
ATOM   2564  CB  VAL X 165      27.937  28.690  58.955  0.00  0.00            
ATOM   2565  HB  VAL X 165      27.881  27.703  58.494  0.00  0.00            
ATOM   2566  CG1 VAL X 165      29.265  29.293  58.417  0.00  0.00            
ATOM   2567 HG11 VAL X 165      29.349  29.257  57.331  0.00  0.00            
ATOM   2568 HG12 VAL X 165      29.291  30.326  58.764  0.00  0.00            
ATOM   2569 HG13 VAL X 165      30.148  28.903  58.924  0.00  0.00            
ATOM   2570  CG2 VAL X 165      28.080  28.439  60.446  0.00  0.00            
ATOM   2571 HG21 VAL X 165      28.199  29.397  60.952  0.00  0.00            
ATOM   2572 HG22 VAL X 165      27.276  27.856  60.895  0.00  0.00            
ATOM   2573 HG23 VAL X 165      28.916  27.801  60.734  0.00  0.00            
ATOM   2574  C   VAL X 165      26.799  30.094  57.126  0.00  0.00            
ATOM   2575  O   VAL X 165      27.089  31.286  57.023  0.00  0.00            
ATOM   2576  N   THR X 166      26.692  29.227  56.098  0.00  0.00            
ATOM   2577  H   THR X 166      26.500  28.270  56.356  0.00  0.00            
ATOM   2578  CA  THR X 166      26.897  29.604  54.690  0.00  0.00            
ATOM   2579  HA  THR X 166      27.588  30.447  54.653  0.00  0.00            
ATOM   2580  CB  THR X 166      27.527  28.430  53.877  0.00  0.00            
ATOM   2581  HB  THR X 166      27.808  28.869  52.920  0.00  0.00            
ATOM   2582  CG2 THR X 166      28.739  27.956  54.587  0.00  0.00            
ATOM   2583 HG21 THR X 166      29.411  28.765  54.871  0.00  0.00            
ATOM   2584 HG22 THR X 166      28.572  27.370  55.491  0.00  0.00            
ATOM   2585 HG23 THR X 166      29.265  27.217  53.983  0.00  0.00            
ATOM   2586  OG1 THR X 166      26.636  27.375  53.733  0.00  0.00            
ATOM   2587  HG1 THR X 166      26.534  26.982  54.604  0.00  0.00            
ATOM   2588  C   THR X 166      25.684  30.161  54.061  0.00  0.00            
ATOM   2589  O   THR X 166      25.580  30.297  52.850  0.00  0.00            
ATOM   2590  N   GLY X 167      24.574  30.349  54.794  0.00  0.00            
ATOM   2591  H   GLY X 167      24.718  30.144  55.773  0.00  0.00            
ATOM   2592  CA  GLY X 167      23.161  30.715  54.482  0.00  0.00            
ATOM   2593  HA2 GLY X 167      22.569  30.678  55.396  0.00  0.00            
ATOM   2594  HA3 GLY X 167      23.138  31.716  54.053  0.00  0.00            
ATOM   2595  C   GLY X 167      22.631  29.722  53.427  0.00  0.00            
ATOM   2596  O   GLY X 167      22.145  30.154  52.373  0.00  0.00            
ATOM   2597  N   GLY X 168      22.879  28.457  53.687  0.00  0.00            
ATOM   2598  H   GLY X 168      23.168  28.336  54.647  0.00  0.00            
ATOM   2599  CA  GLY X 168      22.486  27.216  52.915  0.00  0.00            
ATOM   2600  HA2 GLY X 168      22.388  26.408  53.640  0.00  0.00            
ATOM   2601  HA3 GLY X 168      21.536  27.539  52.490  0.00  0.00            
ATOM   2602  C   GLY X 168      23.415  26.832  51.807  0.00  0.00            
ATOM   2603  O   GLY X 168      23.100  25.866  51.099  0.00  0.00            
ATOM   2604  N   LEU X 169      24.436  27.580  51.527  0.00  0.00            
ATOM   2605  H   LEU X 169      24.614  28.269  52.244  0.00  0.00            
ATOM   2606  CA  LEU X 169      25.278  27.467  50.356  0.00  0.00            
ATOM   2607  HA  LEU X 169      24.621  27.342  49.495  0.00  0.00            
ATOM   2608  CB  LEU X 169      26.135  28.681  50.136  0.00  0.00            
ATOM   2609  HB2 LEU X 169      25.522  29.526  49.824  0.00  0.00            
ATOM   2610  HB3 LEU X 169      26.609  28.828  51.107  0.00  0.00            
ATOM   2611  CG  LEU X 169      27.335  28.613  49.123  0.00  0.00            
ATOM   2612  HG  LEU X 169      27.915  27.716  49.338  0.00  0.00            
ATOM   2613  CD1 LEU X 169      26.830  28.616  47.659  0.00  0.00            
ATOM   2614 HD11 LEU X 169      26.304  29.554  47.481  0.00  0.00            
ATOM   2615 HD12 LEU X 169      27.641  28.603  46.930  0.00  0.00            
ATOM   2616 HD13 LEU X 169      26.170  27.758  47.534  0.00  0.00            
ATOM   2617  CD2 LEU X 169      28.130  29.870  49.405  0.00  0.00            
ATOM   2618 HD21 LEU X 169      29.082  29.887  48.874  0.00  0.00            
ATOM   2619 HD22 LEU X 169      27.470  30.652  49.027  0.00  0.00            
ATOM   2620 HD23 LEU X 169      28.311  29.994  50.472  0.00  0.00            
ATOM   2621  C   LEU X 169      26.075  26.138  50.233  0.00  0.00            
ATOM   2622  O   LEU X 169      26.238  25.667  49.134  0.00  0.00            
ATOM   2623  N   THR X 170      26.512  25.512  51.361  0.00  0.00            
ATOM   2624  H   THR X 170      26.455  26.017  52.233  0.00  0.00            
ATOM   2625  CA  THR X 170      27.082  24.180  51.354  0.00  0.00            
ATOM   2626  HA  THR X 170      27.900  24.136  50.635  0.00  0.00            
ATOM   2627  CB  THR X 170      27.553  23.562  52.737  0.00  0.00            
ATOM   2628  HB  THR X 170      27.789  22.500  52.681  0.00  0.00            
ATOM   2629  CG2 THR X 170      28.751  24.450  53.084  0.00  0.00            
ATOM   2630 HG21 THR X 170      28.375  25.417  53.418  0.00  0.00            
ATOM   2631 HG22 THR X 170      29.299  24.036  53.930  0.00  0.00            
ATOM   2632 HG23 THR X 170      29.418  24.528  52.225  0.00  0.00            
ATOM   2633  OG1 THR X 170      26.599  23.817  53.663  0.00  0.00            
ATOM   2634  HG1 THR X 170      25.998  23.072  53.589  0.00  0.00            
ATOM   2635  C   THR X 170      26.083  23.176  50.841  0.00  0.00            
ATOM   2636  O   THR X 170      26.539  22.112  50.406  0.00  0.00            
ATOM   2637  N   GLU X 171      24.761  23.391  50.998  0.00  0.00            
ATOM   2638  H   GLU X 171      24.538  24.327  51.306  0.00  0.00            
ATOM   2639  CA  GLU X 171      23.788  22.460  50.373  0.00  0.00            
ATOM   2640  HA  GLU X 171      24.121  21.426  50.280  0.00  0.00            
ATOM   2641  CB  GLU X 171      22.504  22.464  51.283  0.00  0.00            
ATOM   2642  HB2 GLU X 171      22.003  23.418  51.123  0.00  0.00            
ATOM   2643  HB3 GLU X 171      21.904  21.617  50.951  0.00  0.00            
ATOM   2644  CG  GLU X 171      22.792  22.356  52.819  0.00  0.00            
ATOM   2645  HG2 GLU X 171      23.157  23.335  53.128  0.00  0.00            
ATOM   2646  HG3 GLU X 171      21.858  22.109  53.323  0.00  0.00            
ATOM   2647  CD  GLU X 171      23.856  21.347  53.187  0.00  0.00            
ATOM   2648  OE1 GLU X 171      23.563  20.140  53.028  0.00  0.00            
ATOM   2649  OE2 GLU X 171      24.932  21.707  53.700  0.00  0.00            
ATOM   2650  C   GLU X 171      23.461  22.939  48.958  0.00  0.00            
ATOM   2651  O   GLU X 171      22.409  22.654  48.380  0.00  0.00            
ATOM   2652  N   ASP X 172      24.404  23.595  48.315  0.00  0.00            
ATOM   2653  H   ASP X 172      25.170  24.006  48.829  0.00  0.00            
ATOM   2654  CA  ASP X 172      24.200  24.271  46.987  0.00  0.00            
ATOM   2655  HA  ASP X 172      25.180  24.654  46.703  0.00  0.00            
ATOM   2656  CB  ASP X 172      23.759  23.217  45.884  0.00  0.00            
ATOM   2657  HB2 ASP X 172      24.538  22.467  45.749  0.00  0.00            
ATOM   2658  HB3 ASP X 172      22.880  22.623  46.135  0.00  0.00            
ATOM   2659  CG  ASP X 172      23.491  23.848  44.498  0.00  0.00            
ATOM   2660  OD1 ASP X 172      22.331  23.766  44.002  0.00  0.00            
ATOM   2661  OD2 ASP X 172      24.329  24.479  43.924  0.00  0.00            
ATOM   2662  C   ASP X 172      23.146  25.370  47.006  0.00  0.00            
ATOM   2663  O   ASP X 172      23.297  26.262  46.151  0.00  0.00            
ATOM   2664  N   ARG X 173      22.175  25.485  47.886  0.00  0.00            
ATOM   2665  H   ARG X 173      22.166  24.786  48.614  0.00  0.00            
ATOM   2666  CA  ARG X 173      21.145  26.545  47.861  0.00  0.00            
ATOM   2667  HA  ARG X 173      20.774  26.616  46.839  0.00  0.00            
ATOM   2668  CB  ARG X 173      19.846  26.190  48.623  0.00  0.00            
ATOM   2669  HB2 ARG X 173      19.110  26.988  48.527  0.00  0.00            
ATOM   2670  HB3 ARG X 173      19.471  25.268  48.179  0.00  0.00            
ATOM   2671  CG  ARG X 173      20.094  25.789  50.102  0.00  0.00            
ATOM   2672  HG2 ARG X 173      20.767  24.931  50.098  0.00  0.00            
ATOM   2673  HG3 ARG X 173      20.656  26.609  50.549  0.00  0.00            
ATOM   2674  CD  ARG X 173      18.780  25.385  50.864  0.00  0.00            
ATOM   2675  HD2 ARG X 173      18.120  26.252  50.826  0.00  0.00            
ATOM   2676  HD3 ARG X 173      18.272  24.538  50.404  0.00  0.00            
ATOM   2677  NE  ARG X 173      18.914  25.010  52.283  0.00  0.00            
ATOM   2678  HE  ARG X 173      18.605  25.767  52.875  0.00  0.00            
ATOM   2679  CZ  ARG X 173      19.186  23.891  52.861  0.00  0.00            
ATOM   2680  NH1 ARG X 173      19.249  22.819  52.154  0.00  0.00            
ATOM   2681 HH11 ARG X 173      18.616  22.815  51.366  0.00  0.00            
ATOM   2682 HH12 ARG X 173      19.316  21.972  52.700  0.00  0.00            
ATOM   2683  NH2 ARG X 173      19.422  23.728  54.114  0.00  0.00            
ATOM   2684 HH21 ARG X 173      18.981  24.440  54.678  0.00  0.00            
ATOM   2685 HH22 ARG X 173      19.765  22.911  54.599  0.00  0.00            
ATOM   2686  C   ARG X 173      21.499  28.016  48.094  0.00  0.00            
ATOM   2687  O   ARG X 173      20.610  28.738  48.590  0.00  0.00            
ATOM   2688  N   GLY X 174      22.715  28.536  47.800  0.00  0.00            
ATOM   2689  H   GLY X 174      23.294  28.026  47.148  0.00  0.00            
ATOM   2690  CA  GLY X 174      23.143  29.944  47.932  0.00  0.00            
ATOM   2691  HA2 GLY X 174      22.421  30.456  48.569  0.00  0.00            
ATOM   2692  HA3 GLY X 174      24.178  30.024  48.263  0.00  0.00            
ATOM   2693  C   GLY X 174      23.217  30.759  46.521  0.00  0.00            
ATOM   2694  O   GLY X 174      23.298  30.222  45.390  0.00  0.00            
ATOM   2695  N   HIP X 175      23.174  32.067  46.646  0.00  0.00            
ATOM   2696  H   HIP X 175      23.123  32.407  47.595  0.00  0.00            
ATOM   2697  CA  HIP X 175      23.093  32.965  45.471  0.00  0.00            
ATOM   2698  HA  HIP X 175      22.209  32.890  44.839  0.00  0.00            
ATOM   2699  CB  HIP X 175      22.833  34.425  45.983  0.00  0.00            
ATOM   2700  HB2 HIP X 175      22.004  34.300  46.679  0.00  0.00            
ATOM   2701  HB3 HIP X 175      23.667  34.749  46.605  0.00  0.00            
ATOM   2702  CG  HIP X 175      22.489  35.486  44.929  0.00  0.00            
ATOM   2703  ND1 HIP X 175      21.270  35.660  44.270  0.00  0.00            
ATOM   2704  HD1 HIP X 175      20.345  35.336  44.515  0.00  0.00            
ATOM   2705  CE1 HIP X 175      21.412  36.642  43.370  0.00  0.00            
ATOM   2706  HE1 HIP X 175      20.561  37.135  42.925  0.00  0.00            
ATOM   2707  NE2 HIP X 175      22.680  37.113  43.394  0.00  0.00            
ATOM   2708  HE2 HIP X 175      23.020  37.880  42.831  0.00  0.00            
ATOM   2709  CD2 HIP X 175      23.336  36.463  44.442  0.00  0.00            
ATOM   2710  HD2 HIP X 175      24.356  36.539  44.787  0.00  0.00            
ATOM   2711  C   HIP X 175      24.275  32.856  44.470  0.00  0.00            
ATOM   2712  O   HIP X 175      25.459  32.957  44.827  0.00  0.00            
ATOM   2713  N   GLN X 176      24.044  32.517  43.180  0.00  0.00            
ATOM   2714  H   GLN X 176      23.145  32.146  42.909  0.00  0.00            
ATOM   2715  CA  GLN X 176      25.062  32.209  42.250  0.00  0.00            
ATOM   2716  HA  GLN X 176      25.982  32.578  42.703  0.00  0.00            
ATOM   2717  CB  GLN X 176      25.275  30.725  41.969  0.00  0.00            
ATOM   2718  HB2 GLN X 176      24.368  30.201  41.669  0.00  0.00            
ATOM   2719  HB3 GLN X 176      25.998  30.605  41.162  0.00  0.00            
ATOM   2720  CG  GLN X 176      25.862  29.903  43.182  0.00  0.00            
ATOM   2721  HG2 GLN X 176      26.929  30.111  43.265  0.00  0.00            
ATOM   2722  HG3 GLN X 176      25.416  30.273  44.105  0.00  0.00            
ATOM   2723  CD  GLN X 176      25.553  28.390  43.193  0.00  0.00            
ATOM   2724  OE1 GLN X 176      25.348  27.824  42.105  0.00  0.00            
ATOM   2725  NE2 GLN X 176      25.625  27.680  44.263  0.00  0.00            
ATOM   2726 HE21 GLN X 176      25.264  26.747  44.118  0.00  0.00            
ATOM   2727 HE22 GLN X 176      26.045  28.077  45.091  0.00  0.00            
ATOM   2728  C   GLN X 176      24.847  33.083  40.960  0.00  0.00            
ATOM   2729  O   GLN X 176      23.686  33.259  40.492  0.00  0.00            
ATOM   2730  N   MET X 177      25.874  33.591  40.304  0.00  0.00            
ATOM   2731  H   MET X 177      26.773  33.450  40.742  0.00  0.00            
ATOM   2732  CA  MET X 177      25.880  34.668  39.287  0.00  0.00            
ATOM   2733  HA  MET X 177      25.034  34.453  38.634  0.00  0.00            
ATOM   2734  CB  MET X 177      25.759  35.954  40.131  0.00  0.00            
ATOM   2735  HB2 MET X 177      24.844  35.928  40.723  0.00  0.00            
ATOM   2736  HB3 MET X 177      26.580  36.044  40.843  0.00  0.00            
ATOM   2737  CG  MET X 177      25.735  37.309  39.410  0.00  0.00            
ATOM   2738  HG2 MET X 177      24.949  37.086  38.689  0.00  0.00            
ATOM   2739  HG3 MET X 177      25.371  38.056  40.116  0.00  0.00            
ATOM   2740  SD  MET X 177      27.133  37.867  38.416  0.00  0.00            
ATOM   2741  CE  MET X 177      28.055  38.796  39.696  0.00  0.00            
ATOM   2742  HE1 MET X 177      29.140  38.808  39.590  0.00  0.00            
ATOM   2743  HE2 MET X 177      27.674  39.817  39.682  0.00  0.00            
ATOM   2744  HE3 MET X 177      27.794  38.310  40.636  0.00  0.00            
ATOM   2745  C   MET X 177      27.198  34.559  38.596  0.00  0.00            
ATOM   2746  O   MET X 177      28.200  34.077  39.078  0.00  0.00            
ATOM   2747  N   LEU X 178      27.092  34.774  37.236  0.00  0.00            
ATOM   2748  H   LEU X 178      26.264  35.175  36.819  0.00  0.00            
ATOM   2749  CA  LEU X 178      28.090  34.543  36.204  0.00  0.00            
ATOM   2750  HA  LEU X 178      28.953  34.057  36.658  0.00  0.00            
ATOM   2751  CB  LEU X 178      27.522  33.701  35.052  0.00  0.00            
ATOM   2752  HB2 LEU X 178      26.592  34.209  34.799  0.00  0.00            
ATOM   2753  HB3 LEU X 178      28.310  33.650  34.300  0.00  0.00            
ATOM   2754  CG  LEU X 178      27.083  32.191  35.299  0.00  0.00            
ATOM   2755  HG  LEU X 178      26.242  32.297  35.984  0.00  0.00            
ATOM   2756  CD1 LEU X 178      26.671  31.512  33.972  0.00  0.00            
ATOM   2757 HD11 LEU X 178      27.432  31.580  33.195  0.00  0.00            
ATOM   2758 HD12 LEU X 178      26.358  30.506  34.252  0.00  0.00            
ATOM   2759 HD13 LEU X 178      25.795  32.041  33.595  0.00  0.00            
ATOM   2760  CD2 LEU X 178      28.124  31.265  35.799  0.00  0.00            
ATOM   2761 HD21 LEU X 178      27.787  30.233  35.897  0.00  0.00            
ATOM   2762 HD22 LEU X 178      29.072  31.323  35.264  0.00  0.00            
ATOM   2763 HD23 LEU X 178      28.346  31.523  36.835  0.00  0.00            
ATOM   2764  C   LEU X 178      28.458  35.886  35.582  0.00  0.00            
ATOM   2765  O   LEU X 178      27.522  36.711  35.347  0.00  0.00            
ATOM   2766  N   ALA X 179      29.749  36.091  35.281  0.00  0.00            
ATOM   2767  H   ALA X 179      30.462  35.432  35.561  0.00  0.00            
ATOM   2768  CA  ALA X 179      30.292  37.405  34.840  0.00  0.00            
ATOM   2769  HA  ALA X 179      29.463  37.916  34.351  0.00  0.00            
ATOM   2770  CB  ALA X 179      30.818  38.210  35.974  0.00  0.00            
ATOM   2771  HB1 ALA X 179      30.149  38.011  36.811  0.00  0.00            
ATOM   2772  HB2 ALA X 179      31.843  37.907  36.185  0.00  0.00            
ATOM   2773  HB3 ALA X 179      30.788  39.240  35.618  0.00  0.00            
ATOM   2774  C   ALA X 179      31.303  37.308  33.725  0.00  0.00            
ATOM   2775  O   ALA X 179      32.097  36.358  33.816  0.00  0.00            
ATOM   2776  N   PHE X 180      31.154  38.216  32.750  0.00  0.00            
ATOM   2777  H   PHE X 180      30.520  38.964  32.993  0.00  0.00            
ATOM   2778  CA  PHE X 180      31.901  38.209  31.455  0.00  0.00            
ATOM   2779  HA  PHE X 180      32.777  37.611  31.708  0.00  0.00            
ATOM   2780  CB  PHE X 180      31.110  37.633  30.318  0.00  0.00            
ATOM   2781  HB2 PHE X 180      30.303  38.313  30.045  0.00  0.00            
ATOM   2782  HB3 PHE X 180      31.721  37.623  29.415  0.00  0.00            
ATOM   2783  CG  PHE X 180      30.519  36.284  30.631  0.00  0.00            
ATOM   2784  CD1 PHE X 180      29.255  36.148  31.299  0.00  0.00            
ATOM   2785  HD1 PHE X 180      28.909  37.037  31.806  0.00  0.00            
ATOM   2786  CE1 PHE X 180      28.682  34.911  31.574  0.00  0.00            
ATOM   2787  HE1 PHE X 180      27.831  34.759  32.221  0.00  0.00            
ATOM   2788  CZ  PHE X 180      29.238  33.763  30.963  0.00  0.00            
ATOM   2789  HZ  PHE X 180      28.786  32.788  31.070  0.00  0.00            
ATOM   2790  CE2 PHE X 180      30.485  33.880  30.282  0.00  0.00            
ATOM   2791  HE2 PHE X 180      31.043  33.061  29.852  0.00  0.00            
ATOM   2792  CD2 PHE X 180      31.138  35.122  30.220  0.00  0.00            
ATOM   2793  HD2 PHE X 180      32.110  35.246  29.767  0.00  0.00            
ATOM   2794  C   PHE X 180      32.309  39.612  31.237  0.00  0.00            
ATOM   2795  O   PHE X 180      31.490  40.527  31.341  0.00  0.00            
ATOM   2796  N   ASN X 181      33.620  39.804  31.073  0.00  0.00            
ATOM   2797  H   ASN X 181      34.183  38.974  30.956  0.00  0.00            
ATOM   2798  CA  ASN X 181      34.274  41.116  31.107  0.00  0.00            
ATOM   2799  HA  ASN X 181      33.531  41.904  30.984  0.00  0.00            
ATOM   2800  CB  ASN X 181      34.959  41.226  32.444  0.00  0.00            
ATOM   2801  HB2 ASN X 181      35.931  40.737  32.392  0.00  0.00            
ATOM   2802  HB3 ASN X 181      35.240  42.279  32.435  0.00  0.00            
ATOM   2803  CG  ASN X 181      34.191  40.784  33.688  0.00  0.00            
ATOM   2804  OD1 ASN X 181      33.060  41.147  33.896  0.00  0.00            
ATOM   2805  ND2 ASN X 181      34.886  40.162  34.563  0.00  0.00            
ATOM   2806 HD21 ASN X 181      34.620  40.024  35.527  0.00  0.00            
ATOM   2807 HD22 ASN X 181      35.844  39.897  34.380  0.00  0.00            
ATOM   2808  C   ASN X 181      35.312  41.286  30.000  0.00  0.00            
ATOM   2809  O   ASN X 181      35.882  40.333  29.462  0.00  0.00            
ATOM   2810  N   HIE X 182      35.511  42.550  29.554  0.00  0.00            
ATOM   2811  H   HIE X 182      34.879  43.216  29.974  0.00  0.00            
ATOM   2812  CA  HIE X 182      36.325  42.930  28.417  0.00  0.00            
ATOM   2813  HA  HIE X 182      37.051  42.117  28.381  0.00  0.00            
ATOM   2814  CB  HIE X 182      35.591  43.026  27.148  0.00  0.00            
ATOM   2815  HB2 HIE X 182      34.974  43.919  27.046  0.00  0.00            
ATOM   2816  HB3 HIE X 182      36.241  43.151  26.282  0.00  0.00            
ATOM   2817  CG  HIE X 182      34.709  41.849  26.802  0.00  0.00            
ATOM   2818  ND1 HIE X 182      35.121  40.692  26.119  0.00  0.00            
ATOM   2819  CE1 HIE X 182      34.045  39.889  26.078  0.00  0.00            
ATOM   2820  HE1 HIE X 182      34.123  38.844  25.817  0.00  0.00            
ATOM   2821  NE2 HIE X 182      32.975  40.530  26.581  0.00  0.00            
ATOM   2822  HE2 HIE X 182      32.130  40.023  26.806  0.00  0.00            
ATOM   2823  CD2 HIE X 182      33.388  41.776  27.000  0.00  0.00            
ATOM   2824  HD2 HIE X 182      32.782  42.504  27.519  0.00  0.00            
ATOM   2825  C   HIE X 182      36.878  44.301  28.625  0.00  0.00            
ATOM   2826  O   HIE X 182      36.202  45.306  28.894  0.00  0.00            
ATOM   2827  N   PHE X 183      38.225  44.375  28.519  0.00  0.00            
ATOM   2828  H   PHE X 183      38.770  43.579  28.220  0.00  0.00            
ATOM   2829  CA  PHE X 183      39.023  45.475  29.076  0.00  0.00            
ATOM   2830  HA  PHE X 183      38.370  46.153  29.626  0.00  0.00            
ATOM   2831  CB  PHE X 183      40.060  44.928  30.100  0.00  0.00            
ATOM   2832  HB2 PHE X 183      40.804  44.345  29.557  0.00  0.00            
ATOM   2833  HB3 PHE X 183      40.379  45.761  30.726  0.00  0.00            
ATOM   2834  CG  PHE X 183      39.317  44.091  31.111  0.00  0.00            
ATOM   2835  CD1 PHE X 183      39.457  42.700  31.036  0.00  0.00            
ATOM   2836  HD1 PHE X 183      39.989  42.200  30.240  0.00  0.00            
ATOM   2837  CE1 PHE X 183      38.787  41.855  31.996  0.00  0.00            
ATOM   2838  HE1 PHE X 183      38.771  40.784  31.861  0.00  0.00            
ATOM   2839  CZ  PHE X 183      38.121  42.490  33.040  0.00  0.00            
ATOM   2840  HZ  PHE X 183      37.623  41.852  33.756  0.00  0.00            
ATOM   2841  CE2 PHE X 183      37.990  43.924  33.057  0.00  0.00            
ATOM   2842  HE2 PHE X 183      37.490  44.415  33.879  0.00  0.00            
ATOM   2843  CD2 PHE X 183      38.579  44.692  32.088  0.00  0.00            
ATOM   2844  HD2 PHE X 183      38.608  45.770  32.145  0.00  0.00            
ATOM   2845  C   PHE X 183      39.774  46.117  27.867  0.00  0.00            
ATOM   2846  O   PHE X 183      40.477  45.484  27.087  0.00  0.00            
ATOM   2847  N   ARG X 184      39.385  47.374  27.562  0.00  0.00            
ATOM   2848  H   ARG X 184      38.907  47.972  28.221  0.00  0.00            
ATOM   2849  CA  ARG X 184      39.593  47.981  26.230  0.00  0.00            
ATOM   2850  HA  ARG X 184      39.504  47.199  25.477  0.00  0.00            
ATOM   2851  CB  ARG X 184      38.459  49.016  25.945  0.00  0.00            
ATOM   2852  HB2 ARG X 184      38.194  49.601  26.826  0.00  0.00            
ATOM   2853  HB3 ARG X 184      38.857  49.854  25.371  0.00  0.00            
ATOM   2854  CG  ARG X 184      37.282  48.291  25.175  0.00  0.00            
ATOM   2855  HG2 ARG X 184      36.402  48.933  25.208  0.00  0.00            
ATOM   2856  HG3 ARG X 184      37.597  48.243  24.132  0.00  0.00            
ATOM   2857  CD  ARG X 184      36.856  46.860  25.666  0.00  0.00            
ATOM   2858  HD2 ARG X 184      37.713  46.191  25.584  0.00  0.00            
ATOM   2859  HD3 ARG X 184      36.619  46.896  26.729  0.00  0.00            
ATOM   2860  NE  ARG X 184      35.719  46.402  24.907  0.00  0.00            
ATOM   2861  HE  ARG X 184      34.815  46.802  25.116  0.00  0.00            
ATOM   2862  CZ  ARG X 184      35.658  45.457  23.986  0.00  0.00            
ATOM   2863  NH1 ARG X 184      36.696  44.779  23.575  0.00  0.00            
ATOM   2864 HH11 ARG X 184      37.562  45.277  23.720  0.00  0.00            
ATOM   2865 HH12 ARG X 184      36.750  44.044  22.885  0.00  0.00            
ATOM   2866  NH2 ARG X 184      34.469  45.163  23.556  0.00  0.00            
ATOM   2867 HH21 ARG X 184      33.659  45.594  23.978  0.00  0.00            
ATOM   2868 HH22 ARG X 184      34.290  44.371  22.956  0.00  0.00            
ATOM   2869  C   ARG X 184      41.010  48.585  26.081  0.00  0.00            
ATOM   2870  O   ARG X 184      41.365  49.653  26.586  0.00  0.00            
ATOM   2871  N   SER X 185      41.735  48.014  25.116  0.00  0.00            
ATOM   2872  H   SER X 185      41.316  47.208  24.676  0.00  0.00            
ATOM   2873  CA  SER X 185      43.085  48.550  24.709  0.00  0.00            
ATOM   2874  HA  SER X 185      43.673  48.707  25.613  0.00  0.00            
ATOM   2875  CB  SER X 185      43.827  47.609  23.790  0.00  0.00            
ATOM   2876  HB2 SER X 185      43.440  47.564  22.772  0.00  0.00            
ATOM   2877  HB3 SER X 185      44.801  48.085  23.678  0.00  0.00            
ATOM   2878  OG  SER X 185      43.829  46.393  24.467  0.00  0.00            
ATOM   2879  HG  SER X 185      42.950  46.012  24.407  0.00  0.00            
ATOM   2880  C   SER X 185      42.972  49.913  24.034  0.00  0.00            
ATOM   2881  O   SER X 185      43.945  50.668  23.966  0.00  0.00            
ATOM   2882  N   HIE X 186      41.803  50.293  23.454  0.00  0.00            
ATOM   2883  H   HIE X 186      41.039  49.635  23.516  0.00  0.00            
ATOM   2884  CA  HIE X 186      41.601  51.606  22.893  0.00  0.00            
ATOM   2885  HA  HIE X 186      42.328  51.812  22.108  0.00  0.00            
ATOM   2886  CB  HIE X 186      40.154  51.795  22.342  0.00  0.00            
ATOM   2887  HB2 HIE X 186      39.853  51.000  21.659  0.00  0.00            
ATOM   2888  HB3 HIE X 186      39.430  51.859  23.155  0.00  0.00            
ATOM   2889  CG  HIE X 186      40.072  53.041  21.509  0.00  0.00            
ATOM   2890  ND1 HIE X 186      39.624  54.292  21.905  0.00  0.00            
ATOM   2891  CE1 HIE X 186      39.937  55.212  20.993  0.00  0.00            
ATOM   2892  HE1 HIE X 186      39.784  56.279  21.064  0.00  0.00            
ATOM   2893  NE2 HIE X 186      40.552  54.542  19.965  0.00  0.00            
ATOM   2894  HE2 HIE X 186      41.114  55.030  19.282  0.00  0.00            
ATOM   2895  CD2 HIE X 186      40.563  53.198  20.277  0.00  0.00            
ATOM   2896  HD2 HIE X 186      41.127  52.457  19.730  0.00  0.00            
ATOM   2897  C   HIE X 186      41.728  52.694  23.975  0.00  0.00            
ATOM   2898  O   HIE X 186      42.201  53.797  23.665  0.00  0.00            
ATOM   2899  N   LYS X 187      41.424  52.386  25.263  0.00  0.00            
ATOM   2900  H   LYS X 187      41.249  51.434  25.553  0.00  0.00            
ATOM   2901  CA  LYS X 187      41.251  53.365  26.367  0.00  0.00            
ATOM   2902  HA  LYS X 187      40.994  54.363  26.014  0.00  0.00            
ATOM   2903  CB  LYS X 187      39.992  52.873  27.164  0.00  0.00            
ATOM   2904  HB2 LYS X 187      40.204  51.864  27.518  0.00  0.00            
ATOM   2905  HB3 LYS X 187      39.823  53.504  28.036  0.00  0.00            
ATOM   2906  CG  LYS X 187      38.689  52.839  26.344  0.00  0.00            
ATOM   2907  HG2 LYS X 187      38.935  52.268  25.449  0.00  0.00            
ATOM   2908  HG3 LYS X 187      37.892  52.404  26.948  0.00  0.00            
ATOM   2909  CD  LYS X 187      38.244  54.309  25.911  0.00  0.00            
ATOM   2910  HD2 LYS X 187      37.988  54.805  26.847  0.00  0.00            
ATOM   2911  HD3 LYS X 187      39.065  54.729  25.330  0.00  0.00            
ATOM   2912  CE  LYS X 187      36.987  54.313  25.024  0.00  0.00            
ATOM   2913  HE2 LYS X 187      37.155  53.540  24.275  0.00  0.00            
ATOM   2914  HE3 LYS X 187      36.124  54.051  25.636  0.00  0.00            
ATOM   2915  NZ  LYS X 187      36.727  55.610  24.373  0.00  0.00            
ATOM   2916  HZ1 LYS X 187      37.594  55.676  23.860  0.00  0.00            
ATOM   2917  HZ2 LYS X 187      36.004  55.583  23.669  0.00  0.00            
ATOM   2918  HZ3 LYS X 187      36.640  56.405  24.991  0.00  0.00            
ATOM   2919  C   LYS X 187      42.432  53.630  27.321  0.00  0.00            
ATOM   2920  O   LYS X 187      43.071  52.672  27.766  0.00  0.00            
ATOM   2921  N   GLY X 188      42.702  54.864  27.702  0.00  0.00            
ATOM   2922  H   GLY X 188      42.062  55.491  27.236  0.00  0.00            
ATOM   2923  CA  GLY X 188      43.850  55.314  28.471  0.00  0.00            
ATOM   2924  HA2 GLY X 188      44.732  55.050  27.888  0.00  0.00            
ATOM   2925  HA3 GLY X 188      43.756  56.399  28.424  0.00  0.00            
ATOM   2926  C   GLY X 188      43.993  55.015  29.941  0.00  0.00            
ATOM   2927  O   GLY X 188      45.051  54.825  30.468  0.00  0.00            
ATOM   2928  N   VAL X 189      42.846  55.011  30.641  0.00  0.00            
ATOM   2929  H   VAL X 189      42.019  55.224  30.101  0.00  0.00            
ATOM   2930  CA  VAL X 189      42.588  54.804  32.061  0.00  0.00            
ATOM   2931  HA  VAL X 189      43.285  55.376  32.673  0.00  0.00            
ATOM   2932  CB  VAL X 189      41.173  55.182  32.374  0.00  0.00            
ATOM   2933  HB  VAL X 189      41.013  54.949  33.427  0.00  0.00            
ATOM   2934  CG1 VAL X 189      40.974  56.675  32.131  0.00  0.00            
ATOM   2935 HG11 VAL X 189      41.802  57.166  32.642  0.00  0.00            
ATOM   2936 HG12 VAL X 189      41.141  56.834  31.066  0.00  0.00            
ATOM   2937 HG13 VAL X 189      40.027  57.130  32.422  0.00  0.00            
ATOM   2938  CG2 VAL X 189      40.101  54.545  31.569  0.00  0.00            
ATOM   2939 HG21 VAL X 189      39.099  54.916  31.783  0.00  0.00            
ATOM   2940 HG22 VAL X 189      40.331  54.612  30.505  0.00  0.00            
ATOM   2941 HG23 VAL X 189      40.189  53.494  31.842  0.00  0.00            
ATOM   2942  C   VAL X 189      42.865  53.309  32.525  0.00  0.00            
ATOM   2943  O   VAL X 189      42.788  52.466  31.612  0.00  0.00            
ATOM   2944  N   ARG X 190      43.066  53.033  33.779  0.00  0.00            
ATOM   2945  H   ARG X 190      42.936  53.743  34.485  0.00  0.00            
ATOM   2946  CA  ARG X 190      43.181  51.641  34.260  0.00  0.00            
ATOM   2947  HA  ARG X 190      43.908  51.177  33.593  0.00  0.00            
ATOM   2948  CB  ARG X 190      43.885  51.446  35.601  0.00  0.00            
ATOM   2949  HB2 ARG X 190      43.248  51.956  36.324  0.00  0.00            
ATOM   2950  HB3 ARG X 190      43.860  50.392  35.878  0.00  0.00            
ATOM   2951  CG  ARG X 190      45.336  51.955  35.533  0.00  0.00            
ATOM   2952  HG2 ARG X 190      45.941  51.345  34.862  0.00  0.00            
ATOM   2953  HG3 ARG X 190      45.481  52.965  35.150  0.00  0.00            
ATOM   2954  CD  ARG X 190      46.069  51.686  36.890  0.00  0.00            
ATOM   2955  HD2 ARG X 190      45.731  52.464  37.575  0.00  0.00            
ATOM   2956  HD3 ARG X 190      45.903  50.691  37.303  0.00  0.00            
ATOM   2957  NE  ARG X 190      47.519  51.720  36.720  0.00  0.00            
ATOM   2958  HE  ARG X 190      47.969  50.850  36.475  0.00  0.00            
ATOM   2959  CZ  ARG X 190      48.359  52.694  36.717  0.00  0.00            
ATOM   2960  NH1 ARG X 190      48.238  53.952  37.039  0.00  0.00            
ATOM   2961 HH11 ARG X 190      47.414  54.408  37.405  0.00  0.00            
ATOM   2962 HH12 ARG X 190      48.920  54.586  36.648  0.00  0.00            
ATOM   2963  NH2 ARG X 190      49.514  52.429  36.139  0.00  0.00            
ATOM   2964 HH21 ARG X 190      49.721  51.473  35.889  0.00  0.00            
ATOM   2965 HH22 ARG X 190      50.186  53.175  36.248  0.00  0.00            
ATOM   2966  C   ARG X 190      41.840  50.934  34.218  0.00  0.00            
ATOM   2967  O   ARG X 190      40.781  51.527  34.263  0.00  0.00            
ATOM   2968  N   GLY X 191      41.799  49.606  34.223  0.00  0.00            
ATOM   2969  H   GLY X 191      42.655  49.126  33.985  0.00  0.00            
ATOM   2970  CA  GLY X 191      40.636  48.779  34.629  0.00  0.00            
ATOM   2971  HA2 GLY X 191      39.705  49.066  34.141  0.00  0.00            
ATOM   2972  HA3 GLY X 191      40.712  47.706  34.454  0.00  0.00            
ATOM   2973  C   GLY X 191      40.249  49.000  36.118  0.00  0.00            
ATOM   2974  O   GLY X 191      40.666  49.979  36.768  0.00  0.00            
ATOM   2975  N   SER X 192      39.483  48.036  36.644  0.00  0.00            
ATOM   2976  H   SER X 192      39.207  47.367  35.939  0.00  0.00            
ATOM   2977  CA  SER X 192      38.838  48.024  37.957  0.00  0.00            
ATOM   2978  HA  SER X 192      38.197  48.884  38.155  0.00  0.00            
ATOM   2979  CB  SER X 192      37.945  46.819  38.235  0.00  0.00            
ATOM   2980  HB2 SER X 192      37.448  47.025  39.183  0.00  0.00            
ATOM   2981  HB3 SER X 192      37.291  46.760  37.365  0.00  0.00            
ATOM   2982  OG  SER X 192      38.684  45.589  38.192  0.00  0.00            
ATOM   2983  HG  SER X 192      38.232  44.870  38.640  0.00  0.00            
ATOM   2984  C   SER X 192      39.922  48.004  39.054  0.00  0.00            
ATOM   2985  O   SER X 192      40.923  47.308  39.108  0.00  0.00            
ATOM   2986  N   LYS X 193      39.681  48.856  40.081  0.00  0.00            
ATOM   2987  H   LYS X 193      38.788  49.329  40.083  0.00  0.00            
ATOM   2988  CA  LYS X 193      40.415  48.923  41.356  0.00  0.00            
ATOM   2989  HA  LYS X 193      41.443  49.114  41.048  0.00  0.00            
ATOM   2990  CB  LYS X 193      39.906  50.129  42.258  0.00  0.00            
ATOM   2991  HB2 LYS X 193      40.622  50.509  42.986  0.00  0.00            
ATOM   2992  HB3 LYS X 193      39.794  50.917  41.513  0.00  0.00            
ATOM   2993  CG  LYS X 193      38.589  49.703  42.961  0.00  0.00            
ATOM   2994  HG2 LYS X 193      37.964  49.212  42.216  0.00  0.00            
ATOM   2995  HG3 LYS X 193      38.739  49.070  43.835  0.00  0.00            
ATOM   2996  CD  LYS X 193      37.795  50.933  43.343  0.00  0.00            
ATOM   2997  HD2 LYS X 193      37.586  51.660  42.559  0.00  0.00            
ATOM   2998  HD3 LYS X 193      36.820  50.533  43.624  0.00  0.00            
ATOM   2999  CE  LYS X 193      38.332  51.722  44.539  0.00  0.00            
ATOM   3000  HE2 LYS X 193      38.336  51.037  45.387  0.00  0.00            
ATOM   3001  HE3 LYS X 193      39.312  52.152  44.333  0.00  0.00            
ATOM   3002  NZ  LYS X 193      37.410  52.826  44.959  0.00  0.00            
ATOM   3003  HZ1 LYS X 193      37.606  53.105  45.910  0.00  0.00            
ATOM   3004  HZ2 LYS X 193      37.315  53.686  44.437  0.00  0.00            
ATOM   3005  HZ3 LYS X 193      36.459  52.509  45.081  0.00  0.00            
ATOM   3006  C   LYS X 193      40.512  47.606  42.120  0.00  0.00            
ATOM   3007  O   LYS X 193      39.670  46.730  42.057  0.00  0.00            
ATOM   3008  N   PHE X 194      41.560  47.536  42.951  0.00  0.00            
ATOM   3009  H   PHE X 194      42.286  48.231  42.854  0.00  0.00            
ATOM   3010  CA  PHE X 194      41.704  46.643  44.005  0.00  0.00            
ATOM   3011  HA  PHE X 194      41.898  45.651  43.596  0.00  0.00            
ATOM   3012  CB  PHE X 194      42.942  47.028  44.907  0.00  0.00            
ATOM   3013  HB2 PHE X 194      42.848  47.995  45.400  0.00  0.00            
ATOM   3014  HB3 PHE X 194      43.027  46.293  45.708  0.00  0.00            
ATOM   3015  CG  PHE X 194      44.330  46.862  44.234  0.00  0.00            
ATOM   3016  CD1 PHE X 194      44.725  45.613  43.760  0.00  0.00            
ATOM   3017  HD1 PHE X 194      43.978  44.832  43.736  0.00  0.00            
ATOM   3018  CE1 PHE X 194      45.982  45.388  43.259  0.00  0.00            
ATOM   3019  HE1 PHE X 194      46.282  44.374  43.040  0.00  0.00            
ATOM   3020  CZ  PHE X 194      46.978  46.460  43.329  0.00  0.00            
ATOM   3021  HZ  PHE X 194      48.002  46.288  43.034  0.00  0.00            
ATOM   3022  CE2 PHE X 194      46.557  47.753  43.678  0.00  0.00            
ATOM   3023  HE2 PHE X 194      47.258  48.574  43.696  0.00  0.00            
ATOM   3024  CD2 PHE X 194      45.243  47.952  44.159  0.00  0.00            
ATOM   3025  HD2 PHE X 194      44.934  48.951  44.431  0.00  0.00            
ATOM   3026  C   PHE X 194      40.564  46.549  45.032  0.00  0.00            
ATOM   3027  O   PHE X 194      40.208  47.462  45.749  0.00  0.00            
ATOM   3028  N   HD1 X 195      39.903  45.344  44.938  0.00  0.00            
ATOM   3029  H   HD1 X 195      40.230  44.788  44.161  0.00  0.00            
ATOM   3030  CA  HD1 X 195      38.643  44.948  45.639  0.00  0.00            
ATOM   3031  HA  HD1 X 195      38.445  45.617  46.477  0.00  0.00            
ATOM   3032  CB  HD1 X 195      37.425  45.047  44.641  0.00  0.00            
ATOM   3033  HB2 HD1 X 195      36.581  45.029  45.330  0.00  0.00            
ATOM   3034  HB3 HD1 X 195      37.424  46.064  44.248  0.00  0.00            
ATOM   3035  CG  HD1 X 195      37.344  44.053  43.487  0.00  0.00            
ATOM   3036  ND1 HD1 X 195      38.114  44.021  42.418  0.00  0.00            
ATOM   3037  HD1 HD1 X 195      38.888  44.635  42.208  0.00  0.00            
ATOM   3038  CE1 HD1 X 195      37.880  42.828  41.883  0.00  0.00            
ATOM   3039  HE1 HD1 X 195      38.429  42.495  41.014  0.00  0.00            
ATOM   3040  NE2 HD1 X 195      36.885  42.130  42.433  0.00  0.00            
ATOM   3041  CD2 HD1 X 195      36.510  42.989  43.423  0.00  0.00            
ATOM   3042  HD2 HD1 X 195      35.750  42.766  44.158  0.00  0.00            
ATOM   3043  C   HD1 X 195      38.845  43.576  46.246  0.00  0.00            
ATOM   3044  O   HD1 X 195      39.614  42.794  45.639  0.00  0.00            
ATOM   3045  N   ARG X 196      38.108  43.145  47.245  0.00  0.00            
ATOM   3046  H   ARG X 196      37.503  43.776  47.751  0.00  0.00            
ATOM   3047  CA  ARG X 196      37.785  41.688  47.502  0.00  0.00            
ATOM   3048  HA  ARG X 196      38.428  41.112  46.837  0.00  0.00            
ATOM   3049  CB  ARG X 196      38.033  41.189  48.979  0.00  0.00            
ATOM   3050  HB2 ARG X 196      37.736  40.141  49.009  0.00  0.00            
ATOM   3051  HB3 ARG X 196      39.087  41.329  49.220  0.00  0.00            
ATOM   3052  CG  ARG X 196      37.086  42.045  49.919  0.00  0.00            
ATOM   3053  HG2 ARG X 196      37.237  43.105  49.716  0.00  0.00            
ATOM   3054  HG3 ARG X 196      36.040  41.804  49.729  0.00  0.00            
ATOM   3055  CD  ARG X 196      37.205  41.664  51.421  0.00  0.00            
ATOM   3056  HD2 ARG X 196      37.019  40.594  51.508  0.00  0.00            
ATOM   3057  HD3 ARG X 196      38.275  41.756  51.610  0.00  0.00            
ATOM   3058  NE  ARG X 196      36.409  42.521  52.369  0.00  0.00            
ATOM   3059  HE  ARG X 196      35.414  42.527  52.191  0.00  0.00            
ATOM   3060  CZ  ARG X 196      36.799  43.145  53.453  0.00  0.00            
ATOM   3061  NH1 ARG X 196      37.977  43.148  53.855  0.00  0.00            
ATOM   3062 HH11 ARG X 196      38.674  42.536  53.456  0.00  0.00            
ATOM   3063 HH12 ARG X 196      38.363  43.857  54.462  0.00  0.00            
ATOM   3064  NH2 ARG X 196      35.944  43.792  54.232  0.00  0.00            
ATOM   3065 HH21 ARG X 196      35.000  43.966  53.916  0.00  0.00            
ATOM   3066 HH22 ARG X 196      36.354  44.434  54.896  0.00  0.00            
ATOM   3067  C   ARG X 196      36.382  41.374  46.941  0.00  0.00            
ATOM   3068  O   ARG X 196      35.575  42.213  46.652  0.00  0.00            
ATOM   3069  N   AP1 X 197      36.117  40.072  46.798  0.00  0.00            
ATOM   3070  H   AP1 X 197      36.759  39.388  47.172  0.00  0.00            
ATOM   3071  CA  AP1 X 197      34.854  39.517  46.291  0.00  0.00            
ATOM   3072  HA  AP1 X 197      34.303  40.247  45.698  0.00  0.00            
ATOM   3073  CB  AP1 X 197      35.053  38.318  45.367  0.00  0.00            
ATOM   3074  HB2 AP1 X 197      35.524  37.548  45.978  0.00  0.00            
ATOM   3075  HB3 AP1 X 197      34.062  38.019  45.024  0.00  0.00            
ATOM   3076  CG  AP1 X 197      35.993  38.546  44.120  0.00  0.00            
ATOM   3077  OD1 AP1 X 197      36.339  39.654  43.709  0.00  0.00            
ATOM   3078  OD2 AP1 X 197      36.457  37.487  43.656  0.00  0.00            
ATOM   3079  C   AP1 X 197      33.838  39.123  47.359  0.00  0.00            
ATOM   3080  O   AP1 X 197      34.189  38.402  48.250  0.00  0.00            
ATOM   3081  N   SER X 198      32.567  39.475  47.140  0.00  0.00            
ATOM   3082  H   SER X 198      32.388  40.011  46.303  0.00  0.00            
ATOM   3083  CA  SER X 198      31.655  39.651  48.301  0.00  0.00            
ATOM   3084  HA  SER X 198      32.295  40.150  49.028  0.00  0.00            
ATOM   3085  CB  SER X 198      30.615  40.643  47.943  0.00  0.00            
ATOM   3086  HB2 SER X 198      31.099  41.592  47.709  0.00  0.00            
ATOM   3087  HB3 SER X 198      30.137  40.270  47.037  0.00  0.00            
ATOM   3088  OG  SER X 198      29.557  40.820  48.936  0.00  0.00            
ATOM   3089  HG  SER X 198      28.880  40.174  48.720  0.00  0.00            
ATOM   3090  C   SER X 198      31.134  38.358  48.945  0.00  0.00            
ATOM   3091  O   SER X 198      30.746  38.317  50.128  0.00  0.00            
ATOM   3092  N   GLY X 199      31.056  37.219  48.153  0.00  0.00            
ATOM   3093  H   GLY X 199      31.273  37.246  47.167  0.00  0.00            
ATOM   3094  CA  GLY X 199      30.396  35.962  48.600  0.00  0.00            
ATOM   3095  HA2 GLY X 199      29.677  36.111  49.405  0.00  0.00            
ATOM   3096  HA3 GLY X 199      30.027  35.392  47.748  0.00  0.00            
ATOM   3097  C   GLY X 199      31.442  35.085  49.283  0.00  0.00            
ATOM   3098  O   GLY X 199      32.270  35.473  50.088  0.00  0.00            
ATOM   3099  N   TRP X 200      31.379  33.774  48.994  0.00  0.00            
ATOM   3100  H   TRP X 200      30.623  33.429  48.420  0.00  0.00            
ATOM   3101  CA  TRP X 200      32.198  32.808  49.653  0.00  0.00            
ATOM   3102  HA  TRP X 200      32.659  33.306  50.506  0.00  0.00            
ATOM   3103  CB  TRP X 200      31.234  31.651  50.076  0.00  0.00            
ATOM   3104  HB2 TRP X 200      30.585  31.435  49.228  0.00  0.00            
ATOM   3105  HB3 TRP X 200      31.796  30.721  50.162  0.00  0.00            
ATOM   3106  CG  TRP X 200      30.347  31.890  51.264  0.00  0.00            
ATOM   3107  CD1 TRP X 200      29.197  32.615  51.161  0.00  0.00            
ATOM   3108  HD1 TRP X 200      28.780  33.095  50.288  0.00  0.00            
ATOM   3109  NE1 TRP X 200      28.670  32.736  52.462  0.00  0.00            
ATOM   3110  HE1 TRP X 200      27.815  33.255  52.605  0.00  0.00            
ATOM   3111  CE2 TRP X 200      29.396  32.099  53.408  0.00  0.00            
ATOM   3112  CZ2 TRP X 200      29.309  32.033  54.827  0.00  0.00            
ATOM   3113  HZ2 TRP X 200      28.520  32.512  55.388  0.00  0.00            
ATOM   3114  CH2 TRP X 200      30.312  31.334  55.497  0.00  0.00            
ATOM   3115  HH2 TRP X 200      30.293  31.309  56.577  0.00  0.00            
ATOM   3116  CZ3 TRP X 200      31.379  30.706  54.824  0.00  0.00            
ATOM   3117  HZ3 TRP X 200      32.076  30.111  55.396  0.00  0.00            
ATOM   3118  CE3 TRP X 200      31.399  30.750  53.418  0.00  0.00            
ATOM   3119  HE3 TRP X 200      32.205  30.342  52.826  0.00  0.00            
ATOM   3120  CD2 TRP X 200      30.441  31.510  52.663  0.00  0.00            
ATOM   3121  C   TRP X 200      33.272  32.239  48.752  0.00  0.00            
ATOM   3122  O   TRP X 200      34.306  31.800  49.259  0.00  0.00            
ATOM   3123  N   VAL X 201      33.016  32.191  47.493  0.00  0.00            
ATOM   3124  H   VAL X 201      32.118  32.504  47.153  0.00  0.00            
ATOM   3125  CA  VAL X 201      33.982  31.797  46.445  0.00  0.00            
ATOM   3126  HA  VAL X 201      34.991  31.953  46.827  0.00  0.00            
ATOM   3127  CB  VAL X 201      34.006  30.299  46.172  0.00  0.00            
ATOM   3128  HB  VAL X 201      32.979  30.034  45.919  0.00  0.00            
ATOM   3129  CG1 VAL X 201      34.977  29.844  45.166  0.00  0.00            
ATOM   3130 HG11 VAL X 201      35.996  30.116  45.442  0.00  0.00            
ATOM   3131 HG12 VAL X 201      34.808  28.803  44.889  0.00  0.00            
ATOM   3132 HG13 VAL X 201      34.777  30.356  44.225  0.00  0.00            
ATOM   3133  CG2 VAL X 201      34.349  29.381  47.409  0.00  0.00            
ATOM   3134 HG21 VAL X 201      33.717  29.459  48.293  0.00  0.00            
ATOM   3135 HG22 VAL X 201      34.333  28.342  47.080  0.00  0.00            
ATOM   3136 HG23 VAL X 201      35.362  29.532  47.782  0.00  0.00            
ATOM   3137  C   VAL X 201      33.824  32.580  45.215  0.00  0.00            
ATOM   3138  O   VAL X 201      32.708  32.904  44.873  0.00  0.00            
ATOM   3139  N   THR X 202      34.894  32.770  44.457  0.00  0.00            
ATOM   3140  H   THR X 202      35.788  32.668  44.916  0.00  0.00            
ATOM   3141  CA  THR X 202      34.815  32.989  43.019  0.00  0.00            
ATOM   3142  HA  THR X 202      33.776  32.705  42.850  0.00  0.00            
ATOM   3143  CB  THR X 202      34.976  34.462  42.644  0.00  0.00            
ATOM   3144  HB  THR X 202      34.862  34.641  41.575  0.00  0.00            
ATOM   3145  CG2 THR X 202      34.154  35.600  43.342  0.00  0.00            
ATOM   3146 HG21 THR X 202      34.461  35.690  44.384  0.00  0.00            
ATOM   3147 HG22 THR X 202      34.118  36.604  42.920  0.00  0.00            
ATOM   3148 HG23 THR X 202      33.105  35.306  43.296  0.00  0.00            
ATOM   3149  OG1 THR X 202      36.284  34.934  42.900  0.00  0.00            
ATOM   3150  HG1 THR X 202      36.231  35.800  43.312  0.00  0.00            
ATOM   3151  C   THR X 202      35.648  31.997  42.249  0.00  0.00            
ATOM   3152  O   THR X 202      36.632  31.476  42.749  0.00  0.00            
ATOM   3153  N   VAL X 203      35.338  31.803  40.997  0.00  0.00            
ATOM   3154  H   VAL X 203      34.576  32.312  40.572  0.00  0.00            
ATOM   3155  CA  VAL X 203      35.960  30.824  40.097  0.00  0.00            
ATOM   3156  HA  VAL X 203      36.863  30.428  40.561  0.00  0.00            
ATOM   3157  CB  VAL X 203      35.052  29.556  39.700  0.00  0.00            
ATOM   3158  HB  VAL X 203      34.406  29.739  38.841  0.00  0.00            
ATOM   3159  CG1 VAL X 203      35.889  28.374  39.290  0.00  0.00            
ATOM   3160 HG11 VAL X 203      35.318  27.573  38.821  0.00  0.00            
ATOM   3161 HG12 VAL X 203      36.721  28.725  38.680  0.00  0.00            
ATOM   3162 HG13 VAL X 203      36.413  27.938  40.140  0.00  0.00            
ATOM   3163  CG2 VAL X 203      34.101  29.199  40.811  0.00  0.00            
ATOM   3164 HG21 VAL X 203      34.697  28.956  41.691  0.00  0.00            
ATOM   3165 HG22 VAL X 203      33.455  30.065  40.954  0.00  0.00            
ATOM   3166 HG23 VAL X 203      33.619  28.313  40.396  0.00  0.00            
ATOM   3167  C   VAL X 203      36.332  31.449  38.765  0.00  0.00            
ATOM   3168  O   VAL X 203      35.512  32.313  38.335  0.00  0.00            
ATOM   3169  N   LEU X 204      37.453  31.122  38.115  0.00  0.00            
ATOM   3170  H   LEU X 204      38.137  30.534  38.570  0.00  0.00            
ATOM   3171  CA  LEU X 204      37.832  31.667  36.813  0.00  0.00            
ATOM   3172  HA  LEU X 204      36.929  32.140  36.427  0.00  0.00            
ATOM   3173  CB  LEU X 204      38.893  32.795  36.867  0.00  0.00            
ATOM   3174  HB2 LEU X 204      39.617  32.564  37.648  0.00  0.00            
ATOM   3175  HB3 LEU X 204      39.352  32.819  35.879  0.00  0.00            
ATOM   3176  CG  LEU X 204      38.389  34.248  37.219  0.00  0.00            
ATOM   3177  HG  LEU X 204      37.355  34.325  36.885  0.00  0.00            
ATOM   3178  CD1 LEU X 204      38.428  34.400  38.760  0.00  0.00            
ATOM   3179 HD11 LEU X 204      38.071  35.381  39.072  0.00  0.00            
ATOM   3180 HD12 LEU X 204      37.737  33.663  39.168  0.00  0.00            
ATOM   3181 HD13 LEU X 204      39.394  34.161  39.204  0.00  0.00            
ATOM   3182  CD2 LEU X 204      39.301  35.283  36.555  0.00  0.00            
ATOM   3183 HD21 LEU X 204      39.219  35.224  35.470  0.00  0.00            
ATOM   3184 HD22 LEU X 204      39.020  36.274  36.911  0.00  0.00            
ATOM   3185 HD23 LEU X 204      40.262  35.034  37.004  0.00  0.00            
ATOM   3186  C   LEU X 204      38.355  30.635  35.880  0.00  0.00            
ATOM   3187  O   LEU X 204      39.038  29.697  36.348  0.00  0.00            
ATOM   3188  N   ARG X 205      38.031  30.605  34.576  0.00  0.00            
ATOM   3189  H   ARG X 205      37.517  31.402  34.229  0.00  0.00            
ATOM   3190  CA  ARG X 205      38.600  29.737  33.481  0.00  0.00            
ATOM   3191  HA  ARG X 205      39.328  29.045  33.904  0.00  0.00            
ATOM   3192  CB  ARG X 205      37.467  28.806  32.890  0.00  0.00            
ATOM   3193  HB2 ARG X 205      36.514  29.181  33.264  0.00  0.00            
ATOM   3194  HB3 ARG X 205      37.477  28.749  31.802  0.00  0.00            
ATOM   3195  CG  ARG X 205      37.512  27.412  33.490  0.00  0.00            
ATOM   3196  HG2 ARG X 205      37.989  27.365  34.470  0.00  0.00            
ATOM   3197  HG3 ARG X 205      36.465  27.112  33.462  0.00  0.00            
ATOM   3198  CD  ARG X 205      38.103  26.335  32.569  0.00  0.00            
ATOM   3199  HD2 ARG X 205      38.064  25.357  33.049  0.00  0.00            
ATOM   3200  HD3 ARG X 205      37.480  26.284  31.677  0.00  0.00            
ATOM   3201  NE  ARG X 205      39.496  26.515  32.308  0.00  0.00            
ATOM   3202  HE  ARG X 205      40.211  26.303  32.989  0.00  0.00            
ATOM   3203  CZ  ARG X 205      40.007  26.950  31.208  0.00  0.00            
ATOM   3204  NH1 ARG X 205      39.388  27.319  30.122  0.00  0.00            
ATOM   3205 HH11 ARG X 205      38.477  26.978  29.852  0.00  0.00            
ATOM   3206 HH12 ARG X 205      39.848  27.905  29.439  0.00  0.00            
ATOM   3207  NH2 ARG X 205      41.298  27.102  31.085  0.00  0.00            
ATOM   3208 HH21 ARG X 205      41.857  26.803  31.872  0.00  0.00            
ATOM   3209 HH22 ARG X 205      41.668  27.473  30.222  0.00  0.00            
ATOM   3210  C   ARG X 205      39.368  30.448  32.350  0.00  0.00            
ATOM   3211  O   ARG X 205      40.413  29.885  31.871  0.00  0.00            
ATOM   3212  N   SER X 206      38.982  31.651  31.951  0.00  0.00            
ATOM   3213  H   SER X 206      38.144  32.034  32.366  0.00  0.00            
ATOM   3214  CA  SER X 206      39.707  32.417  30.904  0.00  0.00            
ATOM   3215  HA  SER X 206      39.717  31.724  30.062  0.00  0.00            
ATOM   3216  CB  SER X 206      38.888  33.680  30.631  0.00  0.00            
ATOM   3217  HB2 SER X 206      38.879  34.315  31.517  0.00  0.00            
ATOM   3218  HB3 SER X 206      39.331  34.206  29.786  0.00  0.00            
ATOM   3219  OG  SER X 206      37.577  33.302  30.207  0.00  0.00            
ATOM   3220  HG  SER X 206      37.552  32.674  29.481  0.00  0.00            
ATOM   3221  C   SER X 206      41.182  32.764  31.311  0.00  0.00            
ATOM   3222  O   SER X 206      41.441  33.503  32.239  0.00  0.00            
ATOM   3223  N   VAL X 207      42.117  32.405  30.424  0.00  0.00            
ATOM   3224  H   VAL X 207      41.798  32.051  29.534  0.00  0.00            
ATOM   3225  CA  VAL X 207      43.554  32.354  30.752  0.00  0.00            
ATOM   3226  HA  VAL X 207      43.624  32.269  31.836  0.00  0.00            
ATOM   3227  CB  VAL X 207      44.274  31.043  30.305  0.00  0.00            
ATOM   3228  HB  VAL X 207      45.221  31.050  30.845  0.00  0.00            
ATOM   3229  CG1 VAL X 207      43.473  29.741  30.622  0.00  0.00            
ATOM   3230 HG11 VAL X 207      43.946  28.827  30.262  0.00  0.00            
ATOM   3231 HG12 VAL X 207      43.246  29.801  31.686  0.00  0.00            
ATOM   3232 HG13 VAL X 207      42.503  29.744  30.126  0.00  0.00            
ATOM   3233  CG2 VAL X 207      44.535  31.088  28.787  0.00  0.00            
ATOM   3234 HG21 VAL X 207      43.583  30.965  28.272  0.00  0.00            
ATOM   3235 HG22 VAL X 207      44.985  31.995  28.384  0.00  0.00            
ATOM   3236 HG23 VAL X 207      45.187  30.261  28.505  0.00  0.00            
ATOM   3237  C   VAL X 207      44.363  33.633  30.405  0.00  0.00            
ATOM   3238  O   VAL X 207      45.620  33.717  30.573  0.00  0.00            
ATOM   3239  N   ASP X 208      43.635  34.656  29.913  0.00  0.00            
ATOM   3240  H   ASP X 208      42.643  34.552  29.754  0.00  0.00            
ATOM   3241  CA  ASP X 208      44.296  35.893  29.536  0.00  0.00            
ATOM   3242  HA  ASP X 208      45.081  35.703  28.804  0.00  0.00            
ATOM   3243  CB  ASP X 208      43.339  36.900  28.830  0.00  0.00            
ATOM   3244  HB2 ASP X 208      42.425  37.081  29.396  0.00  0.00            
ATOM   3245  HB3 ASP X 208      43.886  37.838  28.735  0.00  0.00            
ATOM   3246  CG  ASP X 208      42.861  36.526  27.402  0.00  0.00            
ATOM   3247  OD1 ASP X 208      43.471  35.626  26.731  0.00  0.00            
ATOM   3248  OD2 ASP X 208      41.872  37.132  26.984  0.00  0.00            
ATOM   3249  C   ASP X 208      44.994  36.560  30.788  0.00  0.00            
ATOM   3250  O   ASP X 208      44.290  36.882  31.740  0.00  0.00            
ATOM   3251  N   PRO X 209      46.311  36.893  30.749  0.00  0.00            
ATOM   3252  CD  PRO X 209      47.127  36.773  29.603  0.00  0.00            
ATOM   3253  HD2 PRO X 209      46.739  37.365  28.774  0.00  0.00            
ATOM   3254  HD3 PRO X 209      47.339  35.728  29.380  0.00  0.00            
ATOM   3255  CG  PRO X 209      48.431  37.466  29.976  0.00  0.00            
ATOM   3256  HG2 PRO X 209      48.466  38.461  29.532  0.00  0.00            
ATOM   3257  HG3 PRO X 209      49.281  36.974  29.503  0.00  0.00            
ATOM   3258  CB  PRO X 209      48.404  37.711  31.529  0.00  0.00            
ATOM   3259  HB2 PRO X 209      48.914  38.663  31.674  0.00  0.00            
ATOM   3260  HB3 PRO X 209      48.820  36.888  32.111  0.00  0.00            
ATOM   3261  CA  PRO X 209      46.903  37.817  31.790  0.00  0.00            
ATOM   3262  HA  PRO X 209      46.627  37.447  32.778  0.00  0.00            
ATOM   3263  C   PRO X 209      46.370  39.237  31.774  0.00  0.00            
ATOM   3264  O   PRO X 209      46.021  39.764  30.741  0.00  0.00            
ATOM   3265  N   GLY X 210      46.390  39.906  32.977  0.00  0.00            
ATOM   3266  H   GLY X 210      46.908  39.401  33.681  0.00  0.00            
ATOM   3267  CA  GLY X 210      45.744  41.184  33.264  0.00  0.00            
ATOM   3268  HA2 GLY X 210      46.393  42.046  33.113  0.00  0.00            
ATOM   3269  HA3 GLY X 210      44.970  41.375  32.520  0.00  0.00            
ATOM   3270  C   GLY X 210      45.121  41.441  34.713  0.00  0.00            
ATOM   3271  O   GLY X 210      44.962  42.571  35.070  0.00  0.00            
ATOM   3272  N   LEU X 211      44.759  40.374  35.423  0.00  0.00            
ATOM   3273  H   LEU X 211      45.076  39.456  35.144  0.00  0.00            
ATOM   3274  CA  LEU X 211      44.356  40.470  36.816  0.00  0.00            
ATOM   3275  HA  LEU X 211      44.016  41.472  37.082  0.00  0.00            
ATOM   3276  CB  LEU X 211      43.343  39.382  37.046  0.00  0.00            
ATOM   3277  HB2 LEU X 211      42.562  39.412  36.287  0.00  0.00            
ATOM   3278  HB3 LEU X 211      43.860  38.469  36.750  0.00  0.00            
ATOM   3279  CG  LEU X 211      42.802  39.185  38.485  0.00  0.00            
ATOM   3280  HG  LEU X 211      43.658  39.083  39.152  0.00  0.00            
ATOM   3281  CD1 LEU X 211      42.056  40.451  38.892  0.00  0.00            
ATOM   3282 HD11 LEU X 211      42.797  41.248  38.837  0.00  0.00            
ATOM   3283 HD12 LEU X 211      41.259  40.621  38.168  0.00  0.00            
ATOM   3284 HD13 LEU X 211      41.641  40.416  39.899  0.00  0.00            
ATOM   3285  CD2 LEU X 211      41.811  37.962  38.645  0.00  0.00            
ATOM   3286 HD21 LEU X 211      41.347  37.935  39.631  0.00  0.00            
ATOM   3287 HD22 LEU X 211      41.014  37.798  37.919  0.00  0.00            
ATOM   3288 HD23 LEU X 211      42.462  37.091  38.565  0.00  0.00            
ATOM   3289  C   LEU X 211      45.526  40.311  37.809  0.00  0.00            
ATOM   3290  O   LEU X 211      46.352  39.400  37.516  0.00  0.00            
ATOM   3291  N   LEU X 212      45.625  41.262  38.785  0.00  0.00            
ATOM   3292  H   LEU X 212      44.994  42.049  38.723  0.00  0.00            
ATOM   3293  CA  LEU X 212      46.665  41.203  39.749  0.00  0.00            
ATOM   3294  HA  LEU X 212      47.216  40.269  39.638  0.00  0.00            
ATOM   3295  CB  LEU X 212      47.663  42.377  39.635  0.00  0.00            
ATOM   3296  HB2 LEU X 212      47.263  43.294  40.068  0.00  0.00            
ATOM   3297  HB3 LEU X 212      48.536  42.071  40.211  0.00  0.00            
ATOM   3298  CG  LEU X 212      48.171  42.750  38.220  0.00  0.00            
ATOM   3299  HG  LEU X 212      47.371  43.042  37.540  0.00  0.00            
ATOM   3300  CD1 LEU X 212      49.213  43.915  38.351  0.00  0.00            
ATOM   3301 HD11 LEU X 212      48.809  44.708  38.980  0.00  0.00            
ATOM   3302 HD12 LEU X 212      50.143  43.525  38.765  0.00  0.00            
ATOM   3303 HD13 LEU X 212      49.544  44.353  37.409  0.00  0.00            
ATOM   3304  CD2 LEU X 212      48.870  41.660  37.456  0.00  0.00            
ATOM   3305 HD21 LEU X 212      49.390  42.072  36.591  0.00  0.00            
ATOM   3306 HD22 LEU X 212      49.650  41.214  38.073  0.00  0.00            
ATOM   3307 HD23 LEU X 212      48.173  40.900  37.100  0.00  0.00            
ATOM   3308  C   LEU X 212      46.157  41.159  41.176  0.00  0.00            
ATOM   3309  O   LEU X 212      45.000  41.611  41.376  0.00  0.00            
ATOM   3310  N   ALA X 213      46.929  40.691  42.110  0.00  0.00            
ATOM   3311  H   ALA X 213      47.896  40.468  41.921  0.00  0.00            
ATOM   3312  CA  ALA X 213      46.606  40.629  43.538  0.00  0.00            
ATOM   3313  HA  ALA X 213      45.774  41.309  43.720  0.00  0.00            
ATOM   3314  CB  ALA X 213      46.115  39.255  43.873  0.00  0.00            
ATOM   3315  HB1 ALA X 213      45.564  39.253  44.814  0.00  0.00            
ATOM   3316  HB2 ALA X 213      45.401  39.079  43.069  0.00  0.00            
ATOM   3317  HB3 ALA X 213      46.911  38.519  43.990  0.00  0.00            
ATOM   3318  C   ALA X 213      47.766  41.004  44.510  0.00  0.00            
ATOM   3319  O   ALA X 213      48.936  41.060  44.149  0.00  0.00            
ATOM   3320  N   LEU X 214      47.375  41.304  45.801  0.00  0.00            
ATOM   3321  H   LEU X 214      46.411  41.188  46.080  0.00  0.00            
ATOM   3322  CA  LEU X 214      48.258  41.756  46.868  0.00  0.00            
ATOM   3323  HA  LEU X 214      49.296  41.951  46.597  0.00  0.00            
ATOM   3324  CB  LEU X 214      47.620  42.999  47.373  0.00  0.00            
ATOM   3325  HB2 LEU X 214      46.610  42.622  47.534  0.00  0.00            
ATOM   3326  HB3 LEU X 214      47.968  43.305  48.359  0.00  0.00            
ATOM   3327  CG  LEU X 214      47.645  44.243  46.522  0.00  0.00            
ATOM   3328  HG  LEU X 214      47.250  44.075  45.520  0.00  0.00            
ATOM   3329  CD1 LEU X 214      46.902  45.484  47.133  0.00  0.00            
ATOM   3330 HD11 LEU X 214      45.921  45.121  47.438  0.00  0.00            
ATOM   3331 HD12 LEU X 214      47.321  45.831  48.077  0.00  0.00            
ATOM   3332 HD13 LEU X 214      46.737  46.226  46.352  0.00  0.00            
ATOM   3333  CD2 LEU X 214      49.057  44.774  46.196  0.00  0.00            
ATOM   3334 HD21 LEU X 214      48.998  45.768  45.753  0.00  0.00            
ATOM   3335 HD22 LEU X 214      49.568  44.741  47.159  0.00  0.00            
ATOM   3336 HD23 LEU X 214      49.671  44.193  45.508  0.00  0.00            
ATOM   3337  C   LEU X 214      48.305  40.734  47.985  0.00  0.00            
ATOM   3338  O   LEU X 214      47.307  40.363  48.553  0.00  0.00            
ATOM   3339  N   VAL X 215      49.486  40.261  48.328  0.00  0.00            
ATOM   3340  H   VAL X 215      50.272  40.609  47.798  0.00  0.00            
ATOM   3341  CA  VAL X 215      49.695  39.384  49.416  0.00  0.00            
ATOM   3342  HA  VAL X 215      48.882  39.552  50.123  0.00  0.00            
ATOM   3343  CB  VAL X 215      49.698  37.864  49.035  0.00  0.00            
ATOM   3344  HB  VAL X 215      50.638  37.520  48.604  0.00  0.00            
ATOM   3345  CG1 VAL X 215      49.650  36.972  50.318  0.00  0.00            
ATOM   3346 HG11 VAL X 215      48.721  37.154  50.858  0.00  0.00            
ATOM   3347 HG12 VAL X 215      49.684  35.930  50.003  0.00  0.00            
ATOM   3348 HG13 VAL X 215      50.505  37.202  50.955  0.00  0.00            
ATOM   3349  CG2 VAL X 215      48.589  37.406  48.037  0.00  0.00            
ATOM   3350 HG21 VAL X 215      48.447  38.195  47.298  0.00  0.00            
ATOM   3351 HG22 VAL X 215      48.907  36.457  47.605  0.00  0.00            
ATOM   3352 HG23 VAL X 215      47.624  37.189  48.494  0.00  0.00            
ATOM   3353  C   VAL X 215      51.032  39.686  50.106  0.00  0.00            
ATOM   3354  O   VAL X 215      51.989  39.757  49.289  0.00  0.00            
ATOM   3355  N   ASP X 216      51.018  39.948  51.335  0.00  0.00            
ATOM   3356  H   ASP X 216      50.146  39.904  51.843  0.00  0.00            
ATOM   3357  CA  ASP X 216      52.144  40.435  52.188  0.00  0.00            
ATOM   3358  HA  ASP X 216      51.817  40.446  53.228  0.00  0.00            
ATOM   3359  CB  ASP X 216      53.301  39.385  52.244  0.00  0.00            
ATOM   3360  HB2 ASP X 216      53.748  39.460  51.253  0.00  0.00            
ATOM   3361  HB3 ASP X 216      54.045  39.494  53.033  0.00  0.00            
ATOM   3362  CG  ASP X 216      52.758  37.989  52.377  0.00  0.00            
ATOM   3363  OD1 ASP X 216      51.842  37.721  53.171  0.00  0.00            
ATOM   3364  OD2 ASP X 216      53.314  36.986  51.797  0.00  0.00            
ATOM   3365  C   ASP X 216      52.546  41.794  51.627  0.00  0.00            
ATOM   3366  O   ASP X 216      53.741  42.170  51.885  0.00  0.00            
ATOM   3367  N   GLY X 217      51.741  42.526  50.799  0.00  0.00            
ATOM   3368  H   GLY X 217      50.788  42.192  50.778  0.00  0.00            
ATOM   3369  CA  GLY X 217      52.023  43.822  50.196  0.00  0.00            
ATOM   3370  HA2 GLY X 217      51.140  44.433  50.008  0.00  0.00            
ATOM   3371  HA3 GLY X 217      52.642  44.441  50.845  0.00  0.00            
ATOM   3372  C   GLY X 217      52.840  43.620  48.943  0.00  0.00            
ATOM   3373  O   GLY X 217      52.957  44.569  48.160  0.00  0.00            
ATOM   3374  N   ARG X 218      53.257  42.394  48.615  0.00  0.00            
ATOM   3375  H   ARG X 218      53.198  41.632  49.276  0.00  0.00            
ATOM   3376  CA  ARG X 218      53.818  42.099  47.292  0.00  0.00            
ATOM   3377  HA  ARG X 218      54.481  42.907  46.983  0.00  0.00            
ATOM   3378  CB  ARG X 218      54.578  40.751  47.322  0.00  0.00            
ATOM   3379  HB2 ARG X 218      53.895  39.933  47.546  0.00  0.00            
ATOM   3380  HB3 ARG X 218      54.960  40.445  46.347  0.00  0.00            
ATOM   3381  CG  ARG X 218      55.774  40.878  48.287  0.00  0.00            
ATOM   3382  HG2 ARG X 218      56.437  41.611  47.829  0.00  0.00            
ATOM   3383  HG3 ARG X 218      55.472  41.250  49.266  0.00  0.00            
ATOM   3384  CD  ARG X 218      56.548  39.580  48.443  0.00  0.00            
ATOM   3385  HD2 ARG X 218      57.244  39.642  49.280  0.00  0.00            
ATOM   3386  HD3 ARG X 218      55.882  38.749  48.676  0.00  0.00            
ATOM   3387  NE  ARG X 218      57.381  39.322  47.245  0.00  0.00            
ATOM   3388  HE  ARG X 218      57.592  40.126  46.671  0.00  0.00            
ATOM   3389  CZ  ARG X 218      57.916  38.131  46.859  0.00  0.00            
ATOM   3390  NH1 ARG X 218      57.741  37.041  47.550  0.00  0.00            
ATOM   3391 HH11 ARG X 218      56.966  37.002  48.197  0.00  0.00            
ATOM   3392 HH12 ARG X 218      58.071  36.184  47.129  0.00  0.00            
ATOM   3393  NH2 ARG X 218      58.475  38.064  45.682  0.00  0.00            
ATOM   3394 HH21 ARG X 218      58.422  38.926  45.160  0.00  0.00            
ATOM   3395 HH22 ARG X 218      58.698  37.165  45.279  0.00  0.00            
ATOM   3396  C   ARG X 218      52.647  41.961  46.262  0.00  0.00            
ATOM   3397  O   ARG X 218      51.565  41.541  46.590  0.00  0.00            
ATOM   3398  N   LEU X 219      53.003  42.410  45.055  0.00  0.00            
ATOM   3399  H   LEU X 219      53.970  42.621  44.855  0.00  0.00            
ATOM   3400  CA  LEU X 219      52.179  42.466  43.849  0.00  0.00            
ATOM   3401  HA  LEU X 219      51.164  42.465  44.246  0.00  0.00            
ATOM   3402  CB  LEU X 219      52.440  43.699  43.059  0.00  0.00            
ATOM   3403  HB2 LEU X 219      52.177  44.543  43.697  0.00  0.00            
ATOM   3404  HB3 LEU X 219      53.510  43.777  42.864  0.00  0.00            
ATOM   3405  CG  LEU X 219      51.736  43.841  41.677  0.00  0.00            
ATOM   3406  HG  LEU X 219      52.107  43.008  41.079  0.00  0.00            
ATOM   3407  CD1 LEU X 219      50.237  43.818  41.933  0.00  0.00            
ATOM   3408 HD11 LEU X 219      49.690  44.145  41.050  0.00  0.00            
ATOM   3409 HD12 LEU X 219      49.728  42.876  42.137  0.00  0.00            
ATOM   3410 HD13 LEU X 219      49.971  44.518  42.726  0.00  0.00            
ATOM   3411  CD2 LEU X 219      52.268  45.185  40.983  0.00  0.00            
ATOM   3412 HD21 LEU X 219      52.226  46.110  41.559  0.00  0.00            
ATOM   3413 HD22 LEU X 219      53.300  45.041  40.662  0.00  0.00            
ATOM   3414 HD23 LEU X 219      51.717  45.305  40.051  0.00  0.00            
ATOM   3415  C   LEU X 219      52.320  41.193  43.030  0.00  0.00            
ATOM   3416  O   LEU X 219      53.455  40.935  42.614  0.00  0.00            
ATOM   3417  N   TRP X 220      51.249  40.415  42.696  0.00  0.00            
ATOM   3418  H   TRP X 220      50.410  40.636  43.213  0.00  0.00            
ATOM   3419  CA  TRP X 220      51.213  39.112  41.961  0.00  0.00            
ATOM   3420  HA  TRP X 220      52.216  38.896  41.592  0.00  0.00            
ATOM   3421  CB  TRP X 220      50.789  38.082  43.001  0.00  0.00            
ATOM   3422  HB2 TRP X 220      49.779  38.218  43.386  0.00  0.00            
ATOM   3423  HB3 TRP X 220      50.863  37.112  42.510  0.00  0.00            
ATOM   3424  CG  TRP X 220      51.703  37.981  44.192  0.00  0.00            
ATOM   3425  CD1 TRP X 220      51.395  38.147  45.484  0.00  0.00            
ATOM   3426  HD1 TRP X 220      50.440  38.499  45.845  0.00  0.00            
ATOM   3427  NE1 TRP X 220      52.497  37.831  46.257  0.00  0.00            
ATOM   3428  HE1 TRP X 220      52.528  37.774  47.265  0.00  0.00            
ATOM   3429  CE2 TRP X 220      53.586  37.490  45.463  0.00  0.00            
ATOM   3430  CZ2 TRP X 220      54.901  37.101  45.777  0.00  0.00            
ATOM   3431  HZ2 TRP X 220      55.336  37.303  46.745  0.00  0.00            
ATOM   3432  CH2 TRP X 220      55.629  36.499  44.722  0.00  0.00            
ATOM   3433  HH2 TRP X 220      56.608  36.086  44.914  0.00  0.00            
ATOM   3434  CZ3 TRP X 220      55.157  36.359  43.375  0.00  0.00            
ATOM   3435  HZ3 TRP X 220      55.745  35.898  42.595  0.00  0.00            
ATOM   3436  CE3 TRP X 220      53.883  36.908  43.136  0.00  0.00            
ATOM   3437  HE3 TRP X 220      53.435  36.908  42.153  0.00  0.00            
ATOM   3438  CD2 TRP X 220      53.068  37.496  44.150  0.00  0.00            
ATOM   3439  C   TRP X 220      50.309  39.168  40.723  0.00  0.00            
ATOM   3440  O   TRP X 220      49.196  39.704  40.869  0.00  0.00            
ATOM   3441  N   ALA X 221      50.711  38.509  39.627  0.00  0.00            
ATOM   3442  H   ALA X 221      51.629  38.093  39.676  0.00  0.00            
ATOM   3443  CA  ALA X 221      49.760  38.135  38.603  0.00  0.00            
ATOM   3444  HA  ALA X 221      49.135  39.019  38.476  0.00  0.00            
ATOM   3445  CB  ALA X 221      50.486  37.935  37.273  0.00  0.00            
ATOM   3446  HB1 ALA X 221      51.204  37.115  37.249  0.00  0.00            
ATOM   3447  HB2 ALA X 221      49.688  37.819  36.540  0.00  0.00            
ATOM   3448  HB3 ALA X 221      51.009  38.870  37.071  0.00  0.00            
ATOM   3449  C   ALA X 221      48.842  37.021  39.001  0.00  0.00            
ATOM   3450  O   ALA X 221      49.312  36.089  39.629  0.00  0.00            
ATOM   3451  N   VAL X 222      47.583  37.059  38.578  0.00  0.00            
ATOM   3452  H   VAL X 222      47.243  37.934  38.205  0.00  0.00            
ATOM   3453  CA  VAL X 222      46.625  35.977  38.837  0.00  0.00            
ATOM   3454  HA  VAL X 222      47.087  35.084  39.257  0.00  0.00            
ATOM   3455  CB  VAL X 222      45.706  36.425  39.958  0.00  0.00            
ATOM   3456  HB  VAL X 222      45.155  37.316  39.654  0.00  0.00            
ATOM   3457  CG1 VAL X 222      44.550  35.442  40.271  0.00  0.00            
ATOM   3458 HG11 VAL X 222      45.017  34.508  40.584  0.00  0.00            
ATOM   3459 HG12 VAL X 222      44.069  35.814  41.176  0.00  0.00            
ATOM   3460 HG13 VAL X 222      43.864  35.250  39.446  0.00  0.00            
ATOM   3461  CG2 VAL X 222      46.315  36.769  41.309  0.00  0.00            
ATOM   3462 HG21 VAL X 222      46.642  35.828  41.752  0.00  0.00            
ATOM   3463 HG22 VAL X 222      47.193  37.390  41.136  0.00  0.00            
ATOM   3464 HG23 VAL X 222      45.585  37.245  41.964  0.00  0.00            
ATOM   3465  C   VAL X 222      45.825  35.498  37.656  0.00  0.00            
ATOM   3466  O   VAL X 222      45.047  36.354  37.133  0.00  0.00            
ATOM   3467  N   ASP X 223      45.996  34.286  37.194  0.00  0.00            
ATOM   3468  H   ASP X 223      46.809  33.775  37.505  0.00  0.00            
ATOM   3469  CA  ASP X 223      45.349  33.757  35.983  0.00  0.00            
ATOM   3470  HA  ASP X 223      44.339  34.162  36.040  0.00  0.00            
ATOM   3471  CB  ASP X 223      46.050  34.253  34.649  0.00  0.00            
ATOM   3472  HB2 ASP X 223      45.915  33.558  33.821  0.00  0.00            
ATOM   3473  HB3 ASP X 223      45.666  35.250  34.428  0.00  0.00            
ATOM   3474  CG  ASP X 223      47.582  34.541  34.727  0.00  0.00            
ATOM   3475  OD1 ASP X 223      48.322  33.554  34.915  0.00  0.00            
ATOM   3476  OD2 ASP X 223      48.043  35.685  34.762  0.00  0.00            
ATOM   3477  C   ASP X 223      45.433  32.253  35.974  0.00  0.00            
ATOM   3478  O   ASP X 223      46.373  31.626  36.438  0.00  0.00            
ATOM   3479  N   PRO X 224      44.364  31.615  35.408  0.00  0.00            
ATOM   3480  CD  PRO X 224      43.112  32.267  35.069  0.00  0.00            
ATOM   3481  HD2 PRO X 224      43.142  32.984  34.249  0.00  0.00            
ATOM   3482  HD3 PRO X 224      42.783  32.687  36.019  0.00  0.00            
ATOM   3483  CG  PRO X 224      42.153  31.127  34.574  0.00  0.00            
ATOM   3484  HG2 PRO X 224      42.154  31.154  33.484  0.00  0.00            
ATOM   3485  HG3 PRO X 224      41.081  31.208  34.756  0.00  0.00            
ATOM   3486  CB  PRO X 224      42.783  29.822  35.055  0.00  0.00            
ATOM   3487  HB2 PRO X 224      42.423  28.994  34.445  0.00  0.00            
ATOM   3488  HB3 PRO X 224      42.393  29.672  36.061  0.00  0.00            
ATOM   3489  CA  PRO X 224      44.258  30.167  35.250  0.00  0.00            
ATOM   3490  HA  PRO X 224      44.514  29.697  36.200  0.00  0.00            
ATOM   3491  C   PRO X 224      45.202  29.644  34.100  0.00  0.00            
ATOM   3492  O   PRO X 224      45.849  30.370  33.408  0.00  0.00            
ATOM   3493  N   GLU X 225      45.326  28.315  33.925  0.00  0.00            
ATOM   3494  H   GLU X 225      44.732  27.646  34.393  0.00  0.00            
ATOM   3495  CA  GLU X 225      46.075  27.705  32.806  0.00  0.00            
ATOM   3496  HA  GLU X 225      46.580  28.483  32.234  0.00  0.00            
ATOM   3497  CB  GLU X 225      47.243  26.982  33.334  0.00  0.00            
ATOM   3498  HB2 GLU X 225      46.795  26.265  34.022  0.00  0.00            
ATOM   3499  HB3 GLU X 225      47.844  26.546  32.536  0.00  0.00            
ATOM   3500  CG  GLU X 225      48.333  27.735  34.156  0.00  0.00            
ATOM   3501  HG2 GLU X 225      48.639  28.580  33.539  0.00  0.00            
ATOM   3502  HG3 GLU X 225      47.938  28.237  35.040  0.00  0.00            
ATOM   3503  CD  GLU X 225      49.411  26.794  34.687  0.00  0.00            
ATOM   3504  OE1 GLU X 225      50.323  27.233  35.423  0.00  0.00            
ATOM   3505  OE2 GLU X 225      49.313  25.547  34.497  0.00  0.00            
ATOM   3506  C   GLU X 225      45.128  26.858  31.916  0.00  0.00            
ATOM   3507  O   GLU X 225      44.104  26.345  32.408  0.00  0.00            
ATOM   3508  N   PRO X 226      45.458  26.666  30.644  0.00  0.00            
ATOM   3509  CD  PRO X 226      46.451  27.420  29.859  0.00  0.00            
ATOM   3510  HD2 PRO X 226      47.448  27.274  30.274  0.00  0.00            
ATOM   3511  HD3 PRO X 226      46.279  28.489  29.987  0.00  0.00            
ATOM   3512  CG  PRO X 226      46.255  26.850  28.472  0.00  0.00            
ATOM   3513  HG2 PRO X 226      47.208  26.845  27.942  0.00  0.00            
ATOM   3514  HG3 PRO X 226      45.518  27.419  27.905  0.00  0.00            
ATOM   3515  CB  PRO X 226      45.705  25.414  28.699  0.00  0.00            
ATOM   3516  HB2 PRO X 226      46.544  24.742  28.881  0.00  0.00            
ATOM   3517  HB3 PRO X 226      45.126  25.043  27.853  0.00  0.00            
ATOM   3518  CA  PRO X 226      44.891  25.516  29.933  0.00  0.00            
ATOM   3519  HA  PRO X 226      43.828  25.651  29.733  0.00  0.00            
ATOM   3520  C   PRO X 226      45.068  24.198  30.784  0.00  0.00            
ATOM   3521  O   PRO X 226      46.057  23.932  31.434  0.00  0.00            
ATOM   3522  N   GLY X 227      44.020  23.369  30.837  0.00  0.00            
ATOM   3523  H   GLY X 227      43.311  23.585  30.151  0.00  0.00            
ATOM   3524  CA  GLY X 227      43.821  22.162  31.594  0.00  0.00            
ATOM   3525  HA2 GLY X 227      42.958  21.599  31.239  0.00  0.00            
ATOM   3526  HA3 GLY X 227      44.713  21.584  31.355  0.00  0.00            
ATOM   3527  C   GLY X 227      43.579  22.321  33.054  0.00  0.00            
ATOM   3528  O   GLY X 227      43.650  21.337  33.773  0.00  0.00            
ATOM   3529  N   HID X 228      43.210  23.606  33.437  0.00  0.00            
ATOM   3530  H   HID X 228      43.157  24.279  32.686  0.00  0.00            
ATOM   3531  CA  HID X 228      43.153  24.000  34.880  0.00  0.00            
ATOM   3532  HA  HID X 228      42.912  23.094  35.436  0.00  0.00            
ATOM   3533  CB  HID X 228      44.510  24.567  35.305  0.00  0.00            
ATOM   3534  HB2 HID X 228      44.769  25.329  34.571  0.00  0.00            
ATOM   3535  HB3 HID X 228      44.334  25.094  36.243  0.00  0.00            
ATOM   3536  CG  HID X 228      45.641  23.597  35.534  0.00  0.00            
ATOM   3537  ND1 HID X 228      46.468  23.002  34.577  0.00  0.00            
ATOM   3538  HD1 HID X 228      46.346  23.179  33.590  0.00  0.00            
ATOM   3539  CE1 HID X 228      47.206  22.052  35.198  0.00  0.00            
ATOM   3540  HE1 HID X 228      47.865  21.327  34.743  0.00  0.00            
ATOM   3541  NE2 HID X 228      46.977  22.077  36.497  0.00  0.00            
ATOM   3542  CD2 HID X 228      45.981  23.027  36.736  0.00  0.00            
ATOM   3543  HD2 HID X 228      45.544  23.265  37.695  0.00  0.00            
ATOM   3544  C   HID X 228      41.987  25.070  35.064  0.00  0.00            
ATOM   3545  O   HID X 228      41.573  25.696  34.088  0.00  0.00            
ATOM   3546  N   PHE X 229      41.461  25.301  36.248  0.00  0.00            
ATOM   3547  H   PHE X 229      41.811  24.782  37.041  0.00  0.00            
ATOM   3548  CA  PHE X 229      40.677  26.550  36.605  0.00  0.00            
ATOM   3549  HA  PHE X 229      40.702  27.292  35.807  0.00  0.00            
ATOM   3550  CB  PHE X 229      39.229  26.229  36.903  0.00  0.00            
ATOM   3551  HB2 PHE X 229      38.770  27.162  37.231  0.00  0.00            
ATOM   3552  HB3 PHE X 229      38.809  25.852  35.970  0.00  0.00            
ATOM   3553  CG  PHE X 229      38.906  25.244  38.043  0.00  0.00            
ATOM   3554  CD1 PHE X 229      38.386  25.723  39.263  0.00  0.00            
ATOM   3555  HD1 PHE X 229      38.323  26.770  39.518  0.00  0.00            
ATOM   3556  CE1 PHE X 229      37.885  24.793  40.232  0.00  0.00            
ATOM   3557  HE1 PHE X 229      37.401  25.076  41.155  0.00  0.00            
ATOM   3558  CZ  PHE X 229      38.020  23.438  39.950  0.00  0.00            
ATOM   3559  HZ  PHE X 229      37.725  22.728  40.707  0.00  0.00            
ATOM   3560  CE2 PHE X 229      38.677  22.947  38.793  0.00  0.00            
ATOM   3561  HE2 PHE X 229      38.782  21.885  38.625  0.00  0.00            
ATOM   3562  CD2 PHE X 229      38.984  23.828  37.817  0.00  0.00            
ATOM   3563  HD2 PHE X 229      39.310  23.387  36.887  0.00  0.00            
ATOM   3564  C   PHE X 229      41.450  27.193  37.763  0.00  0.00            
ATOM   3565  O   PHE X 229      42.430  26.541  38.219  0.00  0.00            
ATOM   3566  N   ILE X 230      41.045  28.334  38.294  0.00  0.00            
ATOM   3567  H   ILE X 230      40.280  28.831  37.860  0.00  0.00            
ATOM   3568  CA  ILE X 230      41.601  28.895  39.508  0.00  0.00            
ATOM   3569  HA  ILE X 230      42.092  28.090  40.054  0.00  0.00            
ATOM   3570  CB  ILE X 230      42.668  29.976  39.080  0.00  0.00            
ATOM   3571  HB  ILE X 230      43.335  29.546  38.333  0.00  0.00            
ATOM   3572  CG2 ILE X 230      42.132  31.344  38.553  0.00  0.00            
ATOM   3573 HG21 ILE X 230      41.629  31.170  37.602  0.00  0.00            
ATOM   3574 HG22 ILE X 230      41.382  31.799  39.200  0.00  0.00            
ATOM   3575 HG23 ILE X 230      42.910  32.056  38.278  0.00  0.00            
ATOM   3576  CG1 ILE X 230      43.561  30.330  40.300  0.00  0.00            
ATOM   3577 HG12 ILE X 230      42.968  30.840  41.059  0.00  0.00            
ATOM   3578 HG13 ILE X 230      43.913  29.425  40.795  0.00  0.00            
ATOM   3579  CD1 ILE X 230      44.844  31.100  39.921  0.00  0.00            
ATOM   3580 HD11 ILE X 230      44.650  32.062  39.447  0.00  0.00            
ATOM   3581 HD12 ILE X 230      45.276  31.211  40.915  0.00  0.00            
ATOM   3582 HD13 ILE X 230      45.475  30.509  39.257  0.00  0.00            
ATOM   3583  C   ILE X 230      40.383  29.434  40.332  0.00  0.00            
ATOM   3584  O   ILE X 230      39.309  29.730  39.777  0.00  0.00            
ATOM   3585  N   VAL X 231      40.522  29.380  41.688  0.00  0.00            
ATOM   3586  H   VAL X 231      41.404  28.979  41.974  0.00  0.00            
ATOM   3587  CA  VAL X 231      39.573  29.728  42.708  0.00  0.00            
ATOM   3588  HA  VAL X 231      38.685  30.195  42.281  0.00  0.00            
ATOM   3589  CB  VAL X 231      39.275  28.484  43.613  0.00  0.00            
ATOM   3590  HB  VAL X 231      40.252  28.248  44.036  0.00  0.00            
ATOM   3591  CG1 VAL X 231      38.220  28.637  44.698  0.00  0.00            
ATOM   3592 HG11 VAL X 231      38.125  27.848  45.443  0.00  0.00            
ATOM   3593 HG12 VAL X 231      38.302  29.532  45.314  0.00  0.00            
ATOM   3594 HG13 VAL X 231      37.251  28.644  44.198  0.00  0.00            
ATOM   3595  CG2 VAL X 231      38.794  27.222  42.893  0.00  0.00            
ATOM   3596 HG21 VAL X 231      39.542  26.953  42.148  0.00  0.00            
ATOM   3597 HG22 VAL X 231      38.792  26.355  43.553  0.00  0.00            
ATOM   3598 HG23 VAL X 231      37.941  27.418  42.243  0.00  0.00            
ATOM   3599  C   VAL X 231      40.076  30.806  43.630  0.00  0.00            
ATOM   3600  O   VAL X 231      41.252  30.762  43.961  0.00  0.00            
ATOM   3601  N   ASN X 232      39.179  31.746  44.043  0.00  0.00            
ATOM   3602  H   ASN X 232      38.207  31.665  43.780  0.00  0.00            
ATOM   3603  CA  ASN X 232      39.410  32.720  45.087  0.00  0.00            
ATOM   3604  HA  ASN X 232      40.364  32.671  45.613  0.00  0.00            
ATOM   3605  CB  ASN X 232      39.280  34.132  44.453  0.00  0.00            
ATOM   3606  HB2 ASN X 232      38.237  34.298  44.186  0.00  0.00            
ATOM   3607  HB3 ASN X 232      39.540  34.728  45.329  0.00  0.00            
ATOM   3608  CG  ASN X 232      40.169  34.430  43.212  0.00  0.00            
ATOM   3609  OD1 ASN X 232      41.289  34.881  43.238  0.00  0.00            
ATOM   3610  ND2 ASN X 232      39.608  34.165  42.083  0.00  0.00            
ATOM   3611 HD21 ASN X 232      40.037  34.562  41.259  0.00  0.00            
ATOM   3612 HD22 ASN X 232      38.628  33.920  42.080  0.00  0.00            
ATOM   3613  C   ASN X 232      38.452  32.526  46.233  0.00  0.00            
ATOM   3614  O   ASN X 232      37.262  32.385  46.016  0.00  0.00            
ATOM   3615  N   PHE X 233      38.946  32.637  47.481  0.00  0.00            
ATOM   3616  H   PHE X 233      39.896  32.944  47.633  0.00  0.00            
ATOM   3617  CA  PHE X 233      38.027  32.701  48.608  0.00  0.00            
ATOM   3618  HA  PHE X 233      37.111  32.137  48.431  0.00  0.00            
ATOM   3619  CB  PHE X 233      38.743  32.243  49.836  0.00  0.00            
ATOM   3620  HB2 PHE X 233      39.519  32.927  50.177  0.00  0.00            
ATOM   3621  HB3 PHE X 233      38.093  32.207  50.711  0.00  0.00            
ATOM   3622  CG  PHE X 233      39.262  30.820  49.692  0.00  0.00            
ATOM   3623  CD1 PHE X 233      40.698  30.538  49.656  0.00  0.00            
ATOM   3624  HD1 PHE X 233      41.381  31.371  49.732  0.00  0.00            
ATOM   3625  CE1 PHE X 233      41.074  29.188  49.654  0.00  0.00            
ATOM   3626  HE1 PHE X 233      42.139  29.014  49.715  0.00  0.00            
ATOM   3627  CZ  PHE X 233      40.152  28.148  49.499  0.00  0.00            
ATOM   3628  HZ  PHE X 233      40.509  27.131  49.568  0.00  0.00            
ATOM   3629  CE2 PHE X 233      38.762  28.446  49.296  0.00  0.00            
ATOM   3630  HE2 PHE X 233      37.945  27.750  49.167  0.00  0.00            
ATOM   3631  CD2 PHE X 233      38.388  29.792  49.440  0.00  0.00            
ATOM   3632  HD2 PHE X 233      37.332  30.014  49.480  0.00  0.00            
ATOM   3633  C   PHE X 233      37.468  34.117  48.692  0.00  0.00            
ATOM   3634  O   PHE X 233      38.063  35.039  48.167  0.00  0.00            
ATOM   3635  N   GLY X 234      36.311  34.318  49.320  0.00  0.00            
ATOM   3636  H   GLY X 234      35.950  33.470  49.734  0.00  0.00            
ATOM   3637  CA  GLY X 234      35.521  35.570  49.374  0.00  0.00            
ATOM   3638  HA2 GLY X 234      36.175  36.331  48.946  0.00  0.00            
ATOM   3639  HA3 GLY X 234      34.562  35.534  48.858  0.00  0.00            
ATOM   3640  C   GLY X 234      35.317  36.055  50.783  0.00  0.00            
ATOM   3641  O   GLY X 234      35.444  35.367  51.770  0.00  0.00            
ATOM   3642  N   SER X 235      34.702  37.266  50.872  0.00  0.00            
ATOM   3643  H   SER X 235      34.551  37.662  49.956  0.00  0.00            
ATOM   3644  CA  SER X 235      34.509  38.165  52.026  0.00  0.00            
ATOM   3645  HA  SER X 235      35.533  38.333  52.359  0.00  0.00            
ATOM   3646  CB  SER X 235      33.842  39.443  51.609  0.00  0.00            
ATOM   3647  HB2 SER X 235      34.493  39.943  50.892  0.00  0.00            
ATOM   3648  HB3 SER X 235      32.901  39.268  51.089  0.00  0.00            
ATOM   3649  OG  SER X 235      33.594  40.287  52.602  0.00  0.00            
ATOM   3650  HG  SER X 235      33.084  40.999  52.208  0.00  0.00            
ATOM   3651  C   SER X 235      33.645  37.471  53.138  0.00  0.00            
ATOM   3652  O   SER X 235      33.955  37.532  54.312  0.00  0.00            
ATOM   3653  N   SER X 236      32.704  36.639  52.695  0.00  0.00            
ATOM   3654  H   SER X 236      32.681  36.279  51.752  0.00  0.00            
ATOM   3655  CA  SER X 236      31.895  35.961  53.673  0.00  0.00            
ATOM   3656  HA  SER X 236      31.538  36.765  54.317  0.00  0.00            
ATOM   3657  CB  SER X 236      30.638  35.364  52.994  0.00  0.00            
ATOM   3658  HB2 SER X 236      31.002  34.524  52.403  0.00  0.00            
ATOM   3659  HB3 SER X 236      29.987  34.979  53.779  0.00  0.00            
ATOM   3660  OG  SER X 236      29.881  36.231  52.265  0.00  0.00            
ATOM   3661  HG  SER X 236      30.401  36.814  51.707  0.00  0.00            
ATOM   3662  C   SER X 236      32.714  34.849  54.452  0.00  0.00            
ATOM   3663  O   SER X 236      32.614  34.591  55.607  0.00  0.00            
ATOM   3664  N   LEU X 237      33.631  34.084  53.797  0.00  0.00            
ATOM   3665  H   LEU X 237      33.803  34.264  52.818  0.00  0.00            
ATOM   3666  CA  LEU X 237      34.495  33.087  54.470  0.00  0.00            
ATOM   3667  HA  LEU X 237      33.891  32.478  55.143  0.00  0.00            
ATOM   3668  CB  LEU X 237      35.187  32.239  53.323  0.00  0.00            
ATOM   3669  HB2 LEU X 237      34.470  31.924  52.566  0.00  0.00            
ATOM   3670  HB3 LEU X 237      35.887  32.856  52.760  0.00  0.00            
ATOM   3671  CG  LEU X 237      36.023  31.058  53.930  0.00  0.00            
ATOM   3672  HG  LEU X 237      36.785  31.452  54.602  0.00  0.00            
ATOM   3673  CD1 LEU X 237      35.078  30.062  54.677  0.00  0.00            
ATOM   3674 HD11 LEU X 237      34.445  29.396  54.091  0.00  0.00            
ATOM   3675 HD12 LEU X 237      35.654  29.374  55.298  0.00  0.00            
ATOM   3676 HD13 LEU X 237      34.541  30.693  55.385  0.00  0.00            
ATOM   3677  CD2 LEU X 237      36.650  30.291  52.775  0.00  0.00            
ATOM   3678 HD21 LEU X 237      37.358  30.911  52.225  0.00  0.00            
ATOM   3679 HD22 LEU X 237      37.169  29.468  53.268  0.00  0.00            
ATOM   3680 HD23 LEU X 237      35.912  29.761  52.174  0.00  0.00            
ATOM   3681  C   LEU X 237      35.546  33.779  55.363  0.00  0.00            
ATOM   3682  O   LEU X 237      35.866  33.273  56.416  0.00  0.00            
ATOM   3683  N   GLU X 238      36.112  34.951  54.954  0.00  0.00            
ATOM   3684  H   GLU X 238      35.945  35.343  54.038  0.00  0.00            
ATOM   3685  CA  GLU X 238      37.033  35.738  55.804  0.00  0.00            
ATOM   3686  HA  GLU X 238      37.818  35.094  56.202  0.00  0.00            
ATOM   3687  CB  GLU X 238      37.535  36.866  54.846  0.00  0.00            
ATOM   3688  HB2 GLU X 238      38.218  36.475  54.092  0.00  0.00            
ATOM   3689  HB3 GLU X 238      36.683  37.201  54.254  0.00  0.00            
ATOM   3690  CG  GLU X 238      38.193  38.151  55.529  0.00  0.00            
ATOM   3691  HG2 GLU X 238      37.437  38.713  56.077  0.00  0.00            
ATOM   3692  HG3 GLU X 238      39.065  37.768  56.059  0.00  0.00            
ATOM   3693  CD  GLU X 238      38.917  39.075  54.623  0.00  0.00            
ATOM   3694  OE1 GLU X 238      38.462  40.248  54.513  0.00  0.00            
ATOM   3695  OE2 GLU X 238      39.979  38.740  54.042  0.00  0.00            
ATOM   3696  C   GLU X 238      36.356  36.267  57.086  0.00  0.00            
ATOM   3697  O   GLU X 238      36.854  36.058  58.165  0.00  0.00            
ATOM   3698  N   VAL X 239      35.159  36.841  56.937  0.00  0.00            
ATOM   3699  H   VAL X 239      34.879  37.170  56.024  0.00  0.00            
ATOM   3700  CA  VAL X 239      34.370  37.220  58.150  0.00  0.00            
ATOM   3701  HA  VAL X 239      35.029  37.830  58.768  0.00  0.00            
ATOM   3702  CB  VAL X 239      33.219  38.218  57.867  0.00  0.00            
ATOM   3703  HB  VAL X 239      33.559  38.810  57.017  0.00  0.00            
ATOM   3704  CG1 VAL X 239      32.024  37.477  57.321  0.00  0.00            
ATOM   3705 HG11 VAL X 239      31.781  36.642  57.979  0.00  0.00            
ATOM   3706 HG12 VAL X 239      31.205  38.191  57.233  0.00  0.00            
ATOM   3707 HG13 VAL X 239      32.307  37.069  56.351  0.00  0.00            
ATOM   3708  CG2 VAL X 239      32.843  39.137  59.051  0.00  0.00            
ATOM   3709 HG21 VAL X 239      32.242  38.644  59.815  0.00  0.00            
ATOM   3710 HG22 VAL X 239      33.750  39.387  59.601  0.00  0.00            
ATOM   3711 HG23 VAL X 239      32.412  40.017  58.573  0.00  0.00            
ATOM   3712  C   VAL X 239      33.899  36.033  59.002  0.00  0.00            
ATOM   3713  O   VAL X 239      33.754  36.257  60.222  0.00  0.00            
ATOM   3714  N   LEU X 240      33.811  34.784  58.520  0.00  0.00            
ATOM   3715  H   LEU X 240      33.943  34.689  57.523  0.00  0.00            
ATOM   3716  CA  LEU X 240      33.500  33.619  59.362  0.00  0.00            
ATOM   3717  HA  LEU X 240      32.607  33.919  59.911  0.00  0.00            
ATOM   3718  CB  LEU X 240      33.090  32.409  58.476  0.00  0.00            
ATOM   3719  HB2 LEU X 240      32.157  32.724  58.008  0.00  0.00            
ATOM   3720  HB3 LEU X 240      33.913  32.346  57.764  0.00  0.00            
ATOM   3721  CG  LEU X 240      32.971  31.078  59.201  0.00  0.00            
ATOM   3722  HG  LEU X 240      33.926  30.800  59.646  0.00  0.00            
ATOM   3723  CD1 LEU X 240      31.971  31.055  60.386  0.00  0.00            
ATOM   3724 HD11 LEU X 240      30.964  31.341  60.081  0.00  0.00            
ATOM   3725 HD12 LEU X 240      31.995  30.061  60.833  0.00  0.00            
ATOM   3726 HD13 LEU X 240      32.253  31.792  61.137  0.00  0.00            
ATOM   3727  CD2 LEU X 240      32.704  29.852  58.314  0.00  0.00            
ATOM   3728 HD21 LEU X 240      33.603  29.691  57.720  0.00  0.00            
ATOM   3729 HD22 LEU X 240      32.493  28.961  58.906  0.00  0.00            
ATOM   3730 HD23 LEU X 240      31.800  29.992  57.721  0.00  0.00            
ATOM   3731  C   LEU X 240      34.761  33.285  60.185  0.00  0.00            
ATOM   3732  O   LEU X 240      34.742  32.986  61.388  0.00  0.00            
ATOM   3733  N   THR X 241      35.946  33.303  59.500  0.00  0.00            
ATOM   3734  H   THR X 241      35.935  33.575  58.527  0.00  0.00            
ATOM   3735  CA  THR X 241      37.201  32.740  60.014  0.00  0.00            
ATOM   3736  HA  THR X 241      37.043  31.935  60.731  0.00  0.00            
ATOM   3737  CB  THR X 241      37.930  32.025  58.895  0.00  0.00            
ATOM   3738  HB  THR X 241      38.874  31.737  59.356  0.00  0.00            
ATOM   3739  CG2 THR X 241      37.234  30.787  58.403  0.00  0.00            
ATOM   3740 HG21 THR X 241      37.153  30.008  59.162  0.00  0.00            
ATOM   3741 HG22 THR X 241      36.238  31.075  58.069  0.00  0.00            
ATOM   3742 HG23 THR X 241      37.668  30.346  57.505  0.00  0.00            
ATOM   3743  OG1 THR X 241      38.195  32.921  57.839  0.00  0.00            
ATOM   3744  HG1 THR X 241      37.379  33.062  57.353  0.00  0.00            
ATOM   3745  C   THR X 241      38.139  33.720  60.816  0.00  0.00            
ATOM   3746  O   THR X 241      39.240  33.367  61.203  0.00  0.00            
ATOM   3747  N   GLU X 242      37.790  35.004  60.902  0.00  0.00            
ATOM   3748  H   GLU X 242      36.962  35.321  60.418  0.00  0.00            
ATOM   3749  CA  GLU X 242      38.748  36.042  61.356  0.00  0.00            
ATOM   3750  HA  GLU X 242      39.584  36.036  60.657  0.00  0.00            
ATOM   3751  CB  GLU X 242      38.102  37.400  61.114  0.00  0.00            
ATOM   3752  HB2 GLU X 242      38.903  38.112  61.315  0.00  0.00            
ATOM   3753  HB3 GLU X 242      37.917  37.541  60.049  0.00  0.00            
ATOM   3754  CG  GLU X 242      36.826  37.657  61.913  0.00  0.00            
ATOM   3755  HG2 GLU X 242      36.122  36.868  61.648  0.00  0.00            
ATOM   3756  HG3 GLU X 242      37.139  37.542  62.951  0.00  0.00            
ATOM   3757  CD  GLU X 242      36.128  39.121  61.683  0.00  0.00            
ATOM   3758  OE1 GLU X 242      35.558  39.722  62.649  0.00  0.00            
ATOM   3759  OE2 GLU X 242      36.363  39.719  60.575  0.00  0.00            
ATOM   3760  C   GLU X 242      39.123  35.841  62.867  0.00  0.00            
ATOM   3761  O   GLU X 242      40.155  36.345  63.278  0.00  0.00            
ATOM   3762  N   ARG X 243      38.230  35.160  63.590  0.00  0.00            
ATOM   3763  H   ARG X 243      37.430  35.000  62.995  0.00  0.00            
ATOM   3764  CA  ARG X 243      38.408  34.822  65.009  0.00  0.00            
ATOM   3765  HA  ARG X 243      39.119  35.462  65.531  0.00  0.00            
ATOM   3766  CB  ARG X 243      37.128  35.187  65.781  0.00  0.00            
ATOM   3767  HB2 ARG X 243      36.313  34.904  65.116  0.00  0.00            
ATOM   3768  HB3 ARG X 243      36.984  34.693  66.742  0.00  0.00            
ATOM   3769  CG  ARG X 243      37.055  36.726  66.117  0.00  0.00            
ATOM   3770  HG2 ARG X 243      37.917  37.095  66.673  0.00  0.00            
ATOM   3771  HG3 ARG X 243      36.999  37.301  65.193  0.00  0.00            
ATOM   3772  CD  ARG X 243      35.831  37.092  66.966  0.00  0.00            
ATOM   3773  HD2 ARG X 243      34.924  36.882  66.398  0.00  0.00            
ATOM   3774  HD3 ARG X 243      35.828  36.424  67.827  0.00  0.00            
ATOM   3775  NE  ARG X 243      35.911  38.530  67.317  0.00  0.00            
ATOM   3776  HE  ARG X 243      36.421  39.047  66.616  0.00  0.00            
ATOM   3777  CZ  ARG X 243      35.059  39.199  67.980  0.00  0.00            
ATOM   3778  NH1 ARG X 243      34.223  38.675  68.826  0.00  0.00            
ATOM   3779 HH11 ARG X 243      34.146  37.672  68.923  0.00  0.00            
ATOM   3780 HH12 ARG X 243      33.571  39.251  69.338  0.00  0.00            
ATOM   3781  NH2 ARG X 243      34.929  40.507  67.803  0.00  0.00            
ATOM   3782 HH21 ARG X 243      35.763  40.859  67.354  0.00  0.00            
ATOM   3783 HH22 ARG X 243      34.259  41.072  68.305  0.00  0.00            
ATOM   3784  C   ARG X 243      38.861  33.391  65.194  0.00  0.00            
ATOM   3785  O   ARG X 243      39.049  32.817  66.297  0.00  0.00            
ATOM   3786  N   LEU X 244      38.956  32.601  64.122  0.00  0.00            
ATOM   3787  H   LEU X 244      38.727  32.984  63.215  0.00  0.00            
ATOM   3788  CA  LEU X 244      39.438  31.214  64.150  0.00  0.00            
ATOM   3789  HA  LEU X 244      38.916  30.764  64.994  0.00  0.00            
ATOM   3790  CB  LEU X 244      38.987  30.475  62.802  0.00  0.00            
ATOM   3791  HB2 LEU X 244      37.907  30.618  62.778  0.00  0.00            
ATOM   3792  HB3 LEU X 244      39.369  31.024  61.940  0.00  0.00            
ATOM   3793  CG  LEU X 244      39.404  29.046  62.611  0.00  0.00            
ATOM   3794  HG  LEU X 244      40.478  28.866  62.578  0.00  0.00            
ATOM   3795  CD1 LEU X 244      38.937  28.186  63.839  0.00  0.00            
ATOM   3796 HD11 LEU X 244      37.851  28.258  63.793  0.00  0.00            
ATOM   3797 HD12 LEU X 244      39.308  27.168  63.719  0.00  0.00            
ATOM   3798 HD13 LEU X 244      39.177  28.580  64.827  0.00  0.00            
ATOM   3799  CD2 LEU X 244      38.853  28.536  61.292  0.00  0.00            
ATOM   3800 HD21 LEU X 244      37.796  28.796  61.239  0.00  0.00            
ATOM   3801 HD22 LEU X 244      39.481  28.979  60.519  0.00  0.00            
ATOM   3802 HD23 LEU X 244      38.929  27.450  61.236  0.00  0.00            
ATOM   3803  C   LEU X 244      40.997  31.201  64.384  0.00  0.00            
ATOM   3804  O   LEU X 244      41.660  32.227  64.138  0.00  0.00            
ATOM   3805  N   ASP X 245      41.621  30.065  64.775  0.00  0.00            
ATOM   3806  H   ASP X 245      41.054  29.230  64.760  0.00  0.00            
ATOM   3807  CA  ASP X 245      43.110  29.983  64.871  0.00  0.00            
ATOM   3808  HA  ASP X 245      43.419  30.825  65.491  0.00  0.00            
ATOM   3809  CB  ASP X 245      43.506  28.801  65.723  0.00  0.00            
ATOM   3810  HB2 ASP X 245      44.593  28.873  65.767  0.00  0.00            
ATOM   3811  HB3 ASP X 245      43.108  28.848  66.737  0.00  0.00            
ATOM   3812  CG  ASP X 245      43.101  27.390  65.168  0.00  0.00            
ATOM   3813  OD1 ASP X 245      42.590  26.578  65.966  0.00  0.00            
ATOM   3814  OD2 ASP X 245      43.421  27.112  63.962  0.00  0.00            
ATOM   3815  C   ASP X 245      43.879  30.012  63.493  0.00  0.00            
ATOM   3816  O   ASP X 245      45.088  29.948  63.396  0.00  0.00            
ATOM   3817  N   ARG X 246      43.098  29.935  62.409  0.00  0.00            
ATOM   3818  H   ARG X 246      42.107  29.822  62.571  0.00  0.00            
ATOM   3819  CA  ARG X 246      43.532  30.017  61.015  0.00  0.00            
ATOM   3820  HA  ARG X 246      44.562  30.369  60.969  0.00  0.00            
ATOM   3821  CB  ARG X 246      43.517  28.580  60.553  0.00  0.00            
ATOM   3822  HB2 ARG X 246      44.193  27.904  61.078  0.00  0.00            
ATOM   3823  HB3 ARG X 246      42.453  28.351  60.612  0.00  0.00            
ATOM   3824  CG  ARG X 246      43.935  28.444  59.068  0.00  0.00            
ATOM   3825  HG2 ARG X 246      43.307  29.084  58.449  0.00  0.00            
ATOM   3826  HG3 ARG X 246      44.982  28.636  58.833  0.00  0.00            
ATOM   3827  CD  ARG X 246      43.547  27.024  58.508  0.00  0.00            
ATOM   3828  HD2 ARG X 246      42.684  26.623  59.040  0.00  0.00            
ATOM   3829  HD3 ARG X 246      43.153  27.039  57.492  0.00  0.00            
ATOM   3830  NE  ARG X 246      44.756  26.114  58.582  0.00  0.00            
ATOM   3831  HE  ARG X 246      45.197  25.929  57.692  0.00  0.00            
ATOM   3832  CZ  ARG X 246      45.077  25.354  59.577  0.00  0.00            
ATOM   3833  NH1 ARG X 246      44.461  25.308  60.733  0.00  0.00            
ATOM   3834 HH11 ARG X 246      43.770  26.009  60.959  0.00  0.00            
ATOM   3835 HH12 ARG X 246      44.616  24.597  61.434  0.00  0.00            
ATOM   3836  NH2 ARG X 246      45.937  24.409  59.414  0.00  0.00            
ATOM   3837 HH21 ARG X 246      46.224  24.183  58.473  0.00  0.00            
ATOM   3838 HH22 ARG X 246      46.166  23.776  60.167  0.00  0.00            
ATOM   3839  C   ARG X 246      42.607  30.994  60.264  0.00  0.00            
ATOM   3840  O   ARG X 246      41.569  30.542  59.841  0.00  0.00            
ATOM   3841  N   PRO X 247      42.993  32.229  60.131  0.00  0.00            
ATOM   3842  CD  PRO X 247      43.926  32.894  60.972  0.00  0.00            
ATOM   3843  HD2 PRO X 247      44.830  33.174  60.432  0.00  0.00            
ATOM   3844  HD3 PRO X 247      44.240  32.245  61.790  0.00  0.00            
ATOM   3845  CG  PRO X 247      43.092  34.114  61.493  0.00  0.00            
ATOM   3846  HG2 PRO X 247      43.705  34.897  61.939  0.00  0.00            
ATOM   3847  HG3 PRO X 247      42.300  33.833  62.187  0.00  0.00            
ATOM   3848  CB  PRO X 247      42.440  34.584  60.068  0.00  0.00            
ATOM   3849  HB2 PRO X 247      43.222  35.023  59.448  0.00  0.00            
ATOM   3850  HB3 PRO X 247      41.499  35.124  60.177  0.00  0.00            
ATOM   3851  CA  PRO X 247      42.161  33.208  59.456  0.00  0.00            
ATOM   3852  HA  PRO X 247      41.135  33.016  59.771  0.00  0.00            
ATOM   3853  C   PRO X 247      42.233  33.190  57.961  0.00  0.00            
ATOM   3854  O   PRO X 247      43.240  33.361  57.364  0.00  0.00            
ATOM   3855  N   VAL X 248      41.140  32.965  57.245  0.00  0.00            
ATOM   3856  H   VAL X 248      40.235  32.972  57.694  0.00  0.00            
ATOM   3857  CA  VAL X 248      41.101  32.820  55.769  0.00  0.00            
ATOM   3858  HA  VAL X 248      42.063  32.496  55.372  0.00  0.00            
ATOM   3859  CB  VAL X 248      39.925  31.956  55.227  0.00  0.00            
ATOM   3860  HB  VAL X 248      38.944  32.375  55.456  0.00  0.00            
ATOM   3861  CG1 VAL X 248      40.137  31.848  53.756  0.00  0.00            
ATOM   3862 HG11 VAL X 248      41.153  31.682  53.397  0.00  0.00            
ATOM   3863 HG12 VAL X 248      39.479  31.039  53.439  0.00  0.00            
ATOM   3864 HG13 VAL X 248      39.924  32.809  53.287  0.00  0.00            
ATOM   3865  CG2 VAL X 248      40.176  30.539  55.781  0.00  0.00            
ATOM   3866 HG21 VAL X 248      41.189  30.156  55.655  0.00  0.00            
ATOM   3867 HG22 VAL X 248      39.838  30.552  56.817  0.00  0.00            
ATOM   3868 HG23 VAL X 248      39.428  29.834  55.417  0.00  0.00            
ATOM   3869  C   VAL X 248      41.198  34.234  55.191  0.00  0.00            
ATOM   3870  O   VAL X 248      40.397  35.067  55.555  0.00  0.00            
ATOM   3871  N   ARG X 249      42.226  34.550  54.353  0.00  0.00            
ATOM   3872  H   ARG X 249      42.834  33.824  54.000  0.00  0.00            
ATOM   3873  CA  ARG X 249      42.289  35.771  53.582  0.00  0.00            
ATOM   3874  HA  ARG X 249      41.888  36.542  54.240  0.00  0.00            
ATOM   3875  CB  ARG X 249      43.704  36.138  53.357  0.00  0.00            
ATOM   3876  HB2 ARG X 249      44.136  36.261  54.350  0.00  0.00            
ATOM   3877  HB3 ARG X 249      44.146  35.350  52.746  0.00  0.00            
ATOM   3878  CG  ARG X 249      43.852  37.431  52.505  0.00  0.00            
ATOM   3879  HG2 ARG X 249      43.376  37.380  51.526  0.00  0.00            
ATOM   3880  HG3 ARG X 249      43.308  38.230  53.009  0.00  0.00            
ATOM   3881  CD  ARG X 249      45.337  37.882  52.332  0.00  0.00            
ATOM   3882  HD2 ARG X 249      45.752  38.154  53.302  0.00  0.00            
ATOM   3883  HD3 ARG X 249      46.048  37.081  52.127  0.00  0.00            
ATOM   3884  NE  ARG X 249      45.546  39.034  51.395  0.00  0.00            
ATOM   3885  HE  ARG X 249      45.869  38.759  50.479  0.00  0.00            
ATOM   3886  CZ  ARG X 249      45.186  40.365  51.566  0.00  0.00            
ATOM   3887  NH1 ARG X 249      44.562  40.799  52.659  0.00  0.00            
ATOM   3888 HH11 ARG X 249      44.407  40.113  53.383  0.00  0.00            
ATOM   3889 HH12 ARG X 249      44.460  41.796  52.788  0.00  0.00            
ATOM   3890  NH2 ARG X 249      45.609  41.215  50.641  0.00  0.00            
ATOM   3891 HH21 ARG X 249      46.144  40.859  49.861  0.00  0.00            
ATOM   3892 HH22 ARG X 249      45.172  42.116  50.509  0.00  0.00            
ATOM   3893  C   ARG X 249      41.423  35.679  52.318  0.00  0.00            
ATOM   3894  O   ARG X 249      41.568  34.646  51.573  0.00  0.00            
ATOM   3895  N   ALA X 250      40.534  36.678  52.185  0.00  0.00            
ATOM   3896  H   ALA X 250      40.387  37.219  53.025  0.00  0.00            
ATOM   3897  CA  ALA X 250      39.796  36.926  50.979  0.00  0.00            
ATOM   3898  HA  ALA X 250      39.573  35.941  50.571  0.00  0.00            
ATOM   3899  CB  ALA X 250      38.372  37.508  51.273  0.00  0.00            
ATOM   3900  HB1 ALA X 250      37.980  37.793  50.297  0.00  0.00            
ATOM   3901  HB2 ALA X 250      37.666  36.799  51.705  0.00  0.00            
ATOM   3902  HB3 ALA X 250      38.459  38.418  51.867  0.00  0.00            
ATOM   3903  C   ALA X 250      40.693  37.649  49.991  0.00  0.00            
ATOM   3904  O   ALA X 250      41.305  38.640  50.419  0.00  0.00            
ATOM   3905  N   ASN X 251      40.766  37.084  48.785  0.00  0.00            
ATOM   3906  H   ASN X 251      40.067  36.420  48.483  0.00  0.00            
ATOM   3907  CA  ASN X 251      41.755  37.591  47.859  0.00  0.00            
ATOM   3908  HA  ASN X 251      42.778  37.530  48.229  0.00  0.00            
ATOM   3909  CB  ASN X 251      41.763  36.706  46.585  0.00  0.00            
ATOM   3910  HB2 ASN X 251      41.889  35.644  46.793  0.00  0.00            
ATOM   3911  HB3 ASN X 251      40.826  36.821  46.042  0.00  0.00            
ATOM   3912  CG  ASN X 251      42.879  37.152  45.675  0.00  0.00            
ATOM   3913  OD1 ASN X 251      43.693  37.993  46.008  0.00  0.00            
ATOM   3914  ND2 ASN X 251      42.979  36.716  44.422  0.00  0.00            
ATOM   3915 HD21 ASN X 251      43.532  37.298  43.809  0.00  0.00            
ATOM   3916 HD22 ASN X 251      42.327  36.002  44.132  0.00  0.00            
ATOM   3917  C   ASN X 251      41.445  39.073  47.558  0.00  0.00            
ATOM   3918  O   ASN X 251      40.325  39.331  47.017  0.00  0.00            
ATOM   3919  N   VAL X 252      42.415  39.988  47.726  0.00  0.00            
ATOM   3920  H   VAL X 252      43.330  39.713  48.053  0.00  0.00            
ATOM   3921  CA  VAL X 252      42.251  41.416  47.187  0.00  0.00            
ATOM   3922  HA  VAL X 252      41.202  41.700  47.099  0.00  0.00            
ATOM   3923  CB  VAL X 252      42.777  42.473  48.197  0.00  0.00            
ATOM   3924  HB  VAL X 252      43.863  42.381  48.170  0.00  0.00            
ATOM   3925  CG1 VAL X 252      42.391  43.962  47.914  0.00  0.00            
ATOM   3926 HG11 VAL X 252      42.928  44.598  48.618  0.00  0.00            
ATOM   3927 HG12 VAL X 252      42.681  44.395  46.956  0.00  0.00            
ATOM   3928 HG13 VAL X 252      41.306  44.028  48.000  0.00  0.00            
ATOM   3929  CG2 VAL X 252      42.314  42.072  49.595  0.00  0.00            
ATOM   3930 HG21 VAL X 252      42.657  41.073  49.862  0.00  0.00            
ATOM   3931 HG22 VAL X 252      42.673  42.866  50.250  0.00  0.00            
ATOM   3932 HG23 VAL X 252      41.240  42.244  49.509  0.00  0.00            
ATOM   3933  C   VAL X 252      42.961  41.636  45.858  0.00  0.00            
ATOM   3934  O   VAL X 252      44.158  41.384  45.799  0.00  0.00            
ATOM   3935  N   HD2 X 253      42.227  42.010  44.815  0.00  0.00            
ATOM   3936  H   HD2 X 253      41.338  42.404  45.089  0.00  0.00            
ATOM   3937  CA  HD2 X 253      42.698  41.963  43.446  0.00  0.00            
ATOM   3938  HA  HD2 X 253      43.763  42.196  43.463  0.00  0.00            
ATOM   3939  CB  HD2 X 253      42.388  40.579  42.825  0.00  0.00            
ATOM   3940  HB2 HD2 X 253      42.662  40.430  41.781  0.00  0.00            
ATOM   3941  HB3 HD2 X 253      43.075  39.985  43.429  0.00  0.00            
ATOM   3942  CG  HD2 X 253      40.945  40.174  43.017  0.00  0.00            
ATOM   3943  ND1 HD2 X 253      40.390  39.668  44.132  0.00  0.00            
ATOM   3944  HD1 HD2 X 253      40.885  39.357  44.956  0.00  0.00            
ATOM   3945  CE1 HD2 X 253      39.079  39.491  43.944  0.00  0.00            
ATOM   3946  HE1 HD2 X 253      38.534  38.896  44.662  0.00  0.00            
ATOM   3947  NE2 HD2 X 253      38.665  39.962  42.751  0.00  0.00            
ATOM   3948  CD2 HD2 X 253      39.881  40.374  42.121  0.00  0.00            
ATOM   3949  HD2 HD2 X 253      39.939  40.782  41.122  0.00  0.00            
ATOM   3950  C   HD2 X 253      42.011  43.012  42.553  0.00  0.00            
ATOM   3951  O   HD2 X 253      40.906  43.482  42.912  0.00  0.00            
ATOM   3952  N   GLY X 254      42.647  43.410  41.442  0.00  0.00            
ATOM   3953  H   GLY X 254      43.484  42.919  41.162  0.00  0.00            
ATOM   3954  CA  GLY X 254      42.305  44.615  40.555  0.00  0.00            
ATOM   3955  HA2 GLY X 254      41.230  44.615  40.370  0.00  0.00            
ATOM   3956  HA3 GLY X 254      42.464  45.559  41.075  0.00  0.00            
ATOM   3957  C   GLY X 254      43.062  44.578  39.246  0.00  0.00            
ATOM   3958  O   GLY X 254      44.203  44.129  39.165  0.00  0.00            
ATOM   3959  N   VAL X 255      42.399  45.103  38.211  0.00  0.00            
ATOM   3960  H   VAL X 255      41.562  45.628  38.419  0.00  0.00            
ATOM   3961  CA  VAL X 255      42.799  44.927  36.859  0.00  0.00            
ATOM   3962  HA  VAL X 255      43.485  44.086  36.757  0.00  0.00            
ATOM   3963  CB  VAL X 255      41.604  44.644  35.959  0.00  0.00            
ATOM   3964  HB  VAL X 255      41.027  45.567  36.016  0.00  0.00            
ATOM   3965  CG1 VAL X 255      42.028  44.411  34.560  0.00  0.00            
ATOM   3966 HG11 VAL X 255      41.223  44.500  33.830  0.00  0.00            
ATOM   3967 HG12 VAL X 255      42.667  45.272  34.362  0.00  0.00            
ATOM   3968 HG13 VAL X 255      42.582  43.481  34.434  0.00  0.00            
ATOM   3969  CG2 VAL X 255      40.788  43.424  36.391  0.00  0.00            
ATOM   3970 HG21 VAL X 255      41.456  42.576  36.538  0.00  0.00            
ATOM   3971 HG22 VAL X 255      40.259  43.709  37.301  0.00  0.00            
ATOM   3972 HG23 VAL X 255      40.028  43.190  35.645  0.00  0.00            
ATOM   3973  C   VAL X 255      43.618  46.168  36.391  0.00  0.00            
ATOM   3974  O   VAL X 255      43.198  47.276  36.611  0.00  0.00            
ATOM   3975  N   VAL X 256      44.710  45.921  35.608  0.00  0.00            
ATOM   3976  H   VAL X 256      44.821  44.934  35.422  0.00  0.00            
ATOM   3977  CA  VAL X 256      45.618  46.820  34.890  0.00  0.00            
ATOM   3978  HA  VAL X 256      46.047  47.511  35.616  0.00  0.00            
ATOM   3979  CB  VAL X 256      46.848  46.068  34.160  0.00  0.00            
ATOM   3980  HB  VAL X 256      47.512  46.820  33.731  0.00  0.00            
ATOM   3981  CG1 VAL X 256      47.747  45.215  35.132  0.00  0.00            
ATOM   3982 HG11 VAL X 256      48.515  44.637  34.618  0.00  0.00            
ATOM   3983 HG12 VAL X 256      48.299  45.811  35.860  0.00  0.00            
ATOM   3984 HG13 VAL X 256      47.074  44.545  35.667  0.00  0.00            
ATOM   3985  CG2 VAL X 256      46.314  45.109  33.042  0.00  0.00            
ATOM   3986 HG21 VAL X 256      45.849  45.679  32.237  0.00  0.00            
ATOM   3987 HG22 VAL X 256      47.146  44.643  32.515  0.00  0.00            
ATOM   3988 HG23 VAL X 256      45.560  44.436  33.452  0.00  0.00            
ATOM   3989  C   VAL X 256      44.977  47.667  33.836  0.00  0.00            
ATOM   3990  O   VAL X 256      43.827  47.377  33.373  0.00  0.00            
ATOM   3991  N   SER X 257      45.612  48.757  33.276  0.00  0.00            
ATOM   3992  H   SER X 257      46.394  49.013  33.862  0.00  0.00            
ATOM   3993  CA  SER X 257      45.255  49.340  31.912  0.00  0.00            
ATOM   3994  HA  SER X 257      44.201  49.617  31.940  0.00  0.00            
ATOM   3995  CB  SER X 257      45.869  50.745  31.685  0.00  0.00            
ATOM   3996  HB2 SER X 257      45.722  51.346  32.581  0.00  0.00            
ATOM   3997  HB3 SER X 257      46.926  50.598  31.464  0.00  0.00            
ATOM   3998  OG  SER X 257      45.174  51.464  30.601  0.00  0.00            
ATOM   3999  HG  SER X 257      44.276  51.749  30.786  0.00  0.00            
ATOM   4000  C   SER X 257      45.570  48.352  30.836  0.00  0.00            
ATOM   4001  O   SER X 257      46.750  48.005  30.662  0.00  0.00            
ATOM   4002  N   THR X 258      44.519  47.872  30.039  0.00  0.00            
ATOM   4003  H   THR X 258      43.595  48.245  30.207  0.00  0.00            
ATOM   4004  CA  THR X 258      44.875  46.977  28.916  0.00  0.00            
ATOM   4005  HA  THR X 258      45.681  46.294  29.186  0.00  0.00            
ATOM   4006  CB  THR X 258      43.630  46.187  28.394  0.00  0.00            
ATOM   4007  HB  THR X 258      43.121  46.900  27.746  0.00  0.00            
ATOM   4008  CG2 THR X 258      43.985  44.977  27.589  0.00  0.00            
ATOM   4009 HG21 THR X 258      44.739  44.404  28.128  0.00  0.00            
ATOM   4010 HG22 THR X 258      43.096  44.352  27.498  0.00  0.00            
ATOM   4011 HG23 THR X 258      44.409  45.177  26.605  0.00  0.00            
ATOM   4012  OG1 THR X 258      42.786  45.764  29.502  0.00  0.00            
ATOM   4013  HG1 THR X 258      42.391  46.612  29.714  0.00  0.00            
ATOM   4014  C   THR X 258      45.485  47.782  27.772  0.00  0.00            
ATOM   4015  O   THR X 258      45.049  48.913  27.545  0.00  0.00            
ATOM   4016  N   GLU X 259      46.408  47.225  26.988  0.00  0.00            
ATOM   4017  H   GLU X 259      46.495  46.240  27.190  0.00  0.00            
ATOM   4018  CA  GLU X 259      47.048  47.776  25.745  0.00  0.00            
ATOM   4019  HA  GLU X 259      46.301  48.342  25.188  0.00  0.00            
ATOM   4020  CB  GLU X 259      48.136  48.648  26.153  0.00  0.00            
ATOM   4021  HB2 GLU X 259      48.557  49.002  25.213  0.00  0.00            
ATOM   4022  HB3 GLU X 259      47.780  49.531  26.683  0.00  0.00            
ATOM   4023  CG  GLU X 259      49.245  48.027  27.073  0.00  0.00            
ATOM   4024  HG2 GLU X 259      48.904  47.954  28.105  0.00  0.00            
ATOM   4025  HG3 GLU X 259      49.422  47.012  26.715  0.00  0.00            
ATOM   4026  CD  GLU X 259      50.470  48.947  27.032  0.00  0.00            
ATOM   4027  OE1 GLU X 259      50.407  50.099  27.491  0.00  0.00            
ATOM   4028  OE2 GLU X 259      51.566  48.498  26.688  0.00  0.00            
ATOM   4029  C   GLU X 259      47.526  46.578  24.879  0.00  0.00            
ATOM   4030  O   GLU X 259      47.855  45.548  25.430  0.00  0.00            
ATOM   4031  N   ARG X 260      47.570  46.741  23.584  0.00  0.00            
ATOM   4032  H   ARG X 260      47.475  47.666  23.191  0.00  0.00            
ATOM   4033  CA  ARG X 260      47.703  45.729  22.497  0.00  0.00            
ATOM   4034  HA  ARG X 260      48.372  44.965  22.894  0.00  0.00            
ATOM   4035  CB  ARG X 260      46.246  45.107  22.182  0.00  0.00            
ATOM   4036  HB2 ARG X 260      45.539  45.920  22.014  0.00  0.00            
ATOM   4037  HB3 ARG X 260      46.356  44.534  21.262  0.00  0.00            
ATOM   4038  CG  ARG X 260      45.831  44.229  23.304  0.00  0.00            
ATOM   4039  HG2 ARG X 260      45.988  44.835  24.196  0.00  0.00            
ATOM   4040  HG3 ARG X 260      44.788  44.017  23.068  0.00  0.00            
ATOM   4041  CD  ARG X 260      46.624  42.909  23.540  0.00  0.00            
ATOM   4042  HD2 ARG X 260      46.701  42.354  22.604  0.00  0.00            
ATOM   4043  HD3 ARG X 260      47.579  43.339  23.843  0.00  0.00            
ATOM   4044  NE  ARG X 260      46.002  42.168  24.690  0.00  0.00            
ATOM   4045  HE  ARG X 260      45.436  41.396  24.368  0.00  0.00            
ATOM   4046  CZ  ARG X 260      46.231  42.281  26.025  0.00  0.00            
ATOM   4047  NH1 ARG X 260      47.050  43.134  26.539  0.00  0.00            
ATOM   4048 HH11 ARG X 260      47.454  43.912  26.039  0.00  0.00            
ATOM   4049 HH12 ARG X 260      46.923  43.164  27.541  0.00  0.00            
ATOM   4050  NH2 ARG X 260      45.578  41.486  26.781  0.00  0.00            
ATOM   4051 HH21 ARG X 260      45.095  40.745  26.294  0.00  0.00            
ATOM   4052 HH22 ARG X 260      45.677  41.561  27.784  0.00  0.00            
ATOM   4053  C   ARG X 260      48.343  46.251  21.211  0.00  0.00            
ATOM   4054  O   ARG X 260      47.883  47.278  20.783  0.00  0.00            
ATOM   4055  N   ALA X 261      49.207  45.524  20.573  0.00  0.00            
ATOM   4056  H   ALA X 261      49.431  44.644  21.014  0.00  0.00            
ATOM   4057  CA  ALA X 261      49.693  45.791  19.232  0.00  0.00            
ATOM   4058  HA  ALA X 261      50.108  46.796  19.305  0.00  0.00            
ATOM   4059  CB  ALA X 261      50.824  44.759  18.944  0.00  0.00            
ATOM   4060  HB1 ALA X 261      50.600  44.134  18.080  0.00  0.00            
ATOM   4061  HB2 ALA X 261      51.766  45.288  18.801  0.00  0.00            
ATOM   4062  HB3 ALA X 261      50.985  44.071  19.774  0.00  0.00            
ATOM   4063  C   ALA X 261      48.506  45.768  18.115  0.00  0.00            
ATOM   4064  O   ALA X 261      47.452  45.275  18.361  0.00  0.00            
ATOM   4065  N   PRO X 262      48.755  46.326  16.917  0.00  0.00            
ATOM   4066  CD  PRO X 262      50.008  47.018  16.450  0.00  0.00            
ATOM   4067  HD2 PRO X 262      50.864  46.347  16.390  0.00  0.00            
ATOM   4068  HD3 PRO X 262      50.215  47.885  17.078  0.00  0.00            
ATOM   4069  CG  PRO X 262      49.693  47.639  15.126  0.00  0.00            
ATOM   4070  HG2 PRO X 262      50.566  47.839  14.504  0.00  0.00            
ATOM   4071  HG3 PRO X 262      49.104  48.556  15.137  0.00  0.00            
ATOM   4072  CB  PRO X 262      48.608  46.770  14.499  0.00  0.00            
ATOM   4073  HB2 PRO X 262      49.163  46.005  13.956  0.00  0.00            
ATOM   4074  HB3 PRO X 262      47.975  47.376  13.850  0.00  0.00            
ATOM   4075  CA  PRO X 262      47.891  46.228  15.777  0.00  0.00            
ATOM   4076  HA  PRO X 262      47.003  46.777  16.089  0.00  0.00            
ATOM   4077  C   PRO X 262      47.462  44.741  15.533  0.00  0.00            
ATOM   4078  O   PRO X 262      48.306  43.859  15.501  0.00  0.00            
ATOM   4079  N   GLY X 263      46.145  44.532  15.293  0.00  0.00            
ATOM   4080  H   GLY X 263      45.540  45.341  15.289  0.00  0.00            
ATOM   4081  CA  GLY X 263      45.576  43.227  14.982  0.00  0.00            
ATOM   4082  HA2 GLY X 263      44.635  43.303  14.437  0.00  0.00            
ATOM   4083  HA3 GLY X 263      46.240  42.736  14.271  0.00  0.00            
ATOM   4084  C   GLY X 263      45.391  42.219  16.174  0.00  0.00            
ATOM   4085  O   GLY X 263      45.063  41.033  15.907  0.00  0.00            
ATOM   4086  N   GLN X 264      45.476  42.642  17.461  0.00  0.00            
ATOM   4087  H   GLN X 264      45.629  43.623  17.649  0.00  0.00            
ATOM   4088  CA  GLN X 264      45.457  41.766  18.648  0.00  0.00            
ATOM   4089  HA  GLN X 264      45.270  40.731  18.364  0.00  0.00            
ATOM   4090  CB  GLN X 264      46.853  41.730  19.309  0.00  0.00            
ATOM   4091  HB2 GLN X 264      46.933  42.678  19.840  0.00  0.00            
ATOM   4092  HB3 GLN X 264      46.906  40.934  20.052  0.00  0.00            
ATOM   4093  CG  GLN X 264      48.150  41.512  18.488  0.00  0.00            
ATOM   4094  HG2 GLN X 264      48.297  42.346  17.802  0.00  0.00            
ATOM   4095  HG3 GLN X 264      48.974  41.730  19.168  0.00  0.00            
ATOM   4096  CD  GLN X 264      48.221  40.131  17.736  0.00  0.00            
ATOM   4097  OE1 GLN X 264      47.436  39.231  18.053  0.00  0.00            
ATOM   4098  NE2 GLN X 264      49.152  40.038  16.779  0.00  0.00            
ATOM   4099 HE21 GLN X 264      49.208  39.184  16.243  0.00  0.00            
ATOM   4100 HE22 GLN X 264      49.591  40.815  16.306  0.00  0.00            
ATOM   4101  C   GLN X 264      44.407  42.227  19.712  0.00  0.00            
ATOM   4102  O   GLN X 264      44.357  43.331  20.182  0.00  0.00            
ATOM   4103  N   PRO X 265      43.608  41.214  20.174  0.00  0.00            
ATOM   4104  CD  PRO X 265      43.662  39.740  19.809  0.00  0.00            
ATOM   4105  HD2 PRO X 265      44.668  39.341  19.940  0.00  0.00            
ATOM   4106  HD3 PRO X 265      43.410  39.667  18.752  0.00  0.00            
ATOM   4107  CG  PRO X 265      42.632  39.102  20.749  0.00  0.00            
ATOM   4108  HG2 PRO X 265      43.110  39.040  21.726  0.00  0.00            
ATOM   4109  HG3 PRO X 265      42.289  38.147  20.349  0.00  0.00            
ATOM   4110  CB  PRO X 265      41.514  40.232  20.771  0.00  0.00            
ATOM   4111  HB2 PRO X 265      40.791  40.222  21.586  0.00  0.00            
ATOM   4112  HB3 PRO X 265      40.956  40.308  19.837  0.00  0.00            
ATOM   4113  CA  PRO X 265      42.396  41.479  20.837  0.00  0.00            
ATOM   4114  HA  PRO X 265      41.863  42.293  20.348  0.00  0.00            
ATOM   4115  C   PRO X 265      42.561  41.796  22.341  0.00  0.00            
ATOM   4116  O   PRO X 265      43.602  41.470  22.899  0.00  0.00            
ATOM   4117  N   ASP X 266      41.490  42.392  22.917  0.00  0.00            
ATOM   4118  H   ASP X 266      40.653  42.591  22.388  0.00  0.00            
ATOM   4119  CA  ASP X 266      41.461  42.911  24.230  0.00  0.00            
ATOM   4120  HA  ASP X 266      42.305  43.558  24.472  0.00  0.00            
ATOM   4121  CB  ASP X 266      40.147  43.691  24.344  0.00  0.00            
ATOM   4122  HB2 ASP X 266      39.275  43.159  23.964  0.00  0.00            
ATOM   4123  HB3 ASP X 266      40.015  43.876  25.410  0.00  0.00            
ATOM   4124  CG  ASP X 266      40.306  45.084  23.754  0.00  0.00            
ATOM   4125  OD1 ASP X 266      41.387  45.653  23.754  0.00  0.00            
ATOM   4126  OD2 ASP X 266      39.305  45.609  23.320  0.00  0.00            
ATOM   4127  C   ASP X 266      41.414  41.677  25.099  0.00  0.00            
ATOM   4128  O   ASP X 266      41.045  40.549  24.758  0.00  0.00            
ATOM   4129  N   ARG X 267      41.864  41.844  26.372  0.00  0.00            
ATOM   4130  H   ARG X 267      41.977  42.826  26.582  0.00  0.00            
ATOM   4131  CA  ARG X 267      41.695  40.862  27.434  0.00  0.00            
ATOM   4132  HA  ARG X 267      42.181  39.953  27.082  0.00  0.00            
ATOM   4133  CB  ARG X 267      42.341  41.251  28.740  0.00  0.00            
ATOM   4134  HB2 ARG X 267      43.420  41.279  28.587  0.00  0.00            
ATOM   4135  HB3 ARG X 267      41.951  42.177  29.162  0.00  0.00            
ATOM   4136  CG  ARG X 267      42.086  40.209  29.878  0.00  0.00            
ATOM   4137  HG2 ARG X 267      41.022  40.212  30.117  0.00  0.00            
ATOM   4138  HG3 ARG X 267      42.306  39.234  29.442  0.00  0.00            
ATOM   4139  CD  ARG X 267      42.725  40.484  31.228  0.00  0.00            
ATOM   4140  HD2 ARG X 267      43.806  40.556  31.110  0.00  0.00            
ATOM   4141  HD3 ARG X 267      42.394  41.470  31.554  0.00  0.00            
ATOM   4142  NE  ARG X 267      42.372  39.462  32.256  0.00  0.00            
ATOM   4143  HE  ARG X 267      42.691  38.515  32.109  0.00  0.00            
ATOM   4144  CZ  ARG X 267      41.715  39.656  33.388  0.00  0.00            
ATOM   4145  NH1 ARG X 267      41.359  40.763  33.938  0.00  0.00            
ATOM   4146 HH11 ARG X 267      41.705  41.567  33.434  0.00  0.00            
ATOM   4147 HH12 ARG X 267      40.899  40.798  34.837  0.00  0.00            
ATOM   4148  NH2 ARG X 267      41.412  38.615  34.179  0.00  0.00            
ATOM   4149 HH21 ARG X 267      41.684  37.686  33.893  0.00  0.00            
ATOM   4150 HH22 ARG X 267      40.717  38.740  34.902  0.00  0.00            
ATOM   4151  C   ARG X 267      40.185  40.600  27.632  0.00  0.00            
ATOM   4152  O   ARG X 267      39.420  41.535  27.836  0.00  0.00            
ATOM   4153  N   THR X 268      39.759  39.293  27.703  0.00  0.00            
ATOM   4154  H   THR X 268      40.447  38.565  27.570  0.00  0.00            
ATOM   4155  CA  THR X 268      38.438  38.899  28.141  0.00  0.00            
ATOM   4156  HA  THR X 268      37.813  39.767  28.347  0.00  0.00            
ATOM   4157  CB  THR X 268      37.734  38.223  26.910  0.00  0.00            
ATOM   4158  HB  THR X 268      38.390  37.439  26.534  0.00  0.00            
ATOM   4159  CG2 THR X 268      36.387  37.618  27.280  0.00  0.00            
ATOM   4160 HG21 THR X 268      36.035  37.169  26.351  0.00  0.00            
ATOM   4161 HG22 THR X 268      36.603  36.813  27.982  0.00  0.00            
ATOM   4162 HG23 THR X 268      35.690  38.384  27.620  0.00  0.00            
ATOM   4163  OG1 THR X 268      37.494  39.122  25.861  0.00  0.00            
ATOM   4164  HG1 THR X 268      36.759  39.656  26.172  0.00  0.00            
ATOM   4165  C   THR X 268      38.489  37.996  29.404  0.00  0.00            
ATOM   4166  O   THR X 268      39.274  37.038  29.422  0.00  0.00            
ATOM   4167  N   SER X 269      37.658  38.266  30.383  0.00  0.00            
ATOM   4168  H   SER X 269      36.949  38.899  30.043  0.00  0.00            
ATOM   4169  CA  SER X 269      37.410  37.335  31.487  0.00  0.00            
ATOM   4170  HA  SER X 269      38.181  36.564  31.492  0.00  0.00            
ATOM   4171  CB  SER X 269      37.452  38.124  32.780  0.00  0.00            
ATOM   4172  HB2 SER X 269      38.321  38.779  32.840  0.00  0.00            
ATOM   4173  HB3 SER X 269      36.555  38.740  32.844  0.00  0.00            
ATOM   4174  OG  SER X 269      37.555  37.189  33.774  0.00  0.00            
ATOM   4175  HG  SER X 269      37.742  37.699  34.566  0.00  0.00            
ATOM   4176  C   SER X 269      36.044  36.655  31.443  0.00  0.00            
ATOM   4177  O   SER X 269      35.059  37.280  31.112  0.00  0.00            
ATOM   4178  N   TYR X 270      36.007  35.437  32.061  0.00  0.00            
ATOM   4179  H   TYR X 270      36.845  34.875  32.103  0.00  0.00            
ATOM   4180  CA  TYR X 270      34.745  34.766  32.514  0.00  0.00            
ATOM   4181  HA  TYR X 270      33.859  35.377  32.340  0.00  0.00            
ATOM   4182  CB  TYR X 270      34.374  33.662  31.552  0.00  0.00            
ATOM   4183  HB2 TYR X 270      33.733  34.122  30.800  0.00  0.00            
ATOM   4184  HB3 TYR X 270      35.244  33.139  31.155  0.00  0.00            
ATOM   4185  CG  TYR X 270      33.493  32.551  32.123  0.00  0.00            
ATOM   4186  CD1 TYR X 270      32.308  32.940  32.765  0.00  0.00            
ATOM   4187  HD1 TYR X 270      32.072  33.994  32.763  0.00  0.00            
ATOM   4188  CE1 TYR X 270      31.509  31.997  33.351  0.00  0.00            
ATOM   4189  HE1 TYR X 270      30.596  32.213  33.887  0.00  0.00            
ATOM   4190  CZ  TYR X 270      31.967  30.661  33.417  0.00  0.00            
ATOM   4191  OH  TYR X 270      31.227  29.754  34.094  0.00  0.00            
ATOM   4192  HH  TYR X 270      30.525  30.170  34.600  0.00  0.00            
ATOM   4193  CE2 TYR X 270      33.102  30.257  32.715  0.00  0.00            
ATOM   4194  HE2 TYR X 270      33.368  29.214  32.799  0.00  0.00            
ATOM   4195  CD2 TYR X 270      33.898  31.247  32.181  0.00  0.00            
ATOM   4196  HD2 TYR X 270      34.851  30.907  31.805  0.00  0.00            
ATOM   4197  C   TYR X 270      34.904  34.207  33.946  0.00  0.00            
ATOM   4198  O   TYR X 270      35.867  33.463  34.170  0.00  0.00            
ATOM   4199  N   VAL X 271      34.040  34.758  34.831  0.00  0.00            
ATOM   4200  H   VAL X 271      33.351  35.393  34.453  0.00  0.00            
ATOM   4201  CA  VAL X 271      34.100  34.537  36.261  0.00  0.00            
ATOM   4202  HA  VAL X 271      35.034  34.044  36.531  0.00  0.00            
ATOM   4203  CB  VAL X 271      34.256  35.913  37.045  0.00  0.00            
ATOM   4204  HB  VAL X 271      33.298  36.431  37.050  0.00  0.00            
ATOM   4205  CG1 VAL X 271      34.541  35.678  38.577  0.00  0.00            
ATOM   4206 HG11 VAL X 271      33.700  35.240  39.114  0.00  0.00            
ATOM   4207 HG12 VAL X 271      35.480  35.136  38.687  0.00  0.00            
ATOM   4208 HG13 VAL X 271      34.672  36.675  38.999  0.00  0.00            
ATOM   4209  CG2 VAL X 271      35.303  36.899  36.456  0.00  0.00            
ATOM   4210 HG21 VAL X 271      36.299  36.458  36.483  0.00  0.00            
ATOM   4211 HG22 VAL X 271      35.204  37.115  35.393  0.00  0.00            
ATOM   4212 HG23 VAL X 271      35.310  37.813  37.050  0.00  0.00            
ATOM   4213  C   VAL X 271      32.838  33.825  36.825  0.00  0.00            
ATOM   4214  O   VAL X 271      31.818  33.890  36.089  0.00  0.00            
ATOM   4215  N   THR X 272      32.831  33.082  37.973  0.00  0.00            
ATOM   4216  H   THR X 272      33.644  33.049  38.571  0.00  0.00            
ATOM   4217  CA  THR X 272      31.537  32.643  38.585  0.00  0.00            
ATOM   4218  HA  THR X 272      30.625  33.094  38.193  0.00  0.00            
ATOM   4219  CB  THR X 272      31.346  31.120  38.278  0.00  0.00            
ATOM   4220  HB  THR X 272      32.187  30.517  38.622  0.00  0.00            
ATOM   4221  CG2 THR X 272      30.151  30.633  38.979  0.00  0.00            
ATOM   4222 HG21 THR X 272      29.272  31.227  38.731  0.00  0.00            
ATOM   4223 HG22 THR X 272      29.989  29.611  38.635  0.00  0.00            
ATOM   4224 HG23 THR X 272      30.337  30.604  40.052  0.00  0.00            
ATOM   4225  OG1 THR X 272      31.117  30.836  36.972  0.00  0.00            
ATOM   4226  HG1 THR X 272      31.596  31.529  36.511  0.00  0.00            
ATOM   4227  C   THR X 272      31.633  32.955  40.069  0.00  0.00            
ATOM   4228  O   THR X 272      32.647  32.599  40.719  0.00  0.00            
ATOM   4229  N   PHE X 273      30.657  33.679  40.550  0.00  0.00            
ATOM   4230  H   PHE X 273      29.875  33.885  39.944  0.00  0.00            
ATOM   4231  CA  PHE X 273      30.517  34.049  41.952  0.00  0.00            
ATOM   4232  HA  PHE X 273      31.442  33.976  42.522  0.00  0.00            
ATOM   4233  CB  PHE X 273      29.873  35.456  41.989  0.00  0.00            
ATOM   4234  HB2 PHE X 273      28.945  35.331  41.432  0.00  0.00            
ATOM   4235  HB3 PHE X 273      29.699  35.721  43.032  0.00  0.00            
ATOM   4236  CG  PHE X 273      30.652  36.581  41.390  0.00  0.00            
ATOM   4237  CD1 PHE X 273      30.666  36.857  39.992  0.00  0.00            
ATOM   4238  HD1 PHE X 273      30.030  36.324  39.301  0.00  0.00            
ATOM   4239  CE1 PHE X 273      31.568  37.841  39.446  0.00  0.00            
ATOM   4240  HE1 PHE X 273      31.762  37.948  38.390  0.00  0.00            
ATOM   4241  CZ  PHE X 273      32.414  38.555  40.274  0.00  0.00            
ATOM   4242  HZ  PHE X 273      33.125  39.204  39.786  0.00  0.00            
ATOM   4243  CE2 PHE X 273      32.332  38.408  41.630  0.00  0.00            
ATOM   4244  HE2 PHE X 273      32.900  38.942  42.378  0.00  0.00            
ATOM   4245  CD2 PHE X 273      31.526  37.406  42.135  0.00  0.00            
ATOM   4246  HD2 PHE X 273      31.669  37.230  43.191  0.00  0.00            
ATOM   4247  C   PHE X 273      29.594  32.998  42.608  0.00  0.00            
ATOM   4248  O   PHE X 273      28.757  32.409  41.947  0.00  0.00            
ATOM   4249  N   LEU X 274      29.723  32.945  43.906  0.00  0.00            
ATOM   4250  H   LEU X 274      30.671  33.146  44.190  0.00  0.00            
ATOM   4251  CA  LEU X 274      28.983  32.048  44.755  0.00  0.00            
ATOM   4252  HA  LEU X 274      27.974  31.926  44.361  0.00  0.00            
ATOM   4253  CB  LEU X 274      29.711  30.627  44.832  0.00  0.00            
ATOM   4254  HB2 LEU X 274      30.702  30.833  45.237  0.00  0.00            
ATOM   4255  HB3 LEU X 274      29.213  29.999  45.572  0.00  0.00            
ATOM   4256  CG  LEU X 274      29.937  29.816  43.547  0.00  0.00            
ATOM   4257  HG  LEU X 274      29.080  30.016  42.904  0.00  0.00            
ATOM   4258  CD1 LEU X 274      31.187  30.009  42.729  0.00  0.00            
ATOM   4259 HD11 LEU X 274      32.064  29.799  43.341  0.00  0.00            
ATOM   4260 HD12 LEU X 274      31.184  29.375  41.842  0.00  0.00            
ATOM   4261 HD13 LEU X 274      31.283  31.046  42.406  0.00  0.00            
ATOM   4262  CD2 LEU X 274      29.794  28.360  43.880  0.00  0.00            
ATOM   4263 HD21 LEU X 274      29.945  27.761  42.982  0.00  0.00            
ATOM   4264 HD22 LEU X 274      30.492  28.062  44.662  0.00  0.00            
ATOM   4265 HD23 LEU X 274      28.807  28.213  44.318  0.00  0.00            
ATOM   4266  C   LEU X 274      28.918  32.578  46.212  0.00  0.00            
ATOM   4267  O   LEU X 274      29.912  32.828  46.893  0.00  0.00            
ATOM   4268  N   ASP X 275      27.734  32.847  46.654  0.00  0.00            
ATOM   4269  H   ASP X 275      26.991  32.481  46.075  0.00  0.00            
ATOM   4270  CA  ASP X 275      27.333  33.773  47.731  0.00  0.00            
ATOM   4271  HA  ASP X 275      28.168  34.043  48.377  0.00  0.00            
ATOM   4272  CB  ASP X 275      27.005  35.093  47.109  0.00  0.00            
ATOM   4273  HB2 ASP X 275      26.109  35.003  46.495  0.00  0.00            
ATOM   4274  HB3 ASP X 275      26.721  35.777  47.909  0.00  0.00            
ATOM   4275  CG  ASP X 275      27.986  35.843  46.159  0.00  0.00            
ATOM   4276  OD1 ASP X 275      27.847  37.063  46.226  0.00  0.00            
ATOM   4277  OD2 ASP X 275      28.798  35.277  45.405  0.00  0.00            
ATOM   4278  C   ASP X 275      26.147  33.167  48.579  0.00  0.00            
ATOM   4279  O   ASP X 275      25.478  32.150  48.208  0.00  0.00            
ATOM   4280  N   SER X 276      26.010  33.739  49.783  0.00  0.00            
ATOM   4281  H   SER X 276      26.568  34.548  50.017  0.00  0.00            
ATOM   4282  CA  SER X 276      24.859  33.320  50.660  0.00  0.00            
ATOM   4283  HA  SER X 276      24.844  32.231  50.712  0.00  0.00            
ATOM   4284  CB  SER X 276      24.862  33.982  52.029  0.00  0.00            
ATOM   4285  HB2 SER X 276      24.688  35.044  51.859  0.00  0.00            
ATOM   4286  HB3 SER X 276      24.004  33.600  52.583  0.00  0.00            
ATOM   4287  OG  SER X 276      26.046  33.785  52.804  0.00  0.00            
ATOM   4288  HG  SER X 276      25.807  33.895  53.727  0.00  0.00            
ATOM   4289  C   SER X 276      23.492  33.639  49.964  0.00  0.00            
ATOM   4290  O   SER X 276      23.379  34.516  49.146  0.00  0.00            
ATOM   4291  N   ASP X 277      22.496  32.748  50.214  0.00  0.00            
ATOM   4292  H   ASP X 277      22.614  32.136  51.008  0.00  0.00            
ATOM   4293  CA  ASP X 277      21.157  33.242  49.945  0.00  0.00            
ATOM   4294  HA  ASP X 277      21.140  33.362  48.862  0.00  0.00            
ATOM   4295  CB  ASP X 277      20.175  32.087  50.389  0.00  0.00            
ATOM   4296  HB2 ASP X 277      20.489  31.232  49.791  0.00  0.00            
ATOM   4297  HB3 ASP X 277      20.351  31.813  51.429  0.00  0.00            
ATOM   4298  CG  ASP X 277      18.660  32.260  50.131  0.00  0.00            
ATOM   4299  OD1 ASP X 277      18.132  33.427  50.146  0.00  0.00            
ATOM   4300  OD2 ASP X 277      17.875  31.241  49.971  0.00  0.00            
ATOM   4301  C   ASP X 277      20.912  34.509  50.713  0.00  0.00            
ATOM   4302  O   ASP X 277      21.266  34.539  51.873  0.00  0.00            
ATOM   4303  N   LEU X 278      20.341  35.460  49.959  0.00  0.00            
ATOM   4304  H   LEU X 278      19.885  35.170  49.106  0.00  0.00            
ATOM   4305  CA  LEU X 278      20.141  36.860  50.315  0.00  0.00            
ATOM   4306  HA  LEU X 278      21.131  37.214  50.604  0.00  0.00            
ATOM   4307  CB  LEU X 278      19.675  37.578  49.059  0.00  0.00            
ATOM   4308  HB2 LEU X 278      20.370  37.362  48.248  0.00  0.00            
ATOM   4309  HB3 LEU X 278      18.674  37.188  48.874  0.00  0.00            
ATOM   4310  CG  LEU X 278      19.638  39.095  49.193  0.00  0.00            
ATOM   4311  HG  LEU X 278      19.089  39.429  50.074  0.00  0.00            
ATOM   4312  CD1 LEU X 278      21.101  39.706  49.299  0.00  0.00            
ATOM   4313 HD11 LEU X 278      21.410  39.489  50.321  0.00  0.00            
ATOM   4314 HD12 LEU X 278      21.720  39.290  48.504  0.00  0.00            
ATOM   4315 HD13 LEU X 278      21.060  40.791  49.203  0.00  0.00            
ATOM   4316  CD2 LEU X 278      19.084  39.743  47.913  0.00  0.00            
ATOM   4317 HD21 LEU X 278      18.175  39.261  47.554  0.00  0.00            
ATOM   4318 HD22 LEU X 278      18.950  40.817  48.047  0.00  0.00            
ATOM   4319 HD23 LEU X 278      19.751  39.466  47.098  0.00  0.00            
ATOM   4320  C   LEU X 278      19.275  37.042  51.570  0.00  0.00            
ATOM   4321  O   LEU X 278      19.368  37.963  52.352  0.00  0.00            
ATOM   4322  N   THR X 279      18.468  35.980  51.832  0.00  0.00            
ATOM   4323  H   THR X 279      18.309  35.301  51.101  0.00  0.00            
ATOM   4324  CA  THR X 279      17.576  35.932  53.074  0.00  0.00            
ATOM   4325  HA  THR X 279      17.046  36.836  53.374  0.00  0.00            
ATOM   4326  CB  THR X 279      16.432  34.846  52.929  0.00  0.00            
ATOM   4327  HB  THR X 279      15.971  34.778  53.915  0.00  0.00            
ATOM   4328  CG2 THR X 279      15.249  35.181  51.966  0.00  0.00            
ATOM   4329 HG21 THR X 279      15.408  34.939  50.915  0.00  0.00            
ATOM   4330 HG22 THR X 279      14.425  34.554  52.304  0.00  0.00            
ATOM   4331 HG23 THR X 279      14.986  36.225  52.136  0.00  0.00            
ATOM   4332  OG1 THR X 279      16.907  33.642  52.644  0.00  0.00            
ATOM   4333  HG1 THR X 279      17.286  33.780  51.773  0.00  0.00            
ATOM   4334  C   THR X 279      18.415  35.431  54.295  0.00  0.00            
ATOM   4335  O   THR X 279      17.967  35.506  55.423  0.00  0.00            
ATOM   4336  N   GLY X 280      19.607  34.911  54.122  0.00  0.00            
ATOM   4337  H   GLY X 280      19.982  34.844  53.187  0.00  0.00            
ATOM   4338  CA  GLY X 280      20.451  34.254  55.114  0.00  0.00            
ATOM   4339  HA2 GLY X 280      19.740  33.644  55.671  0.00  0.00            
ATOM   4340  HA3 GLY X 280      21.128  33.621  54.539  0.00  0.00            
ATOM   4341  C   GLY X 280      21.190  35.270  56.042  0.00  0.00            
ATOM   4342  O   GLY X 280      21.184  36.487  55.818  0.00  0.00            
ATOM   4343  N   THR X 281      21.720  34.773  57.190  0.00  0.00            
ATOM   4344  H   THR X 281      21.782  33.774  57.323  0.00  0.00            
ATOM   4345  CA  THR X 281      22.670  35.510  58.073  0.00  0.00            
ATOM   4346  HA  THR X 281      22.594  36.572  57.839  0.00  0.00            
ATOM   4347  CB  THR X 281      22.189  35.407  59.526  0.00  0.00            
ATOM   4348  HB  THR X 281      22.456  34.417  59.894  0.00  0.00            
ATOM   4349  CG2 THR X 281      22.829  36.396  60.509  0.00  0.00            
ATOM   4350 HG21 THR X 281      22.488  36.116  61.506  0.00  0.00            
ATOM   4351 HG22 THR X 281      23.911  36.366  60.633  0.00  0.00            
ATOM   4352 HG23 THR X 281      22.427  37.355  60.183  0.00  0.00            
ATOM   4353  OG1 THR X 281      20.769  35.395  59.602  0.00  0.00            
ATOM   4354  HG1 THR X 281      20.409  34.704  59.041  0.00  0.00            
ATOM   4355  C   THR X 281      24.136  35.033  57.875  0.00  0.00            
ATOM   4356  O   THR X 281      24.392  33.825  57.751  0.00  0.00            
ATOM   4357  N   VAL X 282      25.067  35.966  57.851  0.00  0.00            
ATOM   4358  H   VAL X 282      24.740  36.918  57.929  0.00  0.00            
ATOM   4359  CA  VAL X 282      26.510  35.786  57.893  0.00  0.00            
ATOM   4360  HA  VAL X 282      26.787  34.953  57.247  0.00  0.00            
ATOM   4361  CB  VAL X 282      27.243  36.992  57.341  0.00  0.00            
ATOM   4362  HB  VAL X 282      26.780  37.872  57.789  0.00  0.00            
ATOM   4363  CG1 VAL X 282      28.727  36.861  57.579  0.00  0.00            
ATOM   4364 HG11 VAL X 282      29.273  37.605  57.000  0.00  0.00            
ATOM   4365 HG12 VAL X 282      28.943  37.091  58.623  0.00  0.00            
ATOM   4366 HG13 VAL X 282      29.128  35.865  57.390  0.00  0.00            
ATOM   4367  CG2 VAL X 282      26.900  37.310  55.817  0.00  0.00            
ATOM   4368 HG21 VAL X 282      25.827  37.230  55.647  0.00  0.00            
ATOM   4369 HG22 VAL X 282      27.352  38.246  55.489  0.00  0.00            
ATOM   4370 HG23 VAL X 282      27.393  36.606  55.145  0.00  0.00            
ATOM   4371  C   VAL X 282      26.823  35.576  59.382  0.00  0.00            
ATOM   4372  O   VAL X 282      26.422  36.407  60.217  0.00  0.00            
ATOM   4373  N   TYR X 283      27.650  34.572  59.692  0.00  0.00            
ATOM   4374  H   TYR X 283      28.027  34.040  58.920  0.00  0.00            
ATOM   4375  CA  TYR X 283      28.046  34.007  60.959  0.00  0.00            
ATOM   4376  HA  TYR X 283      27.555  34.528  61.781  0.00  0.00            
ATOM   4377  CB  TYR X 283      27.867  32.487  61.076  0.00  0.00            
ATOM   4378  HB2 TYR X 283      28.097  32.201  60.049  0.00  0.00            
ATOM   4379  HB3 TYR X 283      28.580  32.150  61.828  0.00  0.00            
ATOM   4380  CG  TYR X 283      26.467  32.228  61.541  0.00  0.00            
ATOM   4381  CD1 TYR X 283      25.345  32.301  60.654  0.00  0.00            
ATOM   4382  HD1 TYR X 283      25.471  32.470  59.595  0.00  0.00            
ATOM   4383  CE1 TYR X 283      24.061  32.042  61.087  0.00  0.00            
ATOM   4384  HE1 TYR X 283      23.278  31.844  60.370  0.00  0.00            
ATOM   4385  CZ  TYR X 283      23.778  31.691  62.446  0.00  0.00            
ATOM   4386  OH  TYR X 283      22.511  31.439  62.869  0.00  0.00            
ATOM   4387  HH  TYR X 283      22.525  30.883  63.652  0.00  0.00            
ATOM   4388  CE2 TYR X 283      24.898  31.450  63.319  0.00  0.00            
ATOM   4389  HE2 TYR X 283      24.778  31.044  64.312  0.00  0.00            
ATOM   4390  CD2 TYR X 283      26.188  31.785  62.838  0.00  0.00            
ATOM   4391  HD2 TYR X 283      26.972  31.917  63.568  0.00  0.00            
ATOM   4392  C   TYR X 283      29.543  34.377  61.011  0.00  0.00            
ATOM   4393  O   TYR X 283      30.239  34.418  60.021  0.00  0.00            
ATOM   4394  N   ARG X 284      30.063  34.354  62.273  0.00  0.00            
ATOM   4395  H   ARG X 284      29.440  34.231  63.059  0.00  0.00            
ATOM   4396  CA  ARG X 284      31.501  34.332  62.580  0.00  0.00            
ATOM   4397  HA  ARG X 284      32.157  34.281  61.711  0.00  0.00            
ATOM   4398  CB  ARG X 284      31.883  35.715  63.289  0.00  0.00            
ATOM   4399  HB2 ARG X 284      31.732  36.461  62.509  0.00  0.00            
ATOM   4400  HB3 ARG X 284      31.288  35.989  64.160  0.00  0.00            
ATOM   4401  CG  ARG X 284      33.380  35.899  63.595  0.00  0.00            
ATOM   4402  HG2 ARG X 284      33.650  35.346  64.495  0.00  0.00            
ATOM   4403  HG3 ARG X 284      33.983  35.554  62.755  0.00  0.00            
ATOM   4404  CD  ARG X 284      33.731  37.337  63.894  0.00  0.00            
ATOM   4405  HD2 ARG X 284      34.774  37.413  64.199  0.00  0.00            
ATOM   4406  HD3 ARG X 284      33.489  37.918  63.004  0.00  0.00            
ATOM   4407  NE  ARG X 284      32.977  37.925  65.079  0.00  0.00            
ATOM   4408  HE  ARG X 284      32.774  37.409  65.923  0.00  0.00            
ATOM   4409  CZ  ARG X 284      32.580  39.159  65.143  0.00  0.00            
ATOM   4410  NH1 ARG X 284      33.042  40.049  64.319  0.00  0.00            
ATOM   4411 HH11 ARG X 284      33.801  39.766  63.717  0.00  0.00            
ATOM   4412 HH12 ARG X 284      32.828  41.034  64.381  0.00  0.00            
ATOM   4413  NH2 ARG X 284      31.762  39.483  66.118  0.00  0.00            
ATOM   4414 HH21 ARG X 284      31.243  38.857  66.717  0.00  0.00            
ATOM   4415 HH22 ARG X 284      31.482  40.453  66.109  0.00  0.00            
ATOM   4416  C   ARG X 284      31.770  33.083  63.427  0.00  0.00            
ATOM   4417  O   ARG X 284      30.871  32.619  64.116  0.00  0.00            
ATOM   4418  N   PHE X 285      33.010  32.581  63.536  0.00  0.00            
ATOM   4419  H   PHE X 285      33.702  33.043  62.962  0.00  0.00            
ATOM   4420  CA  PHE X 285      33.432  31.481  64.350  0.00  0.00            
ATOM   4421  HA  PHE X 285      32.500  31.005  64.656  0.00  0.00            
ATOM   4422  CB  PHE X 285      34.218  30.508  63.542  0.00  0.00            
ATOM   4423  HB2 PHE X 285      33.868  30.324  62.527  0.00  0.00            
ATOM   4424  HB3 PHE X 285      35.225  30.925  63.513  0.00  0.00            
ATOM   4425  CG  PHE X 285      34.280  29.145  64.194  0.00  0.00            
ATOM   4426  CD1 PHE X 285      35.378  28.832  65.092  0.00  0.00            
ATOM   4427  HD1 PHE X 285      36.068  29.605  65.398  0.00  0.00            
ATOM   4428  CE1 PHE X 285      35.589  27.520  65.501  0.00  0.00            
ATOM   4429  HE1 PHE X 285      36.478  27.281  66.065  0.00  0.00            
ATOM   4430  CZ  PHE X 285      34.586  26.601  65.371  0.00  0.00            
ATOM   4431  HZ  PHE X 285      34.758  25.637  65.827  0.00  0.00            
ATOM   4432  CE2 PHE X 285      33.439  26.870  64.603  0.00  0.00            
ATOM   4433  HE2 PHE X 285      32.644  26.144  64.520  0.00  0.00            
ATOM   4434  CD2 PHE X 285      33.300  28.123  63.939  0.00  0.00            
ATOM   4435  HD2 PHE X 285      32.550  28.332  63.189  0.00  0.00            
ATOM   4436  C   PHE X 285      34.087  31.941  65.633  0.00  0.00            
ATOM   4437  O   PHE X 285      35.000  32.727  65.475  0.00  0.00            
ATOM   4438  N   GLU X 286      33.715  31.458  66.814  0.00  0.00            
ATOM   4439  H   GLU X 286      32.982  30.769  66.904  0.00  0.00            
ATOM   4440  CA  GLU X 286      34.469  31.989  67.948  0.00  0.00            
ATOM   4441  HA  GLU X 286      35.528  32.027  67.693  0.00  0.00            
ATOM   4442  CB  GLU X 286      33.905  33.375  68.366  0.00  0.00            
ATOM   4443  HB2 GLU X 286      33.938  34.073  67.530  0.00  0.00            
ATOM   4444  HB3 GLU X 286      32.895  33.232  68.751  0.00  0.00            
ATOM   4445  CG  GLU X 286      34.720  33.849  69.610  0.00  0.00            
ATOM   4446  HG2 GLU X 286      34.324  33.273  70.446  0.00  0.00            
ATOM   4447  HG3 GLU X 286      35.744  33.483  69.537  0.00  0.00            
ATOM   4448  CD  GLU X 286      34.614  35.340  69.992  0.00  0.00            
ATOM   4449  OE1 GLU X 286      33.667  35.992  69.484  0.00  0.00            
ATOM   4450  OE2 GLU X 286      35.589  35.874  70.568  0.00  0.00            
ATOM   4451  C   GLU X 286      34.489  30.871  69.083  0.00  0.00            
ATOM   4452  O   GLU X 286      33.466  30.179  69.430  0.00  0.00            
ATOM   4453  N   ASN X 287      35.685  30.663  69.637  0.00  0.00            
ATOM   4454  H   ASN X 287      36.475  31.206  69.319  0.00  0.00            
ATOM   4455  CA  ASN X 287      35.894  29.737  70.799  0.00  0.00            
ATOM   4456  HA  ASN X 287      36.973  29.601  70.873  0.00  0.00            
ATOM   4457  CB  ASN X 287      35.467  30.312  72.176  0.00  0.00            
ATOM   4458  HB2 ASN X 287      34.388  30.444  72.266  0.00  0.00            
ATOM   4459  HB3 ASN X 287      35.669  29.479  72.849  0.00  0.00            
ATOM   4460  CG  ASN X 287      36.253  31.462  72.802  0.00  0.00            
ATOM   4461  OD1 ASN X 287      37.012  32.145  72.174  0.00  0.00            
ATOM   4462  ND2 ASN X 287      36.222  31.725  74.091  0.00  0.00            
ATOM   4463 HD21 ASN X 287      36.857  32.451  74.391  0.00  0.00            
ATOM   4464 HD22 ASN X 287      35.572  31.218  74.675  0.00  0.00            
ATOM   4465  C   ASN X 287      35.242  28.327  70.560  0.00  0.00            
ATOM   4466  O   ASN X 287      34.632  27.738  71.437  0.00  0.00            
ATOM   4467  N   GLY X 288      35.173  27.898  69.263  0.00  0.00            
ATOM   4468  H   GLY X 288      35.488  28.539  68.549  0.00  0.00            
ATOM   4469  CA  GLY X 288      34.768  26.601  68.869  0.00  0.00            
ATOM   4470  HA2 GLY X 288      35.429  26.206  68.098  0.00  0.00            
ATOM   4471  HA3 GLY X 288      34.850  25.964  69.750  0.00  0.00            
ATOM   4472  C   GLY X 288      33.350  26.524  68.382  0.00  0.00            
ATOM   4473  O   GLY X 288      33.003  25.372  68.087  0.00  0.00            
ATOM   4474  N   THR X 289      32.535  27.593  68.231  0.00  0.00            
ATOM   4475  H   THR X 289      32.801  28.480  68.634  0.00  0.00            
ATOM   4476  CA  THR X 289      31.114  27.479  67.829  0.00  0.00            
ATOM   4477  HA  THR X 289      30.992  26.604  67.191  0.00  0.00            
ATOM   4478  CB  THR X 289      30.199  27.279  69.123  0.00  0.00            
ATOM   4479  HB  THR X 289      30.643  27.874  69.922  0.00  0.00            
ATOM   4480  CG2 THR X 289      28.716  27.683  69.139  0.00  0.00            
ATOM   4481 HG21 THR X 289      28.611  28.764  69.225  0.00  0.00            
ATOM   4482 HG22 THR X 289      28.159  27.428  68.238  0.00  0.00            
ATOM   4483 HG23 THR X 289      28.244  27.142  69.961  0.00  0.00            
ATOM   4484  OG1 THR X 289      30.305  25.942  69.510  0.00  0.00            
ATOM   4485  HG1 THR X 289      31.043  25.795  70.107  0.00  0.00            
ATOM   4486  C   THR X 289      30.727  28.753  67.154  0.00  0.00            
ATOM   4487  O   THR X 289      31.127  29.824  67.656  0.00  0.00            
ATOM   4488  N   PRO X 290      29.957  28.737  66.015  0.00  0.00            
ATOM   4489  CD  PRO X 290      29.637  27.614  65.173  0.00  0.00            
ATOM   4490  HD2 PRO X 290      28.824  27.049  65.629  0.00  0.00            
ATOM   4491  HD3 PRO X 290      30.541  27.027  65.013  0.00  0.00            
ATOM   4492  CG  PRO X 290      29.186  28.083  63.768  0.00  0.00            
ATOM   4493  HG2 PRO X 290      28.327  27.577  63.326  0.00  0.00            
ATOM   4494  HG3 PRO X 290      30.009  28.260  63.076  0.00  0.00            
ATOM   4495  CB  PRO X 290      28.751  29.509  64.096  0.00  0.00            
ATOM   4496  HB2 PRO X 290      27.676  29.475  64.275  0.00  0.00            
ATOM   4497  HB3 PRO X 290      29.038  30.177  63.283  0.00  0.00            
ATOM   4498  CA  PRO X 290      29.506  29.918  65.356  0.00  0.00            
ATOM   4499  HA  PRO X 290      30.420  30.441  65.076  0.00  0.00            
ATOM   4500  C   PRO X 290      28.775  30.939  66.250  0.00  0.00            
ATOM   4501  O   PRO X 290      28.092  30.442  67.137  0.00  0.00            
ATOM   4502  N   ARG X 291      28.868  32.232  65.902  0.00  0.00            
ATOM   4503  H   ARG X 291      29.540  32.413  65.171  0.00  0.00            
ATOM   4504  CA  ARG X 291      28.138  33.314  66.473  0.00  0.00            
ATOM   4505  HA  ARG X 291      27.442  32.880  67.190  0.00  0.00            
ATOM   4506  CB  ARG X 291      29.124  34.330  67.134  0.00  0.00            
ATOM   4507  HB2 ARG X 291      29.739  34.862  66.408  0.00  0.00            
ATOM   4508  HB3 ARG X 291      28.530  35.007  67.747  0.00  0.00            
ATOM   4509  CG  ARG X 291      30.177  33.606  68.120  0.00  0.00            
ATOM   4510  HG2 ARG X 291      30.839  32.933  67.575  0.00  0.00            
ATOM   4511  HG3 ARG X 291      30.898  34.343  68.472  0.00  0.00            
ATOM   4512  CD  ARG X 291      29.646  32.969  69.436  0.00  0.00            
ATOM   4513  HD2 ARG X 291      29.453  33.707  70.215  0.00  0.00            
ATOM   4514  HD3 ARG X 291      28.692  32.476  69.246  0.00  0.00            
ATOM   4515  NE  ARG X 291      30.443  31.832  69.913  0.00  0.00            
ATOM   4516  HE  ARG X 291      30.945  31.259  69.250  0.00  0.00            
ATOM   4517  CZ  ARG X 291      30.461  31.307  71.102  0.00  0.00            
ATOM   4518  NH1 ARG X 291      29.490  31.574  71.888  0.00  0.00            
ATOM   4519 HH11 ARG X 291      28.753  32.240  71.709  0.00  0.00            
ATOM   4520 HH12 ARG X 291      29.395  31.044  72.742  0.00  0.00            
ATOM   4521  NH2 ARG X 291      31.284  30.386  71.423  0.00  0.00            
ATOM   4522 HH21 ARG X 291      32.149  30.245  70.920  0.00  0.00            
ATOM   4523 HH22 ARG X 291      31.113  30.017  72.347  0.00  0.00            
ATOM   4524  C   ARG X 291      27.463  34.063  65.269  0.00  0.00            
ATOM   4525  O   ARG X 291      28.192  34.465  64.375  0.00  0.00            
ATOM   4526  N   PRO X 292      26.178  34.289  65.237  0.00  0.00            
ATOM   4527  CD  PRO X 292      25.174  33.821  66.210  0.00  0.00            
ATOM   4528  HD2 PRO X 292      25.423  34.112  67.231  0.00  0.00            
ATOM   4529  HD3 PRO X 292      24.947  32.756  66.250  0.00  0.00            
ATOM   4530  CG  PRO X 292      23.944  34.670  65.909  0.00  0.00            
ATOM   4531  HG2 PRO X 292      24.041  35.580  66.501  0.00  0.00            
ATOM   4532  HG3 PRO X 292      22.994  34.159  66.068  0.00  0.00            
ATOM   4533  CB  PRO X 292      23.949  34.913  64.436  0.00  0.00            
ATOM   4534  HB2 PRO X 292      23.359  35.793  64.181  0.00  0.00            
ATOM   4535  HB3 PRO X 292      23.485  34.065  63.932  0.00  0.00            
ATOM   4536  CA  PRO X 292      25.425  34.966  64.090  0.00  0.00            
ATOM   4537  HA  PRO X 292      25.554  34.498  63.114  0.00  0.00            
ATOM   4538  C   PRO X 292      25.732  36.444  64.100  0.00  0.00            
ATOM   4539  O   PRO X 292      25.874  37.043  65.217  0.00  0.00            
ATOM   4540  N   LEU X 293      25.748  37.099  62.952  0.00  0.00            
ATOM   4541  H   LEU X 293      25.465  36.581  62.133  0.00  0.00            
ATOM   4542  CA  LEU X 293      26.359  38.433  62.814  0.00  0.00            
ATOM   4543  HA  LEU X 293      26.342  38.934  63.782  0.00  0.00            
ATOM   4544  CB  LEU X 293      27.876  38.187  62.560  0.00  0.00            
ATOM   4545  HB2 LEU X 293      28.026  37.530  63.417  0.00  0.00            
ATOM   4546  HB3 LEU X 293      28.149  37.629  61.665  0.00  0.00            
ATOM   4547  CG  LEU X 293      28.777  39.423  62.690  0.00  0.00            
ATOM   4548  HG  LEU X 293      28.288  40.193  62.092  0.00  0.00            
ATOM   4549  CD1 LEU X 293      29.049  40.032  64.051  0.00  0.00            
ATOM   4550 HD11 LEU X 293      28.216  40.669  64.351  0.00  0.00            
ATOM   4551 HD12 LEU X 293      29.202  39.280  64.824  0.00  0.00            
ATOM   4552 HD13 LEU X 293      29.867  40.752  64.021  0.00  0.00            
ATOM   4553  CD2 LEU X 293      30.139  39.105  62.031  0.00  0.00            
ATOM   4554 HD21 LEU X 293      30.009  38.586  61.081  0.00  0.00            
ATOM   4555 HD22 LEU X 293      30.620  40.054  61.794  0.00  0.00            
ATOM   4556 HD23 LEU X 293      30.694  38.396  62.645  0.00  0.00            
ATOM   4557  C   LEU X 293      25.704  39.438  61.879  0.00  0.00            
ATOM   4558  O   LEU X 293      25.761  40.608  62.207  0.00  0.00            
ATOM   4559  N   GLN X 294      25.192  39.083  60.722  0.00  0.00            
ATOM   4560  H   GLN X 294      25.308  38.090  60.580  0.00  0.00            
ATOM   4561  CA  GLN X 294      24.632  40.071  59.775  0.00  0.00            
ATOM   4562  HA  GLN X 294      24.121  40.818  60.382  0.00  0.00            
ATOM   4563  CB  GLN X 294      25.799  40.755  58.973  0.00  0.00            
ATOM   4564  HB2 GLN X 294      26.661  40.945  59.613  0.00  0.00            
ATOM   4565  HB3 GLN X 294      26.170  40.103  58.182  0.00  0.00            
ATOM   4566  CG  GLN X 294      25.382  42.145  58.336  0.00  0.00            
ATOM   4567  HG2 GLN X 294      26.212  42.462  57.706  0.00  0.00            
ATOM   4568  HG3 GLN X 294      24.444  42.030  57.792  0.00  0.00            
ATOM   4569  CD  GLN X 294      25.138  43.287  59.295  0.00  0.00            
ATOM   4570  OE1 GLN X 294      24.659  44.390  58.890  0.00  0.00            
ATOM   4571  NE2 GLN X 294      25.501  43.155  60.567  0.00  0.00            
ATOM   4572 HE21 GLN X 294      25.380  43.908  61.230  0.00  0.00            
ATOM   4573 HE22 GLN X 294      25.736  42.229  60.893  0.00  0.00            
ATOM   4574  C   GLN X 294      23.646  39.520  58.706  0.00  0.00            
ATOM   4575  O   GLN X 294      23.885  38.414  58.267  0.00  0.00            
ATOM   4576  N   SER X 295      22.637  40.284  58.350  0.00  0.00            
ATOM   4577  H   SER X 295      22.526  41.193  58.775  0.00  0.00            
ATOM   4578  CA  SER X 295      21.755  39.923  57.192  0.00  0.00            
ATOM   4579  HA  SER X 295      21.307  38.935  57.300  0.00  0.00            
ATOM   4580  CB  SER X 295      20.485  40.940  57.104  0.00  0.00            
ATOM   4581  HB2 SER X 295      19.850  40.836  57.984  0.00  0.00            
ATOM   4582  HB3 SER X 295      20.939  41.923  56.982  0.00  0.00            
ATOM   4583  OG  SER X 295      19.662  40.582  55.970  0.00  0.00            
ATOM   4584  HG  SER X 295      18.766  40.334  56.210  0.00  0.00            
ATOM   4585  C   SER X 295      22.602  40.028  55.937  0.00  0.00            
ATOM   4586  O   SER X 295      23.357  40.962  55.791  0.00  0.00            
ATOM   4587  N   VAL X 296      22.568  39.083  54.909  0.00  0.00            
ATOM   4588  H   VAL X 296      21.986  38.303  55.178  0.00  0.00            
ATOM   4589  CA  VAL X 296      23.420  38.914  53.743  0.00  0.00            
ATOM   4590  HA  VAL X 296      24.439  38.908  54.129  0.00  0.00            
ATOM   4591  CB  VAL X 296      23.311  37.604  52.977  0.00  0.00            
ATOM   4592  HB  VAL X 296      22.246  37.391  52.883  0.00  0.00            
ATOM   4593  CG1 VAL X 296      23.941  37.733  51.605  0.00  0.00            
ATOM   4594 HG11 VAL X 296      23.524  38.548  51.013  0.00  0.00            
ATOM   4595 HG12 VAL X 296      25.018  37.853  51.717  0.00  0.00            
ATOM   4596 HG13 VAL X 296      23.662  36.818  51.082  0.00  0.00            
ATOM   4597  CG2 VAL X 296      23.839  36.457  53.816  0.00  0.00            
ATOM   4598 HG21 VAL X 296      23.561  36.691  54.844  0.00  0.00            
ATOM   4599 HG22 VAL X 296      23.379  35.515  53.518  0.00  0.00            
ATOM   4600 HG23 VAL X 296      24.913  36.283  53.748  0.00  0.00            
ATOM   4601  C   VAL X 296      23.436  40.207  52.901  0.00  0.00            
ATOM   4602  O   VAL X 296      24.393  40.796  52.465  0.00  0.00            
ATOM   4603  N   ALA X 297      22.229  40.761  52.802  0.00  0.00            
ATOM   4604  H   ALA X 297      21.517  40.194  53.240  0.00  0.00            
ATOM   4605  CA  ALA X 297      21.705  41.815  51.953  0.00  0.00            
ATOM   4606  HA  ALA X 297      22.101  41.696  50.944  0.00  0.00            
ATOM   4607  CB  ALA X 297      20.195  41.800  52.110  0.00  0.00            
ATOM   4608  HB1 ALA X 297      19.778  40.862  51.745  0.00  0.00            
ATOM   4609  HB2 ALA X 297      19.784  42.104  53.072  0.00  0.00            
ATOM   4610  HB3 ALA X 297      19.842  42.532  51.383  0.00  0.00            
ATOM   4611  C   ALA X 297      22.308  43.138  52.492  0.00  0.00            
ATOM   4612  O   ALA X 297      22.855  43.861  51.709  0.00  0.00            
ATOM   4613  N   GLU X 298      22.363  43.394  53.794  0.00  0.00            
ATOM   4614  H   GLU X 298      21.995  42.647  54.365  0.00  0.00            
ATOM   4615  CA  GLU X 298      23.098  44.484  54.444  0.00  0.00            
ATOM   4616  HA  GLU X 298      22.770  45.328  53.838  0.00  0.00            
ATOM   4617  CB  GLU X 298      22.722  44.816  55.866  0.00  0.00            
ATOM   4618  HB2 GLU X 298      23.218  44.054  56.467  0.00  0.00            
ATOM   4619  HB3 GLU X 298      23.055  45.804  56.184  0.00  0.00            
ATOM   4620  CG  GLU X 298      21.201  44.689  56.120  0.00  0.00            
ATOM   4621  HG2 GLU X 298      20.762  43.760  55.757  0.00  0.00            
ATOM   4622  HG3 GLU X 298      21.014  44.763  57.191  0.00  0.00            
ATOM   4623  CD  GLU X 298      20.482  45.877  55.490  0.00  0.00            
ATOM   4624  OE1 GLU X 298      20.367  46.006  54.254  0.00  0.00            
ATOM   4625  OE2 GLU X 298      20.182  46.790  56.289  0.00  0.00            
ATOM   4626  C   GLU X 298      24.604  44.448  54.431  0.00  0.00            
ATOM   4627  O   GLU X 298      25.313  45.316  54.020  0.00  0.00            
ATOM   4628  N   PHE X 299      25.057  43.218  54.809  0.00  0.00            
ATOM   4629  H   PHE X 299      24.362  42.515  55.019  0.00  0.00            
ATOM   4630  CA  PHE X 299      26.468  42.740  54.569  0.00  0.00            
ATOM   4631  HA  PHE X 299      27.025  43.425  55.208  0.00  0.00            
ATOM   4632  CB  PHE X 299      26.600  41.218  54.877  0.00  0.00            
ATOM   4633  HB2 PHE X 299      26.372  41.154  55.941  0.00  0.00            
ATOM   4634  HB3 PHE X 299      25.942  40.541  54.331  0.00  0.00            
ATOM   4635  CG  PHE X 299      28.009  40.678  54.758  0.00  0.00            
ATOM   4636  CD1 PHE X 299      28.741  40.909  55.915  0.00  0.00            
ATOM   4637  HD1 PHE X 299      28.295  41.514  56.691  0.00  0.00            
ATOM   4638  CE1 PHE X 299      30.014  40.316  56.006  0.00  0.00            
ATOM   4639  HE1 PHE X 299      30.667  40.575  56.827  0.00  0.00            
ATOM   4640  CZ  PHE X 299      30.664  39.680  54.870  0.00  0.00            
ATOM   4641  HZ  PHE X 299      31.638  39.214  54.905  0.00  0.00            
ATOM   4642  CE2 PHE X 299      29.909  39.502  53.664  0.00  0.00            
ATOM   4643  HE2 PHE X 299      30.453  39.169  52.793  0.00  0.00            
ATOM   4644  CD2 PHE X 299      28.550  40.008  53.626  0.00  0.00            
ATOM   4645  HD2 PHE X 299      27.967  40.007  52.717  0.00  0.00            
ATOM   4646  C   PHE X 299      27.129  43.063  53.263  0.00  0.00            
ATOM   4647  O   PHE X 299      28.094  43.834  53.197  0.00  0.00            
ATOM   4648  N   ALA X 300      26.578  42.524  52.123  0.00  0.00            
ATOM   4649  H   ALA X 300      25.895  41.792  52.253  0.00  0.00            
ATOM   4650  CA  ALA X 300      26.943  42.877  50.805  0.00  0.00            
ATOM   4651  HA  ALA X 300      27.960  42.629  50.501  0.00  0.00            
ATOM   4652  CB  ALA X 300      26.012  42.049  49.853  0.00  0.00            
ATOM   4653  HB1 ALA X 300      26.411  41.038  49.938  0.00  0.00            
ATOM   4654  HB2 ALA X 300      25.008  42.223  50.238  0.00  0.00            
ATOM   4655  HB3 ALA X 300      26.029  42.281  48.788  0.00  0.00            
ATOM   4656  C   ALA X 300      26.822  44.423  50.455  0.00  0.00            
ATOM   4657  O   ALA X 300      27.546  44.927  49.599  0.00  0.00            
ATOM   4658  N   GLY X 301      25.880  45.153  50.984  0.00  0.00            
ATOM   4659  H   GLY X 301      25.297  44.755  51.706  0.00  0.00            
ATOM   4660  CA  GLY X 301      25.699  46.563  50.619  0.00  0.00            
ATOM   4661  HA2 GLY X 301      25.858  46.622  49.542  0.00  0.00            
ATOM   4662  HA3 GLY X 301      24.670  46.796  50.893  0.00  0.00            
ATOM   4663  C   GLY X 301      26.697  47.474  51.353  0.00  0.00            
ATOM   4664  O   GLY X 301      27.221  48.445  50.768  0.00  0.00            
ATOM   4665  N   GLN X 302      27.117  46.950  52.475  0.00  0.00            
ATOM   4666  H   GLN X 302      26.728  46.099  52.853  0.00  0.00            
ATOM   4667  CA  GLN X 302      28.233  47.562  53.236  0.00  0.00            
ATOM   4668  HA  GLN X 302      28.039  48.630  53.134  0.00  0.00            
ATOM   4669  CB  GLN X 302      28.343  46.959  54.692  0.00  0.00            
ATOM   4670  HB2 GLN X 302      28.307  45.872  54.616  0.00  0.00            
ATOM   4671  HB3 GLN X 302      29.250  47.179  55.255  0.00  0.00            
ATOM   4672  CG  GLN X 302      27.117  47.402  55.578  0.00  0.00            
ATOM   4673  HG2 GLN X 302      27.121  48.409  55.994  0.00  0.00            
ATOM   4674  HG3 GLN X 302      26.293  47.346  54.868  0.00  0.00            
ATOM   4675  CD  GLN X 302      26.943  46.465  56.837  0.00  0.00            
ATOM   4676  OE1 GLN X 302      27.801  45.636  57.285  0.00  0.00            
ATOM   4677  NE2 GLN X 302      25.812  46.546  57.369  0.00  0.00            
ATOM   4678 HE21 GLN X 302      25.514  45.915  58.099  0.00  0.00            
ATOM   4679 HE22 GLN X 302      25.183  47.259  57.028  0.00  0.00            
ATOM   4680  C   GLN X 302      29.574  47.288  52.505  0.00  0.00            
ATOM   4681  O   GLN X 302      30.393  48.140  52.397  0.00  0.00            
ATOM   4682  N   GLU X 303      29.857  46.044  52.169  0.00  0.00            
ATOM   4683  H   GLU X 303      29.165  45.353  52.419  0.00  0.00            
ATOM   4684  CA  GLU X 303      31.079  45.653  51.402  0.00  0.00            
ATOM   4685  HA  GLU X 303      31.924  45.950  52.025  0.00  0.00            
ATOM   4686  CB  GLU X 303      30.997  44.183  51.034  0.00  0.00            
ATOM   4687  HB2 GLU X 303      30.009  43.929  50.651  0.00  0.00            
ATOM   4688  HB3 GLU X 303      31.601  43.976  50.151  0.00  0.00            
ATOM   4689  CG  GLU X 303      31.399  43.182  52.234  0.00  0.00            
ATOM   4690  HG2 GLU X 303      30.777  43.297  53.122  0.00  0.00            
ATOM   4691  HG3 GLU X 303      31.380  42.143  51.906  0.00  0.00            
ATOM   4692  CD  GLU X 303      32.881  43.485  52.640  0.00  0.00            
ATOM   4693  OE1 GLU X 303      33.812  43.107  51.924  0.00  0.00            
ATOM   4694  OE2 GLU X 303      33.199  44.151  53.677  0.00  0.00            
ATOM   4695  C   GLU X 303      31.208  46.408  50.054  0.00  0.00            
ATOM   4696  O   GLU X 303      32.316  46.892  49.854  0.00  0.00            
ATOM   4697  N   VAL X 304      30.206  46.529  49.205  0.00  0.00            
ATOM   4698  H   VAL X 304      29.302  46.191  49.504  0.00  0.00            
ATOM   4699  CA  VAL X 304      30.335  47.318  48.011  0.00  0.00            
ATOM   4700  HA  VAL X 304      31.241  47.067  47.458  0.00  0.00            
ATOM   4701  CB  VAL X 304      29.213  47.100  46.951  0.00  0.00            
ATOM   4702  HB  VAL X 304      29.152  46.012  46.956  0.00  0.00            
ATOM   4703  CG1 VAL X 304      27.831  47.600  47.300  0.00  0.00            
ATOM   4704 HG11 VAL X 304      27.144  47.614  46.455  0.00  0.00            
ATOM   4705 HG12 VAL X 304      27.460  46.908  48.056  0.00  0.00            
ATOM   4706 HG13 VAL X 304      27.854  48.621  47.683  0.00  0.00            
ATOM   4707  CG2 VAL X 304      29.567  47.631  45.614  0.00  0.00            
ATOM   4708 HG21 VAL X 304      28.796  47.292  44.921  0.00  0.00            
ATOM   4709 HG22 VAL X 304      29.652  48.714  45.700  0.00  0.00            
ATOM   4710 HG23 VAL X 304      30.477  47.221  45.176  0.00  0.00            
ATOM   4711  C   VAL X 304      30.556  48.821  48.276  0.00  0.00            
ATOM   4712  O   VAL X 304      31.253  49.498  47.602  0.00  0.00            
ATOM   4713  N   GLY X 305      30.033  49.252  49.470  0.00  0.00            
ATOM   4714  H   GLY X 305      29.399  48.633  49.954  0.00  0.00            
ATOM   4715  CA  GLY X 305      30.043  50.687  49.888  0.00  0.00            
ATOM   4716  HA2 GLY X 305      29.702  51.315  49.065  0.00  0.00            
ATOM   4717  HA3 GLY X 305      29.402  50.831  50.758  0.00  0.00            
ATOM   4718  C   GLY X 305      31.552  51.087  50.182  0.00  0.00            
ATOM   4719  O   GLY X 305      32.047  51.938  49.463  0.00  0.00            
ATOM   4720  N   ARG X 306      32.265  50.381  51.103  0.00  0.00            
ATOM   4721  H   ARG X 306      31.818  49.710  51.711  0.00  0.00            
ATOM   4722  CA  ARG X 306      33.751  50.626  51.359  0.00  0.00            
ATOM   4723  HA  ARG X 306      33.913  51.677  51.598  0.00  0.00            
ATOM   4724  CB  ARG X 306      34.166  49.695  52.509  0.00  0.00            
ATOM   4725  HB2 ARG X 306      35.150  50.002  52.863  0.00  0.00            
ATOM   4726  HB3 ARG X 306      33.429  49.862  53.295  0.00  0.00            
ATOM   4727  CG  ARG X 306      34.321  48.222  52.008  0.00  0.00            
ATOM   4728  HG2 ARG X 306      33.405  47.781  51.613  0.00  0.00            
ATOM   4729  HG3 ARG X 306      35.067  48.114  51.221  0.00  0.00            
ATOM   4730  CD  ARG X 306      34.699  47.399  53.226  0.00  0.00            
ATOM   4731  HD2 ARG X 306      34.114  47.598  54.123  0.00  0.00            
ATOM   4732  HD3 ARG X 306      34.572  46.345  52.976  0.00  0.00            
ATOM   4733  NE  ARG X 306      36.135  47.562  53.459  0.00  0.00            
ATOM   4734  HE  ARG X 306      36.299  48.336  54.088  0.00  0.00            
ATOM   4735  CZ  ARG X 306      37.137  46.901  52.913  0.00  0.00            
ATOM   4736  NH1 ARG X 306      37.027  45.948  52.068  0.00  0.00            
ATOM   4737 HH11 ARG X 306      36.131  45.717  51.664  0.00  0.00            
ATOM   4738 HH12 ARG X 306      37.802  45.394  51.732  0.00  0.00            
ATOM   4739  NH2 ARG X 306      38.376  47.221  53.228  0.00  0.00            
ATOM   4740 HH21 ARG X 306      38.344  47.920  53.956  0.00  0.00            
ATOM   4741 HH22 ARG X 306      39.090  46.687  52.753  0.00  0.00            
ATOM   4742  C   ARG X 306      34.680  50.442  50.118  0.00  0.00            
ATOM   4743  O   ARG X 306      35.717  51.068  49.941  0.00  0.00            
ATOM   4744  N   ALA X 307      34.152  49.722  49.122  0.00  0.00            
ATOM   4745  H   ALA X 307      33.206  49.378  49.201  0.00  0.00            
ATOM   4746  CA  ALA X 307      34.836  49.436  47.866  0.00  0.00            
ATOM   4747  HA  ALA X 307      35.893  49.233  48.039  0.00  0.00            
ATOM   4748  CB  ALA X 307      34.282  48.150  47.275  0.00  0.00            
ATOM   4749  HB1 ALA X 307      34.303  47.331  47.994  0.00  0.00            
ATOM   4750  HB2 ALA X 307      33.267  48.232  46.885  0.00  0.00            
ATOM   4751  HB3 ALA X 307      35.002  47.878  46.504  0.00  0.00            
ATOM   4752  C   ALA X 307      34.614  50.595  46.761  0.00  0.00            
ATOM   4753  O   ALA X 307      35.479  50.826  45.896  0.00  0.00            
ATOM   4754  N   TYR X 308      33.495  51.345  46.798  0.00  0.00            
ATOM   4755  H   TYR X 308      32.871  51.173  47.573  0.00  0.00            
ATOM   4756  CA  TYR X 308      33.339  52.589  45.984  0.00  0.00            
ATOM   4757  HA  TYR X 308      33.571  52.527  44.921  0.00  0.00            
ATOM   4758  CB  TYR X 308      31.914  53.160  46.003  0.00  0.00            
ATOM   4759  HB2 TYR X 308      31.726  53.281  47.070  0.00  0.00            
ATOM   4760  HB3 TYR X 308      31.916  54.147  45.540  0.00  0.00            
ATOM   4761  CG  TYR X 308      30.873  52.327  45.297  0.00  0.00            
ATOM   4762  CD1 TYR X 308      30.933  52.230  43.935  0.00  0.00            
ATOM   4763  HD1 TYR X 308      31.739  52.717  43.406  0.00  0.00            
ATOM   4764  CE1 TYR X 308      29.827  51.679  43.286  0.00  0.00            
ATOM   4765  HE1 TYR X 308      29.678  51.901  42.240  0.00  0.00            
ATOM   4766  CZ  TYR X 308      28.807  51.022  43.979  0.00  0.00            
ATOM   4767  OH  TYR X 308      27.617  50.707  43.352  0.00  0.00            
ATOM   4768  HH  TYR X 308      27.692  50.630  42.398  0.00  0.00            
ATOM   4769  CE2 TYR X 308      28.727  51.205  45.411  0.00  0.00            
ATOM   4770  HE2 TYR X 308      27.851  50.854  45.935  0.00  0.00            
ATOM   4771  CD2 TYR X 308      29.744  51.904  46.014  0.00  0.00            
ATOM   4772  HD2 TYR X 308      29.688  52.010  47.088  0.00  0.00            
ATOM   4773  C   TYR X 308      34.279  53.672  46.550  0.00  0.00            
ATOM   4774  O   TYR X 308      34.858  54.386  45.719  0.00  0.00            
ATOM   4775  N   ASP X 309      34.426  53.761  47.806  0.00  0.00            
ATOM   4776  H   ASP X 309      33.753  53.230  48.340  0.00  0.00            
ATOM   4777  CA  ASP X 309      35.357  54.668  48.563  0.00  0.00            
ATOM   4778  HA  ASP X 309      35.183  55.692  48.232  0.00  0.00            
ATOM   4779  CB  ASP X 309      34.964  54.555  50.103  0.00  0.00            
ATOM   4780  HB2 ASP X 309      35.273  53.543  50.366  0.00  0.00            
ATOM   4781  HB3 ASP X 309      35.600  55.309  50.565  0.00  0.00            
ATOM   4782  CG  ASP X 309      33.506  54.798  50.519  0.00  0.00            
ATOM   4783  OD1 ASP X 309      32.586  55.253  49.732  0.00  0.00            
ATOM   4784  OD2 ASP X 309      33.240  54.561  51.705  0.00  0.00            
ATOM   4785  C   ASP X 309      36.884  54.376  48.258  0.00  0.00            
ATOM   4786  O   ASP X 309      37.125  53.390  47.497  0.00  0.00            
ATOM   4787  N   ASP X 310      37.789  55.256  48.633  0.00  0.00            
ATOM   4788  H   ASP X 310      37.447  56.060  49.140  0.00  0.00            
ATOM   4789  CA  ASP X 310      39.206  55.049  48.575  0.00  0.00            
ATOM   4790  HA  ASP X 310      39.448  53.993  48.700  0.00  0.00            
ATOM   4791  CB  ASP X 310      39.784  55.461  47.207  0.00  0.00            
ATOM   4792  HB2 ASP X 310      39.639  54.617  46.533  0.00  0.00            
ATOM   4793  HB3 ASP X 310      39.152  56.214  46.736  0.00  0.00            
ATOM   4794  CG  ASP X 310      41.219  55.907  47.136  0.00  0.00            
ATOM   4795  OD1 ASP X 310      42.065  55.466  47.931  0.00  0.00            
ATOM   4796  OD2 ASP X 310      41.591  56.760  46.270  0.00  0.00            
ATOM   4797  C   ASP X 310      39.859  55.694  49.783  0.00  0.00            
ATOM   4798  O   ASP X 310      39.417  56.786  50.267  0.00  0.00            
ATOM   4799  N   SER X 311      40.864  55.031  50.363  0.00  0.00            
ATOM   4800  H   SER X 311      41.234  54.201  49.920  0.00  0.00            
ATOM   4801  CA  SER X 311      41.550  55.672  51.514  0.00  0.00            
ATOM   4802  HA  SER X 311      40.805  55.762  52.304  0.00  0.00            
ATOM   4803  CB  SER X 311      42.588  54.703  52.089  0.00  0.00            
ATOM   4804  HB2 SER X 311      42.169  53.730  52.345  0.00  0.00            
ATOM   4805  HB3 SER X 311      43.485  54.579  51.483  0.00  0.00            
ATOM   4806  OG  SER X 311      42.905  55.370  53.309  0.00  0.00            
ATOM   4807  HG  SER X 311      43.531  56.061  53.081  0.00  0.00            
ATOM   4808  C   SER X 311      42.131  56.991  51.179  0.00  0.00            
ATOM   4809  O   SER X 311      42.112  57.962  51.909  0.00  0.00            
ATOM   4810  N   GLY X 312      42.597  57.100  49.967  0.00  0.00            
ATOM   4811  H   GLY X 312      42.477  56.249  49.436  0.00  0.00            
ATOM   4812  CA  GLY X 312      43.000  58.311  49.269  0.00  0.00            
ATOM   4813  HA2 GLY X 312      43.605  58.861  49.989  0.00  0.00            
ATOM   4814  HA3 GLY X 312      43.615  57.953  48.444  0.00  0.00            
ATOM   4815  C   GLY X 312      41.830  59.178  48.735  0.00  0.00            
ATOM   4816  O   GLY X 312      41.895  59.847  47.676  0.00  0.00            
ATOM   4817  N   ALA X 313      40.624  59.106  49.389  0.00  0.00            
ATOM   4818  H   ALA X 313      40.616  58.479  50.182  0.00  0.00            
ATOM   4819  CA  ALA X 313      39.488  60.015  49.187  0.00  0.00            
ATOM   4820  HA  ALA X 313      39.832  60.895  48.643  0.00  0.00            
ATOM   4821  CB  ALA X 313      38.602  59.249  48.164  0.00  0.00            
ATOM   4822  HB1 ALA X 313      39.221  58.943  47.320  0.00  0.00            
ATOM   4823  HB2 ALA X 313      38.231  58.376  48.700  0.00  0.00            
ATOM   4824  HB3 ALA X 313      37.754  59.902  47.958  0.00  0.00            
ATOM   4825  C   ALA X 313      38.604  60.367  50.360  0.00  0.00            
ATOM   4826  O   ALA X 313      38.096  61.537  50.538  0.00  0.00            
ATOM   4827  N   LEU X 314      38.364  59.477  51.335  0.00  0.00            
ATOM   4828  H   LEU X 314      38.879  58.613  51.242  0.00  0.00            
ATOM   4829  CA  LEU X 314      37.347  59.432  52.419  0.00  0.00            
ATOM   4830  HA  LEU X 314      37.058  60.466  52.607  0.00  0.00            
ATOM   4831  CB  LEU X 314      36.208  58.562  51.865  0.00  0.00            
ATOM   4832  HB2 LEU X 314      36.623  57.590  51.598  0.00  0.00            
ATOM   4833  HB3 LEU X 314      35.626  58.229  52.725  0.00  0.00            
ATOM   4834  CG  LEU X 314      35.325  59.140  50.789  0.00  0.00            
ATOM   4835  HG  LEU X 314      35.960  59.537  49.996  0.00  0.00            
ATOM   4836  CD1 LEU X 314      34.287  58.068  50.366  0.00  0.00            
ATOM   4837 HD11 LEU X 314      34.841  57.294  49.835  0.00  0.00            
ATOM   4838 HD12 LEU X 314      33.825  57.695  51.280  0.00  0.00            
ATOM   4839 HD13 LEU X 314      33.528  58.562  49.758  0.00  0.00            
ATOM   4840  CD2 LEU X 314      34.582  60.405  51.339  0.00  0.00            
ATOM   4841 HD21 LEU X 314      34.037  60.046  52.212  0.00  0.00            
ATOM   4842 HD22 LEU X 314      35.285  61.213  51.543  0.00  0.00            
ATOM   4843 HD23 LEU X 314      33.842  60.677  50.587  0.00  0.00            
ATOM   4844  C   LEU X 314      37.856  59.130  53.807  0.00  0.00            
ATOM   4845  O   LEU X 314      38.743  59.925  54.176  0.00  0.00            
ATOM   4846  OXT LEU X 314      37.326  58.292  54.615  0.00  0.00            
ATOM   4847  C1  SC1 X 315      36.934  40.387  39.610  0.00  0.00            
ATOM   4848  C2  SC1 X 315      37.664  39.669  38.570  0.00  0.00            
ATOM   4849  C3  SC1 X 315      38.152  40.587  37.405  0.00  0.00            
ATOM   4850  C4  SC1 X 315      38.749  39.775  36.290  0.00  0.00            
ATOM   4851  O1  SC1 X 315      37.532  40.515  40.606  0.00  0.00            
ATOM   4852  O2  SC1 X 315      36.112  41.143  39.232  0.00  0.00            
ATOM   4853  O3  SC1 X 315      39.925  40.038  35.991  0.00  0.00            
ATOM   4854  O4  SC1 X 315      38.026  39.103  35.595  0.00  0.00            
ATOM   4855  H1  SC1 X 315      37.010  38.905  38.133  0.00  0.00            
ATOM   4856  H2  SC1 X 315      38.429  39.047  39.050  0.00  0.00            
ATOM   4857  H3  SC1 X 315      38.833  41.335  37.829  0.00  0.00            
ATOM   4858  H4  SC1 X 315      37.303  41.112  36.950  0.00  0.00            
ATOM   4859  FE  FE1 X 316      36.840  39.946  42.031  0.00  0.00            
ATOM   4860  O1  FO1 X 317      35.337  39.936  41.628  0.00  0.00            
ATOM   4861  O1  HH1 X 318      37.269  37.772  41.208  0.00  0.00            
ATOM   4862  H1  HH1 X 318      37.042  37.370  42.064  0.00  0.00            
ATOM   4863  H2  HH1 X 318      36.850  37.095  40.648  0.00  0.00            
ATOM   4864  C1  RC1 X 319      33.054  49.257  43.576  0.00  0.00            
ATOM   4865  C2  RC1 X 319      34.330  48.916  42.730  0.00  0.00            
ATOM   4866  C3  RC1 X 319      35.779  47.170  41.462  0.00  0.00            
ATOM   4867  C4  RC1 X 319      35.226  44.136  35.639  0.00  0.00            
ATOM   4868  C5  RC1 X 319      32.738  44.180  35.873  0.00  0.00            
ATOM   4869  C6  RC1 X 319      34.068  44.312  36.636  0.00  0.00            
ATOM   4870  C7  RC1 X 319      34.461  47.375  42.213  0.00  0.00            
ATOM   4871  C8  RC1 X 319      34.134  45.621  37.472  0.00  0.00            
ATOM   4872  C9  RC1 X 319      33.403  44.894  39.798  0.00  0.00            
ATOM   4873  C10 RC1 X 319      33.074  45.752  38.565  0.00  0.00            
ATOM   4874  C11 RC1 X 319      32.970  47.768  40.069  0.00  0.00            
ATOM   4875  C12 RC1 X 319      33.258  46.909  41.323  0.00  0.00            
ATOM   4876  N1  RC1 X 319      33.394  45.451  41.028  0.00  0.00            
ATOM   4877  N2  RC1 X 319      32.834  47.197  38.815  0.00  0.00            
ATOM   4878  O1  RC1 X 319      32.825  49.013  40.085  0.00  0.00            
ATOM   4879  O2  RC1 X 319      33.619  43.730  39.810  0.00  0.00            
ATOM   4880  H1  RC1 X 319      32.146  48.948  43.044  0.00  0.00            
ATOM   4881  H2  RC1 X 319      33.095  48.808  44.576  0.00  0.00            
ATOM   4882  H3  RC1 X 319      35.234  49.149  43.305  0.00  0.00            
ATOM   4883  H4  RC1 X 319      34.308  49.476  41.787  0.00  0.00            
ATOM   4884  H5  RC1 X 319      36.677  47.564  41.953  0.00  0.00            
ATOM   4885  H6  RC1 X 319      35.775  47.657  40.479  0.00  0.00            
ATOM   4886  H7  RC1 X 319      35.840  46.099  41.231  0.00  0.00            
ATOM   4887  H8  RC1 X 319      36.167  44.188  36.201  0.00  0.00            
ATOM   4888  H9  RC1 X 319      35.189  44.933  34.887  0.00  0.00            
ATOM   4889  H10 RC1 X 319      35.189  43.144  35.172  0.00  0.00            
ATOM   4890  H11 RC1 X 319      32.616  45.054  35.222  0.00  0.00            
ATOM   4891  H12 RC1 X 319      32.708  43.263  35.272  0.00  0.00            
ATOM   4892  H13 RC1 X 319      34.383  46.660  43.041  0.00  0.00            
ATOM   4893  H14 RC1 X 319      34.117  46.452  36.757  0.00  0.00            
ATOM   4894  H15 RC1 X 319      35.087  45.732  38.005  0.00  0.00            
ATOM   4895  H16 RC1 X 319      32.292  47.047  41.825  0.00  0.00            
ATOM   4896  H17 RC1 X 319      33.517  44.836  41.823  0.00  0.00            
ATOM   4897  H18 RC1 X 319      32.791  47.736  37.959  0.00  0.00            
ATOM   4898  H19 RC1 X 319      32.080  45.435  38.226  0.00  0.00            
ATOM   4899  H20 RC1 X 319      31.921  44.154  36.605  0.00  0.00            
ATOM   4900  H21 RC1 X 319      34.162  43.417  37.263  0.00  0.00            
ATOM   4901  H22 RC1 X 319      32.983  50.349  43.651  0.00  0.00            
ATOM   4902  Na+ Na+ X 320      57.191   4.996  50.329  0.00  0.00            
ATOM   4903  Na+ Na+ X 321      38.927  55.915  57.386  0.00  0.00            
ATOM   4904  Na+ Na+ X 322      50.265  32.479  62.062  0.00  0.00            
ATOM   4905  Na+ Na+ X 323      27.899  46.250  10.581  0.00  0.00            
ATOM   4906  Na+ Na+ X 324      61.864  37.059  33.671  0.00  0.00            
ATOM   4907  Na+ Na+ X 325      52.121  21.220  65.636  0.00  0.00            
ATOM   4908  Na+ Na+ X 326      35.708  43.576   6.221  0.00  0.00            
ATOM   4909  Na+ Na+ X 327      36.979  53.269   6.535  0.00  0.00            
ATOM   4910  O   WAT X 328      60.498  60.126  48.494  0.00  0.00            
ATOM   4911  H1  WAT X 328      59.738  60.707  48.455  0.00  0.00            
ATOM   4912  H2  WAT X 328      61.251  60.710  48.407  0.00  0.00            
ATOM   4913  O   WAT X 329      21.733  24.592  69.208  0.00  0.00            
ATOM   4914  H1  WAT X 329      22.029  23.879  68.642  0.00  0.00            
ATOM   4915  H2  WAT X 329      20.994  24.223  69.691  0.00  0.00            
ATOM   4916  O   WAT X 330      29.951   1.904  65.845  0.00  0.00            
ATOM   4917  H1  WAT X 330      29.342   2.251  66.497  0.00  0.00            
ATOM   4918  H2  WAT X 330      30.803   2.255  66.103  0.00  0.00            
ATOM   4919  O   WAT X 331       6.693  65.377  21.523  0.00  0.00            
ATOM   4920  H1  WAT X 331       6.988  65.634  20.649  0.00  0.00            
ATOM   4921  H2  WAT X 331       5.755  65.218  21.422  0.00  0.00            
ATOM   4922  O   WAT X 332      16.979   0.763  79.369  0.00  0.00            
ATOM   4923  H1  WAT X 332      17.921   0.883  79.247  0.00  0.00            
ATOM   4924  H2  WAT X 332      16.688   1.568  79.796  0.00  0.00            
ATOM   4925  O   WAT X 333      42.122  23.894  18.817  0.00  0.00            
ATOM   4926  H1  WAT X 333      41.169  23.807  18.822  0.00  0.00            
ATOM   4927  H2  WAT X 333      42.409  23.344  18.088  0.00  0.00            
ATOM   4928  O   WAT X 334      19.195  64.134  49.160  0.00  0.00            
ATOM   4929  H1  WAT X 334      18.463  64.216  48.549  0.00  0.00            
ATOM   4930  H2  WAT X 334      18.818  63.710  49.930  0.00  0.00            
ATOM   4931  O   WAT X 335      55.285  14.301  73.803  0.00  0.00            
ATOM   4932  H1  WAT X 335      55.465  14.244  72.865  0.00  0.00            
ATOM   4933  H2  WAT X 335      56.150  14.347  74.211  0.00  0.00            
ATOM   4934  O   WAT X 336      18.245  65.563  52.929  0.00  0.00            
ATOM   4935  H1  WAT X 336      19.127  65.272  53.158  0.00  0.00            
ATOM   4936  H2  WAT X 336      17.817  65.715  53.772  0.00  0.00            
ATOM   4937  O   WAT X 337      62.246   2.897  32.184  0.00  0.00            
ATOM   4938  H1  WAT X 337      61.985   3.391  31.407  0.00  0.00            
ATOM   4939  H2  WAT X 337      61.562   3.085  32.828  0.00  0.00            
ATOM   4940  O   WAT X 338      13.525  20.159  37.505  0.00  0.00            
ATOM   4941  H1  WAT X 338      13.601  19.252  37.211  0.00  0.00            
ATOM   4942  H2  WAT X 338      13.009  20.108  38.309  0.00  0.00            
ATOM   4943  O   WAT X 339      15.630  27.663  23.452  0.00  0.00            
ATOM   4944  H1  WAT X 339      15.041  27.842  22.719  0.00  0.00            
ATOM   4945  H2  WAT X 339      15.056  27.340  24.147  0.00  0.00            
ATOM   4946  O   WAT X 340      57.199  65.654  33.608  0.00  0.00            
ATOM   4947  H1  WAT X 340      57.690  64.920  33.978  0.00  0.00            
ATOM   4948  H2  WAT X 340      57.391  66.389  34.190  0.00  0.00            
ATOM   4949  O   WAT X 341      43.669  64.897  75.608  0.00  0.00            
ATOM   4950  H1  WAT X 341      43.358  65.291  74.793  0.00  0.00            
ATOM   4951  H2  WAT X 341      44.439  64.390  75.351  0.00  0.00            
ATOM   4952  O   WAT X 342       3.365  57.901  35.031  0.00  0.00            
ATOM   4953  H1  WAT X 342       4.120  58.489  35.069  0.00  0.00            
ATOM   4954  H2  WAT X 342       3.403  57.519  34.154  0.00  0.00            
ATOM   4955  O   WAT X 343      61.930  15.349  37.149  0.00  0.00            
ATOM   4956  H1  WAT X 343      62.845  15.167  36.937  0.00  0.00            
ATOM   4957  H2  WAT X 343      61.746  14.799  37.911  0.00  0.00            
ATOM   4958  O   WAT X 344      46.021  20.589  80.520  0.00  0.00            
ATOM   4959  H1  WAT X 344      45.293  21.138  80.230  0.00  0.00            
ATOM   4960  H2  WAT X 344      45.900  20.511  81.467  0.00  0.00            
ATOM   4961  O   WAT X 345      16.198  24.324  23.052  0.00  0.00            
ATOM   4962  H1  WAT X 345      15.919  24.661  23.904  0.00  0.00            
ATOM   4963  H2  WAT X 345      17.025  23.877  23.231  0.00  0.00            
ATOM   4964  O   WAT X 346      22.723  23.277  14.140  0.00  0.00            
ATOM   4965  H1  WAT X 346      22.268  23.568  14.931  0.00  0.00            
ATOM   4966  H2  WAT X 346      22.466  23.910  13.470  0.00  0.00            
ATOM   4967  O   WAT X 347       9.325  33.846  57.014  0.00  0.00            
ATOM   4968  H1  WAT X 347       9.102  34.545  56.399  0.00  0.00            
ATOM   4969  H2  WAT X 347       8.753  33.997  57.766  0.00  0.00            
ATOM   4970  O   WAT X 348      37.742  30.972  67.516  0.00  0.00            
ATOM   4971  H1  WAT X 348      37.908  31.470  68.317  0.00  0.00            
ATOM   4972  H2  WAT X 348      37.951  31.582  66.808  0.00  0.00            
ATOM   4973  O   WAT X 349      34.860  58.532  71.678  0.00  0.00            
ATOM   4974  H1  WAT X 349      34.703  58.495  70.734  0.00  0.00            
ATOM   4975  H2  WAT X 349      35.126  59.437  71.841  0.00  0.00            
ATOM   4976  O   WAT X 350      29.222  10.308  37.076  0.00  0.00            
ATOM   4977  H1  WAT X 350      29.787   9.989  37.779  0.00  0.00            
ATOM   4978  H2  WAT X 350      28.865  11.131  37.410  0.00  0.00            
ATOM   4979  O   WAT X 351       3.698  46.640   7.980  0.00  0.00            
ATOM   4980  H1  WAT X 351       3.540  46.962   7.093  0.00  0.00            
ATOM   4981  H2  WAT X 351       2.916  46.893   8.470  0.00  0.00            
ATOM   4982  O   WAT X 352      21.382  21.078  70.234  0.00  0.00            
ATOM   4983  H1  WAT X 352      21.917  20.924  69.455  0.00  0.00            
ATOM   4984  H2  WAT X 352      20.485  21.127  69.902  0.00  0.00            
ATOM   4985  O   WAT X 353      39.269  21.375   8.433  0.00  0.00            
ATOM   4986  H1  WAT X 353      38.427  21.677   8.772  0.00  0.00            
ATOM   4987  H2  WAT X 353      39.075  21.071   7.546  0.00  0.00            
ATOM   4988  O   WAT X 354      39.196  69.685  47.183  0.00  0.00            
ATOM   4989  H1  WAT X 354      38.513  69.313  46.625  0.00  0.00            
ATOM   4990  H2  WAT X 354      39.277  69.065  47.908  0.00  0.00            
ATOM   4991  O   WAT X 355       0.945  31.933  64.861  0.00  0.00            
ATOM   4992  H1  WAT X 355       0.039  32.045  65.149  0.00  0.00            
ATOM   4993  H2  WAT X 355       1.461  32.435  65.491  0.00  0.00            
ATOM   4994  O   WAT X 356      63.158  57.374  29.464  0.00  0.00            
ATOM   4995  H1  WAT X 356      63.761  58.056  29.760  0.00  0.00            
ATOM   4996  H2  WAT X 356      62.368  57.849  29.203  0.00  0.00            
ATOM   4997  O   WAT X 357      13.331  35.325  30.157  0.00  0.00            
ATOM   4998  H1  WAT X 357      12.661  35.977  29.953  0.00  0.00            
ATOM   4999  H2  WAT X 357      13.984  35.429  29.465  0.00  0.00            
ATOM   5000  O   WAT X 358      26.728  12.848  34.202  0.00  0.00            
ATOM   5001  H1  WAT X 358      26.389  12.722  33.316  0.00  0.00            
ATOM   5002  H2  WAT X 358      27.352  13.569  34.120  0.00  0.00            
ATOM   5003  O   WAT X 359      65.003  41.140  20.662  0.00  0.00            
ATOM   5004  H1  WAT X 359      65.485  41.198  19.837  0.00  0.00            
ATOM   5005  H2  WAT X 359      65.491  40.502  21.181  0.00  0.00            
ATOM   5006  O   WAT X 360      68.913  24.413  48.447  0.00  0.00            
ATOM   5007  H1  WAT X 360      68.697  24.035  49.299  0.00  0.00            
ATOM   5008  H2  WAT X 360      69.739  24.874  48.592  0.00  0.00            
ATOM   5009  O   WAT X 361       0.780  44.610  30.019  0.00  0.00            
ATOM   5010  H1  WAT X 361       0.288  44.767  29.213  0.00  0.00            
ATOM   5011  H2  WAT X 361       0.114  44.594  30.707  0.00  0.00            
ATOM   5012  O   WAT X 362      57.140  27.773   1.576  0.00  0.00            
ATOM   5013  H1  WAT X 362      57.455  28.676   1.532  0.00  0.00            
ATOM   5014  H2  WAT X 362      56.205  27.855   1.766  0.00  0.00            
ATOM   5015  O   WAT X 363      43.531   1.809  28.181  0.00  0.00            
ATOM   5016  H1  WAT X 363      44.201   1.497  27.573  0.00  0.00            
ATOM   5017  H2  WAT X 363      42.813   1.182  28.088  0.00  0.00            
ATOM   5018  O   WAT X 364      30.671  65.533  68.551  0.00  0.00            
ATOM   5019  H1  WAT X 364      30.510  64.819  69.167  0.00  0.00            
ATOM   5020  H2  WAT X 364      29.835  65.994  68.494  0.00  0.00            
ATOM   5021  O   WAT X 365      62.891  38.301  72.276  0.00  0.00            
ATOM   5022  H1  WAT X 365      62.899  39.059  72.860  0.00  0.00            
ATOM   5023  H2  WAT X 365      63.727  38.347  71.812  0.00  0.00            
ATOM   5024  O   WAT X 366      37.999  61.570  23.508  0.00  0.00            
ATOM   5025  H1  WAT X 366      37.900  62.029  24.342  0.00  0.00            
ATOM   5026  H2  WAT X 366      38.879  61.799  23.211  0.00  0.00            
ATOM   5027  O   WAT X 367      14.574   7.355  70.242  0.00  0.00            
ATOM   5028  H1  WAT X 367      14.815   6.848  71.018  0.00  0.00            
ATOM   5029  H2  WAT X 367      14.450   6.698  69.557  0.00  0.00            
ATOM   5030  O   WAT X 368       3.341  25.091  66.503  0.00  0.00            
ATOM   5031  H1  WAT X 368       3.406  25.111  65.548  0.00  0.00            
ATOM   5032  H2  WAT X 368       4.025  24.480  66.777  0.00  0.00            
ATOM   5033  O   WAT X 369      27.134   5.869  16.119  0.00  0.00            
ATOM   5034  H1  WAT X 369      26.280   5.450  16.013  0.00  0.00            
ATOM   5035  H2  WAT X 369      27.250   6.382  15.319  0.00  0.00            
ATOM   5036  O   WAT X 370       5.214  41.597  48.564  0.00  0.00            
ATOM   5037  H1  WAT X 370       4.772  42.435  48.426  0.00  0.00            
ATOM   5038  H2  WAT X 370       5.296  41.523  49.515  0.00  0.00            
ATOM   5039  O   WAT X 371       1.767  19.761  23.282  0.00  0.00            
ATOM   5040  H1  WAT X 371       1.562  18.849  23.075  0.00  0.00            
ATOM   5041  H2  WAT X 371       2.445  19.707  23.955  0.00  0.00            
ATOM   5042  O   WAT X 372       0.440  20.577  40.716  0.00  0.00            
ATOM   5043  H1  WAT X 372       0.418  20.357  41.647  0.00  0.00            
ATOM   5044  H2  WAT X 372       0.776  19.787  40.292  0.00  0.00            
ATOM   5045  O   WAT X 373      23.948   8.929  81.760  0.00  0.00            
ATOM   5046  H1  WAT X 373      24.848   9.120  81.496  0.00  0.00            
ATOM   5047  H2  WAT X 373      23.768   8.066  81.388  0.00  0.00            
ATOM   5048  O   WAT X 374      46.936  70.614  77.863  0.00  0.00            
ATOM   5049  H1  WAT X 374      47.254  69.779  77.519  0.00  0.00            
ATOM   5050  H2  WAT X 374      46.302  70.915  77.213  0.00  0.00            
ATOM   5051  O   WAT X 375      25.306   0.355  59.887  0.00  0.00            
ATOM   5052  H1  WAT X 375      24.551  -0.049  60.315  0.00  0.00            
ATOM   5053  H2  WAT X 375      26.032   0.208  60.492  0.00  0.00            
ATOM   5054  O   WAT X 376      38.284  60.994  83.937  0.00  0.00            
ATOM   5055  H1  WAT X 376      38.185  60.044  83.995  0.00  0.00            
ATOM   5056  H2  WAT X 376      37.534  61.282  83.415  0.00  0.00            
ATOM   5057  O   WAT X 377       3.027  47.423  67.019  0.00  0.00            
ATOM   5058  H1  WAT X 377       3.709  48.085  67.131  0.00  0.00            
ATOM   5059  H2  WAT X 377       3.143  47.110  66.121  0.00  0.00            
ATOM   5060  O   WAT X 378      42.965  50.925   0.757  0.00  0.00            
ATOM   5061  H1  WAT X 378      43.908  50.996   0.615  0.00  0.00            
ATOM   5062  H2  WAT X 378      42.820  49.999   0.950  0.00  0.00
[truncated: 2,944,493 more chars]
