# Supplementary material for: Three distinct strategies lead to programmable aliphatic C−H oxidation in bicyclomycin biosynthesis
Source: Nat Commun. 2025 May 19;16:4651. doi: 10.1038/s41467-025-58997-8 (PMC12089406; doi:10.1038/s41467-025-58997-8)
Supplement: Supplementary file 5 — Source Data 2 [file 41467_2025_58997_MOESM5_ESM.zip › initial and final configurations for MD/Initial MD snapshot of the reactant FeIV-oxo species of T307L SsBcmE in complex with 1.pdb]

CRYST1   71.831   72.573   85.762  90.00  90.00  90.00 P 1           1
ATOM      1  N   MET X   1      20.031  48.038  51.930  0.00  0.00            
ATOM      2  H1  MET X   1      19.660  47.103  51.843  0.00  0.00            
ATOM      3  H2  MET X   1      20.543  48.185  51.072  0.00  0.00            
ATOM      4  H3  MET X   1      19.295  48.725  52.016  0.00  0.00            
ATOM      5  CA  MET X   1      20.833  47.991  53.152  0.00  0.00            
ATOM      6  HA  MET X   1      20.286  47.688  54.044  0.00  0.00            
ATOM      7  CB  MET X   1      21.882  46.811  53.007  0.00  0.00            
ATOM      8  HB2 MET X   1      22.438  46.755  53.944  0.00  0.00            
ATOM      9  HB3 MET X   1      21.366  45.864  52.851  0.00  0.00            
ATOM     10  CG  MET X   1      22.803  47.000  51.806  0.00  0.00            
ATOM     11  HG2 MET X   1      23.028  48.059  51.676  0.00  0.00            
ATOM     12  HG3 MET X   1      23.745  46.497  52.027  0.00  0.00            
ATOM     13  SD  MET X   1      22.384  46.618  50.146  0.00  0.00            
ATOM     14  CE  MET X   1      22.681  44.775  49.933  0.00  0.00            
ATOM     15  HE1 MET X   1      23.681  44.555  49.560  0.00  0.00            
ATOM     16  HE2 MET X   1      22.640  44.424  50.965  0.00  0.00            
ATOM     17  HE3 MET X   1      21.987  44.266  49.264  0.00  0.00            
ATOM     18  C   MET X   1      21.471  49.355  53.493  0.00  0.00            
ATOM     19  O   MET X   1      21.775  50.203  52.630  0.00  0.00            
ATOM     20  N   ALA X   2      21.701  49.541  54.778  0.00  0.00            
ATOM     21  H   ALA X   2      21.483  48.738  55.351  0.00  0.00            
ATOM     22  CA  ALA X   2      22.090  50.869  55.297  0.00  0.00            
ATOM     23  HA  ALA X   2      22.403  51.540  54.497  0.00  0.00            
ATOM     24  CB  ALA X   2      20.759  51.552  55.731  0.00  0.00            
ATOM     25  HB1 ALA X   2      21.051  52.512  56.159  0.00  0.00            
ATOM     26  HB2 ALA X   2      20.221  51.827  54.824  0.00  0.00            
ATOM     27  HB3 ALA X   2      20.142  50.922  56.371  0.00  0.00            
ATOM     28  C   ALA X   2      23.018  50.947  56.474  0.00  0.00            
ATOM     29  O   ALA X   2      23.499  52.071  56.775  0.00  0.00            
ATOM     30  N   SER X   3      23.237  49.825  57.194  0.00  0.00            
ATOM     31  H   SER X   3      23.031  48.981  56.679  0.00  0.00            
ATOM     32  CA  SER X   3      23.861  49.684  58.535  0.00  0.00            
ATOM     33  HA  SER X   3      23.191  50.077  59.300  0.00  0.00            
ATOM     34  CB  SER X   3      23.996  48.207  58.857  0.00  0.00            
ATOM     35  HB2 SER X   3      23.079  47.620  58.904  0.00  0.00            
ATOM     36  HB3 SER X   3      24.713  47.757  58.170  0.00  0.00            
ATOM     37  OG  SER X   3      24.539  48.132  60.110  0.00  0.00            
ATOM     38  HG  SER X   3      24.465  47.195  60.306  0.00  0.00            
ATOM     39  C   SER X   3      25.180  50.483  58.570  0.00  0.00            
ATOM     40  O   SER X   3      26.140  50.038  57.948  0.00  0.00            
ATOM     41  N   PRO X   4      25.296  51.573  59.323  0.00  0.00            
ATOM     42  CD  PRO X   4      24.138  52.300  59.991  0.00  0.00            
ATOM     43  HD2 PRO X   4      23.533  51.643  60.616  0.00  0.00            
ATOM     44  HD3 PRO X   4      23.441  52.873  59.380  0.00  0.00            
ATOM     45  CG  PRO X   4      24.896  53.470  60.715  0.00  0.00            
ATOM     46  HG2 PRO X   4      25.304  53.137  61.670  0.00  0.00            
ATOM     47  HG3 PRO X   4      24.163  54.230  60.988  0.00  0.00            
ATOM     48  CB  PRO X   4      26.098  53.733  59.804  0.00  0.00            
ATOM     49  HB2 PRO X   4      26.845  54.432  60.180  0.00  0.00            
ATOM     50  HB3 PRO X   4      25.711  54.209  58.904  0.00  0.00            
ATOM     51  CA  PRO X   4      26.608  52.250  59.512  0.00  0.00            
ATOM     52  HA  PRO X   4      27.206  52.272  58.600  0.00  0.00            
ATOM     53  C   PRO X   4      27.485  51.571  60.600  0.00  0.00            
ATOM     54  O   PRO X   4      28.463  52.217  61.013  0.00  0.00            
ATOM     55  N   ASP X   5      27.165  50.381  61.055  0.00  0.00            
ATOM     56  H   ASP X   5      26.501  49.874  60.487  0.00  0.00            
ATOM     57  CA  ASP X   5      27.639  49.714  62.292  0.00  0.00            
ATOM     58  HA  ASP X   5      27.764  50.484  63.053  0.00  0.00            
ATOM     59  CB  ASP X   5      26.629  48.725  62.808  0.00  0.00            
ATOM     60  HB2 ASP X   5      25.731  49.227  63.168  0.00  0.00            
ATOM     61  HB3 ASP X   5      26.348  48.142  61.931  0.00  0.00            
ATOM     62  CG  ASP X   5      27.148  47.810  63.887  0.00  0.00            
ATOM     63  OD1 ASP X   5      26.570  46.697  64.053  0.00  0.00            
ATOM     64  OD2 ASP X   5      28.046  48.207  64.692  0.00  0.00            
ATOM     65  C   ASP X   5      29.089  49.137  62.173  0.00  0.00            
ATOM     66  O   ASP X   5      29.275  48.018  61.613  0.00  0.00            
ATOM     67  N   SER X   6      30.094  49.877  62.681  0.00  0.00            
ATOM     68  H   SER X   6      29.917  50.835  62.948  0.00  0.00            
ATOM     69  CA  SER X   6      31.528  49.609  62.687  0.00  0.00            
ATOM     70  HA  SER X   6      31.747  49.462  61.629  0.00  0.00            
ATOM     71  CB  SER X   6      32.296  50.890  63.254  0.00  0.00            
ATOM     72  HB2 SER X   6      31.959  51.062  64.277  0.00  0.00            
ATOM     73  HB3 SER X   6      33.384  50.859  63.213  0.00  0.00            
ATOM     74  OG  SER X   6      31.978  52.029  62.433  0.00  0.00            
ATOM     75  HG  SER X   6      31.177  52.387  62.823  0.00  0.00            
ATOM     76  C   SER X   6      31.983  48.359  63.454  0.00  0.00            
ATOM     77  O   SER X   6      33.195  48.183  63.576  0.00  0.00            
ATOM     78  N   ALA X   7      31.081  47.536  63.936  0.00  0.00            
ATOM     79  H   ALA X   7      30.118  47.840  63.949  0.00  0.00            
ATOM     80  CA  ALA X   7      31.437  46.131  64.182  0.00  0.00            
ATOM     81  HA  ALA X   7      32.338  46.110  64.795  0.00  0.00            
ATOM     82  CB  ALA X   7      30.311  45.347  64.935  0.00  0.00            
ATOM     83  HB1 ALA X   7      29.531  44.939  64.292  0.00  0.00            
ATOM     84  HB2 ALA X   7      30.851  44.481  65.317  0.00  0.00            
ATOM     85  HB3 ALA X   7      29.879  45.921  65.754  0.00  0.00            
ATOM     86  C   ALA X   7      31.891  45.265  62.956  0.00  0.00            
ATOM     87  O   ALA X   7      32.680  44.368  63.145  0.00  0.00            
ATOM     88  N   THR X   8      31.402  45.583  61.773  0.00  0.00            
ATOM     89  H   THR X   8      30.655  46.263  61.793  0.00  0.00            
ATOM     90  CA  THR X   8      31.789  44.990  60.530  0.00  0.00            
ATOM     91  HA  THR X   8      32.812  44.648  60.688  0.00  0.00            
ATOM     92  CB  THR X   8      30.847  43.726  60.194  0.00  0.00            
ATOM     93  HB  THR X   8      31.314  43.267  59.323  0.00  0.00            
ATOM     94  CG2 THR X   8      30.822  42.742  61.293  0.00  0.00            
ATOM     95 HG21 THR X   8      31.847  42.503  61.577  0.00  0.00            
ATOM     96 HG22 THR X   8      30.362  43.272  62.128  0.00  0.00            
ATOM     97 HG23 THR X   8      30.173  41.883  61.123  0.00  0.00            
ATOM     98  OG1 THR X   8      29.561  44.220  59.926  0.00  0.00            
ATOM     99  HG1 THR X   8      29.623  44.738  59.120  0.00  0.00            
ATOM    100  C   THR X   8      31.941  45.994  59.342  0.00  0.00            
ATOM    101  O   THR X   8      32.711  45.701  58.501  0.00  0.00            
ATOM    102  N   LEU X   9      31.358  47.210  59.508  0.00  0.00            
ATOM    103  H   LEU X   9      30.773  47.409  60.306  0.00  0.00            
ATOM    104  CA  LEU X   9      31.940  48.337  58.778  0.00  0.00            
ATOM    105  HA  LEU X   9      32.009  48.007  57.742  0.00  0.00            
ATOM    106  CB  LEU X   9      31.078  49.646  58.811  0.00  0.00            
ATOM    107  HB2 LEU X   9      30.083  49.300  58.531  0.00  0.00            
ATOM    108  HB3 LEU X   9      31.034  50.028  59.831  0.00  0.00            
ATOM    109  CG  LEU X   9      31.447  50.704  57.798  0.00  0.00            
ATOM    110  HG  LEU X   9      32.507  50.892  57.973  0.00  0.00            
ATOM    111  CD1 LEU X   9      31.131  50.378  56.376  0.00  0.00            
ATOM    112 HD11 LEU X   9      30.076  50.433  56.107  0.00  0.00            
ATOM    113 HD12 LEU X   9      31.737  51.082  55.805  0.00  0.00            
ATOM    114 HD13 LEU X   9      31.529  49.394  56.128  0.00  0.00            
ATOM    115  CD2 LEU X   9      30.642  51.980  58.155  0.00  0.00            
ATOM    116 HD21 LEU X   9      31.010  52.720  57.444  0.00  0.00            
ATOM    117 HD22 LEU X   9      29.580  51.732  58.150  0.00  0.00            
ATOM    118 HD23 LEU X   9      30.843  52.321  59.170  0.00  0.00            
ATOM    119  C   LEU X   9      33.439  48.690  59.064  0.00  0.00            
ATOM    120  O   LEU X   9      33.648  49.230  60.083  0.00  0.00            
ATOM    121  N   ARG X  10      34.351  48.393  58.130  0.00  0.00            
ATOM    122  H   ARG X  10      33.897  47.845  57.413  0.00  0.00            
ATOM    123  CA  ARG X  10      35.765  48.601  58.016  0.00  0.00            
ATOM    124  HA  ARG X  10      36.112  49.003  58.968  0.00  0.00            
ATOM    125  CB  ARG X  10      36.445  47.232  57.552  0.00  0.00            
ATOM    126  HB2 ARG X  10      35.975  46.820  56.659  0.00  0.00            
ATOM    127  HB3 ARG X  10      37.415  47.492  57.127  0.00  0.00            
ATOM    128  CG  ARG X  10      36.736  46.240  58.666  0.00  0.00            
ATOM    129  HG2 ARG X  10      37.267  45.388  58.241  0.00  0.00            
ATOM    130  HG3 ARG X  10      37.443  46.650  59.387  0.00  0.00            
ATOM    131  CD  ARG X  10      35.560  45.701  59.479  0.00  0.00            
ATOM    132  HD2 ARG X  10      34.888  46.518  59.742  0.00  0.00            
ATOM    133  HD3 ARG X  10      34.927  44.954  59.000  0.00  0.00            
ATOM    134  NE  ARG X  10      36.133  45.081  60.747  0.00  0.00            
ATOM    135  HE  ARG X  10      36.204  45.685  61.553  0.00  0.00            
ATOM    136  CZ  ARG X  10      36.719  43.898  60.883  0.00  0.00            
ATOM    137  NH1 ARG X  10      36.748  42.902  60.005  0.00  0.00            
ATOM    138 HH11 ARG X  10      36.191  42.934  59.163  0.00  0.00            
ATOM    139 HH12 ARG X  10      37.251  42.069  60.277  0.00  0.00            
ATOM    140  NH2 ARG X  10      37.207  43.592  62.088  0.00  0.00            
ATOM    141 HH21 ARG X  10      37.088  44.105  62.950  0.00  0.00            
ATOM    142 HH22 ARG X  10      37.440  42.621  62.236  0.00  0.00            
ATOM    143  C   ARG X  10      36.069  49.751  57.130  0.00  0.00            
ATOM    144  O   ARG X  10      35.303  50.233  56.309  0.00  0.00            
ATOM    145  N   GLU X  11      37.202  50.405  57.364  0.00  0.00            
ATOM    146  H   GLU X  11      37.763  50.022  58.112  0.00  0.00            
ATOM    147  CA  GLU X  11      37.741  51.563  56.731  0.00  0.00            
ATOM    148  HA  GLU X  11      37.108  52.368  57.103  0.00  0.00            
ATOM    149  CB  GLU X  11      39.057  51.958  57.378  0.00  0.00            
ATOM    150  HB2 GLU X  11      39.300  53.013  57.257  0.00  0.00            
ATOM    151  HB3 GLU X  11      39.021  51.724  58.442  0.00  0.00            
ATOM    152  CG  GLU X  11      40.181  51.134  56.786  0.00  0.00            
ATOM    153  HG2 GLU X  11      40.500  51.377  55.772  0.00  0.00            
ATOM    154  HG3 GLU X  11      41.008  51.374  57.454  0.00  0.00            
ATOM    155  CD  GLU X  11      40.085  49.636  56.752  0.00  0.00            
ATOM    156  OE1 GLU X  11      40.366  49.006  55.719  0.00  0.00            
ATOM    157  OE2 GLU X  11      40.045  48.930  57.807  0.00  0.00            
ATOM    158  C   GLU X  11      37.793  51.649  55.150  0.00  0.00            
ATOM    159  O   GLU X  11      38.125  50.664  54.593  0.00  0.00            
ATOM    160  N   PRO X  12      37.556  52.836  54.611  0.00  0.00            
ATOM    161  CD  PRO X  12      37.275  54.085  55.301  0.00  0.00            
ATOM    162  HD2 PRO X  12      37.729  54.212  56.284  0.00  0.00            
ATOM    163  HD3 PRO X  12      36.191  54.162  55.376  0.00  0.00            
ATOM    164  CG  PRO X  12      37.810  55.115  54.270  0.00  0.00            
ATOM    165  HG2 PRO X  12      38.894  55.083  54.380  0.00  0.00            
ATOM    166  HG3 PRO X  12      37.418  56.131  54.319  0.00  0.00            
ATOM    167  CB  PRO X  12      37.482  54.506  52.977  0.00  0.00            
ATOM    168  HB2 PRO X  12      38.070  54.823  52.116  0.00  0.00            
ATOM    169  HB3 PRO X  12      36.467  54.827  52.744  0.00  0.00            
ATOM    170  CA  PRO X  12      37.667  53.028  53.241  0.00  0.00            
ATOM    171  HA  PRO X  12      36.824  52.556  52.735  0.00  0.00            
ATOM    172  C   PRO X  12      38.921  52.517  52.568  0.00  0.00            
ATOM    173  O   PRO X  12      39.963  52.575  53.156  0.00  0.00            
ATOM    174  N   VAL X  13      38.815  51.992  51.376  0.00  0.00            
ATOM    175  H   VAL X  13      37.867  51.881  51.046  0.00  0.00            
ATOM    176  CA  VAL X  13      39.931  51.473  50.632  0.00  0.00            
ATOM    177  HA  VAL X  13      40.406  50.738  51.281  0.00  0.00            
ATOM    178  CB  VAL X  13      39.436  50.740  49.305  0.00  0.00            
ATOM    179  HB  VAL X  13      40.331  50.321  48.846  0.00  0.00            
ATOM    180  CG1 VAL X  13      38.571  49.465  49.603  0.00  0.00            
ATOM    181 HG11 VAL X  13      38.365  49.002  48.638  0.00  0.00            
ATOM    182 HG12 VAL X  13      39.075  48.771  50.276  0.00  0.00            
ATOM    183 HG13 VAL X  13      37.584  49.691  50.008  0.00  0.00            
ATOM    184  CG2 VAL X  13      38.755  51.601  48.170  0.00  0.00            
ATOM    185 HG21 VAL X  13      37.865  52.060  48.600  0.00  0.00            
ATOM    186 HG22 VAL X  13      39.481  52.383  47.948  0.00  0.00            
ATOM    187 HG23 VAL X  13      38.545  50.984  47.296  0.00  0.00            
ATOM    188  C   VAL X  13      40.979  52.471  50.271  0.00  0.00            
ATOM    189  O   VAL X  13      40.575  53.573  49.789  0.00  0.00            
ATOM    190  N   VAL X  14      42.299  52.289  50.470  0.00  0.00            
ATOM    191  H   VAL X  14      42.602  51.602  51.146  0.00  0.00            
ATOM    192  CA  VAL X  14      43.354  53.112  49.884  0.00  0.00            
ATOM    193  HA  VAL X  14      43.043  54.150  49.775  0.00  0.00            
ATOM    194  CB  VAL X  14      44.532  53.118  50.880  0.00  0.00            
ATOM    195  HB  VAL X  14      45.097  52.206  50.685  0.00  0.00            
ATOM    196  CG1 VAL X  14      45.517  54.218  50.608  0.00  0.00            
ATOM    197 HG11 VAL X  14      45.683  54.254  49.531  0.00  0.00            
ATOM    198 HG12 VAL X  14      45.133  55.183  50.939  0.00  0.00            
ATOM    199 HG13 VAL X  14      46.500  54.037  51.043  0.00  0.00            
ATOM    200  CG2 VAL X  14      44.058  53.326  52.381  0.00  0.00            
ATOM    201 HG21 VAL X  14      43.379  54.164  52.534  0.00  0.00            
ATOM    202 HG22 VAL X  14      43.580  52.428  52.774  0.00  0.00            
ATOM    203 HG23 VAL X  14      44.901  53.572  53.027  0.00  0.00            
ATOM    204  C   VAL X  14      43.783  52.624  48.503  0.00  0.00            
ATOM    205  O   VAL X  14      43.952  51.402  48.283  0.00  0.00            
ATOM    206  N   LEU X  15      43.855  53.561  47.500  0.00  0.00            
ATOM    207  H   LEU X  15      43.839  54.537  47.759  0.00  0.00            
ATOM    208  CA  LEU X  15      43.934  53.219  46.015  0.00  0.00            
ATOM    209  HA  LEU X  15      43.773  52.175  45.744  0.00  0.00            
ATOM    210  CB  LEU X  15      42.800  54.003  45.386  0.00  0.00            
ATOM    211  HB2 LEU X  15      43.076  55.054  45.474  0.00  0.00            
ATOM    212  HB3 LEU X  15      42.793  53.881  44.303  0.00  0.00            
ATOM    213  CG  LEU X  15      41.388  53.801  46.010  0.00  0.00            
ATOM    214  HG  LEU X  15      41.335  53.475  47.049  0.00  0.00            
ATOM    215  CD1 LEU X  15      40.653  55.100  45.881  0.00  0.00            
ATOM    216 HD11 LEU X  15      39.603  55.083  46.173  0.00  0.00            
ATOM    217 HD12 LEU X  15      41.058  55.964  46.408  0.00  0.00            
ATOM    218 HD13 LEU X  15      40.661  55.245  44.800  0.00  0.00            
ATOM    219  CD2 LEU X  15      40.754  52.650  45.265  0.00  0.00            
ATOM    220 HD21 LEU X  15      39.681  52.539  45.421  0.00  0.00            
ATOM    221 HD22 LEU X  15      40.766  52.902  44.205  0.00  0.00            
ATOM    222 HD23 LEU X  15      41.252  51.717  45.529  0.00  0.00            
ATOM    223  C   LEU X  15      45.282  53.626  45.429  0.00  0.00            
ATOM    224  O   LEU X  15      45.470  54.752  45.042  0.00  0.00            
ATOM    225  N   PRO X  16      46.346  52.801  45.655  0.00  0.00            
ATOM    226  CD  PRO X  16      46.313  51.515  46.314  0.00  0.00            
ATOM    227  HD2 PRO X  16      45.516  50.943  45.842  0.00  0.00            
ATOM    228  HD3 PRO X  16      46.239  51.671  47.391  0.00  0.00            
ATOM    229  CG  PRO X  16      47.596  50.825  45.961  0.00  0.00            
ATOM    230  HG2 PRO X  16      47.541  50.349  44.982  0.00  0.00            
ATOM    231  HG3 PRO X  16      47.976  50.192  46.763  0.00  0.00            
ATOM    232  CB  PRO X  16      48.516  52.046  45.880  0.00  0.00            
ATOM    233  HB2 PRO X  16      49.455  51.844  45.365  0.00  0.00            
ATOM    234  HB3 PRO X  16      48.615  52.426  46.897  0.00  0.00            
ATOM    235  CA  PRO X  16      47.690  53.135  45.169  0.00  0.00            
ATOM    236  HA  PRO X  16      48.006  54.131  45.481  0.00  0.00            
ATOM    237  C   PRO X  16      47.881  53.082  43.600  0.00  0.00            
ATOM    238  O   PRO X  16      46.959  52.675  42.877  0.00  0.00            
ATOM    239  N   PRO X  17      49.061  53.526  43.063  0.00  0.00            
ATOM    240  CD  PRO X  17      50.153  54.281  43.692  0.00  0.00            
ATOM    241  HD2 PRO X  17      50.862  53.653  44.231  0.00  0.00            
ATOM    242  HD3 PRO X  17      49.745  54.892  44.497  0.00  0.00            
ATOM    243  CG  PRO X  17      50.956  54.903  42.572  0.00  0.00            
ATOM    244  HG2 PRO X  17      51.996  55.033  42.871  0.00  0.00            
ATOM    245  HG3 PRO X  17      50.639  55.885  42.218  0.00  0.00            
ATOM    246  CB  PRO X  17      50.780  53.954  41.411  0.00  0.00            
ATOM    247  HB2 PRO X  17      51.469  53.121  41.545  0.00  0.00            
ATOM    248  HB3 PRO X  17      50.915  54.301  40.386  0.00  0.00            
ATOM    249  CA  PRO X  17      49.313  53.471  41.619  0.00  0.00            
ATOM    250  HA  PRO X  17      48.633  54.152  41.107  0.00  0.00            
ATOM    251  C   PRO X  17      49.099  52.085  40.982  0.00  0.00            
ATOM    252  O   PRO X  17      49.197  51.080  41.703  0.00  0.00            
ATOM    253  N   MET X  18      48.921  52.073  39.647  0.00  0.00            
ATOM    254  H   MET X  18      49.116  52.857  39.042  0.00  0.00            
ATOM    255  CA  MET X  18      48.743  50.898  38.890  0.00  0.00            
ATOM    256  HA  MET X  18      49.397  50.154  39.344  0.00  0.00            
ATOM    257  CB  MET X  18      47.280  50.381  38.924  0.00  0.00            
ATOM    258  HB2 MET X  18      47.016  50.088  39.940  0.00  0.00            
ATOM    259  HB3 MET X  18      46.574  51.172  38.673  0.00  0.00            
ATOM    260  CG  MET X  18      46.974  49.149  38.127  0.00  0.00            
ATOM    261  HG2 MET X  18      47.203  49.288  37.070  0.00  0.00            
ATOM    262  HG3 MET X  18      47.446  48.242  38.505  0.00  0.00            
ATOM    263  SD  MET X  18      45.100  48.829  38.238  0.00  0.00            
ATOM    264  CE  MET X  18      45.088  47.211  39.010  0.00  0.00            
ATOM    265  HE1 MET X  18      45.425  47.327  40.040  0.00  0.00            
ATOM    266  HE2 MET X  18      44.093  46.772  39.084  0.00  0.00            
ATOM    267  HE3 MET X  18      45.677  46.440  38.513  0.00  0.00            
ATOM    268  C   MET X  18      49.222  51.097  37.462  0.00  0.00            
ATOM    269  O   MET X  18      48.337  51.369  36.640  0.00  0.00            
ATOM    270  N   PRO X  19      50.492  50.852  37.107  0.00  0.00            
ATOM    271  CD  PRO X  19      51.430  50.015  37.870  0.00  0.00            
ATOM    272  HD2 PRO X  19      51.013  49.282  38.560  0.00  0.00            
ATOM    273  HD3 PRO X  19      52.025  50.755  38.406  0.00  0.00            
ATOM    274  CG  PRO X  19      52.347  49.280  36.886  0.00  0.00            
ATOM    275  HG2 PRO X  19      51.861  48.325  36.685  0.00  0.00            
ATOM    276  HG3 PRO X  19      53.363  49.182  37.268  0.00  0.00            
ATOM    277  CB  PRO X  19      52.312  50.181  35.689  0.00  0.00            
ATOM    278  HB2 PRO X  19      52.673  49.789  34.738  0.00  0.00            
ATOM    279  HB3 PRO X  19      52.947  51.057  35.824  0.00  0.00            
ATOM    280  CA  PRO X  19      50.795  50.522  35.708  0.00  0.00            
ATOM    281  HA  PRO X  19      50.574  51.394  35.092  0.00  0.00            
ATOM    282  C   PRO X  19      49.980  49.355  35.205  0.00  0.00            
ATOM    283  O   PRO X  19      49.326  48.648  35.935  0.00  0.00            
ATOM    284  N   GLY X  20      49.979  49.154  33.887  0.00  0.00            
ATOM    285  H   GLY X  20      50.463  49.909  33.423  0.00  0.00            
ATOM    286  CA  GLY X  20      49.734  47.875  33.225  0.00  0.00            
ATOM    287  HA2 GLY X  20      48.672  47.646  33.139  0.00  0.00            
ATOM    288  HA3 GLY X  20      50.213  47.828  32.247  0.00  0.00            
ATOM    289  C   GLY X  20      50.370  46.666  34.053  0.00  0.00            
ATOM    290  O   GLY X  20      51.410  46.729  34.768  0.00  0.00            
ATOM    291  N   GLU X  21      49.781  45.467  33.832  0.00  0.00            
ATOM    292  H   GLU X  21      49.051  45.423  33.135  0.00  0.00            
ATOM    293  CA  GLU X  21      50.048  44.212  34.597  0.00  0.00            
ATOM    294  HA  GLU X  21      50.108  44.557  35.629  0.00  0.00            
ATOM    295  CB  GLU X  21      48.973  43.227  34.378  0.00  0.00            
ATOM    296  HB2 GLU X  21      49.084  42.357  35.026  0.00  0.00            
ATOM    297  HB3 GLU X  21      47.987  43.641  34.593  0.00  0.00            
ATOM    298  CG  GLU X  21      48.932  42.502  33.050  0.00  0.00            
ATOM    299  HG2 GLU X  21      49.861  41.941  33.149  0.00  0.00            
ATOM    300  HG3 GLU X  21      48.083  41.822  32.981  0.00  0.00            
ATOM    301  CD  GLU X  21      49.086  43.307  31.709  0.00  0.00            
ATOM    302  OE1 GLU X  21      49.759  42.810  30.806  0.00  0.00            
ATOM    303  OE2 GLU X  21      48.580  44.403  31.540  0.00  0.00            
ATOM    304  C   GLU X  21      51.484  43.652  34.340  0.00  0.00            
ATOM    305  O   GLU X  21      52.059  42.990  35.245  0.00  0.00            
ATOM    306  N   HIE X  22      52.002  43.869  33.072  0.00  0.00            
ATOM    307  H   HIE X  22      51.427  44.308  32.368  0.00  0.00            
ATOM    308  CA  HIE X  22      53.379  43.560  32.634  0.00  0.00            
ATOM    309  HA  HIE X  22      53.520  42.487  32.758  0.00  0.00            
ATOM    310  CB  HIE X  22      53.578  43.882  31.146  0.00  0.00            
ATOM    311  HB2 HIE X  22      54.569  43.535  30.855  0.00  0.00            
ATOM    312  HB3 HIE X  22      52.873  43.293  30.558  0.00  0.00            
ATOM    313  CG  HIE X  22      53.396  45.408  30.796  0.00  0.00            
ATOM    314  ND1 HIE X  22      52.171  46.055  30.743  0.00  0.00            
ATOM    315  CE1 HIE X  22      52.532  47.333  30.422  0.00  0.00            
ATOM    316  HE1 HIE X  22      51.792  48.113  30.318  0.00  0.00            
ATOM    317  NE2 HIE X  22      53.903  47.470  30.192  0.00  0.00            
ATOM    318  HE2 HIE X  22      54.480  48.277  30.001  0.00  0.00            
ATOM    319  CD2 HIE X  22      54.443  46.226  30.439  0.00  0.00            
ATOM    320  HD2 HIE X  22      55.482  45.943  30.362  0.00  0.00            
ATOM    321  C   HIE X  22      54.433  44.283  33.427  0.00  0.00            
ATOM    322  O   HIE X  22      55.403  43.651  33.903  0.00  0.00            
ATOM    323  N   GLU X  23      54.313  45.632  33.531  0.00  0.00            
ATOM    324  H   GLU X  23      53.398  46.027  33.368  0.00  0.00            
ATOM    325  CA  GLU X  23      55.258  46.481  34.246  0.00  0.00            
ATOM    326  HA  GLU X  23      56.291  46.370  33.918  0.00  0.00            
ATOM    327  CB  GLU X  23      54.782  47.901  33.923  0.00  0.00            
ATOM    328  HB2 GLU X  23      54.970  48.074  32.864  0.00  0.00            
ATOM    329  HB3 GLU X  23      53.698  48.020  33.954  0.00  0.00            
ATOM    330  CG  GLU X  23      55.403  48.989  34.704  0.00  0.00            
ATOM    331  HG2 GLU X  23      55.190  49.959  34.255  0.00  0.00            
ATOM    332  HG3 GLU X  23      54.983  48.966  35.710  0.00  0.00            
ATOM    333  CD  GLU X  23      56.917  48.942  34.860  0.00  0.00            
ATOM    334  OE1 GLU X  23      57.588  48.676  33.850  0.00  0.00            
ATOM    335  OE2 GLU X  23      57.546  49.216  35.959  0.00  0.00            
ATOM    336  C   GLU X  23      55.139  46.311  35.788  0.00  0.00            
ATOM    337  O   GLU X  23      56.004  46.714  36.590  0.00  0.00            
ATOM    338  N   ALA X  24      54.095  45.622  36.235  0.00  0.00            
ATOM    339  H   ALA X  24      53.370  45.600  35.532  0.00  0.00            
ATOM    340  CA  ALA X  24      53.838  45.195  37.647  0.00  0.00            
ATOM    341  HA  ALA X  24      54.137  45.923  38.402  0.00  0.00            
ATOM    342  CB  ALA X  24      52.288  45.251  37.863  0.00  0.00            
ATOM    343  HB1 ALA X  24      51.887  44.553  37.129  0.00  0.00            
ATOM    344  HB2 ALA X  24      51.885  44.974  38.838  0.00  0.00            
ATOM    345  HB3 ALA X  24      51.884  46.211  37.542  0.00  0.00            
ATOM    346  C   ALA X  24      54.385  43.865  37.902  0.00  0.00            
ATOM    347  O   ALA X  24      55.125  43.705  38.888  0.00  0.00            
ATOM    348  N   ARG X  25      54.225  42.870  37.006  0.00  0.00            
ATOM    349  H   ARG X  25      53.471  43.066  36.364  0.00  0.00            
ATOM    350  CA  ARG X  25      55.006  41.611  37.092  0.00  0.00            
ATOM    351  HA  ARG X  25      54.946  41.139  38.073  0.00  0.00            
ATOM    352  CB  ARG X  25      54.486  40.674  36.055  0.00  0.00            
ATOM    353  HB2 ARG X  25      53.441  40.547  36.337  0.00  0.00            
ATOM    354  HB3 ARG X  25      54.483  41.248  35.129  0.00  0.00            
ATOM    355  CG  ARG X  25      55.186  39.269  35.961  0.00  0.00            
ATOM    356  HG2 ARG X  25      56.264  39.422  35.915  0.00  0.00            
ATOM    357  HG3 ARG X  25      55.018  38.797  36.930  0.00  0.00            
ATOM    358  CD  ARG X  25      54.669  38.381  34.930  0.00  0.00            
ATOM    359  HD2 ARG X  25      55.008  37.358  35.090  0.00  0.00            
ATOM    360  HD3 ARG X  25      53.609  38.151  35.042  0.00  0.00            
ATOM    361  NE  ARG X  25      54.924  38.950  33.577  0.00  0.00            
ATOM    362  HE  ARG X  25      55.838  38.761  33.191  0.00  0.00            
ATOM    363  CZ  ARG X  25      54.161  39.376  32.694  0.00  0.00            
ATOM    364  NH1 ARG X  25      52.911  39.600  32.857  0.00  0.00            
ATOM    365 HH11 ARG X  25      52.562  39.611  33.805  0.00  0.00            
ATOM    366 HH12 ARG X  25      52.313  39.957  32.126  0.00  0.00            
ATOM    367  NH2 ARG X  25      54.687  39.536  31.515  0.00  0.00            
ATOM    368 HH21 ARG X  25      55.656  39.272  31.405  0.00  0.00            
ATOM    369 HH22 ARG X  25      54.120  39.938  30.782  0.00  0.00            
ATOM    370  C   ARG X  25      56.525  41.803  36.908  0.00  0.00            
ATOM    371  O   ARG X  25      57.258  41.100  37.591  0.00  0.00            
ATOM    372  N   ALA X  26      56.995  42.770  36.154  0.00  0.00            
ATOM    373  H   ALA X  26      56.342  43.291  35.588  0.00  0.00            
ATOM    374  CA  ALA X  26      58.446  43.057  35.949  0.00  0.00            
ATOM    375  HA  ALA X  26      58.915  42.095  35.743  0.00  0.00            
ATOM    376  CB  ALA X  26      58.607  43.861  34.614  0.00  0.00            
ATOM    377  HB1 ALA X  26      59.611  43.927  34.195  0.00  0.00            
ATOM    378  HB2 ALA X  26      57.898  43.495  33.872  0.00  0.00            
ATOM    379  HB3 ALA X  26      58.349  44.907  34.781  0.00  0.00            
ATOM    380  C   ALA X  26      59.256  43.677  37.056  0.00  0.00            
ATOM    381  O   ALA X  26      60.483  43.789  36.909  0.00  0.00            
ATOM    382  N   ALA X  27      58.529  44.205  38.088  0.00  0.00            
ATOM    383  H   ALA X  27      57.528  44.071  38.099  0.00  0.00            
ATOM    384  CA  ALA X  27      59.158  44.788  39.228  0.00  0.00            
ATOM    385  HA  ALA X  27      59.970  45.445  38.919  0.00  0.00            
ATOM    386  CB  ALA X  27      58.094  45.749  39.865  0.00  0.00            
ATOM    387  HB1 ALA X  27      57.279  45.192  40.326  0.00  0.00            
ATOM    388  HB2 ALA X  27      58.531  46.261  40.722  0.00  0.00            
ATOM    389  HB3 ALA X  27      57.625  46.406  39.132  0.00  0.00            
ATOM    390  C   ALA X  27      59.752  43.827  40.270  0.00  0.00            
ATOM    391  O   ALA X  27      60.442  44.213  41.235  0.00  0.00            
ATOM    392  N   TYR X  28      59.516  42.495  40.186  0.00  0.00            
ATOM    393  H   TYR X  28      59.055  42.247  39.322  0.00  0.00            
ATOM    394  CA  TYR X  28      59.953  41.443  41.102  0.00  0.00            
ATOM    395  HA  TYR X  28      60.855  41.745  41.633  0.00  0.00            
ATOM    396  CB  TYR X  28      58.918  41.264  42.193  0.00  0.00            
ATOM    397  HB2 TYR X  28      59.424  40.605  42.898  0.00  0.00            
ATOM    398  HB3 TYR X  28      58.811  42.270  42.597  0.00  0.00            
ATOM    399  CG  TYR X  28      57.542  40.751  41.839  0.00  0.00            
ATOM    400  CD1 TYR X  28      57.314  39.411  42.170  0.00  0.00            
ATOM    401  HD1 TYR X  28      58.060  38.809  42.667  0.00  0.00            
ATOM    402  CE1 TYR X  28      56.146  38.799  41.763  0.00  0.00            
ATOM    403  HE1 TYR X  28      55.985  37.741  41.912  0.00  0.00            
ATOM    404  CZ  TYR X  28      55.153  39.584  41.050  0.00  0.00            
ATOM    405  OH  TYR X  28      53.952  39.036  40.856  0.00  0.00            
ATOM    406  HH  TYR X  28      54.002  38.093  40.686  0.00  0.00            
ATOM    407  CE2 TYR X  28      55.401  40.943  40.730  0.00  0.00            
ATOM    408  HE2 TYR X  28      54.681  41.577  40.234  0.00  0.00            
ATOM    409  CD2 TYR X  28      56.564  41.550  41.226  0.00  0.00            
ATOM    410  HD2 TYR X  28      56.670  42.624  41.187  0.00  0.00            
ATOM    411  C   TYR X  28      60.263  40.098  40.305  0.00  0.00            
ATOM    412  O   TYR X  28      59.960  39.982  39.148  0.00  0.00            
ATOM    413  N   PRO X  29      60.958  39.183  41.007  0.00  0.00            
ATOM    414  CD  PRO X  29      61.743  39.343  42.255  0.00  0.00            
ATOM    415  HD2 PRO X  29      61.161  39.584  43.144  0.00  0.00            
ATOM    416  HD3 PRO X  29      62.498  40.108  42.075  0.00  0.00            
ATOM    417  CG  PRO X  29      62.547  38.053  42.540  0.00  0.00            
ATOM    418  HG2 PRO X  29      62.147  37.424  43.335  0.00  0.00            
ATOM    419  HG3 PRO X  29      63.600  38.282  42.703  0.00  0.00            
ATOM    420  CB  PRO X  29      62.405  37.267  41.163  0.00  0.00            
ATOM    421  HB2 PRO X  29      62.067  36.257  41.393  0.00  0.00            
ATOM    422  HB3 PRO X  29      63.404  37.195  40.731  0.00  0.00            
ATOM    423  CA  PRO X  29      61.380  37.987  40.261  0.00  0.00            
ATOM    424  HA  PRO X  29      61.926  38.343  39.388  0.00  0.00            
ATOM    425  C   PRO X  29      60.225  36.994  39.876  0.00  0.00            
ATOM    426  O   PRO X  29      59.033  37.257  40.306  0.00  0.00            
ATOM    427  N   PRO X  30      60.450  36.054  38.975  0.00  0.00            
ATOM    428  CD  PRO X  30      61.791  35.850  38.236  0.00  0.00            
ATOM    429  HD2 PRO X  30      62.606  35.709  38.945  0.00  0.00            
ATOM    430  HD3 PRO X  30      61.877  36.711  37.574  0.00  0.00            
ATOM    431  CG  PRO X  30      61.708  34.560  37.397  0.00  0.00            
ATOM    432  HG2 PRO X  30      62.010  33.702  37.998  0.00  0.00            
ATOM    433  HG3 PRO X  30      62.308  34.626  36.490  0.00  0.00            
ATOM    434  CB  PRO X  30      60.206  34.410  37.207  0.00  0.00            
ATOM    435  HB2 PRO X  30      59.872  33.379  37.094  0.00  0.00            
ATOM    436  HB3 PRO X  30      59.928  34.877  36.262  0.00  0.00            
ATOM    437  CA  PRO X  30      59.470  35.108  38.387  0.00  0.00            
ATOM    438  HA  PRO X  30      58.558  35.625  38.088  0.00  0.00            
ATOM    439  C   PRO X  30      59.076  34.047  39.478  0.00  0.00            
ATOM    440  O   PRO X  30      59.613  32.872  39.504  0.00  0.00            
ATOM    441  N   ILE X  31      58.208  34.452  40.424  0.00  0.00            
ATOM    442  H   ILE X  31      57.852  35.396  40.382  0.00  0.00            
ATOM    443  CA  ILE X  31      57.821  33.690  41.652  0.00  0.00            
ATOM    444  HA  ILE X  31      58.461  32.808  41.688  0.00  0.00            
ATOM    445  CB  ILE X  31      57.994  34.517  42.913  0.00  0.00            
ATOM    446  HB  ILE X  31      57.573  35.516  42.800  0.00  0.00            
ATOM    447  CG2 ILE X  31      57.341  33.849  44.100  0.00  0.00            
ATOM    448 HG21 ILE X  31      57.604  32.791  44.105  0.00  0.00            
ATOM    449 HG22 ILE X  31      57.500  34.362  45.048  0.00  0.00            
ATOM    450 HG23 ILE X  31      56.261  33.879  43.954  0.00  0.00            
ATOM    451  CG1 ILE X  31      59.460  34.754  43.345  0.00  0.00            
ATOM    452 HG12 ILE X  31      59.744  34.103  44.172  0.00  0.00            
ATOM    453 HG13 ILE X  31      60.098  34.692  42.463  0.00  0.00            
ATOM    454  CD1 ILE X  31      59.787  36.109  43.992  0.00  0.00            
ATOM    455 HD11 ILE X  31      58.937  36.550  44.512  0.00  0.00            
ATOM    456 HD12 ILE X  31      60.531  36.029  44.785  0.00  0.00            
ATOM    457 HD13 ILE X  31      59.998  36.776  43.156  0.00  0.00            
ATOM    458  C   ILE X  31      56.394  33.294  41.389  0.00  0.00            
ATOM    459  O   ILE X  31      55.547  34.181  41.384  0.00  0.00            
ATOM    460  N   GLY X  32      56.241  31.985  41.166  0.00  0.00            
ATOM    461  H   GLY X  32      57.077  31.421  41.216  0.00  0.00            
ATOM    462  CA  GLY X  32      54.937  31.366  40.818  0.00  0.00            
ATOM    463  HA2 GLY X  32      54.445  32.129  40.214  0.00  0.00            
ATOM    464  HA3 GLY X  32      55.015  30.424  40.276  0.00  0.00            
ATOM    465  C   GLY X  32      53.975  31.157  41.970  0.00  0.00            
ATOM    466  O   GLY X  32      54.447  31.104  43.136  0.00  0.00            
ATOM    467  N   LEU X  33      52.685  31.116  41.623  0.00  0.00            
ATOM    468  H   LEU X  33      52.457  31.239  40.647  0.00  0.00            
ATOM    469  CA  LEU X  33      51.590  30.774  42.549  0.00  0.00            
ATOM    470  HA  LEU X  33      51.866  31.435  43.371  0.00  0.00            
ATOM    471  CB  LEU X  33      50.206  31.050  41.969  0.00  0.00            
ATOM    472  HB2 LEU X  33      50.146  30.514  41.022  0.00  0.00            
ATOM    473  HB3 LEU X  33      49.461  30.538  42.577  0.00  0.00            
ATOM    474  CG  LEU X  33      49.742  32.488  41.774  0.00  0.00            
ATOM    475  HG  LEU X  33      50.008  33.046  42.671  0.00  0.00            
ATOM    476  CD1 LEU X  33      50.171  33.252  40.598  0.00  0.00            
ATOM    477 HD11 LEU X  33      51.237  33.443  40.716  0.00  0.00            
ATOM    478 HD12 LEU X  33      50.065  32.665  39.685  0.00  0.00            
ATOM    479 HD13 LEU X  33      49.719  34.243  40.551  0.00  0.00            
ATOM    480  CD2 LEU X  33      48.195  32.519  41.648  0.00  0.00            
ATOM    481 HD21 LEU X  33      48.017  31.915  40.758  0.00  0.00            
ATOM    482 HD22 LEU X  33      47.672  32.194  42.547  0.00  0.00            
ATOM    483 HD23 LEU X  33      47.866  33.557  41.602  0.00  0.00            
ATOM    484  C   LEU X  33      51.593  29.273  42.954  0.00  0.00            
ATOM    485  O   LEU X  33      51.964  28.366  42.239  0.00  0.00            
ATOM    486  N   GLU X  34      51.117  28.973  44.147  0.00  0.00            
ATOM    487  H   GLU X  34      50.633  29.768  44.539  0.00  0.00            
ATOM    488  CA  GLU X  34      50.785  27.732  44.792  0.00  0.00            
ATOM    489  HA  GLU X  34      51.640  27.069  44.663  0.00  0.00            
ATOM    490  CB  GLU X  34      50.452  27.901  46.283  0.00  0.00            
ATOM    491  HB2 GLU X  34      49.650  28.633  46.369  0.00  0.00            
ATOM    492  HB3 GLU X  34      50.129  26.956  46.720  0.00  0.00            
ATOM    493  CG  GLU X  34      51.604  28.412  47.181  0.00  0.00            
ATOM    494  HG2 GLU X  34      51.949  29.404  46.890  0.00  0.00            
ATOM    495  HG3 GLU X  34      51.226  28.570  48.191  0.00  0.00            
ATOM    496  CD  GLU X  34      52.764  27.422  47.194  0.00  0.00            
ATOM    497  OE1 GLU X  34      53.919  27.883  47.421  0.00  0.00            
ATOM    498  OE2 GLU X  34      52.556  26.208  46.949  0.00  0.00            
ATOM    499  C   GLU X  34      49.694  27.051  44.033  0.00  0.00            
ATOM    500  O   GLU X  34      48.647  27.605  43.743  0.00  0.00            
ATOM    501  N   ARG X  35      49.841  25.718  43.764  0.00  0.00            
ATOM    502  H   ARG X  35      50.699  25.291  44.083  0.00  0.00            
ATOM    503  CA  ARG X  35      48.997  24.835  42.897  0.00  0.00            
ATOM    504  HA  ARG X  35      48.269  25.556  42.525  0.00  0.00            
ATOM    505  CB  ARG X  35      49.856  24.255  41.784  0.00  0.00            
ATOM    506  HB2 ARG X  35      50.572  23.555  42.213  0.00  0.00            
ATOM    507  HB3 ARG X  35      49.213  23.793  41.035  0.00  0.00            
ATOM    508  CG  ARG X  35      50.569  25.233  40.835  0.00  0.00            
ATOM    509  HG2 ARG X  35      49.811  25.718  40.220  0.00  0.00            
ATOM    510  HG3 ARG X  35      51.160  26.012  41.317  0.00  0.00            
ATOM    511  CD  ARG X  35      51.473  24.461  39.904  0.00  0.00            
ATOM    512  HD2 ARG X  35      52.355  24.070  40.409  0.00  0.00            
ATOM    513  HD3 ARG X  35      50.887  23.624  39.524  0.00  0.00            
ATOM    514  NE  ARG X  35      51.931  25.217  38.731  0.00  0.00            
ATOM    515  HE  ARG X  35      51.191  25.582  38.149  0.00  0.00            
ATOM    516  CZ  ARG X  35      53.155  25.278  38.219  0.00  0.00            
ATOM    517  NH1 ARG X  35      54.042  24.332  38.435  0.00  0.00            
ATOM    518 HH11 ARG X  35      53.897  23.833  39.301  0.00  0.00            
ATOM    519 HH12 ARG X  35      54.939  24.300  37.972  0.00  0.00            
ATOM    520  NH2 ARG X  35      53.499  26.203  37.402  0.00  0.00            
ATOM    521 HH21 ARG X  35      52.862  26.934  37.120  0.00  0.00            
ATOM    522 HH22 ARG X  35      54.321  25.960  36.868  0.00  0.00            
ATOM    523  C   ARG X  35      48.405  23.736  43.727  0.00  0.00            
ATOM    524  O   ARG X  35      48.989  23.334  44.767  0.00  0.00            
ATOM    525  N   SER X  36      47.180  23.320  43.371  0.00  0.00            
ATOM    526  H   SER X  36      46.757  23.915  42.674  0.00  0.00            
ATOM    527  CA  SER X  36      46.324  22.366  44.062  0.00  0.00            
ATOM    528  HA  SER X  36      46.940  21.678  44.642  0.00  0.00            
ATOM    529  CB  SER X  36      45.505  23.271  45.094  0.00  0.00            
ATOM    530  HB2 SER X  36      46.135  24.043  45.535  0.00  0.00            
ATOM    531  HB3 SER X  36      44.760  23.908  44.617  0.00  0.00            
ATOM    532  OG  SER X  36      44.958  22.475  46.095  0.00  0.00            
ATOM    533  HG  SER X  36      45.605  22.118  46.709  0.00  0.00            
ATOM    534  C   SER X  36      45.385  21.575  43.057  0.00  0.00            
ATOM    535  O   SER X  36      45.322  21.837  41.846  0.00  0.00            
ATOM    536  N   ARG X  37      44.653  20.574  43.609  0.00  0.00            
ATOM    537  H   ARG X  37      44.896  20.340  44.561  0.00  0.00            
ATOM    538  CA  ARG X  37      43.647  19.739  42.971  0.00  0.00            
ATOM    539  HA  ARG X  37      43.075  20.429  42.351  0.00  0.00            
ATOM    540  CB  ARG X  37      44.324  18.670  42.117  0.00  0.00            
ATOM    541  HB2 ARG X  37      43.477  18.255  41.569  0.00  0.00            
ATOM    542  HB3 ARG X  37      45.016  19.113  41.401  0.00  0.00            
ATOM    543  CG  ARG X  37      45.056  17.589  42.942  0.00  0.00            
ATOM    544  HG2 ARG X  37      45.950  18.048  43.363  0.00  0.00            
ATOM    545  HG3 ARG X  37      44.359  17.430  43.766  0.00  0.00            
ATOM    546  CD  ARG X  37      45.352  16.377  42.120  0.00  0.00            
ATOM    547  HD2 ARG X  37      45.870  16.641  41.198  0.00  0.00            
ATOM    548  HD3 ARG X  37      46.059  15.752  42.668  0.00  0.00            
ATOM    549  NE  ARG X  37      44.070  15.686  41.725  0.00  0.00            
ATOM    550  HE  ARG X  37      43.287  16.004  42.277  0.00  0.00            
ATOM    551  CZ  ARG X  37      43.959  14.719  40.870  0.00  0.00            
ATOM    552  NH1 ARG X  37      44.873  14.219  40.171  0.00  0.00            
ATOM    553 HH11 ARG X  37      45.824  14.479  40.392  0.00  0.00            
ATOM    554 HH12 ARG X  37      44.702  13.547  39.436  0.00  0.00            
ATOM    555  NH2 ARG X  37      42.798  14.261  40.493  0.00  0.00            
ATOM    556 HH21 ARG X  37      41.953  14.757  40.740  0.00  0.00            
ATOM    557 HH22 ARG X  37      42.793  13.531  39.795  0.00  0.00            
ATOM    558  C   ARG X  37      42.680  19.185  43.935  0.00  0.00            
ATOM    559  O   ARG X  37      42.952  19.108  45.141  0.00  0.00            
ATOM    560  N   VAL X  38      41.526  18.757  43.436  0.00  0.00            
ATOM    561  H   VAL X  38      41.225  18.991  42.501  0.00  0.00            
ATOM    562  CA  VAL X  38      40.568  17.847  44.255  0.00  0.00            
ATOM    563  HA  VAL X  38      40.731  17.980  45.325  0.00  0.00            
ATOM    564  CB  VAL X  38      39.125  18.260  43.953  0.00  0.00            
ATOM    565  HB  VAL X  38      38.953  18.514  42.907  0.00  0.00            
ATOM    566  CG1 VAL X  38      38.041  17.305  44.413  0.00  0.00            
ATOM    567 HG11 VAL X  38      37.811  17.375  45.476  0.00  0.00            
ATOM    568 HG12 VAL X  38      37.103  17.566  43.925  0.00  0.00            
ATOM    569 HG13 VAL X  38      38.224  16.269  44.127  0.00  0.00            
ATOM    570  CG2 VAL X  38      38.770  19.555  44.662  0.00  0.00            
ATOM    571 HG21 VAL X  38      39.557  20.232  44.331  0.00  0.00            
ATOM    572 HG22 VAL X  38      37.751  19.918  44.530  0.00  0.00            
ATOM    573 HG23 VAL X  38      38.917  19.388  45.729  0.00  0.00            
ATOM    574  C   VAL X  38      40.965  16.371  44.023  0.00  0.00            
ATOM    575  O   VAL X  38      41.579  16.114  42.962  0.00  0.00            
ATOM    576  N   THR X  39      40.810  15.531  45.036  0.00  0.00            
ATOM    577  H   THR X  39      40.634  15.905  45.958  0.00  0.00            
ATOM    578  CA  THR X  39      41.117  14.127  45.079  0.00  0.00            
ATOM    579  HA  THR X  39      40.938  13.756  44.070  0.00  0.00            
ATOM    580  CB  THR X  39      42.669  13.921  45.218  0.00  0.00            
ATOM    581  HB  THR X  39      43.126  14.529  44.437  0.00  0.00            
ATOM    582  CG2 THR X  39      43.273  14.408  46.519  0.00  0.00            
ATOM    583 HG21 THR X  39      42.779  13.884  47.337  0.00  0.00            
ATOM    584 HG22 THR X  39      44.332  14.149  46.547  0.00  0.00            
ATOM    585 HG23 THR X  39      43.095  15.478  46.627  0.00  0.00            
ATOM    586  OG1 THR X  39      42.995  12.555  45.048  0.00  0.00            
ATOM    587  HG1 THR X  39      43.035  12.392  44.103  0.00  0.00            
ATOM    588  C   THR X  39      40.275  13.427  46.089  0.00  0.00            
ATOM    589  O   THR X  39      40.082  13.935  47.172  0.00  0.00            
ATOM    590  N   GLY X  40      39.685  12.315  45.694  0.00  0.00            
ATOM    591  H   GLY X  40      39.925  11.880  44.815  0.00  0.00            
ATOM    592  CA  GLY X  40      38.586  11.713  46.491  0.00  0.00            
ATOM    593  HA2 GLY X  40      38.238  10.883  45.877  0.00  0.00            
ATOM    594  HA3 GLY X  40      39.033  11.286  47.389  0.00  0.00            
ATOM    595  C   GLY X  40      37.486  12.604  46.876  0.00  0.00            
ATOM    596  O   GLY X  40      36.941  12.406  48.008  0.00  0.00            
ATOM    597  N   GLY X  41      37.219  13.671  46.136  0.00  0.00            
ATOM    598  H   GLY X  41      37.799  13.878  45.336  0.00  0.00            
ATOM    599  CA  GLY X  41      36.180  14.593  46.483  0.00  0.00            
ATOM    600  HA2 GLY X  41      35.746  15.068  45.603  0.00  0.00            
ATOM    601  HA3 GLY X  41      35.363  13.988  46.876  0.00  0.00            
ATOM    602  C   GLY X  41      36.584  15.757  47.487  0.00  0.00            
ATOM    603  O   GLY X  41      35.766  16.627  47.772  0.00  0.00            
ATOM    604  N   ARG X  42      37.880  15.822  47.893  0.00  0.00            
ATOM    605  H   ARG X  42      38.518  15.087  47.622  0.00  0.00            
ATOM    606  CA  ARG X  42      38.352  16.960  48.711  0.00  0.00            
ATOM    607  HA  ARG X  42      37.643  17.787  48.664  0.00  0.00            
ATOM    608  CB  ARG X  42      38.472  16.477  50.166  0.00  0.00            
ATOM    609  HB2 ARG X  42      38.983  17.309  50.650  0.00  0.00            
ATOM    610  HB3 ARG X  42      37.449  16.343  50.516  0.00  0.00            
ATOM    611  CG  ARG X  42      39.305  15.212  50.326  0.00  0.00            
ATOM    612  HG2 ARG X  42      39.041  14.728  51.267  0.00  0.00            
ATOM    613  HG3 ARG X  42      39.075  14.403  49.633  0.00  0.00            
ATOM    614  CD  ARG X  42      40.860  15.294  50.383  0.00  0.00            
ATOM    615  HD2 ARG X  42      41.200  15.727  49.442  0.00  0.00            
ATOM    616  HD3 ARG X  42      41.047  15.854  51.299  0.00  0.00            
ATOM    617  NE  ARG X  42      41.584  14.037  50.416  0.00  0.00            
ATOM    618  HE  ARG X  42      41.153  13.247  49.957  0.00  0.00            
ATOM    619  CZ  ARG X  42      42.733  13.767  51.045  0.00  0.00            
ATOM    620  NH1 ARG X  42      43.462  14.627  51.684  0.00  0.00            
ATOM    621 HH11 ARG X  42      43.180  15.591  51.786  0.00  0.00            
ATOM    622 HH12 ARG X  42      44.304  14.357  52.173  0.00  0.00            
ATOM    623  NH2 ARG X  42      43.191  12.574  51.038  0.00  0.00            
ATOM    624 HH21 ARG X  42      42.681  11.940  50.439  0.00  0.00            
ATOM    625 HH22 ARG X  42      44.188  12.417  51.063  0.00  0.00            
ATOM    626  C   ARG X  42      39.685  17.536  48.151  0.00  0.00            
ATOM    627  O   ARG X  42      40.385  16.834  47.381  0.00  0.00            
ATOM    628  N   LEU X  43      39.999  18.772  48.586  0.00  0.00            
ATOM    629  H   LEU X  43      39.439  19.131  49.346  0.00  0.00            
ATOM    630  CA  LEU X  43      41.051  19.598  48.166  0.00  0.00            
ATOM    631  HA  LEU X  43      41.020  19.525  47.079  0.00  0.00            
ATOM    632  CB  LEU X  43      40.680  21.089  48.305  0.00  0.00            
ATOM    633  HB2 LEU X  43      39.738  21.318  47.806  0.00  0.00            
ATOM    634  HB3 LEU X  43      40.638  21.210  49.387  0.00  0.00            
ATOM    635  CG  LEU X  43      41.632  22.202  47.635  0.00  0.00            
ATOM    636  HG  LEU X  43      42.648  21.913  47.904  0.00  0.00            
ATOM    637  CD1 LEU X  43      41.494  22.239  46.071  0.00  0.00            
ATOM    638 HD11 LEU X  43      41.763  21.278  45.633  0.00  0.00            
ATOM    639 HD12 LEU X  43      40.507  22.606  45.790  0.00  0.00            
ATOM    640 HD13 LEU X  43      42.204  22.957  45.659  0.00  0.00            
ATOM    641  CD2 LEU X  43      41.422  23.619  48.062  0.00  0.00            
ATOM    642 HD21 LEU X  43      40.336  23.718  48.069  0.00  0.00            
ATOM    643 HD22 LEU X  43      41.741  23.729  49.098  0.00  0.00            
ATOM    644 HD23 LEU X  43      41.966  24.250  47.360  0.00  0.00            
ATOM    645  C   LEU X  43      42.491  19.170  48.779  0.00  0.00            
ATOM    646  O   LEU X  43      42.656  19.284  49.983  0.00  0.00            
ATOM    647  N   VAL X  44      43.578  18.986  47.949  0.00  0.00            
ATOM    648  H   VAL X  44      43.404  18.993  46.954  0.00  0.00            
ATOM    649  CA  VAL X  44      44.930  18.624  48.328  0.00  0.00            
ATOM    650  HA  VAL X  44      45.162  18.865  49.365  0.00  0.00            
ATOM    651  CB  VAL X  44      45.133  17.029  48.240  0.00  0.00            
ATOM    652  HB  VAL X  44      44.682  16.738  47.291  0.00  0.00            
ATOM    653  CG1 VAL X  44      46.612  16.515  48.300  0.00  0.00            
ATOM    654 HG11 VAL X  44      46.782  15.518  47.893  0.00  0.00            
ATOM    655 HG12 VAL X  44      47.294  17.266  47.901  0.00  0.00            
ATOM    656 HG13 VAL X  44      46.872  16.411  49.353  0.00  0.00            
ATOM    657  CG2 VAL X  44      44.393  16.212  49.278  0.00  0.00            
ATOM    658 HG21 VAL X  44      44.803  16.610  50.206  0.00  0.00            
ATOM    659 HG22 VAL X  44      43.394  16.600  49.076  0.00  0.00            
ATOM    660 HG23 VAL X  44      44.636  15.151  49.236  0.00  0.00            
ATOM    661  C   VAL X  44      45.993  19.333  47.474  0.00  0.00            
ATOM    662  O   VAL X  44      45.981  19.218  46.291  0.00  0.00            
ATOM    663  N   PHE X  45      46.952  20.024  48.105  0.00  0.00            
ATOM    664  H   PHE X  45      46.887  20.112  49.109  0.00  0.00            
ATOM    665  CA  PHE X  45      47.933  20.829  47.414  0.00  0.00            
ATOM    666  HA  PHE X  45      47.595  21.176  46.437  0.00  0.00            
ATOM    667  CB  PHE X  45      48.127  22.030  48.408  0.00  0.00            
ATOM    668  HB2 PHE X  45      48.225  21.704  49.443  0.00  0.00            
ATOM    669  HB3 PHE X  45      49.083  22.501  48.178  0.00  0.00            
ATOM    670  CG  PHE X  45      47.100  23.140  48.262  0.00  0.00            
ATOM    671  CD1 PHE X  45      45.884  23.010  48.979  0.00  0.00            
ATOM    672  HD1 PHE X  45      45.620  22.137  49.557  0.00  0.00            
ATOM    673  CE1 PHE X  45      45.141  24.202  49.133  0.00  0.00            
ATOM    674  HE1 PHE X  45      44.274  24.278  49.772  0.00  0.00            
ATOM    675  CZ  PHE X  45      45.478  25.399  48.577  0.00  0.00            
ATOM    676  HZ  PHE X  45      44.737  26.182  48.634  0.00  0.00            
ATOM    677  CE2 PHE X  45      46.640  25.434  47.702  0.00  0.00            
ATOM    678  HE2 PHE X  45      46.912  26.369  47.235  0.00  0.00            
ATOM    679  CD2 PHE X  45      47.429  24.304  47.587  0.00  0.00            
ATOM    680  HD2 PHE X  45      48.349  24.377  47.026  0.00  0.00            
ATOM    681  C   PHE X  45      49.285  20.019  47.184  0.00  0.00            
ATOM    682  O   PHE X  45      49.563  18.891  47.634  0.00  0.00            
ATOM    683  N   ASP X  46      50.152  20.708  46.437  0.00  0.00            
ATOM    684  H   ASP X  46      49.918  21.656  46.177  0.00  0.00            
ATOM    685  CA  ASP X  46      51.443  20.334  45.980  0.00  0.00            
ATOM    686  HA  ASP X  46      51.584  19.306  45.647  0.00  0.00            
ATOM    687  CB  ASP X  46      51.939  21.083  44.763  0.00  0.00            
ATOM    688  HB2 ASP X  46      51.901  22.160  44.929  0.00  0.00            
ATOM    689  HB3 ASP X  46      52.988  20.822  44.622  0.00  0.00            
ATOM    690  CG  ASP X  46      51.188  20.815  43.409  0.00  0.00            
ATOM    691  OD1 ASP X  46      51.638  21.338  42.366  0.00  0.00            
ATOM    692  OD2 ASP X  46      50.153  20.043  43.393  0.00  0.00            
ATOM    693  C   ASP X  46      52.458  20.424  47.116  0.00  0.00            
ATOM    694  O   ASP X  46      53.378  19.576  47.133  0.00  0.00            
ATOM    695  N   ARG X  47      52.264  21.280  48.174  0.00  0.00            
ATOM    696  H   ARG X  47      51.520  21.963  48.158  0.00  0.00            
ATOM    697  CA  ARG X  47      52.910  21.202  49.514  0.00  0.00            
ATOM    698  HA  ARG X  47      53.060  20.162  49.806  0.00  0.00            
ATOM    699  CB  ARG X  47      54.285  21.924  49.475  0.00  0.00            
ATOM    700  HB2 ARG X  47      54.834  21.840  50.413  0.00  0.00            
ATOM    701  HB3 ARG X  47      54.790  21.270  48.764  0.00  0.00            
ATOM    702  CG  ARG X  47      54.242  23.430  48.994  0.00  0.00            
ATOM    703  HG2 ARG X  47      53.331  23.533  48.403  0.00  0.00            
ATOM    704  HG3 ARG X  47      54.231  24.088  49.863  0.00  0.00            
ATOM    705  CD  ARG X  47      55.364  23.709  47.959  0.00  0.00            
ATOM    706  HD2 ARG X  47      56.321  23.394  48.375  0.00  0.00            
ATOM    707  HD3 ARG X  47      55.177  23.083  47.087  0.00  0.00            
ATOM    708  NE  ARG X  47      55.451  25.088  47.423  0.00  0.00            
ATOM    709  HE  ARG X  47      54.594  25.610  47.305  0.00  0.00            
ATOM    710  CZ  ARG X  47      56.470  25.520  46.714  0.00  0.00            
ATOM    711  NH1 ARG X  47      57.571  24.880  46.410  0.00  0.00            
ATOM    712 HH11 ARG X  47      57.631  23.919  46.714  0.00  0.00            
ATOM    713 HH12 ARG X  47      58.307  25.376  45.928  0.00  0.00            
ATOM    714  NH2 ARG X  47      56.421  26.738  46.258  0.00  0.00            
ATOM    715 HH21 ARG X  47      55.672  27.375  46.486  0.00  0.00            
ATOM    716 HH22 ARG X  47      57.149  26.987  45.603  0.00  0.00            
ATOM    717  C   ARG X  47      51.956  21.715  50.574  0.00  0.00            
ATOM    718  O   ARG X  47      51.154  22.611  50.352  0.00  0.00            
ATOM    719  N   ASP X  48      52.035  21.175  51.811  0.00  0.00            
ATOM    720  H   ASP X  48      52.707  20.428  51.914  0.00  0.00            
ATOM    721  CA  ASP X  48      51.028  21.464  52.835  0.00  0.00            
ATOM    722  HA  ASP X  48      50.030  21.388  52.405  0.00  0.00            
ATOM    723  CB  ASP X  48      51.086  20.332  53.968  0.00  0.00            
ATOM    724  HB2 ASP X  48      50.399  20.512  54.795  0.00  0.00            
ATOM    725  HB3 ASP X  48      50.761  19.389  53.527  0.00  0.00            
ATOM    726  CG  ASP X  48      52.463  20.134  54.662  0.00  0.00            
ATOM    727  OD1 ASP X  48      52.499  19.385  55.643  0.00  0.00            
ATOM    728  OD2 ASP X  48      53.492  20.490  54.086  0.00  0.00            
ATOM    729  C   ASP X  48      51.401  22.915  53.358  0.00  0.00            
ATOM    730  O   ASP X  48      50.543  23.716  53.721  0.00  0.00            
ATOM    731  N   GLU X  49      52.684  23.263  53.389  0.00  0.00            
ATOM    732  H   GLU X  49      53.331  22.525  53.152  0.00  0.00            
ATOM    733  CA  GLU X  49      53.209  24.656  53.596  0.00  0.00            
ATOM    734  HA  GLU X  49      52.694  25.163  54.412  0.00  0.00            
ATOM    735  CB  GLU X  49      54.629  24.603  54.015  0.00  0.00            
ATOM    736  HB2 GLU X  49      54.883  25.527  54.535  0.00  0.00            
ATOM    737  HB3 GLU X  49      54.711  23.811  54.759  0.00  0.00            
ATOM    738  CG  GLU X  49      55.530  24.293  52.758  0.00  0.00            
ATOM    739  HG2 GLU X  49      56.353  23.616  52.986  0.00  0.00            
ATOM    740  HG3 GLU X  49      54.919  23.720  52.061  0.00  0.00            
ATOM    741  CD  GLU X  49      56.190  25.532  52.055  0.00  0.00            
ATOM    742  OE1 GLU X  49      56.817  26.441  52.685  0.00  0.00            
ATOM    743  OE2 GLU X  49      56.030  25.601  50.801  0.00  0.00            
ATOM    744  C   GLU X  49      52.805  25.627  52.481  0.00  0.00            
ATOM    745  O   GLU X  49      52.944  26.863  52.593  0.00  0.00            
ATOM    746  N   GLY X  50      52.362  25.096  51.348  0.00  0.00            
ATOM    747  H   GLY X  50      51.998  24.156  51.410  0.00  0.00            
ATOM    748  CA  GLY X  50      51.775  25.895  50.248  0.00  0.00            
ATOM    749  HA2 GLY X  50      52.282  26.857  50.168  0.00  0.00            
ATOM    750  HA3 GLY X  50      51.740  25.244  49.375  0.00  0.00            
ATOM    751  C   GLY X  50      50.216  26.115  50.391  0.00  0.00            
ATOM    752  O   GLY X  50      49.637  27.192  50.102  0.00  0.00            
ATOM    753  N   PHE X  51      49.497  25.273  51.086  0.00  0.00            
ATOM    754  H   PHE X  51      49.902  24.361  51.243  0.00  0.00            
ATOM    755  CA  PHE X  51      48.084  25.497  51.569  0.00  0.00            
ATOM    756  HA  PHE X  51      47.601  25.779  50.633  0.00  0.00            
ATOM    757  CB  PHE X  51      47.488  24.063  51.891  0.00  0.00            
ATOM    758  HB2 PHE X  51      47.731  23.485  50.999  0.00  0.00            
ATOM    759  HB3 PHE X  51      48.104  23.727  52.725  0.00  0.00            
ATOM    760  CG  PHE X  51      46.024  23.985  52.237  0.00  0.00            
ATOM    761  CD1 PHE X  51      45.516  22.681  52.345  0.00  0.00            
ATOM    762  HD1 PHE X  51      46.152  21.811  52.275  0.00  0.00            
ATOM    763  CE1 PHE X  51      44.128  22.501  52.428  0.00  0.00            
ATOM    764  HE1 PHE X  51      43.709  21.512  52.538  0.00  0.00            
ATOM    765  CZ  PHE X  51      43.233  23.628  52.302  0.00  0.00            
ATOM    766  HZ  PHE X  51      42.180  23.411  52.406  0.00  0.00            
ATOM    767  CE2 PHE X  51      43.740  24.927  52.210  0.00  0.00            
ATOM    768  HE2 PHE X  51      43.074  25.772  52.111  0.00  0.00            
ATOM    769  CD2 PHE X  51      45.094  25.150  52.240  0.00  0.00            
ATOM    770  HD2 PHE X  51      45.342  26.189  52.076  0.00  0.00            
ATOM    771  C   PHE X  51      48.047  26.636  52.575  0.00  0.00            
ATOM    772  O   PHE X  51      47.309  27.602  52.484  0.00  0.00            
ATOM    773  N   ASP X  52      48.929  26.585  53.572  0.00  0.00            
ATOM    774  H   ASP X  52      49.444  25.726  53.701  0.00  0.00            
ATOM    775  CA  ASP X  52      49.134  27.656  54.541  0.00  0.00            
ATOM    776  HA  ASP X  52      48.253  27.909  55.130  0.00  0.00            
ATOM    777  CB  ASP X  52      50.144  27.084  55.584  0.00  0.00            
ATOM    778  HB2 ASP X  52      50.977  26.626  55.052  0.00  0.00            
ATOM    779  HB3 ASP X  52      50.504  27.899  56.212  0.00  0.00            
ATOM    780  CG  ASP X  52      49.451  26.055  56.518  0.00  0.00            
ATOM    781  OD1 ASP X  52      50.162  25.212  57.081  0.00  0.00            
ATOM    782  OD2 ASP X  52      48.209  26.106  56.624  0.00  0.00            
ATOM    783  C   ASP X  52      49.514  29.035  53.905  0.00  0.00            
ATOM    784  O   ASP X  52      49.183  30.140  54.385  0.00  0.00            
ATOM    785  N   ARG X  53      50.175  29.046  52.745  0.00  0.00            
ATOM    786  H   ARG X  53      50.387  28.153  52.325  0.00  0.00            
ATOM    787  CA  ARG X  53      50.576  30.273  52.036  0.00  0.00            
ATOM    788  HA  ARG X  53      50.777  31.140  52.665  0.00  0.00            
ATOM    789  CB  ARG X  53      51.757  29.849  51.171  0.00  0.00            
ATOM    790  HB2 ARG X  53      52.549  29.598  51.877  0.00  0.00            
ATOM    791  HB3 ARG X  53      51.611  28.935  50.596  0.00  0.00            
ATOM    792  CG  ARG X  53      52.154  30.962  50.205  0.00  0.00            
ATOM    793  HG2 ARG X  53      51.276  31.181  49.598  0.00  0.00            
ATOM    794  HG3 ARG X  53      52.363  31.853  50.797  0.00  0.00            
ATOM    795  CD  ARG X  53      53.499  30.582  49.531  0.00  0.00            
ATOM    796  HD2 ARG X  53      53.317  29.917  48.687  0.00  0.00            
ATOM    797  HD3 ARG X  53      53.812  31.495  49.025  0.00  0.00            
ATOM    798  NE  ARG X  53      54.575  30.185  50.470  0.00  0.00            
ATOM    799  HE  ARG X  53      54.934  30.873  51.116  0.00  0.00            
ATOM    800  CZ  ARG X  53      55.204  29.009  50.649  0.00  0.00            
ATOM    801  NH1 ARG X  53      54.963  27.967  49.874  0.00  0.00            
ATOM    802 HH11 ARG X  53      54.433  28.038  49.017  0.00  0.00            
ATOM    803 HH12 ARG X  53      55.436  27.100  50.083  0.00  0.00            
ATOM    804  NH2 ARG X  53      56.027  28.876  51.635  0.00  0.00            
ATOM    805 HH21 ARG X  53      56.168  29.566  52.358  0.00  0.00            
ATOM    806 HH22 ARG X  53      56.436  27.959  51.749  0.00  0.00            
ATOM    807  C   ARG X  53      49.332  30.776  51.204  0.00  0.00            
ATOM    808  O   ARG X  53      49.206  31.939  51.039  0.00  0.00            
ATOM    809  N   ALA X  54      48.464  29.855  50.709  0.00  0.00            
ATOM    810  H   ALA X  54      48.647  28.873  50.865  0.00  0.00            
ATOM    811  CA  ALA X  54      47.280  30.198  49.883  0.00  0.00            
ATOM    812  HA  ALA X  54      47.453  30.818  49.003  0.00  0.00            
ATOM    813  CB  ALA X  54      46.814  28.900  49.292  0.00  0.00            
ATOM    814  HB1 ALA X  54      47.625  28.577  48.639  0.00  0.00            
ATOM    815  HB2 ALA X  54      46.782  28.135  50.067  0.00  0.00            
ATOM    816  HB3 ALA X  54      45.826  29.005  48.843  0.00  0.00            
ATOM    817  C   ALA X  54      46.189  30.798  50.784  0.00  0.00            
ATOM    818  O   ALA X  54      45.394  31.703  50.386  0.00  0.00            
ATOM    819  N   LEU X  55      46.155  30.458  52.073  0.00  0.00            
ATOM    820  H   LEU X  55      46.702  29.672  52.395  0.00  0.00            
ATOM    821  CA  LEU X  55      45.476  31.239  53.069  0.00  0.00            
ATOM    822  HA  LEU X  55      44.440  31.370  52.755  0.00  0.00            
ATOM    823  CB  LEU X  55      45.467  30.523  54.404  0.00  0.00            
ATOM    824  HB2 LEU X  55      46.500  30.455  54.745  0.00  0.00            
ATOM    825  HB3 LEU X  55      44.869  31.167  55.048  0.00  0.00            
ATOM    826  CG  LEU X  55      44.918  29.153  54.406  0.00  0.00            
ATOM    827  HG  LEU X  55      45.390  28.614  53.584  0.00  0.00            
ATOM    828  CD1 LEU X  55      45.098  28.499  55.728  0.00  0.00            
ATOM    829 HD11 LEU X  55      46.162  28.482  55.964  0.00  0.00            
ATOM    830 HD12 LEU X  55      44.540  29.109  56.439  0.00  0.00            
ATOM    831 HD13 LEU X  55      44.816  27.446  55.707  0.00  0.00            
ATOM    832  CD2 LEU X  55      43.422  29.006  54.021  0.00  0.00            
ATOM    833 HD21 LEU X  55      43.117  27.959  54.014  0.00  0.00            
ATOM    834 HD22 LEU X  55      42.696  29.516  54.653  0.00  0.00            
ATOM    835 HD23 LEU X  55      43.330  29.398  53.008  0.00  0.00            
ATOM    836  C   LEU X  55      46.091  32.641  53.209  0.00  0.00            
ATOM    837  O   LEU X  55      45.277  33.456  53.493  0.00  0.00            
ATOM    838  N   ALA X  56      47.379  32.965  53.122  0.00  0.00            
ATOM    839  H   ALA X  56      48.019  32.187  53.188  0.00  0.00            
ATOM    840  CA  ALA X  56      47.909  34.291  53.455  0.00  0.00            
ATOM    841  HA  ALA X  56      47.159  34.785  54.073  0.00  0.00            
ATOM    842  CB  ALA X  56      49.113  34.078  54.323  0.00  0.00            
ATOM    843  HB1 ALA X  56      50.004  33.860  53.734  0.00  0.00            
ATOM    844  HB2 ALA X  56      49.357  35.102  54.603  0.00  0.00            
ATOM    845  HB3 ALA X  56      48.990  33.545  55.266  0.00  0.00            
ATOM    846  C   ALA X  56      48.142  35.197  52.264  0.00  0.00            
ATOM    847  O   ALA X  56      48.422  36.383  52.416  0.00  0.00            
ATOM    848  N   GLN X  57      48.068  34.600  51.067  0.00  0.00            
ATOM    849  H   GLN X  57      47.756  33.648  50.940  0.00  0.00            
ATOM    850  CA  GLN X  57      48.157  35.476  49.865  0.00  0.00            
ATOM    851  HA  GLN X  57      48.754  36.361  50.086  0.00  0.00            
ATOM    852  CB  GLN X  57      48.800  34.706  48.625  0.00  0.00            
ATOM    853  HB2 GLN X  57      48.341  33.718  48.618  0.00  0.00            
ATOM    854  HB3 GLN X  57      48.610  35.249  47.699  0.00  0.00            
ATOM    855  CG  GLN X  57      50.308  34.568  48.815  0.00  0.00            
ATOM    856  HG2 GLN X  57      50.544  35.625  48.692  0.00  0.00            
ATOM    857  HG3 GLN X  57      50.535  34.299  49.847  0.00  0.00            
ATOM    858  CD  GLN X  57      51.027  33.672  47.880  0.00  0.00            
ATOM    859  OE1 GLN X  57      50.544  32.657  47.492  0.00  0.00            
ATOM    860  NE2 GLN X  57      52.222  34.001  47.465  0.00  0.00            
ATOM    861 HE21 GLN X  57      52.769  33.477  46.798  0.00  0.00            
ATOM    862 HE22 GLN X  57      52.756  34.687  47.979  0.00  0.00            
ATOM    863  C   GLN X  57      46.805  35.991  49.325  0.00  0.00            
ATOM    864  O   GLN X  57      46.704  36.980  48.658  0.00  0.00            
ATOM    865  N   GLY X  58      45.769  35.134  49.532  0.00  0.00            
ATOM    866  H   GLY X  58      45.907  34.303  50.089  0.00  0.00            
ATOM    867  CA  GLY X  58      44.373  35.345  49.214  0.00  0.00            
ATOM    868  HA2 GLY X  58      43.782  34.808  49.955  0.00  0.00            
ATOM    869  HA3 GLY X  58      44.113  36.403  49.227  0.00  0.00            
ATOM    870  C   GLY X  58      44.002  34.726  47.862  0.00  0.00            
ATOM    871  O   GLY X  58      42.875  34.753  47.409  0.00  0.00            
ATOM    872  N   PHE X  59      45.035  34.284  47.089  0.00  0.00            
ATOM    873  H   PHE X  59      46.002  34.491  47.295  0.00  0.00            
ATOM    874  CA  PHE X  59      44.952  33.714  45.723  0.00  0.00            
ATOM    875  HA  PHE X  59      43.920  33.651  45.380  0.00  0.00            
ATOM    876  CB  PHE X  59      45.616  34.808  44.849  0.00  0.00            
ATOM    877  HB2 PHE X  59      45.654  34.519  43.798  0.00  0.00            
ATOM    878  HB3 PHE X  59      44.844  35.576  44.883  0.00  0.00            
ATOM    879  CG  PHE X  59      46.970  35.508  45.234  0.00  0.00            
ATOM    880  CD1 PHE X  59      46.962  36.828  45.670  0.00  0.00            
ATOM    881  HD1 PHE X  59      46.023  37.289  45.941  0.00  0.00            
ATOM    882  CE1 PHE X  59      48.176  37.559  45.721  0.00  0.00            
ATOM    883  HE1 PHE X  59      48.040  38.614  45.912  0.00  0.00            
ATOM    884  CZ  PHE X  59      49.393  37.014  45.315  0.00  0.00            
ATOM    885  HZ  PHE X  59      50.235  37.667  45.490  0.00  0.00            
ATOM    886  CE2 PHE X  59      49.420  35.686  44.937  0.00  0.00            
ATOM    887  HE2 PHE X  59      50.354  35.245  44.623  0.00  0.00            
ATOM    888  CD2 PHE X  59      48.229  34.940  44.829  0.00  0.00            
ATOM    889  HD2 PHE X  59      48.290  33.928  44.456  0.00  0.00            
ATOM    890  C   PHE X  59      45.738  32.434  45.583  0.00  0.00            
ATOM    891  O   PHE X  59      46.801  32.338  46.240  0.00  0.00            
ATOM    892  N   PHE X  60      45.220  31.435  44.918  0.00  0.00            
ATOM    893  H   PHE X  60      44.430  31.650  44.326  0.00  0.00            
ATOM    894  CA  PHE X  60      46.035  30.242  44.523  0.00  0.00            
ATOM    895  HA  PHE X  60      47.016  30.611  44.222  0.00  0.00            
ATOM    896  CB  PHE X  60      46.080  29.315  45.757  0.00  0.00            
ATOM    897  HB2 PHE X  60      46.890  28.607  45.583  0.00  0.00            
ATOM    898  HB3 PHE X  60      46.427  29.843  46.645  0.00  0.00            
ATOM    899  CG  PHE X  60      44.789  28.537  46.087  0.00  0.00            
ATOM    900  CD1 PHE X  60      44.666  27.205  45.740  0.00  0.00            
ATOM    901  HD1 PHE X  60      45.434  26.681  45.191  0.00  0.00            
ATOM    902  CE1 PHE X  60      43.527  26.428  46.056  0.00  0.00            
ATOM    903  HE1 PHE X  60      43.610  25.372  45.845  0.00  0.00            
ATOM    904  CZ  PHE X  60      42.538  27.055  46.732  0.00  0.00            
ATOM    905  HZ  PHE X  60      41.658  26.432  46.796  0.00  0.00            
ATOM    906  CE2 PHE X  60      42.544  28.440  46.987  0.00  0.00            
ATOM    907  HE2 PHE X  60      41.576  28.852  47.232  0.00  0.00            
ATOM    908  CD2 PHE X  60      43.686  29.133  46.727  0.00  0.00            
ATOM    909  HD2 PHE X  60      43.693  30.204  46.872  0.00  0.00            
ATOM    910  C   PHE X  60      45.356  29.517  43.289  0.00  0.00            
ATOM    911  O   PHE X  60      44.332  29.947  42.791  0.00  0.00            
ATOM    912  N   LEU X  61      46.031  28.462  42.790  0.00  0.00            
ATOM    913  H   LEU X  61      46.809  28.083  43.311  0.00  0.00            
ATOM    914  CA  LEU X  61      45.575  27.777  41.577  0.00  0.00            
ATOM    915  HA  LEU X  61      44.711  28.212  41.074  0.00  0.00            
ATOM    916  CB  LEU X  61      46.840  27.590  40.659  0.00  0.00            
ATOM    917  HB2 LEU X  61      47.566  26.981  41.197  0.00  0.00            
ATOM    918  HB3 LEU X  61      46.580  27.129  39.707  0.00  0.00            
ATOM    919  CG  LEU X  61      47.464  28.900  40.246  0.00  0.00            
ATOM    920  HG  LEU X  61      47.744  29.476  41.128  0.00  0.00            
ATOM    921  CD1 LEU X  61      48.806  28.564  39.654  0.00  0.00            
ATOM    922 HD11 LEU X  61      49.259  29.463  39.236  0.00  0.00            
ATOM    923 HD12 LEU X  61      49.545  28.287  40.405  0.00  0.00            
ATOM    924 HD13 LEU X  61      48.713  27.839  38.845  0.00  0.00            
ATOM    925  CD2 LEU X  61      46.615  29.716  39.365  0.00  0.00            
ATOM    926 HD21 LEU X  61      47.095  30.687  39.249  0.00  0.00            
ATOM    927 HD22 LEU X  61      46.385  29.243  38.410  0.00  0.00            
ATOM    928 HD23 LEU X  61      45.610  29.807  39.777  0.00  0.00            
ATOM    929  C   LEU X  61      45.031  26.415  42.047  0.00  0.00            
ATOM    930  O   LEU X  61      45.636  25.624  42.788  0.00  0.00            
ATOM    931  N   VAL X  62      43.904  25.984  41.459  0.00  0.00            
ATOM    932  H   VAL X  62      43.324  26.753  41.155  0.00  0.00            
ATOM    933  CA  VAL X  62      43.346  24.693  41.408  0.00  0.00            
ATOM    934  HA  VAL X  62      43.845  23.982  42.067  0.00  0.00            
ATOM    935  CB  VAL X  62      41.856  24.609  41.790  0.00  0.00            
ATOM    936  HB  VAL X  62      41.364  25.386  41.205  0.00  0.00            
ATOM    937  CG1 VAL X  62      41.234  23.223  41.571  0.00  0.00            
ATOM    938 HG11 VAL X  62      41.199  22.944  40.518  0.00  0.00            
ATOM    939 HG12 VAL X  62      41.754  22.409  42.078  0.00  0.00            
ATOM    940 HG13 VAL X  62      40.211  23.251  41.945  0.00  0.00            
ATOM    941  CG2 VAL X  62      41.649  24.906  43.254  0.00  0.00            
ATOM    942 HG21 VAL X  62      42.289  24.284  43.880  0.00  0.00            
ATOM    943 HG22 VAL X  62      41.802  25.956  43.498  0.00  0.00            
ATOM    944 HG23 VAL X  62      40.631  24.644  43.546  0.00  0.00            
ATOM    945  C   VAL X  62      43.414  24.252  39.881  0.00  0.00            
ATOM    946  O   VAL X  62      43.033  25.013  38.999  0.00  0.00            
ATOM    947  N   ARG X  63      43.848  22.985  39.607  0.00  0.00            
ATOM    948  H   ARG X  63      44.176  22.398  40.361  0.00  0.00            
ATOM    949  CA  ARG X  63      43.916  22.340  38.257  0.00  0.00            
ATOM    950  HA  ARG X  63      44.271  23.177  37.654  0.00  0.00            
ATOM    951  CB  ARG X  63      44.777  21.043  38.136  0.00  0.00            
ATOM    952  HB2 ARG X  63      44.487  20.278  38.856  0.00  0.00            
ATOM    953  HB3 ARG X  63      44.618  20.735  37.102  0.00  0.00            
ATOM    954  CG  ARG X  63      46.252  21.502  38.418  0.00  0.00            
ATOM    955  HG2 ARG X  63      46.463  22.350  37.765  0.00  0.00            
ATOM    956  HG3 ARG X  63      46.270  21.904  39.431  0.00  0.00            
ATOM    957  CD  ARG X  63      47.266  20.400  38.242  0.00  0.00            
ATOM    958  HD2 ARG X  63      46.971  19.456  38.701  0.00  0.00            
ATOM    959  HD3 ARG X  63      47.331  20.289  37.160  0.00  0.00            
ATOM    960  NE  ARG X  63      48.545  20.804  38.723  0.00  0.00            
ATOM    961  HE  ARG X  63      49.309  20.881  38.067  0.00  0.00            
ATOM    962  CZ  ARG X  63      48.997  20.760  39.976  0.00  0.00            
ATOM    963  NH1 ARG X  63      48.311  20.732  41.101  0.00  0.00            
ATOM    964 HH11 ARG X  63      47.308  20.610  41.105  0.00  0.00            
ATOM    965 HH12 ARG X  63      48.886  20.602  41.920  0.00  0.00            
ATOM    966  NH2 ARG X  63      50.266  20.780  40.134  0.00  0.00            
ATOM    967 HH21 ARG X  63      50.833  20.780  39.298  0.00  0.00            
ATOM    968 HH22 ARG X  63      50.663  20.921  41.052  0.00  0.00            
ATOM    969  C   ARG X  63      42.520  22.055  37.704  0.00  0.00            
ATOM    970  O   ARG X  63      41.584  21.954  38.495  0.00  0.00            
ATOM    971  N   ILE X  64      42.411  22.187  36.365  0.00  0.00            
ATOM    972  H   ILE X  64      43.221  22.399  35.799  0.00  0.00            
ATOM    973  CA  ILE X  64      41.187  21.851  35.627  0.00  0.00            
ATOM    974  HA  ILE X  64      40.366  22.150  36.278  0.00  0.00            
ATOM    975  CB  ILE X  64      41.080  22.651  34.337  0.00  0.00            
ATOM    976  HB  ILE X  64      41.848  22.177  33.726  0.00  0.00            
ATOM    977  CG2 ILE X  64      39.744  22.392  33.581  0.00  0.00            
ATOM    978 HG21 ILE X  64      38.905  22.449  34.275  0.00  0.00            
ATOM    979 HG22 ILE X  64      39.568  23.043  32.725  0.00  0.00            
ATOM    980 HG23 ILE X  64      39.802  21.364  33.224  0.00  0.00            
ATOM    981  CG1 ILE X  64      41.356  24.201  34.398  0.00  0.00            
ATOM    982 HG12 ILE X  64      40.530  24.768  34.827  0.00  0.00            
ATOM    983 HG13 ILE X  64      42.216  24.372  35.045  0.00  0.00            
ATOM    984  CD1 ILE X  64      41.749  24.863  33.114  0.00  0.00            
ATOM    985 HD11 ILE X  64      42.157  25.865  33.244  0.00  0.00            
ATOM    986 HD12 ILE X  64      42.507  24.190  32.714  0.00  0.00            
ATOM    987 HD13 ILE X  64      40.922  24.864  32.404  0.00  0.00            
ATOM    988  C   ILE X  64      41.142  20.329  35.451  0.00  0.00            
ATOM    989  O   ILE X  64      42.103  19.754  35.016  0.00  0.00            
ATOM    990  N   PRO X  65      40.047  19.678  35.759  0.00  0.00            
ATOM    991  CD  PRO X  65      38.853  20.142  36.470  0.00  0.00            
ATOM    992  HD2 PRO X  65      38.105  20.487  35.756  0.00  0.00            
ATOM    993  HD3 PRO X  65      39.101  20.996  37.101  0.00  0.00            
ATOM    994  CG  PRO X  65      38.468  18.962  37.372  0.00  0.00            
ATOM    995  HG2 PRO X  65      37.456  19.170  37.721  0.00  0.00            
ATOM    996  HG3 PRO X  65      39.128  19.087  38.231  0.00  0.00            
ATOM    997  CB  PRO X  65      38.731  17.795  36.496  0.00  0.00            
ATOM    998  HB2 PRO X  65      37.866  17.456  35.925  0.00  0.00            
ATOM    999  HB3 PRO X  65      39.060  16.905  37.034  0.00  0.00            
ATOM   1000  CA  PRO X  65      39.866  18.218  35.524  0.00  0.00            
ATOM   1001  HA  PRO X  65      40.723  17.570  35.708  0.00  0.00            
ATOM   1002  C   PRO X  65      39.351  17.907  34.093  0.00  0.00            
ATOM   1003  O   PRO X  65      38.971  18.775  33.298  0.00  0.00            
ATOM   1004  N   GLU X  66      39.331  16.567  33.885  0.00  0.00            
ATOM   1005  H   GLU X  66      39.548  15.899  34.611  0.00  0.00            
ATOM   1006  CA  GLU X  66      38.856  16.015  32.619  0.00  0.00            
ATOM   1007  HA  GLU X  66      39.552  16.358  31.853  0.00  0.00            
ATOM   1008  CB  GLU X  66      39.023  14.506  32.667  0.00  0.00            
ATOM   1009  HB2 GLU X  66      38.578  14.233  33.624  0.00  0.00            
ATOM   1010  HB3 GLU X  66      38.408  14.057  31.887  0.00  0.00            
ATOM   1011  CG  GLU X  66      40.473  14.063  32.567  0.00  0.00            
ATOM   1012  HG2 GLU X  66      41.129  14.662  33.197  0.00  0.00            
ATOM   1013  HG3 GLU X  66      40.450  13.010  32.848  0.00  0.00            
ATOM   1014  CD  GLU X  66      41.025  14.079  31.115  0.00  0.00            
ATOM   1015  OE1 GLU X  66      40.833  13.023  30.486  0.00  0.00            
ATOM   1016  OE2 GLU X  66      41.410  15.151  30.602  0.00  0.00            
ATOM   1017  C   GLU X  66      37.537  16.542  32.215  0.00  0.00            
ATOM   1018  O   GLU X  66      36.571  16.670  33.021  0.00  0.00            
ATOM   1019  N   GLY X  67      37.314  16.760  30.871  0.00  0.00            
ATOM   1020  H   GLY X  67      38.090  16.674  30.229  0.00  0.00            
ATOM   1021  CA  GLY X  67      36.033  17.056  30.264  0.00  0.00            
ATOM   1022  HA2 GLY X  67      36.171  16.764  29.223  0.00  0.00            
ATOM   1023  HA3 GLY X  67      35.346  16.318  30.677  0.00  0.00            
ATOM   1024  C   GLY X  67      35.444  18.495  30.493  0.00  0.00            
ATOM   1025  O   GLY X  67      34.478  18.872  29.793  0.00  0.00            
ATOM   1026  N   THR X  68      36.068  19.352  31.331  0.00  0.00            
ATOM   1027  H   THR X  68      37.029  19.082  31.483  0.00  0.00            
ATOM   1028  CA  THR X  68      35.672  20.797  31.430  0.00  0.00            
ATOM   1029  HA  THR X  68      34.591  20.935  31.420  0.00  0.00            
ATOM   1030  CB  THR X  68      36.256  21.404  32.691  0.00  0.00            
ATOM   1031  HB  THR X  68      37.300  21.109  32.794  0.00  0.00            
ATOM   1032  CG2 THR X  68      36.237  22.934  32.830  0.00  0.00            
ATOM   1033 HG21 THR X  68      36.525  23.049  33.875  0.00  0.00            
ATOM   1034 HG22 THR X  68      37.093  23.264  32.241  0.00  0.00            
ATOM   1035 HG23 THR X  68      35.250  23.349  32.623  0.00  0.00            
ATOM   1036  OG1 THR X  68      35.381  20.967  33.787  0.00  0.00            
ATOM   1037  HG1 THR X  68      35.332  20.008  33.812  0.00  0.00            
ATOM   1038  C   THR X  68      36.185  21.495  30.125  0.00  0.00            
ATOM   1039  O   THR X  68      37.323  21.263  29.774  0.00  0.00            
ATOM   1040  N   ASP X  69      35.386  22.237  29.388  0.00  0.00            
ATOM   1041  H   ASP X  69      34.423  22.431  29.624  0.00  0.00            
ATOM   1042  CA  ASP X  69      35.992  23.062  28.300  0.00  0.00            
ATOM   1043  HA  ASP X  69      36.636  22.449  27.669  0.00  0.00            
ATOM   1044  CB  ASP X  69      34.807  23.518  27.411  0.00  0.00            
ATOM   1045  HB2 ASP X  69      34.263  22.611  27.146  0.00  0.00            
ATOM   1046  HB3 ASP X  69      34.125  24.228  27.879  0.00  0.00            
ATOM   1047  CG  ASP X  69      35.206  24.176  26.135  0.00  0.00            
ATOM   1048  OD1 ASP X  69      34.500  23.869  25.217  0.00  0.00            
ATOM   1049  OD2 ASP X  69      36.150  24.982  26.100  0.00  0.00            
ATOM   1050  C   ASP X  69      36.737  24.210  28.939  0.00  0.00            
ATOM   1051  O   ASP X  69      36.002  24.882  29.581  0.00  0.00            
ATOM   1052  N   PRO X  70      38.026  24.378  28.769  0.00  0.00            
ATOM   1053  CD  PRO X  70      39.014  23.453  28.257  0.00  0.00            
ATOM   1054  HD2 PRO X  70      39.090  23.607  27.181  0.00  0.00            
ATOM   1055  HD3 PRO X  70      38.873  22.391  28.458  0.00  0.00            
ATOM   1056  CG  PRO X  70      40.287  23.868  28.967  0.00  0.00            
ATOM   1057  HG2 PRO X  70      41.202  23.479  28.521  0.00  0.00            
ATOM   1058  HG3 PRO X  70      40.348  23.546  30.006  0.00  0.00            
ATOM   1059  CB  PRO X  70      40.127  25.369  28.944  0.00  0.00            
ATOM   1060  HB2 PRO X  70      40.466  25.759  27.984  0.00  0.00            
ATOM   1061  HB3 PRO X  70      40.789  25.807  29.692  0.00  0.00            
ATOM   1062  CA  PRO X  70      38.697  25.637  29.268  0.00  0.00            
ATOM   1063  HA  PRO X  70      38.703  25.712  30.356  0.00  0.00            
ATOM   1064  C   PRO X  70      38.343  27.017  28.771  0.00  0.00            
ATOM   1065  O   PRO X  70      38.742  28.005  29.481  0.00  0.00            
ATOM   1066  N   ALA X  71      37.736  27.072  27.522  0.00  0.00            
ATOM   1067  H   ALA X  71      37.420  26.205  27.112  0.00  0.00            
ATOM   1068  CA  ALA X  71      37.391  28.271  26.829  0.00  0.00            
ATOM   1069  HA  ALA X  71      37.812  29.067  27.443  0.00  0.00            
ATOM   1070  CB  ALA X  71      37.993  28.203  25.375  0.00  0.00            
ATOM   1071  HB1 ALA X  71      37.838  29.213  24.996  0.00  0.00            
ATOM   1072  HB2 ALA X  71      39.064  28.011  25.440  0.00  0.00            
ATOM   1073  HB3 ALA X  71      37.511  27.394  24.826  0.00  0.00            
ATOM   1074  C   ALA X  71      35.845  28.589  26.772  0.00  0.00            
ATOM   1075  O   ALA X  71      35.524  29.700  26.330  0.00  0.00            
ATOM   1076  N   ALA X  72      34.976  27.676  27.191  0.00  0.00            
ATOM   1077  H   ALA X  72      35.353  26.774  27.444  0.00  0.00            
ATOM   1078  CA  ALA X  72      33.572  27.871  26.915  0.00  0.00            
ATOM   1079  HA  ALA X  72      33.556  27.818  25.826  0.00  0.00            
ATOM   1080  CB  ALA X  72      32.697  26.681  27.254  0.00  0.00            
ATOM   1081  HB1 ALA X  72      31.670  26.813  26.911  0.00  0.00            
ATOM   1082  HB2 ALA X  72      33.241  25.820  26.866  0.00  0.00            
ATOM   1083  HB3 ALA X  72      32.490  26.662  28.324  0.00  0.00            
ATOM   1084  C   ALA X  72      32.868  29.194  27.431  0.00  0.00            
ATOM   1085  O   ALA X  72      32.130  29.907  26.808  0.00  0.00            
ATOM   1086  N   GLY X  73      33.358  29.661  28.588  0.00  0.00            
ATOM   1087  H   GLY X  73      33.875  29.034  29.189  0.00  0.00            
ATOM   1088  CA  GLY X  73      33.045  30.934  29.170  0.00  0.00            
ATOM   1089  HA2 GLY X  73      31.982  30.982  29.405  0.00  0.00            
ATOM   1090  HA3 GLY X  73      33.584  30.964  30.117  0.00  0.00            
ATOM   1091  C   GLY X  73      33.548  32.156  28.389  0.00  0.00            
ATOM   1092  O   GLY X  73      32.770  33.102  28.195  0.00  0.00            
ATOM   1093  N   ASP X  74      34.762  31.940  27.823  0.00  0.00            
ATOM   1094  H   ASP X  74      35.171  31.029  27.977  0.00  0.00            
ATOM   1095  CA  ASP X  74      35.484  32.968  27.065  0.00  0.00            
ATOM   1096  HA  ASP X  74      35.277  33.940  27.513  0.00  0.00            
ATOM   1097  CB  ASP X  74      36.992  32.718  26.897  0.00  0.00            
ATOM   1098  HB2 ASP X  74      37.092  31.810  26.303  0.00  0.00            
ATOM   1099  HB3 ASP X  74      37.381  33.618  26.420  0.00  0.00            
ATOM   1100  CG  ASP X  74      37.762  32.329  28.202  0.00  0.00            
ATOM   1101  OD1 ASP X  74      37.262  31.812  29.210  0.00  0.00            
ATOM   1102  OD2 ASP X  74      39.004  32.570  28.175  0.00  0.00            
ATOM   1103  C   ASP X  74      34.865  33.060  25.662  0.00  0.00            
ATOM   1104  O   ASP X  74      34.865  34.204  25.130  0.00  0.00            
ATOM   1105  N   ARG X  75      34.259  31.959  25.160  0.00  0.00            
ATOM   1106  H   ARG X  75      34.478  31.082  25.611  0.00  0.00            
ATOM   1107  CA  ARG X  75      33.352  31.974  24.027  0.00  0.00            
ATOM   1108  HA  ARG X  75      33.842  32.490  23.201  0.00  0.00            
ATOM   1109  CB  ARG X  75      33.096  30.542  23.535  0.00  0.00            
ATOM   1110  HB2 ARG X  75      32.634  29.984  24.350  0.00  0.00            
ATOM   1111  HB3 ARG X  75      32.355  30.674  22.747  0.00  0.00            
ATOM   1112  CG  ARG X  75      34.417  29.858  23.119  0.00  0.00            
ATOM   1113  HG2 ARG X  75      35.050  30.565  22.583  0.00  0.00            
ATOM   1114  HG3 ARG X  75      34.932  29.423  23.976  0.00  0.00            
ATOM   1115  CD  ARG X  75      34.079  28.754  22.105  0.00  0.00            
ATOM   1116  HD2 ARG X  75      33.645  29.293  21.263  0.00  0.00            
ATOM   1117  HD3 ARG X  75      35.094  28.458  21.842  0.00  0.00            
ATOM   1118  NE  ARG X  75      33.346  27.634  22.719  0.00  0.00            
ATOM   1119  HE  ARG X  75      32.347  27.782  22.702  0.00  0.00            
ATOM   1120  CZ  ARG X  75      33.837  26.630  23.396  0.00  0.00            
ATOM   1121  NH1 ARG X  75      35.039  26.428  23.691  0.00  0.00            
ATOM   1122 HH11 ARG X  75      35.682  26.990  23.152  0.00  0.00            
ATOM   1123 HH12 ARG X  75      35.183  25.582  24.224  0.00  0.00            
ATOM   1124  NH2 ARG X  75      33.023  25.756  23.868  0.00  0.00            
ATOM   1125 HH21 ARG X  75      32.022  25.846  23.774  0.00  0.00            
ATOM   1126 HH22 ARG X  75      33.383  24.967  24.386  0.00  0.00            
ATOM   1127  C   ARG X  75      32.042  32.601  24.250  0.00  0.00            
ATOM   1128  O   ARG X  75      31.537  33.139  23.292  0.00  0.00            
ATOM   1129  N   PHE X  76      31.438  32.471  25.414  0.00  0.00            
ATOM   1130  H   PHE X  76      31.712  31.696  26.001  0.00  0.00            
ATOM   1131  CA  PHE X  76      30.272  33.275  25.703  0.00  0.00            
ATOM   1132  HA  PHE X  76      29.623  33.055  24.856  0.00  0.00            
ATOM   1133  CB  PHE X  76      29.665  32.801  27.041  0.00  0.00            
ATOM   1134  HB2 PHE X  76      29.685  31.714  27.109  0.00  0.00            
ATOM   1135  HB3 PHE X  76      30.198  33.233  27.889  0.00  0.00            
ATOM   1136  CG  PHE X  76      28.232  33.213  27.259  0.00  0.00            
ATOM   1137  CD1 PHE X  76      27.216  32.714  26.379  0.00  0.00            
ATOM   1138  HD1 PHE X  76      27.407  32.024  25.570  0.00  0.00            
ATOM   1139  CE1 PHE X  76      25.902  33.150  26.546  0.00  0.00            
ATOM   1140  HE1 PHE X  76      25.109  32.768  25.920  0.00  0.00            
ATOM   1141  CZ  PHE X  76      25.585  34.165  27.518  0.00  0.00            
ATOM   1142  HZ  PHE X  76      24.649  34.683  27.370  0.00  0.00            
ATOM   1143  CE2 PHE X  76      26.626  34.736  28.266  0.00  0.00            
ATOM   1144  HE2 PHE X  76      26.451  35.652  28.811  0.00  0.00            
ATOM   1145  CD2 PHE X  76      27.952  34.203  28.211  0.00  0.00            
ATOM   1146  HD2 PHE X  76      28.753  34.710  28.729  0.00  0.00            
ATOM   1147  C   PHE X  76      30.673  34.740  25.791  0.00  0.00            
ATOM   1148  O   PHE X  76      29.980  35.638  25.319  0.00  0.00            
ATOM   1149  N   ALA X  77      31.851  35.023  26.390  0.00  0.00            
ATOM   1150  H   ALA X  77      32.478  34.374  26.844  0.00  0.00            
ATOM   1151  CA  ALA X  77      32.221  36.466  26.513  0.00  0.00            
ATOM   1152  HA  ALA X  77      31.421  37.025  26.998  0.00  0.00            
ATOM   1153  CB  ALA X  77      33.524  36.670  27.372  0.00  0.00            
ATOM   1154  HB1 ALA X  77      33.152  36.450  28.373  0.00  0.00            
ATOM   1155  HB2 ALA X  77      34.325  35.943  27.233  0.00  0.00            
ATOM   1156  HB3 ALA X  77      33.825  37.718  27.392  0.00  0.00            
ATOM   1157  C   ALA X  77      32.427  36.989  25.101  0.00  0.00            
ATOM   1158  O   ALA X  77      32.041  38.092  24.798  0.00  0.00            
ATOM   1159  N   ALA X  78      32.974  36.202  24.162  0.00  0.00            
ATOM   1160  H   ALA X  78      33.471  35.364  24.428  0.00  0.00            
ATOM   1161  CA  ALA X  78      32.964  36.581  22.720  0.00  0.00            
ATOM   1162  HA  ALA X  78      33.486  37.511  22.496  0.00  0.00            
ATOM   1163  CB  ALA X  78      33.796  35.578  21.971  0.00  0.00            
ATOM   1164  HB1 ALA X  78      33.609  35.678  20.902  0.00  0.00            
ATOM   1165  HB2 ALA X  78      34.835  35.679  22.285  0.00  0.00            
ATOM   1166  HB3 ALA X  78      33.494  34.567  22.243  0.00  0.00            
ATOM   1167  C   ALA X  78      31.474  36.749  22.194  0.00  0.00            
ATOM   1168  O   ALA X  78      31.284  37.677  21.504  0.00  0.00            
ATOM   1169  N   HID X  79      30.385  36.051  22.597  0.00  0.00            
ATOM   1170  H   HID X  79      30.518  35.174  23.081  0.00  0.00            
ATOM   1171  CA  HID X  79      29.004  36.119  22.164  0.00  0.00            
ATOM   1172  HA  HID X  79      28.968  36.032  21.079  0.00  0.00            
ATOM   1173  CB  HID X  79      28.321  34.854  22.749  0.00  0.00            
ATOM   1174  HB2 HID X  79      28.860  33.976  22.395  0.00  0.00            
ATOM   1175  HB3 HID X  79      28.342  34.832  23.839  0.00  0.00            
ATOM   1176  CG  HID X  79      26.832  34.857  22.308  0.00  0.00            
ATOM   1177  ND1 HID X  79      26.365  34.642  21.095  0.00  0.00            
ATOM   1178  HD1 HID X  79      26.883  34.402  20.262  0.00  0.00            
ATOM   1179  CE1 HID X  79      25.012  34.543  21.090  0.00  0.00            
ATOM   1180  HE1 HID X  79      24.301  34.335  20.304  0.00  0.00            
ATOM   1181  NE2 HID X  79      24.559  34.832  22.326  0.00  0.00            
ATOM   1182  CD2 HID X  79      25.727  34.969  23.091  0.00  0.00            
ATOM   1183  HD2 HID X  79      25.642  35.172  24.149  0.00  0.00            
ATOM   1184  C   HID X  79      28.407  37.445  22.552  0.00  0.00            
ATOM   1185  O   HID X  79      27.776  38.157  21.740  0.00  0.00            
ATOM   1186  N   PHE X  80      28.636  37.790  23.784  0.00  0.00            
ATOM   1187  H   PHE X  80      28.878  36.974  24.327  0.00  0.00            
ATOM   1188  CA  PHE X  80      28.499  39.072  24.450  0.00  0.00            
ATOM   1189  HA  PHE X  80      27.442  39.315  24.341  0.00  0.00            
ATOM   1190  CB  PHE X  80      28.634  38.943  26.016  0.00  0.00            
ATOM   1191  HB2 PHE X  80      27.835  38.286  26.360  0.00  0.00            
ATOM   1192  HB3 PHE X  80      29.614  38.492  26.175  0.00  0.00            
ATOM   1193  CG  PHE X  80      28.595  40.170  26.861  0.00  0.00            
ATOM   1194  CD1 PHE X  80      29.367  40.180  28.027  0.00  0.00            
ATOM   1195  HD1 PHE X  80      30.061  39.401  28.305  0.00  0.00            
ATOM   1196  CE1 PHE X  80      29.246  41.340  28.860  0.00  0.00            
ATOM   1197  HE1 PHE X  80      29.973  41.447  29.652  0.00  0.00            
ATOM   1198  CZ  PHE X  80      28.317  42.386  28.640  0.00  0.00            
ATOM   1199  HZ  PHE X  80      28.329  43.260  29.274  0.00  0.00            
ATOM   1200  CE2 PHE X  80      27.557  42.308  27.429  0.00  0.00            
ATOM   1201  HE2 PHE X  80      26.838  43.099  27.280  0.00  0.00            
ATOM   1202  CD2 PHE X  80      27.691  41.214  26.555  0.00  0.00            
ATOM   1203  HD2 PHE X  80      27.176  41.154  25.608  0.00  0.00            
ATOM   1204  C   PHE X  80      29.342  40.244  23.844  0.00  0.00            
ATOM   1205  O   PHE X  80      29.078  41.411  24.160  0.00  0.00            
ATOM   1206  N   HIE X  81      30.371  39.941  22.990  0.00  0.00            
ATOM   1207  H   HIE X  81      30.587  38.990  22.726  0.00  0.00            
ATOM   1208  CA  HIE X  81      31.070  40.935  22.184  0.00  0.00            
ATOM   1209  HA  HIE X  81      30.602  41.882  22.456  0.00  0.00            
ATOM   1210  CB  HIE X  81      32.582  40.742  22.460  0.00  0.00            
ATOM   1211  HB2 HIE X  81      32.732  40.650  23.536  0.00  0.00            
ATOM   1212  HB3 HIE X  81      32.987  39.849  21.984  0.00  0.00            
ATOM   1213  CG  HIE X  81      33.511  41.850  22.040  0.00  0.00            
ATOM   1214  ND1 HIE X  81      33.396  43.215  22.272  0.00  0.00            
ATOM   1215  CE1 HIE X  81      34.360  43.817  21.610  0.00  0.00            
ATOM   1216  HE1 HIE X  81      34.404  44.862  21.340  0.00  0.00            
ATOM   1217  NE2 HIE X  81      35.161  42.895  21.117  0.00  0.00            
ATOM   1218  HE2 HIE X  81      35.991  43.009  20.552  0.00  0.00            
ATOM   1219  CD2 HIE X  81      34.631  41.673  21.391  0.00  0.00            
ATOM   1220  HD2 HIE X  81      35.026  40.719  21.075  0.00  0.00            
ATOM   1221  C   HIE X  81      30.732  40.869  20.718  0.00  0.00            
ATOM   1222  O   HIE X  81      31.368  41.618  19.959  0.00  0.00            
ATOM   1223  N   GLU X  82      29.912  39.921  20.272  0.00  0.00            
ATOM   1224  H   GLU X  82      29.277  39.553  20.965  0.00  0.00            
ATOM   1225  CA  GLU X  82      29.570  39.696  18.872  0.00  0.00            
ATOM   1226  HA  GLU X  82      30.498  39.648  18.301  0.00  0.00            
ATOM   1227  CB  GLU X  82      28.961  38.297  18.800  0.00  0.00            
ATOM   1228  HB2 GLU X  82      29.430  37.518  19.401  0.00  0.00            
ATOM   1229  HB3 GLU X  82      27.957  38.164  19.203  0.00  0.00            
ATOM   1230  CG  GLU X  82      28.940  37.862  17.349  0.00  0.00            
ATOM   1231  HG2 GLU X  82      27.940  38.129  17.007  0.00  0.00            
ATOM   1232  HG3 GLU X  82      29.685  38.382  16.747  0.00  0.00            
ATOM   1233  CD  GLU X  82      29.104  36.311  17.114  0.00  0.00            
ATOM   1234  OE1 GLU X  82      30.132  35.935  16.553  0.00  0.00            
ATOM   1235  OE2 GLU X  82      28.155  35.577  17.399  0.00  0.00            
ATOM   1236  C   GLU X  82      28.617  40.749  18.163  0.00  0.00            
ATOM   1237  O   GLU X  82      27.529  41.077  18.666  0.00  0.00            
ATOM   1238  N   GLU X  83      28.941  41.289  17.018  0.00  0.00            
ATOM   1239  H   GLU X  83      29.762  40.907  16.570  0.00  0.00            
ATOM   1240  CA  GLU X  83      27.921  41.923  16.181  0.00  0.00            
ATOM   1241  HA  GLU X  83      27.365  42.608  16.822  0.00  0.00            
ATOM   1242  CB  GLU X  83      28.685  42.594  15.022  0.00  0.00            
ATOM   1243  HB2 GLU X  83      29.336  41.860  14.548  0.00  0.00            
ATOM   1244  HB3 GLU X  83      27.993  42.880  14.230  0.00  0.00            
ATOM   1245  CG  GLU X  83      29.588  43.889  15.314  0.00  0.00            
ATOM   1246  HG2 GLU X  83      30.008  43.734  16.308  0.00  0.00            
ATOM   1247  HG3 GLU X  83      30.357  43.976  14.546  0.00  0.00            
ATOM   1248  CD  GLU X  83      28.980  45.326  15.176  0.00  0.00            
ATOM   1249  OE1 GLU X  83      27.854  45.546  14.720  0.00  0.00            
ATOM   1250  OE2 GLU X  83      29.678  46.287  15.661  0.00  0.00            
ATOM   1251  C   GLU X  83      26.804  40.941  15.603  0.00  0.00            
ATOM   1252  O   GLU X  83      27.081  39.772  15.345  0.00  0.00            
ATOM   1253  N   ARG X  84      25.600  41.454  15.346  0.00  0.00            
ATOM   1254  H   ARG X  84      25.586  42.461  15.416  0.00  0.00            
ATOM   1255  CA  ARG X  84      24.420  40.679  14.832  0.00  0.00            
ATOM   1256  HA  ARG X  84      24.413  39.699  15.309  0.00  0.00            
ATOM   1257  CB  ARG X  84      23.134  41.413  15.301  0.00  0.00            
ATOM   1258  HB2 ARG X  84      23.162  42.462  15.008  0.00  0.00            
ATOM   1259  HB3 ARG X  84      22.288  40.879  14.867  0.00  0.00            
ATOM   1260  CG  ARG X  84      22.801  41.381  16.762  0.00  0.00            
ATOM   1261  HG2 ARG X  84      22.753  40.339  17.080  0.00  0.00            
ATOM   1262  HG3 ARG X  84      23.637  41.741  17.362  0.00  0.00            
ATOM   1263  CD  ARG X  84      21.456  41.930  17.158  0.00  0.00            
ATOM   1264  HD2 ARG X  84      20.689  41.437  16.560  0.00  0.00            
ATOM   1265  HD3 ARG X  84      21.217  41.540  18.147  0.00  0.00            
ATOM   1266  NE  ARG X  84      21.376  43.386  17.015  0.00  0.00            
ATOM   1267  HE  ARG X  84      20.733  43.748  16.324  0.00  0.00            
ATOM   1268  CZ  ARG X  84      22.090  44.214  17.832  0.00  0.00            
ATOM   1269  NH1 ARG X  84      22.633  43.824  18.950  0.00  0.00            
ATOM   1270 HH11 ARG X  84      22.821  42.841  19.085  0.00  0.00            
ATOM   1271 HH12 ARG X  84      23.230  44.508  19.393  0.00  0.00            
ATOM   1272  NH2 ARG X  84      22.217  45.469  17.457  0.00  0.00            
ATOM   1273 HH21 ARG X  84      21.849  45.674  16.539  0.00  0.00            
ATOM   1274 HH22 ARG X  84      22.791  46.145  17.941  0.00  0.00            
ATOM   1275  C   ARG X  84      24.567  40.512  13.265  0.00  0.00            
ATOM   1276  O   ARG X  84      25.118  41.417  12.603  0.00  0.00            
ATOM   1277  N   ALA X  85      24.031  39.405  12.711  0.00  0.00            
ATOM   1278  H   ALA X  85      23.642  38.727  13.351  0.00  0.00            
ATOM   1279  CA  ALA X  85      24.049  39.071  11.310  0.00  0.00            
ATOM   1280  HA  ALA X  85      24.988  39.465  10.922  0.00  0.00            
ATOM   1281  CB  ALA X  85      24.030  37.552  11.207  0.00  0.00            
ATOM   1282  HB1 ALA X  85      24.872  37.099  11.732  0.00  0.00            
ATOM   1283  HB2 ALA X  85      23.083  37.100  11.503  0.00  0.00            
ATOM   1284  HB3 ALA X  85      24.166  37.354  10.144  0.00  0.00            
ATOM   1285  C   ALA X  85      22.889  39.699  10.513  0.00  0.00            
ATOM   1286  O   ALA X  85      22.944  39.946   9.293  0.00  0.00            
ATOM   1287  N   GLY X  86      21.853  40.172  11.247  0.00  0.00            
ATOM   1288  H   GLY X  86      21.862  39.993  12.241  0.00  0.00            
ATOM   1289  CA  GLY X  86      20.647  40.796  10.667  0.00  0.00            
ATOM   1290  HA2 GLY X  86      20.085  41.412  11.369  0.00  0.00            
ATOM   1291  HA3 GLY X  86      20.928  41.520   9.902  0.00  0.00            
ATOM   1292  C   GLY X  86      19.696  39.861  10.188  0.00  0.00            
ATOM   1293  O   GLY X  86      18.865  40.223   9.306  0.00  0.00            
ATOM   1294  N   GLY X  87      19.793  38.602  10.652  0.00  0.00            
ATOM   1295  H   GLY X  87      20.415  38.442  11.431  0.00  0.00            
ATOM   1296  CA  GLY X  87      18.912  37.527  10.283  0.00  0.00            
ATOM   1297  HA2 GLY X  87      17.892  37.885  10.423  0.00  0.00            
ATOM   1298  HA3 GLY X  87      19.071  37.334   9.222  0.00  0.00            
ATOM   1299  C   GLY X  87      18.995  36.187  11.065  0.00  0.00            
ATOM   1300  O   GLY X  87      18.244  35.277  10.681  0.00  0.00            
ATOM   1301  N   ASP X  88      19.843  35.980  12.086  0.00  0.00            
ATOM   1302  H   ASP X  88      20.267  36.820  12.452  0.00  0.00            
ATOM   1303  CA  ASP X  88      20.050  34.632  12.655  0.00  0.00            
ATOM   1304  HA  ASP X  88      19.941  33.797  11.962  0.00  0.00            
ATOM   1305  CB  ASP X  88      21.510  34.359  13.070  0.00  0.00            
ATOM   1306  HB2 ASP X  88      21.864  35.083  13.804  0.00  0.00            
ATOM   1307  HB3 ASP X  88      21.554  33.385  13.558  0.00  0.00            
ATOM   1308  CG  ASP X  88      22.538  34.409  11.918  0.00  0.00            
ATOM   1309  OD1 ASP X  88      22.262  34.362  10.725  0.00  0.00            
ATOM   1310  OD2 ASP X  88      23.672  34.175  12.357  0.00  0.00            
ATOM   1311  C   ASP X  88      19.235  34.410  13.886  0.00  0.00            
ATOM   1312  O   ASP X  88      19.012  35.423  14.589  0.00  0.00            
ATOM   1313  N   PRO X  89      18.916  33.187  14.299  0.00  0.00            
ATOM   1314  CD  PRO X  89      18.792  32.032  13.440  0.00  0.00            
ATOM   1315  HD2 PRO X  89      19.790  31.711  13.141  0.00  0.00            
ATOM   1316  HD3 PRO X  89      18.296  32.246  12.493  0.00  0.00            
ATOM   1317  CG  PRO X  89      18.052  30.878  14.219  0.00  0.00            
ATOM   1318  HG2 PRO X  89      18.592  29.942  14.361  0.00  0.00            
ATOM   1319  HG3 PRO X  89      17.040  30.686  13.862  0.00  0.00            
ATOM   1320  CB  PRO X  89      18.121  31.451  15.667  0.00  0.00            
ATOM   1321  HB2 PRO X  89      18.937  30.857  16.079  0.00  0.00            
ATOM   1322  HB3 PRO X  89      17.244  31.225  16.273  0.00  0.00            
ATOM   1323  CA  PRO X  89      18.339  32.882  15.589  0.00  0.00            
ATOM   1324  HA  PRO X  89      17.374  33.383  15.671  0.00  0.00            
ATOM   1325  C   PRO X  89      19.187  33.401  16.741  0.00  0.00            
ATOM   1326  O   PRO X  89      18.577  33.983  17.614  0.00  0.00            
ATOM   1327  N   LEU X  90      20.517  33.380  16.652  0.00  0.00            
ATOM   1328  H   LEU X  90      21.039  32.875  15.950  0.00  0.00            
ATOM   1329  CA  LEU X  90      21.424  33.897  17.700  0.00  0.00            
ATOM   1330  HA  LEU X  90      20.994  33.556  18.641  0.00  0.00            
ATOM   1331  CB  LEU X  90      22.867  33.308  17.523  0.00  0.00            
ATOM   1332  HB2 LEU X  90      23.214  33.689  16.562  0.00  0.00            
ATOM   1333  HB3 LEU X  90      23.507  33.745  18.288  0.00  0.00            
ATOM   1334  CG  LEU X  90      23.039  31.760  17.599  0.00  0.00            
ATOM   1335  HG  LEU X  90      22.232  31.219  17.105  0.00  0.00            
ATOM   1336  CD1 LEU X  90      24.462  31.394  17.179  0.00  0.00            
ATOM   1337 HD11 LEU X  90      25.136  32.102  17.660  0.00  0.00            
ATOM   1338 HD12 LEU X  90      24.654  30.333  17.341  0.00  0.00            
ATOM   1339 HD13 LEU X  90      24.545  31.572  16.107  0.00  0.00            
ATOM   1340  CD2 LEU X  90      22.809  31.412  19.091  0.00  0.00            
ATOM   1341 HD21 LEU X  90      22.689  30.331  19.155  0.00  0.00            
ATOM   1342 HD22 LEU X  90      23.748  31.672  19.579  0.00  0.00            
ATOM   1343 HD23 LEU X  90      22.011  32.000  19.546  0.00  0.00            
ATOM   1344  C   LEU X  90      21.380  35.436  17.787  0.00  0.00            
ATOM   1345  O   LEU X  90      21.687  35.966  18.845  0.00  0.00            
ATOM   1346  N   ASP X  91      20.928  36.102  16.744  0.00  0.00            
ATOM   1347  H   ASP X  91      20.534  35.669  15.921  0.00  0.00            
ATOM   1348  CA  ASP X  91      20.857  37.560  16.739  0.00  0.00            
ATOM   1349  HA  ASP X  91      21.835  37.960  17.005  0.00  0.00            
ATOM   1350  CB  ASP X  91      20.528  38.255  15.425  0.00  0.00            
ATOM   1351  HB2 ASP X  91      19.555  37.895  15.092  0.00  0.00            
ATOM   1352  HB3 ASP X  91      20.444  39.328  15.597  0.00  0.00            
ATOM   1353  CG  ASP X  91      21.541  38.001  14.306  0.00  0.00            
ATOM   1354  OD1 ASP X  91      21.276  38.243  13.086  0.00  0.00            
ATOM   1355  OD2 ASP X  91      22.671  37.611  14.602  0.00  0.00            
ATOM   1356  C   ASP X  91      19.937  38.147  17.784  0.00  0.00            
ATOM   1357  O   ASP X  91      20.103  39.304  18.143  0.00  0.00            
ATOM   1358  N   ALA X  92      19.005  37.395  18.388  0.00  0.00            
ATOM   1359  H   ALA X  92      18.669  36.516  18.020  0.00  0.00            
ATOM   1360  CA  ALA X  92      18.130  37.930  19.461  0.00  0.00            
ATOM   1361  HA  ALA X  92      17.869  38.944  19.157  0.00  0.00            
ATOM   1362  CB  ALA X  92      16.820  37.090  19.430  0.00  0.00            
ATOM   1363  HB1 ALA X  92      17.104  36.086  19.746  0.00  0.00            
ATOM   1364  HB2 ALA X  92      16.095  37.527  20.116  0.00  0.00            
ATOM   1365  HB3 ALA X  92      16.337  37.075  18.453  0.00  0.00            
ATOM   1366  C   ALA X  92      18.856  37.965  20.823  0.00  0.00            
ATOM   1367  O   ALA X  92      18.335  38.413  21.862  0.00  0.00            
ATOM   1368  N   TYR X  93      20.047  37.305  20.833  0.00  0.00            
ATOM   1369  H   TYR X  93      20.402  37.003  19.937  0.00  0.00            
ATOM   1370  CA  TYR X  93      20.876  36.911  22.027  0.00  0.00            
ATOM   1371  HA  TYR X  93      20.408  37.266  22.945  0.00  0.00            
ATOM   1372  CB  TYR X  93      21.064  35.368  21.978  0.00  0.00            
ATOM   1373  HB2 TYR X  93      21.526  35.046  21.045  0.00  0.00            
ATOM   1374  HB3 TYR X  93      21.577  35.139  22.912  0.00  0.00            
ATOM   1375  CG  TYR X  93      19.674  34.688  22.053  0.00  0.00            
ATOM   1376  CD1 TYR X  93      18.636  35.251  22.857  0.00  0.00            
ATOM   1377  HD1 TYR X  93      18.803  36.011  23.606  0.00  0.00            
ATOM   1378  CE1 TYR X  93      17.366  34.738  22.789  0.00  0.00            
ATOM   1379  HE1 TYR X  93      16.636  35.133  23.479  0.00  0.00            
ATOM   1380  CZ  TYR X  93      17.094  33.680  21.949  0.00  0.00            
ATOM   1381  OH  TYR X  93      15.752  33.328  21.897  0.00  0.00            
ATOM   1382  HH  TYR X  93      15.189  34.045  22.197  0.00  0.00            
ATOM   1383  CE2 TYR X  93      18.067  33.171  21.066  0.00  0.00            
ATOM   1384  HE2 TYR X  93      17.783  32.379  20.389  0.00  0.00            
ATOM   1385  CD2 TYR X  93      19.369  33.684  21.162  0.00  0.00            
ATOM   1386  HD2 TYR X  93      20.190  33.297  20.578  0.00  0.00            
ATOM   1387  C   TYR X  93      22.326  37.448  21.950  0.00  0.00            
ATOM   1388  O   TYR X  93      22.942  37.664  22.987  0.00  0.00            
ATOM   1389  N   ARG X  94      22.795  37.821  20.771  0.00  0.00            
ATOM   1390  H   ARG X  94      22.288  37.385  20.014  0.00  0.00            
ATOM   1391  CA  ARG X  94      24.225  38.300  20.532  0.00  0.00            
ATOM   1392  HA  ARG X  94      24.904  37.608  21.031  0.00  0.00            
ATOM   1393  CB  ARG X  94      24.465  38.380  19.041  0.00  0.00            
ATOM   1394  HB2 ARG X  94      23.599  38.801  18.530  0.00  0.00            
ATOM   1395  HB3 ARG X  94      25.334  38.943  18.703  0.00  0.00            
ATOM   1396  CG  ARG X  94      24.856  37.039  18.474  0.00  0.00            
ATOM   1397  HG2 ARG X  94      25.867  36.789  18.795  0.00  0.00            
ATOM   1398  HG3 ARG X  94      24.290  36.237  18.948  0.00  0.00            
ATOM   1399  CD  ARG X  94      24.791  36.839  16.970  0.00  0.00            
ATOM   1400  HD2 ARG X  94      23.726  36.862  16.739  0.00  0.00            
ATOM   1401  HD3 ARG X  94      25.277  37.728  16.569  0.00  0.00            
ATOM   1402  NE  ARG X  94      25.617  35.823  16.458  0.00  0.00            
ATOM   1403  HE  ARG X  94      26.517  35.735  16.907  0.00  0.00            
ATOM   1404  CZ  ARG X  94      25.576  35.282  15.254  0.00  0.00            
ATOM   1405  NH1 ARG X  94      24.578  35.584  14.424  0.00  0.00            
ATOM   1406 HH11 ARG X  94      24.054  36.426  14.613  0.00  0.00            
ATOM   1407 HH12 ARG X  94      24.620  35.243  13.474  0.00  0.00            
ATOM   1408  NH2 ARG X  94      26.507  34.500  14.830  0.00  0.00            
ATOM   1409 HH21 ARG X  94      27.223  34.237  15.492  0.00  0.00            
ATOM   1410 HH22 ARG X  94      26.444  34.074  13.917  0.00  0.00            
ATOM   1411  C   ARG X  94      24.360  39.622  21.260  0.00  0.00            
ATOM   1412  O   ARG X  94      23.352  40.352  21.201  0.00  0.00            
ATOM   1413  N   GLY X  95      25.521  40.061  21.715  0.00  0.00            
ATOM   1414  H   GLY X  95      26.287  39.412  21.608  0.00  0.00            
ATOM   1415  CA  GLY X  95      25.849  41.377  22.206  0.00  0.00            
ATOM   1416  HA2 GLY X  95      26.934  41.469  22.237  0.00  0.00            
ATOM   1417  HA3 GLY X  95      25.490  42.082  21.456  0.00  0.00            
ATOM   1418  C   GLY X  95      25.294  41.727  23.563  0.00  0.00            
ATOM   1419  O   GLY X  95      24.879  40.853  24.316  0.00  0.00            
ATOM   1420  N   TYR X  96      25.496  42.990  23.922  0.00  0.00            
ATOM   1421  H   TYR X  96      25.861  43.603  23.208  0.00  0.00            
ATOM   1422  CA  TYR X  96      24.890  43.525  25.190  0.00  0.00            
ATOM   1423  HA  TYR X  96      25.120  42.871  26.031  0.00  0.00            
ATOM   1424  CB  TYR X  96      25.503  44.936  25.481  0.00  0.00            
ATOM   1425  HB2 TYR X  96      26.566  44.723  25.370  0.00  0.00            
ATOM   1426  HB3 TYR X  96      25.057  45.545  24.694  0.00  0.00            
ATOM   1427  CG  TYR X  96      25.240  45.589  26.856  0.00  0.00            
ATOM   1428  CD1 TYR X  96      23.934  46.015  27.262  0.00  0.00            
ATOM   1429  HD1 TYR X  96      23.157  46.076  26.514  0.00  0.00            
ATOM   1430  CE1 TYR X  96      23.724  46.673  28.492  0.00  0.00            
ATOM   1431  HE1 TYR X  96      22.773  47.081  28.799  0.00  0.00            
ATOM   1432  CZ  TYR X  96      24.799  46.882  29.374  0.00  0.00            
ATOM   1433  OH  TYR X  96      24.499  47.439  30.643  0.00  0.00            
ATOM   1434  HH  TYR X  96      25.215  48.067  30.761  0.00  0.00            
ATOM   1435  CE2 TYR X  96      26.075  46.385  29.001  0.00  0.00            
ATOM   1436  HE2 TYR X  96      26.888  46.462  29.707  0.00  0.00            
ATOM   1437  CD2 TYR X  96      26.308  45.736  27.736  0.00  0.00            
ATOM   1438  HD2 TYR X  96      27.283  45.395  27.419  0.00  0.00            
ATOM   1439  C   TYR X  96      23.388  43.581  24.993  0.00  0.00            
ATOM   1440  O   TYR X  96      22.979  44.206  24.014  0.00  0.00            
ATOM   1441  N   ARG X  97      22.556  43.105  25.915  0.00  0.00            
ATOM   1442  H   ARG X  97      22.974  42.502  26.610  0.00  0.00            
ATOM   1443  CA  ARG X  97      21.074  43.202  25.818  0.00  0.00            
ATOM   1444  HA  ARG X  97      20.740  43.757  24.941  0.00  0.00            
ATOM   1445  CB  ARG X  97      20.406  41.765  25.749  0.00  0.00            
ATOM   1446  HB2 ARG X  97      20.365  41.466  26.796  0.00  0.00            
ATOM   1447  HB3 ARG X  97      19.417  41.955  25.332  0.00  0.00            
ATOM   1448  CG  ARG X  97      20.999  40.597  24.966  0.00  0.00            
ATOM   1449  HG2 ARG X  97      21.951  40.240  25.359  0.00  0.00            
ATOM   1450  HG3 ARG X  97      20.278  39.807  25.174  0.00  0.00            
ATOM   1451  CD  ARG X  97      21.224  40.902  23.477  0.00  0.00            
ATOM   1452  HD2 ARG X  97      21.770  41.841  23.381  0.00  0.00            
ATOM   1453  HD3 ARG X  97      21.778  40.041  23.104  0.00  0.00            
ATOM   1454  NE  ARG X  97      20.036  41.118  22.716  0.00  0.00            
ATOM   1455  HE  ARG X  97      19.266  41.591  23.169  0.00  0.00            
ATOM   1456  CZ  ARG X  97      19.798  41.054  21.431  0.00  0.00            
ATOM   1457  NH1 ARG X  97      20.578  40.510  20.529  0.00  0.00            
ATOM   1458 HH11 ARG X  97      21.367  40.061  20.971  0.00  0.00            
ATOM   1459 HH12 ARG X  97      20.441  40.489  19.528  0.00  0.00            
ATOM   1460  NH2 ARG X  97      18.754  41.683  20.934  0.00  0.00            
ATOM   1461 HH21 ARG X  97      18.166  42.278  21.500  0.00  0.00            
ATOM   1462 HH22 ARG X  97      18.559  41.598  19.946  0.00  0.00            
ATOM   1463  C   ARG X  97      20.449  44.168  26.876  0.00  0.00            
ATOM   1464  O   ARG X  97      20.997  44.453  27.901  0.00  0.00            
ATOM   1465  N   HIE X  98      19.169  44.494  26.591  0.00  0.00            
ATOM   1466  H   HIE X  98      18.716  44.407  25.693  0.00  0.00            
ATOM   1467  CA  HIE X  98      18.443  45.277  27.594  0.00  0.00            
ATOM   1468  HA  HIE X  98      19.043  46.155  27.832  0.00  0.00            
ATOM   1469  CB  HIE X  98      17.122  45.738  26.856  0.00  0.00            
ATOM   1470  HB2 HIE X  98      16.521  46.415  27.463  0.00  0.00            
ATOM   1471  HB3 HIE X  98      17.386  46.171  25.891  0.00  0.00            
ATOM   1472  CG  HIE X  98      16.259  44.537  26.542  0.00  0.00            
ATOM   1473  ND1 HIE X  98      16.460  43.739  25.380  0.00  0.00            
ATOM   1474  CE1 HIE X  98      15.577  42.735  25.515  0.00  0.00            
ATOM   1475  HE1 HIE X  98      15.380  41.902  24.856  0.00  0.00            
ATOM   1476  NE2 HIE X  98      14.928  42.771  26.699  0.00  0.00            
ATOM   1477  HE2 HIE X  98      14.006  42.371  26.802  0.00  0.00            
ATOM   1478  CD2 HIE X  98      15.367  43.928  27.354  0.00  0.00            
ATOM   1479  HD2 HIE X  98      15.087  44.197  28.361  0.00  0.00            
ATOM   1480  C   HIE X  98      18.194  44.567  28.927  0.00  0.00            
ATOM   1481  O   HIE X  98      17.564  45.208  29.817  0.00  0.00            
ATOM   1482  N   VAL X  99      18.508  43.225  29.074  0.00  0.00            
ATOM   1483  H   VAL X  99      19.257  42.936  28.460  0.00  0.00            
ATOM   1484  CA  VAL X  99      18.129  42.372  30.169  0.00  0.00            
ATOM   1485  HA  VAL X  99      17.046  42.434  30.278  0.00  0.00            
ATOM   1486  CB  VAL X  99      18.503  40.903  29.861  0.00  0.00            
ATOM   1487  HB  VAL X  99      19.485  40.803  29.399  0.00  0.00            
ATOM   1488  CG1 VAL X  99      18.694  40.056  31.132  0.00  0.00            
ATOM   1489 HG11 VAL X  99      18.768  38.980  30.981  0.00  0.00            
ATOM   1490 HG12 VAL X  99      19.456  40.491  31.778  0.00  0.00            
ATOM   1491 HG13 VAL X  99      17.749  40.107  31.673  0.00  0.00            
ATOM   1492  CG2 VAL X  99      17.560  40.123  28.943  0.00  0.00            
ATOM   1493 HG21 VAL X  99      17.527  40.691  28.013  0.00  0.00            
ATOM   1494 HG22 VAL X  99      18.087  39.219  28.636  0.00  0.00            
ATOM   1495 HG23 VAL X  99      16.582  40.115  29.425  0.00  0.00            
ATOM   1496  C   VAL X  99      18.619  42.918  31.547  0.00  0.00            
ATOM   1497  O   VAL X  99      19.798  43.359  31.711  0.00  0.00            
ATOM   1498  N   ARG X 100      17.676  42.924  32.535  0.00  0.00            
ATOM   1499  H   ARG X 100      16.704  42.760  32.316  0.00  0.00            
ATOM   1500  CA  ARG X 100      17.977  42.913  33.981  0.00  0.00            
ATOM   1501  HA  ARG X 100      18.648  42.076  34.173  0.00  0.00            
ATOM   1502  CB  ARG X 100      18.564  44.266  34.353  0.00  0.00            
ATOM   1503  HB2 ARG X 100      18.647  44.332  35.438  0.00  0.00            
ATOM   1504  HB3 ARG X 100      19.587  44.233  33.978  0.00  0.00            
ATOM   1505  CG  ARG X 100      17.927  45.552  33.757  0.00  0.00            
ATOM   1506  HG2 ARG X 100      17.934  45.498  32.669  0.00  0.00            
ATOM   1507  HG3 ARG X 100      16.920  45.644  34.163  0.00  0.00            
ATOM   1508  CD  ARG X 100      18.729  46.835  34.108  0.00  0.00            
ATOM   1509  HD2 ARG X 100      18.175  47.763  33.967  0.00  0.00            
ATOM   1510  HD3 ARG X 100      18.981  46.803  35.169  0.00  0.00            
ATOM   1511  NE  ARG X 100      19.976  46.820  33.356  0.00  0.00            
ATOM   1512  HE  ARG X 100      20.119  46.087  32.676  0.00  0.00            
ATOM   1513  CZ  ARG X 100      20.849  47.820  33.456  0.00  0.00            
ATOM   1514  NH1 ARG X 100      20.804  48.810  34.410  0.00  0.00            
ATOM   1515 HH11 ARG X 100      19.966  48.744  34.971  0.00  0.00            
ATOM   1516 HH12 ARG X 100      21.456  49.581  34.429  0.00  0.00            
ATOM   1517  NH2 ARG X 100      21.941  47.774  32.750  0.00  0.00            
ATOM   1518 HH21 ARG X 100      22.107  46.868  32.336  0.00  0.00            
ATOM   1519 HH22 ARG X 100      22.749  48.341  32.965  0.00  0.00            
ATOM   1520  C   ARG X 100      16.670  42.625  34.743  0.00  0.00            
ATOM   1521  O   ARG X 100      15.665  43.277  34.434  0.00  0.00            
ATOM   1522  N   VAL X 101      16.768  41.778  35.814  0.00  0.00            
ATOM   1523  H   VAL X 101      17.653  41.300  35.896  0.00  0.00            
ATOM   1524  CA  VAL X 101      15.839  41.556  36.953  0.00  0.00            
ATOM   1525  HA  VAL X 101      14.855  41.393  36.513  0.00  0.00            
ATOM   1526  CB  VAL X 101      16.345  40.283  37.703  0.00  0.00            
ATOM   1527  HB  VAL X 101      17.421  40.368  37.851  0.00  0.00            
ATOM   1528  CG1 VAL X 101      15.753  40.108  39.080  0.00  0.00            
ATOM   1529 HG11 VAL X 101      14.711  40.355  38.877  0.00  0.00            
ATOM   1530 HG12 VAL X 101      15.835  39.123  39.539  0.00  0.00            
ATOM   1531 HG13 VAL X 101      16.295  40.775  39.750  0.00  0.00            
ATOM   1532  CG2 VAL X 101      16.010  39.084  36.758  0.00  0.00            
ATOM   1533 HG21 VAL X 101      16.770  38.329  36.959  0.00  0.00            
ATOM   1534 HG22 VAL X 101      15.019  38.698  36.995  0.00  0.00            
ATOM   1535 HG23 VAL X 101      16.021  39.259  35.682  0.00  0.00            
ATOM   1536  C   VAL X 101      15.829  42.783  37.901  0.00  0.00            
ATOM   1537  O   VAL X 101      16.852  43.392  38.157  0.00  0.00            
ATOM   1538  N   PRO X 102      14.676  43.148  38.410  0.00  0.00            
ATOM   1539  CD  PRO X 102      13.359  42.604  38.109  0.00  0.00            
ATOM   1540  HD2 PRO X 102      13.096  41.765  38.753  0.00  0.00            
ATOM   1541  HD3 PRO X 102      13.208  42.363  37.057  0.00  0.00            
ATOM   1542  CG  PRO X 102      12.364  43.745  38.425  0.00  0.00            
ATOM   1543  HG2 PRO X 102      11.329  43.410  38.488  0.00  0.00            
ATOM   1544  HG3 PRO X 102      12.403  44.618  37.773  0.00  0.00            
ATOM   1545  CB  PRO X 102      13.009  44.300  39.684  0.00  0.00            
ATOM   1546  HB2 PRO X 102      12.733  43.634  40.501  0.00  0.00            
ATOM   1547  HB3 PRO X 102      12.580  45.283  39.879  0.00  0.00            
ATOM   1548  CA  PRO X 102      14.545  44.239  39.359  0.00  0.00            
ATOM   1549  HA  PRO X 102      14.925  45.167  38.931  0.00  0.00            
ATOM   1550  C   PRO X 102      15.325  44.066  40.673  0.00  0.00            
ATOM   1551  O   PRO X 102      15.687  42.922  41.034  0.00  0.00            
ATOM   1552  N   GLY X 103      15.657  45.218  41.270  0.00  0.00            
ATOM   1553  H   GLY X 103      15.281  46.041  40.821  0.00  0.00            
ATOM   1554  CA  GLY X 103      16.668  45.314  42.359  0.00  0.00            
ATOM   1555  HA2 GLY X 103      16.528  46.245  42.909  0.00  0.00            
ATOM   1556  HA3 GLY X 103      16.628  44.498  43.081  0.00  0.00            
ATOM   1557  C   GLY X 103      18.106  45.246  41.847  0.00  0.00            
ATOM   1558  O   GLY X 103      19.066  45.366  42.583  0.00  0.00            
ATOM   1559  N   ASP X 104      18.277  45.166  40.533  0.00  0.00            
ATOM   1560  H   ASP X 104      17.498  45.289  39.902  0.00  0.00            
ATOM   1561  CA  ASP X 104      19.573  44.971  39.848  0.00  0.00            
ATOM   1562  HA  ASP X 104      19.241  44.780  38.827  0.00  0.00            
ATOM   1563  CB  ASP X 104      20.379  46.284  39.875  0.00  0.00            
ATOM   1564  HB2 ASP X 104      20.625  46.606  40.887  0.00  0.00            
ATOM   1565  HB3 ASP X 104      21.401  46.055  39.574  0.00  0.00            
ATOM   1566  CG  ASP X 104      19.905  47.498  39.086  0.00  0.00            
ATOM   1567  OD1 ASP X 104      18.933  47.342  38.278  0.00  0.00            
ATOM   1568  OD2 ASP X 104      20.464  48.606  39.257  0.00  0.00            
ATOM   1569  C   ASP X 104      20.376  43.678  40.275  0.00  0.00            
ATOM   1570  O   ASP X 104      21.613  43.707  40.247  0.00  0.00            
ATOM   1571  N   TYR X 105      19.746  42.573  40.713  0.00  0.00            
ATOM   1572  H   TYR X 105      18.762  42.757  40.850  0.00  0.00            
ATOM   1573  CA  TYR X 105      20.412  41.315  41.239  0.00  0.00            
ATOM   1574  HA  TYR X 105      21.162  41.493  42.009  0.00  0.00            
ATOM   1575  CB  TYR X 105      19.398  40.379  41.951  0.00  0.00            
ATOM   1576  HB2 TYR X 105      18.770  39.811  41.266  0.00  0.00            
ATOM   1577  HB3 TYR X 105      20.020  39.667  42.494  0.00  0.00            
ATOM   1578  CG  TYR X 105      18.555  40.938  43.099  0.00  0.00            
ATOM   1579  CD1 TYR X 105      19.131  41.843  43.956  0.00  0.00            
ATOM   1580  HD1 TYR X 105      20.167  42.145  43.909  0.00  0.00            
ATOM   1581  CE1 TYR X 105      18.315  42.448  44.943  0.00  0.00            
ATOM   1582  HE1 TYR X 105      18.841  43.005  45.704  0.00  0.00            
ATOM   1583  CZ  TYR X 105      16.929  42.202  45.027  0.00  0.00            
ATOM   1584  OH  TYR X 105      16.160  42.716  46.059  0.00  0.00            
ATOM   1585  HH  TYR X 105      16.577  43.464  46.494  0.00  0.00            
ATOM   1586  CE2 TYR X 105      16.339  41.352  44.063  0.00  0.00            
ATOM   1587  HE2 TYR X 105      15.261  41.388  44.024  0.00  0.00            
ATOM   1588  CD2 TYR X 105      17.174  40.682  43.117  0.00  0.00            
ATOM   1589  HD2 TYR X 105      16.798  40.105  42.285  0.00  0.00            
ATOM   1590  C   TYR X 105      21.087  40.548  40.145  0.00  0.00            
ATOM   1591  O   TYR X 105      22.217  40.050  40.294  0.00  0.00            
ATOM   1592  N   GLN X 106      20.489  40.521  38.977  0.00  0.00            
ATOM   1593  H   GLN X 106      19.584  40.958  38.875  0.00  0.00            
ATOM   1594  CA  GLN X 106      21.150  40.012  37.717  0.00  0.00            
ATOM   1595  HA  GLN X 106      22.231  40.152  37.737  0.00  0.00            
ATOM   1596  CB  GLN X 106      20.962  38.517  37.517  0.00  0.00            
ATOM   1597  HB2 GLN X 106      20.996  38.399  36.434  0.00  0.00            
ATOM   1598  HB3 GLN X 106      21.814  37.978  37.930  0.00  0.00            
ATOM   1599  CG  GLN X 106      19.663  38.005  38.046  0.00  0.00            
ATOM   1600  HG2 GLN X 106      19.662  37.856  39.126  0.00  0.00            
ATOM   1601  HG3 GLN X 106      18.957  38.781  37.751  0.00  0.00            
ATOM   1602  CD  GLN X 106      19.199  36.716  37.439  0.00  0.00            
ATOM   1603  OE1 GLN X 106      19.737  36.215  36.389  0.00  0.00            
ATOM   1604  NE2 GLN X 106      18.119  36.138  37.971  0.00  0.00            
ATOM   1605 HE21 GLN X 106      17.776  35.275  37.575  0.00  0.00            
ATOM   1606 HE22 GLN X 106      17.742  36.470  38.847  0.00  0.00            
ATOM   1607  C   GLN X 106      20.708  40.884  36.536  0.00  0.00            
ATOM   1608  O   GLN X 106      19.662  41.551  36.607  0.00  0.00            
ATOM   1609  N   GLY X 107      21.420  40.704  35.442  0.00  0.00            
ATOM   1610  H   GLY X 107      22.142  40.002  35.517  0.00  0.00            
ATOM   1611  CA  GLY X 107      21.237  41.421  34.145  0.00  0.00            
ATOM   1612  HA2 GLY X 107      20.617  40.814  33.485  0.00  0.00            
ATOM   1613  HA3 GLY X 107      20.813  42.390  34.412  0.00  0.00            
ATOM   1614  C   GLY X 107      22.573  41.712  33.450  0.00  0.00            
ATOM   1615  O   GLY X 107      23.577  41.287  33.910  0.00  0.00            
ATOM   1616  N   TYR X 108      22.621  42.540  32.392  0.00  0.00            
ATOM   1617  H   TYR X 108      21.695  42.770  32.062  0.00  0.00            
ATOM   1618  CA  TYR X 108      23.781  43.266  31.868  0.00  0.00            
ATOM   1619  HA  TYR X 108      24.650  42.640  32.072  0.00  0.00            
ATOM   1620  CB  TYR X 108      23.700  43.305  30.353  0.00  0.00            
ATOM   1621  HB2 TYR X 108      22.775  43.828  30.111  0.00  0.00            
ATOM   1622  HB3 TYR X 108      24.325  44.007  29.802  0.00  0.00            
ATOM   1623  CG  TYR X 108      23.810  41.998  29.621  0.00  0.00            
ATOM   1624  CD1 TYR X 108      22.648  41.333  29.196  0.00  0.00            
ATOM   1625  HD1 TYR X 108      21.654  41.712  29.382  0.00  0.00            
ATOM   1626  CE1 TYR X 108      22.659  40.086  28.521  0.00  0.00            
ATOM   1627  HE1 TYR X 108      21.775  39.499  28.321  0.00  0.00            
ATOM   1628  CZ  TYR X 108      23.902  39.566  28.126  0.00  0.00            
ATOM   1629  OH  TYR X 108      23.946  38.365  27.535  0.00  0.00            
ATOM   1630  HH  TYR X 108      24.866  38.239  27.291  0.00  0.00            
ATOM   1631  CE2 TYR X 108      25.083  40.314  28.368  0.00  0.00            
ATOM   1632  HE2 TYR X 108      26.062  40.005  28.034  0.00  0.00            
ATOM   1633  CD2 TYR X 108      25.025  41.466  29.174  0.00  0.00            
ATOM   1634  HD2 TYR X 108      25.907  42.074  29.310  0.00  0.00            
ATOM   1635  C   TYR X 108      23.966  44.612  32.497  0.00  0.00            
ATOM   1636  O   TYR X 108      22.938  45.245  32.811  0.00  0.00            
ATOM   1637  N   PHE X 109      25.262  45.003  32.705  0.00  0.00            
ATOM   1638  H   PHE X 109      26.081  44.512  32.375  0.00  0.00            
ATOM   1639  CA  PHE X 109      25.658  46.243  33.382  0.00  0.00            
ATOM   1640  HA  PHE X 109      24.946  47.051  33.216  0.00  0.00            
ATOM   1641  CB  PHE X 109      25.698  46.010  34.898  0.00  0.00            
ATOM   1642  HB2 PHE X 109      26.535  45.327  35.039  0.00  0.00            
ATOM   1643  HB3 PHE X 109      25.907  46.951  35.408  0.00  0.00            
ATOM   1644  CG  PHE X 109      24.406  45.449  35.586  0.00  0.00            
ATOM   1645  CD1 PHE X 109      24.293  44.034  35.754  0.00  0.00            
ATOM   1646  HD1 PHE X 109      24.999  43.365  35.284  0.00  0.00            
ATOM   1647  CE1 PHE X 109      23.095  43.562  36.349  0.00  0.00            
ATOM   1648  HE1 PHE X 109      23.008  42.506  36.559  0.00  0.00            
ATOM   1649  CZ  PHE X 109      22.072  44.478  36.767  0.00  0.00            
ATOM   1650  HZ  PHE X 109      21.108  44.211  37.173  0.00  0.00            
ATOM   1651  CE2 PHE X 109      22.278  45.860  36.609  0.00  0.00            
ATOM   1652  HE2 PHE X 109      21.505  46.556  36.900  0.00  0.00            
ATOM   1653  CD2 PHE X 109      23.379  46.357  35.955  0.00  0.00            
ATOM   1654  HD2 PHE X 109      23.526  47.410  35.766  0.00  0.00            
ATOM   1655  C   PHE X 109      27.005  46.752  33.017  0.00  0.00            
ATOM   1656  O   PHE X 109      27.829  45.979  32.508  0.00  0.00            
ATOM   1657  N   ASP X 110      27.300  47.990  33.244  0.00  0.00            
ATOM   1658  H   ASP X 110      26.574  48.583  33.620  0.00  0.00            
ATOM   1659  CA  ASP X 110      28.543  48.620  32.716  0.00  0.00            
ATOM   1660  HA  ASP X 110      29.409  47.974  32.855  0.00  0.00            
ATOM   1661  CB  ASP X 110      28.492  48.883  31.255  0.00  0.00            
ATOM   1662  HB2 ASP X 110      29.473  49.122  30.844  0.00  0.00            
ATOM   1663  HB3 ASP X 110      28.332  47.921  30.769  0.00  0.00            
ATOM   1664  CG  ASP X 110      27.421  49.885  30.766  0.00  0.00            
ATOM   1665  OD1 ASP X 110      26.271  49.434  30.787  0.00  0.00            
ATOM   1666  OD2 ASP X 110      27.742  51.021  30.424  0.00  0.00            
ATOM   1667  C   ASP X 110      28.807  49.978  33.397  0.00  0.00            
ATOM   1668  O   ASP X 110      27.960  50.664  34.005  0.00  0.00            
ATOM   1669  N   ARG X 111      30.055  50.432  33.369  0.00  0.00            
ATOM   1670  H   ARG X 111      30.750  49.827  32.956  0.00  0.00            
ATOM   1671  CA  ARG X 111      30.512  51.678  33.912  0.00  0.00            
ATOM   1672  HA  ARG X 111      29.658  52.321  34.123  0.00  0.00            
ATOM   1673  CB  ARG X 111      31.040  51.407  35.355  0.00  0.00            
ATOM   1674  HB2 ARG X 111      31.082  50.323  35.460  0.00  0.00            
ATOM   1675  HB3 ARG X 111      32.005  51.901  35.469  0.00  0.00            
ATOM   1676  CG  ARG X 111      30.037  51.800  36.440  0.00  0.00            
ATOM   1677  HG2 ARG X 111      29.730  52.823  36.227  0.00  0.00            
ATOM   1678  HG3 ARG X 111      29.161  51.204  36.184  0.00  0.00            
ATOM   1679  CD  ARG X 111      30.378  51.602  37.932  0.00  0.00            
ATOM   1680  HD2 ARG X 111      29.568  51.856  38.615  0.00  0.00            
ATOM   1681  HD3 ARG X 111      30.658  50.578  38.181  0.00  0.00            
ATOM   1682  NE  ARG X 111      31.648  52.281  38.395  0.00  0.00            
ATOM   1683  HE  ARG X 111      32.485  51.721  38.317  0.00  0.00            
ATOM   1684  CZ  ARG X 111      31.888  53.596  38.518  0.00  0.00            
ATOM   1685  NH1 ARG X 111      30.962  54.536  38.310  0.00  0.00            
ATOM   1686 HH11 ARG X 111      30.065  54.135  38.073  0.00  0.00            
ATOM   1687 HH12 ARG X 111      31.137  55.495  38.045  0.00  0.00            
ATOM   1688  NH2 ARG X 111      33.080  53.997  38.777  0.00  0.00            
ATOM   1689 HH21 ARG X 111      33.697  53.234  39.015  0.00  0.00            
ATOM   1690 HH22 ARG X 111      33.216  54.989  38.906  0.00  0.00            
ATOM   1691  C   ARG X 111      31.632  52.319  33.014  0.00  0.00            
ATOM   1692  O   ARG X 111      32.600  51.659  32.568  0.00  0.00            
ATOM   1693  N   GLU X 112      31.579  53.643  32.780  0.00  0.00            
ATOM   1694  H   GLU X 112      30.741  54.067  33.152  0.00  0.00            
ATOM   1695  CA  GLU X 112      32.477  54.477  31.916  0.00  0.00            
ATOM   1696  HA  GLU X 112      32.524  53.917  30.982  0.00  0.00            
ATOM   1697  CB  GLU X 112      31.780  55.809  31.723  0.00  0.00            
ATOM   1698  HB2 GLU X 112      30.814  55.619  31.254  0.00  0.00            
ATOM   1699  HB3 GLU X 112      31.521  56.238  32.691  0.00  0.00            
ATOM   1700  CG  GLU X 112      32.663  56.874  31.020  0.00  0.00            
ATOM   1701  HG2 GLU X 112      32.032  57.756  31.125  0.00  0.00            
ATOM   1702  HG3 GLU X 112      33.583  57.177  31.521  0.00  0.00            
ATOM   1703  CD  GLU X 112      33.041  56.559  29.578  0.00  0.00            
ATOM   1704  OE1 GLU X 112      32.160  56.152  28.838  0.00  0.00            
ATOM   1705  OE2 GLU X 112      34.197  56.827  29.165  0.00  0.00            
ATOM   1706  C   GLU X 112      33.868  54.711  32.476  0.00  0.00            
ATOM   1707  O   GLU X 112      34.898  54.353  31.926  0.00  0.00            
ATOM   1708  N   HIE X 113      33.892  55.218  33.758  0.00  0.00            
ATOM   1709  H   HIE X 113      33.063  55.407  34.304  0.00  0.00            
ATOM   1710  CA  HIE X 113      35.122  55.519  34.547  0.00  0.00            
ATOM   1711  HA  HIE X 113      35.751  56.030  33.818  0.00  0.00            
ATOM   1712  CB  HIE X 113      34.897  56.607  35.634  0.00  0.00            
ATOM   1713  HB2 HIE X 113      33.980  56.319  36.148  0.00  0.00            
ATOM   1714  HB3 HIE X 113      35.706  56.680  36.360  0.00  0.00            
ATOM   1715  CG  HIE X 113      34.642  58.037  35.093  0.00  0.00            
ATOM   1716  ND1 HIE X 113      33.814  59.003  35.692  0.00  0.00            
ATOM   1717  CE1 HIE X 113      33.982  60.138  34.994  0.00  0.00            
ATOM   1718  HE1 HIE X 113      33.532  61.102  35.179  0.00  0.00            
ATOM   1719  NE2 HIE X 113      34.868  59.914  34.006  0.00  0.00            
ATOM   1720  HE2 HIE X 113      35.258  60.568  33.342  0.00  0.00            
ATOM   1721  CD2 HIE X 113      35.257  58.588  33.996  0.00  0.00            
ATOM   1722  HD2 HIE X 113      35.956  57.959  33.464  0.00  0.00            
ATOM   1723  C   HIE X 113      35.829  54.267  35.124  0.00  0.00            
ATOM   1724  O   HIE X 113      36.889  54.472  35.785  0.00  0.00            
ATOM   1725  N   ASP X 114      35.349  53.087  34.858  0.00  0.00            
ATOM   1726  H   ASP X 114      34.528  53.102  34.271  0.00  0.00            
ATOM   1727  CA  ASP X 114      35.984  51.765  35.033  0.00  0.00            
ATOM   1728  HA  ASP X 114      37.008  51.936  35.364  0.00  0.00            
ATOM   1729  CB  ASP X 114      35.336  50.888  36.087  0.00  0.00            
ATOM   1730  HB2 ASP X 114      34.355  50.633  35.687  0.00  0.00            
ATOM   1731  HB3 ASP X 114      35.926  49.975  36.161  0.00  0.00            
ATOM   1732  CG  ASP X 114      35.194  51.538  37.537  0.00  0.00            
ATOM   1733  OD1 ASP X 114      34.128  51.264  38.196  0.00  0.00            
ATOM   1734  OD2 ASP X 114      35.988  52.362  38.011  0.00  0.00            
ATOM   1735  C   ASP X 114      36.094  50.987  33.753  0.00  0.00            
ATOM   1736  O   ASP X 114      36.336  49.786  33.768  0.00  0.00            
ATOM   1737  N   GLN X 115      35.852  51.588  32.549  0.00  0.00            
ATOM   1738  H   GLN X 115      35.637  52.575  32.546  0.00  0.00            
ATOM   1739  CA  GLN X 115      36.002  50.843  31.292  0.00  0.00            
ATOM   1740  HA  GLN X 115      35.514  51.532  30.603  0.00  0.00            
ATOM   1741  CB  GLN X 115      37.438  50.920  30.780  0.00  0.00            
ATOM   1742  HB2 GLN X 115      37.395  50.922  29.691  0.00  0.00            
ATOM   1743  HB3 GLN X 115      37.733  51.948  30.991  0.00  0.00            
ATOM   1744  CG  GLN X 115      38.438  49.795  31.257  0.00  0.00            
ATOM   1745  HG2 GLN X 115      38.789  50.088  32.246  0.00  0.00            
ATOM   1746  HG3 GLN X 115      37.934  48.829  31.305  0.00  0.00            
ATOM   1747  CD  GLN X 115      39.643  49.671  30.388  0.00  0.00            
ATOM   1748  OE1 GLN X 115      40.015  48.660  29.901  0.00  0.00            
ATOM   1749  NE2 GLN X 115      40.349  50.741  30.037  0.00  0.00            
ATOM   1750 HE21 GLN X 115      40.596  50.618  29.065  0.00  0.00            
ATOM   1751 HE22 GLN X 115      40.302  51.639  30.497  0.00  0.00            
ATOM   1752  C   GLN X 115      35.337  49.466  31.039  0.00  0.00            
ATOM   1753  O   GLN X 115      35.518  48.833  29.964  0.00  0.00            
ATOM   1754  N   TRP X 116      34.477  48.987  31.953  0.00  0.00            
ATOM   1755  H   TRP X 116      34.510  49.279  32.919  0.00  0.00            
ATOM   1756  CA  TRP X 116      33.943  47.570  31.796  0.00  0.00            
ATOM   1757  HA  TRP X 116      34.506  47.075  31.005  0.00  0.00            
ATOM   1758  CB  TRP X 116      34.342  46.750  33.054  0.00  0.00            
ATOM   1759  HB2 TRP X 116      33.896  45.759  32.971  0.00  0.00            
ATOM   1760  HB3 TRP X 116      35.422  46.599  33.046  0.00  0.00            
ATOM   1761  CG  TRP X 116      33.891  47.182  34.461  0.00  0.00            
ATOM   1762  CD1 TRP X 116      34.731  47.553  35.456  0.00  0.00            
ATOM   1763  HD1 TRP X 116      35.807  47.501  35.385  0.00  0.00            
ATOM   1764  NE1 TRP X 116      34.058  47.919  36.646  0.00  0.00            
ATOM   1765  HE1 TRP X 116      34.460  48.230  37.519  0.00  0.00            
ATOM   1766  CE2 TRP X 116      32.694  47.792  36.376  0.00  0.00            
ATOM   1767  CZ2 TRP X 116      31.604  47.948  37.221  0.00  0.00            
ATOM   1768  HZ2 TRP X 116      31.755  48.366  38.206  0.00  0.00            
ATOM   1769  CH2 TRP X 116      30.334  47.952  36.579  0.00  0.00            
ATOM   1770  HH2 TRP X 116      29.444  48.237  37.121  0.00  0.00            
ATOM   1771  CZ3 TRP X 116      30.099  47.416  35.357  0.00  0.00            
ATOM   1772  HZ3 TRP X 116      29.109  47.245  34.959  0.00  0.00            
ATOM   1773  CE3 TRP X 116      31.196  47.053  34.575  0.00  0.00            
ATOM   1774  HE3 TRP X 116      31.084  46.595  33.603  0.00  0.00            
ATOM   1775  CD2 TRP X 116      32.532  47.327  35.044  0.00  0.00            
ATOM   1776  C   TRP X 116      32.555  47.354  31.283  0.00  0.00            
ATOM   1777  O   TRP X 116      31.655  48.123  31.691  0.00  0.00            
ATOM   1778  N   GLU X 117      32.422  46.282  30.469  0.00  0.00            
ATOM   1779  H   GLU X 117      33.162  45.595  30.470  0.00  0.00            
ATOM   1780  CA  GLU X 117      31.074  45.700  30.139  0.00  0.00            
ATOM   1781  HA  GLU X 117      30.304  46.329  30.586  0.00  0.00            
ATOM   1782  CB  GLU X 117      30.877  45.795  28.638  0.00  0.00            
ATOM   1783  HB2 GLU X 117      31.680  45.210  28.190  0.00  0.00            
ATOM   1784  HB3 GLU X 117      29.874  45.437  28.404  0.00  0.00            
ATOM   1785  CG  GLU X 117      30.752  47.201  28.147  0.00  0.00            
ATOM   1786  HG2 GLU X 117      30.170  47.728  28.903  0.00  0.00            
ATOM   1787  HG3 GLU X 117      31.753  47.628  28.204  0.00  0.00            
ATOM   1788  CD  GLU X 117      30.205  47.165  26.688  0.00  0.00            
ATOM   1789  OE1 GLU X 117      29.091  47.704  26.535  0.00  0.00            
ATOM   1790  OE2 GLU X 117      30.910  46.558  25.816  0.00  0.00            
ATOM   1791  C   GLU X 117      30.877  44.306  30.729  0.00  0.00            
ATOM   1792  O   GLU X 117      31.770  43.475  30.752  0.00  0.00            
ATOM   1793  N   ASN X 118      29.724  44.051  31.351  0.00  0.00            
ATOM   1794  H   ASN X 118      29.130  44.864  31.422  0.00  0.00            
ATOM   1795  CA  ASN X 118      29.524  42.957  32.284  0.00  0.00            
ATOM   1796  HA  ASN X 118      30.180  42.127  32.022  0.00  0.00            
ATOM   1797  CB  ASN X 118      29.819  43.521  33.713  0.00  0.00            
ATOM   1798  HB2 ASN X 118      30.890  43.519  33.916  0.00  0.00            
ATOM   1799  HB3 ASN X 118      29.434  44.541  33.734  0.00  0.00            
ATOM   1800  CG  ASN X 118      29.073  42.793  34.819  0.00  0.00            
ATOM   1801  OD1 ASN X 118      28.170  43.321  35.471  0.00  0.00            
ATOM   1802  ND2 ASN X 118      29.493  41.643  35.148  0.00  0.00            
ATOM   1803 HD21 ASN X 118      29.025  41.258  35.956  0.00  0.00            
ATOM   1804 HD22 ASN X 118      30.450  41.427  34.910  0.00  0.00            
ATOM   1805  C   ASN X 118      28.077  42.336  32.172  0.00  0.00            
ATOM   1806  O   ASN X 118      27.145  43.007  31.724  0.00  0.00            
ATOM   1807  N   PHE X 119      27.983  41.067  32.667  0.00  0.00            
ATOM   1808  H   PHE X 119      28.820  40.585  32.963  0.00  0.00            
ATOM   1809  CA  PHE X 119      26.773  40.247  32.761  0.00  0.00            
ATOM   1810  HA  PHE X 119      25.898  40.890  32.857  0.00  0.00            
ATOM   1811  CB  PHE X 119      26.698  39.335  31.495  0.00  0.00            
ATOM   1812  HB2 PHE X 119      26.914  39.890  30.582  0.00  0.00            
ATOM   1813  HB3 PHE X 119      27.475  38.577  31.598  0.00  0.00            
ATOM   1814  CG  PHE X 119      25.435  38.525  31.431  0.00  0.00            
ATOM   1815  CD1 PHE X 119      24.209  39.167  31.410  0.00  0.00            
ATOM   1816  HD1 PHE X 119      24.117  40.243  31.436  0.00  0.00            
ATOM   1817  CE1 PHE X 119      23.017  38.412  31.321  0.00  0.00            
ATOM   1818  HE1 PHE X 119      22.109  38.997  31.333  0.00  0.00            
ATOM   1819  CZ  PHE X 119      23.091  37.029  31.373  0.00  0.00            
ATOM   1820  HZ  PHE X 119      22.170  36.466  31.395  0.00  0.00            
ATOM   1821  CE2 PHE X 119      24.311  36.307  31.265  0.00  0.00            
ATOM   1822  HE2 PHE X 119      24.305  35.235  31.133  0.00  0.00            
ATOM   1823  CD2 PHE X 119      25.438  37.099  31.336  0.00  0.00            
ATOM   1824  HD2 PHE X 119      26.419  36.650  31.313  0.00  0.00            
ATOM   1825  C   PHE X 119      26.706  39.386  34.056  0.00  0.00            
ATOM   1826  O   PHE X 119      27.644  38.713  34.304  0.00  0.00            
ATOM   1827  N   TYR X 120      25.565  39.336  34.738  0.00  0.00            
ATOM   1828  H   TYR X 120      24.733  39.830  34.450  0.00  0.00            
ATOM   1829  CA  TYR X 120      25.302  38.510  35.795  0.00  0.00            
ATOM   1830  HA  TYR X 120      26.147  37.855  36.010  0.00  0.00            
ATOM   1831  CB  TYR X 120      25.106  39.368  37.069  0.00  0.00            
ATOM   1832  HB2 TYR X 120      24.378  40.127  36.782  0.00  0.00            
ATOM   1833  HB3 TYR X 120      24.570  38.777  37.812  0.00  0.00            
ATOM   1834  CG  TYR X 120      26.411  40.000  37.625  0.00  0.00            
ATOM   1835  CD1 TYR X 120      26.455  41.368  37.753  0.00  0.00            
ATOM   1836  HD1 TYR X 120      25.634  41.969  37.392  0.00  0.00            
ATOM   1837  CE1 TYR X 120      27.493  42.101  38.359  0.00  0.00            
ATOM   1838  HE1 TYR X 120      27.430  43.145  38.628  0.00  0.00            
ATOM   1839  CZ  TYR X 120      28.484  41.250  38.917  0.00  0.00            
ATOM   1840  OH  TYR X 120      29.511  41.823  39.614  0.00  0.00            
ATOM   1841  HH  TYR X 120      29.557  42.759  39.403  0.00  0.00            
ATOM   1842  CE2 TYR X 120      28.557  39.818  38.786  0.00  0.00            
ATOM   1843  HE2 TYR X 120      29.389  39.318  39.259  0.00  0.00            
ATOM   1844  CD2 TYR X 120      27.525  39.226  38.077  0.00  0.00            
ATOM   1845  HD2 TYR X 120      27.509  38.169  37.856  0.00  0.00            
ATOM   1846  C   TYR X 120      24.087  37.592  35.554  0.00  0.00            
ATOM   1847  O   TYR X 120      23.009  38.044  35.206  0.00  0.00            
ATOM   1848  N   VAL X 121      24.229  36.377  36.078  0.00  0.00            
ATOM   1849  H   VAL X 121      25.163  35.993  36.084  0.00  0.00            
ATOM   1850  CA  VAL X 121      23.097  35.421  36.094  0.00  0.00            
ATOM   1851  HA  VAL X 121      22.196  36.032  36.137  0.00  0.00            
ATOM   1852  CB  VAL X 121      23.203  34.525  34.813  0.00  0.00            
ATOM   1853  HB  VAL X 121      23.235  35.278  34.026  0.00  0.00            
ATOM   1854  CG1 VAL X 121      24.380  33.542  34.726  0.00  0.00            
ATOM   1855 HG11 VAL X 121      24.294  32.801  35.521  0.00  0.00            
ATOM   1856 HG12 VAL X 121      24.349  32.963  33.803  0.00  0.00            
ATOM   1857 HG13 VAL X 121      25.367  33.989  34.843  0.00  0.00            
ATOM   1858  CG2 VAL X 121      21.818  33.837  34.696  0.00  0.00            
ATOM   1859 HG21 VAL X 121      21.025  34.572  34.556  0.00  0.00            
ATOM   1860 HG22 VAL X 121      21.691  33.180  33.835  0.00  0.00            
ATOM   1861 HG23 VAL X 121      21.617  33.136  35.506  0.00  0.00            
ATOM   1862  C   VAL X 121      23.091  34.614  37.387  0.00  0.00            
ATOM   1863  O   VAL X 121      24.121  34.107  37.849  0.00  0.00            
ATOM   1864  N   GLU X 122      21.898  34.501  37.989  0.00  0.00            
ATOM   1865  H   GLU X 122      21.127  34.940  37.506  0.00  0.00            
ATOM   1866  CA  GLU X 122      21.770  33.709  39.212  0.00  0.00            
ATOM   1867  HA  GLU X 122      22.692  33.637  39.789  0.00  0.00            
ATOM   1868  CB  GLU X 122      20.812  34.540  40.187  0.00  0.00            
ATOM   1869  HB2 GLU X 122      19.869  34.793  39.704  0.00  0.00            
ATOM   1870  HB3 GLU X 122      20.576  33.943  41.068  0.00  0.00            
ATOM   1871  CG  GLU X 122      21.507  35.773  40.696  0.00  0.00            
ATOM   1872  HG2 GLU X 122      22.457  35.459  41.126  0.00  0.00            
ATOM   1873  HG3 GLU X 122      21.755  36.447  39.876  0.00  0.00            
ATOM   1874  CD  GLU X 122      20.527  36.478  41.702  0.00  0.00            
ATOM   1875  OE1 GLU X 122      19.293  36.562  41.557  0.00  0.00            
ATOM   1876  OE2 GLU X 122      21.020  37.008  42.667  0.00  0.00            
ATOM   1877  C   GLU X 122      21.240  32.309  38.874  0.00  0.00            
ATOM   1878  O   GLU X 122      20.513  32.047  37.895  0.00  0.00            
ATOM   1879  N   ARG X 123      21.504  31.370  39.794  0.00  0.00            
ATOM   1880  H   ARG X 123      22.049  31.691  40.582  0.00  0.00            
ATOM   1881  CA  ARG X 123      21.371  29.912  39.695  0.00  0.00            
ATOM   1882  HA  ARG X 123      22.039  29.528  38.924  0.00  0.00            
ATOM   1883  CB  ARG X 123      21.755  29.380  41.057  0.00  0.00            
ATOM   1884  HB2 ARG X 123      22.606  29.848  41.552  0.00  0.00            
ATOM   1885  HB3 ARG X 123      20.880  29.509  41.694  0.00  0.00            
ATOM   1886  CG  ARG X 123      22.114  27.881  40.929  0.00  0.00            
ATOM   1887  HG2 ARG X 123      21.149  27.379  40.858  0.00  0.00            
ATOM   1888  HG3 ARG X 123      22.742  27.735  40.050  0.00  0.00            
ATOM   1889  CD  ARG X 123      22.723  27.319  42.213  0.00  0.00            
ATOM   1890  HD2 ARG X 123      23.545  27.980  42.488  0.00  0.00            
ATOM   1891  HD3 ARG X 123      21.933  27.360  42.962  0.00  0.00            
ATOM   1892  NE  ARG X 123      23.030  25.899  42.094  0.00  0.00            
ATOM   1893  HE  ARG X 123      22.853  25.453  41.205  0.00  0.00            
ATOM   1894  CZ  ARG X 123      23.457  25.064  43.055  0.00  0.00            
ATOM   1895  NH1 ARG X 123      23.635  25.519  44.229  0.00  0.00            
ATOM   1896 HH11 ARG X 123      23.542  26.521  44.320  0.00  0.00            
ATOM   1897 HH12 ARG X 123      24.149  24.967  44.900  0.00  0.00            
ATOM   1898  NH2 ARG X 123      23.693  23.834  42.820  0.00  0.00            
ATOM   1899 HH21 ARG X 123      23.399  23.378  41.967  0.00  0.00            
ATOM   1900 HH22 ARG X 123      23.999  23.259  43.592  0.00  0.00            
ATOM   1901  C   ARG X 123      20.010  29.470  39.139  0.00  0.00            
ATOM   1902  O   ARG X 123      19.937  28.574  38.262  0.00  0.00            
ATOM   1903  N   ASP X 124      18.911  30.056  39.616  0.00  0.00            
ATOM   1904  H   ASP X 124      18.977  30.572  40.481  0.00  0.00            
ATOM   1905  CA  ASP X 124      17.484  29.763  39.193  0.00  0.00            
ATOM   1906  HA  ASP X 124      17.331  28.717  39.460  0.00  0.00            
ATOM   1907  CB  ASP X 124      16.486  30.591  40.022  0.00  0.00            
ATOM   1908  HB2 ASP X 124      16.749  31.645  39.931  0.00  0.00            
ATOM   1909  HB3 ASP X 124      15.460  30.460  39.679  0.00  0.00            
ATOM   1910  CG  ASP X 124      16.670  30.187  41.494  0.00  0.00            
ATOM   1911  OD1 ASP X 124      16.891  30.974  42.420  0.00  0.00            
ATOM   1912  OD2 ASP X 124      16.715  28.993  41.836  0.00  0.00            
ATOM   1913  C   ASP X 124      17.225  29.926  37.725  0.00  0.00            
ATOM   1914  O   ASP X 124      16.283  29.382  37.133  0.00  0.00            
ATOM   1915  N   ASN X 125      18.128  30.659  37.087  0.00  0.00            
ATOM   1916  H   ASN X 125      18.743  31.250  37.627  0.00  0.00            
ATOM   1917  CA  ASN X 125      18.239  30.937  35.651  0.00  0.00            
ATOM   1918  HA  ASN X 125      17.437  30.367  35.183  0.00  0.00            
ATOM   1919  CB  ASN X 125      17.878  32.491  35.427  0.00  0.00            
ATOM   1920  HB2 ASN X 125      18.734  33.116  35.677  0.00  0.00            
ATOM   1921  HB3 ASN X 125      17.587  32.597  34.382  0.00  0.00            
ATOM   1922  CG  ASN X 125      16.658  32.950  36.209  0.00  0.00            
ATOM   1923  OD1 ASN X 125      16.730  33.874  37.005  0.00  0.00            
ATOM   1924  ND2 ASN X 125      15.443  32.514  35.863  0.00  0.00            
ATOM   1925 HD21 ASN X 125      14.677  33.049  36.248  0.00  0.00            
ATOM   1926 HD22 ASN X 125      15.361  31.801  35.153  0.00  0.00            
ATOM   1927  C   ASN X 125      19.530  30.529  34.886  0.00  0.00            
ATOM   1928  O   ASN X 125      19.596  30.789  33.629  0.00  0.00            
ATOM   1929  N   TRP X 126      20.445  29.691  35.415  0.00  0.00            
ATOM   1930  H   TRP X 126      20.317  29.361  36.361  0.00  0.00            
ATOM   1931  CA  TRP X 126      21.631  29.259  34.603  0.00  0.00            
ATOM   1932  HA  TRP X 126      22.111  30.151  34.201  0.00  0.00            
ATOM   1933  CB  TRP X 126      22.661  28.512  35.481  0.00  0.00            
ATOM   1934  HB2 TRP X 126      21.984  27.818  35.980  0.00  0.00            
ATOM   1935  HB3 TRP X 126      23.389  27.938  34.909  0.00  0.00            
ATOM   1936  CG  TRP X 126      23.459  29.296  36.548  0.00  0.00            
ATOM   1937  CD1 TRP X 126      23.447  30.659  36.655  0.00  0.00            
ATOM   1938  HD1 TRP X 126      22.826  31.316  36.063  0.00  0.00            
ATOM   1939  NE1 TRP X 126      24.319  31.045  37.602  0.00  0.00            
ATOM   1940  HE1 TRP X 126      24.315  32.028  37.835  0.00  0.00            
ATOM   1941  CE2 TRP X 126      24.912  30.040  38.309  0.00  0.00            
ATOM   1942  CZ2 TRP X 126      25.693  29.964  39.451  0.00  0.00            
ATOM   1943  HZ2 TRP X 126      26.186  30.781  39.957  0.00  0.00            
ATOM   1944  CH2 TRP X 126      25.979  28.665  39.947  0.00  0.00            
ATOM   1945  HH2 TRP X 126      26.660  28.453  40.758  0.00  0.00            
ATOM   1946  CZ3 TRP X 126      25.498  27.499  39.283  0.00  0.00            
ATOM   1947  HZ3 TRP X 126      25.928  26.547  39.557  0.00  0.00            
ATOM   1948  CE3 TRP X 126      24.679  27.568  38.179  0.00  0.00            
ATOM   1949  HE3 TRP X 126      24.289  26.700  37.670  0.00  0.00            
ATOM   1950  CD2 TRP X 126      24.361  28.898  37.665  0.00  0.00            
ATOM   1951  C   TRP X 126      21.202  28.482  33.385  0.00  0.00            
ATOM   1952  O   TRP X 126      21.840  28.413  32.372  0.00  0.00            
ATOM   1953  N   ASP X 127      20.009  27.873  33.452  0.00  0.00            
ATOM   1954  H   ASP X 127      19.522  27.880  34.336  0.00  0.00            
ATOM   1955  CA  ASP X 127      19.340  27.231  32.278  0.00  0.00            
ATOM   1956  HA  ASP X 127      20.064  26.466  31.996  0.00  0.00            
ATOM   1957  CB  ASP X 127      18.077  26.454  32.794  0.00  0.00            
ATOM   1958  HB2 ASP X 127      17.451  27.095  33.415  0.00  0.00            
ATOM   1959  HB3 ASP X 127      17.280  26.333  32.060  0.00  0.00            
ATOM   1960  CG  ASP X 127      18.422  25.156  33.579  0.00  0.00            
ATOM   1961  OD1 ASP X 127      17.488  24.439  33.954  0.00  0.00            
ATOM   1962  OD2 ASP X 127      19.610  24.803  33.631  0.00  0.00            
ATOM   1963  C   ASP X 127      18.998  28.031  31.066  0.00  0.00            
ATOM   1964  O   ASP X 127      18.544  27.589  29.986  0.00  0.00            
ATOM   1965  N   VAL X 128      19.275  29.327  31.210  0.00  0.00            
ATOM   1966  H   VAL X 128      19.369  29.648  32.163  0.00  0.00            
ATOM   1967  CA  VAL X 128      19.259  30.293  30.098  0.00  0.00            
ATOM   1968  HA  VAL X 128      18.467  29.993  29.412  0.00  0.00            
ATOM   1969  CB  VAL X 128      18.913  31.697  30.661  0.00  0.00            
ATOM   1970  HB  VAL X 128      18.168  31.653  31.456  0.00  0.00            
ATOM   1971  CG1 VAL X 128      20.070  32.488  31.229  0.00  0.00            
ATOM   1972 HG11 VAL X 128      19.703  33.433  31.632  0.00  0.00            
ATOM   1973 HG12 VAL X 128      20.681  31.972  31.968  0.00  0.00            
ATOM   1974 HG13 VAL X 128      20.764  32.791  30.445  0.00  0.00            
ATOM   1975  CG2 VAL X 128      18.335  32.622  29.518  0.00  0.00            
ATOM   1976 HG21 VAL X 128      17.489  32.287  28.918  0.00  0.00            
ATOM   1977 HG22 VAL X 128      18.239  33.627  29.929  0.00  0.00            
ATOM   1978 HG23 VAL X 128      19.155  32.732  28.810  0.00  0.00            
ATOM   1979  C   VAL X 128      20.532  30.381  29.230  0.00  0.00            
ATOM   1980  O   VAL X 128      20.450  30.631  28.044  0.00  0.00            
ATOM   1981  N   LEU X 129      21.666  30.026  29.831  0.00  0.00            
ATOM   1982  H   LEU X 129      21.574  29.531  30.706  0.00  0.00            
ATOM   1983  CA  LEU X 129      23.012  29.922  29.266  0.00  0.00            
ATOM   1984  HA  LEU X 129      23.205  30.857  28.741  0.00  0.00            
ATOM   1985  CB  LEU X 129      24.118  29.708  30.364  0.00  0.00            
ATOM   1986  HB2 LEU X 129      23.937  28.754  30.860  0.00  0.00            
ATOM   1987  HB3 LEU X 129      25.086  29.704  29.863  0.00  0.00            
ATOM   1988  CG  LEU X 129      24.226  30.815  31.390  0.00  0.00            
ATOM   1989  HG  LEU X 129      23.341  30.773  32.024  0.00  0.00            
ATOM   1990  CD1 LEU X 129      25.451  30.481  32.172  0.00  0.00            
ATOM   1991 HD11 LEU X 129      25.345  30.959  33.145  0.00  0.00            
ATOM   1992 HD12 LEU X 129      25.596  29.428  32.412  0.00  0.00            
ATOM   1993 HD13 LEU X 129      26.251  30.928  31.581  0.00  0.00            
ATOM   1994  CD2 LEU X 129      24.427  32.271  30.840  0.00  0.00            
ATOM   1995 HD21 LEU X 129      23.534  32.692  30.378  0.00  0.00            
ATOM   1996 HD22 LEU X 129      24.803  32.880  31.662  0.00  0.00            
ATOM   1997 HD23 LEU X 129      25.109  32.205  29.993  0.00  0.00            
ATOM   1998  C   LEU X 129      23.192  28.782  28.206  0.00  0.00            
ATOM   1999  O   LEU X 129      22.425  27.780  28.351  0.00  0.00            
ATOM   2000  N   PRO X 130      24.220  28.805  27.378  0.00  0.00            
ATOM   2001  CD  PRO X 130      25.099  29.938  27.022  0.00  0.00            
ATOM   2002  HD2 PRO X 130      25.717  30.293  27.846  0.00  0.00            
ATOM   2003  HD3 PRO X 130      24.523  30.803  26.694  0.00  0.00            
ATOM   2004  CG  PRO X 130      26.078  29.389  25.929  0.00  0.00            
ATOM   2005  HG2 PRO X 130      27.127  29.326  26.217  0.00  0.00            
ATOM   2006  HG3 PRO X 130      25.961  30.109  25.118  0.00  0.00            
ATOM   2007  CB  PRO X 130      25.611  27.994  25.591  0.00  0.00            
ATOM   2008  HB2 PRO X 130      26.420  27.264  25.547  0.00  0.00            
ATOM   2009  HB3 PRO X 130      25.162  28.047  24.600  0.00  0.00            
ATOM   2010  CA  PRO X 130      24.562  27.591  26.583  0.00  0.00            
ATOM   2011  HA  PRO X 130      23.692  27.176  26.074  0.00  0.00            
ATOM   2012  C   PRO X 130      25.014  26.444  27.469  0.00  0.00            
ATOM   2013  O   PRO X 130      25.625  26.588  28.576  0.00  0.00            
ATOM   2014  N   SER X 131      24.810  25.249  26.886  0.00  0.00            
ATOM   2015  H   SER X 131      24.477  25.217  25.933  0.00  0.00            
ATOM   2016  CA  SER X 131      24.958  24.023  27.699  0.00  0.00            
ATOM   2017  HA  SER X 131      24.316  24.021  28.580  0.00  0.00            
ATOM   2018  CB  SER X 131      24.454  22.843  26.904  0.00  0.00            
ATOM   2019  HB2 SER X 131      24.611  21.899  27.426  0.00  0.00            
ATOM   2020  HB3 SER X 131      23.393  22.901  26.663  0.00  0.00            
ATOM   2021  OG  SER X 131      25.278  22.817  25.726  0.00  0.00            
ATOM   2022  HG  SER X 131      25.580  21.916  25.587  0.00  0.00            
ATOM   2023  C   SER X 131      26.339  23.885  28.301  0.00  0.00            
ATOM   2024  O   SER X 131      26.417  23.398  29.416  0.00  0.00            
ATOM   2025  N   GLU X 132      27.277  24.264  27.481  0.00  0.00            
ATOM   2026  H   GLU X 132      27.085  24.523  26.524  0.00  0.00            
ATOM   2027  CA  GLU X 132      28.684  23.998  27.838  0.00  0.00            
ATOM   2028  HA  GLU X 132      28.774  22.974  28.200  0.00  0.00            
ATOM   2029  CB  GLU X 132      29.474  23.925  26.505  0.00  0.00            
ATOM   2030  HB2 GLU X 132      29.047  23.164  25.852  0.00  0.00            
ATOM   2031  HB3 GLU X 132      29.400  24.948  26.136  0.00  0.00            
ATOM   2032  CG  GLU X 132      30.978  23.488  26.606  0.00  0.00            
ATOM   2033  HG2 GLU X 132      31.449  23.792  25.672  0.00  0.00            
ATOM   2034  HG3 GLU X 132      31.483  23.995  27.429  0.00  0.00            
ATOM   2035  CD  GLU X 132      31.161  22.035  26.918  0.00  0.00            
ATOM   2036  OE1 GLU X 132      31.409  21.278  25.928  0.00  0.00            
ATOM   2037  OE2 GLU X 132      31.060  21.585  28.074  0.00  0.00            
ATOM   2038  C   GLU X 132      29.250  24.982  28.900  0.00  0.00            
ATOM   2039  O   GLU X 132      29.800  24.538  29.885  0.00  0.00            
ATOM   2040  N   VAL X 133      28.949  26.257  28.824  0.00  0.00            
ATOM   2041  H   VAL X 133      28.576  26.566  27.938  0.00  0.00            
ATOM   2042  CA  VAL X 133      29.130  27.184  29.921  0.00  0.00            
ATOM   2043  HA  VAL X 133      30.187  26.970  30.078  0.00  0.00            
ATOM   2044  CB  VAL X 133      29.060  28.594  29.368  0.00  0.00            
ATOM   2045  HB  VAL X 133      29.536  28.535  28.389  0.00  0.00            
ATOM   2046  CG1 VAL X 133      27.645  29.167  29.166  0.00  0.00            
ATOM   2047 HG11 VAL X 133      27.013  28.469  28.616  0.00  0.00            
ATOM   2048 HG12 VAL X 133      27.235  29.345  30.160  0.00  0.00            
ATOM   2049 HG13 VAL X 133      27.641  30.154  28.702  0.00  0.00            
ATOM   2050  CG2 VAL X 133      29.794  29.713  30.177  0.00  0.00            
ATOM   2051 HG21 VAL X 133      29.962  30.552  29.502  0.00  0.00            
ATOM   2052 HG22 VAL X 133      29.102  30.066  30.943  0.00  0.00            
ATOM   2053 HG23 VAL X 133      30.741  29.346  30.572  0.00  0.00            
ATOM   2054  C   VAL X 133      28.322  26.865  31.204  0.00  0.00            
ATOM   2055  O   VAL X 133      28.928  26.927  32.214  0.00  0.00            
ATOM   2056  N   ALA X 134      27.108  26.308  31.102  0.00  0.00            
ATOM   2057  H   ALA X 134      26.791  26.101  30.165  0.00  0.00            
ATOM   2058  CA  ALA X 134      26.324  26.057  32.300  0.00  0.00            
ATOM   2059  HA  ALA X 134      26.325  26.977  32.885  0.00  0.00            
ATOM   2060  CB  ALA X 134      24.865  25.843  31.805  0.00  0.00            
ATOM   2061  HB1 ALA X 134      24.139  25.784  32.616  0.00  0.00            
ATOM   2062  HB2 ALA X 134      24.653  26.605  31.056  0.00  0.00            
ATOM   2063  HB3 ALA X 134      24.846  24.852  31.351  0.00  0.00            
ATOM   2064  C   ALA X 134      26.856  24.835  33.078  0.00  0.00            
ATOM   2065  O   ALA X 134      26.803  24.752  34.255  0.00  0.00            
ATOM   2066  N   ARG X 135      27.375  23.837  32.333  0.00  0.00            
ATOM   2067  H   ARG X 135      27.433  23.937  31.330  0.00  0.00            
ATOM   2068  CA  ARG X 135      28.077  22.641  32.843  0.00  0.00            
ATOM   2069  HA  ARG X 135      27.480  22.065  33.550  0.00  0.00            
ATOM   2070  CB  ARG X 135      28.313  21.693  31.679  0.00  0.00            
ATOM   2071  HB2 ARG X 135      27.419  21.143  31.384  0.00  0.00            
ATOM   2072  HB3 ARG X 135      28.698  22.126  30.756  0.00  0.00            
ATOM   2073  CG  ARG X 135      29.337  20.574  31.964  0.00  0.00            
ATOM   2074  HG2 ARG X 135      30.364  20.926  31.869  0.00  0.00            
ATOM   2075  HG3 ARG X 135      29.181  20.205  32.978  0.00  0.00            
ATOM   2076  CD  ARG X 135      29.275  19.330  31.021  0.00  0.00            
ATOM   2077  HD2 ARG X 135      30.016  18.561  31.243  0.00  0.00            
ATOM   2078  HD3 ARG X 135      28.336  18.777  31.028  0.00  0.00            
ATOM   2079  NE  ARG X 135      29.490  19.764  29.605  0.00  0.00            
ATOM   2080  HE  ARG X 135      30.367  20.199  29.355  0.00  0.00            
ATOM   2081  CZ  ARG X 135      28.857  19.364  28.549  0.00  0.00            
ATOM   2082  NH1 ARG X 135      27.733  18.730  28.597  0.00  0.00            
ATOM   2083 HH11 ARG X 135      27.203  18.820  29.452  0.00  0.00            
ATOM   2084 HH12 ARG X 135      27.293  18.373  27.760  0.00  0.00            
ATOM   2085  NH2 ARG X 135      29.344  19.510  27.390  0.00  0.00            
ATOM   2086 HH21 ARG X 135      30.148  20.121  27.402  0.00  0.00            
ATOM   2087 HH22 ARG X 135      28.933  19.091  26.568  0.00  0.00            
ATOM   2088  C   ARG X 135      29.341  23.067  33.573  0.00  0.00            
ATOM   2089  O   ARG X 135      29.378  22.903  34.802  0.00  0.00            
ATOM   2090  N   VAL X 136      30.206  23.887  32.912  0.00  0.00            
ATOM   2091  H   VAL X 136      30.146  24.055  31.918  0.00  0.00            
ATOM   2092  CA  VAL X 136      31.491  24.404  33.441  0.00  0.00            
ATOM   2093  HA  VAL X 136      32.147  23.614  33.807  0.00  0.00            
ATOM   2094  CB  VAL X 136      32.327  25.139  32.366  0.00  0.00            
ATOM   2095  HB  VAL X 136      31.789  25.842  31.729  0.00  0.00            
ATOM   2096  CG1 VAL X 136      33.603  25.848  32.867  0.00  0.00            
ATOM   2097 HG11 VAL X 136      33.313  26.776  33.360  0.00  0.00            
ATOM   2098 HG12 VAL X 136      34.113  25.154  33.536  0.00  0.00            
ATOM   2099 HG13 VAL X 136      34.129  26.201  31.980  0.00  0.00            
ATOM   2100  CG2 VAL X 136      32.883  24.072  31.433  0.00  0.00            
ATOM   2101 HG21 VAL X 136      33.370  23.227  31.921  0.00  0.00            
ATOM   2102 HG22 VAL X 136      32.089  23.631  30.831  0.00  0.00            
ATOM   2103 HG23 VAL X 136      33.549  24.473  30.670  0.00  0.00            
ATOM   2104  C   VAL X 136      31.184  25.252  34.676  0.00  0.00            
ATOM   2105  O   VAL X 136      31.695  24.996  35.737  0.00  0.00            
ATOM   2106  N   GLY X 137      30.278  26.197  34.601  0.00  0.00            
ATOM   2107  H   GLY X 137      30.058  26.519  33.670  0.00  0.00            
ATOM   2108  CA  GLY X 137      29.844  27.169  35.702  0.00  0.00            
ATOM   2109  HA2 GLY X 137      30.706  27.704  36.101  0.00  0.00            
ATOM   2110  HA3 GLY X 137      29.212  27.979  35.339  0.00  0.00            
ATOM   2111  C   GLY X 137      29.210  26.527  36.883  0.00  0.00            
ATOM   2112  O   GLY X 137      29.641  26.676  38.003  0.00  0.00            
ATOM   2113  N   ARG X 138      28.372  25.514  36.590  0.00  0.00            
ATOM   2114  H   ARG X 138      28.139  25.315  35.628  0.00  0.00            
ATOM   2115  CA  ARG X 138      27.994  24.461  37.626  0.00  0.00            
ATOM   2116  HA  ARG X 138      27.649  24.973  38.523  0.00  0.00            
ATOM   2117  CB  ARG X 138      26.847  23.545  37.070  0.00  0.00            
ATOM   2118  HB2 ARG X 138      27.162  23.064  36.143  0.00  0.00            
ATOM   2119  HB3 ARG X 138      26.742  22.659  37.697  0.00  0.00            
ATOM   2120  CG  ARG X 138      25.552  24.341  37.079  0.00  0.00            
ATOM   2121  HG2 ARG X 138      25.248  24.601  38.093  0.00  0.00            
ATOM   2122  HG3 ARG X 138      25.723  25.200  36.430  0.00  0.00            
ATOM   2123  CD  ARG X 138      24.490  23.519  36.384  0.00  0.00            
ATOM   2124  HD2 ARG X 138      24.778  23.315  35.353  0.00  0.00            
ATOM   2125  HD3 ARG X 138      24.452  22.521  36.820  0.00  0.00            
ATOM   2126  NE  ARG X 138      23.214  24.295  36.390  0.00  0.00            
ATOM   2127  HE  ARG X 138      23.016  24.863  37.202  0.00  0.00            
ATOM   2128  CZ  ARG X 138      22.444  24.450  35.335  0.00  0.00            
ATOM   2129  NH1 ARG X 138      22.607  23.897  34.214  0.00  0.00            
ATOM   2130 HH11 ARG X 138      23.424  23.310  34.120  0.00  0.00            
ATOM   2131 HH12 ARG X 138      22.062  24.324  33.479  0.00  0.00            
ATOM   2132  NH2 ARG X 138      21.648  25.451  35.367  0.00  0.00            
ATOM   2133 HH21 ARG X 138      21.462  25.888  36.259  0.00  0.00            
ATOM   2134 HH22 ARG X 138      20.881  25.455  34.710  0.00  0.00            
ATOM   2135  C   ARG X 138      29.174  23.615  38.174  0.00  0.00            
ATOM   2136  O   ARG X 138      29.179  23.370  39.384  0.00  0.00            
ATOM   2137  N   GLY X 139      30.306  23.443  37.457  0.00  0.00            
ATOM   2138  H   GLY X 139      30.272  23.674  36.475  0.00  0.00            
ATOM   2139  CA  GLY X 139      31.480  22.692  37.920  0.00  0.00            
ATOM   2140  HA2 GLY X 139      31.155  21.790  38.440  0.00  0.00            
ATOM   2141  HA3 GLY X 139      32.062  22.470  37.026  0.00  0.00            
ATOM   2142  C   GLY X 139      32.368  23.549  38.800  0.00  0.00            
ATOM   2143  O   GLY X 139      32.805  23.129  39.869  0.00  0.00            
ATOM   2144  N   MET X 140      32.540  24.825  38.465  0.00  0.00            
ATOM   2145  H   MET X 140      32.145  25.093  37.575  0.00  0.00            
ATOM   2146  CA  MET X 140      33.256  25.766  39.246  0.00  0.00            
ATOM   2147  HA  MET X 140      34.216  25.381  39.589  0.00  0.00            
ATOM   2148  CB  MET X 140      33.505  27.038  38.433  0.00  0.00            
ATOM   2149  HB2 MET X 140      32.593  27.580  38.182  0.00  0.00            
ATOM   2150  HB3 MET X 140      34.068  27.718  39.073  0.00  0.00            
ATOM   2151  CG  MET X 140      34.292  26.767  37.139  0.00  0.00            
ATOM   2152  HG2 MET X 140      35.315  26.504  37.410  0.00  0.00            
ATOM   2153  HG3 MET X 140      33.831  25.953  36.580  0.00  0.00            
ATOM   2154  SD  MET X 140      34.367  28.187  36.040  0.00  0.00            
ATOM   2155  CE  MET X 140      35.475  29.114  37.048  0.00  0.00            
ATOM   2156  HE1 MET X 140      35.013  29.479  37.965  0.00  0.00            
ATOM   2157  HE2 MET X 140      36.382  28.525  37.183  0.00  0.00            
ATOM   2158  HE3 MET X 140      35.776  29.940  36.403  0.00  0.00            
ATOM   2159  C   MET X 140      32.565  26.291  40.488  0.00  0.00            
ATOM   2160  O   MET X 140      33.253  26.401  41.455  0.00  0.00            
ATOM   2161  N   ALA X 141      31.285  26.486  40.446  0.00  0.00            
ATOM   2162  H   ALA X 141      30.843  26.571  39.542  0.00  0.00            
ATOM   2163  CA  ALA X 141      30.387  26.550  41.573  0.00  0.00            
ATOM   2164  HA  ALA X 141      30.714  27.411  42.156  0.00  0.00            
ATOM   2165  CB  ALA X 141      28.956  26.842  41.202  0.00  0.00            
ATOM   2166  HB1 ALA X 141      28.543  26.008  40.634  0.00  0.00            
ATOM   2167  HB2 ALA X 141      28.586  26.925  42.224  0.00  0.00            
ATOM   2168  HB3 ALA X 141      28.897  27.798  40.681  0.00  0.00            
ATOM   2169  C   ALA X 141      30.534  25.336  42.466  0.00  0.00            
ATOM   2170  O   ALA X 141      30.788  25.456  43.624  0.00  0.00            
ATOM   2171  N   GLY X 142      30.384  24.094  41.958  0.00  0.00            
ATOM   2172  H   GLY X 142      30.104  23.948  40.998  0.00  0.00            
ATOM   2173  CA  GLY X 142      30.686  22.839  42.654  0.00  0.00            
ATOM   2174  HA2 GLY X 142      29.788  22.556  43.203  0.00  0.00            
ATOM   2175  HA3 GLY X 142      30.847  22.019  41.954  0.00  0.00            
ATOM   2176  C   GLY X 142      32.010  22.780  43.465  0.00  0.00            
ATOM   2177  O   GLY X 142      32.116  22.511  44.682  0.00  0.00            
ATOM   2178  N   LEU X 143      33.142  22.992  42.770  0.00  0.00            
ATOM   2179  H   LEU X 143      32.993  23.046  41.773  0.00  0.00            
ATOM   2180  CA  LEU X 143      34.462  23.170  43.316  0.00  0.00            
ATOM   2181  HA  LEU X 143      34.741  22.207  43.744  0.00  0.00            
ATOM   2182  CB  LEU X 143      35.424  23.459  42.070  0.00  0.00            
ATOM   2183  HB2 LEU X 143      35.325  22.633  41.366  0.00  0.00            
ATOM   2184  HB3 LEU X 143      35.123  24.305  41.452  0.00  0.00            
ATOM   2185  CG  LEU X 143      36.865  23.816  42.352  0.00  0.00            
ATOM   2186  HG  LEU X 143      37.019  24.751  42.891  0.00  0.00            
ATOM   2187  CD1 LEU X 143      37.576  22.830  43.264  0.00  0.00            
ATOM   2188 HD11 LEU X 143      37.065  22.813  44.226  0.00  0.00            
ATOM   2189 HD12 LEU X 143      37.609  21.767  43.022  0.00  0.00            
ATOM   2190 HD13 LEU X 143      38.598  23.203  43.333  0.00  0.00            
ATOM   2191  CD2 LEU X 143      37.697  23.988  41.041  0.00  0.00            
ATOM   2192 HD21 LEU X 143      38.706  24.382  41.164  0.00  0.00            
ATOM   2193 HD22 LEU X 143      37.698  22.999  40.582  0.00  0.00            
ATOM   2194 HD23 LEU X 143      37.273  24.708  40.341  0.00  0.00            
ATOM   2195  C   LEU X 143      34.509  24.308  44.380  0.00  0.00            
ATOM   2196  O   LEU X 143      35.135  24.043  45.405  0.00  0.00            
ATOM   2197  N   GLY X 144      33.872  25.451  44.175  0.00  0.00            
ATOM   2198  H   GLY X 144      33.524  25.753  43.277  0.00  0.00            
ATOM   2199  CA  GLY X 144      33.854  26.456  45.195  0.00  0.00            
ATOM   2200  HA2 GLY X 144      34.761  27.032  45.377  0.00  0.00            
ATOM   2201  HA3 GLY X 144      33.095  27.160  44.856  0.00  0.00            
ATOM   2202  C   GLY X 144      33.267  25.980  46.488  0.00  0.00            
ATOM   2203  O   GLY X 144      33.807  26.342  47.561  0.00  0.00            
ATOM   2204  N   VAL X 145      32.242  25.093  46.419  0.00  0.00            
ATOM   2205  H   VAL X 145      32.034  24.769  45.485  0.00  0.00            
ATOM   2206  CA  VAL X 145      31.671  24.387  47.621  0.00  0.00            
ATOM   2207  HA  VAL X 145      31.331  25.101  48.371  0.00  0.00            
ATOM   2208  CB  VAL X 145      30.381  23.612  47.485  0.00  0.00            
ATOM   2209  HB  VAL X 145      30.630  22.825  46.772  0.00  0.00            
ATOM   2210  CG1 VAL X 145      29.850  23.056  48.804  0.00  0.00            
ATOM   2211 HG11 VAL X 145      28.927  22.537  48.546  0.00  0.00            
ATOM   2212 HG12 VAL X 145      30.476  22.254  49.195  0.00  0.00            
ATOM   2213 HG13 VAL X 145      29.536  23.829  49.505  0.00  0.00            
ATOM   2214  CG2 VAL X 145      29.297  24.476  46.721  0.00  0.00            
ATOM   2215 HG21 VAL X 145      29.088  25.411  47.240  0.00  0.00            
ATOM   2216 HG22 VAL X 145      29.595  24.687  45.694  0.00  0.00            
ATOM   2217 HG23 VAL X 145      28.412  23.857  46.570  0.00  0.00            
ATOM   2218  C   VAL X 145      32.759  23.491  48.296  0.00  0.00            
ATOM   2219  O   VAL X 145      32.928  23.581  49.482  0.00  0.00            
ATOM   2220  N   THR X 146      33.518  22.811  47.428  0.00  0.00            
ATOM   2221  H   THR X 146      33.168  22.737  46.483  0.00  0.00            
ATOM   2222  CA  THR X 146      34.535  21.880  47.990  0.00  0.00            
ATOM   2223  HA  THR X 146      33.969  21.271  48.695  0.00  0.00            
ATOM   2224  CB  THR X 146      34.976  20.867  46.879  0.00  0.00            
ATOM   2225  HB  THR X 146      35.335  21.415  46.008  0.00  0.00            
ATOM   2226  CG2 THR X 146      36.031  19.905  47.308  0.00  0.00            
ATOM   2227 HG21 THR X 146      36.413  19.520  46.363  0.00  0.00            
ATOM   2228 HG22 THR X 146      36.912  20.400  47.718  0.00  0.00            
ATOM   2229 HG23 THR X 146      35.653  19.213  48.061  0.00  0.00            
ATOM   2230  OG1 THR X 146      33.887  20.034  46.504  0.00  0.00            
ATOM   2231  HG1 THR X 146      34.108  19.757  45.612  0.00  0.00            
ATOM   2232  C   THR X 146      35.722  22.600  48.589  0.00  0.00            
ATOM   2233  O   THR X 146      36.266  22.196  49.577  0.00  0.00            
ATOM   2234  N   ILE X 147      36.015  23.768  48.043  0.00  0.00            
ATOM   2235  H   ILE X 147      35.546  23.999  47.178  0.00  0.00            
ATOM   2236  CA  ILE X 147      37.023  24.754  48.473  0.00  0.00            
ATOM   2237  HA  ILE X 147      37.972  24.247  48.647  0.00  0.00            
ATOM   2238  CB  ILE X 147      37.280  25.844  47.418  0.00  0.00            
ATOM   2239  HB  ILE X 147      36.328  26.223  47.046  0.00  0.00            
ATOM   2240  CG2 ILE X 147      38.073  27.083  48.076  0.00  0.00            
ATOM   2241 HG21 ILE X 147      37.489  27.540  48.875  0.00  0.00            
ATOM   2242 HG22 ILE X 147      39.119  26.849  48.278  0.00  0.00            
ATOM   2243 HG23 ILE X 147      38.175  27.896  47.357  0.00  0.00            
ATOM   2244  CG1 ILE X 147      38.032  25.314  46.204  0.00  0.00            
ATOM   2245 HG12 ILE X 147      39.093  25.411  46.435  0.00  0.00            
ATOM   2246 HG13 ILE X 147      37.893  24.236  46.121  0.00  0.00            
ATOM   2247  CD1 ILE X 147      37.541  26.152  45.001  0.00  0.00            
ATOM   2248 HD11 ILE X 147      36.459  26.134  44.871  0.00  0.00            
ATOM   2249 HD12 ILE X 147      37.758  27.168  45.330  0.00  0.00            
ATOM   2250 HD13 ILE X 147      38.180  25.942  44.144  0.00  0.00            
ATOM   2251  C   ILE X 147      36.773  25.317  49.891  0.00  0.00            
ATOM   2252  O   ILE X 147      37.735  25.398  50.652  0.00  0.00            
ATOM   2253  N   LEU X 148      35.532  25.663  50.236  0.00  0.00            
ATOM   2254  H   LEU X 148      34.813  25.686  49.526  0.00  0.00            
ATOM   2255  CA  LEU X 148      35.211  26.273  51.538  0.00  0.00            
ATOM   2256  HA  LEU X 148      36.028  26.969  51.729  0.00  0.00            
ATOM   2257  CB  LEU X 148      33.847  27.015  51.338  0.00  0.00            
ATOM   2258  HB2 LEU X 148      33.901  27.728  50.516  0.00  0.00            
ATOM   2259  HB3 LEU X 148      33.070  26.310  51.040  0.00  0.00            
ATOM   2260  CG  LEU X 148      33.399  27.738  52.609  0.00  0.00            
ATOM   2261  HG  LEU X 148      33.292  26.969  53.374  0.00  0.00            
ATOM   2262  CD1 LEU X 148      34.466  28.783  52.992  0.00  0.00            
ATOM   2263 HD11 LEU X 148      35.279  28.223  53.455  0.00  0.00            
ATOM   2264 HD12 LEU X 148      34.865  29.398  52.186  0.00  0.00            
ATOM   2265 HD13 LEU X 148      34.088  29.420  53.792  0.00  0.00            
ATOM   2266  CD2 LEU X 148      32.120  28.453  52.212  0.00  0.00            
ATOM   2267 HD21 LEU X 148      31.316  27.719  52.275  0.00  0.00            
ATOM   2268 HD22 LEU X 148      31.855  29.144  53.012  0.00  0.00            
ATOM   2269 HD23 LEU X 148      32.201  28.938  51.239  0.00  0.00            
ATOM   2270  C   LEU X 148      35.056  25.249  52.648  0.00  0.00            
ATOM   2271  O   LEU X 148      35.696  25.353  53.657  0.00  0.00            
ATOM   2272  N   ARG X 149      34.397  24.101  52.328  0.00  0.00            
ATOM   2273  H   ARG X 149      33.873  24.052  51.466  0.00  0.00            
ATOM   2274  CA  ARG X 149      34.562  22.969  53.116  0.00  0.00            
ATOM   2275  HA  ARG X 149      34.073  23.172  54.068  0.00  0.00            
ATOM   2276  CB  ARG X 149      34.026  21.645  52.546  0.00  0.00            
ATOM   2277  HB2 ARG X 149      34.395  21.593  51.522  0.00  0.00            
ATOM   2278  HB3 ARG X 149      34.466  20.794  53.066  0.00  0.00            
ATOM   2279  CG  ARG X 149      32.522  21.477  52.537  0.00  0.00            
ATOM   2280  HG2 ARG X 149      32.237  21.241  53.562  0.00  0.00            
ATOM   2281  HG3 ARG X 149      32.031  22.357  52.124  0.00  0.00            
ATOM   2282  CD  ARG X 149      32.156  20.224  51.637  0.00  0.00            
ATOM   2283  HD2 ARG X 149      32.663  20.351  50.681  0.00  0.00            
ATOM   2284  HD3 ARG X 149      32.552  19.317  52.094  0.00  0.00            
ATOM   2285  NE  ARG X 149      30.650  20.198  51.391  0.00  0.00            
ATOM   2286  HE  ARG X 149      30.111  20.889  51.893  0.00  0.00            
ATOM   2287  CZ  ARG X 149      30.045  19.579  50.420  0.00  0.00            
ATOM   2288  NH1 ARG X 149      30.749  18.916  49.511  0.00  0.00            
ATOM   2289 HH11 ARG X 149      31.753  18.830  49.568  0.00  0.00            
ATOM   2290 HH12 ARG X 149      30.273  18.650  48.661  0.00  0.00            
ATOM   2291  NH2 ARG X 149      28.774  19.634  50.364  0.00  0.00            
ATOM   2292 HH21 ARG X 149      28.163  20.109  51.013  0.00  0.00            
ATOM   2293 HH22 ARG X 149      28.274  19.138  49.640  0.00  0.00            
ATOM   2294  C   ARG X 149      36.141  22.703  53.330  0.00  0.00            
ATOM   2295  O   ARG X 149      36.555  22.497  54.477  0.00  0.00            
ATOM   2296  N   GLY X 150      36.924  22.729  52.278  0.00  0.00            
ATOM   2297  H   GLY X 150      36.615  22.938  51.339  0.00  0.00            
ATOM   2298  CA  GLY X 150      38.391  22.392  52.402  0.00  0.00            
ATOM   2299  HA2 GLY X 150      38.590  21.394  52.794  0.00  0.00            
ATOM   2300  HA3 GLY X 150      38.869  22.597  51.444  0.00  0.00            
ATOM   2301  C   GLY X 150      39.200  23.300  53.357  0.00  0.00            
ATOM   2302  O   GLY X 150      40.193  22.839  53.915  0.00  0.00            
ATOM   2303  N   VAL X 151      38.780  24.539  53.420  0.00  0.00            
ATOM   2304  H   VAL X 151      37.903  24.714  52.951  0.00  0.00            
ATOM   2305  CA  VAL X 151      39.317  25.631  54.274  0.00  0.00            
ATOM   2306  HA  VAL X 151      40.366  25.404  54.461  0.00  0.00            
ATOM   2307  CB  VAL X 151      39.159  27.035  53.627  0.00  0.00            
ATOM   2308  HB  VAL X 151      38.091  27.180  53.462  0.00  0.00            
ATOM   2309  CG1 VAL X 151      39.666  28.225  54.468  0.00  0.00            
ATOM   2310 HG11 VAL X 151      39.022  28.429  55.323  0.00  0.00            
ATOM   2311 HG12 VAL X 151      40.726  28.087  54.683  0.00  0.00            
ATOM   2312 HG13 VAL X 151      39.626  29.186  53.956  0.00  0.00            
ATOM   2313  CG2 VAL X 151      39.819  27.194  52.234  0.00  0.00            
ATOM   2314 HG21 VAL X 151      39.976  26.257  51.700  0.00  0.00            
ATOM   2315 HG22 VAL X 151      39.296  27.940  51.635  0.00  0.00            
ATOM   2316 HG23 VAL X 151      40.811  27.630  52.349  0.00  0.00            
ATOM   2317  C   VAL X 151      38.819  25.537  55.770  0.00  0.00            
ATOM   2318  O   VAL X 151      39.564  25.449  56.726  0.00  0.00            
ATOM   2319  N   LEU X 152      37.504  25.425  56.011  0.00  0.00            
ATOM   2320  H   LEU X 152      36.902  25.376  55.201  0.00  0.00            
ATOM   2321  CA  LEU X 152      36.807  25.111  57.245  0.00  0.00            
ATOM   2322  HA  LEU X 152      36.925  25.885  58.003  0.00  0.00            
ATOM   2323  CB  LEU X 152      35.300  25.043  56.978  0.00  0.00            
ATOM   2324  HB2 LEU X 152      35.103  24.213  56.299  0.00  0.00            
ATOM   2325  HB3 LEU X 152      34.858  24.627  57.883  0.00  0.00            
ATOM   2326  CG  LEU X 152      34.600  26.367  56.740  0.00  0.00            
ATOM   2327  HG  LEU X 152      34.996  26.862  55.854  0.00  0.00            
ATOM   2328  CD1 LEU X 152      33.178  26.114  56.614  0.00  0.00            
ATOM   2329 HD11 LEU X 152      32.913  25.492  55.759  0.00  0.00            
ATOM   2330 HD12 LEU X 152      32.779  25.594  57.485  0.00  0.00            
ATOM   2331 HD13 LEU X 152      32.504  26.963  56.501  0.00  0.00            
ATOM   2332  CD2 LEU X 152      34.646  27.363  57.957  0.00  0.00            
ATOM   2333 HD21 LEU X 152      33.932  28.179  57.850  0.00  0.00            
ATOM   2334 HD22 LEU X 152      34.423  26.772  58.845  0.00  0.00            
ATOM   2335 HD23 LEU X 152      35.628  27.835  57.907  0.00  0.00            
ATOM   2336  C   LEU X 152      37.284  23.906  57.948  0.00  0.00            
ATOM   2337  O   LEU X 152      37.721  23.941  59.124  0.00  0.00            
ATOM   2338  N   GLU X 153      37.369  22.803  57.221  0.00  0.00            
ATOM   2339  H   GLU X 153      36.985  22.721  56.290  0.00  0.00            
ATOM   2340  CA  GLU X 153      38.071  21.593  57.656  0.00  0.00            
ATOM   2341  HA  GLU X 153      37.543  21.180  58.515  0.00  0.00            
ATOM   2342  CB  GLU X 153      38.041  20.661  56.482  0.00  0.00            
ATOM   2343  HB2 GLU X 153      37.046  20.561  56.049  0.00  0.00            
ATOM   2344  HB3 GLU X 153      38.719  21.070  55.733  0.00  0.00            
ATOM   2345  CG  GLU X 153      38.553  19.249  56.729  0.00  0.00            
ATOM   2346  HG2 GLU X 153      38.768  18.675  55.828  0.00  0.00            
ATOM   2347  HG3 GLU X 153      39.542  19.252  57.186  0.00  0.00            
ATOM   2348  CD  GLU X 153      37.579  18.421  57.511  0.00  0.00            
ATOM   2349  OE1 GLU X 153      36.575  17.896  56.923  0.00  0.00            
ATOM   2350  OE2 GLU X 153      37.729  18.123  58.692  0.00  0.00            
ATOM   2351  C   GLU X 153      39.505  21.919  58.112  0.00  0.00            
ATOM   2352  O   GLU X 153      39.849  21.362  59.181  0.00  0.00            
ATOM   2353  N   HIE X 154      40.260  22.480  57.224  0.00  0.00            
ATOM   2354  H   HIE X 154      39.956  22.572  56.265  0.00  0.00            
ATOM   2355  CA  HIE X 154      41.667  22.638  57.575  0.00  0.00            
ATOM   2356  HA  HIE X 154      42.007  21.611  57.705  0.00  0.00            
ATOM   2357  CB  HIE X 154      42.339  23.203  56.326  0.00  0.00            
ATOM   2358  HB2 HIE X 154      42.187  22.445  55.557  0.00  0.00            
ATOM   2359  HB3 HIE X 154      41.861  24.121  55.984  0.00  0.00            
ATOM   2360  CG  HIE X 154      43.852  23.556  56.429  0.00  0.00            
ATOM   2361  ND1 HIE X 154      44.849  22.780  57.131  0.00  0.00            
ATOM   2362  CE1 HIE X 154      46.031  23.436  56.993  0.00  0.00            
ATOM   2363  HE1 HIE X 154      47.015  23.182  57.359  0.00  0.00            
ATOM   2364  NE2 HIE X 154      45.822  24.558  56.228  0.00  0.00            
ATOM   2365  HE2 HIE X 154      46.537  25.202  55.922  0.00  0.00            
ATOM   2366  CD2 HIE X 154      44.514  24.538  55.822  0.00  0.00            
ATOM   2367  HD2 HIE X 154      44.099  25.170  55.051  0.00  0.00            
ATOM   2368  C   HIE X 154      42.070  23.419  58.817  0.00  0.00            
ATOM   2369  O   HIE X 154      42.849  22.991  59.575  0.00  0.00            
ATOM   2370  N   LEU X 155      41.402  24.579  58.963  0.00  0.00            
ATOM   2371  H   LEU X 155      40.654  24.790  58.318  0.00  0.00            
ATOM   2372  CA  LEU X 155      41.481  25.377  60.201  0.00  0.00            
ATOM   2373  HA  LEU X 155      42.536  25.574  60.391  0.00  0.00            
ATOM   2374  CB  LEU X 155      40.785  26.706  59.934  0.00  0.00            
ATOM   2375  HB2 LEU X 155      39.806  26.521  59.492  0.00  0.00            
ATOM   2376  HB3 LEU X 155      40.511  27.056  60.930  0.00  0.00            
ATOM   2377  CG  LEU X 155      41.595  27.920  59.341  0.00  0.00            
ATOM   2378  HG  LEU X 155      42.473  28.167  59.937  0.00  0.00            
ATOM   2379  CD1 LEU X 155      42.206  27.425  58.030  0.00  0.00            
ATOM   2380 HD11 LEU X 155      41.393  27.066  57.400  0.00  0.00            
ATOM   2381 HD12 LEU X 155      42.685  28.184  57.411  0.00  0.00            
ATOM   2382 HD13 LEU X 155      42.942  26.626  58.120  0.00  0.00            
ATOM   2383  CD2 LEU X 155      40.736  29.152  59.119  0.00  0.00            
ATOM   2384 HD21 LEU X 155      40.359  29.441  60.100  0.00  0.00            
ATOM   2385 HD22 LEU X 155      41.374  29.981  58.812  0.00  0.00            
ATOM   2386 HD23 LEU X 155      39.935  28.990  58.398  0.00  0.00            
ATOM   2387  C   LEU X 155      40.950  24.592  61.456  0.00  0.00            
ATOM   2388  O   LEU X 155      41.203  25.033  62.524  0.00  0.00            
ATOM   2389  N   ARG X 156      40.234  23.534  61.236  0.00  0.00            
ATOM   2390  H   ARG X 156      40.040  23.314  60.270  0.00  0.00            
ATOM   2391  CA  ARG X 156      39.491  22.746  62.224  0.00  0.00            
ATOM   2392  HA  ARG X 156      38.961  21.928  61.736  0.00  0.00            
ATOM   2393  CB  ARG X 156      40.414  22.107  63.301  0.00  0.00            
ATOM   2394  HB2 ARG X 156      40.580  22.771  64.149  0.00  0.00            
ATOM   2395  HB3 ARG X 156      39.898  21.232  63.695  0.00  0.00            
ATOM   2396  CG  ARG X 156      41.777  21.558  62.907  0.00  0.00            
ATOM   2397  HG2 ARG X 156      41.677  20.885  62.056  0.00  0.00            
ATOM   2398  HG3 ARG X 156      42.388  22.407  62.601  0.00  0.00            
ATOM   2399  CD  ARG X 156      42.429  20.826  64.035  0.00  0.00            
ATOM   2400  HD2 ARG X 156      41.759  19.989  64.234  0.00  0.00            
ATOM   2401  HD3 ARG X 156      43.404  20.429  63.754  0.00  0.00            
ATOM   2402  NE  ARG X 156      42.574  21.653  65.266  0.00  0.00            
ATOM   2403  HE  ARG X 156      42.673  22.643  65.092  0.00  0.00            
ATOM   2404  CZ  ARG X 156      42.279  21.401  66.532  0.00  0.00            
ATOM   2405  NH1 ARG X 156      42.293  20.170  66.933  0.00  0.00            
ATOM   2406 HH11 ARG X 156      42.545  19.406  66.322  0.00  0.00            
ATOM   2407 HH12 ARG X 156      42.298  19.971  67.923  0.00  0.00            
ATOM   2408  NH2 ARG X 156      42.210  22.331  67.499  0.00  0.00            
ATOM   2409 HH21 ARG X 156      42.688  23.172  67.209  0.00  0.00            
ATOM   2410 HH22 ARG X 156      42.077  22.163  68.486  0.00  0.00            
ATOM   2411  C   ARG X 156      38.279  23.468  62.844  0.00  0.00            
ATOM   2412  O   ARG X 156      37.698  23.048  63.820  0.00  0.00            
ATOM   2413  N   LEU X 157      37.815  24.502  62.142  0.00  0.00            
ATOM   2414  H   LEU X 157      38.351  24.677  61.305  0.00  0.00            
ATOM   2415  CA  LEU X 157      36.581  25.200  62.446  0.00  0.00            
ATOM   2416  HA  LEU X 157      36.842  25.583  63.432  0.00  0.00            
ATOM   2417  CB  LEU X 157      36.339  26.320  61.510  0.00  0.00            
ATOM   2418  HB2 LEU X 157      36.340  25.899  60.505  0.00  0.00            
ATOM   2419  HB3 LEU X 157      35.315  26.637  61.710  0.00  0.00            
ATOM   2420  CG  LEU X 157      37.271  27.506  61.670  0.00  0.00            
ATOM   2421  HG  LEU X 157      38.274  27.185  61.951  0.00  0.00            
ATOM   2422  CD1 LEU X 157      37.445  28.385  60.420  0.00  0.00            
ATOM   2423 HD11 LEU X 157      37.835  29.362  60.705  0.00  0.00            
ATOM   2424 HD12 LEU X 157      38.103  27.920  59.686  0.00  0.00            
ATOM   2425 HD13 LEU X 157      36.535  28.646  59.880  0.00  0.00            
ATOM   2426  CD2 LEU X 157      36.758  28.483  62.735  0.00  0.00            
ATOM   2427 HD21 LEU X 157      35.830  28.980  62.451  0.00  0.00            
ATOM   2428 HD22 LEU X 157      36.547  27.893  63.627  0.00  0.00            
ATOM   2429 HD23 LEU X 157      37.500  29.273  62.851  0.00  0.00            
ATOM   2430  C   LEU X 157      35.428  24.235  62.513  0.00  0.00            
ATOM   2431  O   LEU X 157      35.349  23.223  61.853  0.00  0.00            
ATOM   2432  N   PRO X 158      34.495  24.432  63.478  0.00  0.00            
ATOM   2433  CD  PRO X 158      34.445  25.550  64.354  0.00  0.00            
ATOM   2434  HD2 PRO X 158      34.455  26.439  63.722  0.00  0.00            
ATOM   2435  HD3 PRO X 158      35.324  25.707  64.978  0.00  0.00            
ATOM   2436  CG  PRO X 158      33.246  25.315  65.286  0.00  0.00            
ATOM   2437  HG2 PRO X 158      32.392  25.644  64.693  0.00  0.00            
ATOM   2438  HG3 PRO X 158      33.366  25.703  66.297  0.00  0.00            
ATOM   2439  CB  PRO X 158      33.165  23.784  65.355  0.00  0.00            
ATOM   2440  HB2 PRO X 158      32.160  23.513  65.679  0.00  0.00            
ATOM   2441  HB3 PRO X 158      33.840  23.353  66.094  0.00  0.00            
ATOM   2442  CA  PRO X 158      33.562  23.368  63.961  0.00  0.00            
ATOM   2443  HA  PRO X 158      34.176  22.474  64.071  0.00  0.00            
ATOM   2444  C   PRO X 158      32.327  22.961  63.152  0.00  0.00            
ATOM   2445  O   PRO X 158      31.366  23.718  62.918  0.00  0.00            
ATOM   2446  N   ARG X 159      32.249  21.692  62.834  0.00  0.00            
ATOM   2447  H   ARG X 159      32.977  21.131  63.252  0.00  0.00            
ATOM   2448  CA  ARG X 159      31.356  21.095  61.828  0.00  0.00            
ATOM   2449  HA  ARG X 159      31.422  21.606  60.868  0.00  0.00            
ATOM   2450  CB  ARG X 159      31.636  19.602  61.694  0.00  0.00            
ATOM   2451  HB2 ARG X 159      32.715  19.488  61.798  0.00  0.00            
ATOM   2452  HB3 ARG X 159      31.239  19.036  62.538  0.00  0.00            
ATOM   2453  CG  ARG X 159      31.289  18.949  60.339  0.00  0.00            
ATOM   2454  HG2 ARG X 159      30.232  19.107  60.127  0.00  0.00            
ATOM   2455  HG3 ARG X 159      31.717  19.534  59.526  0.00  0.00            
ATOM   2456  CD  ARG X 159      31.654  17.461  60.081  0.00  0.00            
ATOM   2457  HD2 ARG X 159      30.956  16.810  60.607  0.00  0.00            
ATOM   2458  HD3 ARG X 159      31.452  17.382  59.013  0.00  0.00            
ATOM   2459  NE  ARG X 159      33.065  17.071  60.212  0.00  0.00            
ATOM   2460  HE  ARG X 159      33.368  16.770  61.127  0.00  0.00            
ATOM   2461  CZ  ARG X 159      34.053  17.388  59.325  0.00  0.00            
ATOM   2462  NH1 ARG X 159      33.951  17.947  58.142  0.00  0.00            
ATOM   2463 HH11 ARG X 159      33.001  18.180  57.891  0.00  0.00            
ATOM   2464 HH12 ARG X 159      34.712  18.121  57.501  0.00  0.00            
ATOM   2465  NH2 ARG X 159      35.302  17.077  59.694  0.00  0.00            
ATOM   2466 HH21 ARG X 159      35.427  16.476  60.497  0.00  0.00            
ATOM   2467 HH22 ARG X 159      36.113  17.453  59.225  0.00  0.00            
ATOM   2468  C   ARG X 159      29.830  21.293  62.123  0.00  0.00            
ATOM   2469  O   ARG X 159      28.994  21.461  61.261  0.00  0.00            
ATOM   2470  N   GLU X 160      29.411  21.394  63.397  0.00  0.00            
ATOM   2471  H   GLU X 160      30.144  21.166  64.054  0.00  0.00            
ATOM   2472  CA  GLU X 160      28.099  21.753  63.880  0.00  0.00            
ATOM   2473  HA  GLU X 160      27.333  21.016  63.637  0.00  0.00            
ATOM   2474  CB  GLU X 160      28.259  21.792  65.432  0.00  0.00            
ATOM   2475  HB2 GLU X 160      28.565  20.823  65.825  0.00  0.00            
ATOM   2476  HB3 GLU X 160      29.054  22.464  65.755  0.00  0.00            
ATOM   2477  CG  GLU X 160      26.979  22.336  66.137  0.00  0.00            
ATOM   2478  HG2 GLU X 160      26.753  23.371  65.880  0.00  0.00            
ATOM   2479  HG3 GLU X 160      26.208  21.606  65.894  0.00  0.00            
ATOM   2480  CD  GLU X 160      27.279  22.317  67.620  0.00  0.00            
ATOM   2481  OE1 GLU X 160      26.655  23.175  68.323  0.00  0.00            
ATOM   2482  OE2 GLU X 160      28.136  21.548  68.186  0.00  0.00            
ATOM   2483  C   GLU X 160      27.592  23.105  63.317  0.00  0.00            
ATOM   2484  O   GLU X 160      26.384  23.390  63.221  0.00  0.00            
ATOM   2485  N   HIE X 161      28.502  24.023  62.991  0.00  0.00            
ATOM   2486  H   HIE X 161      29.440  23.659  62.902  0.00  0.00            
ATOM   2487  CA  HIE X 161      28.153  25.431  62.666  0.00  0.00            
ATOM   2488  HA  HIE X 161      27.107  25.616  62.910  0.00  0.00            
ATOM   2489  CB  HIE X 161      28.885  26.430  63.597  0.00  0.00            
ATOM   2490  HB2 HIE X 161      29.955  26.297  63.436  0.00  0.00            
ATOM   2491  HB3 HIE X 161      28.586  27.468  63.452  0.00  0.00            
ATOM   2492  CG  HIE X 161      28.639  26.311  65.116  0.00  0.00            
ATOM   2493  ND1 HIE X 161      27.625  26.946  65.838  0.00  0.00            
ATOM   2494  CE1 HIE X 161      27.857  26.519  67.100  0.00  0.00            
ATOM   2495  HE1 HIE X 161      27.205  26.741  67.932  0.00  0.00            
ATOM   2496  NE2 HIE X 161      28.906  25.668  67.170  0.00  0.00            
ATOM   2497  HE2 HIE X 161      29.184  25.195  68.018  0.00  0.00            
ATOM   2498  CD2 HIE X 161      29.369  25.536  65.946  0.00  0.00            
ATOM   2499  HD2 HIE X 161      30.193  24.899  65.660  0.00  0.00            
ATOM   2500  C   HIE X 161      28.221  25.773  61.163  0.00  0.00            
ATOM   2501  O   HIE X 161      27.659  26.757  60.730  0.00  0.00            
ATOM   2502  N   TRP X 162      28.969  25.015  60.363  0.00  0.00            
ATOM   2503  H   TRP X 162      29.600  24.321  60.737  0.00  0.00            
ATOM   2504  CA  TRP X 162      29.275  25.251  58.979  0.00  0.00            
ATOM   2505  HA  TRP X 162      29.929  26.121  59.034  0.00  0.00            
ATOM   2506  CB  TRP X 162      30.016  24.107  58.307  0.00  0.00            
ATOM   2507  HB2 TRP X 162      29.358  23.239  58.257  0.00  0.00            
ATOM   2508  HB3 TRP X 162      30.253  24.455  57.302  0.00  0.00            
ATOM   2509  CG  TRP X 162      31.334  23.669  58.801  0.00  0.00            
ATOM   2510  CD1 TRP X 162      31.910  24.037  59.949  0.00  0.00            
ATOM   2511  HD1 TRP X 162      31.491  24.472  60.844  0.00  0.00            
ATOM   2512  NE1 TRP X 162      33.225  23.557  59.990  0.00  0.00            
ATOM   2513  HE1 TRP X 162      33.847  23.725  60.768  0.00  0.00            
ATOM   2514  CE2 TRP X 162      33.471  22.719  58.894  0.00  0.00            
ATOM   2515  CZ2 TRP X 162      34.489  21.833  58.530  0.00  0.00            
ATOM   2516  HZ2 TRP X 162      35.254  21.665  59.273  0.00  0.00            
ATOM   2517  CH2 TRP X 162      34.299  21.039  57.355  0.00  0.00            
ATOM   2518  HH2 TRP X 162      34.997  20.237  57.165  0.00  0.00            
ATOM   2519  CZ3 TRP X 162      33.235  21.278  56.455  0.00  0.00            
ATOM   2520  HZ3 TRP X 162      33.075  20.584  55.643  0.00  0.00            
ATOM   2521  CE3 TRP X 162      32.293  22.257  56.806  0.00  0.00            
ATOM   2522  HE3 TRP X 162      31.448  22.385  56.147  0.00  0.00            
ATOM   2523  CD2 TRP X 162      32.340  22.932  58.044  0.00  0.00            
ATOM   2524  C   TRP X 162      28.108  25.680  58.092  0.00  0.00            
ATOM   2525  O   TRP X 162      28.264  26.606  57.281  0.00  0.00            
ATOM   2526  N   ALA X 163      26.867  25.134  58.158  0.00  0.00            
ATOM   2527  H   ALA X 163      26.642  24.382  58.794  0.00  0.00            
ATOM   2528  CA  ALA X 163      25.696  25.614  57.455  0.00  0.00            
ATOM   2529  HA  ALA X 163      25.913  25.855  56.415  0.00  0.00            
ATOM   2530  CB  ALA X 163      24.608  24.515  57.584  0.00  0.00            
ATOM   2531  HB1 ALA X 163      25.043  23.569  57.260  0.00  0.00            
ATOM   2532  HB2 ALA X 163      24.251  24.387  58.606  0.00  0.00            
ATOM   2533  HB3 ALA X 163      23.825  24.766  56.869  0.00  0.00            
ATOM   2534  C   ALA X 163      25.184  26.949  57.898  0.00  0.00            
ATOM   2535  O   ALA X 163      25.011  27.887  57.090  0.00  0.00            
ATOM   2536  N   ARG X 164      25.189  27.193  59.244  0.00  0.00            
ATOM   2537  H   ARG X 164      25.441  26.491  59.925  0.00  0.00            
ATOM   2538  CA  ARG X 164      24.763  28.428  59.859  0.00  0.00            
ATOM   2539  HA  ARG X 164      23.754  28.652  59.513  0.00  0.00            
ATOM   2540  CB  ARG X 164      24.833  28.325  61.430  0.00  0.00            
ATOM   2541  HB2 ARG X 164      25.810  28.410  61.906  0.00  0.00            
ATOM   2542  HB3 ARG X 164      24.303  29.165  61.879  0.00  0.00            
ATOM   2543  CG  ARG X 164      24.123  27.064  61.957  0.00  0.00            
ATOM   2544  HG2 ARG X 164      23.102  26.917  61.604  0.00  0.00            
ATOM   2545  HG3 ARG X 164      24.716  26.185  61.703  0.00  0.00            
ATOM   2546  CD  ARG X 164      23.909  27.331  63.485  0.00  0.00            
ATOM   2547  HD2 ARG X 164      24.911  27.552  63.853  0.00  0.00            
ATOM   2548  HD3 ARG X 164      23.351  28.253  63.647  0.00  0.00            
ATOM   2549  NE  ARG X 164      23.417  26.079  64.145  0.00  0.00            
ATOM   2550  HE  ARG X 164      22.745  25.533  63.625  0.00  0.00            
ATOM   2551  CZ  ARG X 164      23.769  25.663  65.378  0.00  0.00            
ATOM   2552  NH1 ARG X 164      24.675  26.222  66.081  0.00  0.00            
ATOM   2553 HH11 ARG X 164      25.175  27.016  65.707  0.00  0.00            
ATOM   2554 HH12 ARG X 164      24.787  25.918  67.037  0.00  0.00            
ATOM   2555  NH2 ARG X 164      23.153  24.670  65.903  0.00  0.00            
ATOM   2556 HH21 ARG X 164      22.398  24.354  65.312  0.00  0.00            
ATOM   2557 HH22 ARG X 164      23.316  24.363  66.852  0.00  0.00            
ATOM   2558  C   ARG X 164      25.663  29.575  59.466  0.00  0.00            
ATOM   2559  O   ARG X 164      25.156  30.600  58.967  0.00  0.00            
ATOM   2560  N   VAL X 165      26.981  29.319  59.534  0.00  0.00            
ATOM   2561  H   VAL X 165      27.271  28.469  59.996  0.00  0.00            
ATOM   2562  CA  VAL X 165      28.048  30.221  59.264  0.00  0.00            
ATOM   2563  HA  VAL X 165      27.756  31.125  59.799  0.00  0.00            
ATOM   2564  CB  VAL X 165      29.335  29.667  59.922  0.00  0.00            
ATOM   2565  HB  VAL X 165      29.543  28.621  59.697  0.00  0.00            
ATOM   2566  CG1 VAL X 165      30.515  30.582  59.671  0.00  0.00            
ATOM   2567 HG11 VAL X 165      31.367  30.296  60.287  0.00  0.00            
ATOM   2568 HG12 VAL X 165      30.854  30.684  58.640  0.00  0.00            
ATOM   2569 HG13 VAL X 165      30.232  31.589  59.980  0.00  0.00            
ATOM   2570  CG2 VAL X 165      29.265  29.726  61.512  0.00  0.00            
ATOM   2571 HG21 VAL X 165      29.119  30.737  61.894  0.00  0.00            
ATOM   2572 HG22 VAL X 165      28.517  29.065  61.950  0.00  0.00            
ATOM   2573 HG23 VAL X 165      30.230  29.418  61.915  0.00  0.00            
ATOM   2574  C   VAL X 165      28.153  30.544  57.816  0.00  0.00            
ATOM   2575  O   VAL X 165      28.202  31.696  57.426  0.00  0.00            
ATOM   2576  N   THR X 166      28.139  29.567  56.916  0.00  0.00            
ATOM   2577  H   THR X 166      28.080  28.598  57.195  0.00  0.00            
ATOM   2578  CA  THR X 166      28.176  29.770  55.460  0.00  0.00            
ATOM   2579  HA  THR X 166      28.758  30.677  55.301  0.00  0.00            
ATOM   2580  CB  THR X 166      29.076  28.725  54.730  0.00  0.00            
ATOM   2581  HB  THR X 166      29.184  29.033  53.690  0.00  0.00            
ATOM   2582  CG2 THR X 166      30.441  28.654  55.354  0.00  0.00            
ATOM   2583 HG21 THR X 166      30.999  27.891  54.811  0.00  0.00            
ATOM   2584 HG22 THR X 166      30.801  29.662  55.148  0.00  0.00            
ATOM   2585 HG23 THR X 166      30.204  28.361  56.377  0.00  0.00            
ATOM   2586  OG1 THR X 166      28.453  27.466  54.644  0.00  0.00            
ATOM   2587  HG1 THR X 166      28.545  27.077  55.517  0.00  0.00            
ATOM   2588  C   THR X 166      26.934  30.096  54.720  0.00  0.00            
ATOM   2589  O   THR X 166      26.872  30.189  53.493  0.00  0.00            
ATOM   2590  N   GLY X 167      25.845  30.303  55.467  0.00  0.00            
ATOM   2591  H   GLY X 167      25.960  30.231  56.468  0.00  0.00            
ATOM   2592  CA  GLY X 167      24.534  30.681  54.877  0.00  0.00            
ATOM   2593  HA2 GLY X 167      23.749  30.935  55.589  0.00  0.00            
ATOM   2594  HA3 GLY X 167      24.775  31.551  54.266  0.00  0.00            
ATOM   2595  C   GLY X 167      23.903  29.632  53.988  0.00  0.00            
ATOM   2596  O   GLY X 167      23.502  29.879  52.879  0.00  0.00            
ATOM   2597  N   GLY X 168      24.117  28.432  54.466  0.00  0.00            
ATOM   2598  H   GLY X 168      24.519  28.298  55.383  0.00  0.00            
ATOM   2599  CA  GLY X 168      23.801  27.164  53.802  0.00  0.00            
ATOM   2600  HA2 GLY X 168      23.719  26.295  54.454  0.00  0.00            
ATOM   2601  HA3 GLY X 168      22.851  27.324  53.291  0.00  0.00            
ATOM   2602  C   GLY X 168      24.808  26.732  52.655  0.00  0.00            
ATOM   2603  O   GLY X 168      24.686  25.763  51.968  0.00  0.00            
ATOM   2604  N   LEU X 169      25.850  27.547  52.447  0.00  0.00            
ATOM   2605  H   LEU X 169      25.919  28.489  52.804  0.00  0.00            
ATOM   2606  CA  LEU X 169      26.700  27.356  51.281  0.00  0.00            
ATOM   2607  HA  LEU X 169      26.003  27.348  50.443  0.00  0.00            
ATOM   2608  CB  LEU X 169      27.634  28.514  51.111  0.00  0.00            
ATOM   2609  HB2 LEU X 169      27.089  29.434  50.900  0.00  0.00            
ATOM   2610  HB3 LEU X 169      28.195  28.653  52.035  0.00  0.00            
ATOM   2611  CG  LEU X 169      28.738  28.302  50.073  0.00  0.00            
ATOM   2612  HG  LEU X 169      29.350  27.468  50.414  0.00  0.00            
ATOM   2613  CD1 LEU X 169      28.256  28.116  48.611  0.00  0.00            
ATOM   2614 HD11 LEU X 169      29.113  28.089  47.939  0.00  0.00            
ATOM   2615 HD12 LEU X 169      27.797  27.133  48.506  0.00  0.00            
ATOM   2616 HD13 LEU X 169      27.541  28.904  48.371  0.00  0.00            
ATOM   2617  CD2 LEU X 169      29.601  29.622  49.942  0.00  0.00            
ATOM   2618 HD21 LEU X 169      29.067  30.472  49.519  0.00  0.00            
ATOM   2619 HD22 LEU X 169      29.835  29.866  50.979  0.00  0.00            
ATOM   2620 HD23 LEU X 169      30.510  29.450  49.365  0.00  0.00            
ATOM   2621  C   LEU X 169      27.437  26.004  51.298  0.00  0.00            
ATOM   2622  O   LEU X 169      27.480  25.380  50.239  0.00  0.00            
ATOM   2623  N   THR X 170      28.029  25.562  52.417  0.00  0.00            
ATOM   2624  H   THR X 170      28.089  26.149  53.237  0.00  0.00            
ATOM   2625  CA  THR X 170      28.732  24.239  52.411  0.00  0.00            
ATOM   2626  HA  THR X 170      29.483  24.225  51.621  0.00  0.00            
ATOM   2627  CB  THR X 170      29.460  23.974  53.744  0.00  0.00            
ATOM   2628  HB  THR X 170      29.944  22.998  53.710  0.00  0.00            
ATOM   2629  CG2 THR X 170      30.586  24.974  53.923  0.00  0.00            
ATOM   2630 HG21 THR X 170      31.199  24.613  54.749  0.00  0.00            
ATOM   2631 HG22 THR X 170      31.260  25.053  53.069  0.00  0.00            
ATOM   2632 HG23 THR X 170      30.277  25.986  54.181  0.00  0.00            
ATOM   2633  OG1 THR X 170      28.701  24.021  54.893  0.00  0.00            
ATOM   2634  HG1 THR X 170      27.965  23.406  54.851  0.00  0.00            
ATOM   2635  C   THR X 170      27.837  23.044  52.099  0.00  0.00            
ATOM   2636  O   THR X 170      28.246  21.901  51.976  0.00  0.00            
ATOM   2637  N   GLU X 171      26.518  23.351  52.057  0.00  0.00            
ATOM   2638  H   GLU X 171      26.276  24.330  52.002  0.00  0.00            
ATOM   2639  CA  GLU X 171      25.376  22.405  51.820  0.00  0.00            
ATOM   2640  HA  GLU X 171      25.707  21.368  51.876  0.00  0.00            
ATOM   2641  CB  GLU X 171      24.248  22.626  52.871  0.00  0.00            
ATOM   2642  HB2 GLU X 171      23.592  23.466  52.643  0.00  0.00            
ATOM   2643  HB3 GLU X 171      23.492  21.841  52.869  0.00  0.00            
ATOM   2644  CG  GLU X 171      24.835  22.661  54.277  0.00  0.00            
ATOM   2645  HG2 GLU X 171      25.181  23.675  54.475  0.00  0.00            
ATOM   2646  HG3 GLU X 171      24.042  22.525  55.012  0.00  0.00            
ATOM   2647  CD  GLU X 171      25.984  21.610  54.541  0.00  0.00            
ATOM   2648  OE1 GLU X 171      27.060  21.925  55.130  0.00  0.00            
ATOM   2649  OE2 GLU X 171      25.781  20.399  54.307  0.00  0.00            
ATOM   2650  C   GLU X 171      24.803  22.534  50.437  0.00  0.00            
ATOM   2651  O   GLU X 171      23.779  21.972  50.041  0.00  0.00            
ATOM   2652  N   ASP X 172      25.425  23.315  49.581  0.00  0.00            
ATOM   2653  H   ASP X 172      26.205  23.826  49.968  0.00  0.00            
ATOM   2654  CA  ASP X 172      25.106  23.754  48.190  0.00  0.00            
ATOM   2655  HA  ASP X 172      25.878  24.489  47.963  0.00  0.00            
ATOM   2656  CB  ASP X 172      25.295  22.693  47.129  0.00  0.00            
ATOM   2657  HB2 ASP X 172      26.227  22.170  47.346  0.00  0.00            
ATOM   2658  HB3 ASP X 172      24.448  22.014  47.230  0.00  0.00            
ATOM   2659  CG  ASP X 172      25.443  23.151  45.688  0.00  0.00            
ATOM   2660  OD1 ASP X 172      25.887  24.347  45.554  0.00  0.00            
ATOM   2661  OD2 ASP X 172      25.173  22.392  44.714  0.00  0.00            
ATOM   2662  C   ASP X 172      23.806  24.647  48.074  0.00  0.00            
ATOM   2663  O   ASP X 172      23.128  24.544  47.073  0.00  0.00            
ATOM   2664  N   ARG X 173      23.512  25.402  49.117  0.00  0.00            
ATOM   2665  H   ARG X 173      24.119  25.391  49.924  0.00  0.00            
ATOM   2666  CA  ARG X 173      22.308  26.314  49.243  0.00  0.00            
ATOM   2667  HA  ARG X 173      22.033  26.498  48.204  0.00  0.00            
ATOM   2668  CB  ARG X 173      21.180  25.657  49.953  0.00  0.00            
ATOM   2669  HB2 ARG X 173      20.334  26.341  50.026  0.00  0.00            
ATOM   2670  HB3 ARG X 173      20.789  24.904  49.269  0.00  0.00            
ATOM   2671  CG  ARG X 173      21.480  24.935  51.217  0.00  0.00            
ATOM   2672  HG2 ARG X 173      22.153  24.116  50.964  0.00  0.00            
ATOM   2673  HG3 ARG X 173      21.885  25.631  51.953  0.00  0.00            
ATOM   2674  CD  ARG X 173      20.125  24.249  51.728  0.00  0.00            
ATOM   2675  HD2 ARG X 173      19.458  25.060  52.020  0.00  0.00            
ATOM   2676  HD3 ARG X 173      19.659  23.572  51.012  0.00  0.00            
ATOM   2677  NE  ARG X 173      20.315  23.450  53.014  0.00  0.00            
ATOM   2678  HE  ARG X 173      20.388  23.851  53.937  0.00  0.00            
ATOM   2679  CZ  ARG X 173      20.191  22.157  53.041  0.00  0.00            
ATOM   2680  NH1 ARG X 173      19.891  21.340  52.035  0.00  0.00            
ATOM   2681 HH11 ARG X 173      19.753  21.729  51.113  0.00  0.00            
ATOM   2682 HH12 ARG X 173      19.734  20.344  52.083  0.00  0.00            
ATOM   2683  NH2 ARG X 173      20.412  21.587  54.185  0.00  0.00            
ATOM   2684 HH21 ARG X 173      20.848  22.160  54.893  0.00  0.00            
ATOM   2685 HH22 ARG X 173      20.348  20.579  54.171  0.00  0.00            
ATOM   2686  C   ARG X 173      22.665  27.756  49.736  0.00  0.00            
ATOM   2687  O   ARG X 173      21.924  28.338  50.563  0.00  0.00            
ATOM   2688  N   GLY X 174      23.869  28.261  49.422  0.00  0.00            
ATOM   2689  H   GLY X 174      24.485  27.602  48.968  0.00  0.00            
ATOM   2690  CA  GLY X 174      24.215  29.640  49.574  0.00  0.00            
ATOM   2691  HA2 GLY X 174      23.564  30.137  50.293  0.00  0.00            
ATOM   2692  HA3 GLY X 174      25.243  29.701  49.932  0.00  0.00            
ATOM   2693  C   GLY X 174      24.115  30.311  48.208  0.00  0.00            
ATOM   2694  O   GLY X 174      24.015  29.691  47.165  0.00  0.00            
ATOM   2695  N   HIP X 175      24.189  31.659  48.218  0.00  0.00            
ATOM   2696  H   HIP X 175      24.408  32.039  49.128  0.00  0.00            
ATOM   2697  CA  HIP X 175      24.007  32.413  46.927  0.00  0.00            
ATOM   2698  HA  HIP X 175      23.070  32.154  46.434  0.00  0.00            
ATOM   2699  CB  HIP X 175      23.969  33.923  47.240  0.00  0.00            
ATOM   2700  HB2 HIP X 175      23.196  34.140  47.977  0.00  0.00            
ATOM   2701  HB3 HIP X 175      24.832  34.308  47.784  0.00  0.00            
ATOM   2702  CG  HIP X 175      23.747  34.835  46.058  0.00  0.00            
ATOM   2703  ND1 HIP X 175      24.575  35.859  45.793  0.00  0.00            
ATOM   2704  HD1 HIP X 175      25.459  35.974  46.267  0.00  0.00            
ATOM   2705  CE1 HIP X 175      23.999  36.659  44.872  0.00  0.00            
ATOM   2706  HE1 HIP X 175      24.392  37.616  44.560  0.00  0.00            
ATOM   2707  NE2 HIP X 175      22.759  36.151  44.587  0.00  0.00            
ATOM   2708  HE2 HIP X 175      22.105  36.472  43.888  0.00  0.00            
ATOM   2709  CD2 HIP X 175      22.590  35.063  45.388  0.00  0.00            
ATOM   2710  HD2 HIP X 175      21.696  34.484  45.566  0.00  0.00            
ATOM   2711  C   HIP X 175      25.199  32.138  45.966  0.00  0.00            
ATOM   2712  O   HIP X 175      26.349  32.421  46.268  0.00  0.00            
ATOM   2713  N   GLN X 176      24.901  31.778  44.724  0.00  0.00            
ATOM   2714  H   GLN X 176      23.906  31.633  44.623  0.00  0.00            
ATOM   2715  CA  GLN X 176      25.925  31.495  43.627  0.00  0.00            
ATOM   2716  HA  GLN X 176      26.833  31.995  43.964  0.00  0.00            
ATOM   2717  CB  GLN X 176      26.257  30.007  43.379  0.00  0.00            
ATOM   2718  HB2 GLN X 176      25.304  29.590  43.052  0.00  0.00            
ATOM   2719  HB3 GLN X 176      26.978  30.006  42.562  0.00  0.00            
ATOM   2720  CG  GLN X 176      26.780  29.282  44.712  0.00  0.00            
ATOM   2721  HG2 GLN X 176      27.803  29.602  44.911  0.00  0.00            
ATOM   2722  HG3 GLN X 176      26.162  29.545  45.570  0.00  0.00            
ATOM   2723  CD  GLN X 176      26.743  27.714  44.592  0.00  0.00            
ATOM   2724  OE1 GLN X 176      26.277  27.147  43.593  0.00  0.00            
ATOM   2725  NE2 GLN X 176      27.353  27.006  45.479  0.00  0.00            
ATOM   2726 HE21 GLN X 176      27.331  26.033  45.209  0.00  0.00            
ATOM   2727 HE22 GLN X 176      27.795  27.414  46.290  0.00  0.00            
ATOM   2728  C   GLN X 176      25.493  32.188  42.385  0.00  0.00            
ATOM   2729  O   GLN X 176      24.378  32.056  41.966  0.00  0.00            
ATOM   2730  N   MET X 177      26.462  32.845  41.739  0.00  0.00            
ATOM   2731  H   MET X 177      27.311  33.071  42.237  0.00  0.00            
ATOM   2732  CA  MET X 177      26.340  33.658  40.518  0.00  0.00            
ATOM   2733  HA  MET X 177      25.435  33.397  39.970  0.00  0.00            
ATOM   2734  CB  MET X 177      26.208  35.108  41.055  0.00  0.00            
ATOM   2735  HB2 MET X 177      25.486  34.973  41.860  0.00  0.00            
ATOM   2736  HB3 MET X 177      27.142  35.356  41.560  0.00  0.00            
ATOM   2737  CG  MET X 177      25.775  36.059  40.014  0.00  0.00            
ATOM   2738  HG2 MET X 177      26.560  36.344  39.314  0.00  0.00            
ATOM   2739  HG3 MET X 177      24.954  35.575  39.486  0.00  0.00            
ATOM   2740  SD  MET X 177      25.097  37.550  40.779  0.00  0.00            
ATOM   2741  CE  MET X 177      26.556  38.370  41.528  0.00  0.00            
ATOM   2742  HE1 MET X 177      26.838  37.746  42.376  0.00  0.00            
ATOM   2743  HE2 MET X 177      27.419  38.571  40.894  0.00  0.00            
ATOM   2744  HE3 MET X 177      26.326  39.357  41.928  0.00  0.00            
ATOM   2745  C   MET X 177      27.467  33.421  39.603  0.00  0.00            
ATOM   2746  O   MET X 177      28.512  32.858  39.952  0.00  0.00            
ATOM   2747  N   LEU X 178      27.293  33.899  38.364  0.00  0.00            
ATOM   2748  H   LEU X 178      26.403  34.320  38.137  0.00  0.00            
ATOM   2749  CA  LEU X 178      28.207  33.780  37.228  0.00  0.00            
ATOM   2750  HA  LEU X 178      29.223  33.597  37.580  0.00  0.00            
ATOM   2751  CB  LEU X 178      28.012  32.603  36.252  0.00  0.00            
ATOM   2752  HB2 LEU X 178      27.113  32.939  35.735  0.00  0.00            
ATOM   2753  HB3 LEU X 178      28.838  32.472  35.554  0.00  0.00            
ATOM   2754  CG  LEU X 178      27.794  31.234  36.853  0.00  0.00            
ATOM   2755  HG  LEU X 178      27.025  31.424  37.602  0.00  0.00            
ATOM   2756  CD1 LEU X 178      27.413  30.373  35.630  0.00  0.00            
ATOM   2757 HD11 LEU X 178      27.152  29.373  35.977  0.00  0.00            
ATOM   2758 HD12 LEU X 178      26.605  30.867  35.091  0.00  0.00            
ATOM   2759 HD13 LEU X 178      28.246  30.206  34.947  0.00  0.00            
ATOM   2760  CD2 LEU X 178      28.911  30.533  37.486  0.00  0.00            
ATOM   2761 HD21 LEU X 178      29.127  30.952  38.469  0.00  0.00            
ATOM   2762 HD22 LEU X 178      28.684  29.476  37.622  0.00  0.00            
ATOM   2763 HD23 LEU X 178      29.832  30.537  36.902  0.00  0.00            
ATOM   2764  C   LEU X 178      28.273  35.140  36.481  0.00  0.00            
ATOM   2765  O   LEU X 178      27.274  35.861  36.410  0.00  0.00            
ATOM   2766  N   ALA X 179      29.444  35.423  35.971  0.00  0.00            
ATOM   2767  H   ALA X 179      30.156  34.728  36.146  0.00  0.00            
ATOM   2768  CA  ALA X 179      29.847  36.754  35.445  0.00  0.00            
ATOM   2769  HA  ALA X 179      28.888  37.271  35.403  0.00  0.00            
ATOM   2770  CB  ALA X 179      30.404  37.548  36.619  0.00  0.00            
ATOM   2771  HB1 ALA X 179      29.574  37.653  37.317  0.00  0.00            
ATOM   2772  HB2 ALA X 179      31.191  36.924  37.043  0.00  0.00            
ATOM   2773  HB3 ALA X 179      30.908  38.482  36.368  0.00  0.00            
ATOM   2774  C   ALA X 179      30.654  36.659  34.104  0.00  0.00            
ATOM   2775  O   ALA X 179      31.512  35.782  34.028  0.00  0.00            
ATOM   2776  N   PHE X 180      30.410  37.500  33.133  0.00  0.00            
ATOM   2777  H   PHE X 180      29.562  38.033  33.263  0.00  0.00            
ATOM   2778  CA  PHE X 180      31.080  37.510  31.824  0.00  0.00            
ATOM   2779  HA  PHE X 180      31.955  36.862  31.862  0.00  0.00            
ATOM   2780  CB  PHE X 180      30.168  36.781  30.778  0.00  0.00            
ATOM   2781  HB2 PHE X 180      29.311  37.421  30.563  0.00  0.00            
ATOM   2782  HB3 PHE X 180      30.717  36.690  29.841  0.00  0.00            
ATOM   2783  CG  PHE X 180      29.742  35.358  31.166  0.00  0.00            
ATOM   2784  CD1 PHE X 180      28.642  35.183  32.026  0.00  0.00            
ATOM   2785  HD1 PHE X 180      28.083  36.064  32.305  0.00  0.00            
ATOM   2786  CE1 PHE X 180      28.184  33.905  32.305  0.00  0.00            
ATOM   2787  HE1 PHE X 180      27.274  33.705  32.852  0.00  0.00            
ATOM   2788  CZ  PHE X 180      29.074  32.826  31.940  0.00  0.00            
ATOM   2789  HZ  PHE X 180      28.725  31.865  32.287  0.00  0.00            
ATOM   2790  CE2 PHE X 180      30.234  33.076  31.229  0.00  0.00            
ATOM   2791  HE2 PHE X 180      30.852  32.244  30.926  0.00  0.00            
ATOM   2792  CD2 PHE X 180      30.514  34.263  30.771  0.00  0.00            
ATOM   2793  HD2 PHE X 180      31.371  34.464  30.145  0.00  0.00            
ATOM   2794  C   PHE X 180      31.376  38.925  31.458  0.00  0.00            
ATOM   2795  O   PHE X 180      30.473  39.774  31.404  0.00  0.00            
ATOM   2796  N   ASN X 181      32.664  39.210  31.249  0.00  0.00            
ATOM   2797  H   ASN X 181      33.285  38.424  31.378  0.00  0.00            
ATOM   2798  CA  ASN X 181      33.157  40.643  31.327  0.00  0.00            
ATOM   2799  HA  ASN X 181      32.282  41.280  31.200  0.00  0.00            
ATOM   2800  CB  ASN X 181      33.744  40.947  32.684  0.00  0.00            
ATOM   2801  HB2 ASN X 181      34.816  40.773  32.588  0.00  0.00            
ATOM   2802  HB3 ASN X 181      33.687  42.019  32.871  0.00  0.00            
ATOM   2803  CG  ASN X 181      33.164  40.231  33.874  0.00  0.00            
ATOM   2804  OD1 ASN X 181      31.975  40.096  34.062  0.00  0.00            
ATOM   2805  ND2 ASN X 181      34.069  39.823  34.787  0.00  0.00            
ATOM   2806 HD21 ASN X 181      33.734  39.247  35.546  0.00  0.00            
ATOM   2807 HD22 ASN X 181      35.003  40.207  34.790  0.00  0.00            
ATOM   2808  C   ASN X 181      34.243  41.006  30.225  0.00  0.00            
ATOM   2809  O   ASN X 181      34.795  40.082  29.619  0.00  0.00            
ATOM   2810  N   HIE X 182      34.442  42.279  30.007  0.00  0.00            
ATOM   2811  H   HIE X 182      33.754  42.897  30.414  0.00  0.00            
ATOM   2812  CA  HIE X 182      35.388  42.862  29.075  0.00  0.00            
ATOM   2813  HA  HIE X 182      36.253  42.202  29.015  0.00  0.00            
ATOM   2814  CB  HIE X 182      34.628  43.130  27.709  0.00  0.00            
ATOM   2815  HB2 HIE X 182      33.782  43.761  27.980  0.00  0.00            
ATOM   2816  HB3 HIE X 182      35.313  43.576  26.987  0.00  0.00            
ATOM   2817  CG  HIE X 182      34.177  41.818  27.075  0.00  0.00            
ATOM   2818  ND1 HIE X 182      35.049  40.868  26.441  0.00  0.00            
ATOM   2819  CE1 HIE X 182      34.289  39.925  25.857  0.00  0.00            
ATOM   2820  HE1 HIE X 182      34.785  39.161  25.276  0.00  0.00            
ATOM   2821  NE2 HIE X 182      33.004  40.201  26.194  0.00  0.00            
ATOM   2822  HE2 HIE X 182      32.272  39.762  25.654  0.00  0.00            
ATOM   2823  CD2 HIE X 182      32.914  41.329  27.033  0.00  0.00            
ATOM   2824  HD2 HIE X 182      31.996  41.743  27.422  0.00  0.00            
ATOM   2825  C   HIE X 182      35.783  44.177  29.689  0.00  0.00            
ATOM   2826  O   HIE X 182      35.164  44.700  30.620  0.00  0.00            
ATOM   2827  N   PHE X 183      36.947  44.660  29.157  0.00  0.00            
ATOM   2828  H   PHE X 183      37.392  44.095  28.447  0.00  0.00            
ATOM   2829  CA  PHE X 183      37.590  45.899  29.599  0.00  0.00            
ATOM   2830  HA  PHE X 183      36.792  46.486  30.053  0.00  0.00            
ATOM   2831  CB  PHE X 183      38.611  45.577  30.720  0.00  0.00            
ATOM   2832  HB2 PHE X 183      39.471  45.028  30.336  0.00  0.00            
ATOM   2833  HB3 PHE X 183      39.031  46.516  31.079  0.00  0.00            
ATOM   2834  CG  PHE X 183      38.098  44.878  31.911  0.00  0.00            
ATOM   2835  CD1 PHE X 183      37.929  43.466  31.902  0.00  0.00            
ATOM   2836  HD1 PHE X 183      38.053  42.863  31.015  0.00  0.00            
ATOM   2837  CE1 PHE X 183      37.405  42.805  33.063  0.00  0.00            
ATOM   2838  HE1 PHE X 183      37.205  41.745  33.010  0.00  0.00            
ATOM   2839  CZ  PHE X 183      37.066  43.541  34.137  0.00  0.00            
ATOM   2840  HZ  PHE X 183      36.581  42.973  34.917  0.00  0.00            
ATOM   2841  CE2 PHE X 183      37.153  44.924  34.129  0.00  0.00            
ATOM   2842  HE2 PHE X 183      36.883  45.544  34.971  0.00  0.00            
ATOM   2843  CD2 PHE X 183      37.734  45.555  33.035  0.00  0.00            
ATOM   2844  HD2 PHE X 183      37.872  46.620  33.144  0.00  0.00            
ATOM   2845  C   PHE X 183      38.152  46.554  28.377  0.00  0.00            
ATOM   2846  O   PHE X 183      39.091  46.072  27.770  0.00  0.00            
ATOM   2847  N   ARG X 184      37.442  47.647  28.015  0.00  0.00            
ATOM   2848  H   ARG X 184      36.815  47.976  28.735  0.00  0.00            
ATOM   2849  CA  ARG X 184      37.605  48.314  26.654  0.00  0.00            
ATOM   2850  HA  ARG X 184      37.711  47.603  25.836  0.00  0.00            
ATOM   2851  CB  ARG X 184      36.323  49.128  26.313  0.00  0.00            
ATOM   2852  HB2 ARG X 184      36.012  49.607  27.242  0.00  0.00            
ATOM   2853  HB3 ARG X 184      36.473  49.947  25.609  0.00  0.00            
ATOM   2854  CG  ARG X 184      35.173  48.339  25.747  0.00  0.00            
ATOM   2855  HG2 ARG X 184      34.305  48.995  25.814  0.00  0.00            
ATOM   2856  HG3 ARG X 184      35.380  48.123  24.699  0.00  0.00            
ATOM   2857  CD  ARG X 184      34.849  47.061  26.604  0.00  0.00            
ATOM   2858  HD2 ARG X 184      35.738  46.433  26.654  0.00  0.00            
ATOM   2859  HD3 ARG X 184      34.584  47.355  27.620  0.00  0.00            
ATOM   2860  NE  ARG X 184      33.759  46.307  26.058  0.00  0.00            
ATOM   2861  HE  ARG X 184      32.876  46.592  26.457  0.00  0.00            
ATOM   2862  CZ  ARG X 184      33.723  45.355  25.091  0.00  0.00            
ATOM   2863  NH1 ARG X 184      34.775  44.991  24.463  0.00  0.00            
ATOM   2864 HH11 ARG X 184      35.645  45.489  24.590  0.00  0.00            
ATOM   2865 HH12 ARG X 184      34.645  44.177  23.879  0.00  0.00            
ATOM   2866  NH2 ARG X 184      32.582  44.858  24.700  0.00  0.00            
ATOM   2867 HH21 ARG X 184      31.814  45.456  24.968  0.00  0.00            
ATOM   2868 HH22 ARG X 184      32.529  44.210  23.927  0.00  0.00            
ATOM   2869  C   ARG X 184      38.977  49.014  26.462  0.00  0.00            
ATOM   2870  O   ARG X 184      39.242  49.994  27.110  0.00  0.00            
ATOM   2871  N   SER X 185      39.812  48.561  25.485  0.00  0.00            
ATOM   2872  H   SER X 185      39.637  47.703  24.983  0.00  0.00            
ATOM   2873  CA  SER X 185      41.162  49.128  25.209  0.00  0.00            
ATOM   2874  HA  SER X 185      41.668  49.123  26.175  0.00  0.00            
ATOM   2875  CB  SER X 185      41.984  48.307  24.210  0.00  0.00            
ATOM   2876  HB2 SER X 185      41.458  48.254  23.256  0.00  0.00            
ATOM   2877  HB3 SER X 185      42.986  48.713  24.070  0.00  0.00            
ATOM   2878  OG  SER X 185      42.032  47.007  24.709  0.00  0.00            
ATOM   2879  HG  SER X 185      41.158  46.667  24.502  0.00  0.00            
ATOM   2880  C   SER X 185      41.104  50.599  24.721  0.00  0.00            
ATOM   2881  O   SER X 185      42.079  51.261  24.984  0.00  0.00            
ATOM   2882  N   HIE X 186      39.997  51.049  24.060  0.00  0.00            
ATOM   2883  H   HIE X 186      39.342  50.343  23.757  0.00  0.00            
ATOM   2884  CA  HIE X 186      39.940  52.392  23.639  0.00  0.00            
ATOM   2885  HA  HIE X 186      40.864  52.668  23.130  0.00  0.00            
ATOM   2886  CB  HIE X 186      38.885  52.611  22.667  0.00  0.00            
ATOM   2887  HB2 HIE X 186      39.080  53.562  22.170  0.00  0.00            
ATOM   2888  HB3 HIE X 186      38.839  51.787  21.955  0.00  0.00            
ATOM   2889  CG  HIE X 186      37.430  52.712  23.222  0.00  0.00            
ATOM   2890  ND1 HIE X 186      36.854  51.678  23.941  0.00  0.00            
ATOM   2891  CE1 HIE X 186      35.633  52.203  24.171  0.00  0.00            
ATOM   2892  HE1 HIE X 186      34.847  51.670  24.686  0.00  0.00            
ATOM   2893  NE2 HIE X 186      35.446  53.340  23.531  0.00  0.00            
ATOM   2894  HE2 HIE X 186      34.623  53.900  23.699  0.00  0.00            
ATOM   2895  CD2 HIE X 186      36.576  53.654  22.811  0.00  0.00            
ATOM   2896  HD2 HIE X 186      36.767  54.560  22.255  0.00  0.00            
ATOM   2897  C   HIE X 186      39.835  53.374  24.828  0.00  0.00            
ATOM   2898  O   HIE X 186      40.334  54.498  24.647  0.00  0.00            
ATOM   2899  N   LYS X 187      39.507  52.907  25.999  0.00  0.00            
ATOM   2900  H   LYS X 187      39.445  51.908  26.136  0.00  0.00            
ATOM   2901  CA  LYS X 187      39.498  53.785  27.167  0.00  0.00            
ATOM   2902  HA  LYS X 187      39.102  54.751  26.852  0.00  0.00            
ATOM   2903  CB  LYS X 187      38.490  53.230  28.173  0.00  0.00            
ATOM   2904  HB2 LYS X 187      38.851  52.270  28.543  0.00  0.00            
ATOM   2905  HB3 LYS X 187      38.306  53.951  28.969  0.00  0.00            
ATOM   2906  CG  LYS X 187      37.159  53.042  27.498  0.00  0.00            
ATOM   2907  HG2 LYS X 187      37.097  52.285  26.716  0.00  0.00            
ATOM   2908  HG3 LYS X 187      36.537  52.546  28.243  0.00  0.00            
ATOM   2909  CD  LYS X 187      36.307  54.327  27.234  0.00  0.00            
ATOM   2910  HD2 LYS X 187      36.508  55.116  27.958  0.00  0.00            
ATOM   2911  HD3 LYS X 187      36.681  54.733  26.294  0.00  0.00            
ATOM   2912  CE  LYS X 187      34.831  54.020  27.054  0.00  0.00            
ATOM   2913  HE2 LYS X 187      34.660  53.346  26.214  0.00  0.00            
ATOM   2914  HE3 LYS X 187      34.512  53.560  27.989  0.00  0.00            
ATOM   2915  NZ  LYS X 187      34.194  55.348  26.763  0.00  0.00            
ATOM   2916  HZ1 LYS X 187      34.112  55.850  27.635  0.00  0.00            
ATOM   2917  HZ2 LYS X 187      34.682  55.905  26.075  0.00  0.00            
ATOM   2918  HZ3 LYS X 187      33.267  55.253  26.374  0.00  0.00            
ATOM   2919  C   LYS X 187      40.869  53.944  27.902  0.00  0.00            
ATOM   2920  O   LYS X 187      41.662  52.998  27.966  0.00  0.00            
ATOM   2921  N   GLY X 188      41.150  55.226  28.345  0.00  0.00            
ATOM   2922  H   GLY X 188      40.426  55.914  28.193  0.00  0.00            
ATOM   2923  CA  GLY X 188      42.303  55.654  29.144  0.00  0.00            
ATOM   2924  HA2 GLY X 188      43.186  55.213  28.681  0.00  0.00            
ATOM   2925  HA3 GLY X 188      42.429  56.736  29.185  0.00  0.00            
ATOM   2926  C   GLY X 188      42.364  55.260  30.707  0.00  0.00            
ATOM   2927  O   GLY X 188      43.389  55.143  31.351  0.00  0.00            
ATOM   2928  N   VAL X 189      41.212  55.055  31.382  0.00  0.00            
ATOM   2929  H   VAL X 189      40.310  55.152  30.937  0.00  0.00            
ATOM   2930  CA  VAL X 189      41.054  54.763  32.813  0.00  0.00            
ATOM   2931  HA  VAL X 189      41.923  55.223  33.283  0.00  0.00            
ATOM   2932  CB  VAL X 189      39.720  55.244  33.385  0.00  0.00            
ATOM   2933  HB  VAL X 189      39.675  55.065  34.460  0.00  0.00            
ATOM   2934  CG1 VAL X 189      39.599  56.838  33.222  0.00  0.00            
ATOM   2935 HG11 VAL X 189      38.634  57.236  33.536  0.00  0.00            
ATOM   2936 HG12 VAL X 189      40.378  57.311  33.820  0.00  0.00            
ATOM   2937 HG13 VAL X 189      39.739  57.193  32.201  0.00  0.00            
ATOM   2938  CG2 VAL X 189      38.491  54.521  32.673  0.00  0.00            
ATOM   2939 HG21 VAL X 189      38.437  53.456  32.897  0.00  0.00            
ATOM   2940 HG22 VAL X 189      37.589  55.009  33.043  0.00  0.00            
ATOM   2941 HG23 VAL X 189      38.541  54.575  31.586  0.00  0.00            
ATOM   2942  C   VAL X 189      41.196  53.246  33.177  0.00  0.00            
ATOM   2943  O   VAL X 189      40.775  52.402  32.396  0.00  0.00            
ATOM   2944  N   ARG X 190      41.730  53.022  34.400  0.00  0.00            
ATOM   2945  H   ARG X 190      41.895  53.797  35.027  0.00  0.00            
ATOM   2946  CA  ARG X 190      41.791  51.662  34.970  0.00  0.00            
ATOM   2947  HA  ARG X 190      42.456  51.072  34.338  0.00  0.00            
ATOM   2948  CB  ARG X 190      42.279  51.837  36.446  0.00  0.00            
ATOM   2949  HB2 ARG X 190      41.690  52.601  36.953  0.00  0.00            
ATOM   2950  HB3 ARG X 190      42.284  50.884  36.974  0.00  0.00            
ATOM   2951  CG  ARG X 190      43.678  52.364  36.520  0.00  0.00            
ATOM   2952  HG2 ARG X 190      44.304  51.538  36.185  0.00  0.00            
ATOM   2953  HG3 ARG X 190      43.944  53.227  35.910  0.00  0.00            
ATOM   2954  CD  ARG X 190      44.237  52.667  37.904  0.00  0.00            
ATOM   2955  HD2 ARG X 190      43.470  53.236  38.429  0.00  0.00            
ATOM   2956  HD3 ARG X 190      44.496  51.802  38.516  0.00  0.00            
ATOM   2957  NE  ARG X 190      45.447  53.505  37.880  0.00  0.00            
ATOM   2958  HE  ARG X 190      45.872  53.651  36.976  0.00  0.00            
ATOM   2959  CZ  ARG X 190      46.089  54.044  38.906  0.00  0.00            
ATOM   2960  NH1 ARG X 190      45.723  53.967  40.114  0.00  0.00            
ATOM   2961 HH11 ARG X 190      45.000  53.291  40.316  0.00  0.00            
ATOM   2962 HH12 ARG X 190      46.110  54.479  40.894  0.00  0.00            
ATOM   2963  NH2 ARG X 190      47.179  54.602  38.607  0.00  0.00            
ATOM   2964 HH21 ARG X 190      47.531  54.533  37.663  0.00  0.00            
ATOM   2965 HH22 ARG X 190      47.680  55.123  39.313  0.00  0.00            
ATOM   2966  C   ARG X 190      40.398  50.968  35.002  0.00  0.00            
ATOM   2967  O   ARG X 190      39.390  51.713  35.009  0.00  0.00            
ATOM   2968  N   GLY X 191      40.374  49.591  35.087  0.00  0.00            
ATOM   2969  H   GLY X 191      41.212  49.134  35.419  0.00  0.00            
ATOM   2970  CA  GLY X 191      39.202  48.775  35.109  0.00  0.00            
ATOM   2971  HA2 GLY X 191      38.595  49.356  34.414  0.00  0.00            
ATOM   2972  HA3 GLY X 191      39.425  47.794  34.690  0.00  0.00            
ATOM   2973  C   GLY X 191      38.581  48.807  36.481  0.00  0.00            
ATOM   2974  O   GLY X 191      38.430  49.890  37.074  0.00  0.00            
ATOM   2975  N   SER X 192      38.205  47.653  37.048  0.00  0.00            
ATOM   2976  H   SER X 192      38.096  46.862  36.430  0.00  0.00            
ATOM   2977  CA  SER X 192      37.774  47.436  38.442  0.00  0.00            
ATOM   2978  HA  SER X 192      36.796  47.878  38.632  0.00  0.00            
ATOM   2979  CB  SER X 192      37.693  45.959  38.712  0.00  0.00            
ATOM   2980  HB2 SER X 192      38.577  45.380  38.445  0.00  0.00            
ATOM   2981  HB3 SER X 192      37.526  45.828  39.781  0.00  0.00            
ATOM   2982  OG  SER X 192      36.585  45.427  38.040  0.00  0.00            
ATOM   2983  HG  SER X 192      36.363  44.586  38.446  0.00  0.00            
ATOM   2984  C   SER X 192      38.823  48.017  39.446  0.00  0.00            
ATOM   2985  O   SER X 192      39.976  47.509  39.505  0.00  0.00            
ATOM   2986  N   LYS X 193      38.380  49.114  40.121  0.00  0.00            
ATOM   2987  H   LYS X 193      37.445  49.489  40.038  0.00  0.00            
ATOM   2988  CA  LYS X 193      39.091  49.671  41.260  0.00  0.00            
ATOM   2989  HA  LYS X 193      40.104  49.805  40.882  0.00  0.00            
ATOM   2990  CB  LYS X 193      38.445  50.971  41.722  0.00  0.00            
ATOM   2991  HB2 LYS X 193      37.430  50.709  42.018  0.00  0.00            
ATOM   2992  HB3 LYS X 193      38.991  51.396  42.564  0.00  0.00            
ATOM   2993  CG  LYS X 193      38.259  52.078  40.556  0.00  0.00            
ATOM   2994  HG2 LYS X 193      37.510  51.731  39.845  0.00  0.00            
ATOM   2995  HG3 LYS X 193      37.866  52.977  41.029  0.00  0.00            
ATOM   2996  CD  LYS X 193      39.626  52.385  39.923  0.00  0.00            
ATOM   2997  HD2 LYS X 193      40.269  52.852  40.669  0.00  0.00            
ATOM   2998  HD3 LYS X 193      40.020  51.429  39.578  0.00  0.00            
ATOM   2999  CE  LYS X 193      39.264  53.409  38.832  0.00  0.00            
ATOM   3000  HE2 LYS X 193      38.676  54.191  39.312  0.00  0.00            
ATOM   3001  HE3 LYS X 193      40.128  54.012  38.552  0.00  0.00            
ATOM   3002  NZ  LYS X 193      38.649  52.811  37.584  0.00  0.00            
ATOM   3003  HZ1 LYS X 193      39.034  51.952  37.217  0.00  0.00            
ATOM   3004  HZ2 LYS X 193      37.721  52.439  37.725  0.00  0.00            
ATOM   3005  HZ3 LYS X 193      38.500  53.533  36.893  0.00  0.00            
ATOM   3006  C   LYS X 193      39.231  48.666  42.399  0.00  0.00            
ATOM   3007  O   LYS X 193      38.376  47.822  42.581  0.00  0.00            
ATOM   3008  N   PHE X 194      40.317  48.774  43.157  0.00  0.00            
ATOM   3009  H   PHE X 194      40.970  49.523  42.975  0.00  0.00            
ATOM   3010  CA  PHE X 194      40.732  47.844  44.230  0.00  0.00            
ATOM   3011  HA  PHE X 194      41.010  46.890  43.783  0.00  0.00            
ATOM   3012  CB  PHE X 194      42.011  48.317  44.972  0.00  0.00            
ATOM   3013  HB2 PHE X 194      41.833  49.358  45.245  0.00  0.00            
ATOM   3014  HB3 PHE X 194      42.096  47.771  45.912  0.00  0.00            
ATOM   3015  CG  PHE X 194      43.372  48.237  44.198  0.00  0.00            
ATOM   3016  CD1 PHE X 194      43.809  46.972  43.762  0.00  0.00            
ATOM   3017  HD1 PHE X 194      43.281  46.138  44.200  0.00  0.00            
ATOM   3018  CE1 PHE X 194      44.941  46.848  42.937  0.00  0.00            
ATOM   3019  HE1 PHE X 194      45.254  45.858  42.638  0.00  0.00            
ATOM   3020  CZ  PHE X 194      45.630  48.025  42.525  0.00  0.00            
ATOM   3021  HZ  PHE X 194      46.599  48.020  42.048  0.00  0.00            
ATOM   3022  CE2 PHE X 194      45.151  49.266  42.963  0.00  0.00            
ATOM   3023  HE2 PHE X 194      45.744  50.150  42.781  0.00  0.00            
ATOM   3024  CD2 PHE X 194      44.041  49.400  43.858  0.00  0.00            
ATOM   3025  HD2 PHE X 194      43.706  50.389  44.137  0.00  0.00            
ATOM   3026  C   PHE X 194      39.676  47.611  45.305  0.00  0.00            
ATOM   3027  O   PHE X 194      39.285  48.545  46.082  0.00  0.00            
ATOM   3028  N   HD1 X 195      39.249  46.363  45.367  0.00  0.00            
ATOM   3029  H   HD1 X 195      39.724  45.621  44.874  0.00  0.00            
ATOM   3030  CA  HD1 X 195      38.197  45.944  46.305  0.00  0.00            
ATOM   3031  HA  HD1 X 195      38.144  46.621  47.158  0.00  0.00            
ATOM   3032  CB  HD1 X 195      36.801  45.974  45.564  0.00  0.00            
ATOM   3033  HB2 HD1 X 195      36.002  45.710  46.256  0.00  0.00            
ATOM   3034  HB3 HD1 X 195      36.564  46.959  45.161  0.00  0.00            
ATOM   3035  CG  HD1 X 195      36.727  45.055  44.348  0.00  0.00            
ATOM   3036  ND1 HD1 X 195      37.332  45.298  43.160  0.00  0.00            
ATOM   3037  HD1 HD1 X 195      37.677  46.187  42.828  0.00  0.00            
ATOM   3038  CE1 HD1 X 195      37.349  44.228  42.391  0.00  0.00            
ATOM   3039  HE1 HD1 X 195      37.912  44.112  41.477  0.00  0.00            
ATOM   3040  NE2 HD1 X 195      36.631  43.290  43.035  0.00  0.00            
ATOM   3041  CD2 HD1 X 195      36.248  43.790  44.246  0.00  0.00            
ATOM   3042  HD2 HD1 X 195      35.671  43.279  45.003  0.00  0.00            
ATOM   3043  C   HD1 X 195      38.532  44.525  46.774  0.00  0.00            
ATOM   3044  O   HD1 X 195      39.357  43.783  46.306  0.00  0.00            
ATOM   3045  N   ARG X 196      37.702  44.032  47.672  0.00  0.00            
ATOM   3046  H   ARG X 196      36.963  44.631  48.013  0.00  0.00            
ATOM   3047  CA  ARG X 196      37.502  42.574  47.887  0.00  0.00            
ATOM   3048  HA  ARG X 196      38.042  41.854  47.273  0.00  0.00            
ATOM   3049  CB  ARG X 196      37.885  42.131  49.268  0.00  0.00            
ATOM   3050  HB2 ARG X 196      37.602  41.080  49.334  0.00  0.00            
ATOM   3051  HB3 ARG X 196      38.974  42.178  49.281  0.00  0.00            
ATOM   3052  CG  ARG X 196      37.323  42.962  50.469  0.00  0.00            
ATOM   3053  HG2 ARG X 196      37.498  44.035  50.388  0.00  0.00            
ATOM   3054  HG3 ARG X 196      36.237  42.942  50.377  0.00  0.00            
ATOM   3055  CD  ARG X 196      37.867  42.487  51.834  0.00  0.00            
ATOM   3056  HD2 ARG X 196      37.515  41.462  51.954  0.00  0.00            
ATOM   3057  HD3 ARG X 196      38.954  42.482  51.750  0.00  0.00            
ATOM   3058  NE  ARG X 196      37.405  43.409  52.881  0.00  0.00            
ATOM   3059  HE  ARG X 196      36.399  43.505  52.882  0.00  0.00            
ATOM   3060  CZ  ARG X 196      38.122  44.172  53.604  0.00  0.00            
ATOM   3061  NH1 ARG X 196      39.385  44.306  53.524  0.00  0.00            
ATOM   3062 HH11 ARG X 196      39.925  43.769  52.860  0.00  0.00            
ATOM   3063 HH12 ARG X 196      39.823  44.944  54.173  0.00  0.00            
ATOM   3064  NH2 ARG X 196      37.623  44.942  54.599  0.00  0.00            
ATOM   3065 HH21 ARG X 196      36.628  44.973  54.766  0.00  0.00            
ATOM   3066 HH22 ARG X 196      38.297  45.610  54.947  0.00  0.00            
ATOM   3067  C   ARG X 196      36.050  42.192  47.482  0.00  0.00            
ATOM   3068  O   ARG X 196      35.087  42.907  47.784  0.00  0.00            
ATOM   3069  N   AP1 X 197      35.895  40.993  46.979  0.00  0.00            
ATOM   3070  H   AP1 X 197      36.724  40.418  46.937  0.00  0.00            
ATOM   3071  CA  AP1 X 197      34.553  40.456  46.700  0.00  0.00            
ATOM   3072  HA  AP1 X 197      33.897  41.157  46.184  0.00  0.00            
ATOM   3073  CB  AP1 X 197      34.812  39.267  45.778  0.00  0.00            
ATOM   3074  HB2 AP1 X 197      35.320  38.434  46.263  0.00  0.00            
ATOM   3075  HB3 AP1 X 197      33.884  38.725  45.597  0.00  0.00            
ATOM   3076  CG  AP1 X 197      35.588  39.532  44.483  0.00  0.00            
ATOM   3077  OD1 AP1 X 197      35.783  40.715  44.110  0.00  0.00            
ATOM   3078  OD2 AP1 X 197      36.131  38.593  43.843  0.00  0.00            
ATOM   3079  C   AP1 X 197      33.927  40.036  48.018  0.00  0.00            
ATOM   3080  O   AP1 X 197      34.675  39.594  48.897  0.00  0.00            
ATOM   3081  N   SER X 198      32.646  40.236  48.220  0.00  0.00            
ATOM   3082  H   SER X 198      32.010  40.508  47.483  0.00  0.00            
ATOM   3083  CA  SER X 198      32.101  40.303  49.532  0.00  0.00            
ATOM   3084  HA  SER X 198      32.892  40.641  50.201  0.00  0.00            
ATOM   3085  CB  SER X 198      30.944  41.277  49.597  0.00  0.00            
ATOM   3086  HB2 SER X 198      30.516  41.325  50.598  0.00  0.00            
ATOM   3087  HB3 SER X 198      31.394  42.231  49.319  0.00  0.00            
ATOM   3088  OG  SER X 198      29.951  41.002  48.631  0.00  0.00            
ATOM   3089  HG  SER X 198      29.606  41.861  48.378  0.00  0.00            
ATOM   3090  C   SER X 198      31.636  38.947  50.043  0.00  0.00            
ATOM   3091  O   SER X 198      31.481  38.805  51.254  0.00  0.00            
ATOM   3092  N   GLY X 199      31.478  37.898  49.239  0.00  0.00            
ATOM   3093  H   GLY X 199      31.725  38.052  48.271  0.00  0.00            
ATOM   3094  CA  GLY X 199      31.156  36.609  49.703  0.00  0.00            
ATOM   3095  HA2 GLY X 199      30.283  36.589  50.355  0.00  0.00            
ATOM   3096  HA3 GLY X 199      30.932  36.005  48.823  0.00  0.00            
ATOM   3097  C   GLY X 199      32.317  35.829  50.337  0.00  0.00            
ATOM   3098  O   GLY X 199      33.100  36.378  51.044  0.00  0.00            
ATOM   3099  N   TRP X 200      32.435  34.504  50.102  0.00  0.00            
ATOM   3100  H   TRP X 200      31.815  34.149  49.387  0.00  0.00            
ATOM   3101  CA  TRP X 200      33.489  33.633  50.640  0.00  0.00            
ATOM   3102  HA  TRP X 200      33.943  34.154  51.482  0.00  0.00            
ATOM   3103  CB  TRP X 200      32.791  32.361  51.127  0.00  0.00            
ATOM   3104  HB2 TRP X 200      32.304  31.961  50.238  0.00  0.00            
ATOM   3105  HB3 TRP X 200      33.653  31.785  51.462  0.00  0.00            
ATOM   3106  CG  TRP X 200      31.746  32.468  52.231  0.00  0.00            
ATOM   3107  CD1 TRP X 200      30.435  32.575  52.011  0.00  0.00            
ATOM   3108  HD1 TRP X 200      30.032  32.671  51.013  0.00  0.00            
ATOM   3109  NE1 TRP X 200      29.727  32.884  53.196  0.00  0.00            
ATOM   3110  HE1 TRP X 200      28.723  32.946  53.294  0.00  0.00            
ATOM   3111  CE2 TRP X 200      30.564  32.844  54.277  0.00  0.00            
ATOM   3112  CZ2 TRP X 200      30.355  33.064  55.649  0.00  0.00            
ATOM   3113  HZ2 TRP X 200      29.432  33.343  56.136  0.00  0.00            
ATOM   3114  CH2 TRP X 200      31.406  32.694  56.495  0.00  0.00            
ATOM   3115  HH2 TRP X 200      31.267  32.800  57.561  0.00  0.00            
ATOM   3116  CZ3 TRP X 200      32.686  32.312  55.994  0.00  0.00            
ATOM   3117  HZ3 TRP X 200      33.538  32.216  56.650  0.00  0.00            
ATOM   3118  CE3 TRP X 200      32.850  32.143  54.598  0.00  0.00            
ATOM   3119  HE3 TRP X 200      33.755  31.676  54.238  0.00  0.00            
ATOM   3120  CD2 TRP X 200      31.819  32.451  53.662  0.00  0.00            
ATOM   3121  C   TRP X 200      34.608  33.079  49.692  0.00  0.00            
ATOM   3122  O   TRP X 200      35.750  33.164  50.087  0.00  0.00            
ATOM   3123  N   VAL X 201      34.298  32.551  48.476  0.00  0.00            
ATOM   3124  H   VAL X 201      33.345  32.680  48.168  0.00  0.00            
ATOM   3125  CA  VAL X 201      35.232  32.149  47.436  0.00  0.00            
ATOM   3126  HA  VAL X 201      36.210  32.573  47.665  0.00  0.00            
ATOM   3127  CB  VAL X 201      35.337  30.628  47.394  0.00  0.00            
ATOM   3128  HB  VAL X 201      34.335  30.245  47.199  0.00  0.00            
ATOM   3129  CG1 VAL X 201      36.170  30.235  46.117  0.00  0.00            
ATOM   3130 HG11 VAL X 201      37.079  30.820  46.251  0.00  0.00            
ATOM   3131 HG12 VAL X 201      36.351  29.160  46.079  0.00  0.00            
ATOM   3132 HG13 VAL X 201      35.601  30.401  45.203  0.00  0.00            
ATOM   3133  CG2 VAL X 201      35.920  29.855  48.623  0.00  0.00            
ATOM   3134 HG21 VAL X 201      35.517  28.846  48.536  0.00  0.00            
ATOM   3135 HG22 VAL X 201      36.978  29.928  48.878  0.00  0.00            
ATOM   3136 HG23 VAL X 201      35.482  30.207  49.557  0.00  0.00            
ATOM   3137  C   VAL X 201      34.790  32.746  46.058  0.00  0.00            
ATOM   3138  O   VAL X 201      33.606  33.041  45.894  0.00  0.00            
ATOM   3139  N   THR X 202      35.788  32.997  45.162  0.00  0.00            
ATOM   3140  H   THR X 202      36.713  32.887  45.552  0.00  0.00            
ATOM   3141  CA  THR X 202      35.612  33.433  43.710  0.00  0.00            
ATOM   3142  HA  THR X 202      34.540  33.343  43.532  0.00  0.00            
ATOM   3143  CB  THR X 202      36.007  34.895  43.491  0.00  0.00            
ATOM   3144  HB  THR X 202      37.094  34.919  43.413  0.00  0.00            
ATOM   3145  CG2 THR X 202      35.498  35.482  42.225  0.00  0.00            
ATOM   3146 HG21 THR X 202      34.429  35.647  42.361  0.00  0.00            
ATOM   3147 HG22 THR X 202      36.035  36.419  42.080  0.00  0.00            
ATOM   3148 HG23 THR X 202      35.693  34.762  41.429  0.00  0.00            
ATOM   3149  OG1 THR X 202      35.462  35.854  44.408  0.00  0.00            
ATOM   3150  HG1 THR X 202      35.791  36.746  44.279  0.00  0.00            
ATOM   3151  C   THR X 202      36.350  32.450  42.862  0.00  0.00            
ATOM   3152  O   THR X 202      37.434  31.990  43.224  0.00  0.00            
ATOM   3153  N   VAL X 203      35.813  32.074  41.706  0.00  0.00            
ATOM   3154  H   VAL X 203      35.023  32.543  41.286  0.00  0.00            
ATOM   3155  CA  VAL X 203      36.542  31.136  40.829  0.00  0.00            
ATOM   3156  HA  VAL X 203      37.584  31.012  41.125  0.00  0.00            
ATOM   3157  CB  VAL X 203      36.039  29.728  40.849  0.00  0.00            
ATOM   3158  HB  VAL X 203      35.086  29.745  40.320  0.00  0.00            
ATOM   3159  CG1 VAL X 203      37.016  28.725  40.234  0.00  0.00            
ATOM   3160 HG11 VAL X 203      36.504  27.765  40.167  0.00  0.00            
ATOM   3161 HG12 VAL X 203      37.253  28.949  39.194  0.00  0.00            
ATOM   3162 HG13 VAL X 203      37.956  28.667  40.782  0.00  0.00            
ATOM   3163  CG2 VAL X 203      35.720  29.229  42.341  0.00  0.00            
ATOM   3164 HG21 VAL X 203      36.572  29.049  42.996  0.00  0.00            
ATOM   3165 HG22 VAL X 203      34.944  29.804  42.846  0.00  0.00            
ATOM   3166 HG23 VAL X 203      35.288  28.229  42.332  0.00  0.00            
ATOM   3167  C   VAL X 203      36.626  31.695  39.359  0.00  0.00            
ATOM   3168  O   VAL X 203      35.594  31.846  38.655  0.00  0.00            
ATOM   3169  N   LEU X 204      37.752  32.163  38.902  0.00  0.00            
ATOM   3170  H   LEU X 204      38.562  31.863  39.425  0.00  0.00            
ATOM   3171  CA  LEU X 204      37.938  32.637  37.489  0.00  0.00            
ATOM   3172  HA  LEU X 204      37.004  32.699  36.930  0.00  0.00            
ATOM   3173  CB  LEU X 204      38.616  34.033  37.661  0.00  0.00            
ATOM   3174  HB2 LEU X 204      37.869  34.804  37.848  0.00  0.00            
ATOM   3175  HB3 LEU X 204      39.184  33.905  38.583  0.00  0.00            
ATOM   3176  CG  LEU X 204      39.570  34.414  36.473  0.00  0.00            
ATOM   3177  HG  LEU X 204      40.196  33.571  36.178  0.00  0.00            
ATOM   3178  CD1 LEU X 204      38.846  34.781  35.231  0.00  0.00            
ATOM   3179 HD11 LEU X 204      39.544  34.819  34.395  0.00  0.00            
ATOM   3180 HD12 LEU X 204      38.214  33.948  34.920  0.00  0.00            
ATOM   3181 HD13 LEU X 204      38.304  35.714  35.381  0.00  0.00            
ATOM   3182  CD2 LEU X 204      40.538  35.587  36.847  0.00  0.00            
ATOM   3183 HD21 LEU X 204      41.069  35.930  35.959  0.00  0.00            
ATOM   3184 HD22 LEU X 204      39.962  36.447  37.188  0.00  0.00            
ATOM   3185 HD23 LEU X 204      41.162  35.226  37.665  0.00  0.00            
ATOM   3186  C   LEU X 204      38.808  31.652  36.754  0.00  0.00            
ATOM   3187  O   LEU X 204      39.582  30.884  37.350  0.00  0.00            
ATOM   3188  N   ARG X 205      38.565  31.495  35.455  0.00  0.00            
ATOM   3189  H   ARG X 205      37.865  32.072  35.012  0.00  0.00            
ATOM   3190  CA  ARG X 205      39.446  30.675  34.562  0.00  0.00            
ATOM   3191  HA  ARG X 205      40.232  30.414  35.271  0.00  0.00            
ATOM   3192  CB  ARG X 205      38.656  29.435  34.061  0.00  0.00            
ATOM   3193  HB2 ARG X 205      38.078  28.933  34.837  0.00  0.00            
ATOM   3194  HB3 ARG X 205      37.977  29.824  33.303  0.00  0.00            
ATOM   3195  CG  ARG X 205      39.412  28.164  33.535  0.00  0.00            
ATOM   3196  HG2 ARG X 205      39.996  27.717  34.339  0.00  0.00            
ATOM   3197  HG3 ARG X 205      38.646  27.455  33.220  0.00  0.00            
ATOM   3198  CD  ARG X 205      40.235  28.254  32.317  0.00  0.00            
ATOM   3199  HD2 ARG X 205      40.125  27.329  31.752  0.00  0.00            
ATOM   3200  HD3 ARG X 205      39.938  29.147  31.766  0.00  0.00            
ATOM   3201  NE  ARG X 205      41.673  28.384  32.695  0.00  0.00            
ATOM   3202  HE  ARG X 205      41.951  28.418  33.666  0.00  0.00            
ATOM   3203  CZ  ARG X 205      42.638  28.352  31.756  0.00  0.00            
ATOM   3204  NH1 ARG X 205      42.351  28.388  30.529  0.00  0.00            
ATOM   3205 HH11 ARG X 205      41.469  28.838  30.330  0.00  0.00            
ATOM   3206 HH12 ARG X 205      43.083  28.273  29.843  0.00  0.00            
ATOM   3207  NH2 ARG X 205      43.904  28.295  31.987  0.00  0.00            
ATOM   3208 HH21 ARG X 205      44.223  28.342  32.944  0.00  0.00            
ATOM   3209 HH22 ARG X 205      44.466  28.476  31.167  0.00  0.00            
ATOM   3210  C   ARG X 205      40.121  31.423  33.396  0.00  0.00            
ATOM   3211  O   ARG X 205      41.303  31.160  33.097  0.00  0.00            
ATOM   3212  N   SER X 206      39.429  32.382  32.772  0.00  0.00            
ATOM   3213  H   SER X 206      38.524  32.680  33.109  0.00  0.00            
ATOM   3214  CA  SER X 206      39.952  33.100  31.634  0.00  0.00            
ATOM   3215  HA  SER X 206      40.052  32.440  30.773  0.00  0.00            
ATOM   3216  CB  SER X 206      38.955  34.190  31.167  0.00  0.00            
ATOM   3217  HB2 SER X 206      38.954  34.950  31.948  0.00  0.00            
ATOM   3218  HB3 SER X 206      39.358  34.721  30.305  0.00  0.00            
ATOM   3219  OG  SER X 206      37.624  33.776  30.974  0.00  0.00            
ATOM   3220  HG  SER X 206      37.695  33.204  30.206  0.00  0.00            
ATOM   3221  C   SER X 206      41.349  33.732  31.870  0.00  0.00            
ATOM   3222  O   SER X 206      41.471  34.482  32.846  0.00  0.00            
ATOM   3223  N   VAL X 207      42.300  33.504  30.961  0.00  0.00            
ATOM   3224  H   VAL X 207      42.109  33.115  30.049  0.00  0.00            
ATOM   3225  CA  VAL X 207      43.692  33.857  31.185  0.00  0.00            
ATOM   3226  HA  VAL X 207      43.830  33.880  32.266  0.00  0.00            
ATOM   3227  CB  VAL X 207      44.619  32.773  30.618  0.00  0.00            
ATOM   3228  HB  VAL X 207      45.620  33.198  30.550  0.00  0.00            
ATOM   3229  CG1 VAL X 207      44.445  31.597  31.587  0.00  0.00            
ATOM   3230 HG11 VAL X 207      44.819  31.909  32.562  0.00  0.00            
ATOM   3231 HG12 VAL X 207      43.368  31.451  31.669  0.00  0.00            
ATOM   3232 HG13 VAL X 207      44.973  30.691  31.292  0.00  0.00            
ATOM   3233  CG2 VAL X 207      44.274  32.192  29.201  0.00  0.00            
ATOM   3234 HG21 VAL X 207      43.338  31.636  29.145  0.00  0.00            
ATOM   3235 HG22 VAL X 207      44.189  33.127  28.646  0.00  0.00            
ATOM   3236 HG23 VAL X 207      45.084  31.529  28.895  0.00  0.00            
ATOM   3237  C   VAL X 207      44.075  35.280  30.796  0.00  0.00            
ATOM   3238  O   VAL X 207      45.262  35.681  31.108  0.00  0.00            
ATOM   3239  N   ASP X 208      43.199  36.027  30.100  0.00  0.00            
ATOM   3240  H   ASP X 208      42.276  35.642  29.959  0.00  0.00            
ATOM   3241  CA  ASP X 208      43.462  37.308  29.464  0.00  0.00            
ATOM   3242  HA  ASP X 208      44.288  37.128  28.776  0.00  0.00            
ATOM   3243  CB  ASP X 208      42.204  37.748  28.770  0.00  0.00            
ATOM   3244  HB2 ASP X 208      41.801  36.835  28.331  0.00  0.00            
ATOM   3245  HB3 ASP X 208      41.477  38.221  29.430  0.00  0.00            
ATOM   3246  CG  ASP X 208      42.549  38.696  27.599  0.00  0.00            
ATOM   3247  OD1 ASP X 208      41.670  38.835  26.656  0.00  0.00            
ATOM   3248  OD2 ASP X 208      43.614  39.269  27.517  0.00  0.00            
ATOM   3249  C   ASP X 208      43.998  38.299  30.486  0.00  0.00            
ATOM   3250  O   ASP X 208      43.319  38.626  31.522  0.00  0.00            
ATOM   3251  N   PRO X 209      45.236  38.761  30.328  0.00  0.00            
ATOM   3252  CD  PRO X 209      46.160  38.407  29.236  0.00  0.00            
ATOM   3253  HD2 PRO X 209      45.691  38.677  28.290  0.00  0.00            
ATOM   3254  HD3 PRO X 209      46.297  37.333  29.104  0.00  0.00            
ATOM   3255  CG  PRO X 209      47.461  39.148  29.398  0.00  0.00            
ATOM   3256  HG2 PRO X 209      47.540  40.041  28.779  0.00  0.00            
ATOM   3257  HG3 PRO X 209      48.339  38.563  29.125  0.00  0.00            
ATOM   3258  CB  PRO X 209      47.531  39.318  30.893  0.00  0.00            
ATOM   3259  HB2 PRO X 209      47.995  40.292  31.048  0.00  0.00            
ATOM   3260  HB3 PRO X 209      48.024  38.526  31.457  0.00  0.00            
ATOM   3261  CA  PRO X 209      46.094  39.385  31.447  0.00  0.00            
ATOM   3262  HA  PRO X 209      46.135  38.765  32.342  0.00  0.00            
ATOM   3263  C   PRO X 209      45.765  40.865  31.776  0.00  0.00            
ATOM   3264  O   PRO X 209      45.621  41.651  30.923  0.00  0.00            
ATOM   3265  N   GLY X 210      45.597  41.164  33.042  0.00  0.00            
ATOM   3266  H   GLY X 210      45.827  40.403  33.665  0.00  0.00            
ATOM   3267  CA  GLY X 210      45.331  42.434  33.597  0.00  0.00            
ATOM   3268  HA2 GLY X 210      46.196  43.092  33.683  0.00  0.00            
ATOM   3269  HA3 GLY X 210      44.569  42.923  32.990  0.00  0.00            
ATOM   3270  C   GLY X 210      44.719  42.485  35.050  0.00  0.00            
ATOM   3271  O   GLY X 210      44.434  43.601  35.435  0.00  0.00            
ATOM   3272  N   LEU X 211      44.524  41.384  35.783  0.00  0.00            
ATOM   3273  H   LEU X 211      44.724  40.511  35.315  0.00  0.00            
ATOM   3274  CA  LEU X 211      44.205  41.514  37.199  0.00  0.00            
ATOM   3275  HA  LEU X 211      43.575  42.397  37.311  0.00  0.00            
ATOM   3276  CB  LEU X 211      43.538  40.227  37.581  0.00  0.00            
ATOM   3277  HB2 LEU X 211      42.979  39.845  36.728  0.00  0.00            
ATOM   3278  HB3 LEU X 211      44.301  39.454  37.677  0.00  0.00            
ATOM   3279  CG  LEU X 211      42.449  40.271  38.709  0.00  0.00            
ATOM   3280  HG  LEU X 211      42.898  40.703  39.603  0.00  0.00            
ATOM   3281  CD1 LEU X 211      41.329  41.187  38.284  0.00  0.00            
ATOM   3282 HD11 LEU X 211      41.118  40.982  37.234  0.00  0.00            
ATOM   3283 HD12 LEU X 211      40.543  41.347  39.022  0.00  0.00            
ATOM   3284 HD13 LEU X 211      41.615  42.235  38.367  0.00  0.00            
ATOM   3285  CD2 LEU X 211      41.964  38.786  38.898  0.00  0.00            
ATOM   3286 HD21 LEU X 211      42.737  38.059  39.144  0.00  0.00            
ATOM   3287 HD22 LEU X 211      41.265  38.785  39.734  0.00  0.00            
ATOM   3288 HD23 LEU X 211      41.426  38.393  38.036  0.00  0.00            
ATOM   3289  C   LEU X 211      45.542  41.680  37.943  0.00  0.00            
ATOM   3290  O   LEU X 211      46.476  40.859  37.691  0.00  0.00            
ATOM   3291  N   LEU X 212      45.559  42.485  38.991  0.00  0.00            
ATOM   3292  H   LEU X 212      44.821  43.175  38.979  0.00  0.00            
ATOM   3293  CA  LEU X 212      46.579  42.623  39.986  0.00  0.00            
ATOM   3294  HA  LEU X 212      47.234  41.755  39.915  0.00  0.00            
ATOM   3295  CB  LEU X 212      47.316  43.904  39.825  0.00  0.00            
ATOM   3296  HB2 LEU X 212      46.551  44.680  39.839  0.00  0.00            
ATOM   3297  HB3 LEU X 212      47.990  44.067  40.667  0.00  0.00            
ATOM   3298  CG  LEU X 212      48.137  44.125  38.524  0.00  0.00            
ATOM   3299  HG  LEU X 212      47.444  44.149  37.683  0.00  0.00            
ATOM   3300  CD1 LEU X 212      48.678  45.547  38.550  0.00  0.00            
ATOM   3301 HD11 LEU X 212      49.558  45.621  39.189  0.00  0.00            
ATOM   3302 HD12 LEU X 212      48.904  45.762  37.505  0.00  0.00            
ATOM   3303 HD13 LEU X 212      48.026  46.307  38.980  0.00  0.00            
ATOM   3304  CD2 LEU X 212      49.184  43.094  38.218  0.00  0.00            
ATOM   3305 HD21 LEU X 212      48.792  42.085  38.347  0.00  0.00            
ATOM   3306 HD22 LEU X 212      49.529  43.186  37.189  0.00  0.00            
ATOM   3307 HD23 LEU X 212      49.996  43.081  38.945  0.00  0.00            
ATOM   3308  C   LEU X 212      45.961  42.654  41.382  0.00  0.00            
ATOM   3309  O   LEU X 212      44.899  43.193  41.622  0.00  0.00            
ATOM   3310  N   ALA X 213      46.750  42.133  42.299  0.00  0.00            
ATOM   3311  H   ALA X 213      47.631  41.700  42.058  0.00  0.00            
ATOM   3312  CA  ALA X 213      46.364  42.056  43.731  0.00  0.00            
ATOM   3313  HA  ALA X 213      45.541  42.735  43.951  0.00  0.00            
ATOM   3314  CB  ALA X 213      45.954  40.622  44.087  0.00  0.00            
ATOM   3315  HB1 ALA X 213      45.628  40.539  45.123  0.00  0.00            
ATOM   3316  HB2 ALA X 213      45.076  40.206  43.593  0.00  0.00            
ATOM   3317  HB3 ALA X 213      46.845  40.019  43.911  0.00  0.00            
ATOM   3318  C   ALA X 213      47.417  42.572  44.735  0.00  0.00            
ATOM   3319  O   ALA X 213      48.602  42.392  44.415  0.00  0.00            
ATOM   3320  N   LEU X 214      47.017  43.100  45.836  0.00  0.00            
ATOM   3321  H   LEU X 214      46.008  43.106  45.887  0.00  0.00            
ATOM   3322  CA  LEU X 214      47.884  43.647  46.864  0.00  0.00            
ATOM   3323  HA  LEU X 214      48.860  43.945  46.479  0.00  0.00            
ATOM   3324  CB  LEU X 214      47.201  44.937  47.256  0.00  0.00            
ATOM   3325  HB2 LEU X 214      46.213  44.732  47.667  0.00  0.00            
ATOM   3326  HB3 LEU X 214      47.744  45.362  48.100  0.00  0.00            
ATOM   3327  CG  LEU X 214      47.111  46.063  46.247  0.00  0.00            
ATOM   3328  HG  LEU X 214      46.724  45.691  45.298  0.00  0.00            
ATOM   3329  CD1 LEU X 214      46.328  47.282  46.843  0.00  0.00            
ATOM   3330 HD11 LEU X 214      45.267  47.052  46.933  0.00  0.00            
ATOM   3331 HD12 LEU X 214      46.776  47.670  47.758  0.00  0.00            
ATOM   3332 HD13 LEU X 214      46.297  48.019  46.040  0.00  0.00            
ATOM   3333  CD2 LEU X 214      48.548  46.679  46.014  0.00  0.00            
ATOM   3334 HD21 LEU X 214      49.145  45.899  45.541  0.00  0.00            
ATOM   3335 HD22 LEU X 214      48.600  47.516  45.318  0.00  0.00            
ATOM   3336 HD23 LEU X 214      48.939  47.017  46.974  0.00  0.00            
ATOM   3337  C   LEU X 214      48.014  42.730  48.138  0.00  0.00            
ATOM   3338  O   LEU X 214      46.957  42.286  48.663  0.00  0.00            
ATOM   3339  N   VAL X 215      49.263  42.384  48.465  0.00  0.00            
ATOM   3340  H   VAL X 215      49.976  42.841  47.915  0.00  0.00            
ATOM   3341  CA  VAL X 215      49.747  41.675  49.694  0.00  0.00            
ATOM   3342  HA  VAL X 215      49.450  42.194  50.606  0.00  0.00            
ATOM   3343  CB  VAL X 215      49.233  40.218  49.771  0.00  0.00            
ATOM   3344  HB  VAL X 215      48.293  40.190  50.322  0.00  0.00            
ATOM   3345  CG1 VAL X 215      49.025  39.529  48.416  0.00  0.00            
ATOM   3346 HG11 VAL X 215      48.286  40.031  47.792  0.00  0.00            
ATOM   3347 HG12 VAL X 215      50.006  39.489  47.942  0.00  0.00            
ATOM   3348 HG13 VAL X 215      48.676  38.502  48.524  0.00  0.00            
ATOM   3349  CG2 VAL X 215      50.098  39.308  50.596  0.00  0.00            
ATOM   3350 HG21 VAL X 215      50.058  39.670  51.623  0.00  0.00            
ATOM   3351 HG22 VAL X 215      49.626  38.328  50.670  0.00  0.00            
ATOM   3352 HG23 VAL X 215      51.103  39.171  50.198  0.00  0.00            
ATOM   3353  C   VAL X 215      51.254  41.713  49.731  0.00  0.00            
ATOM   3354  O   VAL X 215      51.914  41.606  48.767  0.00  0.00            
ATOM   3355  N   ASP X 216      51.740  41.786  50.980  0.00  0.00            
ATOM   3356  H   ASP X 216      51.072  41.872  51.733  0.00  0.00            
ATOM   3357  CA  ASP X 216      53.176  41.867  51.360  0.00  0.00            
ATOM   3358  HA  ASP X 216      53.235  41.901  52.448  0.00  0.00            
ATOM   3359  CB  ASP X 216      53.896  40.561  51.056  0.00  0.00            
ATOM   3360  HB2 ASP X 216      53.232  39.713  51.224  0.00  0.00            
ATOM   3361  HB3 ASP X 216      53.981  40.457  49.975  0.00  0.00            
ATOM   3362  CG  ASP X 216      55.118  40.247  51.861  0.00  0.00            
ATOM   3363  OD1 ASP X 216      55.132  40.606  53.068  0.00  0.00            
ATOM   3364  OD2 ASP X 216      55.925  39.343  51.428  0.00  0.00            
ATOM   3365  C   ASP X 216      53.906  43.063  50.917  0.00  0.00            
ATOM   3366  O   ASP X 216      55.145  43.057  50.882  0.00  0.00            
ATOM   3367  N   GLY X 217      53.173  44.121  50.539  0.00  0.00            
ATOM   3368  H   GLY X 217      52.168  44.031  50.590  0.00  0.00            
ATOM   3369  CA  GLY X 217      53.633  45.414  50.102  0.00  0.00            
ATOM   3370  HA2 GLY X 217      52.893  46.118  50.482  0.00  0.00            
ATOM   3371  HA3 GLY X 217      54.587  45.574  50.604  0.00  0.00            
ATOM   3372  C   GLY X 217      53.843  45.459  48.573  0.00  0.00            
ATOM   3373  O   GLY X 217      54.786  46.104  48.149  0.00  0.00            
ATOM   3374  N   ARG X 218      53.073  44.669  47.773  0.00  0.00            
ATOM   3375  H   ARG X 218      52.259  44.198  48.141  0.00  0.00            
ATOM   3376  CA  ARG X 218      53.349  44.401  46.365  0.00  0.00            
ATOM   3377  HA  ARG X 218      53.930  45.251  46.007  0.00  0.00            
ATOM   3378  CB  ARG X 218      54.324  43.161  46.226  0.00  0.00            
ATOM   3379  HB2 ARG X 218      55.242  43.404  46.761  0.00  0.00            
ATOM   3380  HB3 ARG X 218      53.963  42.336  46.840  0.00  0.00            
ATOM   3381  CG  ARG X 218      54.560  42.591  44.824  0.00  0.00            
ATOM   3382  HG2 ARG X 218      53.657  42.093  44.470  0.00  0.00            
ATOM   3383  HG3 ARG X 218      54.742  43.352  44.064  0.00  0.00            
ATOM   3384  CD  ARG X 218      55.680  41.541  44.723  0.00  0.00            
ATOM   3385  HD2 ARG X 218      55.417  40.709  45.376  0.00  0.00            
ATOM   3386  HD3 ARG X 218      55.671  41.210  43.685  0.00  0.00            
ATOM   3387  NE  ARG X 218      57.063  41.946  45.088  0.00  0.00            
ATOM   3388  HE  ARG X 218      57.313  42.923  45.033  0.00  0.00            
ATOM   3389  CZ  ARG X 218      58.022  41.096  45.453  0.00  0.00            
ATOM   3390  NH1 ARG X 218      57.767  39.871  45.612  0.00  0.00            
ATOM   3391 HH11 ARG X 218      56.879  39.531  45.273  0.00  0.00            
ATOM   3392 HH12 ARG X 218      58.491  39.234  45.913  0.00  0.00            
ATOM   3393  NH2 ARG X 218      59.227  41.507  45.598  0.00  0.00            
ATOM   3394 HH21 ARG X 218      59.485  42.384  45.168  0.00  0.00            
ATOM   3395 HH22 ARG X 218      59.891  40.773  45.796  0.00  0.00            
ATOM   3396  C   ARG X 218      52.104  44.212  45.519  0.00  0.00            
ATOM   3397  O   ARG X 218      51.100  43.621  45.865  0.00  0.00            
ATOM   3398  N   LEU X 219      52.233  44.775  44.289  0.00  0.00            
ATOM   3399  H   LEU X 219      53.124  45.185  44.047  0.00  0.00            
ATOM   3400  CA  LEU X 219      51.373  44.331  43.139  0.00  0.00            
ATOM   3401  HA  LEU X 219      50.356  44.307  43.531  0.00  0.00            
ATOM   3402  CB  LEU X 219      51.380  45.362  41.957  0.00  0.00            
ATOM   3403  HB2 LEU X 219      52.339  45.446  41.447  0.00  0.00            
ATOM   3404  HB3 LEU X 219      50.661  44.910  41.273  0.00  0.00            
ATOM   3405  CG  LEU X 219      51.159  46.839  42.423  0.00  0.00            
ATOM   3406  HG  LEU X 219      51.604  47.005  43.404  0.00  0.00            
ATOM   3407  CD1 LEU X 219      51.685  47.866  41.347  0.00  0.00            
ATOM   3408 HD11 LEU X 219      51.207  47.743  40.375  0.00  0.00            
ATOM   3409 HD12 LEU X 219      51.405  48.806  41.823  0.00  0.00            
ATOM   3410 HD13 LEU X 219      52.768  47.824  41.237  0.00  0.00            
ATOM   3411  CD2 LEU X 219      49.666  46.895  42.594  0.00  0.00            
ATOM   3412 HD21 LEU X 219      49.162  46.225  43.290  0.00  0.00            
ATOM   3413 HD22 LEU X 219      49.364  47.890  42.920  0.00  0.00            
ATOM   3414 HD23 LEU X 219      49.163  46.841  41.628  0.00  0.00            
ATOM   3415  C   LEU X 219      51.802  42.928  42.587  0.00  0.00            
ATOM   3416  O   LEU X 219      52.846  42.786  42.013  0.00  0.00            
ATOM   3417  N   TRP X 220      51.017  41.877  42.965  0.00  0.00            
ATOM   3418  H   TRP X 220      50.229  42.143  43.538  0.00  0.00            
ATOM   3419  CA  TRP X 220      51.212  40.505  42.480  0.00  0.00            
ATOM   3420  HA  TRP X 220      52.220  40.430  42.072  0.00  0.00            
ATOM   3421  CB  TRP X 220      50.898  39.517  43.629  0.00  0.00            
ATOM   3422  HB2 TRP X 220      49.993  39.691  44.211  0.00  0.00            
ATOM   3423  HB3 TRP X 220      50.789  38.537  43.166  0.00  0.00            
ATOM   3424  CG  TRP X 220      51.862  39.439  44.769  0.00  0.00            
ATOM   3425  CD1 TRP X 220      51.841  40.281  45.863  0.00  0.00            
ATOM   3426  HD1 TRP X 220      51.083  41.036  46.007  0.00  0.00            
ATOM   3427  NE1 TRP X 220      52.807  39.915  46.752  0.00  0.00            
ATOM   3428  HE1 TRP X 220      52.805  40.428  47.622  0.00  0.00            
ATOM   3429  CE2 TRP X 220      53.681  38.983  46.143  0.00  0.00            
ATOM   3430  CZ2 TRP X 220      54.827  38.322  46.634  0.00  0.00            
ATOM   3431  HZ2 TRP X 220      55.361  38.638  47.519  0.00  0.00            
ATOM   3432  CH2 TRP X 220      55.423  37.339  45.812  0.00  0.00            
ATOM   3433  HH2 TRP X 220      56.343  36.832  46.060  0.00  0.00            
ATOM   3434  CZ3 TRP X 220      54.801  36.933  44.636  0.00  0.00            
ATOM   3435  HZ3 TRP X 220      55.228  36.143  44.036  0.00  0.00            
ATOM   3436  CE3 TRP X 220      53.648  37.610  44.142  0.00  0.00            
ATOM   3437  HE3 TRP X 220      53.240  37.453  43.154  0.00  0.00            
ATOM   3438  CD2 TRP X 220      53.035  38.594  44.973  0.00  0.00            
ATOM   3439  C   TRP X 220      50.262  40.178  41.322  0.00  0.00            
ATOM   3440  O   TRP X 220      49.037  40.476  41.383  0.00  0.00            
ATOM   3441  N   ALA X 221      50.742  39.581  40.225  0.00  0.00            
ATOM   3442  H   ALA X 221      51.696  39.269  40.116  0.00  0.00            
ATOM   3443  CA  ALA X 221      49.873  39.200  39.067  0.00  0.00            
ATOM   3444  HA  ALA X 221      49.176  39.998  38.809  0.00  0.00            
ATOM   3445  CB  ALA X 221      50.689  38.952  37.791  0.00  0.00            
ATOM   3446  HB1 ALA X 221      51.305  39.845  37.690  0.00  0.00            
ATOM   3447  HB2 ALA X 221      51.201  38.002  37.950  0.00  0.00            
ATOM   3448  HB3 ALA X 221      49.973  38.948  36.969  0.00  0.00            
ATOM   3449  C   ALA X 221      48.911  38.009  39.303  0.00  0.00            
ATOM   3450  O   ALA X 221      49.401  36.882  39.554  0.00  0.00            
ATOM   3451  N   VAL X 222      47.651  38.178  39.229  0.00  0.00            
ATOM   3452  H   VAL X 222      47.322  39.073  38.895  0.00  0.00            
ATOM   3453  CA  VAL X 222      46.661  37.150  39.644  0.00  0.00            
ATOM   3454  HA  VAL X 222      47.224  36.274  39.967  0.00  0.00            
ATOM   3455  CB  VAL X 222      45.804  37.556  40.865  0.00  0.00            
ATOM   3456  HB  VAL X 222      44.977  36.846  40.890  0.00  0.00            
ATOM   3457  CG1 VAL X 222      46.575  37.398  42.165  0.00  0.00            
ATOM   3458 HG11 VAL X 222      47.173  36.488  42.112  0.00  0.00            
ATOM   3459 HG12 VAL X 222      47.267  38.231  42.292  0.00  0.00            
ATOM   3460 HG13 VAL X 222      45.973  37.531  43.064  0.00  0.00            
ATOM   3461  CG2 VAL X 222      45.112  38.928  40.918  0.00  0.00            
ATOM   3462 HG21 VAL X 222      44.572  39.116  39.990  0.00  0.00            
ATOM   3463 HG22 VAL X 222      44.533  38.954  41.842  0.00  0.00            
ATOM   3464 HG23 VAL X 222      45.858  39.715  41.024  0.00  0.00            
ATOM   3465  C   VAL X 222      45.862  36.642  38.400  0.00  0.00            
ATOM   3466  O   VAL X 222      44.660  36.298  38.528  0.00  0.00            
ATOM   3467  N   ASP X 223      46.561  36.597  37.268  0.00  0.00            
ATOM   3468  H   ASP X 223      47.546  36.816  37.291  0.00  0.00            
ATOM   3469  CA  ASP X 223      45.985  35.858  36.130  0.00  0.00            
ATOM   3470  HA  ASP X 223      44.925  36.086  36.014  0.00  0.00            
ATOM   3471  CB  ASP X 223      46.500  36.415  34.749  0.00  0.00            
ATOM   3472  HB2 ASP X 223      46.249  35.751  33.922  0.00  0.00            
ATOM   3473  HB3 ASP X 223      45.937  37.336  34.602  0.00  0.00            
ATOM   3474  CG  ASP X 223      47.989  36.674  34.640  0.00  0.00            
ATOM   3475  OD1 ASP X 223      48.399  37.715  35.204  0.00  0.00            
ATOM   3476  OD2 ASP X 223      48.702  36.012  33.901  0.00  0.00            
ATOM   3477  C   ASP X 223      46.189  34.343  36.233  0.00  0.00            
ATOM   3478  O   ASP X 223      47.330  34.024  36.524  0.00  0.00            
ATOM   3479  N   PRO X 224      45.220  33.480  35.865  0.00  0.00            
ATOM   3480  CD  PRO X 224      43.809  33.757  35.750  0.00  0.00            
ATOM   3481  HD2 PRO X 224      43.642  34.586  35.063  0.00  0.00            
ATOM   3482  HD3 PRO X 224      43.415  33.949  36.748  0.00  0.00            
ATOM   3483  CG  PRO X 224      43.124  32.466  35.266  0.00  0.00            
ATOM   3484  HG2 PRO X 224      43.134  32.496  34.176  0.00  0.00            
ATOM   3485  HG3 PRO X 224      42.130  32.416  35.711  0.00  0.00            
ATOM   3486  CB  PRO X 224      44.057  31.363  35.659  0.00  0.00            
ATOM   3487  HB2 PRO X 224      44.029  30.647  34.838  0.00  0.00            
ATOM   3488  HB3 PRO X 224      43.634  30.902  36.552  0.00  0.00            
ATOM   3489  CA  PRO X 224      45.376  32.018  36.013  0.00  0.00            
ATOM   3490  HA  PRO X 224      45.729  31.842  37.029  0.00  0.00            
ATOM   3491  C   PRO X 224      46.509  31.374  35.161  0.00  0.00            
ATOM   3492  O   PRO X 224      46.877  31.834  34.119  0.00  0.00            
ATOM   3493  N   GLU X 225      46.972  30.190  35.578  0.00  0.00            
ATOM   3494  H   GLU X 225      46.732  29.879  36.508  0.00  0.00            
ATOM   3495  CA  GLU X 225      47.912  29.326  34.825  0.00  0.00            
ATOM   3496  HA  GLU X 225      48.569  30.048  34.341  0.00  0.00            
ATOM   3497  CB  GLU X 225      48.884  28.561  35.747  0.00  0.00            
ATOM   3498  HB2 GLU X 225      48.413  28.187  36.656  0.00  0.00            
ATOM   3499  HB3 GLU X 225      49.245  27.736  35.133  0.00  0.00            
ATOM   3500  CG  GLU X 225      50.069  29.451  36.108  0.00  0.00            
ATOM   3501  HG2 GLU X 225      50.603  29.760  35.209  0.00  0.00            
ATOM   3502  HG3 GLU X 225      49.608  30.365  36.483  0.00  0.00            
ATOM   3503  CD  GLU X 225      51.051  28.644  37.048  0.00  0.00            
ATOM   3504  OE1 GLU X 225      51.160  27.446  36.804  0.00  0.00            
ATOM   3505  OE2 GLU X 225      51.819  29.242  37.771  0.00  0.00            
ATOM   3506  C   GLU X 225      47.189  28.430  33.846  0.00  0.00            
ATOM   3507  O   GLU X 225      46.006  28.169  33.979  0.00  0.00            
ATOM   3508  N   PRO X 226      47.889  27.997  32.738  0.00  0.00            
ATOM   3509  CD  PRO X 226      49.183  28.522  32.313  0.00  0.00            
ATOM   3510  HD2 PRO X 226      49.856  27.902  32.904  0.00  0.00            
ATOM   3511  HD3 PRO X 226      49.377  29.581  32.484  0.00  0.00            
ATOM   3512  CG  PRO X 226      49.260  28.248  30.791  0.00  0.00            
ATOM   3513  HG2 PRO X 226      50.325  28.178  30.570  0.00  0.00            
ATOM   3514  HG3 PRO X 226      48.682  29.001  30.255  0.00  0.00            
ATOM   3515  CB  PRO X 226      48.551  26.913  30.682  0.00  0.00            
ATOM   3516  HB2 PRO X 226      49.230  26.096  30.923  0.00  0.00            
ATOM   3517  HB3 PRO X 226      48.093  26.870  29.694  0.00  0.00            
ATOM   3518  CA  PRO X 226      47.410  26.980  31.753  0.00  0.00            
ATOM   3519  HA  PRO X 226      46.468  27.298  31.307  0.00  0.00            
ATOM   3520  C   PRO X 226      47.160  25.608  32.456  0.00  0.00            
ATOM   3521  O   PRO X 226      48.004  25.240  33.286  0.00  0.00            
ATOM   3522  N   GLY X 227      46.016  24.965  32.202  0.00  0.00            
ATOM   3523  H   GLY X 227      45.359  25.493  31.646  0.00  0.00            
ATOM   3524  CA  GLY X 227      45.593  23.810  32.994  0.00  0.00            
ATOM   3525  HA2 GLY X 227      44.836  23.225  32.471  0.00  0.00            
ATOM   3526  HA3 GLY X 227      46.474  23.176  33.096  0.00  0.00            
ATOM   3527  C   GLY X 227      45.144  24.077  34.400  0.00  0.00            
ATOM   3528  O   GLY X 227      45.013  23.138  35.209  0.00  0.00            
ATOM   3529  N   HID X 228      44.779  25.284  34.687  0.00  0.00            
ATOM   3530  H   HID X 228      45.080  25.988  34.028  0.00  0.00            
ATOM   3531  CA  HID X 228      44.367  25.751  36.006  0.00  0.00            
ATOM   3532  HA  HID X 228      44.119  24.885  36.619  0.00  0.00            
ATOM   3533  CB  HID X 228      45.568  26.433  36.758  0.00  0.00            
ATOM   3534  HB2 HID X 228      45.931  27.300  36.207  0.00  0.00            
ATOM   3535  HB3 HID X 228      45.140  26.856  37.667  0.00  0.00            
ATOM   3536  CG  HID X 228      46.709  25.479  37.062  0.00  0.00            
ATOM   3537  ND1 HID X 228      47.696  25.108  36.230  0.00  0.00            
ATOM   3538  HD1 HID X 228      47.851  25.428  35.285  0.00  0.00            
ATOM   3539  CE1 HID X 228      48.582  24.445  36.979  0.00  0.00            
ATOM   3540  HE1 HID X 228      49.459  23.958  36.579  0.00  0.00            
ATOM   3541  NE2 HID X 228      48.200  24.283  38.270  0.00  0.00            
ATOM   3542  CD2 HID X 228      46.932  24.940  38.294  0.00  0.00            
ATOM   3543  HD2 HID X 228      46.357  25.142  39.186  0.00  0.00            
ATOM   3544  C   HID X 228      43.171  26.789  35.978  0.00  0.00            
ATOM   3545  O   HID X 228      43.110  27.695  35.139  0.00  0.00            
ATOM   3546  N   PHE X 229      42.247  26.726  36.950  0.00  0.00            
ATOM   3547  H   PHE X 229      42.389  25.992  37.629  0.00  0.00            
ATOM   3548  CA  PHE X 229      41.499  27.898  37.351  0.00  0.00            
ATOM   3549  HA  PHE X 229      41.273  28.549  36.506  0.00  0.00            
ATOM   3550  CB  PHE X 229      40.144  27.532  37.986  0.00  0.00            
ATOM   3551  HB2 PHE X 229      40.382  27.356  39.035  0.00  0.00            
ATOM   3552  HB3 PHE X 229      39.475  28.389  38.058  0.00  0.00            
ATOM   3553  CG  PHE X 229      39.351  26.316  37.479  0.00  0.00            
ATOM   3554  CD1 PHE X 229      39.640  25.059  37.992  0.00  0.00            
ATOM   3555  HD1 PHE X 229      40.413  24.944  38.738  0.00  0.00            
ATOM   3556  CE1 PHE X 229      38.982  23.914  37.513  0.00  0.00            
ATOM   3557  HE1 PHE X 229      39.161  22.913  37.879  0.00  0.00            
ATOM   3558  CZ  PHE X 229      37.991  24.099  36.493  0.00  0.00            
ATOM   3559  HZ  PHE X 229      37.432  23.218  36.213  0.00  0.00            
ATOM   3560  CE2 PHE X 229      37.581  25.390  36.135  0.00  0.00            
ATOM   3561  HE2 PHE X 229      36.607  25.471  35.677  0.00  0.00            
ATOM   3562  CD2 PHE X 229      38.243  26.533  36.602  0.00  0.00            
ATOM   3563  HD2 PHE X 229      37.867  27.454  36.182  0.00  0.00            
ATOM   3564  C   PHE X 229      42.427  28.654  38.397  0.00  0.00            
ATOM   3565  O   PHE X 229      43.395  28.155  38.944  0.00  0.00            
ATOM   3566  N   ILE X 230      41.960  29.913  38.638  0.00  0.00            
ATOM   3567  H   ILE X 230      41.178  30.261  38.102  0.00  0.00            
ATOM   3568  CA  ILE X 230      42.441  30.619  39.819  0.00  0.00            
ATOM   3569  HA  ILE X 230      43.212  30.036  40.324  0.00  0.00            
ATOM   3570  CB  ILE X 230      43.126  31.930  39.475  0.00  0.00            
ATOM   3571  HB  ILE X 230      43.790  31.701  38.642  0.00  0.00            
ATOM   3572  CG2 ILE X 230      42.153  33.078  39.036  0.00  0.00            
ATOM   3573 HG21 ILE X 230      41.475  32.843  38.215  0.00  0.00            
ATOM   3574 HG22 ILE X 230      41.364  33.427  39.702  0.00  0.00            
ATOM   3575 HG23 ILE X 230      42.713  34.001  38.884  0.00  0.00            
ATOM   3576  CG1 ILE X 230      44.062  32.453  40.571  0.00  0.00            
ATOM   3577 HG12 ILE X 230      43.523  33.023  41.328  0.00  0.00            
ATOM   3578 HG13 ILE X 230      44.646  31.623  40.969  0.00  0.00            
ATOM   3579  CD1 ILE X 230      45.136  33.372  40.011  0.00  0.00            
ATOM   3580 HD11 ILE X 230      44.616  34.231  39.587  0.00  0.00            
ATOM   3581 HD12 ILE X 230      45.757  33.503  40.898  0.00  0.00            
ATOM   3582 HD13 ILE X 230      45.816  32.894  39.306  0.00  0.00            
ATOM   3583  C   ILE X 230      41.270  30.791  40.712  0.00  0.00            
ATOM   3584  O   ILE X 230      40.166  31.075  40.289  0.00  0.00            
ATOM   3585  N   VAL X 231      41.565  30.753  41.998  0.00  0.00            
ATOM   3586  H   VAL X 231      42.496  30.556  42.336  0.00  0.00            
ATOM   3587  CA  VAL X 231      40.663  30.804  43.190  0.00  0.00            
ATOM   3588  HA  VAL X 231      39.635  31.003  42.888  0.00  0.00            
ATOM   3589  CB  VAL X 231      40.746  29.516  43.910  0.00  0.00            
ATOM   3590  HB  VAL X 231      41.762  29.126  43.961  0.00  0.00            
ATOM   3591  CG1 VAL X 231      39.903  29.464  45.189  0.00  0.00            
ATOM   3592 HG11 VAL X 231      38.927  29.867  44.919  0.00  0.00            
ATOM   3593 HG12 VAL X 231      39.733  28.446  45.542  0.00  0.00            
ATOM   3594 HG13 VAL X 231      40.392  30.071  45.951  0.00  0.00            
ATOM   3595  CG2 VAL X 231      40.109  28.502  42.967  0.00  0.00            
ATOM   3596 HG21 VAL X 231      40.268  27.531  43.435  0.00  0.00            
ATOM   3597 HG22 VAL X 231      39.035  28.665  42.871  0.00  0.00            
ATOM   3598 HG23 VAL X 231      40.575  28.479  41.982  0.00  0.00            
ATOM   3599  C   VAL X 231      41.186  31.944  44.042  0.00  0.00            
ATOM   3600  O   VAL X 231      42.381  32.020  44.209  0.00  0.00            
ATOM   3601  N   ASN X 232      40.130  32.709  44.463  0.00  0.00            
ATOM   3602  H   ASN X 232      39.205  32.375  44.231  0.00  0.00            
ATOM   3603  CA  ASN X 232      40.254  33.836  45.337  0.00  0.00            
ATOM   3604  HA  ASN X 232      41.227  33.871  45.829  0.00  0.00            
ATOM   3605  CB  ASN X 232      39.960  35.108  44.542  0.00  0.00            
ATOM   3606  HB2 ASN X 232      39.069  35.059  43.917  0.00  0.00            
ATOM   3607  HB3 ASN X 232      39.760  35.938  45.220  0.00  0.00            
ATOM   3608  CG  ASN X 232      41.118  35.695  43.767  0.00  0.00            
ATOM   3609  OD1 ASN X 232      41.173  36.879  43.406  0.00  0.00            
ATOM   3610  ND2 ASN X 232      42.180  34.955  43.577  0.00  0.00            
ATOM   3611 HD21 ASN X 232      42.823  35.377  42.923  0.00  0.00            
ATOM   3612 HD22 ASN X 232      42.241  34.003  43.909  0.00  0.00            
ATOM   3613  C   ASN X 232      39.260  33.726  46.445  0.00  0.00            
ATOM   3614  O   ASN X 232      38.163  33.223  46.231  0.00  0.00            
ATOM   3615  N   PHE X 233      39.675  34.232  47.599  0.00  0.00            
ATOM   3616  H   PHE X 233      40.629  34.519  47.764  0.00  0.00            
ATOM   3617  CA  PHE X 233      38.817  34.320  48.720  0.00  0.00            
ATOM   3618  HA  PHE X 233      38.018  33.579  48.692  0.00  0.00            
ATOM   3619  CB  PHE X 233      39.559  34.030  50.048  0.00  0.00            
ATOM   3620  HB2 PHE X 233      40.328  34.773  50.259  0.00  0.00            
ATOM   3621  HB3 PHE X 233      38.933  34.165  50.930  0.00  0.00            
ATOM   3622  CG  PHE X 233      39.999  32.641  50.082  0.00  0.00            
ATOM   3623  CD1 PHE X 233      41.380  32.342  50.102  0.00  0.00            
ATOM   3624  HD1 PHE X 233      42.137  33.111  50.124  0.00  0.00            
ATOM   3625  CE1 PHE X 233      41.734  30.985  50.238  0.00  0.00            
ATOM   3626  HE1 PHE X 233      42.785  30.871  50.458  0.00  0.00            
ATOM   3627  CZ  PHE X 233      40.868  29.893  50.285  0.00  0.00            
ATOM   3628  HZ  PHE X 233      41.243  28.881  50.315  0.00  0.00            
ATOM   3629  CE2 PHE X 233      39.494  30.191  50.114  0.00  0.00            
ATOM   3630  HE2 PHE X 233      38.775  29.405  49.934  0.00  0.00            
ATOM   3631  CD2 PHE X 233      39.074  31.579  50.020  0.00  0.00            
ATOM   3632  HD2 PHE X 233      38.014  31.776  49.966  0.00  0.00            
ATOM   3633  C   PHE X 233      38.069  35.713  48.857  0.00  0.00            
ATOM   3634  O   PHE X 233      38.604  36.802  48.460  0.00  0.00            
ATOM   3635  N   GLY X 234      36.796  35.678  49.405  0.00  0.00            
ATOM   3636  H   GLY X 234      36.465  34.782  49.730  0.00  0.00            
ATOM   3637  CA  GLY X 234      35.922  36.899  49.649  0.00  0.00            
ATOM   3638  HA2 GLY X 234      36.380  37.688  49.054  0.00  0.00            
ATOM   3639  HA3 GLY X 234      34.866  36.770  49.412  0.00  0.00            
ATOM   3640  C   GLY X 234      36.015  37.273  51.129  0.00  0.00            
ATOM   3641  O   GLY X 234      36.631  36.596  52.008  0.00  0.00            
ATOM   3642  N   SER X 235      35.298  38.407  51.383  0.00  0.00            
ATOM   3643  H   SER X 235      34.797  38.856  50.630  0.00  0.00            
ATOM   3644  CA  SER X 235      35.404  39.115  52.622  0.00  0.00            
ATOM   3645  HA  SER X 235      36.430  39.234  52.968  0.00  0.00            
ATOM   3646  CB  SER X 235      34.804  40.495  52.389  0.00  0.00            
ATOM   3647  HB2 SER X 235      35.241  41.027  51.544  0.00  0.00            
ATOM   3648  HB3 SER X 235      33.761  40.266  52.167  0.00  0.00            
ATOM   3649  OG  SER X 235      34.922  41.289  53.542  0.00  0.00            
ATOM   3650  HG  SER X 235      34.753  42.209  53.325  0.00  0.00            
ATOM   3651  C   SER X 235      34.711  38.401  53.736  0.00  0.00            
ATOM   3652  O   SER X 235      35.229  38.447  54.845  0.00  0.00            
ATOM   3653  N   SER X 236      33.581  37.752  53.557  0.00  0.00            
ATOM   3654  H   SER X 236      33.223  37.719  52.613  0.00  0.00            
ATOM   3655  CA  SER X 236      32.926  36.966  54.602  0.00  0.00            
ATOM   3656  HA  SER X 236      32.712  37.629  55.441  0.00  0.00            
ATOM   3657  CB  SER X 236      31.627  36.310  54.092  0.00  0.00            
ATOM   3658  HB2 SER X 236      31.916  35.531  53.387  0.00  0.00            
ATOM   3659  HB3 SER X 236      31.170  35.804  54.942  0.00  0.00            
ATOM   3660  OG  SER X 236      30.721  37.215  53.454  0.00  0.00            
ATOM   3661  HG  SER X 236      31.039  37.649  52.659  0.00  0.00            
ATOM   3662  C   SER X 236      33.871  35.841  55.123  0.00  0.00            
ATOM   3663  O   SER X 236      33.733  35.516  56.286  0.00  0.00            
ATOM   3664  N   LEU X 237      34.849  35.284  54.385  0.00  0.00            
ATOM   3665  H   LEU X 237      35.037  35.668  53.470  0.00  0.00            
ATOM   3666  CA  LEU X 237      35.786  34.264  54.927  0.00  0.00            
ATOM   3667  HA  LEU X 237      35.138  33.631  55.533  0.00  0.00            
ATOM   3668  CB  LEU X 237      36.280  33.457  53.812  0.00  0.00            
ATOM   3669  HB2 LEU X 237      35.472  32.959  53.277  0.00  0.00            
ATOM   3670  HB3 LEU X 237      36.730  34.146  53.098  0.00  0.00            
ATOM   3671  CG  LEU X 237      37.317  32.440  54.210  0.00  0.00            
ATOM   3672  HG  LEU X 237      38.145  32.968  54.683  0.00  0.00            
ATOM   3673  CD1 LEU X 237      36.832  31.465  55.289  0.00  0.00            
ATOM   3674 HD11 LEU X 237      35.943  30.948  54.928  0.00  0.00            
ATOM   3675 HD12 LEU X 237      37.676  30.864  55.629  0.00  0.00            
ATOM   3676 HD13 LEU X 237      36.481  31.990  56.177  0.00  0.00            
ATOM   3677  CD2 LEU X 237      37.923  31.616  53.044  0.00  0.00            
ATOM   3678 HD21 LEU X 237      38.691  32.127  52.464  0.00  0.00            
ATOM   3679 HD22 LEU X 237      38.303  30.645  53.361  0.00  0.00            
ATOM   3680 HD23 LEU X 237      37.034  31.440  52.437  0.00  0.00            
ATOM   3681  C   LEU X 237      36.852  35.002  55.747  0.00  0.00            
ATOM   3682  O   LEU X 237      37.350  34.457  56.709  0.00  0.00            
ATOM   3683  N   GLU X 238      37.198  36.277  55.458  0.00  0.00            
ATOM   3684  H   GLU X 238      36.846  36.696  54.609  0.00  0.00            
ATOM   3685  CA  GLU X 238      38.128  37.068  56.249  0.00  0.00            
ATOM   3686  HA  GLU X 238      38.961  36.368  56.197  0.00  0.00            
ATOM   3687  CB  GLU X 238      38.666  38.163  55.385  0.00  0.00            
ATOM   3688  HB2 GLU X 238      39.232  37.715  54.568  0.00  0.00            
ATOM   3689  HB3 GLU X 238      37.894  38.842  55.024  0.00  0.00            
ATOM   3690  CG  GLU X 238      39.719  39.087  56.062  0.00  0.00            
ATOM   3691  HG2 GLU X 238      39.291  39.580  56.934  0.00  0.00            
ATOM   3692  HG3 GLU X 238      40.579  38.508  56.398  0.00  0.00            
ATOM   3693  CD  GLU X 238      40.179  40.207  55.138  0.00  0.00            
ATOM   3694  OE1 GLU X 238      41.403  40.172  54.721  0.00  0.00            
ATOM   3695  OE2 GLU X 238      39.435  41.134  54.793  0.00  0.00            
ATOM   3696  C   GLU X 238      37.672  37.366  57.671  0.00  0.00            
ATOM   3697  O   GLU X 238      38.370  37.114  58.652  0.00  0.00            
ATOM   3698  N   VAL X 239      36.458  37.973  57.751  0.00  0.00            
ATOM   3699  H   VAL X 239      35.881  38.137  56.938  0.00  0.00            
ATOM   3700  CA  VAL X 239      36.002  38.437  59.100  0.00  0.00            
ATOM   3701  HA  VAL X 239      36.912  38.891  59.493  0.00  0.00            
ATOM   3702  CB  VAL X 239      34.977  39.576  58.969  0.00  0.00            
ATOM   3703  HB  VAL X 239      35.398  40.378  58.362  0.00  0.00            
ATOM   3704  CG1 VAL X 239      33.635  39.165  58.350  0.00  0.00            
ATOM   3705 HG11 VAL X 239      33.009  40.054  58.278  0.00  0.00            
ATOM   3706 HG12 VAL X 239      33.872  38.735  57.377  0.00  0.00            
ATOM   3707 HG13 VAL X 239      33.178  38.382  58.955  0.00  0.00            
ATOM   3708  CG2 VAL X 239      34.702  40.181  60.411  0.00  0.00            
ATOM   3709 HG21 VAL X 239      34.219  41.149  60.278  0.00  0.00            
ATOM   3710 HG22 VAL X 239      34.006  39.508  60.912  0.00  0.00            
ATOM   3711 HG23 VAL X 239      35.656  40.298  60.924  0.00  0.00            
ATOM   3712  C   VAL X 239      35.564  37.242  59.951  0.00  0.00            
ATOM   3713  O   VAL X 239      35.418  37.483  61.162  0.00  0.00            
ATOM   3714  N   LEU X 240      35.351  36.087  59.380  0.00  0.00            
ATOM   3715  H   LEU X 240      35.600  35.943  58.412  0.00  0.00            
ATOM   3716  CA  LEU X 240      35.239  34.888  60.174  0.00  0.00            
ATOM   3717  HA  LEU X 240      34.530  35.116  60.970  0.00  0.00            
ATOM   3718  CB  LEU X 240      34.642  33.750  59.288  0.00  0.00            
ATOM   3719  HB2 LEU X 240      33.844  34.254  58.743  0.00  0.00            
ATOM   3720  HB3 LEU X 240      35.448  33.557  58.580  0.00  0.00            
ATOM   3721  CG  LEU X 240      34.246  32.413  60.035  0.00  0.00            
ATOM   3722  HG  LEU X 240      35.097  32.092  60.636  0.00  0.00            
ATOM   3723  CD1 LEU X 240      33.185  32.553  61.188  0.00  0.00            
ATOM   3724 HD11 LEU X 240      33.679  33.075  62.007  0.00  0.00            
ATOM   3725 HD12 LEU X 240      32.398  33.241  60.876  0.00  0.00            
ATOM   3726 HD13 LEU X 240      32.790  31.604  61.551  0.00  0.00            
ATOM   3727  CD2 LEU X 240      33.982  31.257  59.128  0.00  0.00            
ATOM   3728 HD21 LEU X 240      33.765  30.411  59.781  0.00  0.00            
ATOM   3729 HD22 LEU X 240      33.040  31.480  58.627  0.00  0.00            
ATOM   3730 HD23 LEU X 240      34.730  31.114  58.349  0.00  0.00            
ATOM   3731  C   LEU X 240      36.543  34.455  60.850  0.00  0.00            
ATOM   3732  O   LEU X 240      36.491  33.686  61.789  0.00  0.00            
ATOM   3733  N   THR X 241      37.718  34.854  60.322  0.00  0.00            
ATOM   3734  H   THR X 241      37.571  35.324  59.440  0.00  0.00            
ATOM   3735  CA  THR X 241      39.040  34.180  60.649  0.00  0.00            
ATOM   3736  HA  THR X 241      38.821  33.457  61.435  0.00  0.00            
ATOM   3737  CB  THR X 241      39.582  33.422  59.466  0.00  0.00            
ATOM   3738  HB  THR X 241      40.545  33.000  59.755  0.00  0.00            
ATOM   3739  CG2 THR X 241      38.756  32.214  59.060  0.00  0.00            
ATOM   3740 HG21 THR X 241      38.684  31.451  59.835  0.00  0.00            
ATOM   3741 HG22 THR X 241      37.804  32.475  58.598  0.00  0.00            
ATOM   3742 HG23 THR X 241      39.312  31.719  58.263  0.00  0.00            
ATOM   3743  OG1 THR X 241      39.816  34.248  58.341  0.00  0.00            
ATOM   3744  HG1 THR X 241      38.980  34.446  57.913  0.00  0.00            
ATOM   3745  C   THR X 241      40.111  35.078  61.192  0.00  0.00            
ATOM   3746  O   THR X 241      41.200  34.622  61.566  0.00  0.00            
ATOM   3747  N   GLU X 242      39.921  36.450  61.188  0.00  0.00            
ATOM   3748  H   GLU X 242      39.020  36.834  60.942  0.00  0.00            
ATOM   3749  CA  GLU X 242      40.899  37.466  61.592  0.00  0.00            
ATOM   3750  HA  GLU X 242      41.733  37.345  60.902  0.00  0.00            
ATOM   3751  CB  GLU X 242      40.218  38.810  61.317  0.00  0.00            
ATOM   3752  HB2 GLU X 242      40.884  39.609  61.643  0.00  0.00            
ATOM   3753  HB3 GLU X 242      39.979  38.845  60.254  0.00  0.00            
ATOM   3754  CG  GLU X 242      38.956  38.914  62.220  0.00  0.00            
ATOM   3755  HG2 GLU X 242      38.196  38.163  62.006  0.00  0.00            
ATOM   3756  HG3 GLU X 242      39.296  38.936  63.255  0.00  0.00            
ATOM   3757  CD  GLU X 242      38.422  40.317  61.981  0.00  0.00            
ATOM   3758  OE1 GLU X 242      37.929  40.924  62.955  0.00  0.00            
ATOM   3759  OE2 GLU X 242      38.482  40.820  60.838  0.00  0.00            
ATOM   3760  C   GLU X 242      41.468  37.383  63.046  0.00  0.00            
ATOM   3761  O   GLU X 242      42.407  38.075  63.434  0.00  0.00            
ATOM   3762  N   ARG X 243      40.887  36.509  63.927  0.00  0.00            
ATOM   3763  H   ARG X 243      40.014  36.067  63.678  0.00  0.00            
ATOM   3764  CA  ARG X 243      41.332  36.260  65.247  0.00  0.00            
ATOM   3765  HA  ARG X 243      41.709  37.170  65.713  0.00  0.00            
ATOM   3766  CB  ARG X 243      40.013  35.815  66.017  0.00  0.00            
ATOM   3767  HB2 ARG X 243      39.455  35.058  65.465  0.00  0.00            
ATOM   3768  HB3 ARG X 243      40.292  35.458  67.009  0.00  0.00            
ATOM   3769  CG  ARG X 243      38.974  36.979  66.244  0.00  0.00            
ATOM   3770  HG2 ARG X 243      38.597  37.235  65.254  0.00  0.00            
ATOM   3771  HG3 ARG X 243      38.214  36.432  66.801  0.00  0.00            
ATOM   3772  CD  ARG X 243      39.639  38.144  66.951  0.00  0.00            
ATOM   3773  HD2 ARG X 243      40.608  37.900  67.388  0.00  0.00            
ATOM   3774  HD3 ARG X 243      39.836  38.965  66.262  0.00  0.00            
ATOM   3775  NE  ARG X 243      38.792  38.662  68.078  0.00  0.00            
ATOM   3776  HE  ARG X 243      38.542  38.025  68.822  0.00  0.00            
ATOM   3777  CZ  ARG X 243      38.327  39.925  68.265  0.00  0.00            
ATOM   3778  NH1 ARG X 243      38.504  40.908  67.424  0.00  0.00            
ATOM   3779 HH11 ARG X 243      38.911  40.810  66.504  0.00  0.00            
ATOM   3780 HH12 ARG X 243      38.083  41.799  67.646  0.00  0.00            
ATOM   3781  NH2 ARG X 243      37.521  40.237  69.272  0.00  0.00            
ATOM   3782 HH21 ARG X 243      37.145  39.451  69.783  0.00  0.00            
ATOM   3783 HH22 ARG X 243      37.375  41.220  69.450  0.00  0.00            
ATOM   3784  C   ARG X 243      42.392  35.139  65.408  0.00  0.00            
ATOM   3785  O   ARG X 243      42.899  34.999  66.521  0.00  0.00            
ATOM   3786  N   LEU X 244      42.585  34.377  64.381  0.00  0.00            
ATOM   3787  H   LEU X 244      41.879  34.542  63.678  0.00  0.00            
ATOM   3788  CA  LEU X 244      43.171  33.012  64.379  0.00  0.00            
ATOM   3789  HA  LEU X 244      42.975  32.576  65.359  0.00  0.00            
ATOM   3790  CB  LEU X 244      42.505  32.123  63.299  0.00  0.00            
ATOM   3791  HB2 LEU X 244      42.715  32.534  62.311  0.00  0.00            
ATOM   3792  HB3 LEU X 244      42.826  31.082  63.328  0.00  0.00            
ATOM   3793  CG  LEU X 244      40.978  31.978  63.475  0.00  0.00            
ATOM   3794  HG  LEU X 244      40.572  32.979  63.626  0.00  0.00            
ATOM   3795  CD1 LEU X 244      40.303  31.236  62.361  0.00  0.00            
ATOM   3796 HD11 LEU X 244      40.666  30.209  62.341  0.00  0.00            
ATOM   3797 HD12 LEU X 244      39.217  31.312  62.421  0.00  0.00            
ATOM   3798 HD13 LEU X 244      40.479  31.630  61.360  0.00  0.00            
ATOM   3799  CD2 LEU X 244      40.623  31.150  64.689  0.00  0.00            
ATOM   3800 HD21 LEU X 244      41.174  30.214  64.596  0.00  0.00            
ATOM   3801 HD22 LEU X 244      40.840  31.618  65.649  0.00  0.00            
ATOM   3802 HD23 LEU X 244      39.549  30.964  64.694  0.00  0.00            
ATOM   3803  C   LEU X 244      44.705  32.949  64.229  0.00  0.00            
ATOM   3804  O   LEU X 244      45.316  33.923  63.979  0.00  0.00            
ATOM   3805  N   ASP X 245      45.210  31.788  64.541  0.00  0.00            
ATOM   3806  H   ASP X 245      44.583  31.031  64.772  0.00  0.00            
ATOM   3807  CA  ASP X 245      46.527  31.402  64.075  0.00  0.00            
ATOM   3808  HA  ASP X 245      47.168  32.260  64.280  0.00  0.00            
ATOM   3809  CB  ASP X 245      46.982  30.189  64.843  0.00  0.00            
ATOM   3810  HB2 ASP X 245      47.924  29.889  64.385  0.00  0.00            
ATOM   3811  HB3 ASP X 245      47.172  30.389  65.898  0.00  0.00            
ATOM   3812  CG  ASP X 245      46.131  28.974  64.828  0.00  0.00            
ATOM   3813  OD1 ASP X 245      46.691  27.884  65.134  0.00  0.00            
ATOM   3814  OD2 ASP X 245      44.919  29.085  64.706  0.00  0.00            
ATOM   3815  C   ASP X 245      46.723  31.236  62.594  0.00  0.00            
ATOM   3816  O   ASP X 245      47.743  31.683  62.076  0.00  0.00            
ATOM   3817  N   ARG X 246      45.676  30.810  61.906  0.00  0.00            
ATOM   3818  H   ARG X 246      44.884  30.454  62.422  0.00  0.00            
ATOM   3819  CA  ARG X 246      45.488  30.948  60.398  0.00  0.00            
ATOM   3820  HA  ARG X 246      46.374  31.208  59.819  0.00  0.00            
ATOM   3821  CB  ARG X 246      45.020  29.515  59.814  0.00  0.00            
ATOM   3822  HB2 ARG X 246      44.315  29.032  60.490  0.00  0.00            
ATOM   3823  HB3 ARG X 246      44.557  29.652  58.838  0.00  0.00            
ATOM   3824  CG  ARG X 246      46.221  28.583  59.602  0.00  0.00            
ATOM   3825  HG2 ARG X 246      46.760  29.054  58.781  0.00  0.00            
ATOM   3826  HG3 ARG X 246      46.839  28.587  60.500  0.00  0.00            
ATOM   3827  CD  ARG X 246      45.797  27.116  59.295  0.00  0.00            
ATOM   3828  HD2 ARG X 246      45.177  26.730  60.104  0.00  0.00            
ATOM   3829  HD3 ARG X 246      45.081  27.244  58.482  0.00  0.00            
ATOM   3830  NE  ARG X 246      46.930  26.343  58.985  0.00  0.00            
ATOM   3831  HE  ARG X 246      47.337  26.358  58.061  0.00  0.00            
ATOM   3832  CZ  ARG X 246      47.639  25.559  59.793  0.00  0.00            
ATOM   3833  NH1 ARG X 246      47.479  25.562  61.055  0.00  0.00            
ATOM   3834 HH11 ARG X 246      46.665  25.996  61.467  0.00  0.00            
ATOM   3835 HH12 ARG X 246      48.045  24.875  61.532  0.00  0.00            
ATOM   3836  NH2 ARG X 246      48.503  24.771  59.270  0.00  0.00            
ATOM   3837 HH21 ARG X 246      48.744  24.879  58.295  0.00  0.00            
ATOM   3838 HH22 ARG X 246      49.012  24.197  59.927  0.00  0.00            
ATOM   3839  C   ARG X 246      44.431  32.044  60.069  0.00  0.00            
ATOM   3840  O   ARG X 246      43.276  31.699  59.845  0.00  0.00            
ATOM   3841  N   PRO X 247      44.802  33.340  60.167  0.00  0.00            
ATOM   3842  CD  PRO X 247      46.109  34.048  60.510  0.00  0.00            
ATOM   3843  HD2 PRO X 247      46.865  33.609  59.858  0.00  0.00            
ATOM   3844  HD3 PRO X 247      46.307  33.808  61.555  0.00  0.00            
ATOM   3845  CG  PRO X 247      45.907  35.533  60.275  0.00  0.00            
ATOM   3846  HG2 PRO X 247      46.199  35.875  59.282  0.00  0.00            
ATOM   3847  HG3 PRO X 247      46.402  36.140  61.034  0.00  0.00            
ATOM   3848  CB  PRO X 247      44.352  35.738  60.166  0.00  0.00            
ATOM   3849  HB2 PRO X 247      44.086  36.569  59.513  0.00  0.00            
ATOM   3850  HB3 PRO X 247      44.043  35.927  61.194  0.00  0.00            
ATOM   3851  CA  PRO X 247      43.838  34.370  59.636  0.00  0.00            
ATOM   3852  HA  PRO X 247      42.837  34.089  59.964  0.00  0.00            
ATOM   3853  C   PRO X 247      43.826  34.408  58.103  0.00  0.00            
ATOM   3854  O   PRO X 247      44.920  34.480  57.503  0.00  0.00            
ATOM   3855  N   VAL X 248      42.703  34.206  57.447  0.00  0.00            
ATOM   3856  H   VAL X 248      41.811  34.087  57.905  0.00  0.00            
ATOM   3857  CA  VAL X 248      42.558  34.077  55.986  0.00  0.00            
ATOM   3858  HA  VAL X 248      43.534  33.671  55.719  0.00  0.00            
ATOM   3859  CB  VAL X 248      41.476  33.140  55.526  0.00  0.00            
ATOM   3860  HB  VAL X 248      40.527  33.527  55.900  0.00  0.00            
ATOM   3861  CG1 VAL X 248      41.446  32.937  54.016  0.00  0.00            
ATOM   3862 HG11 VAL X 248      41.097  33.842  53.520  0.00  0.00            
ATOM   3863 HG12 VAL X 248      42.436  32.765  53.595  0.00  0.00            
ATOM   3864 HG13 VAL X 248      40.709  32.168  53.784  0.00  0.00            
ATOM   3865  CG2 VAL X 248      41.754  31.819  56.196  0.00  0.00            
ATOM   3866 HG21 VAL X 248      40.987  31.113  55.878  0.00  0.00            
ATOM   3867 HG22 VAL X 248      42.678  31.409  55.787  0.00  0.00            
ATOM   3868 HG23 VAL X 248      41.791  31.862  57.285  0.00  0.00            
ATOM   3869  C   VAL X 248      42.448  35.456  55.291  0.00  0.00            
ATOM   3870  O   VAL X 248      41.771  36.327  55.769  0.00  0.00            
ATOM   3871  N   ARG X 249      43.156  35.730  54.223  0.00  0.00            
ATOM   3872  H   ARG X 249      43.690  34.984  53.801  0.00  0.00            
ATOM   3873  CA  ARG X 249      43.121  37.029  53.528  0.00  0.00            
ATOM   3874  HA  ARG X 249      42.786  37.829  54.189  0.00  0.00            
ATOM   3875  CB  ARG X 249      44.500  37.526  53.053  0.00  0.00            
ATOM   3876  HB2 ARG X 249      45.130  37.723  53.921  0.00  0.00            
ATOM   3877  HB3 ARG X 249      45.046  36.732  52.544  0.00  0.00            
ATOM   3878  CG  ARG X 249      44.435  38.849  52.205  0.00  0.00            
ATOM   3879  HG2 ARG X 249      44.098  38.602  51.198  0.00  0.00            
ATOM   3880  HG3 ARG X 249      43.714  39.579  52.573  0.00  0.00            
ATOM   3881  CD  ARG X 249      45.876  39.524  52.236  0.00  0.00            
ATOM   3882  HD2 ARG X 249      46.297  39.640  53.235  0.00  0.00            
ATOM   3883  HD3 ARG X 249      46.595  38.853  51.767  0.00  0.00            
ATOM   3884  NE  ARG X 249      45.886  40.803  51.475  0.00  0.00            
ATOM   3885  HE  ARG X 249      46.303  40.729  50.559  0.00  0.00            
ATOM   3886  CZ  ARG X 249      45.412  41.995  51.835  0.00  0.00            
ATOM   3887  NH1 ARG X 249      44.966  42.222  52.987  0.00  0.00            
ATOM   3888 HH11 ARG X 249      44.755  41.549  53.710  0.00  0.00            
ATOM   3889 HH12 ARG X 249      45.168  43.159  53.306  0.00  0.00            
ATOM   3890  NH2 ARG X 249      45.513  42.991  51.025  0.00  0.00            
ATOM   3891 HH21 ARG X 249      45.968  42.838  50.137  0.00  0.00            
ATOM   3892 HH22 ARG X 249      45.415  43.960  51.294  0.00  0.00            
ATOM   3893  C   ARG X 249      42.076  37.089  52.430  0.00  0.00            
ATOM   3894  O   ARG X 249      41.950  36.257  51.494  0.00  0.00            
ATOM   3895  N   ALA X 250      41.127  38.072  52.518  0.00  0.00            
ATOM   3896  H   ALA X 250      41.141  38.605  53.376  0.00  0.00            
ATOM   3897  CA  ALA X 250      40.228  38.398  51.478  0.00  0.00            
ATOM   3898  HA  ALA X 250      39.854  37.522  50.948  0.00  0.00            
ATOM   3899  CB  ALA X 250      39.123  39.324  52.046  0.00  0.00            
ATOM   3900  HB1 ALA X 250      38.504  39.628  51.201  0.00  0.00            
ATOM   3901  HB2 ALA X 250      38.499  38.764  52.743  0.00  0.00            
ATOM   3902  HB3 ALA X 250      39.683  40.115  52.544  0.00  0.00            
ATOM   3903  C   ALA X 250      41.029  39.151  50.407  0.00  0.00            
ATOM   3904  O   ALA X 250      41.554  40.177  50.720  0.00  0.00            
ATOM   3905  N   ASN X 251      41.127  38.664  49.206  0.00  0.00            
ATOM   3906  H   ASN X 251      40.826  37.709  49.069  0.00  0.00            
ATOM   3907  CA  ASN X 251      42.046  39.141  48.216  0.00  0.00            
ATOM   3908  HA  ASN X 251      42.995  39.077  48.748  0.00  0.00            
ATOM   3909  CB  ASN X 251      41.976  38.124  47.065  0.00  0.00            
ATOM   3910  HB2 ASN X 251      41.950  37.093  47.417  0.00  0.00            
ATOM   3911  HB3 ASN X 251      41.103  38.273  46.429  0.00  0.00            
ATOM   3912  CG  ASN X 251      43.281  38.252  46.243  0.00  0.00            
ATOM   3913  OD1 ASN X 251      44.333  38.678  46.676  0.00  0.00            
ATOM   3914  ND2 ASN X 251      43.191  38.022  44.984  0.00  0.00            
ATOM   3915 HD21 ASN X 251      44.001  38.206  44.410  0.00  0.00            
ATOM   3916 HD22 ASN X 251      42.307  37.762  44.570  0.00  0.00            
ATOM   3917  C   ASN X 251      41.774  40.551  47.773  0.00  0.00            
ATOM   3918  O   ASN X 251      40.711  40.794  47.158  0.00  0.00            
ATOM   3919  N   VAL X 252      42.696  41.573  47.989  0.00  0.00            
ATOM   3920  H   VAL X 252      43.590  41.467  48.446  0.00  0.00            
ATOM   3921  CA  VAL X 252      42.450  42.919  47.518  0.00  0.00            
ATOM   3922  HA  VAL X 252      41.362  42.969  47.562  0.00  0.00            
ATOM   3923  CB  VAL X 252      42.994  43.869  48.531  0.00  0.00            
ATOM   3924  HB  VAL X 252      44.077  43.744  48.559  0.00  0.00            
ATOM   3925  CG1 VAL X 252      42.745  45.332  48.072  0.00  0.00            
ATOM   3926 HG11 VAL X 252      43.332  45.473  47.164  0.00  0.00            
ATOM   3927 HG12 VAL X 252      41.664  45.428  47.974  0.00  0.00            
ATOM   3928 HG13 VAL X 252      43.093  46.024  48.838  0.00  0.00            
ATOM   3929  CG2 VAL X 252      42.349  43.653  49.931  0.00  0.00            
ATOM   3930 HG21 VAL X 252      42.055  44.614  50.353  0.00  0.00            
ATOM   3931 HG22 VAL X 252      41.498  42.972  49.930  0.00  0.00            
ATOM   3932 HG23 VAL X 252      43.088  43.223  50.608  0.00  0.00            
ATOM   3933  C   VAL X 252      42.837  43.182  46.058  0.00  0.00            
ATOM   3934  O   VAL X 252      44.090  43.258  45.803  0.00  0.00            
ATOM   3935  N   HD2 X 253      41.980  43.165  45.056  0.00  0.00            
ATOM   3936  H   HD2 X 253      41.008  43.140  45.328  0.00  0.00            
ATOM   3937  CA  HD2 X 253      42.350  42.970  43.634  0.00  0.00            
ATOM   3938  HA  HD2 X 253      43.421  42.917  43.440  0.00  0.00            
ATOM   3939  CB  HD2 X 253      41.827  41.660  43.098  0.00  0.00            
ATOM   3940  HB2 HD2 X 253      42.085  41.570  42.042  0.00  0.00            
ATOM   3941  HB3 HD2 X 253      42.374  40.823  43.533  0.00  0.00            
ATOM   3942  CG  HD2 X 253      40.328  41.322  43.352  0.00  0.00            
ATOM   3943  ND1 HD2 X 253      39.776  41.261  44.587  0.00  0.00            
ATOM   3944  HD1 HD2 X 253      40.304  41.229  45.447  0.00  0.00            
ATOM   3945  CE1 HD2 X 253      38.500  41.015  44.369  0.00  0.00            
ATOM   3946  HE1 HD2 X 253      37.814  40.753  45.161  0.00  0.00            
ATOM   3947  NE2 HD2 X 253      38.175  41.192  43.103  0.00  0.00            
ATOM   3948  CD2 HD2 X 253      39.340  41.341  42.416  0.00  0.00            
ATOM   3949  HD2 HD2 X 253      39.629  41.444  41.381  0.00  0.00            
ATOM   3950  C   HD2 X 253      41.750  44.128  42.775  0.00  0.00            
ATOM   3951  O   HD2 X 253      40.735  44.738  43.089  0.00  0.00            
ATOM   3952  N   GLY X 254      42.206  44.251  41.517  0.00  0.00            
ATOM   3953  H   GLY X 254      43.139  43.892  41.375  0.00  0.00            
ATOM   3954  CA  GLY X 254      41.708  45.157  40.506  0.00  0.00            
ATOM   3955  HA2 GLY X 254      40.619  45.130  40.452  0.00  0.00            
ATOM   3956  HA3 GLY X 254      41.876  46.179  40.845  0.00  0.00            
ATOM   3957  C   GLY X 254      42.278  44.878  39.174  0.00  0.00            
ATOM   3958  O   GLY X 254      43.227  44.074  38.961  0.00  0.00            
ATOM   3959  N   VAL X 255      41.756  45.561  38.129  0.00  0.00            
ATOM   3960  H   VAL X 255      40.914  46.097  38.281  0.00  0.00            
ATOM   3961  CA  VAL X 255      42.148  45.317  36.772  0.00  0.00            
ATOM   3962  HA  VAL X 255      42.823  44.461  36.775  0.00  0.00            
ATOM   3963  CB  VAL X 255      40.978  45.010  35.799  0.00  0.00            
ATOM   3964  HB  VAL X 255      40.331  45.877  35.663  0.00  0.00            
ATOM   3965  CG1 VAL X 255      41.399  44.724  34.353  0.00  0.00            
ATOM   3966 HG11 VAL X 255      41.772  45.666  33.951  0.00  0.00            
ATOM   3967 HG12 VAL X 255      42.094  43.915  34.126  0.00  0.00            
ATOM   3968 HG13 VAL X 255      40.549  44.497  33.710  0.00  0.00            
ATOM   3969  CG2 VAL X 255      40.188  43.732  36.216  0.00  0.00            
ATOM   3970 HG21 VAL X 255      39.356  43.618  35.522  0.00  0.00            
ATOM   3971 HG22 VAL X 255      40.794  42.825  36.202  0.00  0.00            
ATOM   3972 HG23 VAL X 255      39.864  43.818  37.253  0.00  0.00            
ATOM   3973  C   VAL X 255      42.908  46.596  36.259  0.00  0.00            
ATOM   3974  O   VAL X 255      42.463  47.718  36.551  0.00  0.00            
ATOM   3975  N   VAL X 256      43.903  46.417  35.438  0.00  0.00            
ATOM   3976  H   VAL X 256      44.207  45.463  35.306  0.00  0.00            
ATOM   3977  CA  VAL X 256      44.641  47.504  34.871  0.00  0.00            
ATOM   3978  HA  VAL X 256      44.730  48.330  35.577  0.00  0.00            
ATOM   3979  CB  VAL X 256      46.086  47.057  34.442  0.00  0.00            
ATOM   3980  HB  VAL X 256      46.719  47.872  34.091  0.00  0.00            
ATOM   3981  CG1 VAL X 256      46.819  46.436  35.636  0.00  0.00            
ATOM   3982 HG11 VAL X 256      47.856  46.207  35.392  0.00  0.00            
ATOM   3983 HG12 VAL X 256      46.696  47.044  36.533  0.00  0.00            
ATOM   3984 HG13 VAL X 256      46.324  45.505  35.914  0.00  0.00            
ATOM   3985  CG2 VAL X 256      46.105  46.064  33.325  0.00  0.00            
ATOM   3986 HG21 VAL X 256      45.852  46.668  32.454  0.00  0.00            
ATOM   3987 HG22 VAL X 256      47.023  45.537  33.065  0.00  0.00            
ATOM   3988 HG23 VAL X 256      45.303  45.346  33.493  0.00  0.00            
ATOM   3989  C   VAL X 256      43.940  48.157  33.683  0.00  0.00            
ATOM   3990  O   VAL X 256      43.182  47.503  33.075  0.00  0.00            
ATOM   3991  N   SER X 257      44.191  49.460  33.413  0.00  0.00            
ATOM   3992  H   SER X 257      44.772  49.931  34.092  0.00  0.00            
ATOM   3993  CA  SER X 257      43.772  50.165  32.229  0.00  0.00            
ATOM   3994  HA  SER X 257      42.689  50.149  32.108  0.00  0.00            
ATOM   3995  CB  SER X 257      44.167  51.611  32.199  0.00  0.00            
ATOM   3996  HB2 SER X 257      43.852  52.210  33.053  0.00  0.00            
ATOM   3997  HB3 SER X 257      45.238  51.813  32.232  0.00  0.00            
ATOM   3998  OG  SER X 257      43.639  52.246  31.108  0.00  0.00            
ATOM   3999  HG  SER X 257      43.556  53.202  31.082  0.00  0.00            
ATOM   4000  C   SER X 257      44.286  49.428  30.982  0.00  0.00            
ATOM   4001  O   SER X 257      45.444  49.065  30.867  0.00  0.00            
ATOM   4002  N   THR X 258      43.326  48.957  30.125  0.00  0.00            
ATOM   4003  H   THR X 258      42.372  49.288  30.161  0.00  0.00            
ATOM   4004  CA  THR X 258      43.600  47.955  29.052  0.00  0.00            
ATOM   4005  HA  THR X 258      44.229  47.218  29.552  0.00  0.00            
ATOM   4006  CB  THR X 258      42.407  47.110  28.657  0.00  0.00            
ATOM   4007  HB  THR X 258      41.752  47.749  28.065  0.00  0.00            
ATOM   4008  CG2 THR X 258      42.807  45.836  27.942  0.00  0.00            
ATOM   4009 HG21 THR X 258      43.464  46.070  27.104  0.00  0.00            
ATOM   4010 HG22 THR X 258      43.286  45.242  28.721  0.00  0.00            
ATOM   4011 HG23 THR X 258      41.836  45.380  27.749  0.00  0.00            
ATOM   4012  OG1 THR X 258      41.792  46.744  29.879  0.00  0.00            
ATOM   4013  HG1 THR X 258      41.120  47.428  29.927  0.00  0.00            
ATOM   4014  C   THR X 258      44.258  48.638  27.843  0.00  0.00            
ATOM   4015  O   THR X 258      43.805  49.673  27.402  0.00  0.00            
ATOM   4016  N   GLU X 259      45.272  47.986  27.265  0.00  0.00            
ATOM   4017  H   GLU X 259      45.531  47.138  27.748  0.00  0.00            
ATOM   4018  CA  GLU X 259      45.945  48.315  26.004  0.00  0.00            
ATOM   4019  HA  GLU X 259      45.294  48.930  25.383  0.00  0.00            
ATOM   4020  CB  GLU X 259      47.224  49.188  26.232  0.00  0.00            
ATOM   4021  HB2 GLU X 259      47.851  48.489  26.786  0.00  0.00            
ATOM   4022  HB3 GLU X 259      47.675  49.268  25.243  0.00  0.00            
ATOM   4023  CG  GLU X 259      47.093  50.523  26.975  0.00  0.00            
ATOM   4024  HG2 GLU X 259      46.548  50.295  27.891  0.00  0.00            
ATOM   4025  HG3 GLU X 259      48.093  50.813  27.297  0.00  0.00            
ATOM   4026  CD  GLU X 259      46.518  51.564  26.011  0.00  0.00            
ATOM   4027  OE1 GLU X 259      46.885  52.738  25.989  0.00  0.00            
ATOM   4028  OE2 GLU X 259      45.583  51.271  25.198  0.00  0.00            
ATOM   4029  C   GLU X 259      46.187  47.000  25.153  0.00  0.00            
ATOM   4030  O   GLU X 259      46.573  45.967  25.699  0.00  0.00            
ATOM   4031  N   ARG X 260      46.075  47.055  23.838  0.00  0.00            
ATOM   4032  H   ARG X 260      45.907  47.960  23.423  0.00  0.00            
ATOM   4033  CA  ARG X 260      46.017  45.881  22.916  0.00  0.00            
ATOM   4034  HA  ARG X 260      46.748  45.152  23.267  0.00  0.00            
ATOM   4035  CB  ARG X 260      44.582  45.299  22.751  0.00  0.00            
ATOM   4036  HB2 ARG X 260      43.855  46.111  22.750  0.00  0.00            
ATOM   4037  HB3 ARG X 260      44.560  44.709  21.835  0.00  0.00            
ATOM   4038  CG  ARG X 260      44.247  44.347  23.921  0.00  0.00            
ATOM   4039  HG2 ARG X 260      44.324  44.800  24.909  0.00  0.00            
ATOM   4040  HG3 ARG X 260      43.213  44.056  23.735  0.00  0.00            
ATOM   4041  CD  ARG X 260      45.051  43.111  23.984  0.00  0.00            
ATOM   4042  HD2 ARG X 260      44.733  42.580  23.086  0.00  0.00            
ATOM   4043  HD3 ARG X 260      46.091  43.408  23.848  0.00  0.00            
ATOM   4044  NE  ARG X 260      44.731  42.319  25.204  0.00  0.00            
ATOM   4045  HE  ARG X 260      44.126  41.537  24.996  0.00  0.00            
ATOM   4046  CZ  ARG X 260      45.207  42.391  26.415  0.00  0.00            
ATOM   4047  NH1 ARG X 260      46.053  43.328  26.715  0.00  0.00            
ATOM   4048 HH11 ARG X 260      46.256  44.099  26.096  0.00  0.00            
ATOM   4049 HH12 ARG X 260      46.628  43.261  27.543  0.00  0.00            
ATOM   4050  NH2 ARG X 260      44.904  41.648  27.432  0.00  0.00            
ATOM   4051 HH21 ARG X 260      44.447  40.758  27.295  0.00  0.00            
ATOM   4052 HH22 ARG X 260      45.325  41.839  28.330  0.00  0.00            
ATOM   4053  C   ARG X 260      46.441  46.398  21.511  0.00  0.00            
ATOM   4054  O   ARG X 260      46.044  47.511  21.075  0.00  0.00            
ATOM   4055  N   ALA X 261      47.180  45.559  20.766  0.00  0.00            
ATOM   4056  H   ALA X 261      47.613  44.761  21.208  0.00  0.00            
ATOM   4057  CA  ALA X 261      47.628  45.797  19.422  0.00  0.00            
ATOM   4058  HA  ALA X 261      48.018  46.794  19.215  0.00  0.00            
ATOM   4059  CB  ALA X 261      48.590  44.685  19.044  0.00  0.00            
ATOM   4060  HB1 ALA X 261      49.379  44.428  19.751  0.00  0.00            
ATOM   4061  HB2 ALA X 261      47.972  43.912  18.587  0.00  0.00            
ATOM   4062  HB3 ALA X 261      49.165  44.931  18.152  0.00  0.00            
ATOM   4063  C   ALA X 261      46.406  45.874  18.426  0.00  0.00            
ATOM   4064  O   ALA X 261      45.346  45.338  18.682  0.00  0.00            
ATOM   4065  N   PRO X 262      46.586  46.392  17.170  0.00  0.00            
ATOM   4066  CD  PRO X 262      47.839  47.036  16.725  0.00  0.00            
ATOM   4067  HD2 PRO X 262      48.633  46.324  16.498  0.00  0.00            
ATOM   4068  HD3 PRO X 262      48.142  47.763  17.478  0.00  0.00            
ATOM   4069  CG  PRO X 262      47.533  47.714  15.398  0.00  0.00            
ATOM   4070  HG2 PRO X 262      48.280  47.658  14.607  0.00  0.00            
ATOM   4071  HG3 PRO X 262      47.225  48.760  15.392  0.00  0.00            
ATOM   4072  CB  PRO X 262      46.267  46.999  14.900  0.00  0.00            
ATOM   4073  HB2 PRO X 262      46.591  46.100  14.375  0.00  0.00            
ATOM   4074  HB3 PRO X 262      45.657  47.688  14.317  0.00  0.00            
ATOM   4075  CA  PRO X 262      45.553  46.609  16.182  0.00  0.00            
ATOM   4076  HA  PRO X 262      44.909  47.415  16.533  0.00  0.00            
ATOM   4077  C   PRO X 262      44.669  45.351  15.932  0.00  0.00            
ATOM   4078  O   PRO X 262      45.108  44.295  15.547  0.00  0.00            
ATOM   4079  N   GLY X 263      43.343  45.501  16.080  0.00  0.00            
ATOM   4080  H   GLY X 263      43.008  46.398  16.401  0.00  0.00            
ATOM   4081  CA  GLY X 263      42.307  44.510  15.589  0.00  0.00            
ATOM   4082  HA2 GLY X 263      41.353  45.018  15.448  0.00  0.00            
ATOM   4083  HA3 GLY X 263      42.782  44.077  14.708  0.00  0.00            
ATOM   4084  C   GLY X 263      42.137  43.310  16.472  0.00  0.00            
ATOM   4085  O   GLY X 263      41.365  42.380  16.166  0.00  0.00            
ATOM   4086  N   GLN X 264      42.910  43.257  17.554  0.00  0.00            
ATOM   4087  H   GLN X 264      43.501  44.054  17.742  0.00  0.00            
ATOM   4088  CA  GLN X 264      42.682  42.308  18.658  0.00  0.00            
ATOM   4089  HA  GLN X 264      42.692  41.331  18.176  0.00  0.00            
ATOM   4090  CB  GLN X 264      43.844  42.488  19.671  0.00  0.00            
ATOM   4091  HB2 GLN X 264      43.864  43.523  20.012  0.00  0.00            
ATOM   4092  HB3 GLN X 264      43.611  42.046  20.640  0.00  0.00            
ATOM   4093  CG  GLN X 264      45.202  42.005  19.168  0.00  0.00            
ATOM   4094  HG2 GLN X 264      45.210  41.793  18.099  0.00  0.00            
ATOM   4095  HG3 GLN X 264      45.986  42.694  19.482  0.00  0.00            
ATOM   4096  CD  GLN X 264      45.519  40.679  19.848  0.00  0.00            
ATOM   4097  OE1 GLN X 264      45.128  39.586  19.357  0.00  0.00            
ATOM   4098  NE2 GLN X 264      46.193  40.752  20.970  0.00  0.00            
ATOM   4099 HE21 GLN X 264      46.480  39.919  21.464  0.00  0.00            
ATOM   4100 HE22 GLN X 264      46.471  41.671  21.281  0.00  0.00            
ATOM   4101  C   GLN X 264      41.354  42.455  19.438  0.00  0.00            
ATOM   4102  O   GLN X 264      40.801  43.570  19.511  0.00  0.00            
ATOM   4103  N   PRO X 265      40.780  41.385  20.035  0.00  0.00            
ATOM   4104  CD  PRO X 265      41.259  39.980  19.997  0.00  0.00            
ATOM   4105  HD2 PRO X 265      42.340  39.916  20.115  0.00  0.00            
ATOM   4106  HD3 PRO X 265      40.974  39.480  19.071  0.00  0.00            
ATOM   4107  CG  PRO X 265      40.667  39.280  21.225  0.00  0.00            
ATOM   4108  HG2 PRO X 265      41.285  39.459  22.105  0.00  0.00            
ATOM   4109  HG3 PRO X 265      40.542  38.207  21.083  0.00  0.00            
ATOM   4110  CB  PRO X 265      39.390  40.077  21.392  0.00  0.00            
ATOM   4111  HB2 PRO X 265      39.131  40.019  22.449  0.00  0.00            
ATOM   4112  HB3 PRO X 265      38.641  39.760  20.666  0.00  0.00            
ATOM   4113  CA  PRO X 265      39.746  41.542  21.064  0.00  0.00            
ATOM   4114  HA  PRO X 265      38.876  42.091  20.705  0.00  0.00            
ATOM   4115  C   PRO X 265      40.291  42.478  22.208  0.00  0.00            
ATOM   4116  O   PRO X 265      41.393  42.980  22.283  0.00  0.00            
ATOM   4117  N   ASP X 266      39.417  42.799  23.159  0.00  0.00            
ATOM   4118  H   ASP X 266      38.516  42.370  23.006  0.00  0.00            
ATOM   4119  CA  ASP X 266      39.710  43.371  24.454  0.00  0.00            
ATOM   4120  HA  ASP X 266      40.686  43.838  24.317  0.00  0.00            
ATOM   4121  CB  ASP X 266      38.596  44.295  24.902  0.00  0.00            
ATOM   4122  HB2 ASP X 266      37.672  43.738  24.747  0.00  0.00            
ATOM   4123  HB3 ASP X 266      38.672  44.501  25.970  0.00  0.00            
ATOM   4124  CG  ASP X 266      38.582  45.570  24.092  0.00  0.00            
ATOM   4125  OD1 ASP X 266      39.677  46.193  23.964  0.00  0.00            
ATOM   4126  OD2 ASP X 266      37.496  45.929  23.638  0.00  0.00            
ATOM   4127  C   ASP X 266      40.014  42.319  25.532  0.00  0.00            
ATOM   4128  O   ASP X 266      39.501  41.196  25.428  0.00  0.00            
ATOM   4129  N   ARG X 267      40.611  42.763  26.665  0.00  0.00            
ATOM   4130  H   ARG X 267      40.804  43.754  26.671  0.00  0.00            
ATOM   4131  CA  ARG X 267      40.802  41.848  27.810  0.00  0.00            
ATOM   4132  HA  ARG X 267      41.405  40.994  27.499  0.00  0.00            
ATOM   4133  CB  ARG X 267      41.592  42.376  29.066  0.00  0.00            
ATOM   4134  HB2 ARG X 267      42.579  42.715  28.750  0.00  0.00            
ATOM   4135  HB3 ARG X 267      41.033  43.157  29.581  0.00  0.00            
ATOM   4136  CG  ARG X 267      41.781  41.292  30.107  0.00  0.00            
ATOM   4137  HG2 ARG X 267      41.277  40.342  29.933  0.00  0.00            
ATOM   4138  HG3 ARG X 267      42.779  40.940  29.847  0.00  0.00            
ATOM   4139  CD  ARG X 267      41.601  41.830  31.541  0.00  0.00            
ATOM   4140  HD2 ARG X 267      42.301  42.621  31.808  0.00  0.00            
ATOM   4141  HD3 ARG X 267      40.676  42.405  31.503  0.00  0.00            
ATOM   4142  NE  ARG X 267      41.555  40.753  32.520  0.00  0.00            
ATOM   4143  HE  ARG X 267      42.315  40.089  32.493  0.00  0.00            
ATOM   4144  CZ  ARG X 267      40.817  40.660  33.586  0.00  0.00            
ATOM   4145  NH1 ARG X 267      39.883  41.577  33.850  0.00  0.00            
ATOM   4146 HH11 ARG X 267      39.897  42.464  33.367  0.00  0.00            
ATOM   4147 HH12 ARG X 267      39.234  41.408  34.604  0.00  0.00            
ATOM   4148  NH2 ARG X 267      40.871  39.700  34.455  0.00  0.00            
ATOM   4149 HH21 ARG X 267      41.310  38.831  34.187  0.00  0.00            
ATOM   4150 HH22 ARG X 267      40.087  39.741  35.090  0.00  0.00            
ATOM   4151  C   ARG X 267      39.387  41.414  28.249  0.00  0.00            
ATOM   4152  O   ARG X 267      38.578  42.291  28.520  0.00  0.00            
ATOM   4153  N   THR X 268      39.151  40.103  28.218  0.00  0.00            
ATOM   4154  H   THR X 268      39.864  39.478  27.867  0.00  0.00            
ATOM   4155  CA  THR X 268      37.864  39.407  28.707  0.00  0.00            
ATOM   4156  HA  THR X 268      37.087  40.167  28.621  0.00  0.00            
ATOM   4157  CB  THR X 268      37.461  38.304  27.728  0.00  0.00            
ATOM   4158  HB  THR X 268      37.595  38.690  26.717  0.00  0.00            
ATOM   4159  CG2 THR X 268      38.299  37.041  27.851  0.00  0.00            
ATOM   4160 HG21 THR X 268      39.341  37.356  27.910  0.00  0.00            
ATOM   4161 HG22 THR X 268      37.989  36.386  28.665  0.00  0.00            
ATOM   4162 HG23 THR X 268      38.125  36.360  27.018  0.00  0.00            
ATOM   4163  OG1 THR X 268      36.111  37.989  27.781  0.00  0.00            
ATOM   4164  HG1 THR X 268      35.491  38.721  27.784  0.00  0.00            
ATOM   4165  C   THR X 268      37.989  38.897  30.179  0.00  0.00            
ATOM   4166  O   THR X 268      39.116  38.762  30.664  0.00  0.00            
ATOM   4167  N   SER X 269      36.940  38.360  30.733  0.00  0.00            
ATOM   4168  H   SER X 269      36.055  38.510  30.269  0.00  0.00            
ATOM   4169  CA  SER X 269      36.984  37.601  32.001  0.00  0.00            
ATOM   4170  HA  SER X 269      37.766  36.842  31.990  0.00  0.00            
ATOM   4171  CB  SER X 269      37.244  38.574  33.186  0.00  0.00            
ATOM   4172  HB2 SER X 269      38.280  38.908  33.128  0.00  0.00            
ATOM   4173  HB3 SER X 269      36.669  39.472  32.960  0.00  0.00            
ATOM   4174  OG  SER X 269      37.202  38.091  34.485  0.00  0.00            
ATOM   4175  HG  SER X 269      37.008  38.793  35.111  0.00  0.00            
ATOM   4176  C   SER X 269      35.670  36.773  32.254  0.00  0.00            
ATOM   4177  O   SER X 269      34.600  37.358  32.084  0.00  0.00            
ATOM   4178  N   TYR X 270      35.719  35.524  32.748  0.00  0.00            
ATOM   4179  H   TYR X 270      36.610  35.050  32.778  0.00  0.00            
ATOM   4180  CA  TYR X 270      34.617  34.717  33.211  0.00  0.00            
ATOM   4181  HA  TYR X 270      33.674  35.240  33.059  0.00  0.00            
ATOM   4182  CB  TYR X 270      34.650  33.415  32.423  0.00  0.00            
ATOM   4183  HB2 TYR X 270      34.488  33.615  31.363  0.00  0.00            
ATOM   4184  HB3 TYR X 270      35.669  33.028  32.452  0.00  0.00            
ATOM   4185  CG  TYR X 270      33.801  32.246  32.880  0.00  0.00            
ATOM   4186  CD1 TYR X 270      32.558  32.481  33.558  0.00  0.00            
ATOM   4187  HD1 TYR X 270      32.223  33.466  33.848  0.00  0.00            
ATOM   4188  CE1 TYR X 270      31.784  31.368  33.815  0.00  0.00            
ATOM   4189  HE1 TYR X 270      30.839  31.403  34.336  0.00  0.00            
ATOM   4190  CZ  TYR X 270      32.193  30.073  33.554  0.00  0.00            
ATOM   4191  OH  TYR X 270      31.432  29.020  33.909  0.00  0.00            
ATOM   4192  HH  TYR X 270      31.875  28.171  33.844  0.00  0.00            
ATOM   4193  CE2 TYR X 270      33.386  29.865  32.804  0.00  0.00            
ATOM   4194  HE2 TYR X 270      33.626  28.885  32.418  0.00  0.00            
ATOM   4195  CD2 TYR X 270      34.242  30.956  32.586  0.00  0.00            
ATOM   4196  HD2 TYR X 270      35.184  30.797  32.082  0.00  0.00            
ATOM   4197  C   TYR X 270      34.841  34.399  34.727  0.00  0.00            
ATOM   4198  O   TYR X 270      35.864  33.837  35.146  0.00  0.00            
ATOM   4199  N   VAL X 271      33.879  34.767  35.642  0.00  0.00            
ATOM   4200  H   VAL X 271      33.082  35.323  35.366  0.00  0.00            
ATOM   4201  CA  VAL X 271      34.037  34.813  37.083  0.00  0.00            
ATOM   4202  HA  VAL X 271      34.992  34.328  37.285  0.00  0.00            
ATOM   4203  CB  VAL X 271      34.141  36.341  37.549  0.00  0.00            
ATOM   4204  HB  VAL X 271      33.175  36.832  37.429  0.00  0.00            
ATOM   4205  CG1 VAL X 271      34.543  36.356  39.017  0.00  0.00            
ATOM   4206 HG11 VAL X 271      34.406  37.358  39.423  0.00  0.00            
ATOM   4207 HG12 VAL X 271      34.000  35.559  39.526  0.00  0.00            
ATOM   4208 HG13 VAL X 271      35.562  35.987  39.134  0.00  0.00            
ATOM   4209  CG2 VAL X 271      35.145  37.206  36.814  0.00  0.00            
ATOM   4210 HG21 VAL X 271      34.706  37.456  35.848  0.00  0.00            
ATOM   4211 HG22 VAL X 271      35.378  38.195  37.210  0.00  0.00            
ATOM   4212 HG23 VAL X 271      36.065  36.625  36.746  0.00  0.00            
ATOM   4213  C   VAL X 271      32.861  34.093  37.662  0.00  0.00            
ATOM   4214  O   VAL X 271      31.681  34.447  37.572  0.00  0.00            
ATOM   4215  N   THR X 272      33.068  33.055  38.479  0.00  0.00            
ATOM   4216  H   THR X 272      33.995  32.654  38.476  0.00  0.00            
ATOM   4217  CA  THR X 272      32.046  32.414  39.345  0.00  0.00            
ATOM   4218  HA  THR X 272      31.050  32.633  38.961  0.00  0.00            
ATOM   4219  CB  THR X 272      32.247  30.852  39.371  0.00  0.00            
ATOM   4220  HB  THR X 272      33.292  30.751  39.661  0.00  0.00            
ATOM   4221  CG2 THR X 272      31.361  30.024  40.353  0.00  0.00            
ATOM   4222 HG21 THR X 272      31.637  28.970  40.326  0.00  0.00            
ATOM   4223 HG22 THR X 272      31.560  30.331  41.380  0.00  0.00            
ATOM   4224 HG23 THR X 272      30.304  30.073  40.091  0.00  0.00            
ATOM   4225  OG1 THR X 272      32.092  30.207  38.135  0.00  0.00            
ATOM   4226  HG1 THR X 272      32.796  30.458  37.532  0.00  0.00            
ATOM   4227  C   THR X 272      32.153  33.153  40.710  0.00  0.00            
ATOM   4228  O   THR X 272      33.283  33.155  41.186  0.00  0.00            
ATOM   4229  N   PHE X 273      31.058  33.420  41.349  0.00  0.00            
ATOM   4230  H   PHE X 273      30.165  33.122  40.984  0.00  0.00            
ATOM   4231  CA  PHE X 273      30.985  34.037  42.704  0.00  0.00            
ATOM   4232  HA  PHE X 273      31.995  34.163  43.093  0.00  0.00            
ATOM   4233  CB  PHE X 273      30.512  35.477  42.709  0.00  0.00            
ATOM   4234  HB2 PHE X 273      29.528  35.455  42.243  0.00  0.00            
ATOM   4235  HB3 PHE X 273      30.365  35.791  43.743  0.00  0.00            
ATOM   4236  CG  PHE X 273      31.327  36.511  42.011  0.00  0.00            
ATOM   4237  CD1 PHE X 273      31.045  36.818  40.724  0.00  0.00            
ATOM   4238  HD1 PHE X 273      30.224  36.355  40.197  0.00  0.00            
ATOM   4239  CE1 PHE X 273      31.650  37.950  40.171  0.00  0.00            
ATOM   4240  HE1 PHE X 273      31.384  38.257  39.170  0.00  0.00            
ATOM   4241  CZ  PHE X 273      32.623  38.673  40.829  0.00  0.00            
ATOM   4242  HZ  PHE X 273      33.096  39.511  40.338  0.00  0.00            
ATOM   4243  CE2 PHE X 273      32.992  38.322  42.102  0.00  0.00            
ATOM   4244  HE2 PHE X 273      33.814  38.833  42.581  0.00  0.00            
ATOM   4245  CD2 PHE X 273      32.317  37.228  42.714  0.00  0.00            
ATOM   4246  HD2 PHE X 273      32.472  36.973  43.752  0.00  0.00            
ATOM   4247  C   PHE X 273      30.111  33.231  43.737  0.00  0.00            
ATOM   4248  O   PHE X 273      29.054  32.729  43.382  0.00  0.00            
ATOM   4249  N   LEU X 274      30.480  33.217  45.002  0.00  0.00            
ATOM   4250  H   LEU X 274      31.192  33.867  45.304  0.00  0.00            
ATOM   4251  CA  LEU X 274      29.955  32.325  46.020  0.00  0.00            
ATOM   4252  HA  LEU X 274      28.993  31.884  45.760  0.00  0.00            
ATOM   4253  CB  LEU X 274      30.875  31.102  46.207  0.00  0.00            
ATOM   4254  HB2 LEU X 274      31.880  31.371  46.531  0.00  0.00            
ATOM   4255  HB3 LEU X 274      30.469  30.470  46.997  0.00  0.00            
ATOM   4256  CG  LEU X 274      30.920  30.160  45.047  0.00  0.00            
ATOM   4257  HG  LEU X 274      30.036  30.312  44.428  0.00  0.00            
ATOM   4258  CD1 LEU X 274      32.150  30.286  44.153  0.00  0.00            
ATOM   4259 HD11 LEU X 274      32.382  31.308  43.852  0.00  0.00            
ATOM   4260 HD12 LEU X 274      33.019  30.081  44.779  0.00  0.00            
ATOM   4261 HD13 LEU X 274      32.085  29.562  43.341  0.00  0.00            
ATOM   4262  CD2 LEU X 274      30.887  28.643  45.418  0.00  0.00            
ATOM   4263 HD21 LEU X 274      31.027  28.013  44.540  0.00  0.00            
ATOM   4264 HD22 LEU X 274      31.643  28.340  46.143  0.00  0.00            
ATOM   4265 HD23 LEU X 274      29.851  28.429  45.683  0.00  0.00            
ATOM   4266  C   LEU X 274      29.896  33.066  47.420  0.00  0.00            
ATOM   4267  O   LEU X 274      30.938  33.259  48.048  0.00  0.00            
ATOM   4268  N   ASP X 275      28.667  33.239  47.952  0.00  0.00            
ATOM   4269  H   ASP X 275      27.887  32.908  47.402  0.00  0.00            
ATOM   4270  CA  ASP X 275      28.320  33.868  49.185  0.00  0.00            
ATOM   4271  HA  ASP X 275      29.229  34.164  49.709  0.00  0.00            
ATOM   4272  CB  ASP X 275      27.596  35.264  48.974  0.00  0.00            
ATOM   4273  HB2 ASP X 275      26.534  35.044  49.078  0.00  0.00            
ATOM   4274  HB3 ASP X 275      27.879  35.960  49.763  0.00  0.00            
ATOM   4275  CG  ASP X 275      27.991  35.878  47.678  0.00  0.00            
ATOM   4276  OD1 ASP X 275      29.030  36.576  47.590  0.00  0.00            
ATOM   4277  OD2 ASP X 275      27.228  35.672  46.658  0.00  0.00            
ATOM   4278  C   ASP X 275      27.498  32.887  50.031  0.00  0.00            
ATOM   4279  O   ASP X 275      26.975  31.861  49.583  0.00  0.00            
ATOM   4280  N   SER X 276      27.168  33.377  51.186  0.00  0.00            
ATOM   4281  H   SER X 276      27.667  34.214  51.451  0.00  0.00            
ATOM   4282  CA  SER X 276      25.998  33.035  52.019  0.00  0.00            
ATOM   4283  HA  SER X 276      26.108  32.031  52.430  0.00  0.00            
ATOM   4284  CB  SER X 276      26.003  33.986  53.232  0.00  0.00            
ATOM   4285  HB2 SER X 276      26.009  35.036  52.940  0.00  0.00            
ATOM   4286  HB3 SER X 276      25.209  33.730  53.934  0.00  0.00            
ATOM   4287  OG  SER X 276      27.174  33.760  54.036  0.00  0.00            
ATOM   4288  HG  SER X 276      26.943  34.000  54.936  0.00  0.00            
ATOM   4289  C   SER X 276      24.602  33.161  51.310  0.00  0.00            
ATOM   4290  O   SER X 276      24.445  33.940  50.389  0.00  0.00            
ATOM   4291  N   ASP X 277      23.587  32.399  51.741  0.00  0.00            
ATOM   4292  H   ASP X 277      23.887  31.532  52.164  0.00  0.00            
ATOM   4293  CA  ASP X 277      22.242  32.989  51.604  0.00  0.00            
ATOM   4294  HA  ASP X 277      21.869  32.957  50.580  0.00  0.00            
ATOM   4295  CB  ASP X 277      21.304  32.144  52.503  0.00  0.00            
ATOM   4296  HB2 ASP X 277      21.285  31.113  52.149  0.00  0.00            
ATOM   4297  HB3 ASP X 277      21.716  32.134  53.512  0.00  0.00            
ATOM   4298  CG  ASP X 277      19.808  32.419  52.521  0.00  0.00            
ATOM   4299  OD1 ASP X 277      19.037  31.505  52.807  0.00  0.00            
ATOM   4300  OD2 ASP X 277      19.299  33.587  52.518  0.00  0.00            
ATOM   4301  C   ASP X 277      22.152  34.415  52.073  0.00  0.00            
ATOM   4302  O   ASP X 277      22.541  34.767  53.202  0.00  0.00            
ATOM   4303  N   LEU X 278      21.720  35.294  51.165  0.00  0.00            
ATOM   4304  H   LEU X 278      21.531  34.951  50.234  0.00  0.00            
ATOM   4305  CA  LEU X 278      21.759  36.773  51.407  0.00  0.00            
ATOM   4306  HA  LEU X 278      22.786  36.956  51.723  0.00  0.00            
ATOM   4307  CB  LEU X 278      21.503  37.637  50.181  0.00  0.00            
ATOM   4308  HB2 LEU X 278      20.491  37.557  49.785  0.00  0.00            
ATOM   4309  HB3 LEU X 278      21.678  38.694  50.376  0.00  0.00            
ATOM   4310  CG  LEU X 278      22.423  37.260  49.032  0.00  0.00            
ATOM   4311  HG  LEU X 278      22.375  36.197  48.797  0.00  0.00            
ATOM   4312  CD1 LEU X 278      22.016  38.104  47.832  0.00  0.00            
ATOM   4313 HD11 LEU X 278      21.038  37.764  47.493  0.00  0.00            
ATOM   4314 HD12 LEU X 278      21.961  39.129  48.200  0.00  0.00            
ATOM   4315 HD13 LEU X 278      22.758  38.000  47.041  0.00  0.00            
ATOM   4316  CD2 LEU X 278      23.868  37.636  49.363  0.00  0.00            
ATOM   4317 HD21 LEU X 278      23.931  38.471  50.061  0.00  0.00            
ATOM   4318 HD22 LEU X 278      24.390  36.806  49.840  0.00  0.00            
ATOM   4319 HD23 LEU X 278      24.368  37.835  48.415  0.00  0.00            
ATOM   4320  C   LEU X 278      20.840  37.317  52.560  0.00  0.00            
ATOM   4321  O   LEU X 278      20.939  38.466  52.945  0.00  0.00            
ATOM   4322  N   THR X 279      20.044  36.414  53.080  0.00  0.00            
ATOM   4323  H   THR X 279      19.829  35.542  52.616  0.00  0.00            
ATOM   4324  CA  THR X 279      19.163  36.591  54.306  0.00  0.00            
ATOM   4325  HA  THR X 279      19.081  37.670  54.429  0.00  0.00            
ATOM   4326  CB  THR X 279      17.719  36.133  54.073  0.00  0.00            
ATOM   4327  HB  THR X 279      17.225  36.477  54.981  0.00  0.00            
ATOM   4328  CG2 THR X 279      17.062  36.731  52.819  0.00  0.00            
ATOM   4329 HG21 THR X 279      17.514  36.278  51.936  0.00  0.00            
ATOM   4330 HG22 THR X 279      16.004  36.487  52.725  0.00  0.00            
ATOM   4331 HG23 THR X 279      17.056  37.821  52.830  0.00  0.00            
ATOM   4332  OG1 THR X 279      17.594  34.751  54.067  0.00  0.00            
ATOM   4333  HG1 THR X 279      18.326  34.435  53.533  0.00  0.00            
ATOM   4334  C   THR X 279      19.827  36.059  55.638  0.00  0.00            
ATOM   4335  O   THR X 279      19.154  35.939  56.656  0.00  0.00            
ATOM   4336  N   GLY X 280      21.164  35.765  55.556  0.00  0.00            
ATOM   4337  H   GLY X 280      21.678  35.890  54.695  0.00  0.00            
ATOM   4338  CA  GLY X 280      21.921  35.166  56.648  0.00  0.00            
ATOM   4339  HA2 GLY X 280      21.244  34.716  57.374  0.00  0.00            
ATOM   4340  HA3 GLY X 280      22.672  34.421  56.385  0.00  0.00            
ATOM   4341  C   GLY X 280      22.617  36.257  57.525  0.00  0.00            
ATOM   4342  O   GLY X 280      22.068  37.364  57.672  0.00  0.00            
ATOM   4343  N   THR X 281      23.593  35.811  58.251  0.00  0.00            
ATOM   4344  H   THR X 281      23.735  34.823  58.093  0.00  0.00            
ATOM   4345  CA  THR X 281      24.272  36.568  59.385  0.00  0.00            
ATOM   4346  HA  THR X 281      24.072  37.626  59.219  0.00  0.00            
ATOM   4347  CB  THR X 281      23.862  36.003  60.696  0.00  0.00            
ATOM   4348  HB  THR X 281      23.978  34.921  60.628  0.00  0.00            
ATOM   4349  CG2 THR X 281      24.662  36.314  61.902  0.00  0.00            
ATOM   4350 HG21 THR X 281      25.694  36.030  61.698  0.00  0.00            
ATOM   4351 HG22 THR X 281      24.828  37.379  62.067  0.00  0.00            
ATOM   4352 HG23 THR X 281      24.214  35.776  62.737  0.00  0.00            
ATOM   4353  OG1 THR X 281      22.523  36.301  60.979  0.00  0.00            
ATOM   4354  HG1 THR X 281      22.290  35.728  61.713  0.00  0.00            
ATOM   4355  C   THR X 281      25.840  36.430  59.145  0.00  0.00            
ATOM   4356  O   THR X 281      26.275  35.362  58.728  0.00  0.00            
ATOM   4357  N   VAL X 282      26.654  37.484  59.418  0.00  0.00            
ATOM   4358  H   VAL X 282      26.205  38.308  59.792  0.00  0.00            
ATOM   4359  CA  VAL X 282      28.108  37.444  59.495  0.00  0.00            
ATOM   4360  HA  VAL X 282      28.552  36.713  58.819  0.00  0.00            
ATOM   4361  CB  VAL X 282      28.632  38.875  59.042  0.00  0.00            
ATOM   4362  HB  VAL X 282      28.036  39.696  59.440  0.00  0.00            
ATOM   4363  CG1 VAL X 282      30.037  39.138  59.526  0.00  0.00            
ATOM   4364 HG11 VAL X 282      29.987  39.464  60.565  0.00  0.00            
ATOM   4365 HG12 VAL X 282      30.648  38.254  59.340  0.00  0.00            
ATOM   4366 HG13 VAL X 282      30.281  40.041  58.966  0.00  0.00            
ATOM   4367  CG2 VAL X 282      28.699  38.874  57.461  0.00  0.00            
ATOM   4368 HG21 VAL X 282      27.721  38.739  56.999  0.00  0.00            
ATOM   4369 HG22 VAL X 282      29.144  39.803  57.105  0.00  0.00            
ATOM   4370 HG23 VAL X 282      29.367  38.098  57.087  0.00  0.00            
ATOM   4371  C   VAL X 282      28.431  37.106  60.930  0.00  0.00            
ATOM   4372  O   VAL X 282      27.905  37.709  61.895  0.00  0.00            
ATOM   4373  N   TYR X 283      29.296  36.107  61.062  0.00  0.00            
ATOM   4374  H   TYR X 283      29.729  35.846  60.188  0.00  0.00            
ATOM   4375  CA  TYR X 283      29.818  35.657  62.360  0.00  0.00            
ATOM   4376  HA  TYR X 283      29.252  36.144  63.154  0.00  0.00            
ATOM   4377  CB  TYR X 283      29.699  34.163  62.496  0.00  0.00            
ATOM   4378  HB2 TYR X 283      30.285  33.642  61.740  0.00  0.00            
ATOM   4379  HB3 TYR X 283      30.132  33.773  63.417  0.00  0.00            
ATOM   4380  CG  TYR X 283      28.275  33.577  62.511  0.00  0.00            
ATOM   4381  CD1 TYR X 283      27.583  33.291  61.324  0.00  0.00            
ATOM   4382  HD1 TYR X 283      27.986  33.599  60.370  0.00  0.00            
ATOM   4383  CE1 TYR X 283      26.322  32.640  61.325  0.00  0.00            
ATOM   4384  HE1 TYR X 283      25.800  32.384  60.415  0.00  0.00            
ATOM   4385  CZ  TYR X 283      25.766  32.283  62.570  0.00  0.00            
ATOM   4386  OH  TYR X 283      24.506  31.818  62.574  0.00  0.00            
ATOM   4387  HH  TYR X 283      24.027  31.935  63.398  0.00  0.00            
ATOM   4388  CE2 TYR X 283      26.417  32.621  63.764  0.00  0.00            
ATOM   4389  HE2 TYR X 283      26.030  32.261  64.706  0.00  0.00            
ATOM   4390  CD2 TYR X 283      27.694  33.269  63.780  0.00  0.00            
ATOM   4391  HD2 TYR X 283      28.251  33.414  64.694  0.00  0.00            
ATOM   4392  C   TYR X 283      31.239  35.979  62.312  0.00  0.00            
ATOM   4393  O   TYR X 283      31.796  35.842  61.262  0.00  0.00            
ATOM   4394  N   ARG X 284      31.803  36.357  63.493  0.00  0.00            
ATOM   4395  H   ARG X 284      31.229  36.529  64.306  0.00  0.00            
ATOM   4396  CA  ARG X 284      33.264  36.420  63.678  0.00  0.00            
ATOM   4397  HA  ARG X 284      33.752  36.425  62.703  0.00  0.00            
ATOM   4398  CB  ARG X 284      33.718  37.682  64.412  0.00  0.00            
ATOM   4399  HB2 ARG X 284      33.550  38.510  63.723  0.00  0.00            
ATOM   4400  HB3 ARG X 284      33.185  37.787  65.357  0.00  0.00            
ATOM   4401  CG  ARG X 284      35.163  37.715  64.618  0.00  0.00            
ATOM   4402  HG2 ARG X 284      35.270  37.315  65.626  0.00  0.00            
ATOM   4403  HG3 ARG X 284      35.722  37.077  63.933  0.00  0.00            
ATOM   4404  CD  ARG X 284      35.747  39.156  64.637  0.00  0.00            
ATOM   4405  HD2 ARG X 284      36.804  38.980  64.834  0.00  0.00            
ATOM   4406  HD3 ARG X 284      35.601  39.518  63.619  0.00  0.00            
ATOM   4407  NE  ARG X 284      35.126  40.059  65.667  0.00  0.00            
ATOM   4408  HE  ARG X 284      34.508  39.714  66.388  0.00  0.00            
ATOM   4409  CZ  ARG X 284      35.492  41.312  65.840  0.00  0.00            
ATOM   4410  NH1 ARG X 284      36.256  41.824  64.991  0.00  0.00            
ATOM   4411 HH11 ARG X 284      36.788  41.272  64.334  0.00  0.00            
ATOM   4412 HH12 ARG X 284      36.486  42.806  65.047  0.00  0.00            
ATOM   4413  NH2 ARG X 284      34.964  41.963  66.827  0.00  0.00            
ATOM   4414 HH21 ARG X 284      34.499  41.374  67.502  0.00  0.00            
ATOM   4415 HH22 ARG X 284      35.178  42.908  67.112  0.00  0.00            
ATOM   4416  C   ARG X 284      33.644  35.161  64.494  0.00  0.00            
ATOM   4417  O   ARG X 284      33.178  35.023  65.598  0.00  0.00            
ATOM   4418  N   PHE X 285      34.601  34.326  64.023  0.00  0.00            
ATOM   4419  H   PHE X 285      35.088  34.393  63.140  0.00  0.00            
ATOM   4420  CA  PHE X 285      35.130  33.284  64.897  0.00  0.00            
ATOM   4421  HA  PHE X 285      34.240  32.857  65.359  0.00  0.00            
ATOM   4422  CB  PHE X 285      35.874  32.122  64.160  0.00  0.00            
ATOM   4423  HB2 PHE X 285      35.326  32.004  63.226  0.00  0.00            
ATOM   4424  HB3 PHE X 285      36.907  32.353  63.897  0.00  0.00            
ATOM   4425  CG  PHE X 285      35.753  30.873  65.075  0.00  0.00            
ATOM   4426  CD1 PHE X 285      36.792  30.589  65.982  0.00  0.00            
ATOM   4427  HD1 PHE X 285      37.662  31.214  66.120  0.00  0.00            
ATOM   4428  CE1 PHE X 285      36.802  29.487  66.798  0.00  0.00            
ATOM   4429  HE1 PHE X 285      37.626  29.292  67.468  0.00  0.00            
ATOM   4430  CZ  PHE X 285      35.726  28.542  66.607  0.00  0.00            
ATOM   4431  HZ  PHE X 285      35.668  27.587  67.109  0.00  0.00            
ATOM   4432  CE2 PHE X 285      34.629  28.885  65.802  0.00  0.00            
ATOM   4433  HE2 PHE X 285      33.842  28.155  65.690  0.00  0.00            
ATOM   4434  CD2 PHE X 285      34.711  30.000  64.908  0.00  0.00            
ATOM   4435  HD2 PHE X 285      33.989  30.237  64.140  0.00  0.00            
ATOM   4436  C   PHE X 285      35.967  33.919  65.995  0.00  0.00            
ATOM   4437  O   PHE X 285      36.803  34.806  65.727  0.00  0.00            
ATOM   4438  N   GLU X 286      35.664  33.580  67.225  0.00  0.00            
ATOM   4439  H   GLU X 286      34.793  33.083  67.343  0.00  0.00            
ATOM   4440  CA  GLU X 286      36.372  34.020  68.468  0.00  0.00            
ATOM   4441  HA  GLU X 286      37.436  34.108  68.249  0.00  0.00            
ATOM   4442  CB  GLU X 286      35.936  35.433  68.864  0.00  0.00            
ATOM   4443  HB2 GLU X 286      36.618  36.087  68.322  0.00  0.00            
ATOM   4444  HB3 GLU X 286      34.894  35.562  68.574  0.00  0.00            
ATOM   4445  CG  GLU X 286      36.144  35.769  70.284  0.00  0.00            
ATOM   4446  HG2 GLU X 286      35.361  35.258  70.844  0.00  0.00            
ATOM   4447  HG3 GLU X 286      37.143  35.444  70.573  0.00  0.00            
ATOM   4448  CD  GLU X 286      36.049  37.266  70.450  0.00  0.00            
ATOM   4449  OE1 GLU X 286      34.984  37.889  70.391  0.00  0.00            
ATOM   4450  OE2 GLU X 286      37.157  37.766  70.708  0.00  0.00            
ATOM   4451  C   GLU X 286      36.203  32.932  69.624  0.00  0.00            
ATOM   4452  O   GLU X 286      35.114  32.444  69.932  0.00  0.00            
ATOM   4453  N   ASN X 287      37.322  32.732  70.347  0.00  0.00            
ATOM   4454  H   ASN X 287      38.175  33.228  70.133  0.00  0.00            
ATOM   4455  CA  ASN X 287      37.379  31.929  71.610  0.00  0.00            
ATOM   4456  HA  ASN X 287      38.373  31.546  71.840  0.00  0.00            
ATOM   4457  CB  ASN X 287      36.975  32.836  72.782  0.00  0.00            
ATOM   4458  HB2 ASN X 287      36.003  33.269  72.545  0.00  0.00            
ATOM   4459  HB3 ASN X 287      36.823  32.243  73.684  0.00  0.00            
ATOM   4460  CG  ASN X 287      37.783  34.064  73.093  0.00  0.00            
ATOM   4461  OD1 ASN X 287      38.687  34.473  72.359  0.00  0.00            
ATOM   4462  ND2 ASN X 287      37.389  34.765  74.143  0.00  0.00            
ATOM   4463 HD21 ASN X 287      37.856  35.636  74.348  0.00  0.00            
ATOM   4464 HD22 ASN X 287      36.543  34.502  74.629  0.00  0.00            
ATOM   4465  C   ASN X 287      36.636  30.580  71.477  0.00  0.00            
ATOM   4466  O   ASN X 287      35.703  30.279  72.272  0.00  0.00            
ATOM   4467  N   GLY X 288      36.854  29.898  70.395  0.00  0.00            
ATOM   4468  H   GLY X 288      37.644  30.169  69.828  0.00  0.00            
ATOM   4469  CA  GLY X 288      36.338  28.572  70.113  0.00  0.00            
ATOM   4470  HA2 GLY X 288      36.988  28.127  69.359  0.00  0.00            
ATOM   4471  HA3 GLY X 288      36.326  27.869  70.947  0.00  0.00            
ATOM   4472  C   GLY X 288      34.949  28.530  69.511  0.00  0.00            
ATOM   4473  O   GLY X 288      34.422  27.344  69.486  0.00  0.00            
ATOM   4474  N   THR X 289      34.322  29.714  69.280  0.00  0.00            
ATOM   4475  H   THR X 289      34.880  30.529  69.491  0.00  0.00            
ATOM   4476  CA  THR X 289      32.957  29.977  68.777  0.00  0.00            
ATOM   4477  HA  THR X 289      32.619  28.969  68.537  0.00  0.00            
ATOM   4478  CB  THR X 289      32.046  30.394  69.956  0.00  0.00            
ATOM   4479  HB  THR X 289      31.060  30.526  69.511  0.00  0.00            
ATOM   4480  CG2 THR X 289      31.916  29.328  71.129  0.00  0.00            
ATOM   4481 HG21 THR X 289      31.355  29.697  71.988  0.00  0.00            
ATOM   4482 HG22 THR X 289      31.293  28.547  70.695  0.00  0.00            
ATOM   4483 HG23 THR X 289      32.899  29.034  71.498  0.00  0.00            
ATOM   4484  OG1 THR X 289      32.384  31.595  70.597  0.00  0.00            
ATOM   4485  HG1 THR X 289      33.170  31.790  70.082  0.00  0.00            
ATOM   4486  C   THR X 289      32.661  30.914  67.610  0.00  0.00            
ATOM   4487  O   THR X 289      33.461  31.820  67.448  0.00  0.00            
ATOM   4488  N   PRO X 290      31.544  30.816  66.830  0.00  0.00            
ATOM   4489  CD  PRO X 290      30.665  29.629  66.763  0.00  0.00            
ATOM   4490  HD2 PRO X 290      29.683  29.781  67.210  0.00  0.00            
ATOM   4491  HD3 PRO X 290      31.258  28.782  67.106  0.00  0.00            
ATOM   4492  CG  PRO X 290      30.459  29.500  65.235  0.00  0.00            
ATOM   4493  HG2 PRO X 290      29.505  28.991  65.099  0.00  0.00            
ATOM   4494  HG3 PRO X 290      31.286  28.905  64.847  0.00  0.00            
ATOM   4495  CB  PRO X 290      30.334  30.955  64.823  0.00  0.00            
ATOM   4496  HB2 PRO X 290      29.253  31.050  64.722  0.00  0.00            
ATOM   4497  HB3 PRO X 290      30.821  31.155  63.868  0.00  0.00            
ATOM   4498  CA  PRO X 290      31.051  31.761  65.868  0.00  0.00            
ATOM   4499  HA  PRO X 290      31.865  32.283  65.364  0.00  0.00            
ATOM   4500  C   PRO X 290      30.071  32.751  66.619  0.00  0.00            
ATOM   4501  O   PRO X 290      29.010  32.336  67.138  0.00  0.00            
ATOM   4502  N   ARG X 291      30.409  34.091  66.620  0.00  0.00            
ATOM   4503  H   ARG X 291      31.234  34.353  66.098  0.00  0.00            
ATOM   4504  CA  ARG X 291      29.648  35.168  67.304  0.00  0.00            
ATOM   4505  HA  ARG X 291      28.997  34.691  68.037  0.00  0.00            
ATOM   4506  CB  ARG X 291      30.606  36.134  68.106  0.00  0.00            
ATOM   4507  HB2 ARG X 291      31.366  36.540  67.438  0.00  0.00            
ATOM   4508  HB3 ARG X 291      30.083  36.955  68.597  0.00  0.00            
ATOM   4509  CG  ARG X 291      31.399  35.335  69.186  0.00  0.00            
ATOM   4510  HG2 ARG X 291      30.624  34.685  69.593  0.00  0.00            
ATOM   4511  HG3 ARG X 291      32.137  34.713  68.680  0.00  0.00            
ATOM   4512  CD  ARG X 291      31.978  36.285  70.279  0.00  0.00            
ATOM   4513  HD2 ARG X 291      33.028  36.467  70.048  0.00  0.00            
ATOM   4514  HD3 ARG X 291      31.544  37.276  70.408  0.00  0.00            
ATOM   4515  NE  ARG X 291      31.830  35.689  71.639  0.00  0.00            
ATOM   4516  HE  ARG X 291      31.066  35.028  71.649  0.00  0.00            
ATOM   4517  CZ  ARG X 291      32.401  36.091  72.730  0.00  0.00            
ATOM   4518  NH1 ARG X 291      33.583  36.734  72.710  0.00  0.00            
ATOM   4519 HH11 ARG X 291      34.064  36.982  71.857  0.00  0.00            
ATOM   4520 HH12 ARG X 291      34.011  36.900  73.609  0.00  0.00            
ATOM   4521  NH2 ARG X 291      31.939  35.729  73.911  0.00  0.00            
ATOM   4522 HH21 ARG X 291      31.156  35.092  73.876  0.00  0.00            
ATOM   4523 HH22 ARG X 291      32.388  35.833  74.809  0.00  0.00            
ATOM   4524  C   ARG X 291      28.920  35.989  66.223  0.00  0.00            
ATOM   4525  O   ARG X 291      29.603  36.533  65.371  0.00  0.00            
ATOM   4526  N   PRO X 292      27.565  36.080  66.281  0.00  0.00            
ATOM   4527  CD  PRO X 292      26.754  35.302  67.227  0.00  0.00            
ATOM   4528  HD2 PRO X 292      26.952  35.585  68.262  0.00  0.00            
ATOM   4529  HD3 PRO X 292      26.971  34.240  67.114  0.00  0.00            
ATOM   4530  CG  PRO X 292      25.297  35.718  66.779  0.00  0.00            
ATOM   4531  HG2 PRO X 292      24.891  36.558  67.342  0.00  0.00            
ATOM   4532  HG3 PRO X 292      24.774  34.783  66.977  0.00  0.00            
ATOM   4533  CB  PRO X 292      25.410  36.233  65.348  0.00  0.00            
ATOM   4534  HB2 PRO X 292      24.612  36.946  65.142  0.00  0.00            
ATOM   4535  HB3 PRO X 292      25.244  35.362  64.712  0.00  0.00            
ATOM   4536  CA  PRO X 292      26.818  36.749  65.256  0.00  0.00            
ATOM   4537  HA  PRO X 292      27.133  36.439  64.259  0.00  0.00            
ATOM   4538  C   PRO X 292      26.891  38.238  65.446  0.00  0.00            
ATOM   4539  O   PRO X 292      26.619  38.722  66.563  0.00  0.00            
ATOM   4540  N   LEU X 293      27.211  38.968  64.325  0.00  0.00            
ATOM   4541  H   LEU X 293      27.521  38.476  63.499  0.00  0.00            
ATOM   4542  CA  LEU X 293      27.535  40.406  64.251  0.00  0.00            
ATOM   4543  HA  LEU X 293      27.514  40.855  65.244  0.00  0.00            
ATOM   4544  CB  LEU X 293      29.009  40.652  63.749  0.00  0.00            
ATOM   4545  HB2 LEU X 293      29.140  40.118  62.808  0.00  0.00            
ATOM   4546  HB3 LEU X 293      29.110  41.733  63.653  0.00  0.00            
ATOM   4547  CG  LEU X 293      30.128  40.228  64.703  0.00  0.00            
ATOM   4548  HG  LEU X 293      30.041  39.187  65.014  0.00  0.00            
ATOM   4549  CD1 LEU X 293      31.493  40.522  64.036  0.00  0.00            
ATOM   4550 HD11 LEU X 293      31.554  39.995  63.084  0.00  0.00            
ATOM   4551 HD12 LEU X 293      31.572  41.596  63.868  0.00  0.00            
ATOM   4552 HD13 LEU X 293      32.336  40.316  64.695  0.00  0.00            
ATOM   4553  CD2 LEU X 293      30.224  41.055  65.968  0.00  0.00            
ATOM   4554 HD21 LEU X 293      29.327  40.902  66.569  0.00  0.00            
ATOM   4555 HD22 LEU X 293      31.058  40.688  66.566  0.00  0.00            
ATOM   4556 HD23 LEU X 293      30.299  42.118  65.740  0.00  0.00            
ATOM   4557  C   LEU X 293      26.541  41.254  63.345  0.00  0.00            
ATOM   4558  O   LEU X 293      25.890  42.146  63.842  0.00  0.00            
ATOM   4559  N   GLN X 294      26.320  40.859  62.121  0.00  0.00            
ATOM   4560  H   GLN X 294      26.625  39.932  61.858  0.00  0.00            
ATOM   4561  CA  GLN X 294      25.494  41.589  61.121  0.00  0.00            
ATOM   4562  HA  GLN X 294      24.889  42.304  61.679  0.00  0.00            
ATOM   4563  CB  GLN X 294      26.533  42.365  60.323  0.00  0.00            
ATOM   4564  HB2 GLN X 294      27.324  42.631  61.024  0.00  0.00            
ATOM   4565  HB3 GLN X 294      27.042  41.705  59.620  0.00  0.00            
ATOM   4566  CG  GLN X 294      25.999  43.687  59.682  0.00  0.00            
ATOM   4567  HG2 GLN X 294      26.783  43.946  58.970  0.00  0.00            
ATOM   4568  HG3 GLN X 294      25.119  43.564  59.051  0.00  0.00            
ATOM   4569  CD  GLN X 294      25.876  44.811  60.761  0.00  0.00            
ATOM   4570  OE1 GLN X 294      24.779  45.350  60.960  0.00  0.00            
ATOM   4571  NE2 GLN X 294      26.869  45.084  61.545  0.00  0.00            
ATOM   4572 HE21 GLN X 294      26.862  45.803  62.255  0.00  0.00            
ATOM   4573 HE22 GLN X 294      27.759  44.606  61.526  0.00  0.00            
ATOM   4574  C   GLN X 294      24.706  40.708  60.203  0.00  0.00            
ATOM   4575  O   GLN X 294      25.015  39.480  60.116  0.00  0.00            
ATOM   4576  N   SER X 295      23.792  41.294  59.387  0.00  0.00            
ATOM   4577  H   SER X 295      23.603  42.271  59.558  0.00  0.00            
ATOM   4578  CA  SER X 295      23.141  40.688  58.208  0.00  0.00            
ATOM   4579  HA  SER X 295      22.708  39.740  58.526  0.00  0.00            
ATOM   4580  CB  SER X 295      21.966  41.557  57.849  0.00  0.00            
ATOM   4581  HB2 SER X 295      21.127  41.306  58.499  0.00  0.00            
ATOM   4582  HB3 SER X 295      22.336  42.578  57.935  0.00  0.00            
ATOM   4583  OG  SER X 295      21.468  41.148  56.568  0.00  0.00            
ATOM   4584  HG  SER X 295      20.870  40.420  56.751  0.00  0.00            
ATOM   4585  C   SER X 295      24.106  40.461  57.007  0.00  0.00            
ATOM   4586  O   SER X 295      24.973  41.218  56.795  0.00  0.00            
ATOM   4587  N   VAL X 296      23.955  39.436  56.187  0.00  0.00            
ATOM   4588  H   VAL X 296      23.174  38.819  56.357  0.00  0.00            
ATOM   4589  CA  VAL X 296      24.787  39.176  54.997  0.00  0.00            
ATOM   4590  HA  VAL X 296      25.800  39.065  55.384  0.00  0.00            
ATOM   4591  CB  VAL X 296      24.535  37.781  54.304  0.00  0.00            
ATOM   4592  HB  VAL X 296      23.487  37.607  54.062  0.00  0.00            
ATOM   4593  CG1 VAL X 296      25.295  37.658  52.903  0.00  0.00            
ATOM   4594 HG11 VAL X 296      25.094  38.469  52.202  0.00  0.00            
ATOM   4595 HG12 VAL X 296      26.362  37.455  52.989  0.00  0.00            
ATOM   4596 HG13 VAL X 296      24.997  36.749  52.382  0.00  0.00            
ATOM   4597  CG2 VAL X 296      24.993  36.680  55.220  0.00  0.00            
ATOM   4598 HG21 VAL X 296      24.826  36.976  56.256  0.00  0.00            
ATOM   4599 HG22 VAL X 296      24.464  35.737  55.082  0.00  0.00            
ATOM   4600 HG23 VAL X 296      26.067  36.496  55.259  0.00  0.00            
ATOM   4601  C   VAL X 296      24.711  40.376  54.005  0.00  0.00            
ATOM   4602  O   VAL X 296      25.694  40.967  53.495  0.00  0.00            
ATOM   4603  N   ALA X 297      23.443  40.798  53.691  0.00  0.00            
ATOM   4604  H   ALA X 297      22.729  40.160  54.012  0.00  0.00            
ATOM   4605  CA  ALA X 297      23.108  41.914  52.811  0.00  0.00            
ATOM   4606  HA  ALA X 297      23.485  41.805  51.794  0.00  0.00            
ATOM   4607  CB  ALA X 297      21.604  41.972  52.631  0.00  0.00            
ATOM   4608  HB1 ALA X 297      21.236  42.351  53.584  0.00  0.00            
ATOM   4609  HB2 ALA X 297      21.155  42.692  51.947  0.00  0.00            
ATOM   4610  HB3 ALA X 297      21.198  40.969  52.494  0.00  0.00            
ATOM   4611  C   ALA X 297      23.648  43.228  53.412  0.00  0.00            
ATOM   4612  O   ALA X 297      24.295  44.008  52.749  0.00  0.00            
ATOM   4613  N   GLU X 298      23.485  43.529  54.639  0.00  0.00            
ATOM   4614  H   GLU X 298      22.858  42.942  55.170  0.00  0.00            
ATOM   4615  CA  GLU X 298      24.083  44.689  55.315  0.00  0.00            
ATOM   4616  HA  GLU X 298      23.754  45.617  54.848  0.00  0.00            
ATOM   4617  CB  GLU X 298      23.624  44.799  56.742  0.00  0.00            
ATOM   4618  HB2 GLU X 298      23.885  43.797  57.080  0.00  0.00            
ATOM   4619  HB3 GLU X 298      24.295  45.434  57.321  0.00  0.00            
ATOM   4620  CG  GLU X 298      22.139  45.239  56.954  0.00  0.00            
ATOM   4621  HG2 GLU X 298      21.580  44.507  56.372  0.00  0.00            
ATOM   4622  HG3 GLU X 298      21.843  45.176  58.001  0.00  0.00            
ATOM   4623  CD  GLU X 298      21.889  46.697  56.492  0.00  0.00            
ATOM   4624  OE1 GLU X 298      22.867  47.377  56.278  0.00  0.00            
ATOM   4625  OE2 GLU X 298      20.712  47.115  56.124  0.00  0.00            
ATOM   4626  C   GLU X 298      25.577  44.683  55.172  0.00  0.00            
ATOM   4627  O   GLU X 298      26.163  45.652  54.766  0.00  0.00            
ATOM   4628  N   PHE X 299      26.218  43.544  55.516  0.00  0.00            
ATOM   4629  H   PHE X 299      25.696  42.709  55.740  0.00  0.00            
ATOM   4630  CA  PHE X 299      27.666  43.508  55.362  0.00  0.00            
ATOM   4631  HA  PHE X 299      28.023  44.381  55.909  0.00  0.00            
ATOM   4632  CB  PHE X 299      28.161  42.275  56.074  0.00  0.00            
ATOM   4633  HB2 PHE X 299      27.973  42.426  57.137  0.00  0.00            
ATOM   4634  HB3 PHE X 299      27.557  41.440  55.721  0.00  0.00            
ATOM   4635  CG  PHE X 299      29.689  41.982  55.783  0.00  0.00            
ATOM   4636  CD1 PHE X 299      30.627  42.456  56.733  0.00  0.00            
ATOM   4637  HD1 PHE X 299      30.261  43.137  57.487  0.00  0.00            
ATOM   4638  CE1 PHE X 299      31.983  42.054  56.638  0.00  0.00            
ATOM   4639  HE1 PHE X 299      32.725  42.429  57.327  0.00  0.00            
ATOM   4640  CZ  PHE X 299      32.448  41.187  55.609  0.00  0.00            
ATOM   4641  HZ  PHE X 299      33.423  40.724  55.567  0.00  0.00            
ATOM   4642  CE2 PHE X 299      31.430  40.767  54.718  0.00  0.00            
ATOM   4643  HE2 PHE X 299      31.713  40.065  53.948  0.00  0.00            
ATOM   4644  CD2 PHE X 299      30.104  41.129  54.725  0.00  0.00            
ATOM   4645  HD2 PHE X 299      29.374  40.588  54.140  0.00  0.00            
ATOM   4646  C   PHE X 299      28.168  43.659  53.958  0.00  0.00            
ATOM   4647  O   PHE X 299      29.192  44.332  53.883  0.00  0.00            
ATOM   4648  N   ALA X 300      27.555  43.086  52.917  0.00  0.00            
ATOM   4649  H   ALA X 300      26.784  42.472  53.138  0.00  0.00            
ATOM   4650  CA  ALA X 300      27.991  43.303  51.539  0.00  0.00            
ATOM   4651  HA  ALA X 300      29.076  43.198  51.521  0.00  0.00            
ATOM   4652  CB  ALA X 300      27.269  42.374  50.576  0.00  0.00            
ATOM   4653  HB1 ALA X 300      27.461  41.360  50.929  0.00  0.00            
ATOM   4654  HB2 ALA X 300      26.197  42.571  50.596  0.00  0.00            
ATOM   4655  HB3 ALA X 300      27.617  42.489  49.549  0.00  0.00            
ATOM   4656  C   ALA X 300      27.706  44.739  51.108  0.00  0.00            
ATOM   4657  O   ALA X 300      28.433  45.339  50.336  0.00  0.00            
ATOM   4658  N   GLY X 301      26.621  45.387  51.518  0.00  0.00            
ATOM   4659  H   GLY X 301      25.843  44.853  51.877  0.00  0.00            
ATOM   4660  CA  GLY X 301      26.440  46.885  51.368  0.00  0.00            
ATOM   4661  HA2 GLY X 301      26.554  47.279  50.358  0.00  0.00            
ATOM   4662  HA3 GLY X 301      25.440  47.177  51.689  0.00  0.00            
ATOM   4663  C   GLY X 301      27.415  47.741  52.158  0.00  0.00            
ATOM   4664  O   GLY X 301      27.928  48.700  51.656  0.00  0.00            
ATOM   4665  N   GLN X 302      27.970  47.333  53.277  0.00  0.00            
ATOM   4666  H   GLN X 302      27.639  46.457  53.657  0.00  0.00            
ATOM   4667  CA  GLN X 302      29.132  47.957  54.000  0.00  0.00            
ATOM   4668  HA  GLN X 302      28.961  49.033  54.025  0.00  0.00            
ATOM   4669  CB  GLN X 302      29.262  47.323  55.375  0.00  0.00            
ATOM   4670  HB2 GLN X 302      29.331  46.237  55.316  0.00  0.00            
ATOM   4671  HB3 GLN X 302      30.221  47.586  55.822  0.00  0.00            
ATOM   4672  CG  GLN X 302      28.080  47.672  56.349  0.00  0.00            
ATOM   4673  HG2 GLN X 302      28.130  48.745  56.537  0.00  0.00            
ATOM   4674  HG3 GLN X 302      27.099  47.550  55.889  0.00  0.00            
ATOM   4675  CD  GLN X 302      28.177  46.949  57.707  0.00  0.00            
ATOM   4676  OE1 GLN X 302      28.678  45.862  57.905  0.00  0.00            
ATOM   4677  NE2 GLN X 302      27.543  47.526  58.671  0.00  0.00            
ATOM   4678 HE21 GLN X 302      27.627  47.233  59.634  0.00  0.00            
ATOM   4679 HE22 GLN X 302      27.008  48.342  58.412  0.00  0.00            
ATOM   4680  C   GLN X 302      30.381  47.645  53.192  0.00  0.00            
ATOM   4681  O   GLN X 302      31.263  48.488  53.197  0.00  0.00            
ATOM   4682  N   GLU X 303      30.631  46.481  52.603  0.00  0.00            
ATOM   4683  H   GLU X 303      29.901  45.802  52.763  0.00  0.00            
ATOM   4684  CA  GLU X 303      31.876  46.195  51.802  0.00  0.00            
ATOM   4685  HA  GLU X 303      32.719  46.418  52.456  0.00  0.00            
ATOM   4686  CB  GLU X 303      31.990  44.764  51.503  0.00  0.00            
ATOM   4687  HB2 GLU X 303      31.932  44.192  52.429  0.00  0.00            
ATOM   4688  HB3 GLU X 303      31.084  44.476  50.972  0.00  0.00            
ATOM   4689  CG  GLU X 303      33.328  44.324  50.889  0.00  0.00            
ATOM   4690  HG2 GLU X 303      33.272  43.236  50.872  0.00  0.00            
ATOM   4691  HG3 GLU X 303      33.514  44.854  49.954  0.00  0.00            
ATOM   4692  CD  GLU X 303      34.461  44.620  51.887  0.00  0.00            
ATOM   4693  OE1 GLU X 303      35.328  45.499  51.542  0.00  0.00            
ATOM   4694  OE2 GLU X 303      34.625  43.804  52.822  0.00  0.00            
ATOM   4695  C   GLU X 303      31.859  47.041  50.576  0.00  0.00            
ATOM   4696  O   GLU X 303      32.880  47.645  50.226  0.00  0.00            
ATOM   4697  N   VAL X 304      30.723  47.139  49.948  0.00  0.00            
ATOM   4698  H   VAL X 304      29.994  46.520  50.274  0.00  0.00            
ATOM   4699  CA  VAL X 304      30.552  47.997  48.776  0.00  0.00            
ATOM   4700  HA  VAL X 304      31.383  47.818  48.093  0.00  0.00            
ATOM   4701  CB  VAL X 304      29.298  47.619  48.004  0.00  0.00            
ATOM   4702  HB  VAL X 304      28.532  47.549  48.776  0.00  0.00            
ATOM   4703  CG1 VAL X 304      28.829  48.493  46.878  0.00  0.00            
ATOM   4704 HG11 VAL X 304      27.965  47.993  46.441  0.00  0.00            
ATOM   4705 HG12 VAL X 304      28.629  49.531  47.145  0.00  0.00            
ATOM   4706 HG13 VAL X 304      29.634  48.563  46.147  0.00  0.00            
ATOM   4707  CG2 VAL X 304      29.608  46.248  47.399  0.00  0.00            
ATOM   4708 HG21 VAL X 304      30.346  46.279  46.596  0.00  0.00            
ATOM   4709 HG22 VAL X 304      29.743  45.500  48.179  0.00  0.00            
ATOM   4710 HG23 VAL X 304      28.714  45.922  46.868  0.00  0.00            
ATOM   4711  C   VAL X 304      30.548  49.503  49.142  0.00  0.00            
ATOM   4712  O   VAL X 304      31.026  50.330  48.352  0.00  0.00            
ATOM   4713  N   GLY X 305      30.163  49.833  50.371  0.00  0.00            
ATOM   4714  H   GLY X 305      29.828  49.071  50.943  0.00  0.00            
ATOM   4715  CA  GLY X 305      30.308  51.154  51.004  0.00  0.00            
ATOM   4716  HA2 GLY X 305      29.663  51.898  50.537  0.00  0.00            
ATOM   4717  HA3 GLY X 305      29.921  51.180  52.022  0.00  0.00            
ATOM   4718  C   GLY X 305      31.757  51.611  50.959  0.00  0.00            
ATOM   4719  O   GLY X 305      32.026  52.639  50.328  0.00  0.00            
ATOM   4720  N   ARG X 306      32.708  50.841  51.489  0.00  0.00            
ATOM   4721  H   ARG X 306      32.446  49.972  51.933  0.00  0.00            
ATOM   4722  CA  ARG X 306      34.132  51.256  51.587  0.00  0.00            
ATOM   4723  HA  ARG X 306      33.951  52.282  51.907  0.00  0.00            
ATOM   4724  CB  ARG X 306      34.763  50.479  52.746  0.00  0.00            
ATOM   4725  HB2 ARG X 306      35.786  50.830  52.881  0.00  0.00            
ATOM   4726  HB3 ARG X 306      34.056  50.646  53.558  0.00  0.00            
ATOM   4727  CG  ARG X 306      34.782  49.003  52.577  0.00  0.00            
ATOM   4728  HG2 ARG X 306      33.741  48.701  52.465  0.00  0.00            
ATOM   4729  HG3 ARG X 306      35.200  48.749  51.602  0.00  0.00            
ATOM   4730  CD  ARG X 306      35.354  48.160  53.779  0.00  0.00            
ATOM   4731  HD2 ARG X 306      34.776  48.373  54.678  0.00  0.00            
ATOM   4732  HD3 ARG X 306      35.002  47.148  53.578  0.00  0.00            
ATOM   4733  NE  ARG X 306      36.795  48.231  53.961  0.00  0.00            
ATOM   4734  HE  ARG X 306      37.160  48.951  54.568  0.00  0.00            
ATOM   4735  CZ  ARG X 306      37.688  47.888  53.080  0.00  0.00            
ATOM   4736  NH1 ARG X 306      37.398  47.172  52.000  0.00  0.00            
ATOM   4737 HH11 ARG X 306      36.467  46.800  51.874  0.00  0.00            
ATOM   4738 HH12 ARG X 306      38.085  46.819  51.350  0.00  0.00            
ATOM   4739  NH2 ARG X 306      38.890  48.211  53.386  0.00  0.00            
ATOM   4740 HH21 ARG X 306      39.080  48.699  54.250  0.00  0.00            
ATOM   4741 HH22 ARG X 306      39.663  48.086  52.748  0.00  0.00            
ATOM   4742  C   ARG X 306      34.973  51.231  50.266  0.00  0.00            
ATOM   4743  O   ARG X 306      36.122  51.720  50.326  0.00  0.00            
ATOM   4744  N   LEU X 307      34.406  50.739  49.166  0.00  0.00            
ATOM   4745  H   LEU X 307      33.537  50.227  49.218  0.00  0.00            
ATOM   4746  CA  LEU X 307      34.971  51.042  47.879  0.00  0.00            
ATOM   4747  HA  LEU X 307      36.041  50.891  48.019  0.00  0.00            
ATOM   4748  CB  LEU X 307      34.521  49.930  46.892  0.00  0.00            
ATOM   4749  HB2 LEU X 307      35.074  49.018  47.117  0.00  0.00            
ATOM   4750  HB3 LEU X 307      33.495  49.635  47.112  0.00  0.00            
ATOM   4751  CG  LEU X 307      34.732  50.154  45.364  0.00  0.00            
ATOM   4752  HG  LEU X 307      34.297  51.088  45.008  0.00  0.00            
ATOM   4753  CD1 LEU X 307      36.184  50.092  44.981  0.00  0.00            
ATOM   4754 HD11 LEU X 307      36.203  50.254  43.903  0.00  0.00            
ATOM   4755 HD12 LEU X 307      36.714  50.930  45.434  0.00  0.00            
ATOM   4756 HD13 LEU X 307      36.545  49.102  45.262  0.00  0.00            
ATOM   4757  CD2 LEU X 307      33.969  49.122  44.532  0.00  0.00            
ATOM   4758 HD21 LEU X 307      33.985  49.382  43.474  0.00  0.00            
ATOM   4759 HD22 LEU X 307      34.309  48.106  44.733  0.00  0.00            
ATOM   4760 HD23 LEU X 307      32.923  49.178  44.833  0.00  0.00            
ATOM   4761  C   LEU X 307      34.761  52.504  47.514  0.00  0.00            
ATOM   4762  O   LEU X 307      35.590  53.101  46.829  0.00  0.00            
ATOM   4763  N   TYR X 308      33.549  53.095  47.810  0.00  0.00            
ATOM   4764  H   TYR X 308      32.942  52.454  48.301  0.00  0.00            
ATOM   4765  CA  TYR X 308      33.062  54.438  47.423  0.00  0.00            
ATOM   4766  HA  TYR X 308      33.781  54.874  46.729  0.00  0.00            
ATOM   4767  CB  TYR X 308      31.735  54.280  46.778  0.00  0.00            
ATOM   4768  HB2 TYR X 308      31.020  54.003  47.552  0.00  0.00            
ATOM   4769  HB3 TYR X 308      31.235  55.242  46.672  0.00  0.00            
ATOM   4770  CG  TYR X 308      31.696  53.541  45.427  0.00  0.00            
ATOM   4771  CD1 TYR X 308      32.386  54.063  44.285  0.00  0.00            
ATOM   4772  HD1 TYR X 308      32.756  55.077  44.334  0.00  0.00            
ATOM   4773  CE1 TYR X 308      32.349  53.420  43.085  0.00  0.00            
ATOM   4774  HE1 TYR X 308      32.869  53.854  42.244  0.00  0.00            
ATOM   4775  CZ  TYR X 308      31.620  52.188  42.991  0.00  0.00            
ATOM   4776  OH  TYR X 308      31.575  51.598  41.796  0.00  0.00            
ATOM   4777  HH  TYR X 308      30.942  50.876  41.786  0.00  0.00            
ATOM   4778  CE2 TYR X 308      30.919  51.618  44.106  0.00  0.00            
ATOM   4779  HE2 TYR X 308      30.388  50.683  44.006  0.00  0.00            
ATOM   4780  CD2 TYR X 308      31.022  52.257  45.367  0.00  0.00            
ATOM   4781  HD2 TYR X 308      30.631  51.788  46.258  0.00  0.00            
ATOM   4782  C   TYR X 308      32.980  55.582  48.491  0.00  0.00            
ATOM   4783  O   TYR X 308      32.944  56.731  48.108  0.00  0.00            
ATOM   4784  N   ASP X 309      33.072  55.202  49.749  0.00  0.00            
ATOM   4785  H   ASP X 309      33.288  54.227  49.898  0.00  0.00            
ATOM   4786  CA  ASP X 309      33.439  56.076  50.838  0.00  0.00            
ATOM   4787  HA  ASP X 309      32.716  56.890  50.900  0.00  0.00            
ATOM   4788  CB  ASP X 309      33.356  55.261  52.131  0.00  0.00            
ATOM   4789  HB2 ASP X 309      32.343  54.860  52.160  0.00  0.00            
ATOM   4790  HB3 ASP X 309      34.150  54.514  52.112  0.00  0.00            
ATOM   4791  CG  ASP X 309      33.619  56.085  53.354  0.00  0.00            
ATOM   4792  OD1 ASP X 309      34.102  55.512  54.378  0.00  0.00            
ATOM   4793  OD2 ASP X 309      33.342  57.276  53.421  0.00  0.00            
ATOM   4794  C   ASP X 309      34.848  56.597  50.626  0.00  0.00            
ATOM   4795  O   ASP X 309      35.638  56.081  49.806  0.00  0.00            
ATOM   4796  N   ASP X 310      35.185  57.692  51.368  0.00  0.00            
ATOM   4797  H   ASP X 310      34.553  58.062  52.063  0.00  0.00            
ATOM   4798  CA  ASP X 310      36.392  58.539  51.056  0.00  0.00            
ATOM   4799  HA  ASP X 310      36.842  58.197  50.124  0.00  0.00            
ATOM   4800  CB  ASP X 310      35.979  59.997  50.787  0.00  0.00            
ATOM   4801  HB2 ASP X 310      35.267  59.961  49.962  0.00  0.00            
ATOM   4802  HB3 ASP X 310      35.557  60.432  51.693  0.00  0.00            
ATOM   4803  CG  ASP X 310      37.159  60.867  50.396  0.00  0.00            
ATOM   4804  OD1 ASP X 310      36.983  62.130  50.350  0.00  0.00            
ATOM   4805  OD2 ASP X 310      38.214  60.307  50.058  0.00  0.00            
ATOM   4806  C   ASP X 310      37.487  58.420  52.079  0.00  0.00            
ATOM   4807  O   ASP X 310      37.302  58.937  53.234  0.00  0.00            
ATOM   4808  N   SER X 311      38.610  57.766  51.840  0.00  0.00            
ATOM   4809  H   SER X 311      38.689  57.252  50.974  0.00  0.00            
ATOM   4810  CA  SER X 311      39.743  57.716  52.750  0.00  0.00            
ATOM   4811  HA  SER X 311      39.308  57.470  53.718  0.00  0.00            
ATOM   4812  CB  SER X 311      40.801  56.606  52.385  0.00  0.00            
ATOM   4813  HB2 SER X 311      41.614  56.623  53.111  0.00  0.00            
ATOM   4814  HB3 SER X 311      40.366  55.634  52.618  0.00  0.00            
ATOM   4815  OG  SER X 311      41.129  56.764  51.060  0.00  0.00            
ATOM   4816  HG  SER X 311      40.410  56.471  50.494  0.00  0.00            
ATOM   4817  C   SER X 311      40.422  59.072  52.944  0.00  0.00            
ATOM   4818  O   SER X 311      41.191  59.257  53.899  0.00  0.00            
ATOM   4819  N   GLY X 312      40.267  60.072  52.054  0.00  0.00            
ATOM   4820  H   GLY X 312      39.500  60.028  51.399  0.00  0.00            
ATOM   4821  CA  GLY X 312      40.716  61.455  52.387  0.00  0.00            
ATOM   4822  HA2 GLY X 312      41.705  61.441  52.845  0.00  0.00            
ATOM   4823  HA3 GLY X 312      40.721  62.094  51.504  0.00  0.00            
ATOM   4824  C   GLY X 312      39.824  62.170  53.417  0.00  0.00            
ATOM   4825  O   GLY X 312      40.275  63.153  53.936  0.00  0.00            
ATOM   4826  N   ALA X 313      38.612  61.634  53.716  0.00  0.00            
ATOM   4827  H   ALA X 313      38.371  60.734  53.328  0.00  0.00            
ATOM   4828  CA  ALA X 313      37.845  62.189  54.808  0.00  0.00            
ATOM   4829  HA  ALA X 313      38.075  63.251  54.895  0.00  0.00            
ATOM   4830  CB  ALA X 313      36.443  62.178  54.442  0.00  0.00            
ATOM   4831  HB1 ALA X 313      36.282  62.457  53.401  0.00  0.00            
ATOM   4832  HB2 ALA X 313      36.011  61.177  54.447  0.00  0.00            
ATOM   4833  HB3 ALA X 313      35.865  62.837  55.090  0.00  0.00            
ATOM   4834  C   ALA X 313      38.014  61.528  56.199  0.00  0.00            
ATOM   4835  O   ALA X 313      37.324  61.803  57.169  0.00  0.00            
ATOM   4836  N   LEU X 314      39.107  60.739  56.272  0.00  0.00            
ATOM   4837  H   LEU X 314      39.645  60.666  55.421  0.00  0.00            
ATOM   4838  CA  LEU X 314      39.525  60.020  57.460  0.00  0.00            
ATOM   4839  HA  LEU X 314      38.615  59.736  57.988  0.00  0.00            
ATOM   4840  CB  LEU X 314      40.342  58.739  57.212  0.00  0.00            
ATOM   4841  HB2 LEU X 314      41.063  58.998  56.437  0.00  0.00            
ATOM   4842  HB3 LEU X 314      40.843  58.488  58.147  0.00  0.00            
ATOM   4843  CG  LEU X 314      39.533  57.520  56.912  0.00  0.00            
ATOM   4844  HG  LEU X 314      38.816  57.680  56.106  0.00  0.00            
ATOM   4845  CD1 LEU X 314      40.612  56.529  56.483  0.00  0.00            
ATOM   4846 HD11 LEU X 314      41.251  56.300  57.335  0.00  0.00            
ATOM   4847 HD12 LEU X 314      40.034  55.662  56.166  0.00  0.00            
ATOM   4848 HD13 LEU X 314      41.182  56.898  55.630  0.00  0.00            
ATOM   4849  CD2 LEU X 314      38.782  57.114  58.195  0.00  0.00            
ATOM   4850 HD21 LEU X 314      38.528  56.058  58.289  0.00  0.00            
ATOM   4851 HD22 LEU X 314      39.422  57.414  59.024  0.00  0.00            
ATOM   4852 HD23 LEU X 314      37.860  57.695  58.175  0.00  0.00            
ATOM   4853  C   LEU X 314      40.320  60.932  58.367  0.00  0.00            
ATOM   4854  O   LEU X 314      39.887  61.084  59.539  0.00  0.00            
ATOM   4855  OXT LEU X 314      41.279  61.591  57.874  0.00  0.00            
ATOM   4856  C1  SC1 X 315      36.451  42.175  39.849  0.00  0.00            
ATOM   4857  C2  SC1 X 315      36.890  41.206  38.806  0.00  0.00            
ATOM   4858  C3  SC1 X 315      37.269  41.851  37.478  0.00  0.00            
ATOM   4859  C4  SC1 X 315      37.627  40.906  36.291  0.00  0.00            
ATOM   4860  O1  SC1 X 315      37.006  42.057  40.933  0.00  0.00            
ATOM   4861  O2  SC1 X 315      35.946  43.227  39.405  0.00  0.00            
ATOM   4862  O3  SC1 X 315      36.786  40.545  35.534  0.00  0.00            
ATOM   4863  O4  SC1 X 315      38.790  40.491  36.161  0.00  0.00            
ATOM   4864  H1  SC1 X 315      36.158  40.392  38.741  0.00  0.00            
ATOM   4865  H2  SC1 X 315      37.784  40.704  39.195  0.00  0.00            
ATOM   4866  H3  SC1 X 315      38.166  42.474  37.578  0.00  0.00            
ATOM   4867  H4  SC1 X 315      36.437  42.433  37.063  0.00  0.00            
ATOM   4868  FE  FE1 X 316      36.283  41.185  42.362  0.00  0.00            
ATOM   4869  O1  FO1 X 317      34.783  41.455  41.940  0.00  0.00            
ATOM   4870  O1  HH1 X 318      36.457  39.351  41.323  0.00  0.00            
ATOM   4871  H1  HH1 X 318      36.653  38.518  41.786  0.00  0.00            
ATOM   4872  H2  HH1 X 318      36.709  39.095  40.418  0.00  0.00            
ATOM   4873  C1  RC1 X 319      33.162  45.522  44.427  0.00  0.00            
ATOM   4874  C2  RC1 X 319      32.266  45.382  43.141  0.00  0.00            
ATOM   4875  C3  RC1 X 319      30.466  47.156  43.445  0.00  0.00            
ATOM   4876  C4  RC1 X 319      32.277  41.312  37.255  0.00  0.00            
ATOM   4877  C5  RC1 X 319      32.647  43.475  36.125  0.00  0.00            
ATOM   4878  C6  RC1 X 319      32.138  42.841  37.414  0.00  0.00            
ATOM   4879  C7  RC1 X 319      31.733  46.715  42.645  0.00  0.00            
ATOM   4880  C8  RC1 X 319      32.648  43.496  38.731  0.00  0.00            
ATOM   4881  C9  RC1 X 319      30.855  44.989  39.583  0.00  0.00            
ATOM   4882  C10 RC1 X 319      32.220  44.909  38.935  0.00  0.00            
ATOM   4883  C11 RC1 X 319      33.061  46.774  40.394  0.00  0.00            
ATOM   4884  C12 RC1 X 319      31.635  46.854  41.129  0.00  0.00            
ATOM   4885  N1  RC1 X 319      30.629  45.983  40.466  0.00  0.00            
ATOM   4886  N2  RC1 X 319      33.308  45.711  39.516  0.00  0.00            
ATOM   4887  O1  RC1 X 319      33.939  47.623  40.570  0.00  0.00            
ATOM   4888  O2  RC1 X 319      29.879  44.316  39.307  0.00  0.00            
ATOM   4889  H1  RC1 X 319      32.667  46.227  45.106  0.00  0.00            
ATOM   4890  H2  RC1 X 319      33.318  44.607  45.011  0.00  0.00            
ATOM   4891  H3  RC1 X 319      31.410  44.709  43.272  0.00  0.00            
ATOM   4892  H4  RC1 X 319      32.885  44.967  42.337  0.00  0.00            
ATOM   4893  H5  RC1 X 319      30.336  48.237  43.311  0.00  0.00            
ATOM   4894  H6  RC1 X 319      30.674  46.869  44.483  0.00  0.00            
ATOM   4895  H7  RC1 X 319      29.593  46.545  43.185  0.00  0.00            
ATOM   4896  H8  RC1 X 319      31.589  40.862  36.529  0.00  0.00            
ATOM   4897  H9  RC1 X 319      32.021  40.817  38.200  0.00  0.00            
ATOM   4898  H10 RC1 X 319      33.300  41.064  36.945  0.00  0.00            
ATOM   4899  H11 RC1 X 319      33.741  43.529  36.070  0.00  0.00            
ATOM   4900  H12 RC1 X 319      32.359  42.914  35.227  0.00  0.00            
ATOM   4901  H13 RC1 X 319      32.453  47.521  42.831  0.00  0.00            
ATOM   4902  H14 RC1 X 319      33.738  43.383  38.676  0.00  0.00            
ATOM   4903  H15 RC1 X 319      32.302  42.854  39.550  0.00  0.00            
ATOM   4904  H16 RC1 X 319      31.222  47.840  40.882  0.00  0.00            
ATOM   4905  H17 RC1 X 319      29.663  46.130  40.735  0.00  0.00            
ATOM   4906  H18 RC1 X 319      34.263  45.765  39.181  0.00  0.00            
ATOM   4907  H19 RC1 X 319      31.924  45.331  37.967  0.00  0.00            
ATOM   4908  H20 RC1 X 319      32.268  44.491  35.961  0.00  0.00            
ATOM   4909  H21 RC1 X 319      31.069  43.058  37.303  0.00  0.00            
ATOM   4910  H22 RC1 X 319      34.181  45.808  44.141  0.00  0.00            
ATOM   4911  Na+ Na+ X 320      43.768  63.310  55.316  0.00  0.00            
ATOM   4912  Na+ Na+ X 321      16.322  22.330  59.858  0.00  0.00            
ATOM   4913  Na+ Na+ X 322      36.775  55.539  71.507  0.00  0.00            
ATOM   4914  Na+ Na+ X 323      42.430  25.873  19.726  0.00  0.00            
ATOM   4915  Na+ Na+ X 324      43.731  51.928  26.584  0.00  0.00            
ATOM   4916  Na+ Na+ X 325      55.627  17.901   3.536  0.00  0.00            
ATOM   4917  Na+ Na+ X 326      35.976  63.875  18.196  0.00  0.00            
ATOM   4918  Na+ Na+ X 327      31.212   0.249  59.015  0.00  0.00            
ATOM   4919  O   WAT X 328      27.831  53.049  32.223  0.00  0.00            
ATOM   4920  H1  WAT X 328      28.189  52.320  31.717  0.00  0.00            
ATOM   4921  H2  WAT X 328      26.884  52.910  32.205  0.00  0.00            
ATOM   4922  O   WAT X 329       8.536   5.797  40.963  0.00  0.00            
ATOM   4923  H1  WAT X 329       8.750   5.620  41.879  0.00  0.00            
ATOM   4924  H2  WAT X 329       7.581   5.738  40.924  0.00  0.00            
ATOM   4925  O   WAT X 330       0.676  58.587  18.720  0.00  0.00            
ATOM   4926  H1  WAT X 330       0.117  58.417  17.962  0.00  0.00            
ATOM   4927  H2  WAT X 330       0.675  59.539  18.811  0.00  0.00            
ATOM   4928  O   WAT X 331      30.006   9.404  46.107  0.00  0.00            
ATOM   4929  H1  WAT X 331      30.004   9.054  45.216  0.00  0.00            
ATOM   4930  H2  WAT X 331      30.060  10.353  45.991  0.00  0.00            
ATOM   4931  O   WAT X 332      67.637   1.582  42.420  0.00  0.00            
ATOM   4932  H1  WAT X 332      68.142   1.963  41.702  0.00  0.00            
ATOM   4933  H2  WAT X 332      68.186   0.868  42.747  0.00  0.00            
ATOM   4934  O   WAT X 333      49.525  44.317  13.931  0.00  0.00            
ATOM   4935  H1  WAT X 333      48.946  43.881  14.557  0.00  0.00            
ATOM   4936  H2  WAT X 333      50.383  44.313  14.356  0.00  0.00            
ATOM   4937  O   WAT X 334       1.981  13.292  50.430  0.00  0.00            
ATOM   4938  H1  WAT X 334       1.583  12.492  50.773  0.00  0.00            
ATOM   4939  H2  WAT X 334       2.166  13.093  49.513  0.00  0.00            
ATOM   4940  O   WAT X 335       8.757  44.312  47.241  0.00  0.00            
ATOM   4941  H1  WAT X 335       8.334  45.168  47.308  0.00  0.00            
ATOM   4942  H2  WAT X 335       9.647  44.507  46.948  0.00  0.00            
ATOM   4943  O   WAT X 336      36.679  56.344  30.680  0.00  0.00            
ATOM   4944  H1  WAT X 336      35.880  56.553  30.196  0.00  0.00            
ATOM   4945  H2  WAT X 336      36.424  55.631  31.266  0.00  0.00            
ATOM   4946  O   WAT X 337      39.755  27.490  13.254  0.00  0.00            
ATOM   4947  H1  WAT X 337      39.667  28.320  12.785  0.00  0.00            
ATOM   4948  H2  WAT X 337      39.102  26.917  12.851  0.00  0.00            
ATOM   4949  O   WAT X 338      29.209  52.969  29.428  0.00  0.00            
ATOM   4950  H1  WAT X 338      29.264  52.114  29.856  0.00  0.00            
ATOM   4951  H2  WAT X 338      28.658  53.493  30.010  0.00  0.00            
ATOM   4952  O   WAT X 339       2.881  37.117  20.777  0.00  0.00            
ATOM   4953  H1  WAT X 339       2.608  37.488  19.938  0.00  0.00            
ATOM   4954  H2  WAT X 339       2.651  36.190  20.715  0.00  0.00            
ATOM   4955  O   WAT X 340       3.918  26.316  73.026  0.00  0.00            
ATOM   4956  H1  WAT X 340       3.531  27.166  73.238  0.00  0.00            
ATOM   4957  H2  WAT X 340       3.974  25.862  73.867  0.00  0.00            
ATOM   4958  O   WAT X 341      15.134  12.567  20.588  0.00  0.00            
ATOM   4959  H1  WAT X 341      14.427  12.848  20.008  0.00  0.00            
ATOM   4960  H2  WAT X 341      15.659  11.970  20.054  0.00  0.00            
ATOM   4961  O   WAT X 342      51.064  63.797  76.495  0.00  0.00            
ATOM   4962  H1  WAT X 342      51.767  63.271  76.875  0.00  0.00            
ATOM   4963  H2  WAT X 342      50.358  63.171  76.333  0.00  0.00            
ATOM   4964  O   WAT X 343      13.540  72.268  26.431  0.00  0.00            
ATOM   4965  H1  WAT X 343      13.173  72.369  27.309  0.00  0.00            
ATOM   4966  H2  WAT X 343      12.900  71.731  25.964  0.00  0.00            
ATOM   4967  O   WAT X 344      35.912   3.514  61.910  0.00  0.00            
ATOM   4968  H1  WAT X 344      35.945   4.409  62.246  0.00  0.00            
ATOM   4969  H2  WAT X 344      35.098   3.155  62.263  0.00  0.00            
ATOM   4970  O   WAT X 345      18.345  24.165  25.621  0.00  0.00            
ATOM   4971  H1  WAT X 345      18.132  24.435  26.514  0.00  0.00            
ATOM   4972  H2  WAT X 345      18.703  24.953  25.212  0.00  0.00            
ATOM   4973  O   WAT X 346      51.675  68.749  27.459  0.00  0.00            
ATOM   4974  H1  WAT X 346      51.605  69.176  26.605  0.00  0.00            
ATOM   4975  H2  WAT X 346      52.543  68.993  27.779  0.00  0.00            
ATOM   4976  O   WAT X 347      24.061  59.757  27.664  0.00  0.00            
ATOM   4977  H1  WAT X 347      23.657  59.371  26.886  0.00  0.00            
ATOM   4978  H2  WAT X 347      24.897  59.298  27.752  0.00  0.00            
ATOM   4979  O   WAT X 348      47.016  31.135  17.914  0.00  0.00            
ATOM   4980  H1  WAT X 348      46.375  31.833  17.782  0.00  0.00            
ATOM   4981  H2  WAT X 348      47.862  31.553  17.752  0.00  0.00            
ATOM   4982  O   WAT X 349      55.570   7.471  46.108  0.00  0.00            
ATOM   4983  H1  WAT X 349      55.496   7.696  45.181  0.00  0.00            
ATOM   4984  H2  WAT X 349      54.676   7.259  46.376  0.00  0.00            
ATOM   4985  O   WAT X 350      24.343  64.158   6.314  0.00  0.00            
ATOM   4986  H1  WAT X 350      24.836  64.929   6.597  0.00  0.00            
ATOM   4987  H2  WAT X 350      24.298  64.239   5.361  0.00  0.00            
ATOM   4988  O   WAT X 351      45.535  16.465   5.926  0.00  0.00            
ATOM   4989  H1  WAT X 351      45.179  15.757   6.464  0.00  0.00            
ATOM   4990  H2  WAT X 351      44.970  17.214   6.113  0.00  0.00            
ATOM   4991  O   WAT X 352       4.424  53.103  12.541  0.00  0.00            
ATOM   4992  H1  WAT X 352       4.591  53.217  11.606  0.00  0.00            
ATOM   4993  H2  WAT X 352       3.981  52.257  12.604  0.00  0.00            
ATOM   4994  O   WAT X 353      68.872  58.514  85.188  0.00  0.00            
ATOM   4995  H1  WAT X 353      67.948  58.671  85.385  0.00  0.00            
ATOM   4996  H2  WAT X 353      68.860  57.850  84.498  0.00  0.00            
ATOM   4997  O   WAT X 354      10.375  59.178  83.724  0.00  0.00            
ATOM   4998  H1  WAT X 354      10.712  58.592  83.046  0.00  0.00            
ATOM   4999  H2  WAT X 354       9.530  58.799  83.968  0.00  0.00            
ATOM   5000  O   WAT X 355      19.633  71.359  80.523  0.00  0.00            
ATOM   5001  H1  WAT X 355      18.807  71.359  81.006  0.00  0.00            
ATOM   5002  H2  WAT X 355      19.741  70.453  80.232  0.00  0.00            
ATOM   5003  O   WAT X 356       3.742  42.585  61.777  0.00  0.00            
ATOM   5004  H1  WAT X 356       3.180  42.166  62.429  0.00  0.00            
ATOM   5005  H2  WAT X 356       4.344  41.894  61.500  0.00  0.00            
ATOM   5006  O   WAT X 357      65.184  49.780  62.520  0.00  0.00            
ATOM   5007  H1  WAT X 357      64.351  50.190  62.287  0.00  0.00            
ATOM   5008  H2  WAT X 357      65.205  48.972  62.008  0.00  0.00            
ATOM   5009  O   WAT X 358      68.259  41.411  83.102  0.00  0.00            
ATOM   5010  H1  WAT X 358      68.259  42.186  82.540  0.00  0.00            
ATOM   5011  H2  WAT X 358      68.583  41.727  83.946  0.00  0.00            
ATOM   5012  O   WAT X 359      65.207   1.715  67.364  0.00  0.00            
ATOM   5013  H1  WAT X 359      65.966   2.056  66.892  0.00  0.00            
ATOM   5014  H2  WAT X 359      65.197   2.205  68.187  0.00  0.00            
ATOM   5015  O   WAT X 360      15.936  20.030  56.710  0.00  0.00            
ATOM   5016  H1  WAT X 360      16.106  19.213  57.180  0.00  0.00            
ATOM   5017  H2  WAT X 360      15.390  19.770  55.968  0.00  0.00            
ATOM   5018  O   WAT X 361      55.405  14.724  82.694  0.00  0.00            
ATOM   5019  H1  WAT X 361      54.898  14.162  83.279  0.00  0.00            
ATOM   5020  H2  WAT X 361      54.747  15.166  82.157  0.00  0.00            
ATOM   5021  O   WAT X 362       1.293  28.589   7.264  0.00  0.00            
ATOM   5022  H1  WAT X 362       0.905  28.947   6.466  0.00  0.00            
ATOM   5023  H2  WAT X 362       0.962  27.692   7.310  0.00  0.00            
ATOM   5024  O   WAT X 363      55.070   3.216  73.282  0.00  0.00            
ATOM   5025  H1  WAT X 363      54.784   3.063  72.382  0.00  0.00            
ATOM   5026  H2  WAT X 363      54.260   3.245  73.790  0.00  0.00            
ATOM   5027  O   WAT X 364      42.151  68.625  38.124  0.00  0.00            
ATOM   5028  H1  WAT X 364      42.280  68.011  38.847  0.00  0.00            
ATOM   5029  H2  WAT X 364      41.201  68.666  38.011  0.00  0.00            
ATOM   5030  O   WAT X 365      64.475  33.902   4.947  0.00  0.00            
ATOM   5031  H1  WAT X 365      65.349  33.573   5.159  0.00  0.00            
ATOM   5032  H2  WAT X 365      63.953  33.114   4.799  0.00  0.00            
ATOM   5033  O   WAT X 366      61.254  22.628   1.161  0.00  0.00            
ATOM   5034  H1  WAT X 366      60.886  22.333   1.994  0.00  0.00            
ATOM   5035  H2  WAT X 366      60.515  23.026   0.701  0.00  0.00            
ATOM   5036  O   WAT X 367       1.679  65.925  38.408  0.00  0.00            
ATOM   5037  H1  WAT X 367       1.360  66.770  38.090  0.00  0.00            
ATOM   5038  H2  WAT X 367       2.421  66.146  38.971  0.00  0.00            
ATOM   5039  O   WAT X 368      13.780  62.647  62.868  0.00  0.00            
ATOM   5040  H1  WAT X 368      12.839  62.781  62.982  0.00  0.00            
ATOM   5041  H2  WAT X 368      13.848  62.031  62.139  0.00  0.00            
ATOM   5042  O   WAT X 369      50.969  70.273  29.578  0.00  0.00            
ATOM   5043  H1  WAT X 369      51.286  69.866  28.771  0.00  0.00            
ATOM   5044  H2  WAT X 369      51.201  69.651  30.267  0.00  0.00            
ATOM   5045  O   WAT X 370      17.750  49.700  45.728  0.00  0.00            
ATOM   5046  H1  WAT X 370      18.254  49.028  45.267  0.00  0.00            
ATOM   5047  H2  WAT X 370      16.838  49.435  45.613  0.00  0.00            
ATOM   5048  O   WAT X 371      58.742  42.034  56.055  0.00  0.00            
ATOM   5049  H1  WAT X 371      58.964  41.132  56.288  0.00  0.00            
ATOM   5050  H2  WAT X 371      58.164  41.950  55.296  0.00  0.00            
ATOM   5051  O   WAT X 372      18.262  50.639  58.004  0.00  0.00            
ATOM   5052  H1  WAT X 372      18.352  49.750  57.660  0.00  0.00            
ATOM   5053  H2  WAT X 372      17.981  51.159  57.251  0.00  0.00            
ATOM   5054  O   WAT X 373      65.227  24.824  39.961  0.00  0.00            
ATOM   5055  H1  WAT X 373      65.980  25.411  40.026  0.00  0.00            
ATOM   5056  H2  WAT X 373      65.514  24.131  39.365  0.00  0.00            
ATOM   5057  O   WAT X 374      46.885  12.629  37.491  0.00  0.00            
ATOM   5058  H1  WAT X 374      47.488  13.353  37.655  0.00  0.00            
ATOM   5059  H2  WAT X 374      46.074  13.052  37.207  0.00  0.00            
ATOM   5060  O   WAT X 375      11.412  72.343  75.805  0.00  0.00            
ATOM   5061  H1  WAT X 375      11.924  71.982  76.529  0.00  0.00            
ATOM   5062  H2  WAT X 375      10.507  72.323  76.118  0.00  0.00
[truncated: 3,135,278 more chars]
