# Supplementary material for: Three distinct strategies lead to programmable aliphatic C−H oxidation in bicyclomycin biosynthesis
Source: Nat Commun. 2025 May 19;16:4651. doi: 10.1038/s41467-025-58997-8 (PMC12089406; doi:10.1038/s41467-025-58997-8)
Supplement: Supplementary file 5 — Source Data 2 [file 41467_2025_58997_MOESM5_ESM.zip › initial and final configurations for MD/Initial MD snapshot of the reactant FeIV-oxo species of WT PaBcmG in complex with 3.pdb]

CRYST1   72.559   79.440   84.508  90.00  90.00  90.00 P 1           1
ATOM      1  N   TYR     1       9.062  15.794  16.758  1.00  0.00
ATOM      2  H1  TYR     1       8.874  16.049  15.799  1.00  0.00
ATOM      3  H2  TYR     1       9.846  16.336  17.091  1.00  0.00
ATOM      4  H3  TYR     1       8.192  15.798  17.271  1.00  0.00
ATOM      5  CA  TYR     1       9.516  14.404  16.778  1.00  0.00
ATOM      6  HA  TYR     1      10.518  14.353  17.203  1.00  0.00
ATOM      7  CB  TYR     1       8.582  13.535  17.624  1.00  0.00
ATOM      8  HB2 TYR     1       8.559  13.965  18.625  1.00  0.00
ATOM      9  HB3 TYR     1       7.587  13.592  17.183  1.00  0.00
ATOM     10  CG  TYR     1       9.016  12.083  17.707  1.00  0.00
ATOM     11  CD1 TYR     1      10.084  11.701  18.507  1.00  0.00
ATOM     12  HD1 TYR     1      10.608  12.465  19.080  1.00  0.00
ATOM     13  CE1 TYR     1      10.486  10.380  18.585  1.00  0.00
ATOM     14  HE1 TYR     1      11.324  10.094  19.220  1.00  0.00
ATOM     15  CZ  TYR     1       9.814   9.417  17.852  1.00  0.00
ATOM     16  OH  TYR     1      10.213   8.102  17.926  1.00  0.00
ATOM     17  HH  TYR     1      10.961   7.969  18.512  1.00  0.00
ATOM     18  CE2 TYR     1       8.751   9.766  17.047  1.00  0.00
ATOM     19  HE2 TYR     1       8.220   9.010  16.468  1.00  0.00
ATOM     20  CD2 TYR     1       8.357  11.099  16.978  1.00  0.00
ATOM     21  HD2 TYR     1       7.518  11.387  16.344  1.00  0.00
ATOM     22  C   TYR     1       9.596  13.836  15.376  1.00  0.00
ATOM     23  O   TYR     1       8.675  14.016  14.575  1.00  0.00
ATOM     24  N   ALA     2      10.688  13.133  15.086  1.00  0.00
ATOM     25  H   ALA     2      11.433  13.081  15.766  1.00  0.00
ATOM     26  CA  ALA     2      10.874  12.465  13.805  1.00  0.00
ATOM     27  HA  ALA     2      10.072  12.747  13.122  1.00  0.00
ATOM     28  CB  ALA     2      12.212  12.852  13.175  1.00  0.00
ATOM     29  HB1 ALA     2      13.024  12.567  13.843  1.00  0.00
ATOM     30  HB2 ALA     2      12.328  12.336  12.222  1.00  0.00
ATOM     31  HB3 ALA     2      12.238  13.929  13.010  1.00  0.00
ATOM     32  C   ALA     2      10.800  10.954  13.999  1.00  0.00
ATOM     33  O   ALA     2      11.417  10.411  14.921  1.00  0.00
ATOM     34  N   LEU     3      10.050  10.284  13.126  1.00  0.00
ATOM     35  H   LEU     3       9.519  10.784  12.427  1.00  0.00
ATOM     36  CA  LEU     3       9.944   8.833  13.164  1.00  0.00
ATOM     37  HA  LEU     3       9.631   8.508  14.156  1.00  0.00
ATOM     38  CB  LEU     3       8.909   8.354  12.144  1.00  0.00
ATOM     39  HB2 LEU     3       9.272   8.737  11.190  1.00  0.00
ATOM     40  HB3 LEU     3       8.930   7.264  12.129  1.00  0.00
ATOM     41  CG  LEU     3       7.476   8.831  12.371  1.00  0.00
ATOM     42  HG  LEU     3       7.455   9.920  12.406  1.00  0.00
ATOM     43  CD1 LEU     3       6.603   8.347  11.239  1.00  0.00
ATOM     44 HD11 LEU     3       6.623   7.257  11.204  1.00  0.00
ATOM     45 HD12 LEU     3       5.579   8.686  11.398  1.00  0.00
ATOM     46 HD13 LEU     3       6.975   8.747  10.296  1.00  0.00
ATOM     47  CD2 LEU     3       6.947   8.331  13.720  1.00  0.00
ATOM     48 HD21 LEU     3       7.577   8.714  14.523  1.00  0.00
ATOM     49 HD22 LEU     3       5.924   8.681  13.863  1.00  0.00
ATOM     50 HD23 LEU     3       6.962   7.241  13.735  1.00  0.00
ATOM     51  C   LEU     3      11.289   8.172  12.868  1.00  0.00
ATOM     52  O   LEU     3      12.160   8.739  12.203  1.00  0.00
ATOM     53  N   ALA     4      11.437   6.934  13.340  1.00  0.00
ATOM     54  H   ALA     4      10.751   6.529  13.962  1.00  0.00
ATOM     55  CA  ALA     4      12.615   6.144  13.003  1.00  0.00
ATOM     56  HA  ALA     4      13.514   6.727  13.200  1.00  0.00
ATOM     57  CB  ALA     4      12.667   4.869  13.842  1.00  0.00
ATOM     58  HB1 ALA     4      11.777   4.269  13.648  1.00  0.00
ATOM     59  HB2 ALA     4      13.555   4.295  13.578  1.00  0.00
ATOM     60  HB3 ALA     4      12.705   5.130  14.899  1.00  0.00
ATOM     61  C   ALA     4      12.610   5.787  11.518  1.00  0.00
ATOM     62  O   ALA     4      11.577   5.810  10.853  1.00  0.00
ATOM     63  N   SER     5      13.787   5.451  10.994  1.00  0.00
ATOM     64  H   SER     5      14.628   5.464  11.552  1.00  0.00
ATOM     65  CA  SER     5      13.899   5.106   9.584  1.00  0.00
ATOM     66  HA  SER     5      12.924   4.789   9.211  1.00  0.00
ATOM     67  CB  SER     5      14.379   6.304   8.749  1.00  0.00
ATOM     68  HB2 SER     5      14.417   6.014   7.699  1.00  0.00
ATOM     69  HB3 SER     5      13.676   7.128   8.872  1.00  0.00
ATOM     70  OG  SER     5      15.670   6.715   9.174  1.00  0.00
ATOM     71  HG  SER     5      15.957   7.462   8.645  1.00  0.00
ATOM     72  C   SER     5      14.852   3.933   9.420  1.00  0.00
ATOM     73  O   SER     5      15.784   3.756  10.210  1.00  0.00
ATOM     74  N   ALA     6      14.621   3.137   8.377  1.00  0.00
ATOM     75  H   ALA     6      13.880   3.352   7.725  1.00  0.00
ATOM     76  CA  ALA     6      15.394   1.925   8.166  1.00  0.00
ATOM     77  HA  ALA     6      16.368   2.047   8.638  1.00  0.00
ATOM     78  CB  ALA     6      14.700   0.699   8.782  1.00  0.00
ATOM     79  HB1 ALA     6      13.726   0.558   8.313  1.00  0.00
ATOM     80  HB2 ALA     6      15.313  -0.187   8.618  1.00  0.00
ATOM     81  HB3 ALA     6      14.567   0.855   9.853  1.00  0.00
ATOM     82  C   ALA     6      15.618   1.676   6.677  1.00  0.00
ATOM     83  O   ALA     6      14.941   2.240   5.813  1.00  0.00
ATOM     84  N   GLU     7      16.599   0.826   6.400  1.00  0.00
ATOM     85  H   GLU     7      17.237   0.585   7.145  1.00  0.00
ATOM     86  CA  GLU     7      16.801   0.216   5.094  1.00  0.00
ATOM     87  HA  GLU     7      16.074   0.630   4.395  1.00  0.00
ATOM     88  CB  GLU     7      18.210   0.469   4.543  1.00  0.00
ATOM     89  HB2 GLU     7      18.892   0.356   5.386  1.00  0.00
ATOM     90  HB3 GLU     7      18.399  -0.320   3.815  1.00  0.00
ATOM     91  CG  GLU     7      18.428   1.811   3.897  1.00  0.00
ATOM     92  HG2 GLU     7      17.874   1.817   2.958  1.00  0.00
ATOM     93  HG3 GLU     7      18.045   2.595   4.549  1.00  0.00
ATOM     94  CD  GLU     7      19.898   2.058   3.619  1.00  0.00
ATOM     95  OE1 GLU     7      20.538   1.168   3.013  1.00  0.00
ATOM     96  OE2 GLU     7      20.410   3.123   4.025  1.00  0.00
ATOM     97  C   GLU     7      16.608  -1.281   5.235  1.00  0.00
ATOM     98  O   GLU     7      17.077  -1.885   6.205  1.00  0.00
ATOM     99  N   LEU     8      15.948  -1.888   4.263  1.00  0.00
ATOM    100  H   LEU     8      15.501  -1.350   3.535  1.00  0.00
ATOM    101  CA  LEU     8      15.807  -3.336   4.235  1.00  0.00
ATOM    102  HA  LEU     8      15.846  -3.734   5.249  1.00  0.00
ATOM    103  CB  LEU     8      14.467  -3.722   3.611  1.00  0.00
ATOM    104  HB2 LEU     8      13.743  -3.268   4.287  1.00  0.00
ATOM    105  HB3 LEU     8      14.394  -3.250   2.631  1.00  0.00
ATOM    106  CG  LEU     8      14.172  -5.213   3.479  1.00  0.00
ATOM    107  HG  LEU     8      15.000  -5.685   2.951  1.00  0.00
ATOM    108  CD1 LEU     8      14.001  -5.870   4.846  1.00  0.00
ATOM    109 HD11 LEU     8      13.172  -5.400   5.375  1.00  0.00
ATOM    110 HD12 LEU     8      13.792  -6.932   4.716  1.00  0.00
ATOM    111 HD13 LEU     8      14.916  -5.749   5.425  1.00  0.00
ATOM    112  CD2 LEU     8      12.939  -5.402   2.610  1.00  0.00
ATOM    113 HD21 LEU     8      13.120  -4.976   1.623  1.00  0.00
ATOM    114 HD22 LEU     8      12.722  -6.466   2.512  1.00  0.00
ATOM    115 HD23 LEU     8      12.088  -4.900   3.071  1.00  0.00
ATOM    116  C   LEU     8      16.973  -3.926   3.446  1.00  0.00
ATOM    117  O   LEU     8      17.109  -3.654   2.249  1.00  0.00
ATOM    118  N   ILE     9      17.809  -4.728   4.113  1.00  0.00
ATOM    119  H   ILE     9      17.600  -4.940   5.078  1.00  0.00
ATOM    120  CA  ILE     9      19.034  -5.280   3.530  1.00  0.00
ATOM    121  HA  ILE     9      19.014  -5.165   2.446  1.00  0.00
ATOM    122  CB  ILE     9      20.297  -4.607   4.094  1.00  0.00
ATOM    123  HB  ILE     9      20.366  -4.830   5.159  1.00  0.00
ATOM    124  CG2 ILE     9      21.541  -5.112   3.390  1.00  0.00
ATOM    125 HG21 ILE     9      21.472  -4.890   2.325  1.00  0.00
ATOM    126 HG22 ILE     9      22.420  -4.621   3.807  1.00  0.00
ATOM    127 HG23 ILE     9      21.626  -6.190   3.531  1.00  0.00
ATOM    128  CG1 ILE     9      20.203  -3.094   3.957  1.00  0.00
ATOM    129 HG12 ILE     9      20.163  -2.869   2.891  1.00  0.00
ATOM    130 HG13 ILE     9      19.270  -2.785   4.429  1.00  0.00
ATOM    131  CD1 ILE     9      21.358  -2.348   4.587  1.00  0.00
ATOM    132 HD11 ILE     9      22.291  -2.657   4.115  1.00  0.00
ATOM    133 HD12 ILE     9      21.218  -1.276   4.447  1.00  0.00
ATOM    134 HD13 ILE     9      21.398  -2.573   5.653  1.00  0.00
ATOM    135  C   ILE     9      19.061  -6.777   3.804  1.00  0.00
ATOM    136  O   ILE     9      19.346  -7.199   4.931  1.00  0.00
ATOM    137  N   ASP    10      18.773  -7.578   2.777  1.00  0.00
ATOM    138  H   ASP    10      18.440  -7.156   1.922  1.00  0.00
ATOM    139  CA  ASP    10      18.819  -9.039   2.857  1.00  0.00
ATOM    140  HA  ASP    10      18.360  -9.472   1.968  1.00  0.00
ATOM    141  CB  ASP    10      20.269  -9.527   2.947  1.00  0.00
ATOM    142  HB2 ASP    10      20.636  -9.294   3.946  1.00  0.00
ATOM    143  HB3 ASP    10      20.276 -10.607   2.801  1.00  0.00
ATOM    144  CG  ASP    10      21.168  -8.869   1.910  1.00  0.00
ATOM    145  OD1 ASP    10      21.968  -7.989   2.304  1.00  0.00
ATOM    146  OD2 ASP    10      21.076  -9.220   0.704  1.00  0.00
ATOM    147  C   ASP    10      17.977  -9.570   4.021  1.00  0.00
ATOM    148  O   ASP    10      18.465 -10.285   4.898  1.00  0.00
ATOM    149  N   GLY    11      16.690  -9.214   4.024  1.00  0.00
ATOM    150  H   GLY    11      16.320  -8.606   3.307  1.00  0.00
ATOM    151  CA  GLY    11      15.786  -9.690   5.056  1.00  0.00
ATOM    152  HA2 GLY    11      14.772  -9.516   4.696  1.00  0.00
ATOM    153  HA3 GLY    11      15.955 -10.762   5.157  1.00  0.00
ATOM    154  C   GLY    11      15.946  -9.037   6.410  1.00  0.00
ATOM    155  O   GLY    11      15.277  -9.452   7.366  1.00  0.00
ATOM    156  N   LYS    12      16.807  -8.032   6.523  1.00  0.00
ATOM    157  H   LYS    12      17.305  -7.730   5.698  1.00  0.00
ATOM    158  CA  LYS    12      17.100  -7.373   7.787  1.00  0.00
ATOM    159  HA  LYS    12      16.486  -7.797   8.582  1.00  0.00
ATOM    160  CB  LYS    12      18.574  -7.572   8.148  1.00  0.00
ATOM    161  HB2 LYS    12      18.699  -8.627   8.395  1.00  0.00
ATOM    162  HB3 LYS    12      19.152  -7.338   7.254  1.00  0.00
ATOM    163  CG  LYS    12      19.060  -6.726   9.296  1.00  0.00
ATOM    164  HG2 LYS    12      20.140  -6.616   9.207  1.00  0.00
ATOM    165  HG3 LYS    12      18.588  -5.746   9.224  1.00  0.00
ATOM    166  CD  LYS    12      18.726  -7.347  10.629  1.00  0.00
ATOM    167  HD2 LYS    12      17.646  -7.470  10.710  1.00  0.00
ATOM    168  HD3 LYS    12      19.208  -8.322  10.705  1.00  0.00
ATOM    169  CE  LYS    12      19.218  -6.451  11.750  1.00  0.00
ATOM    170  HE2 LYS    12      20.288  -6.618  11.868  1.00  0.00
ATOM    171  HE3 LYS    12      19.042  -5.417  11.455  1.00  0.00
ATOM    172  NZ  LYS    12      18.531  -6.722  13.035  1.00  0.00
ATOM    173  HZ1 LYS    12      18.694  -7.681  13.308  1.00  0.00
ATOM    174  HZ2 LYS    12      18.891  -6.103  13.747  1.00  0.00
ATOM    175  HZ3 LYS    12      17.538  -6.568  12.926  1.00  0.00
ATOM    176  C   LYS    12      16.766  -5.890   7.691  1.00  0.00
ATOM    177  O   LYS    12      17.224  -5.207   6.773  1.00  0.00
ATOM    178  N   LEU    13      15.972  -5.387   8.638  1.00  0.00
ATOM    179  H   LEU    13      15.487  -5.999   9.279  1.00  0.00
ATOM    180  CA  LEU    13      15.743  -3.952   8.746  1.00  0.00
ATOM    181  HA  LEU    13      15.730  -3.510   7.750  1.00  0.00
ATOM    182  CB  LEU    13      14.407  -3.658   9.428  1.00  0.00
ATOM    183  HB2 LEU    13      14.372  -4.413  10.214  1.00  0.00
ATOM    184  HB3 LEU    13      14.450  -2.667   9.879  1.00  0.00
ATOM    185  CG  LEU    13      13.150  -3.769   8.558  1.00  0.00
ATOM    186  HG  LEU    13      13.208  -4.681   7.963  1.00  0.00
ATOM    187  CD1 LEU    13      11.901  -3.813   9.434  1.00  0.00
ATOM    188 HD11 LEU    13      11.841  -2.902  10.029  1.00  0.00
ATOM    189 HD12 LEU    13      11.016  -3.892   8.802  1.00  0.00
ATOM    190 HD13 LEU    13      11.951  -4.677  10.097  1.00  0.00
ATOM    191  CD2 LEU    13      13.057  -2.633   7.522  1.00  0.00
ATOM    192 HD21 LEU    13      13.926  -2.667   6.866  1.00  0.00
ATOM    193 HD22 LEU    13      12.150  -2.755   6.929  1.00  0.00
ATOM    194 HD23 LEU    13      13.028  -1.673   8.037  1.00  0.00
ATOM    195  C   LEU    13      16.895  -3.328   9.525  1.00  0.00
ATOM    196  O   LEU    13      17.050  -3.577  10.724  1.00  0.00
ATOM    197  N   ARG    14      17.713  -2.524   8.850  1.00  0.00
ATOM    198  H   ARG    14      17.617  -2.439   7.848  1.00  0.00
ATOM    199  CA  ARG    14      18.785  -1.782   9.509  1.00  0.00
ATOM    200  HA  ARG    14      19.012  -2.255  10.464  1.00  0.00
ATOM    201  CB  ARG    14      20.056  -1.753   8.664  1.00  0.00
ATOM    202  HB2 ARG    14      19.812  -1.260   7.723  1.00  0.00
ATOM    203  HB3 ARG    14      20.794  -1.161   9.204  1.00  0.00
ATOM    204  CG  ARG    14      20.615  -3.109   8.384  1.00  0.00
ATOM    205  HG2 ARG    14      20.063  -3.835   8.981  1.00  0.00
ATOM    206  HG3 ARG    14      20.469  -3.325   7.326  1.00  0.00
ATOM    207  CD  ARG    14      22.093  -3.197   8.720  1.00  0.00
ATOM    208  HD2 ARG    14      22.691  -2.670   7.977  1.00  0.00
ATOM    209  HD3 ARG    14      22.291  -2.780   9.707  1.00  0.00
ATOM    210  NE  ARG    14      22.480  -4.599   8.720  1.00  0.00
ATOM    211  HE  ARG    14      22.506  -5.070   7.827  1.00  0.00
ATOM    212  CZ  ARG    14      22.770  -5.295   9.812  1.00  0.00
ATOM    213  NH1 ARG    14      22.771  -4.709  11.005  1.00  0.00
ATOM    214 HH11 ARG    14      22.549  -3.727  11.082  1.00  0.00
ATOM    215 HH12 ARG    14      22.993  -5.249  11.829  1.00  0.00
ATOM    216  NH2 ARG    14      23.087  -6.574   9.699  1.00  0.00
ATOM    217 HH21 ARG    14      23.105  -7.008   8.787  1.00  0.00
ATOM    218 HH22 ARG    14      23.309  -7.111  10.525  1.00  0.00
ATOM    219  C   ARG    14      18.294  -0.372   9.777  1.00  0.00
ATOM    220  O   ARG    14      18.098   0.416   8.844  1.00  0.00
ATOM    221  N   PHE    15      18.111  -0.044  11.046  1.00  0.00
ATOM    222  H   PHE    15      18.241  -0.713  11.792  1.00  0.00
ATOM    223  CA  PHE    15      17.651   1.281  11.387  1.00  0.00
ATOM    224  HA  PHE    15      17.020   1.661  10.584  1.00  0.00
ATOM    225  CB  PHE    15      16.842   1.275  12.682  1.00  0.00
ATOM    226  HB2 PHE    15      17.306   0.648  13.443  1.00  0.00
ATOM    227  HB3 PHE    15      16.752   2.294  13.057  1.00  0.00
ATOM    228  CG  PHE    15      15.446   0.762  12.498  1.00  0.00
ATOM    229  CD1 PHE    15      14.390   1.641  12.342  1.00  0.00
ATOM    230  HD1 PHE    15      14.580   2.714  12.364  1.00  0.00
ATOM    231  CE1 PHE    15      13.103   1.171  12.159  1.00  0.00
ATOM    232  HE1 PHE    15      12.274   1.868  12.038  1.00  0.00
ATOM    233  CZ  PHE    15      12.870  -0.192  12.130  1.00  0.00
ATOM    234  HZ  PHE    15      11.856  -0.571  11.996  1.00  0.00
ATOM    235  CE2 PHE    15      13.925  -1.075  12.271  1.00  0.00
ATOM    236  HE2 PHE    15      13.745  -2.150  12.238  1.00  0.00
ATOM    237  CD2 PHE    15      15.201  -0.597  12.453  1.00  0.00
ATOM    238  HD2 PHE    15      16.032  -1.293  12.564  1.00  0.00
ATOM    239  C   PHE    15      18.835   2.217  11.500  1.00  0.00
ATOM    240  O   PHE    15      19.965   1.804  11.776  1.00  0.00
ATOM    241  N   ASP    16      18.566   3.482  11.251  1.00  0.00
ATOM    242  H   ASP    16      17.624   3.766  11.022  1.00  0.00
ATOM    243  CA  ASP    16      19.615   4.477  11.198  1.00  0.00
ATOM    244  HA  ASP    16      20.549   4.034  10.853  1.00  0.00
ATOM    245  CB  ASP    16      19.202   5.570  10.216  1.00  0.00
ATOM    246  HB2 ASP    16      18.410   6.143  10.699  1.00  0.00
ATOM    247  HB3 ASP    16      20.052   6.222  10.018  1.00  0.00
ATOM    248  CG  ASP    16      18.681   4.992   8.892  1.00  0.00
ATOM    249  OD1 ASP    16      17.863   5.665   8.230  1.00  0.00
ATOM    250  OD2 ASP    16      19.063   3.847   8.525  1.00  0.00
ATOM    251  C   ASP    16      19.950   5.039  12.572  1.00  0.00
ATOM    252  O   ASP    16      20.798   5.930  12.676  1.00  0.00
ATOM    253  N   SER    17      19.322   4.516  13.624  1.00  0.00
ATOM    254  H   SER    17      18.541   3.899  13.449  1.00  0.00
ATOM    255  CA  SER    17      19.683   4.796  15.005  1.00  0.00
ATOM    256  HA  SER    17      20.696   5.195  15.036  1.00  0.00
ATOM    257  CB  SER    17      18.738   5.813  15.641  1.00  0.00
ATOM    258  HB2 SER    17      19.091   6.061  16.642  1.00  0.00
ATOM    259  HB3 SER    17      18.711   6.716  15.031  1.00  0.00
ATOM    260  OG  SER    17      17.428   5.257  15.724  1.00  0.00
ATOM    261  HG  SER    17      16.833   5.896  16.124  1.00  0.00
ATOM    262  C   SER    17      19.631   3.488  15.781  1.00  0.00
ATOM    263  O   SER    17      18.918   2.554  15.405  1.00  0.00
ATOM    264  N   SER    18      20.376   3.433  16.890  1.00  0.00
ATOM    265  H   SER    18      20.958   4.205  17.181  1.00  0.00
ATOM    266  CA  SER    18      20.406   2.207  17.681  1.00  0.00
ATOM    267  HA  SER    18      20.684   1.365  17.047  1.00  0.00
ATOM    268  CB  SER    18      21.427   2.325  18.813  1.00  0.00
ATOM    269  HB2 SER    18      21.548   1.348  19.282  1.00  0.00
ATOM    270  HB3 SER    18      22.380   2.648  18.396  1.00  0.00
ATOM    271  OG  SER    18      20.993   3.263  19.782  1.00  0.00
ATOM    272  HG  SER    18      21.645   3.323  20.484  1.00  0.00
ATOM    273  C   SER    18      19.034   1.866  18.254  1.00  0.00
ATOM    274  O   SER    18      18.726   0.687  18.455  1.00  0.00
ATOM    275  N   ASP    19      18.196   2.870  18.515  1.00  0.00
ATOM    276  H   ASP    19      18.484   3.822  18.345  1.00  0.00
ATOM    277  CA  ASP    19      16.886   2.641  19.110  1.00  0.00
ATOM    278  HA  ASP    19      16.865   1.665  19.596  1.00  0.00
ATOM    279  CB  ASP    19      16.580   3.716  20.157  1.00  0.00
ATOM    280  HB2 ASP    19      15.635   3.457  20.635  1.00  0.00
ATOM    281  HB3 ASP    19      17.379   3.694  20.898  1.00  0.00
ATOM    282  CG  ASP    19      16.481   5.103  19.564  1.00  0.00
ATOM    283  OD1 ASP    19      16.656   5.261  18.339  1.00  0.00
ATOM    284  OD2 ASP    19      16.222   6.053  20.333  1.00  0.00
ATOM    285  C   ASP    19      15.773   2.595  18.077  1.00  0.00
ATOM    286  O   ASP    19      14.597   2.664  18.449  1.00  0.00
ATOM    287  N   GLY    20      16.124   2.452  16.796  1.00  0.00
ATOM    288  H   GLY    20      17.070   2.213  16.536  1.00  0.00
ATOM    289  CA  GLY    20      15.141   2.638  15.735  1.00  0.00
ATOM    290  HA2 GLY    20      14.759   3.656  15.805  1.00  0.00
ATOM    291  HA3 GLY    20      15.648   2.505  14.779  1.00  0.00
ATOM    292  C   GLY    20      13.976   1.667  15.815  1.00  0.00
ATOM    293  O   GLY    20      12.813   2.075  15.756  1.00  0.00
ATOM    294  N   PHE    21      14.266   0.366  15.916  1.00  0.00
ATOM    295  H   PHE    21      15.214   0.018  15.919  1.00  0.00
ATOM    296  CA  PHE    21      13.173  -0.603  15.936  1.00  0.00
ATOM    297  HA  PHE    21      12.492  -0.396  15.110  1.00  0.00
ATOM    298  CB  PHE    21      13.693  -2.039  15.794  1.00  0.00
ATOM    299  HB2 PHE    21      14.284  -2.108  14.881  1.00  0.00
ATOM    300  HB3 PHE    21      14.302  -2.342  16.645  1.00  0.00
ATOM    301  CG  PHE    21      12.589  -3.059  15.670  1.00  0.00
ATOM    302  CD1 PHE    21      11.860  -3.169  14.494  1.00  0.00
ATOM    303  HD1 PHE    21      12.100  -2.519  13.653  1.00  0.00
ATOM    304  CE1 PHE    21      10.832  -4.097  14.382  1.00  0.00
ATOM    305  HE1 PHE    21      10.279  -4.187  13.447  1.00  0.00
ATOM    306  CZ  PHE    21      10.509  -4.908  15.458  1.00  0.00
ATOM    307  HZ  PHE    21       9.698  -5.632  15.376  1.00  0.00
ATOM    308  CE2 PHE    21      11.220  -4.796  16.639  1.00  0.00
ATOM    309  HE2 PHE    21      10.969  -5.432  17.489  1.00  0.00
ATOM    310  CD2 PHE    21      12.250  -3.877  16.742  1.00  0.00
ATOM    311  HD2 PHE    21      12.808  -3.787  17.674  1.00  0.00
ATOM    312  C   PHE    21      12.333  -0.463  17.196  1.00  0.00
ATOM    313  O   PHE    21      11.102  -0.568  17.137  1.00  0.00
ATOM    314  N   ALA    22      12.972  -0.209  18.346  1.00  0.00
ATOM    315  H   ALA    22      13.980  -0.218  18.404  1.00  0.00
ATOM    316  CA  ALA    22      12.210   0.028  19.570  1.00  0.00
ATOM    317  HA  ALA    22      11.614  -0.857  19.795  1.00  0.00
ATOM    318  CB  ALA    22      13.166   0.282  20.734  1.00  0.00
ATOM    319  HB1 ALA    22      13.763   1.170  20.527  1.00  0.00
ATOM    320  HB2 ALA    22      12.593   0.434  21.649  1.00  0.00
ATOM    321  HB3 ALA    22      13.825  -0.578  20.858  1.00  0.00
ATOM    322  C   ALA    22      11.245   1.197  19.407  1.00  0.00
ATOM    323  O   ALA    22      10.090   1.124  19.845  1.00  0.00
ATOM    324  N   ARG    23      11.700   2.287  18.777  1.00  0.00
ATOM    325  H   ARG    23      12.667   2.371  18.501  1.00  0.00
ATOM    326  CA  ARG    23      10.810   3.423  18.541  1.00  0.00
ATOM    327  HA  ARG    23      10.295   3.690  19.464  1.00  0.00
ATOM    328  CB  ARG    23      11.615   4.638  18.059  1.00  0.00
ATOM    329  HB2 ARG    23      12.311   4.277  17.303  1.00  0.00
ATOM    330  HB3 ARG    23      10.905   5.326  17.600  1.00  0.00
ATOM    331  CG  ARG    23      12.393   5.367  19.165  1.00  0.00
ATOM    332  HG2 ARG    23      11.695   5.993  19.721  1.00  0.00
ATOM    333  HG3 ARG    23      12.822   4.620  19.833  1.00  0.00
ATOM    334  CD  ARG    23      13.517   6.243  18.584  1.00  0.00
ATOM    335  HD2 ARG    23      13.961   6.805  19.405  1.00  0.00
ATOM    336  HD3 ARG    23      14.266   5.581  18.150  1.00  0.00
ATOM    337  NE  ARG    23      13.075   7.181  17.562  1.00  0.00
ATOM    338  HE  ARG    23      12.137   7.548  17.643  1.00  0.00
ATOM    339  CZ  ARG    23      13.822   7.571  16.536  1.00  0.00
ATOM    340  NH1 ARG    23      13.342   8.444  15.662  1.00  0.00
ATOM    341 HH11 ARG    23      12.408   8.810  15.780  1.00  0.00
ATOM    342 HH12 ARG    23      13.912   8.739  14.882  1.00  0.00
ATOM    343  NH2 ARG    23      15.044   7.085  16.376  1.00  0.00
ATOM    344 HH21 ARG    23      15.408   6.414  17.038  1.00  0.00
ATOM    345 HH22 ARG    23      15.605   7.387  15.593  1.00  0.00
ATOM    346  C   ARG    23       9.713   3.067  17.542  1.00  0.00
ATOM    347  O   ARG    23       8.556   3.466  17.717  1.00  0.00
ATOM    348  N   ALA    24      10.048   2.295  16.505  1.00  0.00
ATOM    349  H   ALA    24      10.997   1.973  16.383  1.00  0.00
ATOM    350  CA  ALA    24       9.061   1.946  15.484  1.00  0.00
ATOM    351  HA  ALA    24       8.668   2.863  15.045  1.00  0.00
ATOM    352  CB  ALA    24       9.724   1.121  14.380  1.00  0.00
ATOM    353  HB1 ALA    24      10.113   0.194  14.802  1.00  0.00
ATOM    354  HB2 ALA    24       8.989   0.887  13.609  1.00  0.00
ATOM    355  HB3 ALA    24      10.541   1.692  13.941  1.00  0.00
ATOM    356  C   ALA    24       7.881   1.185  16.082  1.00  0.00
ATOM    357  O   ALA    24       6.719   1.468  15.758  1.00  0.00
ATOM    358  N   ILE    25       8.147   0.208  16.956  1.00  0.00
ATOM    359  H   ILE    25       9.081  -0.083  17.207  1.00  0.00
ATOM    360  CA  ILE    25       7.017  -0.562  17.477  1.00  0.00
ATOM    361  HA  ILE    25       6.198  -0.607  16.759  1.00  0.00
ATOM    362  CB  ILE    25       7.408  -1.993  17.901  1.00  0.00
ATOM    363  HB  ILE    25       6.515  -2.535  18.216  1.00  0.00
ATOM    364  CG2 ILE    25       8.054  -2.718  16.723  1.00  0.00
ATOM    365 HG21 ILE    25       8.946  -2.178  16.408  1.00  0.00
ATOM    366 HG22 ILE    25       8.329  -3.729  17.025  1.00  0.00
ATOM    367 HG23 ILE    25       7.347  -2.767  15.894  1.00  0.00
ATOM    368  CG1 ILE    25       8.309  -1.996  19.143  1.00  0.00
ATOM    369 HG12 ILE    25       9.274  -1.581  18.855  1.00  0.00
ATOM    370 HG13 ILE    25       7.846  -1.353  19.892  1.00  0.00
ATOM    371  CD1 ILE    25       8.508  -3.386  19.723  1.00  0.00
ATOM    372 HD11 ILE    25       8.970  -4.030  18.975  1.00  0.00
ATOM    373 HD12 ILE    25       9.153  -3.326  20.599  1.00  0.00
ATOM    374 HD13 ILE    25       7.542  -3.802  20.012  1.00  0.00
ATOM    375  C   ILE    25       6.308   0.152  18.615  1.00  0.00
ATOM    376  O   ILE    25       5.191  -0.240  18.975  1.00  0.00
ATOM    377  N   ALA    26       6.901   1.217  19.168  1.00  0.00
ATOM    378  H   ALA    26       7.869   1.441  18.988  1.00  0.00
ATOM    379  CA  ALA    26       6.159   2.056  20.105  1.00  0.00
ATOM    380  HA  ALA    26       5.461   1.434  20.666  1.00  0.00
ATOM    381  CB  ALA    26       7.123   2.712  21.085  1.00  0.00
ATOM    382  HB1 ALA    26       7.822   3.345  20.539  1.00  0.00
ATOM    383  HB2 ALA    26       6.562   3.319  21.795  1.00  0.00
ATOM    384  HB3 ALA    26       7.675   1.941  21.623  1.00  0.00
ATOM    385  C   ALA    26       5.340   3.116  19.374  1.00  0.00
ATOM    386  O   ALA    26       4.209   3.428  19.783  1.00  0.00
ATOM    387  N   ASP    27       5.902   3.672  18.291  1.00  0.00
ATOM    388  H   ASP    27       6.827   3.378  18.013  1.00  0.00
ATOM    389  CA  ASP    27       5.241   4.712  17.507  1.00  0.00
ATOM    390  HA  ASP    27       4.754   5.422  18.176  1.00  0.00
ATOM    391  CB  ASP    27       6.259   5.471  16.640  1.00  0.00
ATOM    392  HB2 ASP    27       6.795   4.731  16.045  1.00  0.00
ATOM    393  HB3 ASP    27       5.699   6.132  15.978  1.00  0.00
ATOM    394  CG  ASP    27       7.259   6.292  17.453  1.00  0.00
ATOM    395  OD1 ASP    27       6.997   6.584  18.639  1.00  0.00
ATOM    396  OD2 ASP    27       8.314   6.646  16.889  1.00  0.00
ATOM    397  C   ASP    27       4.156   4.153  16.591  1.00  0.00
ATOM    398  O   ASP    27       3.233   4.887  16.210  1.00  0.00
ATOM    399  N   GLY    28       4.271   2.888  16.194  1.00  0.00
ATOM    400  H   GLY    28       5.009   2.316  16.578  1.00  0.00
ATOM    401  CA  GLY    28       3.373   2.290  15.225  1.00  0.00
ATOM    402  HA2 GLY    28       3.442   1.209  15.348  1.00  0.00
ATOM    403  HA3 GLY    28       2.364   2.619  15.476  1.00  0.00
ATOM    404  C   GLY    28       3.661   2.641  13.780  1.00  0.00
ATOM    405  O   GLY    28       2.965   2.132  12.893  1.00  0.00
ATOM    406  N   PHE    29       4.656   3.494  13.523  1.00  0.00
ATOM    407  H   PHE    29       5.252   3.726  14.304  1.00  0.00
ATOM    408  CA  PHE    29       4.950   4.094  12.225  1.00  0.00
ATOM    409  HA  PHE    29       4.556   3.449  11.439  1.00  0.00
ATOM    410  CB  PHE    29       4.318   5.499  12.075  1.00  0.00
ATOM    411  HB2 PHE    29       4.299   6.025  13.029  1.00  0.00
ATOM    412  HB3 PHE    29       4.916   6.064  11.360  1.00  0.00
ATOM    413  CG  PHE    29       2.896   5.503  11.550  1.00  0.00
ATOM    414  CD1 PHE    29       1.832   5.184  12.380  1.00  0.00
ATOM    415  HD1 PHE    29       2.034   4.914  13.416  1.00  0.00
ATOM    416  CE1 PHE    29       0.520   5.204  11.909  1.00  0.00
ATOM    417  HE1 PHE    29      -0.304   4.948  12.576  1.00  0.00
ATOM    418  CZ  PHE    29       0.264   5.548  10.596  1.00  0.00
ATOM    419  HZ  PHE    29      -0.756   5.551  10.210  1.00  0.00
ATOM    420  CE2 PHE    29       1.324   5.892   9.764  1.00  0.00
ATOM    421  HE2 PHE    29       1.130   6.184   8.732  1.00  0.00
ATOM    422  CD2 PHE    29       2.625   5.863  10.245  1.00  0.00
ATOM    423  HD2 PHE    29       3.454   6.127   9.589  1.00  0.00
ATOM    424  C   PHE    29       6.460   4.234  12.096  1.00  0.00
ATOM    425  O   PHE    29       7.130   4.532  13.087  1.00  0.00
ATOM    426  N   PHE    30       6.992   4.047  10.884  1.00  0.00
ATOM    427  H   PHE    30       6.436   3.657  10.136  1.00  0.00
ATOM    428  CA  PHE    30       8.404   4.323  10.627  1.00  0.00
ATOM    429  HA  PHE    30       8.660   5.293  11.053  1.00  0.00
ATOM    430  CB  PHE    30       9.326   3.251  11.251  1.00  0.00
ATOM    431  HB2 PHE    30      10.349   3.569  11.053  1.00  0.00
ATOM    432  HB3 PHE    30       9.179   3.149  12.326  1.00  0.00
ATOM    433  CG  PHE    30       9.182   1.865  10.662  1.00  0.00
ATOM    434  CD1 PHE    30       8.129   1.035  11.039  1.00  0.00
ATOM    435  HD1 PHE    30       7.386   1.401  11.748  1.00  0.00
ATOM    436  CE1 PHE    30       8.019  -0.258  10.517  1.00  0.00
ATOM    437  HE1 PHE    30       7.182  -0.892  10.812  1.00  0.00
ATOM    438  CZ  PHE    30       8.966  -0.733   9.630  1.00  0.00
ATOM    439  HZ  PHE    30       8.873  -1.737   9.215  1.00  0.00
ATOM    440  CE2 PHE    30      10.037   0.071   9.268  1.00  0.00
ATOM    441  HE2 PHE    30      10.795  -0.300   8.578  1.00  0.00
ATOM    442  CD2 PHE    30      10.141   1.367   9.794  1.00  0.00
ATOM    443  HD2 PHE    30      10.985   1.999   9.521  1.00  0.00
ATOM    444  C   PHE    30       8.618   4.433   9.123  1.00  0.00
ATOM    445  O   PHE    30       7.742   4.101   8.323  1.00  0.00
ATOM    446  N   PHE    31       9.794   4.922   8.744  1.00  0.00
ATOM    447  H   PHE    31      10.461   5.216   9.442  1.00  0.00
ATOM    448  CA  PHE    31      10.153   5.070   7.339  1.00  0.00
ATOM    449  HA  PHE    31       9.249   5.056   6.729  1.00  0.00
ATOM    450  CB  PHE    31      10.890   6.392   7.093  1.00  0.00
ATOM    451  HB2 PHE    31      11.665   6.534   7.846  1.00  0.00
ATOM    452  HB3 PHE    31      11.342   6.390   6.101  1.00  0.00
ATOM    453  CG  PHE    31      10.007   7.594   7.157  1.00  0.00
ATOM    454  CD1 PHE    31       9.828   8.280   8.344  1.00  0.00
ATOM    455  HD1 PHE    31      10.334   7.935   9.245  1.00  0.00
ATOM    456  CE1 PHE    31       9.011   9.399   8.393  1.00  0.00
ATOM    457  HE1 PHE    31       8.882   9.939   9.331  1.00  0.00
ATOM    458  CZ  PHE    31       8.358   9.831   7.249  1.00  0.00
ATOM    459  HZ  PHE    31       7.708  10.705   7.290  1.00  0.00
ATOM    460  CE2 PHE    31       8.529   9.157   6.064  1.00  0.00
ATOM    461  HE2 PHE    31       8.020   9.499   5.163  1.00  0.00
ATOM    462  CD2 PHE    31       9.347   8.044   6.015  1.00  0.00
ATOM    463  HD2 PHE    31       9.481   7.507   5.076  1.00  0.00
ATOM    464  C   PHE    31      11.042   3.918   6.902  1.00  0.00
ATOM    465  O   PHE    31      11.869   3.429   7.679  1.00  0.00
ATOM    466  N   VAL    32      10.865   3.470   5.656  1.00  0.00
ATOM    467  H   VAL    32      10.060   3.766   5.122  1.00  0.00
ATOM    468  CA  VAL    32      11.770   2.495   5.060  1.00  0.00
ATOM    469  HA  VAL    32      12.710   2.437   5.607  1.00  0.00
ATOM    470  CB  VAL    32      11.155   1.078   4.983  1.00  0.00
ATOM    471  HB  VAL    32      10.781   0.807   5.971  1.00  0.00
ATOM    472  CG1 VAL    32      10.017   1.024   3.980  1.00  0.00
ATOM    473 HG11 VAL    32      10.389   1.294   2.992  1.00  0.00
ATOM    474 HG12 VAL    32       9.606   0.014   3.950  1.00  0.00
ATOM    475 HG13 VAL    32       9.236   1.724   4.277  1.00  0.00
ATOM    476  CG2 VAL    32      12.240   0.041   4.638  1.00  0.00
ATOM    477 HG21 VAL    32      13.011   0.051   5.408  1.00  0.00
ATOM    478 HG22 VAL    32      11.791  -0.952   4.587  1.00  0.00
ATOM    479 HG23 VAL    32      12.685   0.287   3.674  1.00  0.00
ATOM    480  C   VAL    32      12.182   2.982   3.675  1.00  0.00
ATOM    481  O   VAL    32      11.358   3.483   2.901  1.00  0.00
ATOM    482  N   LYS    33      13.465   2.842   3.372  1.00  0.00
ATOM    483  H   LYS    33      14.129   2.481   4.041  1.00  0.00
ATOM    484  CA  LYS    33      13.953   3.240   2.062  1.00  0.00
ATOM    485  HA  LYS    33      13.684   4.277   1.863  1.00  0.00
ATOM    486  CB  LYS    33      15.475   3.110   2.009  1.00  0.00
ATOM    487  HB2 LYS    33      15.868   3.610   2.894  1.00  0.00
ATOM    488  HB3 LYS    33      15.705   2.046   2.061  1.00  0.00
ATOM    489  CG  LYS    33      16.115   3.709   0.760  1.00  0.00
ATOM    490  HG2 LYS    33      15.657   3.265  -0.124  1.00  0.00
ATOM    491  HG3 LYS    33      15.946   4.785   0.754  1.00  0.00
ATOM    492  CD  LYS    33      17.623   3.428   0.750  1.00  0.00
ATOM    493  HD2 LYS    33      18.011   3.628   1.749  1.00  0.00
ATOM    494  HD3 LYS    33      17.769   2.375   0.508  1.00  0.00
ATOM    495  CE  LYS    33      18.365   4.291  -0.267  1.00  0.00
ATOM    496  HE2 LYS    33      19.090   3.664  -0.786  1.00  0.00
ATOM    497  HE3 LYS    33      17.640   4.677  -0.984  1.00  0.00
ATOM    498  NZ  LYS    33      19.073   5.434   0.392  1.00  0.00
ATOM    499  HZ1 LYS    33      19.744   5.076   1.056  1.00  0.00
ATOM    500  HZ2 LYS    33      19.551   5.982  -0.308  1.00  0.00
ATOM    501  HZ3 LYS    33      18.400   6.014   0.872  1.00  0.00
ATOM    502  C   LYS    33      13.316   2.374   0.986  1.00  0.00
ATOM    503  O   LYS    33      13.214   1.153   1.129  1.00  0.00
ATOM    504  N   SER    34      12.881   3.007  -0.099  1.00  0.00
ATOM    505  H   SER    34      12.897   4.013  -0.183  1.00  0.00
ATOM    506  CA  SER    34      12.335   2.232  -1.201  1.00  0.00
ATOM    507  HA  SER    34      11.655   1.474  -0.811  1.00  0.00
ATOM    508  CB  SER    34      11.567   3.123  -2.171  1.00  0.00
ATOM    509  HB2 SER    34      10.684   3.520  -1.670  1.00  0.00
ATOM    510  HB3 SER    34      12.208   3.947  -2.485  1.00  0.00
ATOM    511  OG  SER    34      11.166   2.372  -3.314  1.00  0.00
ATOM    512  HG  SER    34      10.683   2.941  -3.918  1.00  0.00
ATOM    513  C   SER    34      13.460   1.524  -1.949  1.00  0.00
ATOM    514  O   SER    34      14.508   2.125  -2.202  1.00  0.00
ATOM    515  N   PRO    35      13.272   0.261  -2.332  1.00  0.00
ATOM    516  CD  PRO    35      12.094  -0.592  -2.100  1.00  0.00
ATOM    517  HD2 PRO    35      11.201  -0.085  -2.465  1.00  0.00
ATOM    518  HD3 PRO    35      11.990  -0.786  -1.032  1.00  0.00
ATOM    519  CG  PRO    35      12.412  -1.848  -2.887  1.00  0.00
ATOM    520  HG2 PRO    35      11.851  -1.827  -3.822  1.00  0.00
ATOM    521  HG3 PRO    35      12.107  -2.715  -2.301  1.00  0.00
ATOM    522  CB  PRO    35      13.880  -1.863  -3.134  1.00  0.00
ATOM    523  HB2 PRO    35      14.035  -2.336  -4.104  1.00  0.00
ATOM    524  HB3 PRO    35      14.492  -2.364  -2.384  1.00  0.00
ATOM    525  CA  PRO    35      14.256  -0.381  -3.211  1.00  0.00
ATOM    526  HA  PRO    35      15.261  -0.189  -2.837  1.00  0.00
ATOM    527  C   PRO    35      14.120   0.189  -4.613  1.00  0.00
ATOM    528  O   PRO    35      13.437   1.200  -4.796  1.00  0.00
ATOM    529  N   SER    36      14.745  -0.410  -5.614  1.00  0.00
ATOM    530  H   SER    36      15.417  -1.152  -5.481  1.00  0.00
ATOM    531  CA  SER    36      14.491   0.058  -6.973  1.00  0.00
ATOM    532  HA  SER    36      14.585   1.143  -7.005  1.00  0.00
ATOM    533  CB  SER    36      15.480  -0.546  -7.962  1.00  0.00
ATOM    534  HB2 SER    36      15.696  -1.574  -7.669  1.00  0.00
ATOM    535  HB3 SER    36      15.038  -0.539  -8.958  1.00  0.00
ATOM    536  OG  SER    36      16.681   0.204  -7.973  1.00  0.00
ATOM    537  HG  SER    36      17.295  -0.186  -8.599  1.00  0.00
ATOM    538  C   SER    36      13.058  -0.319  -7.305  1.00  0.00
ATOM    539  O   SER    36      12.762  -1.480  -7.598  1.00  0.00
ATOM    540  N   LEU    37      12.145   0.644  -7.182  1.00  0.00
ATOM    541  H   LEU    37      12.429   1.575  -6.914  1.00  0.00
ATOM    542  CA  LEU    37      10.721   0.384  -7.379  1.00  0.00
ATOM    543  HA  LEU    37      10.604  -0.536  -7.952  1.00  0.00
ATOM    544  CB  LEU    37       9.976   0.231  -6.053  1.00  0.00
ATOM    545  HB2 LEU    37      10.613   0.678  -5.291  1.00  0.00
ATOM    546  HB3 LEU    37       9.026   0.764  -6.091  1.00  0.00
ATOM    547  CG  LEU    37       9.723  -1.231  -5.709  1.00  0.00
ATOM    548  HG  LEU    37      10.657  -1.653  -5.337  1.00  0.00
ATOM    549  CD1 LEU    37       8.630  -1.411  -4.658  1.00  0.00
ATOM    550 HD11 LEU    37       7.695  -0.990  -5.029  1.00  0.00
ATOM    551 HD12 LEU    37       8.493  -2.473  -4.453  1.00  0.00
ATOM    552 HD13 LEU    37       8.919  -0.899  -3.740  1.00  0.00
ATOM    553  CD2 LEU    37       9.358  -1.953  -6.977  1.00  0.00
ATOM    554 HD21 LEU    37      10.177  -1.872  -7.691  1.00  0.00
ATOM    555 HD22 LEU    37       9.171  -3.004  -6.756  1.00  0.00
ATOM    556 HD23 LEU    37       8.459  -1.507  -7.404  1.00  0.00
ATOM    557  C   LEU    37      10.128   1.523  -8.189  1.00  0.00
ATOM    558  O   LEU    37       9.972   2.632  -7.672  1.00  0.00
ATOM    559  N   ASP    38       9.801   1.243  -9.447  1.00  0.00
ATOM    560  H   ASP    38      10.002   0.335  -9.842  1.00  0.00
ATOM    561  CA  ASP    38       9.180   2.246 -10.302  1.00  0.00
ATOM    562  HA  ASP    38       9.733   3.182 -10.234  1.00  0.00
ATOM    563  CB  ASP    38       9.180   1.783 -11.757  1.00  0.00
ATOM    564  HB2 ASP    38      10.160   1.362 -11.982  1.00  0.00
ATOM    565  HB3 ASP    38       8.421   1.006 -11.855  1.00  0.00
ATOM    566  CG  ASP    38       8.877   2.915 -12.732  1.00  0.00
ATOM    567  OD1 ASP    38       8.321   3.943 -12.305  1.00  0.00
ATOM    568  OD2 ASP    38       9.204   2.780 -13.930  1.00  0.00
ATOM    569  C   ASP    38       7.759   2.499  -9.821  1.00  0.00
ATOM    570  O   ASP    38       6.956   1.562  -9.711  1.00  0.00
ATOM    571  N   LEU    39       7.447   3.762  -9.531  1.00  0.00
ATOM    572  H   LEU    39       8.145   4.486  -9.616  1.00  0.00
ATOM    573  CA  LEU    39       6.131   4.128  -9.025  1.00  0.00
ATOM    574  HA  LEU    39       5.566   3.233  -8.761  1.00  0.00
ATOM    575  CB  LEU    39       6.284   4.996  -7.775  1.00  0.00
ATOM    576  HB2 LEU    39       6.750   5.914  -8.131  1.00  0.00
ATOM    577  HB3 LEU    39       5.280   5.216  -7.410  1.00  0.00
ATOM    578  CG  LEU    39       7.123   4.406  -6.638  1.00  0.00
ATOM    579  HG  LEU    39       8.119   4.159  -7.005  1.00  0.00
ATOM    580  CD1 LEU    39       7.234   5.434  -5.523  1.00  0.00
ATOM    581 HD11 LEU    39       6.238   5.681  -5.156  1.00  0.00
ATOM    582 HD12 LEU    39       7.829   5.023  -4.708  1.00  0.00
ATOM    583 HD13 LEU    39       7.713   6.335  -5.905  1.00  0.00
ATOM    584  CD2 LEU    39       6.512   3.125  -6.107  1.00  0.00
ATOM    585 HD21 LEU    39       6.452   2.390  -6.910  1.00  0.00
ATOM    586 HD22 LEU    39       7.132   2.732  -5.301  1.00  0.00
ATOM    587 HD23 LEU    39       5.510   3.329  -5.727  1.00  0.00
ATOM    588  C   LEU    39       5.274   4.850 -10.059  1.00  0.00
ATOM    589  O   LEU    39       4.188   5.330  -9.719  1.00  0.00
ATOM    590  N   ALA    40       5.716   4.914 -11.319  1.00  0.00
ATOM    591  H   ALA    40       6.562   4.440 -11.600  1.00  0.00
ATOM    592  CA  ALA    40       5.015   5.730 -12.312  1.00  0.00
ATOM    593  HA  ALA    40       4.948   6.747 -11.928  1.00  0.00
ATOM    594  CB  ALA    40       5.813   5.752 -13.618  1.00  0.00
ATOM    595  HB1 ALA    40       5.881   4.741 -14.020  1.00  0.00
ATOM    596  HB2 ALA    40       5.311   6.396 -14.340  1.00  0.00
ATOM    597  HB3 ALA    40       6.815   6.134 -13.425  1.00  0.00
ATOM    598  C   ALA    40       3.593   5.242 -12.577  1.00  0.00
ATOM    599  O   ALA    40       2.672   6.057 -12.734  1.00  0.00
ATOM    600  N   ALA    41       3.391   3.928 -12.667  1.00  0.00
ATOM    601  H   ALA    41       4.142   3.263 -12.546  1.00  0.00
ATOM    602  CA  ALA    41       2.061   3.418 -13.000  1.00  0.00
ATOM    603  HA  ALA    41       1.696   3.931 -13.890  1.00  0.00
ATOM    604  CB  ALA    41       2.124   1.922 -13.291  1.00  0.00
ATOM    605  HB1 ALA    41       2.478   1.393 -12.406  1.00  0.00
ATOM    606  HB2 ALA    41       1.130   1.560 -13.555  1.00  0.00
ATOM    607  HB3 ALA    41       2.808   1.741 -14.120  1.00  0.00
ATOM    608  C   ALA    41       1.071   3.688 -11.874  1.00  0.00
ATOM    609  O   ALA    41      -0.085   4.044 -12.123  1.00  0.00
ATOM    610  N   GLY    42       1.502   3.498 -10.629  1.00  0.00
ATOM    611  H   GLY    42       2.423   3.137 -10.426  1.00  0.00
ATOM    612  CA  GLY    42       0.626   3.817  -9.515  1.00  0.00
ATOM    613  HA2 GLY    42      -0.312   3.276  -9.644  1.00  0.00
ATOM    614  HA3 GLY    42       1.106   3.494  -8.592  1.00  0.00
ATOM    615  C   GLY    42       0.331   5.300  -9.425  1.00  0.00
ATOM    616  O   GLY    42      -0.795   5.699  -9.125  1.00  0.00
ATOM    617  N   ASP    43       1.334   6.138  -9.700  1.00  0.00
ATOM    618  H   ASP    43       2.272   5.809  -9.879  1.00  0.00
ATOM    619  CA  ASP    43       1.097   7.580  -9.677  1.00  0.00
ATOM    620  HA  ASP    43       0.642   7.862  -8.727  1.00  0.00
ATOM    621  CB  ASP    43       2.411   8.348  -9.838  1.00  0.00
ATOM    622  HB2 ASP    43       2.949   7.924 -10.686  1.00  0.00
ATOM    623  HB3 ASP    43       2.160   9.387 -10.050  1.00  0.00
ATOM    624  CG  ASP    43       3.289   8.281  -8.594  1.00  0.00
ATOM    625  OD1 ASP    43       2.916   7.606  -7.605  1.00  0.00
ATOM    626  OD2 ASP    43       4.364   8.901  -8.603  1.00  0.00
ATOM    627  C   ASP    43       0.106   7.977 -10.760  1.00  0.00
ATOM    628  O   ASP    43      -0.764   8.824 -10.528  1.00  0.00
ATOM    629  N   THR    44       0.207   7.354 -11.940  1.00  0.00
ATOM    630  H   THR    44       0.968   6.714 -12.116  1.00  0.00
ATOM    631  CA  THR    44      -0.742   7.615 -13.019  1.00  0.00
ATOM    632  HA  THR    44      -0.774   8.683 -13.232  1.00  0.00
ATOM    633  CB  THR    44      -0.323   6.875 -14.291  1.00  0.00
ATOM    634  HB  THR    44      -0.237   5.811 -14.070  1.00  0.00
ATOM    635  CG2 THR    44      -1.366   7.084 -15.407  1.00  0.00
ATOM    636 HG21 THR    44      -1.453   8.147 -15.629  1.00  0.00
ATOM    637 HG22 THR    44      -1.052   6.550 -16.304  1.00  0.00
ATOM    638 HG23 THR    44      -2.333   6.702 -15.078  1.00  0.00
ATOM    639  OG1 THR    44       0.944   7.370 -14.745  1.00  0.00
ATOM    640  HG1 THR    44       1.202   6.903 -15.543  1.00  0.00
ATOM    641  C   THR    44      -2.148   7.201 -12.612  1.00  0.00
ATOM    642  O   THR    44      -3.105   7.968 -12.762  1.00  0.00
ATOM    643  N   PHE    45      -2.287   5.996 -12.060  1.00  0.00
ATOM    644  H   PHE    45      -1.520   5.341 -11.999  1.00  0.00
ATOM    645  CA  PHE    45      -3.600   5.567 -11.593  1.00  0.00
ATOM    646  HA  PHE    45      -4.317   5.580 -12.414  1.00  0.00
ATOM    647  CB  PHE    45      -3.507   4.141 -11.049  1.00  0.00
ATOM    648  HB2 PHE    45      -2.964   3.523 -11.764  1.00  0.00
ATOM    649  HB3 PHE    45      -2.991   4.124 -10.089  1.00  0.00
ATOM    650  CG  PHE    45      -4.849   3.472 -10.830  1.00  0.00
ATOM    651  CD1 PHE    45      -5.464   3.500  -9.588  1.00  0.00
ATOM    652  HD1 PHE    45      -4.981   4.018  -8.760  1.00  0.00
ATOM    653  CE1 PHE    45      -6.692   2.871  -9.394  1.00  0.00
ATOM    654  HE1 PHE    45      -7.174   2.912  -8.417  1.00  0.00
ATOM    655  CZ  PHE    45      -7.302   2.194 -10.439  1.00  0.00
ATOM    656  HZ  PHE    45      -8.257   1.690 -10.284  1.00  0.00
ATOM    657  CE2 PHE    45      -6.696   2.159 -11.679  1.00  0.00
ATOM    658  HE2 PHE    45      -7.172   1.634 -12.507  1.00  0.00
ATOM    659  CD2 PHE    45      -5.476   2.796 -11.869  1.00  0.00
ATOM    660  HD2 PHE    45      -4.995   2.770 -12.846  1.00  0.00
ATOM    661  C   PHE    45      -4.148   6.532 -10.541  1.00  0.00
ATOM    662  O   PHE    45      -5.333   6.884 -10.565  1.00  0.00
ATOM    663  N   ALA    46      -3.292   6.997  -9.632  1.00  0.00
ATOM    664  H   ALA    46      -2.315   6.742  -9.662  1.00  0.00
ATOM    665  CA  ALA    46      -3.752   7.846  -8.539  1.00  0.00
ATOM    666  HA  ALA    46      -4.588   7.345  -8.051  1.00  0.00
ATOM    667  CB  ALA    46      -2.635   8.045  -7.514  1.00  0.00
ATOM    668  HB1 ALA    46      -1.795   8.554  -7.986  1.00  0.00
ATOM    669  HB2 ALA    46      -3.006   8.648  -6.685  1.00  0.00
ATOM    670  HB3 ALA    46      -2.308   7.075  -7.139  1.00  0.00
ATOM    671  C   ALA    46      -4.236   9.203  -9.021  1.00  0.00
ATOM    672  O   ALA    46      -5.005   9.854  -8.307  1.00  0.00
ATOM    673  N   ARG    47      -3.789   9.640 -10.202  1.00  0.00
ATOM    674  H   ARG    47      -3.110   9.080 -10.697  1.00  0.00
ATOM    675  CA  ARG    47      -4.207  10.906 -10.795  1.00  0.00
ATOM    676  HA  ARG    47      -4.569  11.577 -10.016  1.00  0.00
ATOM    677  CB  ARG    47      -3.024  11.581 -11.516  1.00  0.00
ATOM    678  HB2 ARG    47      -2.547  10.820 -12.134  1.00  0.00
ATOM    679  HB3 ARG    47      -3.439  12.360 -12.156  1.00  0.00
ATOM    680  CG  ARG    47      -1.994  12.191 -10.576  1.00  0.00
ATOM    681  HG2 ARG    47      -2.484  12.974  -9.998  1.00  0.00
ATOM    682  HG3 ARG    47      -1.644  11.408  -9.902  1.00  0.00
ATOM    683  CD  ARG    47      -0.810  12.780 -11.327  1.00  0.00
ATOM    684  HD2 ARG    47      -0.281  11.991 -11.862  1.00  0.00
ATOM    685  HD3 ARG    47      -1.158  13.530 -12.037  1.00  0.00
ATOM    686  NE  ARG    47       0.115  13.413 -10.393  1.00  0.00
ATOM    687  HE  ARG    47      -0.187  14.272  -9.956  1.00  0.00
ATOM    688  CZ  ARG    47       1.329  12.950 -10.111  1.00  0.00
ATOM    689  NH1 ARG    47       2.099  13.589  -9.239  1.00  0.00
ATOM    690 HH11 ARG    47       1.759  14.428  -8.790  1.00  0.00
ATOM    691 HH12 ARG    47       3.020  13.233  -9.028  1.00  0.00
ATOM    692  NH2 ARG    47       1.786  11.869 -10.725  1.00  0.00
ATOM    693 HH21 ARG    47       1.209  11.398 -11.408  1.00  0.00
ATOM    694 HH22 ARG    47       2.708  11.520 -10.508  1.00  0.00
ATOM    695  C   ARG    47      -5.351  10.750 -11.787  1.00  0.00
ATOM    696  O   ARG    47      -5.869  11.764 -12.268  1.00  0.00
ATOM    697  N   ASN    48      -5.762   9.515 -12.102  1.00  0.00
ATOM    698  H   ASN    48      -5.412   8.710 -11.602  1.00  0.00
ATOM    699  CA  ASN    48      -6.678   9.293 -13.214  1.00  0.00
ATOM    700  HA  ASN    48      -7.138  10.235 -13.513  1.00  0.00
ATOM    701  CB  ASN    48      -5.915   8.715 -14.417  1.00  0.00
ATOM    702  HB2 ASN    48      -5.223   7.961 -14.042  1.00  0.00
ATOM    703  HB3 ASN    48      -6.621   8.249 -15.106  1.00  0.00
ATOM    704  CG  ASN    48      -5.127   9.763 -15.168  1.00  0.00
ATOM    705  OD1 ASN    48      -5.675  10.465 -16.014  1.00  0.00
ATOM    706  ND2 ASN    48      -3.833   9.862 -14.881  1.00  0.00
ATOM    707 HD21 ASN    48      -3.265  10.547 -15.357  1.00  0.00
ATOM    708 HD22 ASN    48      -3.425   9.251 -14.188  1.00  0.00
ATOM    709  C   ASN    48      -7.865   8.379 -12.928  1.00  0.00
ATOM    710  O   ASN    48      -8.830   8.414 -13.702  1.00  0.00
ATOM    711  N   PHE    49      -7.843   7.560 -11.870  1.00  0.00
ATOM    712  H   PHE    49      -7.146   7.605 -11.140  1.00  0.00
ATOM    713  CA  PHE    49      -8.820   6.474 -11.828  1.00  0.00
ATOM    714  HA  PHE    49      -8.802   5.930 -12.772  1.00  0.00
ATOM    715  CB  PHE    49      -8.502   5.491 -10.688  1.00  0.00
ATOM    716  HB2 PHE    49      -9.072   4.581 -10.880  1.00  0.00
ATOM    717  HB3 PHE    49      -7.440   5.251 -10.643  1.00  0.00
ATOM    718  CG  PHE    49      -8.898   5.966  -9.307  1.00  0.00
ATOM    719  CD1 PHE    49      -7.959   6.563  -8.460  1.00  0.00
ATOM    720  HD1 PHE    49      -6.940   6.703  -8.819  1.00  0.00
ATOM    721  CE1 PHE    49      -8.309   6.976  -7.174  1.00  0.00
ATOM    722  HE1 PHE    49      -7.577   7.458  -6.527  1.00  0.00
ATOM    723  CZ  PHE    49      -9.612   6.766  -6.719  1.00  0.00
ATOM    724  HZ  PHE    49      -9.894   7.066  -5.710  1.00  0.00
ATOM    725  CE2 PHE    49     -10.546   6.176  -7.550  1.00  0.00
ATOM    726  HE2 PHE    49     -11.569   6.035  -7.199  1.00  0.00
ATOM    727  CD2 PHE    49     -10.186   5.762  -8.829  1.00  0.00
ATOM    728  HD2 PHE    49     -10.919   5.270  -9.469  1.00  0.00
ATOM    729  C   PHE    49     -10.246   6.994 -11.721  1.00  0.00
ATOM    730  O   PHE    49     -11.179   6.341 -12.203  1.00  0.00
ATOM    731  N   TYR    50     -10.425   8.159 -11.114  1.00  0.00
ATOM    732  H   TYR    50      -9.609   8.650 -10.779  1.00  0.00
ATOM    733  CA  TYR    50     -11.731   8.744 -10.863  1.00  0.00
ATOM    734  HA  TYR    50     -12.481   7.960 -10.747  1.00  0.00
ATOM    735  CB  TYR    50     -11.682   9.567  -9.578  1.00  0.00
ATOM    736  HB2 TYR    50     -12.628  10.105  -9.512  1.00  0.00
ATOM    737  HB3 TYR    50     -11.597   8.880  -8.735  1.00  0.00
ATOM    738  CG  TYR    50     -10.537  10.553  -9.543  1.00  0.00
ATOM    739  CD1 TYR    50     -10.690  11.847 -10.038  1.00  0.00
ATOM    740  HD1 TYR    50     -11.652  12.146 -10.454  1.00  0.00
ATOM    741  CE1 TYR    50      -9.642  12.745 -10.006  1.00  0.00
ATOM    742  HE1 TYR    50      -9.777  13.753 -10.397  1.00  0.00
ATOM    743  CZ  TYR    50      -8.418  12.360  -9.493  1.00  0.00
ATOM    744  OH  TYR    50      -7.378  13.255  -9.458  1.00  0.00
ATOM    745  HH  TYR    50      -7.612  14.115  -9.814  1.00  0.00
ATOM    746  CE2 TYR    50      -8.232  11.083  -8.998  1.00  0.00
ATOM    747  HE2 TYR    50      -7.270  10.778  -8.586  1.00  0.00
ATOM    748  CD2 TYR    50      -9.287  10.186  -9.030  1.00  0.00
ATOM    749  HD2 TYR    50      -9.153   9.172  -8.651  1.00  0.00
ATOM    750  C   TYR    50     -12.217   9.619 -12.007  1.00  0.00
ATOM    751  O   TYR    50     -13.332  10.149 -11.930  1.00  0.00
ATOM    752  N   LEU    51     -11.406   9.798 -13.040  1.00  0.00
ATOM    753  H   LEU    51     -10.484   9.386 -13.058  1.00  0.00
ATOM    754  CA  LEU    51     -11.820  10.615 -14.172  1.00  0.00
ATOM    755  HA  LEU    51     -12.426  11.451 -13.822  1.00  0.00
ATOM    756  CB  LEU    51     -10.603  11.168 -14.904  1.00  0.00
ATOM    757  HB2 LEU    51     -10.048  10.267 -15.166  1.00  0.00
ATOM    758  HB3 LEU    51     -10.958  11.652 -15.813  1.00  0.00
ATOM    759  CG  LEU    51      -9.689  12.126 -14.140  1.00  0.00
ATOM    760  HG  LEU    51      -9.335  11.634 -13.234  1.00  0.00
ATOM    761  CD1 LEU    51      -8.498  12.520 -15.002  1.00  0.00
ATOM    762 HD11 LEU    51      -8.852  13.012 -15.908  1.00  0.00
ATOM    763 HD12 LEU    51      -7.856  13.202 -14.445  1.00  0.00
ATOM    764 HD13 LEU    51      -7.933  11.627 -15.271  1.00  0.00
ATOM    765  CD2 LEU    51     -10.450  13.367 -13.675  1.00  0.00
ATOM    766 HD21 LEU    51     -11.267  13.068 -13.017  1.00  0.00
ATOM    767 HD22 LEU    51      -9.773  14.028 -13.135  1.00  0.00
ATOM    768 HD23 LEU    51     -10.856  13.891 -14.541  1.00  0.00
ATOM    769  C   LEU    51     -12.658   9.785 -15.139  1.00  0.00
ATOM    770  O   LEU    51     -12.486   8.569 -15.234  1.00  0.00
ATOM    771  N   PRO    52     -13.577  10.413 -15.865  1.00  0.00
ATOM    772  CD  PRO    52     -13.981  11.828 -15.798  1.00  0.00
ATOM    773  HD2 PRO    52     -13.096  12.458 -15.712  1.00  0.00
ATOM    774  HD3 PRO    52     -14.624  11.985 -14.932  1.00  0.00
ATOM    775  CG  PRO    52     -14.710  12.031 -17.096  1.00  0.00
ATOM    776  HG2 PRO    52     -14.011  12.402 -17.845  1.00  0.00
ATOM    777  HG3 PRO    52     -15.506  12.761 -16.949  1.00  0.00
ATOM    778  CB  PRO    52     -15.269  10.709 -17.484  1.00  0.00
ATOM    779  HB2 PRO    52     -15.274  10.668 -18.573  1.00  0.00
ATOM    780  HB3 PRO    52     -16.271  10.498 -17.109  1.00  0.00
ATOM    781  CA  PRO    52     -14.274   9.681 -16.927  1.00  0.00
ATOM    782  HA  PRO    52     -14.770   8.810 -16.498  1.00  0.00
ATOM    783  C   PRO    52     -13.281   9.228 -17.982  1.00  0.00
ATOM    784  O   PRO    52     -12.362   9.962 -18.353  1.00  0.00
ATOM    785  N   ARG    53     -13.443   7.991 -18.436  1.00  0.00
ATOM    786  H   ARG    53     -14.164   7.378 -18.081  1.00  0.00
ATOM    787  CA  ARG    53     -12.531   7.472 -19.445  1.00  0.00
ATOM    788  HA  ARG    53     -11.506   7.710 -19.162  1.00  0.00
ATOM    789  CB  ARG    53     -12.659   5.958 -19.586  1.00  0.00
ATOM    790  HB2 ARG    53     -12.344   5.502 -18.647  1.00  0.00
ATOM    791  HB3 ARG    53     -13.708   5.722 -19.769  1.00  0.00
ATOM    792  CG  ARG    53     -11.807   5.409 -20.730  1.00  0.00
ATOM    793  HG2 ARG    53     -12.200   5.806 -21.666  1.00  0.00
ATOM    794  HG3 ARG    53     -10.784   5.757 -20.588  1.00  0.00
ATOM    795  CD  ARG    53     -11.822   3.888 -20.779  1.00  0.00
ATOM    796  HD2 ARG    53     -12.849   3.533 -20.690  1.00  0.00
ATOM    797  HD3 ARG    53     -11.403   3.552 -21.728  1.00  0.00
ATOM    798  NE  ARG    53     -11.037   3.318 -19.695  1.00  0.00
ATOM    799  HE  ARG    53     -10.458   3.947 -19.158  1.00  0.00
ATOM    800  CZ  ARG    53     -11.028   2.027 -19.383  1.00  0.00
ATOM    801  NH1 ARG    53     -11.784   1.175 -20.068  1.00  0.00
ATOM    802 HH11 ARG    53     -12.363   1.513 -20.824  1.00  0.00
ATOM    803 HH12 ARG    53     -11.777   0.193 -19.830  1.00  0.00
ATOM    804  NH2 ARG    53     -10.276   1.591 -18.379  1.00  0.00
ATOM    805 HH21 ARG    53      -9.712   2.244 -17.854  1.00  0.00
ATOM    806 HH22 ARG    53     -10.272   0.608 -18.145  1.00  0.00
ATOM    807  C   ARG    53     -12.805   8.143 -20.780  1.00  0.00
ATOM    808  O   ARG    53     -13.944   8.153 -21.257  1.00  0.00
ATOM    809  N   GLN    54     -11.764   8.719 -21.374  1.00  0.00
ATOM    810  H   GLN    54     -10.889   8.786 -20.875  1.00  0.00
ATOM    811  CA  GLN    54     -11.856   9.330 -22.691  1.00  0.00
ATOM    812  HA  GLN    54     -12.788   9.023 -23.167  1.00  0.00
ATOM    813  CB  GLN    54     -11.832  10.869 -22.602  1.00  0.00
ATOM    814  HB2 GLN    54     -10.950  11.162 -22.033  1.00  0.00
ATOM    815  HB3 GLN    54     -11.760  11.266 -23.614  1.00  0.00
ATOM    816  CG  GLN    54     -13.085  11.428 -21.924  1.00  0.00
ATOM    817  HG2 GLN    54     -13.951  11.094 -22.497  1.00  0.00
ATOM    818  HG3 GLN    54     -13.135  11.014 -20.917  1.00  0.00
ATOM    819  CD  GLN    54     -13.121  12.944 -21.828  1.00  0.00
ATOM    820  OE1 GLN    54     -12.200  13.635 -22.256  1.00  0.00
ATOM    821  NE2 GLN    54     -14.198  13.465 -21.257  1.00  0.00
ATOM    822 HE21 GLN    54     -14.282  14.467 -21.163  1.00  0.00
ATOM    823 HE22 GLN    54     -14.931  12.857 -20.918  1.00  0.00
ATOM    824  C   GLN    54     -10.718   8.786 -23.542  1.00  0.00
ATOM    825  O   GLN    54      -9.709   8.306 -23.027  1.00  0.00
ATOM    826  N   GLU    55     -10.912   8.798 -24.856  1.00  0.00
ATOM    827  H   GLU    55     -11.756   9.164 -25.273  1.00  0.00
ATOM    828  CA  GLU    55      -9.906   8.217 -25.732  1.00  0.00
ATOM    829  HA  GLU    55      -9.732   7.175 -25.462  1.00  0.00
ATOM    830  CB  GLU    55     -10.383   8.272 -27.184  1.00  0.00
ATOM    831  HB2 GLU    55     -11.375   7.821 -27.216  1.00  0.00
ATOM    832  HB3 GLU    55     -10.453   9.323 -27.462  1.00  0.00
ATOM    833  CG  GLU    55      -9.471   7.553 -28.156  1.00  0.00
ATOM    834  HG2 GLU    55      -9.052   6.688 -27.642  1.00  0.00
ATOM    835  HG3 GLU    55     -10.075   7.217 -28.999  1.00  0.00
ATOM    836  CD  GLU    55      -8.344   8.437 -28.661  1.00  0.00
ATOM    837  OE1 GLU    55      -8.448   9.681 -28.534  1.00  0.00
ATOM    838  OE2 GLU    55      -7.355   7.891 -29.187  1.00  0.00
ATOM    839  C   GLU    55      -8.580   8.952 -25.567  1.00  0.00
ATOM    840  O   GLU    55      -8.544  10.181 -25.485  1.00  0.00
ATOM    841  N   GLY    56      -7.492   8.199 -25.489  1.00  0.00
ATOM    842  H   GLY    56      -7.565   7.191 -25.485  1.00  0.00
ATOM    843  CA  GLY    56      -6.172   8.794 -25.408  1.00  0.00
ATOM    844  HA2 GLY    56      -5.753   8.856 -26.412  1.00  0.00
ATOM    845  HA3 GLY    56      -6.263   9.796 -24.989  1.00  0.00
ATOM    846  C   GLY    56      -5.241   7.977 -24.534  1.00  0.00
ATOM    847  O   GLY    56      -5.573   6.885 -24.084  1.00  0.00
ATOM    848  N   LEU    57      -4.059   8.551 -24.288  1.00  0.00
ATOM    849  H   LEU    57      -3.845   9.464 -24.663  1.00  0.00
ATOM    850  CA  LEU    57      -3.027   7.857 -23.520  1.00  0.00
ATOM    851  HA  LEU    57      -2.747   6.925 -24.013  1.00  0.00
ATOM    852  CB  LEU    57      -1.791   8.748 -23.422  1.00  0.00
ATOM    853  HB2 LEU    57      -1.430   8.822 -24.448  1.00  0.00
ATOM    854  HB3 LEU    57      -2.184   9.714 -23.104  1.00  0.00
ATOM    855  CG  LEU    57      -0.642   8.342 -22.508  1.00  0.00
ATOM    856  HG  LEU    57      -0.994   8.291 -21.477  1.00  0.00
ATOM    857  CD1 LEU    57      -0.130   6.993 -22.930  1.00  0.00
ATOM    858 HD11 LEU    57       0.222   7.043 -23.960  1.00  0.00
ATOM    859 HD12 LEU    57       0.692   6.696 -22.280  1.00  0.00
ATOM    860 HD13 LEU    57      -0.934   6.259 -22.856  1.00  0.00
ATOM    861  CD2 LEU    57       0.453   9.384 -22.640  1.00  0.00
ATOM    862 HD21 LEU    57       0.064  10.359 -22.346  1.00  0.00
ATOM    863 HD22 LEU    57       1.289   9.116 -21.994  1.00  0.00
ATOM    864 HD23 LEU    57       0.792   9.426 -23.675  1.00  0.00
ATOM    865  C   LEU    57      -3.511   7.470 -22.126  1.00  0.00
ATOM    866  O   LEU    57      -3.175   6.389 -21.621  1.00  0.00
ATOM    867  N   GLY    58      -4.278   8.343 -21.477  1.00  0.00
ATOM    868  H   GLY    58      -4.585   9.204 -21.906  1.00  0.00
ATOM    869  CA  GLY    58      -4.696   8.066 -20.112  1.00  0.00
ATOM    870  HA2 GLY    58      -3.821   7.685 -19.585  1.00  0.00
ATOM    871  HA3 GLY    58      -4.997   9.018 -19.675  1.00  0.00
ATOM    872  C   GLY    58      -5.829   7.076 -19.962  1.00  0.00
ATOM    873  O   GLY    58      -6.089   6.632 -18.840  1.00  0.00
ATOM    874  N   ALA    59      -6.489   6.699 -21.059  1.00  0.00
ATOM    875  H   ALA    59      -6.192   7.030 -21.966  1.00  0.00
ATOM    876  CA  ALA    59      -7.706   5.886 -20.981  1.00  0.00
ATOM    877  HA  ALA    59      -8.464   6.524 -20.526  1.00  0.00
ATOM    878  CB  ALA    59      -8.167   5.511 -22.397  1.00  0.00
ATOM    879  HB1 ALA    59      -7.424   4.864 -22.862  1.00  0.00
ATOM    880  HB2 ALA    59      -9.121   4.986 -22.342  1.00  0.00
ATOM    881  HB3 ALA    59      -8.285   6.416 -22.993  1.00  0.00
ATOM    882  C   ALA    59      -7.584   4.630 -20.121  1.00  0.00
ATOM    883  O   ALA    59      -8.499   4.382 -19.320  1.00  0.00
ATOM    884  N   PRO    60      -6.541   3.795 -20.234  1.00  0.00
ATOM    885  CD  PRO    60      -5.334   3.930 -21.072  1.00  0.00
ATOM    886  HD2 PRO    60      -4.683   4.691 -20.643  1.00  0.00
ATOM    887  HD3 PRO    60      -5.627   4.229 -22.078  1.00  0.00
ATOM    888  CG  PRO    60      -4.731   2.581 -21.038  1.00  0.00
ATOM    889  HG2 PRO    60      -3.650   2.707 -20.981  1.00  0.00
ATOM    890  HG3 PRO    60      -4.990   2.082 -21.972  1.00  0.00
ATOM    891  CB  PRO    60      -5.242   1.836 -19.890  1.00  0.00
ATOM    892  HB2 PRO    60      -4.496   1.835 -19.096  1.00  0.00
ATOM    893  HB3 PRO    60      -5.485   0.808 -20.160  1.00  0.00
ATOM    894  CA  PRO    60      -6.508   2.567 -19.417  1.00  0.00
ATOM    895  HA  PRO    60      -7.415   2.004 -19.638  1.00  0.00
ATOM    896  C   PRO    60      -6.429   2.831 -17.928  1.00  0.00
ATOM    897  O   PRO    60      -6.622   1.890 -17.146  1.00  0.00
ATOM    898  N   TYR    61      -6.117   4.057 -17.512  1.00  0.00
ATOM    899  H   TYR    61      -5.894   4.766 -18.196  1.00  0.00
ATOM    900  CA  TYR    61      -6.015   4.403 -16.098  1.00  0.00
ATOM    901  HA  TYR    61      -6.012   3.497 -15.491  1.00  0.00
ATOM    902  CB  TYR    61      -4.716   5.171 -15.838  1.00  0.00
ATOM    903  HB2 TYR    61      -4.684   6.059 -16.468  1.00  0.00
ATOM    904  HB3 TYR    61      -4.743   5.470 -14.790  1.00  0.00
ATOM    905  CG  TYR    61      -3.488   4.331 -16.090  1.00  0.00
ATOM    906  CD1 TYR    61      -2.883   3.620 -15.058  1.00  0.00
ATOM    907  HD1 TYR    61      -3.297   3.690 -14.052  1.00  0.00
ATOM    908  CE1 TYR    61      -1.770   2.830 -15.296  1.00  0.00
ATOM    909  HE1 TYR    61      -1.296   2.285 -14.480  1.00  0.00
ATOM    910  CZ  TYR    61      -1.257   2.744 -16.573  1.00  0.00
ATOM    911  OH  TYR    61      -0.151   1.958 -16.822  1.00  0.00
ATOM    912  HH  TYR    61       0.180   1.516 -16.036  1.00  0.00
ATOM    913  CE2 TYR    61      -1.848   3.431 -17.609  1.00  0.00
ATOM    914  HE2 TYR    61      -1.444   3.360 -18.619  1.00  0.00
ATOM    915  CD2 TYR    61      -2.959   4.213 -17.364  1.00  0.00
ATOM    916  HD2 TYR    61      -3.437   4.752 -18.182  1.00  0.00
ATOM    917  C   TYR    61      -7.214   5.208 -15.618  1.00  0.00
ATOM    918  O   TYR    61      -7.188   5.720 -14.497  1.00  0.00
ATOM    919  N   GLN    62      -8.255   5.334 -16.449  1.00  0.00
ATOM    920  H   GLN    62      -8.208   4.832 -17.325  1.00  0.00
ATOM    921  CA  GLN    62      -9.425   6.159 -16.189  1.00  0.00
ATOM    922  HA  GLN    62      -9.330   6.630 -15.211  1.00  0.00
ATOM    923  CB  GLN    62      -9.569   7.261 -17.255  1.00  0.00
ATOM    924  HB2 GLN    62      -9.595   6.776 -18.231  1.00  0.00
ATOM    925  HB3 GLN    62     -10.517   7.770 -17.078  1.00  0.00
ATOM    926  CG  GLN    62      -8.442   8.268 -17.222  1.00  0.00
ATOM    927  HG2 GLN    62      -8.590   8.888 -16.338  1.00  0.00
ATOM    928  HG3 GLN    62      -7.490   7.743 -17.143  1.00  0.00
ATOM    929  CD  GLN    62      -8.400   9.165 -18.441  1.00  0.00
ATOM    930  OE1 GLN    62      -9.098   8.938 -19.429  1.00  0.00
ATOM    931  NE2 GLN    62      -7.553  10.178 -18.383  1.00  0.00
ATOM    932 HE21 GLN    62      -7.477  10.814 -19.164  1.00  0.00
ATOM    933 HE22 GLN    62      -6.986  10.311 -17.558  1.00  0.00
ATOM    934  C   GLN    62     -10.686   5.306 -16.174  1.00  0.00
ATOM    935  O   GLN    62     -10.696   4.163 -16.646  1.00  0.00
ATOM    936  N   GLY    63     -11.755   5.886 -15.620  1.00  0.00
ATOM    937  H   GLY    63     -11.662   6.773 -15.146  1.00  0.00
ATOM    938  CA  GLY    63     -13.068   5.273 -15.678  1.00  0.00
ATOM    939  HA2 GLY    63     -13.799   6.067 -15.526  1.00  0.00
ATOM    940  HA3 GLY    63     -13.184   4.860 -16.680  1.00  0.00
ATOM    941  C   GLY    63     -13.313   4.180 -14.666  1.00  0.00
ATOM    942  O   GLY    63     -14.237   3.381 -14.846  1.00  0.00
ATOM    943  N   PHE    64     -12.534   4.125 -13.594  1.00  0.00
ATOM    944  H   PHE    64     -11.806   4.801 -13.417  1.00  0.00
ATOM    945  CA  PHE    64     -12.644   2.979 -12.700  1.00  0.00
ATOM    946  HA  PHE    64     -12.872   2.077 -13.268  1.00  0.00
ATOM    947  CB  PHE    64     -11.318   2.774 -11.969  1.00  0.00
ATOM    948  HB2 PHE    64     -10.841   3.685 -11.609  1.00  0.00
ATOM    949  HB3 PHE    64     -11.522   2.113 -11.126  1.00  0.00
ATOM    950  CG  PHE    64     -10.315   2.076 -12.825  1.00  0.00
ATOM    951  CD1 PHE    64     -10.092   0.711 -12.701  1.00  0.00
ATOM    952  HD1 PHE    64     -10.624   0.147 -11.935  1.00  0.00
ATOM    953  CE1 PHE    64      -9.204   0.068 -13.540  1.00  0.00
ATOM    954  HE1 PHE    64      -9.025  -1.001 -13.419  1.00  0.00
ATOM    955  CZ  PHE    64      -8.542   0.774 -14.533  1.00  0.00
ATOM    956  HZ  PHE    64      -7.838   0.273 -15.197  1.00  0.00
ATOM    957  CE2 PHE    64      -8.783   2.126 -14.675  1.00  0.00
ATOM    958  HE2 PHE    64      -8.272   2.688 -15.456  1.00  0.00
ATOM    959  CD2 PHE    64      -9.666   2.764 -13.833  1.00  0.00
ATOM    960  HD2 PHE    64      -9.863   3.829 -13.955  1.00  0.00
ATOM    961  C   PHE    64     -13.811   3.073 -11.734  1.00  0.00
ATOM    962  O   PHE    64     -14.014   2.141 -10.949  1.00  0.00
ATOM    963  N   SER    65     -14.609   4.139 -11.792  1.00  0.00
ATOM    964  H   SER    65     -14.346   4.980 -12.284  1.00  0.00
ATOM    965  CA  SER    65     -15.886   4.122 -11.085  1.00  0.00
ATOM    966  HA  SER    65     -15.722   3.955 -10.020  1.00  0.00
ATOM    967  CB  SER    65     -16.601   5.458 -11.265  1.00  0.00
ATOM    968  HB2 SER    65     -17.512   5.466 -10.665  1.00  0.00
ATOM    969  HB3 SER    65     -15.946   6.266 -10.941  1.00  0.00
ATOM    970  OG  SER    65     -16.934   5.638 -12.631  1.00  0.00
ATOM    971  HG  SER    65     -17.384   6.478 -12.743  1.00  0.00
ATOM    972  C   SER    65     -16.784   2.991 -11.563  1.00  0.00
ATOM    973  O   SER    65     -17.718   2.609 -10.848  1.00  0.00
ATOM    974  N   GLN    66     -16.522   2.444 -12.751  1.00  0.00
ATOM    975  H   GLN    66     -15.774   2.797 -13.329  1.00  0.00
ATOM    976  CA  GLN    66     -17.323   1.336 -13.258  1.00  0.00
ATOM    977  HA  GLN    66     -18.381   1.548 -13.101  1.00  0.00
ATOM    978  CB  GLN    66     -17.084   1.126 -14.755  1.00  0.00
ATOM    979  HB2 GLN    66     -17.891   0.497 -15.134  1.00  0.00
ATOM    980  HB3 GLN    66     -17.129   2.102 -15.237  1.00  0.00
ATOM    981  CG  GLN    66     -15.739   0.468 -15.061  1.00  0.00
ATOM    982  HG2 GLN    66     -14.949   1.178 -14.819  1.00  0.00
ATOM    983  HG3 GLN    66     -15.636  -0.418 -14.434  1.00  0.00
ATOM    984  CD  GLN    66     -15.592   0.055 -16.512  1.00  0.00
ATOM    985  OE1 GLN    66     -15.900  -1.079 -16.879  1.00  0.00
ATOM    986  NE2 GLN    66     -15.116   0.973 -17.346  1.00  0.00
ATOM    987 HE21 GLN    66     -14.999   0.749 -18.324  1.00  0.00
ATOM    988 HE22 GLN    66     -14.875   1.890 -16.998  1.00  0.00
ATOM    989  C   GLN    66     -17.020   0.029 -12.549  1.00  0.00
ATOM    990  O   GLN    66     -17.775  -0.933 -12.717  1.00  0.00
ATOM    991  N   TRP    67     -15.918  -0.046 -11.801  1.00  0.00
ATOM    992  H   TRP    67     -15.304   0.752 -11.733  1.00  0.00
ATOM    993  CA  TRP    67     -15.529  -1.279 -11.122  1.00  0.00
ATOM    994  HA  TRP    67     -15.997  -2.131 -11.616  1.00  0.00
ATOM    995  CB  TRP    67     -14.013  -1.468 -11.154  1.00  0.00
ATOM    996  HB2 TRP    67     -13.515  -0.517 -10.969  1.00  0.00
ATOM    997  HB3 TRP    67     -13.700  -2.194 -10.403  1.00  0.00
ATOM    998  CG  TRP    67     -13.505  -1.969 -12.473  1.00  0.00
ATOM    999  CD1 TRP    67     -12.825  -1.259 -13.416  1.00  0.00
ATOM   1000  HD1 TRP    67     -12.625  -0.212 -13.190  1.00  0.00
ATOM   1001  NE1 TRP    67     -12.529  -2.060 -14.495  1.00  0.00
ATOM   1002  HE1 TRP    67     -12.031  -1.774 -15.325  1.00  0.00
ATOM   1003  CE2 TRP    67     -13.025  -3.317 -14.257  1.00  0.00
ATOM   1004  CZ2 TRP    67     -12.977  -4.466 -15.045  1.00  0.00
ATOM   1005  HZ2 TRP    67     -12.480  -4.416 -16.014  1.00  0.00
ATOM   1006  CH2 TRP    67     -13.563  -5.593 -14.546  1.00  0.00
ATOM   1007  HH2 TRP    67     -13.545  -6.511 -15.134  1.00  0.00
ATOM   1008  CZ3 TRP    67     -14.189  -5.602 -13.296  1.00  0.00
ATOM   1009  HZ3 TRP    67     -14.652  -6.511 -12.911  1.00  0.00
ATOM   1010  CE3 TRP    67     -14.242  -4.468 -12.514  1.00  0.00
ATOM   1011  HE3 TRP    67     -14.743  -4.527 -11.548  1.00  0.00
ATOM   1012  CD2 TRP    67     -13.648  -3.295 -12.995  1.00  0.00
ATOM   1013  C   TRP    67     -16.070  -1.210  -9.701  1.00  0.00
ATOM   1014  O   TRP    67     -15.455  -0.608  -8.817  1.00  0.00
ATOM   1015  N   THR    68     -17.229  -1.820  -9.478  1.00  0.00
ATOM   1016  H   THR    68     -17.693  -2.296 -10.239  1.00  0.00
ATOM   1017  CA  THR    68     -17.899  -1.768  -8.188  1.00  0.00
ATOM   1018  HA  THR    68     -17.301  -1.180  -7.493  1.00  0.00
ATOM   1019  CB  THR    68     -19.284  -1.123  -8.309  1.00  0.00
ATOM   1020  HB  THR    68     -19.822  -1.260  -7.371  1.00  0.00
ATOM   1021  CG2 THR    68     -19.158   0.358  -8.607  1.00  0.00
ATOM   1022 HG21 THR    68     -18.622   0.496  -9.546  1.00  0.00
ATOM   1023 HG22 THR    68     -20.152   0.798  -8.689  1.00  0.00
ATOM   1024 HG23 THR    68     -18.611   0.846  -7.801  1.00  0.00
ATOM   1025  OG1 THR    68     -20.012  -1.745  -9.370  1.00  0.00
ATOM   1026  HG1 THR    68     -20.879  -1.340  -9.444  1.00  0.00
ATOM   1027  C   THR    68     -17.994  -3.176  -7.599  1.00  0.00
ATOM   1028  O   THR    68     -17.581  -4.164  -8.210  1.00  0.00
ATOM   1029  N   GLU    69     -18.549  -3.250  -6.387  1.00  0.00
ATOM   1030  H   GLU    69     -18.933  -2.430  -5.939  1.00  0.00
ATOM   1031  CA  GLU    69     -18.556  -4.510  -5.648  1.00  0.00
ATOM   1032  HA  GLU    69     -17.535  -4.850  -5.480  1.00  0.00
ATOM   1033  CB  GLU    69     -19.234  -4.319  -4.297  1.00  0.00
ATOM   1034  HB2 GLU    69     -20.206  -3.863  -4.485  1.00  0.00
ATOM   1035  HB3 GLU    69     -19.376  -5.310  -3.864  1.00  0.00
ATOM   1036  CG  GLU    69     -18.453  -3.459  -3.338  1.00  0.00
ATOM   1037  HG2 GLU    69     -17.542  -3.983  -3.049  1.00  0.00
ATOM   1038  HG3 GLU    69     -18.193  -2.539  -3.861  1.00  0.00
ATOM   1039  CD  GLU    69     -19.250  -3.127  -2.110  1.00  0.00
ATOM   1040  OE1 GLU    69     -20.271  -2.422  -2.247  1.00  0.00
ATOM   1041  OE2 GLU    69     -18.873  -3.583  -1.014  1.00  0.00
ATOM   1042  C   GLU    69     -19.240  -5.625  -6.429  1.00  0.00
ATOM   1043  O   GLU    69     -18.819  -6.785  -6.356  1.00  0.00
ATOM   1044  N   ASP    70     -20.298  -5.298  -7.181  1.00  0.00
ATOM   1045  H   ASP    70     -20.642  -4.349  -7.217  1.00  0.00
ATOM   1046  CA  ASP    70     -21.037  -6.331  -7.904  1.00  0.00
ATOM   1047  HA  ASP    70     -21.298  -7.144  -7.226  1.00  0.00
ATOM   1048  CB  ASP    70     -22.328  -5.749  -8.490  1.00  0.00
ATOM   1049  HB2 ASP    70     -22.825  -6.542  -9.049  1.00  0.00
ATOM   1050  HB3 ASP    70     -22.962  -5.441  -7.658  1.00  0.00
ATOM   1051  CG  ASP    70     -22.080  -4.560  -9.407  1.00  0.00
ATOM   1052  OD1 ASP    70     -21.363  -3.623  -8.999  1.00  0.00
ATOM   1053  OD2 ASP    70     -22.605  -4.561 -10.542  1.00  0.00
ATOM   1054  C   ASP    70     -20.211  -6.994  -9.000  1.00  0.00
ATOM   1055  O   ASP    70     -20.504  -8.137  -9.370  1.00  0.00
ATOM   1056  N   ARG    71     -19.185  -6.321  -9.519  1.00  0.00
ATOM   1057  H   ARG    71     -19.027  -5.365  -9.236  1.00  0.00
ATOM   1058  CA  ARG    71     -18.305  -6.898 -10.524  1.00  0.00
ATOM   1059  HA  ARG    71     -18.822  -7.703 -11.048  1.00  0.00
ATOM   1060  CB  ARG    71     -17.888  -5.837 -11.545  1.00  0.00
ATOM   1061  HB2 ARG    71     -17.343  -5.066 -11.002  1.00  0.00
ATOM   1062  HB3 ARG    71     -17.220  -6.321 -12.257  1.00  0.00
ATOM   1063  CG  ARG    71     -19.050  -5.205 -12.291  1.00  0.00
ATOM   1064  HG2 ARG    71     -19.597  -5.987 -12.819  1.00  0.00
ATOM   1065  HG3 ARG    71     -19.712  -4.724 -11.570  1.00  0.00
ATOM   1066  CD  ARG    71     -18.554  -4.175 -13.287  1.00  0.00
ATOM   1067  HD2 ARG    71     -19.415  -3.677 -13.734  1.00  0.00
ATOM   1068  HD3 ARG    71     -17.944  -3.442 -12.759  1.00  0.00
ATOM   1069  NE  ARG    71     -17.752  -4.771 -14.353  1.00  0.00
ATOM   1070  HE  ARG    71     -17.789  -5.774 -14.467  1.00  0.00
ATOM   1071  CZ  ARG    71     -16.988  -4.066 -15.181  1.00  0.00
ATOM   1072  NH1 ARG    71     -16.919  -2.747 -15.056  1.00  0.00
ATOM   1073 HH11 ARG    71     -17.448  -2.283 -14.331  1.00  0.00
ATOM   1074 HH12 ARG    71     -16.338  -2.213 -15.686  1.00  0.00
ATOM   1075  NH2 ARG    71     -16.285  -4.673 -16.129  1.00  0.00
ATOM   1076 HH21 ARG    71     -16.331  -5.678 -16.222  1.00  0.00
ATOM   1077 HH22 ARG    71     -15.708  -4.128 -16.753  1.00  0.00
ATOM   1078  C   ARG    71     -17.061  -7.523  -9.922  1.00  0.00
ATOM   1079  O   ARG    71     -16.256  -8.102 -10.655  1.00  0.00
ATOM   1080  N   LEU    72     -16.876  -7.407  -8.610  1.00  0.00
ATOM   1081  H   LEU    72     -17.568  -6.943  -8.039  1.00  0.00
ATOM   1082  CA  LEU    72     -15.660  -7.883  -7.970  1.00  0.00
ATOM   1083  HA  LEU    72     -15.094  -8.512  -8.657  1.00  0.00
ATOM   1084  CB  LEU    72     -14.785  -6.685  -7.566  1.00  0.00
ATOM   1085  HB2 LEU    72     -15.415  -6.074  -6.920  1.00  0.00
ATOM   1086  HB3 LEU    72     -13.930  -7.052  -6.998  1.00  0.00
ATOM   1087  CG  LEU    72     -14.289  -5.837  -8.749  1.00  0.00
ATOM   1088  HG  LEU    72     -15.129  -5.659  -9.421  1.00  0.00
ATOM   1089  CD1 LEU    72     -13.718  -4.497  -8.280  1.00  0.00
ATOM   1090 HD11 LEU    72     -12.879  -4.675  -7.608  1.00  0.00
ATOM   1091 HD12 LEU    72     -13.378  -3.925  -9.143  1.00  0.00
ATOM   1092 HD13 LEU    72     -14.491  -3.936  -7.755  1.00  0.00
ATOM   1093  CD2 LEU    72     -13.244  -6.596  -9.525  1.00  0.00
ATOM   1094 HD21 LEU    72     -13.675  -7.523  -9.904  1.00  0.00
ATOM   1095 HD22 LEU    72     -12.899  -5.988 -10.361  1.00  0.00
ATOM   1096 HD23 LEU    72     -12.403  -6.827  -8.872  1.00  0.00
ATOM   1097  C   LEU    72     -16.016  -8.743  -6.770  1.00  0.00
ATOM   1098  O   LEU    72     -16.296  -9.939  -6.907  1.00  0.00
ATOM   1099  N   ALA    73     -16.012  -8.133  -5.593  1.00  0.00
ATOM   1100  H   ALA    73     -15.645  -7.194  -5.547  1.00  0.00
ATOM   1101  CA  ALA    73     -16.467  -8.757  -4.361  1.00  0.00
ATOM   1102  HA  ALA    73     -17.404  -9.293  -4.519  1.00  0.00
ATOM   1103  CB  ALA    73     -15.435  -9.734  -3.795  1.00  0.00
ATOM   1104  HB1 ALA    73     -14.495  -9.211  -3.622  1.00  0.00
ATOM   1105  HB2 ALA    73     -15.801 -10.144  -2.853  1.00  0.00
ATOM   1106  HB3 ALA    73     -15.274 -10.545  -4.505  1.00  0.00
ATOM   1107  C   ALA    73     -16.755  -7.638  -3.381  1.00  0.00
ATOM   1108  O   ALA    73     -16.401  -6.481  -3.614  1.00  0.00
ATOM   1109  N   ARG    74     -17.379  -7.997  -2.264  1.00  0.00
ATOM   1110  H   ARG    74     -17.685  -8.948  -2.111  1.00  0.00
ATOM   1111  CA  ARG    74     -17.659  -7.007  -1.234  1.00  0.00
ATOM   1112  HA  ARG    74     -18.328  -6.242  -1.629  1.00  0.00
ATOM   1113  CB  ARG    74     -18.327  -7.664  -0.032  1.00  0.00
ATOM   1114  HB2 ARG    74     -17.559  -8.157   0.564  1.00  0.00
ATOM   1115  HB3 ARG    74     -18.807  -6.888   0.564  1.00  0.00
ATOM   1116  CG  ARG    74     -19.355  -8.675  -0.459  1.00  0.00
ATOM   1117  HG2 ARG    74     -20.226  -8.155  -0.859  1.00  0.00
ATOM   1118  HG3 ARG    74     -18.929  -9.316  -1.231  1.00  0.00
ATOM   1119  CD  ARG    74     -19.763  -9.500   0.695  1.00  0.00
ATOM   1120  HD2 ARG    74     -19.326  -9.049   1.586  1.00  0.00
ATOM   1121  HD3 ARG    74     -20.850  -9.451   0.759  1.00  0.00
ATOM   1122  NE  ARG    74     -19.364 -10.893   0.637  1.00  0.00
ATOM   1123  HE  ARG    74     -18.742 -11.218  -0.089  1.00  0.00
ATOM   1124  CZ  ARG    74     -19.795 -11.760   1.529  1.00  0.00
ATOM   1125  NH1 ARG    74     -19.406 -13.002   1.464  1.00  0.00
ATOM   1126 HH11 ARG    74     -18.777 -13.293   0.730  1.00  0.00
ATOM   1127 HH12 ARG    74     -19.737 -13.668   2.148  1.00  0.00
ATOM   1128  NH2 ARG    74     -20.619 -11.348   2.492  1.00  0.00
ATOM   1129 HH21 ARG    74     -20.904 -10.380   2.529  1.00  0.00
ATOM   1130 HH22 ARG    74     -20.955 -12.006   3.181  1.00  0.00
ATOM   1131  C   ARG    74     -16.372  -6.331  -0.791  1.00  0.00
ATOM   1132  O   ARG    74     -15.320  -6.973  -0.708  1.00  0.00
ATOM   1133  N   ARG    75     -16.464  -5.026  -0.519  1.00  0.00
ATOM   1134  H   ARG    75     -17.369  -4.621  -0.711  1.00  0.00
ATOM   1135  CA  ARG    75     -15.391  -4.143  -0.058  1.00  0.00
ATOM   1136  HA  ARG    75     -15.827  -3.190   0.240  1.00  0.00
ATOM   1137  CB  ARG    75     -14.615  -4.726   1.141  1.00  0.00
ATOM   1138  HB2 ARG    75     -14.134  -5.640   0.794  1.00  0.00
ATOM   1139  HB3 ARG    75     -13.854  -3.995   1.412  1.00  0.00
ATOM   1140  CG  ARG    75     -15.483  -5.040   2.368  1.00  0.00
ATOM   1141  HG2 ARG    75     -15.868  -4.101   2.765  1.00  0.00
ATOM   1142  HG3 ARG    75     -16.316  -5.667   2.048  1.00  0.00
ATOM   1143  CD  ARG    75     -14.687  -5.766   3.457  1.00  0.00
ATOM   1144  HD2 ARG    75     -13.822  -5.170   3.745  1.00  0.00
ATOM   1145  HD3 ARG    75     -15.319  -5.935   4.330  1.00  0.00
ATOM   1146  NE  ARG    75     -14.222  -7.056   2.961  1.00  0.00
ATOM   1147  HE  ARG    75     -13.384  -7.062   2.398  1.00  0.00
ATOM   1148  CZ  ARG    75     -14.837  -8.211   3.195  1.00  0.00
ATOM   1149  NH1 ARG    75     -15.922  -8.255   3.962  1.00  0.00
ATOM   1150 HH11 ARG    75     -16.283  -7.405   4.371  1.00  0.00
ATOM   1151 HH12 ARG    75     -16.381  -9.139   4.133  1.00  0.00
ATOM   1152  NH2 ARG    75     -14.358  -9.326   2.669  1.00  0.00
ATOM   1153 HH21 ARG    75     -13.529  -9.294   2.093  1.00  0.00
ATOM   1154 HH22 ARG    75     -14.824 -10.205   2.845  1.00  0.00
ATOM   1155  C   ARG    75     -14.412  -3.803  -1.183  1.00  0.00
ATOM   1156  O   ARG    75     -13.467  -3.054  -0.936  1.00  0.00
ATOM   1157  N   GLU    76     -14.608  -4.305  -2.401  1.00  0.00
ATOM   1158  H   GLU    76     -15.418  -4.881  -2.582  1.00  0.00
ATOM   1159  CA  GLU    76     -13.660  -4.086  -3.485  1.00  0.00
ATOM   1160  HA  GLU    76     -12.712  -3.737  -3.077  1.00  0.00
ATOM   1161  CB  GLU    76     -13.411  -5.384  -4.261  1.00  0.00
ATOM   1162  HB2 GLU    76     -14.359  -5.691  -4.703  1.00  0.00
ATOM   1163  HB3 GLU    76     -12.696  -5.163  -5.053  1.00  0.00
ATOM   1164  CG  GLU    76     -12.869  -6.513  -3.388  1.00  0.00
ATOM   1165  HG2 GLU    76     -13.621  -6.747  -2.634  1.00  0.00
ATOM   1166  HG3 GLU    76     -12.713  -7.383  -4.026  1.00  0.00
ATOM   1167  CD  GLU    76     -11.564  -6.146  -2.705  1.00  0.00
ATOM   1168  OE1 GLU    76     -10.697  -5.540  -3.365  1.00  0.00
ATOM   1169  OE2 GLU    76     -11.400  -6.459  -1.505  1.00  0.00
ATOM   1170  C   GLU    76     -14.165  -3.008  -4.435  1.00  0.00
ATOM   1171  O   GLU    76     -15.371  -2.797  -4.585  1.00  0.00
ATOM   1172  N   GLY    77     -13.218  -2.314  -5.065  1.00  0.00
ATOM   1173  H   GLY    77     -12.252  -2.415  -4.788  1.00  0.00
ATOM   1174  CA  GLY    77     -13.531  -1.407  -6.149  1.00  0.00
ATOM   1175  HA2 GLY    77     -12.735  -1.488  -6.888  1.00  0.00
ATOM   1176  HA3 GLY    77     -14.472  -1.734  -6.592  1.00  0.00
ATOM   1177  C   GLY    77     -13.663   0.036  -5.724  1.00  0.00
ATOM   1178  O   GLY    77     -12.997   0.487  -4.788  1.00  0.00
ATOM   1179  N   TYR    78     -14.541   0.759  -6.409  1.00  0.00
ATOM   1180  H   TYR    78     -15.139   0.291  -7.076  1.00  0.00
ATOM   1181  CA  TYR    78     -14.661   2.205  -6.268  1.00  0.00
ATOM   1182  HA  TYR    78     -13.701   2.639  -5.991  1.00  0.00
ATOM   1183  CB  TYR    78     -15.106   2.811  -7.602  1.00  0.00
ATOM   1184  HB2 TYR    78     -14.287   2.667  -8.306  1.00  0.00
ATOM   1185  HB3 TYR    78     -15.989   2.281  -7.960  1.00  0.00
ATOM   1186  CG  TYR    78     -15.415   4.279  -7.486  1.00  0.00
ATOM   1187  CD1 TYR    78     -14.408   5.218  -7.607  1.00  0.00
ATOM   1188  HD1 TYR    78     -13.394   4.877  -7.812  1.00  0.00
ATOM   1189  CE1 TYR    78     -14.670   6.570  -7.473  1.00  0.00
ATOM   1190  HE1 TYR    78     -13.868   7.300  -7.576  1.00  0.00
ATOM   1191  CZ  TYR    78     -15.957   6.991  -7.230  1.00  0.00
ATOM   1192  OH  TYR    78     -16.219   8.340  -7.100  1.00  0.00
ATOM   1193  HH  TYR    78     -15.435   8.885  -7.197  1.00  0.00
ATOM   1194  CE2 TYR    78     -16.977   6.078  -7.095  1.00  0.00
ATOM   1195  HE2 TYR    78     -17.994   6.410  -6.885  1.00  0.00
ATOM   1196  CD2 TYR    78     -16.703   4.721  -7.228  1.00  0.00
ATOM   1197  HD2 TYR    78     -17.507   3.990  -7.129  1.00  0.00
ATOM   1198  C   TYR    78     -15.653   2.591  -5.177  1.00  0.00
ATOM   1199  O   TYR    78     -16.752   2.031  -5.096  1.00  0.00
ATOM   1200  N   PHE    79     -15.277   3.587  -4.363  1.00  0.00
ATOM   1201  H   PHE    79     -14.341   3.956  -4.444  1.00  0.00
ATOM   1202  CA  PHE    79     -16.155   4.144  -3.335  1.00  0.00
ATOM   1203  HA  PHE    79     -17.191   3.925  -3.596  1.00  0.00
ATOM   1204  CB  PHE    79     -15.865   3.556  -1.949  1.00  0.00
ATOM   1205  HB2 PHE    79     -14.835   3.763  -1.661  1.00  0.00
ATOM   1206  HB3 PHE    79     -16.542   3.982  -1.208  1.00  0.00
ATOM   1207  CG  PHE    79     -16.038   2.070  -1.882  1.00  0.00
ATOM   1208  CD1 PHE    79     -17.251   1.522  -1.496  1.00  0.00
ATOM   1209  HD1 PHE    79     -18.082   2.179  -1.238  1.00  0.00
ATOM   1210  CE1 PHE    79     -17.412   0.145  -1.437  1.00  0.00
ATOM   1211  HE1 PHE    79     -18.368  -0.281  -1.131  1.00  0.00
ATOM   1212  CZ  PHE    79     -16.368  -0.680  -1.764  1.00  0.00
ATOM   1213  HZ  PHE    79     -16.495  -1.762  -1.721  1.00  0.00
ATOM   1214  CE2 PHE    79     -15.149  -0.138  -2.150  1.00  0.00
ATOM   1215  HE2 PHE    79     -14.318  -0.793  -2.411  1.00  0.00
ATOM   1216  CD2 PHE    79     -14.992   1.226  -2.202  1.00  0.00
ATOM   1217  HD2 PHE    79     -14.035   1.653  -2.498  1.00  0.00
ATOM   1218  C   PHE    79     -16.002   5.650  -3.272  1.00  0.00
ATOM   1219  O   PHE    79     -14.880   6.165  -3.242  1.00  0.00
ATOM   1220  N   SER    80     -17.136   6.349  -3.247  1.00  0.00
ATOM   1221  H   SER    80     -18.002   5.866  -3.442  1.00  0.00
ATOM   1222  CA  SER    80     -17.188   7.779  -2.978  1.00  0.00
ATOM   1223  HA  SER    80     -16.185   8.202  -3.023  1.00  0.00
ATOM   1224  CB  SER    80     -18.062   8.482  -4.017  1.00  0.00
ATOM   1225  HB2 SER    80     -17.633   8.313  -5.005  1.00  0.00
ATOM   1226  HB3 SER    80     -19.063   8.051  -3.979  1.00  0.00
ATOM   1227  OG  SER    80     -18.137   9.874  -3.766  1.00  0.00
ATOM   1228  HG  SER    80     -18.691  10.289  -4.431  1.00  0.00
ATOM   1229  C   SER    80     -17.751   7.971  -1.576  1.00  0.00
ATOM   1230  O   SER    80     -18.834   7.460  -1.270  1.00  0.00
ATOM   1231  N   ARG    81     -17.021   8.686  -0.717  1.00  0.00
ATOM   1232  H   ARG    81     -16.146   9.110  -0.990  1.00  0.00
ATOM   1233  CA  ARG    81     -17.447   8.812   0.670  1.00  0.00
ATOM   1234  HA  ARG    81     -18.089   7.971   0.934  1.00  0.00
ATOM   1235  CB  ARG    81     -16.238   8.821   1.612  1.00  0.00
ATOM   1236  HB2 ARG    81     -15.679   9.735   1.416  1.00  0.00
ATOM   1237  HB3 ARG    81     -16.620   8.840   2.633  1.00  0.00
ATOM   1238  CG  ARG    81     -15.315   7.609   1.435  1.00  0.00
ATOM   1239  HG2 ARG    81     -14.900   7.644   0.428  1.00  0.00
ATOM   1240  HG3 ARG    81     -14.509   7.688   2.164  1.00  0.00
ATOM   1241  CD  ARG    81     -16.056   6.280   1.636  1.00  0.00
ATOM   1242  HD2 ARG    81     -16.542   6.271   2.612  1.00  0.00
ATOM   1243  HD3 ARG    81     -16.808   6.154   0.856  1.00  0.00
ATOM   1244  NE  ARG    81     -15.118   5.158   1.569  1.00  0.00
ATOM   1245  HE  ARG    81     -14.145   5.386   1.428  1.00  0.00
ATOM   1246  CZ  ARG    81     -15.459   3.880   1.676  1.00  0.00
ATOM   1247  NH1 ARG    81     -16.738   3.540   1.846  1.00  0.00
ATOM   1248 HH11 ARG    81     -17.447   4.258   1.893  1.00  0.00
ATOM   1249 HH12 ARG    81     -16.992   2.565   1.927  1.00  0.00
ATOM   1250  NH2 ARG    81     -14.523   2.939   1.618  1.00  0.00
ATOM   1251 HH21 ARG    81     -13.556   3.200   1.493  1.00  0.00
ATOM   1252 HH22 ARG    81     -14.784   1.966   1.700  1.00  0.00
ATOM   1253  C   ARG    81     -18.290  10.069   0.878  1.00  0.00
ATOM   1254  O   ARG    81     -18.091  11.099   0.223  1.00  0.00
ATOM   1255  N   ASP    82     -19.243   9.970   1.809  1.00  0.00
ATOM   1256  H   ASP    82     -19.351   9.115   2.336  1.00  0.00
ATOM   1257  CA  ASP    82     -20.181  11.062   2.061  1.00  0.00
ATOM   1258  HA  ASP    82     -20.433  11.558   1.124  1.00  0.00
ATOM   1259  CB  ASP    82     -21.469  10.521   2.690  1.00  0.00
ATOM   1260  HB2 ASP    82     -21.189   9.897   3.539  1.00  0.00
ATOM   1261  HB3 ASP    82     -22.046  11.376   3.042  1.00  0.00
ATOM   1262  CG  ASP    82     -22.311   9.708   1.722  1.00  0.00
ATOM   1263  OD1 ASP    82     -22.053   9.753   0.500  1.00  0.00
ATOM   1264  OD2 ASP    82     -23.239   9.013   2.190  1.00  0.00
ATOM   1265  C   ASP    82     -19.583  12.131   2.967  1.00  0.00
ATOM   1266  O   ASP    82     -19.818  13.326   2.751  1.00  0.00
ATOM   1267  N   VAL    83     -18.830  11.731   3.995  1.00  0.00
ATOM   1268  H   VAL    83     -18.643  10.747   4.128  1.00  0.00
ATOM   1269  CA  VAL    83     -18.350  12.671   5.006  1.00  0.00
ATOM   1270  HA  VAL    83     -18.464  13.706   4.684  1.00  0.00
ATOM   1271  CB  VAL    83     -19.098  12.486   6.340  1.00  0.00
ATOM   1272  HB  VAL    83     -18.664  13.146   7.091  1.00  0.00
ATOM   1273  CG1 VAL    83     -20.570  12.824   6.159  1.00  0.00
ATOM   1274 HG11 VAL    83     -21.006  12.164   5.408  1.00  0.00
ATOM   1275 HG12 VAL    83     -21.093  12.691   7.106  1.00  0.00
ATOM   1276 HG13 VAL    83     -20.669  13.859   5.833  1.00  0.00
ATOM   1277  CG2 VAL    83     -18.936  11.071   6.881  1.00  0.00
ATOM   1278 HG21 VAL    83     -17.879  10.864   7.048  1.00  0.00
ATOM   1279 HG22 VAL    83     -19.477  10.977   7.823  1.00  0.00
ATOM   1280 HG23 VAL    83     -19.337  10.358   6.160  1.00  0.00
ATOM   1281  C   VAL    83     -16.838  12.558   5.192  1.00  0.00
ATOM   1282  O   VAL    83     -16.294  12.933   6.238  1.00  0.00
ATOM   1283  N   ASP    84     -16.152  12.066   4.162  1.00  0.00
ATOM   1284  H   ASP    84     -16.668  11.607   3.425  1.00  0.00
ATOM   1285  CA  ASP    84     -14.703  12.144   4.045  1.00  0.00
ATOM   1286  HA  ASP    84     -14.323  12.830   4.801  1.00  0.00
ATOM   1287  CB  ASP    84     -14.028  10.768   4.243  1.00  0.00
ATOM   1288  HB2 ASP    84     -14.425  10.055   3.520  1.00  0.00
ATOM   1289  HB3 ASP    84     -12.967  10.925   4.054  1.00  0.00
ATOM   1290  CG  ASP    84     -14.215  10.223   5.641  1.00  0.00
ATOM   1291  OD1 ASP    84     -13.308  10.422   6.479  1.00  0.00
ATOM   1292  OD2 ASP    84     -15.291   9.636   5.910  1.00  0.00
ATOM   1293  C   ASP    84     -14.379  12.671   2.657  1.00  0.00
ATOM   1294  O   ASP    84     -15.121  12.431   1.702  1.00  0.00
ATOM   1295  N   GLN    85     -13.263  13.383   2.537  1.00  0.00
ATOM   1296  H   GLN    85     -12.670  13.626   3.318  1.00  0.00
ATOM   1297  CA  GLN    85     -12.904  13.882   1.214  1.00  0.00
ATOM   1298  HA  GLN    85     -13.769  14.368   0.761  1.00  0.00
ATOM   1299  CB  GLN    85     -11.764  14.895   1.300  1.00  0.00
ATOM   1300  HB2 GLN    85     -10.930  14.391   1.789  1.00  0.00
ATOM   1301  HB3 GLN    85     -11.487  15.146   0.276  1.00  0.00
ATOM   1302  CG  GLN    85     -12.100  16.156   2.053  1.00  0.00
ATOM   1303  HG2 GLN    85     -13.015  16.610   1.672  1.00  0.00
ATOM   1304  HG3 GLN    85     -12.239  15.886   3.100  1.00  0.00
ATOM   1305  CD  GLN    85     -10.985  17.165   1.959  1.00  0.00
ATOM   1306  OE1 GLN    85      -9.835  16.847   2.242  1.00  0.00
ATOM   1307  NE2 GLN    85     -11.312  18.391   1.511  1.00  0.00
ATOM   1308 HE21 GLN    85     -10.600  19.102   1.430  1.00  0.00
ATOM   1309 HE22 GLN    85     -12.269  18.594   1.258  1.00  0.00
ATOM   1310  C   GLN    85     -12.497  12.775   0.250  1.00  0.00
ATOM   1311  O   GLN    85     -12.598  12.967  -0.966  1.00  0.00
ATOM   1312  N   VAL    86     -12.023  11.628   0.743  1.00  0.00
ATOM   1313  H   VAL    86     -11.968  11.441   1.734  1.00  0.00
ATOM   1314  CA  VAL    86     -11.494  10.628  -0.180  1.00  0.00
ATOM   1315  HA  VAL    86     -10.824  11.062  -0.921  1.00  0.00
ATOM   1316  CB  VAL    86     -10.751   9.493   0.551  1.00  0.00
ATOM   1317  HB  VAL    86     -10.523   8.701  -0.162  1.00  0.00
ATOM   1318  CG1 VAL    86      -9.474  10.005   1.156  1.00  0.00
ATOM   1319 HG11 VAL    86      -9.702  10.796   1.870  1.00  0.00
ATOM   1320 HG12 VAL    86      -8.962   9.190   1.668  1.00  0.00
ATOM   1321 HG13 VAL    86      -8.832  10.399   0.369  1.00  0.00
ATOM   1322  CG2 VAL    86     -11.641   8.831   1.605  1.00  0.00
ATOM   1323 HG21 VAL    86     -12.525   8.411   1.124  1.00  0.00
ATOM   1324 HG22 VAL    86     -11.087   8.035   2.102  1.00  0.00
ATOM   1325 HG23 VAL    86     -11.948   9.574   2.341  1.00  0.00
ATOM   1326  C   VAL    86     -12.598  10.043  -1.047  1.00  0.00
ATOM   1327  O   VAL    86     -13.717   9.768  -0.590  1.00  0.00
ATOM   1328  N   GLU    87     -12.278   9.851  -2.317  1.00  0.00
ATOM   1329  H   GLU    87     -11.623  10.477  -2.762  1.00  0.00
ATOM   1330  CA  GLU    87     -12.889   8.807  -3.122  1.00  0.00
ATOM   1331  HA  GLU    87     -13.676   8.325  -2.541  1.00  0.00
ATOM   1332  CB  GLU    87     -13.505   9.362  -4.418  1.00  0.00
ATOM   1333  HB2 GLU    87     -14.143   8.571  -4.815  1.00  0.00
ATOM   1334  HB3 GLU    87     -14.122  10.211  -4.123  1.00  0.00
ATOM   1335  CG  GLU    87     -12.523   9.798  -5.481  1.00  0.00
ATOM   1336  HG2 GLU    87     -11.799  10.462  -5.010  1.00  0.00
ATOM   1337  HG3 GLU    87     -12.013   8.908  -5.850  1.00  0.00
ATOM   1338  CD  GLU    87     -13.193  10.520  -6.646  1.00  0.00
ATOM   1339  OE1 GLU    87     -12.603  11.498  -7.133  1.00  0.00
ATOM   1340  OE2 GLU    87     -14.301  10.127  -7.081  1.00  0.00
ATOM   1341  C   GLU    87     -11.787   7.789  -3.382  1.00  0.00
ATOM   1342  O   GLU    87     -10.610   8.154  -3.510  1.00  0.00
ATOM   1343  N   GLN    88     -12.144   6.505  -3.357  1.00  0.00
ATOM   1344  H   GLN    88     -13.111   6.223  -3.436  1.00  0.00
ATOM   1345  CA  GLN    88     -11.136   5.471  -3.184  1.00  0.00
ATOM   1346  HA  GLN    88     -10.142   5.902  -3.296  1.00  0.00
ATOM   1347  CB  GLN    88     -11.244   4.846  -1.794  1.00  0.00
ATOM   1348  HB2 GLN    88     -12.261   4.471  -1.676  1.00  0.00
ATOM   1349  HB3 GLN    88     -10.543   4.012  -1.749  1.00  0.00
ATOM   1350  CG  GLN    88     -10.935   5.827  -0.680  1.00  0.00
ATOM   1351  HG2 GLN    88      -9.873   6.069  -0.682  1.00  0.00
ATOM   1352  HG3 GLN    88     -11.515   6.734  -0.850  1.00  0.00
ATOM   1353  CD  GLN    88     -11.302   5.265   0.684  1.00  0.00
ATOM   1354  OE1 GLN    88     -12.435   4.806   0.892  1.00  0.00
ATOM   1355  NE2 GLN    88     -10.345   5.278   1.613  1.00  0.00
ATOM   1356 HE21 GLN    88     -10.537   4.916   2.536  1.00  0.00
ATOM   1357 HE22 GLN    88      -9.433   5.649   1.389  1.00  0.00
ATOM   1358  C   GLN    88     -11.280   4.381  -4.229  1.00  0.00
ATOM   1359  O   GLN    88     -12.354   4.166  -4.791  1.00  0.00
ATOM   1360  N   PHE    89     -10.184   3.657  -4.448  1.00  0.00
ATOM   1361  H   PHE    89      -9.286   3.983  -4.121  1.00  0.00
ATOM   1362  CA  PHE    89     -10.234   2.409  -5.200  1.00  0.00
ATOM   1363  HA  PHE    89     -11.271   2.079  -5.276  1.00  0.00
ATOM   1364  CB  PHE    89      -9.669   2.572  -6.610  1.00  0.00
ATOM   1365  HB2 PHE    89      -9.967   3.505  -7.088  1.00  0.00
ATOM   1366  HB3 PHE    89      -8.582   2.529  -6.542  1.00  0.00
ATOM   1367  CG  PHE    89     -10.085   1.466  -7.533  1.00  0.00
ATOM   1368  CD1 PHE    89      -9.240   0.395  -7.782  1.00  0.00
ATOM   1369  HD1 PHE    89      -8.261   0.366  -7.306  1.00  0.00
ATOM   1370  CE1 PHE    89      -9.632  -0.638  -8.631  1.00  0.00
ATOM   1371  HE1 PHE    89      -8.950  -1.459  -8.850  1.00  0.00
ATOM   1372  CZ  PHE    89     -10.901  -0.618  -9.200  1.00  0.00
ATOM   1373  HZ  PHE    89     -11.226  -1.430  -9.850  1.00  0.00
ATOM   1374  CE2 PHE    89     -11.754   0.442  -8.936  1.00  0.00
ATOM   1375  HE2 PHE    89     -12.745   0.467  -9.391  1.00  0.00
ATOM   1376  CD2 PHE    89     -11.351   1.467  -8.096  1.00  0.00
ATOM   1377  HD2 PHE    89     -12.033   2.287  -7.871  1.00  0.00
ATOM   1378  C   PHE    89      -9.461   1.341  -4.444  1.00  0.00
ATOM   1379  O   PHE    89      -8.240   1.456  -4.285  1.00  0.00
ATOM   1380  N   PHE    90     -10.171   0.293  -4.006  1.00  0.00
ATOM   1381  H   PHE    90     -11.162   0.277  -4.204  1.00  0.00
ATOM   1382  CA  PHE    90      -9.587  -0.846  -3.304  1.00  0.00
ATOM   1383  HA  PHE    90      -8.612  -0.560  -2.910  1.00  0.00
ATOM   1384  CB  PHE    90     -10.465  -1.314  -2.143  1.00  0.00
ATOM   1385  HB2 PHE    90     -11.456  -1.634  -2.467  1.00  0.00
ATOM   1386  HB3 PHE    90      -9.941  -2.157  -1.694  1.00  0.00
ATOM   1387  CG  PHE    90     -10.676  -0.305  -1.047  1.00  0.00
ATOM   1388  CD1 PHE    90     -11.553   0.761  -1.208  1.00  0.00
ATOM   1389  HD1 PHE    90     -12.083   0.880  -2.153  1.00  0.00
ATOM   1390  CE1 PHE    90     -11.757   1.669  -0.179  1.00  0.00
ATOM   1391  HE1 PHE    90     -12.417   2.522  -0.334  1.00  0.00
ATOM   1392  CZ  PHE    90     -11.124   1.493   1.045  1.00  0.00
ATOM   1393  HZ  PHE    90     -11.291   2.198   1.859  1.00  0.00
ATOM   1394  CE2 PHE    90     -10.274   0.410   1.228  1.00  0.00
ATOM   1395  HE2 PHE    90      -9.777   0.256   2.186  1.00  0.00
ATOM   1396  CD2 PHE    90     -10.059  -0.480   0.182  1.00  0.00
ATOM   1397  HD2 PHE    90      -9.396  -1.334   0.320  1.00  0.00
ATOM   1398  C   PHE    90      -9.482  -2.012  -4.272  1.00  0.00
ATOM   1399  O   PHE    90     -10.467  -2.350  -4.935  1.00  0.00
ATOM   1400  N   LEU    91      -8.339  -2.684  -4.310  1.00  0.00
ATOM   1401  H   LEU    91      -7.487  -2.382  -3.861  1.00  0.00
ATOM   1402  CA  LEU    91      -8.302  -3.902  -5.120  1.00  0.00
ATOM   1403  HA  LEU    91      -9.299  -4.342  -5.162  1.00  0.00
ATOM   1404  CB  LEU    91      -7.840  -3.600  -6.549  1.00  0.00
ATOM   1405  HB2 LEU    91      -8.326  -2.660  -6.810  1.00  0.00
ATOM   1406  HB3 LEU    91      -6.759  -3.473  -6.585  1.00  0.00
ATOM   1407  CG  LEU    91      -8.259  -4.683  -7.546  1.00  0.00
ATOM   1408  HG  LEU    91      -7.882  -5.649  -7.209  1.00  0.00
ATOM   1409  CD1 LEU    91      -9.784  -4.738  -7.643  1.00  0.00
ATOM   1410 HD11 LEU    91     -10.163  -3.773  -7.980  1.00  0.00
ATOM   1411 HD12 LEU    91     -10.076  -5.511  -8.354  1.00  0.00
ATOM   1412 HD13 LEU    91     -10.203  -4.970  -6.664  1.00  0.00
ATOM   1413  CD2 LEU    91      -7.619  -4.442  -8.924  1.00  0.00
ATOM   1414 HD21 LEU    91      -6.534  -4.457  -8.829  1.00  0.00
ATOM   1415 HD22 LEU    91      -7.934  -5.226  -9.613  1.00  0.00
ATOM   1416 HD23 LEU    91      -7.937  -3.473  -9.308  1.00  0.00
ATOM   1417  C   LEU    91      -7.410  -4.955  -4.487  1.00  0.00
ATOM   1418  O   LEU    91      -6.200  -4.747  -4.354  1.00  0.00
ATOM   1419  N   GLU    92      -8.015  -6.098  -4.148  1.00  0.00
ATOM   1420  H   GLU    92      -9.021  -6.166  -4.211  1.00  0.00
ATOM   1421  CA  GLU    92      -7.277  -7.248  -3.653  1.00  0.00
ATOM   1422  HA  GLU    92      -6.513  -6.920  -2.949  1.00  0.00
ATOM   1423  CB  GLU    92      -8.217  -8.225  -2.936  1.00  0.00
ATOM   1424  HB2 GLU    92      -9.005  -7.628  -2.476  1.00  0.00
ATOM   1425  HB3 GLU    92      -8.650  -8.869  -3.702  1.00  0.00
ATOM   1426  CG  GLU    92      -7.535  -9.097  -1.856  1.00  0.00
ATOM   1427  HG2 GLU    92      -6.827  -8.442  -1.350  1.00  0.00
ATOM   1428  HG3 GLU    92      -8.307  -9.409  -1.152  1.00  0.00
ATOM   1429  CD  GLU    92      -6.798 -10.333  -2.387  1.00  0.00
ATOM   1430  OE1 GLU    92      -7.367 -11.041  -3.258  1.00  0.00
ATOM   1431  OE2 GLU    92      -5.653 -10.611  -1.917  1.00  0.00
ATOM   1432  C   GLU    92      -6.569  -7.966  -4.795  1.00  0.00
ATOM   1433  O   GLU    92      -7.008  -7.933  -5.951  1.00  0.00
ATOM   1434  N   SER    93      -5.477  -8.650  -4.435  1.00  0.00
ATOM   1435  H   SER    93      -5.271  -8.731  -3.450  1.00  0.00
ATOM   1436  CA  SER    93      -4.533  -9.223  -5.389  1.00  0.00
ATOM   1437  HA  SER    93      -4.070  -8.442  -5.992  1.00  0.00
ATOM   1438  CB  SER    93      -3.435  -9.955  -4.607  1.00  0.00
ATOM   1439  HB2 SER    93      -2.898  -9.221  -4.007  1.00  0.00
ATOM   1440  HB3 SER    93      -3.913 -10.682  -3.950  1.00  0.00
ATOM   1441  OG  SER    93      -2.523 -10.622  -5.467  1.00  0.00
ATOM   1442  HG  SER    93      -1.854 -11.067  -4.941  1.00  0.00
ATOM   1443  C   SER    93      -5.184 -10.162  -6.408  1.00  0.00
ATOM   1444  O   SER    93      -4.736 -10.230  -7.561  1.00  0.00
ATOM   1445  N   ARG    94      -6.224 -10.901  -6.016  1.00  0.00
ATOM   1446  H   ARG    94      -6.616 -10.868  -5.086  1.00  0.00
ATOM   1447  CA  ARG    94      -6.770 -11.875  -6.965  1.00  0.00
ATOM   1448  HA  ARG    94      -5.956 -12.458  -7.396  1.00  0.00
ATOM   1449  CB  ARG    94      -7.743 -12.831  -6.277  1.00  0.00
ATOM   1450  HB2 ARG    94      -7.959 -13.616  -7.002  1.00  0.00
ATOM   1451  HB3 ARG    94      -7.202 -13.257  -5.432  1.00  0.00
ATOM   1452  CG  ARG    94      -9.037 -12.226  -5.791  1.00  0.00
ATOM   1453  HG2 ARG    94      -8.842 -11.285  -5.277  1.00  0.00
ATOM   1454  HG3 ARG    94      -9.707 -12.047  -6.632  1.00  0.00
ATOM   1455  CD  ARG    94      -9.693 -13.214  -4.817  1.00  0.00
ATOM   1456  HD2 ARG    94      -9.781 -14.180  -5.316  1.00  0.00
ATOM   1457  HD3 ARG    94      -9.048 -13.314  -3.944  1.00  0.00
ATOM   1458  NE  ARG    94     -11.018 -12.795  -4.373  1.00  0.00
ATOM   1459  HE  ARG    94     -11.811 -13.266  -4.785  1.00  0.00
ATOM   1460  CZ  ARG    94     -11.243 -11.855  -3.461  1.00  0.00
ATOM   1461  NH1 ARG    94     -10.224 -11.203  -2.902  1.00  0.00
ATOM   1462 HH11 ARG    94      -9.277 -11.425  -3.173  1.00  0.00
ATOM   1463 HH12 ARG    94     -10.404 -10.490  -2.210  1.00  0.00
ATOM   1464  NH2 ARG    94     -12.494 -11.555  -3.118  1.00  0.00
ATOM   1465 HH21 ARG    94     -13.265 -12.043  -3.552  1.00  0.00
ATOM   1466 HH22 ARG    94     -12.667 -10.841  -2.425  1.00  0.00
ATOM   1467  C   ARG    94      -7.447 -11.204  -8.152  1.00  0.00
ATOM   1468  O   ARG    94      -7.676 -11.863  -9.171  1.00  0.00
ATOM   1469  N   PHE    95      -7.735  -9.907  -8.058  1.00  0.00
ATOM   1470  H   PHE    95      -7.558  -9.425  -7.189  1.00  0.00
ATOM   1471  CA  PHE    95      -8.340  -9.158  -9.154  1.00  0.00
ATOM   1472  HA  PHE    95      -8.791  -9.848  -9.868  1.00  0.00
ATOM   1473  CB  PHE    95      -9.430  -8.218  -8.625  1.00  0.00
ATOM   1474  HB2 PHE    95      -8.981  -7.529  -7.910  1.00  0.00
ATOM   1475  HB3 PHE    95      -9.885  -7.653  -9.438  1.00  0.00
ATOM   1476  CG  PHE    95     -10.554  -8.915  -7.903  1.00  0.00
ATOM   1477  CD1 PHE    95     -11.450  -9.707  -8.591  1.00  0.00
ATOM   1478  HD1 PHE    95     -11.329  -9.835  -9.667  1.00  0.00
ATOM   1479  CE1 PHE    95     -12.496 -10.338  -7.931  1.00  0.00
ATOM   1480  HE1 PHE    95     -13.195 -10.962  -8.488  1.00  0.00
ATOM   1481  CZ  PHE    95     -12.650 -10.176  -6.577  1.00  0.00
ATOM   1482  HZ  PHE    95     -13.465 -10.674  -6.052  1.00  0.00
ATOM   1483  CE2 PHE    95     -11.759  -9.371  -5.875  1.00  0.00
ATOM   1484  HE2 PHE    95     -11.880  -9.234  -4.801  1.00  0.00
ATOM   1485  CD2 PHE    95     -10.724  -8.748  -6.537  1.00  0.00
ATOM   1486  HD2 PHE    95     -10.028  -8.116  -5.987  1.00  0.00
ATOM   1487  C   PHE    95      -7.339  -8.331  -9.950  1.00  0.00
ATOM   1488  O   PHE    95      -7.723  -7.762 -10.979  1.00  0.00
ATOM   1489  N   TRP    96      -6.075  -8.259  -9.519  1.00  0.00
ATOM   1490  H   TRP    96      -5.746  -8.816  -8.743  1.00  0.00
ATOM   1491  CA  TRP    96      -5.142  -7.320 -10.145  1.00  0.00
ATOM   1492  HA  TRP    96      -5.534  -6.307 -10.062  1.00  0.00
ATOM   1493  CB  TRP    96      -3.778  -7.372  -9.467  1.00  0.00
ATOM   1494  HB2 TRP    96      -3.440  -8.407  -9.401  1.00  0.00
ATOM   1495  HB3 TRP    96      -3.065  -6.794 -10.055  1.00  0.00
ATOM   1496  CG  TRP    96      -3.736  -6.824  -8.091  1.00  0.00
ATOM   1497  CD1 TRP    96      -4.727  -6.152  -7.436  1.00  0.00
ATOM   1498  HD1 TRP    96      -5.662  -5.997  -7.976  1.00  0.00
ATOM   1499  NE1 TRP    96      -4.300  -5.800  -6.167  1.00  0.00
ATOM   1500  HE1 TRP    96      -4.847  -5.307  -5.476  1.00  0.00
ATOM   1501  CE2 TRP    96      -3.020  -6.253  -5.993  1.00  0.00
ATOM   1502  CZ2 TRP    96      -2.177  -6.159  -4.882  1.00  0.00
ATOM   1503  HZ2 TRP    96      -2.546  -5.652  -3.991  1.00  0.00
ATOM   1504  CH2 TRP    96      -0.930  -6.716  -4.985  1.00  0.00
ATOM   1505  HH2 TRP    96      -0.241  -6.652  -4.143  1.00  0.00
ATOM   1506  CZ3 TRP    96      -0.516  -7.372  -6.157  1.00  0.00
ATOM   1507  HZ3 TRP    96       0.477  -7.814  -6.228  1.00  0.00
ATOM   1508  CE3 TRP    96      -1.358  -7.478  -7.260  1.00  0.00
ATOM   1509  HE3 TRP    96      -0.996  -8.006  -8.142  1.00  0.00
ATOM   1510  CD2 TRP    96      -2.634  -6.908  -7.184  1.00  0.00
ATOM   1511  C   TRP    96      -4.969  -7.594 -11.632  1.00  0.00
ATOM   1512  O   TRP    96      -4.927  -6.661 -12.439  1.00  0.00
ATOM   1513  N   GLN    97      -4.825  -8.863 -12.014  1.00  0.00
ATOM   1514  H   GLN    97      -4.862  -9.631 -11.359  1.00  0.00
ATOM   1515  CA  GLN    97      -4.535  -9.160 -13.412  1.00  0.00
ATOM   1516  HA  GLN    97      -3.693  -8.561 -13.757  1.00  0.00
ATOM   1517  CB  GLN    97      -4.176 -10.637 -13.560  1.00  0.00
ATOM   1518  HB2 GLN    97      -3.355 -10.841 -12.873  1.00  0.00
ATOM   1519  HB3 GLN    97      -5.052 -11.214 -13.260  1.00  0.00
ATOM   1520  CG  GLN    97      -3.769 -11.031 -14.961  1.00  0.00
ATOM   1521  HG2 GLN    97      -4.299 -10.396 -15.670  1.00  0.00
ATOM   1522  HG3 GLN    97      -2.695 -10.896 -15.085  1.00  0.00
ATOM   1523  CD  GLN    97      -4.112 -12.475 -15.256  1.00  0.00
ATOM   1524  OE1 GLN    97      -5.274 -12.810 -15.493  1.00  0.00
ATOM   1525  NE2 GLN    97      -3.105 -13.343 -15.230  1.00  0.00
ATOM   1526 HE21 GLN    97      -3.280 -14.320 -15.420  1.00  0.00
ATOM   1527 HE22 GLN    97      -2.171 -13.022 -15.021  1.00  0.00
ATOM   1528  C   GLN    97      -5.705  -8.794 -14.320  1.00  0.00
ATOM   1529  O   GLN    97      -5.494  -8.372 -15.465  1.00  0.00
ATOM   1530  N   THR    98      -6.935  -8.950 -13.832  1.00  0.00
ATOM   1531  H   THR    98      -7.066  -9.316 -12.900  1.00  0.00
ATOM   1532  CA  THR    98      -8.120  -8.651 -14.631  1.00  0.00
ATOM   1533  HA  THR    98      -7.989  -9.016 -15.650  1.00  0.00
ATOM   1534  CB  THR    98      -9.341  -9.339 -14.019  1.00  0.00
ATOM   1535  HB  THR    98      -9.389  -9.089 -12.959  1.00  0.00
ATOM   1536  CG2 THR    98     -10.624  -8.889 -14.705  1.00  0.00
ATOM   1537 HG21 THR    98     -10.578  -9.140 -15.765  1.00  0.00
ATOM   1538 HG22 THR    98     -11.477  -9.394 -14.250  1.00  0.00
ATOM   1539 HG23 THR    98     -10.739  -7.811 -14.592  1.00  0.00
ATOM   1540  OG1 THR    98      -9.206 -10.755 -14.173  1.00  0.00
ATOM   1541  HG1 THR    98      -9.970 -11.193 -13.790  1.00  0.00
ATOM   1542  C   THR    98      -8.386  -7.158 -14.752  1.00  0.00
ATOM   1543  O   THR    98      -8.863  -6.701 -15.799  1.00  0.00
ATOM   1544  N   VAL    99      -8.076  -6.383 -13.715  1.00  0.00
ATOM   1545  H   VAL    99      -7.541  -6.773 -12.953  1.00  0.00
ATOM   1546  CA  VAL    99      -8.561  -5.016 -13.589  1.00  0.00
ATOM   1547  HA  VAL    99      -9.305  -4.767 -14.346  1.00  0.00
ATOM   1548  CB  VAL    99      -9.183  -4.795 -12.195  1.00  0.00
ATOM   1549  HB  VAL    99      -8.438  -5.025 -11.433  1.00  0.00
ATOM   1550  CG1 VAL    99      -9.638  -3.356 -12.039  1.00  0.00
ATOM   1551 HG11 VAL    99     -10.384  -3.126 -12.800  1.00  0.00
ATOM   1552 HG12 VAL    99     -10.075  -3.218 -11.050  1.00  0.00
ATOM   1553 HG13 VAL    99      -8.784  -2.690 -12.155  1.00  0.00
ATOM   1554  CG2 VAL    99     -10.347  -5.772 -11.975  1.00  0.00
ATOM   1555 HG21 VAL    99      -9.981  -6.797 -12.044  1.00  0.00
ATOM   1556 HG22 VAL    99     -10.779  -5.608 -10.988  1.00  0.00
ATOM   1557 HG23 VAL    99     -11.110  -5.608 -12.736  1.00  0.00
ATOM   1558  C   VAL    99      -7.474  -3.983 -13.872  1.00  0.00
ATOM   1559  O   VAL    99      -7.736  -2.979 -14.541  1.00  0.00
ATOM   1560  N   PHE   100      -6.248  -4.196 -13.369  1.00  0.00
ATOM   1561  H   PHE   100      -6.038  -5.053 -12.876  1.00  0.00
ATOM   1562  CA  PHE   100      -5.183  -3.201 -13.518  1.00  0.00
ATOM   1563  HA  PHE   100      -5.601  -2.199 -13.419  1.00  0.00
ATOM   1564  CB  PHE   100      -4.112  -3.391 -12.447  1.00  0.00
ATOM   1565  HB2 PHE   100      -3.931  -4.462 -12.354  1.00  0.00
ATOM   1566  HB3 PHE   100      -3.185  -2.889 -12.721  1.00  0.00
ATOM   1567  CG  PHE   100      -4.481  -2.895 -11.072  1.00  0.00
ATOM   1568  CD1 PHE   100      -5.390  -1.872 -10.876  1.00  0.00
ATOM   1569  HD1 PHE   100      -5.884  -1.421 -11.737  1.00  0.00
ATOM   1570  CE1 PHE   100      -5.678  -1.416  -9.589  1.00  0.00
ATOM   1571  HE1 PHE   100      -6.401  -0.613  -9.445  1.00  0.00
ATOM   1572  CZ  PHE   100      -5.044  -1.986  -8.491  1.00  0.00
ATOM   1573  HZ  PHE   100      -5.272  -1.633  -7.485  1.00  0.00
ATOM   1574  CE2 PHE   100      -4.127  -2.999  -8.675  1.00  0.00
ATOM   1575  HE2 PHE   100      -3.623  -3.445  -7.818  1.00  0.00
ATOM   1576  CD2 PHE   100      -3.847  -3.451  -9.959  1.00  0.00
ATOM   1577  HD2 PHE   100      -3.123  -4.252 -10.109  1.00  0.00
ATOM   1578  C   PHE   100      -4.508  -3.320 -14.891  1.00  0.00
ATOM   1579  O   PHE   100      -4.308  -4.430 -15.394  1.00  0.00
ATOM   1580  N   PRO   101      -4.110  -2.200 -15.501  1.00  0.00
ATOM   1581  CD  PRO   101      -4.540  -0.830 -15.182  1.00  0.00
ATOM   1582  HD2 PRO   101      -4.122  -0.535 -14.220  1.00  0.00
ATOM   1583  HD3 PRO   101      -5.629  -0.795 -15.131  1.00  0.00
ATOM   1584  CG  PRO   101      -3.991  -0.015 -16.328  1.00  0.00
ATOM   1585  HG2 PRO   101      -3.625   0.932 -15.933  1.00  0.00
ATOM   1586  HG3 PRO   101      -4.799   0.174 -17.035  1.00  0.00
ATOM   1587  CB  PRO   101      -2.894  -0.800 -16.969  1.00  0.00
ATOM   1588  HB2 PRO   101      -1.963  -0.495 -16.493  1.00  0.00
ATOM   1589  HB3 PRO   101      -2.811  -0.667 -18.048  1.00  0.00
ATOM   1590  CA  PRO   101      -3.188  -2.271 -16.644  1.00  0.00
ATOM   1591  HA  PRO   101      -3.677  -2.805 -17.459  1.00  0.00
ATOM   1592  C   PRO   101      -1.908  -2.999 -16.258  1.00  0.00
ATOM   1593  O   PRO   101      -1.484  -2.969 -15.103  1.00  0.00
ATOM   1594  N   GLY   102      -1.288  -3.643 -17.245  1.00  0.00
ATOM   1595  H   GLY   102      -1.690  -3.626 -18.172  1.00  0.00
ATOM   1596  CA  GLY   102      -0.054  -4.372 -17.045  1.00  0.00
ATOM   1597  HA2 GLY   102      -0.336  -5.333 -16.614  1.00  0.00
ATOM   1598  HA3 GLY   102       0.369  -4.530 -18.037  1.00  0.00
ATOM   1599  C   GLY   102       0.995  -3.718 -16.156  1.00  0.00
ATOM   1600  O   GLY   102       1.504  -4.336 -15.212  1.00  0.00
ATOM   1601  N   PRO   103       1.366  -2.471 -16.448  1.00  0.00
ATOM   1602  CD  PRO   103       1.021  -1.640 -17.618  1.00  0.00
ATOM   1603  HD2 PRO   103       0.098  -1.093 -17.424  1.00  0.00
ATOM   1604  HD3 PRO   103       0.889  -2.273 -18.496  1.00  0.00
ATOM   1605  CG  PRO   103       2.208  -0.740 -17.737  1.00  0.00
ATOM   1606  HG2 PRO   103       1.935   0.183 -18.249  1.00  0.00
ATOM   1607  HG3 PRO   103       3.007  -1.237 -18.287  1.00  0.00
ATOM   1608  CB  PRO   103       2.612  -0.482 -16.331  1.00  0.00
ATOM   1609  HB2 PRO   103       1.958   0.269 -15.887  1.00  0.00
ATOM   1610  HB3 PRO   103       3.650  -0.166 -16.229  1.00  0.00
ATOM   1611  CA  PRO   103       2.406  -1.830 -15.632  1.00  0.00
ATOM   1612  HA  PRO   103       3.298  -2.455 -15.677  1.00  0.00
ATOM   1613  C   PRO   103       1.989  -1.651 -14.189  1.00  0.00
ATOM   1614  O   PRO   103       2.846  -1.693 -13.298  1.00  0.00
ATOM   1615  N   LEU   104       0.696  -1.450 -13.934  1.00  0.00
ATOM   1616  H   LEU   104       0.017  -1.335 -14.673  1.00  0.00
ATOM   1617  CA  LEU   104       0.246  -1.307 -12.554  1.00  0.00
ATOM   1618  HA  LEU   104       0.968  -0.725 -11.982  1.00  0.00
ATOM   1619  CB  LEU   104      -1.098  -0.586 -12.520  1.00  0.00
ATOM   1620  HB2 LEU   104      -0.925   0.366 -13.021  1.00  0.00
ATOM   1621  HB3 LEU   104      -1.817  -1.172 -13.094  1.00  0.00
ATOM   1622  CG  LEU   104      -1.654  -0.330 -11.115  1.00  0.00
ATOM   1623  HG  LEU   104      -1.888  -1.290 -10.654  1.00  0.00
ATOM   1624  CD1 LEU   104      -0.648   0.419 -10.247  1.00  0.00
ATOM   1625 HD11 LEU   104      -0.415   1.379 -10.707  1.00  0.00
ATOM   1626 HD12 LEU   104      -1.074   0.584  -9.257  1.00  0.00
ATOM   1627 HD13 LEU   104       0.264  -0.171 -10.156  1.00  0.00
ATOM   1628  CD2 LEU   104      -2.939   0.458 -11.248  1.00  0.00
ATOM   1629 HD21 LEU   104      -3.658  -0.114 -11.835  1.00  0.00
ATOM   1630 HD22 LEU   104      -3.352   0.651 -10.258  1.00  0.00
ATOM   1631 HD23 LEU   104      -2.735   1.405 -11.747  1.00  0.00
ATOM   1632  C   LEU   104       0.168  -2.657 -11.856  1.00  0.00
ATOM   1633  O   LEU   104       0.464  -2.755 -10.660  1.00  0.00
ATOM   1634  N   LEU   105      -0.223  -3.705 -12.586  1.00  0.00
ATOM   1635  H   LEU   105      -0.626  -3.576 -13.503  1.00  0.00
ATOM   1636  CA  LEU   105      -0.124  -5.063 -12.059  1.00  0.00
ATOM   1637  HA  LEU   105      -0.786  -5.178 -11.200  1.00  0.00
ATOM   1638  CB  LEU   105      -0.534  -6.079 -13.132  1.00  0.00
ATOM   1639  HB2 LEU   105      -1.615  -5.947 -13.187  1.00  0.00
ATOM   1640  HB3 LEU   105      -0.085  -5.787 -14.081  1.00  0.00
ATOM   1641  CG  LEU   105      -0.213  -7.553 -12.846  1.00  0.00
ATOM   1642  HG  LEU   105       0.848  -7.629 -12.611  1.00  0.00
ATOM   1643  CD1 LEU   105      -1.034  -8.110 -11.681  1.00  0.00
ATOM   1644 HD11 LEU   105      -2.096  -8.036 -11.916  1.00  0.00
ATOM   1645 HD12 LEU   105      -0.772  -9.156 -11.518  1.00  0.00
ATOM   1646 HD13 LEU   105      -0.821  -7.537 -10.779  1.00  0.00
ATOM   1647  CD2 LEU   105      -0.419  -8.401 -14.103  1.00  0.00
ATOM   1648 HD21 LEU   105       0.238  -8.044 -14.895  1.00  0.00
ATOM   1649 HD22 LEU   105      -0.187  -9.443 -13.881  1.00  0.00
ATOM   1650 HD23 LEU   105      -1.456  -8.322 -14.429  1.00  0.00
ATOM   1651  C   LEU   105       1.291  -5.353 -11.575  1.00  0.00
ATOM   1652  O   LEU   105       1.493  -5.864 -10.468  1.00  0.00
ATOM   1653  N   ARG   106       2.282  -5.038 -12.409  1.00  0.00
ATOM   1654  H   ARG   106       2.085  -4.648 -13.320  1.00  0.00
ATOM   1655  CA  ARG   106       3.664  -5.331 -12.068  1.00  0.00
ATOM   1656  HA  ARG   106       3.761  -6.369 -11.749  1.00  0.00
ATOM   1657  CB  ARG   106       4.554  -5.110 -13.292  1.00  0.00
ATOM   1658  HB2 ARG   106       4.306  -4.137 -13.715  1.00  0.00
ATOM   1659  HB3 ARG   106       5.591  -5.107 -12.956  1.00  0.00
ATOM   1660  CG  ARG   106       4.366  -6.196 -14.362  1.00  0.00
ATOM   1661  HG2 ARG   106       4.564  -7.163 -13.898  1.00  0.00
ATOM   1662  HG3 ARG   106       3.329  -6.161 -14.698  1.00  0.00
ATOM   1663  CD  ARG   106       5.298  -6.005 -15.561  1.00  0.00
ATOM   1664  HD2 ARG   106       6.298  -5.777 -15.193  1.00  0.00
ATOM   1665  HD3 ARG   106       5.325  -6.933 -16.133  1.00  0.00
ATOM   1666  NE  ARG   106       4.865  -4.922 -16.444  1.00  0.00
ATOM   1667  HE  ARG   106       5.224  -3.998 -16.253  1.00  0.00
ATOM   1668  CZ  ARG   106       4.032  -5.080 -17.471  1.00  0.00
ATOM   1669  NH1 ARG   106       3.535  -6.275 -17.751  1.00  0.00
ATOM   1670 HH11 ARG   106       3.789  -7.071 -17.183  1.00  0.00
ATOM   1671 HH12 ARG   106       2.903  -6.386 -18.532  1.00  0.00
ATOM   1672  NH2 ARG   106       3.696  -4.040 -18.224  1.00  0.00
ATOM   1673 HH21 ARG   106       4.074  -3.127 -18.016  1.00  0.00
ATOM   1674 HH22 ARG   106       3.063  -4.167 -19.001  1.00  0.00
ATOM   1675  C   ARG   106       4.122  -4.501 -10.878  1.00  0.00
ATOM   1676  O   ARG   106       4.797  -5.017  -9.977  1.00  0.00
ATOM   1677  N   GLN   107       3.744  -3.221 -10.835  1.00  0.00
ATOM   1678  H   GLN   107       3.262  -2.774 -11.602  1.00  0.00
ATOM   1679  CA  GLN   107       4.084  -2.415  -9.666  1.00  0.00
ATOM   1680  HA  GLN   107       5.160  -2.449  -9.499  1.00  0.00
ATOM   1681  CB  GLN   107       3.667  -0.961  -9.867  1.00  0.00
ATOM   1682  HB2 GLN   107       4.168  -0.584 -10.758  1.00  0.00
ATOM   1683  HB3 GLN   107       2.588  -0.936 -10.020  1.00  0.00
ATOM   1684  CG  GLN   107       4.030  -0.092  -8.676  1.00  0.00
ATOM   1685  HG2 GLN   107       3.483  -0.461  -7.808  1.00  0.00
ATOM   1686  HG3 GLN   107       5.100  -0.199  -8.503  1.00  0.00
ATOM   1687  CD  GLN   107       3.714   1.372  -8.858  1.00  0.00
ATOM   1688  OE1 GLN   107       3.666   1.879  -9.984  1.00  0.00
ATOM   1689  NE2 GLN   107       3.488   2.069  -7.742  1.00  0.00
ATOM   1690 HE21 GLN   107       3.271   3.053  -7.800  1.00  0.00
ATOM   1691 HE22 GLN   107       3.534   1.608  -6.844  1.00  0.00
ATOM   1692  C   GLN   107       3.430  -2.976  -8.412  1.00  0.00
ATOM   1693  O   GLN   107       4.062  -3.047  -7.351  1.00  0.00
ATOM   1694  N   ALA   108       2.154  -3.365  -8.512  1.00  0.00
ATOM   1695  H   ALA   108       1.633  -3.244  -9.369  1.00  0.00
ATOM   1696  CA  ALA   108       1.463  -3.931  -7.357  1.00  0.00
ATOM   1697  HA  ALA   108       1.465  -3.209  -6.541  1.00  0.00
ATOM   1698  CB  ALA   108       0.012  -4.246  -7.726  1.00  0.00
ATOM   1699  HB1 ALA   108      -0.008  -4.975  -8.536  1.00  0.00
ATOM   1700  HB2 ALA   108      -0.504  -4.656  -6.857  1.00  0.00
ATOM   1701  HB3 ALA   108      -0.489  -3.333  -8.048  1.00  0.00
ATOM   1702  C   ALA   108       2.168  -5.183  -6.859  1.00  0.00
ATOM   1703  O   ALA   108       2.338  -5.368  -5.646  1.00  0.00
ATOM   1704  N   GLU   109       2.594  -6.050  -7.783  1.00  0.00
ATOM   1705  H   GLU   109       2.408  -5.905  -8.765  1.00  0.00
ATOM   1706  CA  GLU   109       3.290  -7.271  -7.382  1.00  0.00
ATOM   1707  HA  GLU   109       2.692  -7.821  -6.655  1.00  0.00
ATOM   1708  CB  GLU   109       3.521  -8.166  -8.603  1.00  0.00
ATOM   1709  HB2 GLU   109       3.988  -7.559  -9.378  1.00  0.00
ATOM   1710  HB3 GLU   109       4.201  -8.965  -8.307  1.00  0.00
ATOM   1711  CG  GLU   109       2.237  -8.770  -9.140  1.00  0.00
ATOM   1712  HG2 GLU   109       1.887  -9.495  -8.405  1.00  0.00
ATOM   1713  HG3 GLU   109       1.500  -7.973  -9.242  1.00  0.00
ATOM   1714  CD  GLU   109       2.424  -9.457 -10.476  1.00  0.00
ATOM   1715  OE1 GLU   109       3.357  -9.086 -11.218  1.00  0.00
ATOM   1716  OE2 GLU   109       1.623 -10.362 -10.781  1.00  0.00
ATOM   1717  C   GLU   109       4.611  -6.953  -6.695  1.00  0.00
ATOM   1718  O   GLU   109       4.979  -7.600  -5.708  1.00  0.00
ATOM   1719  N   ARG   110       5.340  -5.959  -7.199  1.00  0.00
ATOM   1720  H   ARG   110       5.068  -5.478  -8.044  1.00  0.00
ATOM   1721  CA  ARG   110       6.604  -5.597  -6.574  1.00  0.00
ATOM   1722  HA  ARG   110       7.211  -6.487  -6.408  1.00  0.00
ATOM   1723  CB  ARG   110       7.372  -4.646  -7.485  1.00  0.00
ATOM   1724  HB2 ARG   110       6.726  -3.795  -7.701  1.00  0.00
ATOM   1725  HB3 ARG   110       8.254  -4.304  -6.944  1.00  0.00
ATOM   1726  CG  ARG   110       7.801  -5.302  -8.792  1.00  0.00
ATOM   1727  HG2 ARG   110       8.416  -6.168  -8.549  1.00  0.00
ATOM   1728  HG3 ARG   110       6.903  -5.631  -9.316  1.00  0.00
ATOM   1729  CD  ARG   110       8.589  -4.354  -9.683  1.00  0.00
ATOM   1730  HD2 ARG   110       7.968  -3.496  -9.941  1.00  0.00
ATOM   1731  HD3 ARG   110       9.478  -4.013  -9.154  1.00  0.00
ATOM   1732  NE  ARG   110       9.004  -5.020 -10.917  1.00  0.00
ATOM   1733  HE  ARG   110       9.579  -5.845 -10.821  1.00  0.00
ATOM   1734  CZ  ARG   110       8.682  -4.609 -12.141  1.00  0.00
ATOM   1735  NH1 ARG   110       9.104  -5.290 -13.200  1.00  0.00
ATOM   1736 HH11 ARG   110       9.668  -6.118 -13.072  1.00  0.00
ATOM   1737 HH12 ARG   110       8.858  -4.977 -14.128  1.00  0.00
ATOM   1738  NH2 ARG   110       7.947  -3.515 -12.309  1.00  0.00
ATOM   1739 HH21 ARG   110       7.631  -2.994 -11.504  1.00  0.00
ATOM   1740 HH22 ARG   110       7.707  -3.210 -13.241  1.00  0.00
ATOM   1741  C   ARG   110       6.382  -4.987  -5.194  1.00  0.00
ATOM   1742  O   ARG   110       7.146  -5.258  -4.262  1.00  0.00
ATOM   1743  N   MET   111       5.333  -4.174  -5.037  1.00  0.00
ATOM   1744  H   MET   111       4.757  -3.894  -5.818  1.00  0.00
ATOM   1745  CA  MET   111       5.037  -3.611  -3.721  1.00  0.00
ATOM   1746  HA  MET   111       5.932  -3.160  -3.294  1.00  0.00
ATOM   1747  CB  MET   111       3.960  -2.531  -3.854  1.00  0.00
ATOM   1748  HB2 MET   111       3.136  -2.944  -4.436  1.00  0.00
ATOM   1749  HB3 MET   111       3.607  -2.279  -2.854  1.00  0.00
ATOM   1750  CG  MET   111       4.482  -1.285  -4.533  1.00  0.00
ATOM   1751  HG2 MET   111       5.315  -0.903  -3.943  1.00  0.00
ATOM   1752  HG3 MET   111       4.837  -1.565  -5.525  1.00  0.00
ATOM   1753  SD  MET   111       3.225   0.008  -4.694  1.00  0.00
ATOM   1754  CE  MET   111       3.160   0.654  -3.019  1.00  0.00
ATOM   1755  HE1 MET   111       4.140   1.038  -2.739  1.00  0.00
ATOM   1756  HE2 MET   111       2.426   1.458  -2.968  1.00  0.00
ATOM   1757  HE3 MET   111       2.873  -0.143  -2.333  1.00  0.00
ATOM   1758  C   MET   111       4.606  -4.703  -2.746  1.00  0.00
ATOM   1759  O   MET   111       4.934  -4.639  -1.555  1.00  0.00
ATOM   1760  N   ARG   112       3.877  -5.706  -3.238  1.00  0.00
ATOM   1761  H   ARG   112       3.566  -5.688  -4.199  1.00  0.00
ATOM   1762  CA  ARG   112       3.465  -6.831  -2.397  1.00  0.00
ATOM   1763  HA  ARG   112       2.948  -6.465  -1.510  1.00  0.00
ATOM   1764  CB  ARG   112       2.513  -7.747  -3.174  1.00  0.00
ATOM   1765  HB2 ARG   112       1.673  -7.127  -3.489  1.00  0.00
ATOM   1766  HB3 ARG   112       3.060  -8.090  -4.052  1.00  0.00
ATOM   1767  CG  ARG   112       1.988  -8.960  -2.393  1.00  0.00
ATOM   1768  HG2 ARG   112       2.834  -9.534  -2.015  1.00  0.00
ATOM   1769  HG3 ARG   112       1.384  -8.610  -1.556  1.00  0.00
ATOM   1770  CD  ARG   112       1.127  -9.856  -3.308  1.00  0.00
ATOM   1771  HD2 ARG   112       0.703 -10.674  -2.726  1.00  0.00
ATOM   1772  HD3 ARG   112       0.321  -9.266  -3.745  1.00  0.00
ATOM   1773  NE  ARG   112       1.936 -10.421  -4.392  1.00  0.00
ATOM   1774  HE  ARG   112       2.932 -10.465  -4.230  1.00  0.00
ATOM   1775  CZ  ARG   112       1.458 -10.880  -5.551  1.00  0.00
ATOM   1776  NH1 ARG   112       0.160 -10.853  -5.807  1.00  0.00
ATOM   1777 HH11 ARG   112      -0.480 -10.482  -5.119  1.00  0.00
ATOM   1778 HH12 ARG   112      -0.186 -11.205  -6.689  1.00  0.00
ATOM   1779  NH2 ARG   112       2.293 -11.361  -6.460  1.00  0.00
ATOM   1780 HH21 ARG   112       3.285 -11.378  -6.271  1.00  0.00
ATOM   1781 HH22 ARG   112       1.933 -11.709  -7.338  1.00  0.00
ATOM   1782  C   ARG   112       4.674  -7.617  -1.914  1.00  0.00
ATOM   1783  O   ARG   112       4.774  -7.961  -0.731  1.00  0.00
ATOM   1784  N   SER   113       5.603  -7.922  -2.824  1.00  0.00
ATOM   1785  H   SER   113       5.484  -7.688  -3.799  1.00  0.00
ATOM   1786  CA  SER   113       6.805  -8.656  -2.429  1.00  0.00
ATOM   1787  HA  SER   113       6.527  -9.604  -1.966  1.00  0.00
ATOM   1788  CB  SER   113       7.670  -8.946  -3.654  1.00  0.00
ATOM   1789  HB2 SER   113       7.862  -8.019  -4.193  1.00  0.00
ATOM   1790  HB3 SER   113       8.616  -9.384  -3.337  1.00  0.00
ATOM   1791  OG  SER   113       6.995  -9.848  -4.498  1.00  0.00
ATOM   1792  HG  SER   113       7.537 -10.032  -5.269  1.00  0.00
ATOM   1793  C   SER   113       7.602  -7.877  -1.398  1.00  0.00
ATOM   1794  O   SER   113       8.041  -8.435  -0.388  1.00  0.00
ATOM   1795  N   PHE   114       7.800  -6.582  -1.645  1.00  0.00
ATOM   1796  H   PHE   114       7.489  -6.163  -2.510  1.00  0.00
ATOM   1797  CA  PHE   114       8.526  -5.750  -0.695  1.00  0.00
ATOM   1798  HA  PHE   114       9.515  -6.167  -0.508  1.00  0.00
ATOM   1799  CB  PHE   114       8.689  -4.340  -1.267  1.00  0.00
ATOM   1800  HB2 PHE   114       9.305  -4.359  -2.166  1.00  0.00
ATOM   1801  HB3 PHE   114       7.708  -3.931  -1.508  1.00  0.00
ATOM   1802  CG  PHE   114       9.335  -3.376  -0.326  1.00  0.00
ATOM   1803  CD1 PHE   114      10.676  -3.495  -0.006  1.00  0.00
ATOM   1804  HD1 PHE   114      11.255  -4.305  -0.449  1.00  0.00
ATOM   1805  CE1 PHE   114      11.285  -2.601   0.867  1.00  0.00
ATOM   1806  HE1 PHE   114      12.339  -2.713   1.121  1.00  0.00
ATOM   1807  CZ  PHE   114      10.547  -1.565   1.415  1.00  0.00
ATOM   1808  HZ  PHE   114      11.022  -0.852   2.089  1.00  0.00
ATOM   1809  CE2 PHE   114       9.205  -1.436   1.106  1.00  0.00
ATOM   1810  HE2 PHE   114       8.617  -0.631   1.547  1.00  0.00
ATOM   1811  CD2 PHE   114       8.604  -2.337   0.230  1.00  0.00
ATOM   1812  HD2 PHE   114       7.549  -2.229  -0.024  1.00  0.00
ATOM   1813  C   PHE   114       7.822  -5.702   0.655  1.00  0.00
ATOM   1814  O   PHE   114       8.471  -5.794   1.706  1.00  0.00
ATOM   1815  N   SER   115       6.488  -5.569   0.650  1.00  0.00
ATOM   1816  H   SER   115       5.967  -5.499  -0.212  1.00  0.00
ATOM   1817  CA  SER   115       5.758  -5.462   1.911  1.00  0.00
ATOM   1818  HA  SER   115       6.167  -4.647   2.507  1.00  0.00
ATOM   1819  CB  SER   115       4.279  -5.180   1.649  1.00  0.00
ATOM   1820  HB2 SER   115       3.814  -4.863   2.582  1.00  0.00
ATOM   1821  HB3 SER   115       4.202  -4.379   0.914  1.00  0.00
ATOM   1822  OG  SER   115       3.617  -6.333   1.161  1.00  0.00
ATOM   1823  HG  SER   115       2.692  -6.129   1.005  1.00  0.00
ATOM   1824  C   SER   115       5.913  -6.725   2.744  1.00  0.00
ATOM   1825  O   SER   115       6.045  -6.657   3.973  1.00  0.00
ATOM   1826  N   LEU   116       5.900  -7.888   2.093  1.00  0.00
ATOM   1827  H   LEU   116       5.725  -7.939   1.099  1.00  0.00
ATOM   1828  CA  LEU   116       6.066  -9.136   2.830  1.00  0.00
ATOM   1829  HA  LEU   116       5.444  -9.124   3.725  1.00  0.00
ATOM   1830  CB  LEU   116       5.651 -10.321   1.964  1.00  0.00
ATOM   1831  HB2 LEU   116       6.203 -10.225   1.029  1.00  0.00
ATOM   1832  HB3 LEU   116       5.929 -11.254   2.455  1.00  0.00
ATOM   1833  CG  LEU   116       4.144 -10.328   1.669  1.00  0.00
ATOM   1834  HG  LEU   116       3.851  -9.335   1.329  1.00  0.00
ATOM   1835  CD1 LEU   116       3.798 -11.348   0.603  1.00  0.00
ATOM   1836 HD11 LEU   116       4.089 -12.342   0.942  1.00  0.00
ATOM   1837 HD12 LEU   116       2.724 -11.329   0.416  1.00  0.00
ATOM   1838 HD13 LEU   116       4.330 -11.108  -0.317  1.00  0.00
ATOM   1839  CD2 LEU   116       3.367 -10.620   2.947  1.00  0.00
ATOM   1840 HD21 LEU   116       3.584  -9.852   3.689  1.00  0.00
ATOM   1841 HD22 LEU   116       2.298 -10.624   2.731  1.00  0.00
ATOM   1842 HD23 LEU   116       3.661 -11.595   3.337  1.00  0.00
ATOM   1843  C   LEU   116       7.495  -9.302   3.322  1.00  0.00
ATOM   1844  O   LEU   116       7.711  -9.863   4.403  1.00  0.00
ATOM   1845  N   GLU   117       8.476  -8.806   2.565  1.00  0.00
ATOM   1846  H   GLU   117       8.298  -8.465   1.631  1.00  0.00
ATOM   1847  CA  GLU   117       9.850  -8.777   3.064  1.00  0.00
ATOM   1848  HA  GLU   117      10.167  -9.788   3.322  1.00  0.00
ATOM   1849  CB  GLU   117      10.800  -8.222   2.005  1.00  0.00
ATOM   1850  HB2 GLU   117      10.361  -7.277   1.685  1.00  0.00
ATOM   1851  HB3 GLU   117      11.738  -8.029   2.526  1.00  0.00
ATOM   1852  CG  GLU   117      11.062  -9.081   0.807  1.00  0.00
ATOM   1853  HG2 GLU   117      11.338 -10.093   1.104  1.00  0.00
ATOM   1854  HG3 GLU   117      10.138  -9.112   0.228  1.00  0.00
ATOM   1855  CD  GLU   117      12.179  -8.478  -0.047  1.00  0.00
ATOM   1856  OE1 GLU   117      11.884  -7.622  -0.916  1.00  0.00
ATOM   1857  OE2 GLU   117      13.358  -8.827   0.184  1.00  0.00
ATOM   1858  C   GLU   117       9.949  -7.930   4.322  1.00  0.00
ATOM   1859  O   GLU   117      10.612  -8.314   5.294  1.00  0.00
ATOM   1860  N   VAL   118       9.315  -6.753   4.303  1.00  0.00
ATOM   1861  H   VAL   118       8.909  -6.404   3.446  1.00  0.00
ATOM   1862  CA  VAL   118       9.264  -5.903   5.491  1.00  0.00
ATOM   1863  HA  VAL   118      10.259  -5.660   5.864  1.00  0.00
ATOM   1864  CB  VAL   118       8.522  -4.593   5.181  1.00  0.00
ATOM   1865  HB  VAL   118       7.580  -4.826   4.683  1.00  0.00
ATOM   1866  CG1 VAL   118       8.239  -3.828   6.470  1.00  0.00
ATOM   1867 HG11 VAL   118       9.179  -3.595   6.969  1.00  0.00
ATOM   1868 HG12 VAL   118       7.713  -2.903   6.236  1.00  0.00
ATOM   1869 HG13 VAL   118       7.621  -4.440   7.128  1.00  0.00
ATOM   1870  CG2 VAL   118       9.346  -3.744   4.207  1.00  0.00
ATOM   1871 HG21 VAL   118       9.498  -4.298   3.281  1.00  0.00
ATOM   1872 HG22 VAL   118       8.813  -2.818   3.992  1.00  0.00
ATOM   1873 HG23 VAL   118      10.312  -3.512   4.654  1.00  0.00
ATOM   1874  C   VAL   118       8.621  -6.644   6.658  1.00  0.00
ATOM   1875  O   VAL   118       9.129  -6.615   7.785  1.00  0.00
ATOM   1876  N   LEU   119       7.475  -7.294   6.414  1.00  0.00
ATOM   1877  H   LEU   119       7.032  -7.261   5.507  1.00  0.00
ATOM   1878  CA  LEU   119       6.802  -8.026   7.489  1.00  0.00
ATOM   1879  HA  LEU   119       6.552  -7.345   8.303  1.00  0.00
ATOM   1880  CB  LEU   119       5.511  -8.660   6.970  1.00  0.00
ATOM   1881  HB2 LEU   119       4.883  -7.815   6.686  1.00  0.00
ATOM   1882  HB3 LEU   119       5.760  -9.241   6.082  1.00  0.00
ATOM   1883  CG  LEU   119       4.750  -9.551   7.969  1.00  0.00
ATOM   1884  HG  LEU   119       5.360 -10.428   8.187  1.00  0.00
ATOM   1885  CD1 LEU   119       4.450  -8.795   9.279  1.00  0.00
ATOM   1886 HD11 LEU   119       3.839  -7.919   9.062  1.00  0.00
ATOM   1887 HD12 LEU   119       3.912  -9.452   9.963  1.00  0.00
ATOM   1888 HD13 LEU   119       5.386  -8.480   9.740  1.00  0.00
ATOM   1889  CD2 LEU   119       3.456 -10.034   7.337  1.00  0.00
ATOM   1890 HD21 LEU   119       3.682 -10.609   6.439  1.00  0.00
ATOM   1891 HD22 LEU   119       2.918 -10.665   8.045  1.00  0.00
ATOM   1892 HD23 LEU   119       2.837  -9.176   7.073  1.00  0.00
ATOM   1893  C   LEU   119       7.711  -9.094   8.086  1.00  0.00
ATOM   1894  O   LEU   119       7.854  -9.183   9.311  1.00  0.00
ATOM   1895  N   ARG   120       8.345  -9.911   7.232  1.00  0.00
ATOM   1896  H   ARG   120       8.194  -9.870   6.234  1.00  0.00
ATOM   1897  CA  ARG   120       9.239 -10.944   7.756  1.00  0.00
ATOM   1898  HA  ARG   120       8.691 -11.603   8.431  1.00  0.00
ATOM   1899  CB  ARG   120       9.806 -11.781   6.611  1.00  0.00
ATOM   1900  HB2 ARG   120      10.194 -11.082   5.871  1.00  0.00
ATOM   1901  HB3 ARG   120      10.628 -12.366   7.024  1.00  0.00
ATOM   1902  CG  ARG   120       8.803 -12.715   5.949  1.00  0.00
ATOM   1903  HG2 ARG   120       8.438 -13.435   6.682  1.00  0.00
ATOM   1904  HG3 ARG   120       7.965 -12.134   5.563  1.00  0.00
ATOM   1905  CD  ARG   120       9.481 -13.460   4.796  1.00  0.00
ATOM   1906  HD2 ARG   120       9.843 -12.738   4.065  1.00  0.00
ATOM   1907  HD3 ARG   120      10.321 -14.036   5.184  1.00  0.00
ATOM   1908  NE  ARG   120       8.555 -14.373   4.132  1.00  0.00
ATOM   1909  HE  ARG   120       8.015 -14.016   3.356  1.00  0.00
ATOM   1910  CZ  ARG   120       8.384 -15.642   4.493  1.00  0.00
ATOM   1911  NH1 ARG   120       9.077 -16.140   5.511  1.00  0.00
ATOM   1912 HH11 ARG   120       9.731 -15.553   6.008  1.00  0.00
ATOM   1913 HH12 ARG   120       8.946 -17.104   5.784  1.00  0.00
ATOM   1914  NH2 ARG   120       7.524 -16.414   3.839  1.00  0.00
ATOM   1915 HH21 ARG   120       6.998 -16.036   3.064  1.00  0.00
ATOM   1916 HH22 ARG   120       7.399 -17.377   4.119  1.00  0.00
ATOM   1917  C   ARG   120      10.371 -10.336   8.581  1.00  0.00
ATOM   1918  O   ARG   120      10.744 -10.876   9.631  1.00  0.00
ATOM   1919  N   ALA   121      10.934  -9.215   8.119  1.00  0.00
ATOM   1920  H   ALA   121      10.653  -8.833   7.227  1.00  0.00
ATOM   1921  CA  ALA   121      12.004  -8.548   8.852  1.00  0.00
ATOM   1922  HA  ALA   121      12.790  -9.277   9.045  1.00  0.00
ATOM   1923  CB  ALA   121      12.591  -7.403   8.016  1.00  0.00
ATOM   1924  HB1 ALA   121      11.817  -6.661   7.822  1.00  0.00
ATOM   1925  HB2 ALA   121      13.411  -6.938   8.562  1.00  0.00
ATOM   1926  HB3 ALA   121      12.961  -7.797   7.069  1.00  0.00
ATOM   1927  C   ALA   121      11.527  -8.015  10.197  1.00  0.00
ATOM   1928  O   ALA   121      12.303  -7.992  11.154  1.00  0.00
ATOM   1929  N   VAL   122      10.270  -7.576  10.289  1.00  0.00
ATOM   1930  H   VAL   122       9.685  -7.486   9.470  1.00  0.00
ATOM   1931  CA  VAL   122       9.732  -7.141  11.574  1.00  0.00
ATOM   1932  HA  VAL   122      10.420  -6.499  12.123  1.00  0.00
ATOM   1933  CB  VAL   122       8.405  -6.385  11.377  1.00  0.00
ATOM   1934  HB  VAL   122       7.771  -6.956  10.698  1.00  0.00
ATOM   1935  CG1 VAL   122       7.682  -6.201  12.717  1.00  0.00
ATOM   1936 HG11 VAL   122       8.314  -5.631  13.397  1.00  0.00
ATOM   1937 HG12 VAL   122       6.746  -5.665  12.555  1.00  0.00
ATOM   1938 HG13 VAL   122       7.469  -7.178  13.153  1.00  0.00
ATOM   1939  CG2 VAL   122       8.665  -5.049  10.694  1.00  0.00
ATOM   1940 HG21 VAL   122       9.127  -5.221   9.722  1.00  0.00
ATOM   1941 HG22 VAL   122       7.721  -4.520  10.558  1.00  0.00
ATOM   1942 HG23 VAL   122       9.332  -4.448  11.312  1.00  0.00
ATOM   1943  C   VAL   122       9.553  -8.331  12.504  1.00  0.00
ATOM   1944  O   VAL   122       9.978  -8.295  13.664  1.00  0.00
ATOM   1945  N   LEU   123       8.908  -9.401  12.011  1.00  0.00
ATOM   1946  H   LEU   123       8.542  -9.407  11.070  1.00  0.00
ATOM   1947  CA  LEU   123       8.687 -10.580  12.847  1.00  0.00
ATOM   1948  HA  LEU   123       8.089 -10.307  13.717  1.00  0.00
ATOM   1949  CB  LEU   123       7.944 -11.669  12.065  1.00  0.00
ATOM   1950  HB2 LEU   123       8.624 -11.884  11.241  1.00  0.00
ATOM   1951  HB3 LEU   123       7.841 -12.555  12.691  1.00  0.00
ATOM   1952  CG  LEU   123       6.580 -11.280  11.508  1.00  0.00
ATOM   1953  HG  LEU   123       6.699 -10.456  10.805  1.00  0.00
ATOM   1954  CD1 LEU   123       5.953 -12.474  10.790  1.00  0.00
ATOM   1955 HD11 LEU   123       5.832 -13.299  11.492  1.00  0.00
ATOM   1956 HD12 LEU   123       4.978 -12.190  10.394  1.00  0.00
ATOM   1957 HD13 LEU   123       6.600 -12.787   9.971  1.00  0.00
ATOM   1958  CD2 LEU   123       5.660 -10.735  12.616  1.00  0.00
ATOM   1959 HD21 LEU   123       6.115  -9.853  13.066  1.00  0.00
ATOM   1960 HD22 LEU   123       4.694 -10.466  12.188  1.00  0.00
ATOM   1961 HD23 LEU   123       5.517 -11.500  13.380  1.00  0.00
ATOM   1962  C   LEU   123       9.999 -11.147  13.365  1.00  0.00
ATOM   1963  O   LEU   123      10.054 -11.664  14.487  1.00  0.00
ATOM   1964  N   ALA   124      11.062 -11.052  12.561  1.00  0.00
ATOM   1965  H   ALA   124      10.963 -10.649  11.640  1.00  0.00
ATOM   1966  CA  ALA   124      12.370 -11.567  12.954  1.00  0.00
ATOM   1967  HA  ALA   124      12.267 -12.624  13.199  1.00  0.00
ATOM   1968  CB  ALA   124      13.355 -11.428  11.793  1.00  0.00
ATOM   1969  HB1 ALA   124      13.475 -10.374  11.542  1.00  0.00
ATOM   1970  HB2 ALA   124      14.319 -11.845  12.083  1.00  0.00
ATOM   1971  HB3 ALA   124      12.973 -11.967  10.926  1.00  0.00
ATOM   1972  C   ALA   124      12.918 -10.859  14.183  1.00  0.00
ATOM   1973  O   ALA   124      13.738 -11.438  14.905  1.00  0.00
ATOM   1974  N   GLU   125      12.469  -9.634  14.445  1.00  0.00
ATOM   1975  H   GLU   125      11.802  -9.199  13.824  1.00  0.00
ATOM   1976  CA  GLU   125      12.949  -8.870  15.587  1.00  0.00
ATOM   1977  HA  GLU   125      13.952  -9.199  15.857  1.00  0.00
ATOM   1978  CB  GLU   125      12.997  -7.377  15.248  1.00  0.00
ATOM   1979  HB2 GLU   125      11.965  -7.050  15.122  1.00  0.00
ATOM   1980  HB3 GLU   125      13.435  -6.873  16.109  1.00  0.00
ATOM   1981  CG  GLU   125      13.793  -7.033  14.000  1.00  0.00
ATOM   1982  HG2 GLU   125      13.478  -7.715  13.210  1.00  0.00
ATOM   1983  HG3 GLU   125      13.539  -6.011  13.719  1.00  0.00
ATOM   1984  CD  GLU   125      15.291  -7.146  14.197  1.00  0.00
ATOM   1985  OE1 GLU   125      15.743  -7.283  15.362  1.00  0.00
ATOM   1986  OE2 GLU   125      16.018  -7.097  13.181  1.00  0.00
ATOM   1987  C   GLU   125      12.108  -9.056  16.839  1.00  0.00
ATOM   1988  O   GLU   125      12.512  -8.572  17.900  1.00  0.00
ATOM   1989  N   LEU   126      10.958  -9.721  16.742  1.00  0.00
ATOM   1990  H   LEU   126      10.729 -10.121  15.843  1.00  0.00
ATOM   1991  CA  LEU   126      10.011  -9.896  17.838  1.00  0.00
ATOM   1992  HA  LEU   126      10.182  -9.130  18.594  1.00  0.00
ATOM   1993  CB  LEU   126       8.569  -9.778  17.341  1.00  0.00
ATOM   1994  HB2 LEU   126       8.451 -10.606  16.642  1.00  0.00
ATOM   1995  HB3 LEU   126       7.915  -9.933  18.200  1.00  0.00
ATOM   1996  CG  LEU   126       8.195  -8.464  16.645  1.00  0.00
ATOM   1997  HG  LEU   126       8.879  -8.282  15.817  1.00  0.00
ATOM   1998  CD1 LEU   126       6.775  -8.563  16.115  1.00  0.00
ATOM   1999 HD11 LEU   126       6.089  -8.745  16.943  1.00  0.00
ATOM   2000 HD12 LEU   126       6.505  -7.631  15.619  1.00  0.00
ATOM   2001 HD13 LEU   126       6.709  -9.385  15.402  1.00  0.00
ATOM   2002  CD2 LEU   126       8.338  -7.333  17.643  1.00  0.00
ATOM   2003 HD21 LEU   126       9.368  -7.287  17.995  1.00  0.00
ATOM   2004 HD22 LEU   126       8.075  -6.390  17.164  1.00  0.00
ATOM   2005 HD23 LEU   126       7.673  -7.508  18.489  1.00  0.00
ATOM   2006  C   LEU   126      10.188 -11.259  18.490  1.00  0.00
ATOM   2007  O   LEU   126      10.758 -12.181  17.905  1.00  0.00
ATOM   2008  N   ASP   127       9.655 -11.390  19.707  1.00  0.00
ATOM   2009  H   ASP   127       9.272 -10.588  20.187  1.00  0.00
ATOM   2010  CA  ASP   127       9.671 -12.675  20.408  1.00  0.00
ATOM   2011  HA  ASP   127      10.563 -13.235  20.128  1.00  0.00
ATOM   2012  CB  ASP   127       9.680 -12.466  21.922  1.00  0.00
ATOM   2013  HB2 ASP   127       8.901 -11.741  22.158  1.00  0.00
ATOM   2014  HB3 ASP   127       9.444 -13.419  22.397  1.00  0.00
ATOM   2015  CG  ASP   127      11.027 -11.956  22.441  1.00  0.00
ATOM   2016  OD1 ASP   127      12.000 -11.914  21.653  1.00  0.00
ATOM   2017  OD2 ASP   127      11.113 -11.603  23.644  1.00  0.00
ATOM   2018  C   ASP   127       8.458 -13.486  19.948  1.00  0.00
ATOM   2019  O   ASP   127       7.459 -13.644  20.650  1.00  0.00
ATOM   2020  N   LEU   128       8.557 -13.968  18.709  1.00  0.00
ATOM   2021  H   LEU   128       9.400 -13.753  18.196  1.00  0.00
ATOM   2022  CA  LEU   128       7.526 -14.763  18.045  1.00  0.00
ATOM   2023  HA  LEU   128       6.876 -15.204  18.801  1.00  0.00
ATOM   2024  CB  LEU   128       6.667 -13.918  17.091  1.00  0.00
ATOM   2025  HB2 LEU   128       6.235 -13.162  17.746  1.00  0.00
ATOM   2026  HB3 LEU   128       7.326 -13.439  16.367  1.00  0.00
ATOM   2027  CG  LEU   128       5.542 -14.654  16.349  1.00  0.00
ATOM   2028  HG  LEU   128       5.952 -15.560  15.903  1.00  0.00
ATOM   2029  CD1 LEU   128       4.407 -15.025  17.300  1.00  0.00
ATOM   2030 HD11 LEU   128       3.995 -14.120  17.746  1.00  0.00
ATOM   2031 HD12 LEU   128       3.624 -15.545  16.747  1.00  0.00
ATOM   2032 HD13 LEU   128       4.789 -15.676  18.086  1.00  0.00
ATOM   2033  CD2 LEU   128       4.993 -13.829  15.173  1.00  0.00
ATOM   2034 HD21 LEU   128       5.795 -13.630  14.463  1.00  0.00
ATOM   2035 HD22 LEU   128       4.199 -14.387  14.676  1.00  0.00
ATOM   2036 HD23 LEU   128       4.594 -12.886  15.545  1.00  0.00
ATOM   2037  C   LEU   128       8.243 -15.858  17.278  1.00  0.00
ATOM   2038  O   LEU   128       8.971 -15.567  16.317  1.00  0.00
ATOM   2039  N   PRO   129       8.091 -17.112  17.673  1.00  0.00
ATOM   2040  CD  PRO   129       7.341 -17.585  18.848  1.00  0.00
ATOM   2041  HD2 PRO   129       6.311 -17.809  18.568  1.00  0.00
ATOM   2042  HD3 PRO   129       7.347 -16.822  19.627  1.00  0.00
ATOM   2043  CG  PRO   129       8.112 -18.814  19.243  1.00  0.00
ATOM   2044  HG2 PRO   129       7.464 -19.512  19.774  1.00  0.00
ATOM   2045  HG3 PRO   129       8.954 -18.544  19.880  1.00  0.00
ATOM   2046  CB  PRO   129       8.593 -19.396  17.929  1.00  0.00
ATOM   2047  HB2 PRO   129       7.793 -19.995  17.494  1.00  0.00
ATOM   2048  HB3 PRO   129       9.492 -20.005  18.023  1.00  0.00
ATOM   2049  CA  PRO   129       8.876 -18.179  17.039  1.00  0.00
ATOM   2050  HA  PRO   129       9.925 -17.885  17.055  1.00  0.00
ATOM   2051  C   PRO   129       8.444 -18.433  15.604  1.00  0.00
ATOM   2052  O   PRO   129       7.251 -18.424  15.295  1.00  0.00
ATOM   2053  N   VAL   130       9.434 -18.692  14.735  1.00  0.00
ATOM   2054  H   VAL   130      10.388 -18.708  15.064  1.00  0.00
ATOM   2055  CA  VAL   130       9.191 -18.856  13.300  1.00  0.00
ATOM   2056  HA  VAL   130       8.717 -17.971  12.877  1.00  0.00
ATOM   2057  CB  VAL   130      10.517 -19.114  12.547  1.00  0.00
ATOM   2058  HB  VAL   130      11.069 -19.896  13.068  1.00  0.00
ATOM   2059  CG1 VAL   130      10.250 -19.553  11.105  1.00  0.00
ATOM   2060 HG11 VAL   130       9.697 -18.772  10.583  1.00  0.00
ATOM   2061 HG12 VAL   130      11.198 -19.729  10.597  1.00  0.00
ATOM   2062 HG13 VAL   130       9.664 -20.472  11.107  1.00  0.00
ATOM   2063  CG2 VAL   130      11.378 -17.862  12.552  1.00  0.00
ATOM   2064 HG21 VAL   130      11.602 -17.579  13.580  1.00  0.00
ATOM   2065 HG22 VAL   130      12.308 -18.058  12.019  1.00  0.00
ATOM   2066 HG23 VAL   130      10.842 -17.050  12.061  1.00  0.00
ATOM   2067  C   VAL   130       8.176 -19.955  13.016  1.00  0.00
ATOM   2068  O   VAL   130       7.406 -19.853  12.052  1.00  0.00
ATOM   2069  N   GLU   131       8.151 -21.021  13.830  1.00  0.00
ATOM   2070  H   GLU   131       8.784 -21.111  14.612  1.00  0.00
ATOM   2071  CA  GLU   131       7.225 -22.122  13.556  1.00  0.00
ATOM   2072  HA  GLU   131       7.392 -22.501  12.548  1.00  0.00
ATOM   2073  CB  GLU   131       7.437 -23.269  14.552  1.00  0.00
ATOM   2074  HB2 GLU   131       6.796 -24.099  14.253  1.00  0.00
ATOM   2075  HB3 GLU   131       8.480 -23.578  14.493  1.00  0.00
ATOM   2076  CG  GLU   131       7.110 -22.867  15.971  1.00  0.00
ATOM   2077  HG2 GLU   131       7.692 -21.980  16.218  1.00  0.00
ATOM   2078  HG3 GLU   131       6.048 -22.620  15.983  1.00  0.00
ATOM   2079  CD  GLU   131       7.388 -23.955  16.994  1.00  0.00
ATOM   2080  OE1 GLU   131       7.912 -25.023  16.606  1.00  0.00
ATOM   2081  OE2 GLU   131       7.096 -23.713  18.187  1.00  0.00
ATOM   2082  C   GLU   131       5.771 -21.676  13.598  1.00  0.00
ATOM   2083  O   GLU   131       4.906 -22.367  13.043  1.00  0.00
ATOM   2084  N   LEU   132       5.479 -20.536  14.233  1.00  0.00
ATOM   2085  H   LEU   132       6.209 -20.027  14.709  1.00  0.00
ATOM   2086  CA  LEU   132       4.118 -20.022  14.307  1.00  0.00
ATOM   2087  HA  LEU   132       3.407 -20.821  14.096  1.00  0.00
ATOM   2088  CB  LEU   132       3.834 -19.470  15.715  1.00  0.00
ATOM   2089  HB2 LEU   132       4.577 -18.684  15.846  1.00  0.00
ATOM   2090  HB3 LEU   132       2.836 -19.032  15.725  1.00  0.00
ATOM   2091  CG  LEU   132       3.958 -20.485  16.857  1.00  0.00
ATOM   2092  HG  LEU   132       4.967 -20.897  16.862  1.00  0.00
ATOM   2093  CD1 LEU   132       3.677 -19.802  18.204  1.00  0.00
ATOM   2094 HD11 LEU   132       2.667 -19.391  18.200  1.00  0.00
ATOM   2095 HD12 LEU   132       3.767 -20.533  19.008  1.00  0.00
ATOM   2096 HD13 LEU   132       4.395 -18.998  18.361  1.00  0.00
ATOM   2097  CD2 LEU   132       3.034 -21.654  16.654  1.00  0.00
ATOM   2098 HD21 LEU   132       3.281 -22.155  15.718  1.00  0.00
ATOM   2099 HD22 LEU   132       3.146 -22.355  17.481  1.00  0.00
ATOM   2100 HD23 LEU   132       2.003 -21.301  16.616  1.00  0.00
ATOM   2101  C   LEU   132       3.814 -18.930  13.284  1.00  0.00
ATOM   2102  O   LEU   132       2.657 -18.526  13.181  1.00  0.00
ATOM   2103  N   TRP   133       4.803 -18.445  12.525  1.00  0.00
ATOM   2104  H   TRP   133       5.720 -18.867  12.517  1.00  0.00
ATOM   2105  CA  TRP   133       4.583 -17.241  11.711  1.00  0.00
ATOM   2106  HA  TRP   133       4.291 -16.411  12.354  1.00  0.00
ATOM   2107  CB  TRP   133       5.857 -16.856  10.964  1.00  0.00
ATOM   2108  HB2 TRP   133       6.298 -17.745  10.513  1.00  0.00
ATOM   2109  HB3 TRP   133       5.590 -16.147  10.181  1.00  0.00
ATOM   2110  CG  TRP   133       6.934 -16.209  11.780  1.00  0.00
ATOM   2111  CD1 TRP   133       7.006 -16.113  13.133  1.00  0.00
ATOM   2112  HD1 TRP   133       6.185 -16.546  13.706  1.00  0.00
ATOM   2113  NE1 TRP   133       8.168 -15.451  13.498  1.00  0.00
ATOM   2114  HE1 TRP   133       8.462 -15.246  14.442  1.00  0.00
ATOM   2115  CE2 TRP   133       8.859 -15.122  12.359  1.00  0.00
ATOM   2116  CZ2 TRP   133      10.077 -14.465  12.205  1.00  0.00
ATOM   2117  HZ2 TRP   133      10.609 -14.141  13.099  1.00  0.00
ATOM   2118  CH2 TRP   133      10.532 -14.266  10.928  1.00  0.00
ATOM   2119  HH2 TRP   133      11.480 -13.752  10.772  1.00  0.00
ATOM   2120  CZ3 TRP   133       9.807 -14.709   9.812  1.00  0.00
ATOM   2121  HZ3 TRP   133      10.175 -14.546   8.799  1.00  0.00
ATOM   2122  CE3 TRP   133       8.598 -15.369   9.966  1.00  0.00
ATOM   2123  HE3 TRP   133       8.073 -15.702   9.071  1.00  0.00
ATOM   2124  CD2 TRP   133       8.108 -15.582  11.261  1.00  0.00
ATOM   2125  C   TRP   133       3.448 -17.418  10.700  1.00  0.00
ATOM   2126  O   TRP   133       2.600 -16.527  10.547  1.00  0.00
ATOM   2127  N   ASP   134       3.456 -18.524   9.941  1.00  0.00
ATOM   2128  H   ASP   134       4.127 -19.266  10.082  1.00  0.00
ATOM   2129  CA  ASP   134       2.510 -18.647   8.832  1.00  0.00
ATOM   2130  HA  ASP   134       2.627 -17.802   8.154  1.00  0.00
ATOM   2131  CB  ASP   134       2.755 -19.938   8.050  1.00  0.00
ATOM   2132  HB2 ASP   134       3.823 -20.020   7.848  1.00  0.00
ATOM   2133  HB3 ASP   134       2.442 -20.764   8.690  1.00  0.00
ATOM   2134  CG  ASP   134       1.974 -19.995   6.719  1.00  0.00
ATOM   2135  OD1 ASP   134       1.738 -18.936   6.094  1.00  0.00
ATOM   2136  OD2 ASP   134       1.610 -21.117   6.294  1.00  0.00
ATOM   2137  C   ASP   134       1.076 -18.600   9.335  1.00  0.00
ATOM   2138  O   ASP   134       0.248 -17.842   8.817  1.00  0.00
ATOM   2139  N   GLU   135       0.773 -19.393  10.369  1.00  0.00
ATOM   2140  H   GLU   135       1.460 -20.021  10.761  1.00  0.00
ATOM   2141  CA  GLU   135      -0.575 -19.406  10.928  1.00  0.00
ATOM   2142  HA  GLU   135      -1.312 -19.498  10.130  1.00  0.00
ATOM   2143  CB  GLU   135      -0.731 -20.598  11.877  1.00  0.00
ATOM   2144  HB2 GLU   135      -0.509 -21.502  11.310  1.00  0.00
ATOM   2145  HB3 GLU   135       0.001 -20.482  12.676  1.00  0.00
ATOM   2146  CG  GLU   135      -2.122 -20.707  12.477  1.00  0.00
ATOM   2147  HG2 GLU   135      -2.329 -19.780  13.011  1.00  0.00
ATOM   2148  HG3 GLU   135      -2.822 -20.812  11.648  1.00  0.00
ATOM   2149  CD  GLU   135      -2.282 -21.886  13.428  1.00  0.00
ATOM   2150  OE1 GLU   135      -1.259 -22.402  13.930  1.00  0.00
ATOM   2151  OE2 GLU   135      -3.445 -22.283  13.672  1.00  0.00
ATOM   2152  C   GLU   135      -0.878 -18.107  11.663  1.00  0.00
ATOM   2153  O   GLU   135      -1.982 -17.556  11.537  1.00  0.00
ATOM   2154  N   ALA   136       0.099 -17.604  12.426  1.00  0.00
ATOM   2155  H   ALA   136       1.011 -18.036  12.449  1.00  0.00
ATOM   2156  CA  ALA   136      -0.139 -16.445  13.277  1.00  0.00
ATOM   2157  HA  ALA   136      -0.992 -16.660  13.922  1.00  0.00
ATOM   2158  CB  ALA   136       1.079 -16.156  14.157  1.00  0.00
ATOM   2159  HB1 ALA   136       1.938 -15.931  13.526  1.00  0.00
ATOM   2160  HB2 ALA   136       0.868 -15.303  14.801  1.00  0.00
ATOM   2161  HB3 ALA   136       1.299 -17.029  14.771  1.00  0.00
ATOM   2162  C   ALA   136      -0.466 -15.215  12.465  1.00  0.00
ATOM   2163  O   ALA   136      -1.180 -14.333  12.952  1.00  0.00
ATOM   2164  N   THR   137       0.053 -15.118  11.242  1.00  0.00
ATOM   2165  H   THR   137       0.718 -15.799  10.905  1.00  0.00
ATOM   2166  CA  THR   137      -0.222 -13.953  10.414  1.00  0.00
ATOM   2167  HA  THR   137      -0.780 -13.216  10.991  1.00  0.00
ATOM   2168  CB  THR   137       1.076 -13.305   9.914  1.00  0.00
ATOM   2169  HB  THR   137       0.833 -12.496   9.225  1.00  0.00
ATOM   2170  CG2 THR   137       1.866 -12.745  11.101  1.00  0.00
ATOM   2171 HG21 THR   137       2.109 -13.554  11.790  1.00  0.00
ATOM   2172 HG22 THR   137       2.786 -12.286  10.741  1.00  0.00
ATOM   2173 HG23 THR   137       1.265 -11.997  11.617  1.00  0.00
ATOM   2174  OG1 THR   137       1.892 -14.261   9.222  1.00  0.00
ATOM   2175  HG1 THR   137       2.696 -13.835   8.919  1.00  0.00
ATOM   2176  C   THR   137      -1.178 -14.288   9.267  1.00  0.00
ATOM   2177  O   THR   137      -1.129 -13.672   8.200  1.00  0.00
ATOM   2178  N   GLY   138      -2.089 -15.234   9.493  1.00  0.00
ATOM   2179  H   GLY   138      -2.020 -15.859  10.284  1.00  0.00
ATOM   2180  CA  GLY   138      -3.221 -15.388   8.588  1.00  0.00
ATOM   2181  HA2 GLY   138      -3.933 -16.053   9.079  1.00  0.00
ATOM   2182  HA3 GLY   138      -3.669 -14.402   8.468  1.00  0.00
ATOM   2183  C   GLY   138      -2.888 -15.946   7.223  1.00  0.00
ATOM   2184  O   GLY   138      -3.627 -15.710   6.257  1.00  0.00
ATOM   2185  N   ARG   139      -1.790 -16.688   7.124  1.00  0.00
ATOM   2186  H   ARG   139      -1.219 -16.771   7.953  1.00  0.00
ATOM   2187  CA  ARG   139      -1.318 -17.313   5.894  1.00  0.00
ATOM   2188  HA  ARG   139      -0.402 -17.866   6.099  1.00  0.00
ATOM   2189  CB  ARG   139      -2.363 -18.289   5.320  1.00  0.00
ATOM   2190  HB2 ARG   139      -3.211 -17.689   4.989  1.00  0.00
ATOM   2191  HB3 ARG   139      -1.905 -18.775   4.459  1.00  0.00
ATOM   2192  CG  ARG   139      -2.847 -19.354   6.309  1.00  0.00
ATOM   2193  HG2 ARG   139      -3.297 -18.844   7.161  1.00  0.00
ATOM   2194  HG3 ARG   139      -3.603 -19.961   5.809  1.00  0.00
ATOM   2195  CD  ARG   139      -1.716 -20.251   6.793  1.00  0.00
ATOM   2196  HD2 ARG   139      -1.314 -20.814   5.951  1.00  0.00
ATOM   2197  HD3 ARG   139      -0.928 -19.638   7.230  1.00  0.00
ATOM   2198  NE  ARG   139      -2.189 -21.194   7.803  1.00  0.00
ATOM   2199  HE  ARG   139      -3.165 -21.135   8.058  1.00  0.00
ATOM   2200  CZ  ARG   139      -1.429 -22.106   8.406  1.00  0.00
ATOM   2201  NH1 ARG   139      -0.144 -22.222   8.102  1.00  0.00
ATOM   2202 HH11 ARG   139       0.264 -21.614   7.407  1.00  0.00
ATOM   2203 HH12 ARG   139       0.421 -22.918   8.567  1.00  0.00
ATOM   2204  NH2 ARG   139      -1.970 -22.912   9.315  1.00  0.00
ATOM   2205 HH21 ARG   139      -2.951 -22.827   9.541  1.00  0.00
ATOM   2206 HH22 ARG   139      -1.398 -23.606   9.775  1.00  0.00
ATOM   2207  C   ARG   139      -0.926 -16.285   4.840  1.00  0.00
ATOM   2208  O   ARG   139      -0.808 -16.619   3.656  1.00  0.00
ATOM   2209  N   CYS   140      -0.700 -15.028   5.233  1.00  0.00
ATOM   2210  H   CYS   140      -0.886 -14.708   6.173  1.00  0.00
ATOM   2211  CA  CYS   140      -0.259 -14.052   4.245  1.00  0.00
ATOM   2212  HA  CYS   140      -0.844 -14.165   3.332  1.00  0.00
ATOM   2213  CB  CYS   140      -0.444 -12.620   4.773  1.00  0.00
ATOM   2214  HB2 CYS   140      -0.360 -11.915   3.947  1.00  0.00
ATOM   2215  HB3 CYS   140      -1.429 -12.526   5.231  1.00  0.00
ATOM   2216  SG  CYS   140       0.743 -12.075   6.020  1.00  0.00
ATOM   2217  HG  CYS   140       0.232 -10.857   6.175  1.00  0.00
ATOM   2218  C   CYS   140       1.184 -14.282   3.807  1.00  0.00
ATOM   2219  O   CYS   140       1.559 -13.840   2.713  1.00  0.00
ATOM   2220  N   LEU   141       1.995 -14.979   4.612  1.00  0.00
ATOM   2221  H   LEU   141       1.687 -15.308   5.516  1.00  0.00
ATOM   2222  CA  LEU   141       3.380 -15.219   4.224  1.00  0.00
ATOM   2223  HA  LEU   141       3.794 -14.326   3.757  1.00  0.00
ATOM   2224  CB  LEU   141       4.224 -15.564   5.453  1.00  0.00
ATOM   2225  HB2 LEU   141       3.677 -16.373   5.938  1.00  0.00
ATOM   2226  HB3 LEU   141       5.208 -15.922   5.150  1.00  0.00
ATOM   2227  CG  LEU   141       4.384 -14.398   6.432  1.00  0.00
ATOM   2228  HG  LEU   141       3.401 -13.989   6.669  1.00  0.00
ATOM   2229  CD1 LEU   141       5.059 -14.888   7.723  1.00  0.00
ATOM   2230 HD11 LEU   141       6.041 -15.297   7.487  1.00  0.00
ATOM   2231 HD12 LEU   141       5.169 -14.054   8.415  1.00  0.00
ATOM   2232 HD13 LEU   141       4.445 -15.662   8.183  1.00  0.00
ATOM   2233  CD2 LEU   141       5.167 -13.235   5.801  1.00  0.00
ATOM   2234 HD21 LEU   141       4.636 -12.875   4.920  1.00  0.00
ATOM   2235 HD22 LEU   141       5.261 -12.425   6.524  1.00  0.00
ATOM   2236 HD23 LEU   141       6.159 -13.580   5.511  1.00  0.00
ATOM   2237  C   LEU   141       3.505 -16.319   3.177  1.00  0.00
ATOM   2238  O   LEU   141       4.488 -16.332   2.425  1.00  0.00
ATOM   2239  N   SER   142       2.524 -17.219   3.097  1.00  0.00
ATOM   2240  H   SER   142       1.797 -17.212   3.799  1.00  0.00
ATOM   2241  CA  SER   142       2.498 -18.271   2.084  1.00  0.00
ATOM   2242  HA  SER   142       3.499 -18.430   1.684  1.00  0.00
ATOM   2243  CB  SER   142       2.005 -19.581   2.702  1.00  0.00
ATOM   2244  HB2 SER   142       1.866 -20.309   1.903  1.00  0.00
ATOM   2245  HB3 SER   142       2.764 -19.943   3.395  1.00  0.00
ATOM   2246  OG  SER   142       0.781 -19.402   3.395  1.00  0.00
ATOM   2247  HG  SER   142       0.499 -20.240   3.770  1.00  0.00
ATOM   2248  C   SER   142       1.648 -17.887   0.874  1.00  0.00
ATOM   2249  O   SER   142       1.235 -18.763   0.098  1.00  0.00
ATOM   2250  N   MET   143       1.367 -16.594   0.723  1.00  0.00
ATOM   2251  H   MET   143       1.560 -16.015   1.528  1.00  0.00
ATOM   2252  CA  MET   143       0.715 -15.981  -0.430  1.00  0.00
ATOM   2253  HA  MET   143       0.746 -14.897  -0.325  1.00  0.00
ATOM   2254  CB  MET   143       1.407 -16.366  -1.745  1.00  0.00
ATOM   2255  HB2 MET   143       1.312 -17.445  -1.867  1.00  0.00
ATOM   2256  HB3 MET   143       0.882 -15.862  -2.557  1.00  0.00
ATOM   2257  CG  MET   143       2.889 -15.977  -1.776  1.00  0.00
ATOM   2258  HG2 MET   143       3.428 -16.764  -1.249  1.00  0.00
ATOM   2259  HG3 MET   143       3.187 -15.972  -2.824  1.00  0.00
ATOM   2260  SD  MET   143       3.295 -14.379  -1.035  1.00  0.00
ATOM   2261  CE  MET   143       2.440 -13.295  -2.175  1.00  0.00
ATOM   2262  HE1 MET   143       1.375 -13.531  -2.172  1.00  0.00
ATOM   2263  HE2 MET   143       2.583 -12.259  -1.869  1.00  0.00
ATOM   2264  HE3 MET   143       2.839 -13.435  -3.179  1.00  0.00
ATOM   2265  C   MET   143      -0.776 -16.277  -0.500  1.00  0.00
ATOM   2266  O   MET   143      -1.393 -16.089  -1.559  1.00  0.00
ATOM   2267  N   GLN   144      -1.386 -16.686   0.617  1.00  0.00
ATOM   2268  H   GLN   144      -0.838 -16.889   1.441  1.00  0.00
ATOM   2269  CA  GLN   144      -2.822 -16.906   0.673  1.00  0.00
ATOM   2270  HA  GLN   144      -3.239 -16.890  -0.334  1.00  0.00
ATOM   2271  CB  GLN   144      -3.128 -18.253   1.302  1.00  0.00
ATOM   2272  HB2 GLN   144      -2.845 -18.195   2.353  1.00  0.00
ATOM   2273  HB3 GLN   144      -4.204 -18.412   1.225  1.00  0.00
ATOM   2274  CG  GLN   144      -2.400 -19.406   0.647  1.00  0.00
ATOM   2275  HG2 GLN   144      -2.674 -19.549  -0.398  1.00  0.00
ATOM   2276  HG3 GLN   144      -1.333 -19.195   0.717  1.00  0.00
ATOM   2277  CD  GLN   144      -2.689 -20.676   1.397  1.00  0.00
ATOM   2278  OE1 GLN   144      -1.997 -21.011   2.371  1.00  0.00
ATOM   2279  NE2 GLN   144      -3.749 -21.354   1.007  1.00  0.00
ATOM   2280 HE21 GLN   144      -3.994 -22.216   1.474  1.00  0.00
ATOM   2281 HE22 GLN   144      -4.313 -21.009   0.243  1.00  0.00
ATOM   2282  C   GLN   144      -3.538 -15.811   1.439  1.00  0.00
ATOM   2283  O   GLN   144      -4.699 -15.989   1.814  1.00  0.00
ATOM   2284  N   GLY   145      -2.878 -14.691   1.675  1.00  0.00
ATOM   2285  H   GLY   145      -1.946 -14.576   1.304  1.00  0.00
ATOM   2286  CA  GLY   145      -3.442 -13.615   2.450  1.00  0.00
ATOM   2287  HA2 GLY   145      -4.063 -14.047   3.235  1.00  0.00
ATOM   2288  HA3 GLY   145      -2.625 -13.053   2.902  1.00  0.00
ATOM   2289  C   GLY   145      -4.283 -12.677   1.619  1.00  0.00
ATOM   2290  O   GLY   145      -4.669 -12.968   0.481  1.00  0.00
ATOM   2291  N   THR   146      -4.560 -11.520   2.208  1.00  0.00
ATOM   2292  H   THR   146      -4.199 -11.372   3.140  1.00  0.00
ATOM   2293  CA  THR   146      -5.359 -10.464   1.601  1.00  0.00
ATOM   2294  HA  THR   146      -5.777 -10.805   0.654  1.00  0.00
ATOM   2295  CB  THR   146      -6.508 -10.057   2.523  1.00  0.00
ATOM   2296  HB  THR   146      -6.094  -9.738   3.479  1.00  0.00
ATOM   2297  CG2 THR   146      -7.306  -8.934   1.924  1.00  0.00
ATOM   2298 HG21 THR   146      -7.722  -9.253   0.968  1.00  0.00
ATOM   2299 HG22 THR   146      -8.118  -8.664   2.600  1.00  0.00
ATOM   2300 HG23 THR   146      -6.660  -8.071   1.769  1.00  0.00
ATOM   2301  OG1 THR   146      -7.369 -11.184   2.742  1.00  0.00
ATOM   2302  HG1 THR   146      -8.091 -10.928   3.321  1.00  0.00
ATOM   2303  C   THR   146      -4.422  -9.293   1.358  1.00  0.00
ATOM   2304  O   THR   146      -3.941  -8.674   2.313  1.00  0.00
ATOM   2305  N   TYR   147      -4.137  -9.003   0.089  1.00  0.00
ATOM   2306  H   TYR   147      -4.548  -9.549  -0.655  1.00  0.00
ATOM   2307  CA  TYR   147      -3.215  -7.924  -0.270  1.00  0.00
ATOM   2308  HA  TYR   147      -2.852  -7.443   0.638  1.00  0.00
ATOM   2309  CB  TYR   147      -2.012  -8.454  -1.059  1.00  0.00
ATOM   2310  HB2 TYR   147      -2.276  -8.538  -2.113  1.00  0.00
ATOM   2311  HB3 TYR   147      -1.216  -7.720  -0.941  1.00  0.00
ATOM   2312  CG  TYR   147      -1.539  -9.794  -0.551  1.00  0.00
ATOM   2313  CD1 TYR   147      -0.659  -9.872   0.520  1.00  0.00
ATOM   2314  HD1 TYR   147      -0.299  -8.948   0.971  1.00  0.00
ATOM   2315  CE1 TYR   147      -0.238 -11.097   1.017  1.00  0.00
ATOM   2316  HE1 TYR   147       0.462 -11.142   1.851  1.00  0.00
ATOM   2317  CZ  TYR   147      -0.708 -12.267   0.444  1.00  0.00
ATOM   2318  OH  TYR   147      -0.282 -13.472   0.966  1.00  0.00
ATOM   2319  HH  TYR   147       0.322 -13.368   1.705  1.00  0.00
ATOM   2320  CE2 TYR   147      -1.591 -12.223  -0.626  1.00  0.00
ATOM   2321  HE2 TYR   147      -1.963 -13.140  -1.083  1.00  0.00
ATOM   2322  CD2 TYR   147      -2.003 -10.980  -1.117  1.00  0.00
ATOM   2323  HD2 TYR   147      -2.698 -10.929  -1.955  1.00  0.00
ATOM   2324  C   TYR   147      -3.990  -6.914  -1.097  1.00  0.00
ATOM   2325  O   TYR   147      -4.423  -7.230  -2.204  1.00  0.00
ATOM   2326  N   HIP   148      -4.177  -5.713  -0.561  1.00  0.00
ATOM   2327  H   HIP   148      -3.882  -5.522   0.386  1.00  0.00
ATOM   2328  CA  HIP   148      -4.819  -4.646  -1.311  1.00  0.00
ATOM   2329  HA  HIP   148      -5.314  -5.071  -2.185  1.00  0.00
ATOM   2330  CB  HIP   148      -5.861  -3.909  -0.470  1.00  0.00
ATOM   2331  HB2 HIP   148      -5.469  -3.725   0.530  1.00  0.00
ATOM   2332  HB3 HIP   148      -6.118  -2.960  -0.940  1.00  0.00
ATOM   2333  CG  HIP   148      -7.142  -4.659  -0.295  1.00  0.00
ATOM   2334  ND1 HIP   148      -7.335  -5.570   0.720  1.00  0.00
ATOM   2335  HD1 HIP   148      -6.647  -5.807   1.420  1.00  0.00
ATOM   2336  CE1 HIP   148      -8.552  -6.075   0.627  1.00  0.00
ATOM   2337  HE1 HIP   148      -8.900  -6.816   1.347  1.00  0.00
ATOM   2338  NE2 HIP   148      -9.154  -5.529  -0.414  1.00  0.00
ATOM   2339  HE2 HIP   148     -10.092  -5.730  -0.733  1.00  0.00
ATOM   2340  CD2 HIP   148      -8.295  -4.633  -1.004  1.00  0.00
ATOM   2341  HD2 HIP   148      -8.614  -4.069  -1.880  1.00  0.00
ATOM   2342  C   HIP   148      -3.785  -3.640  -1.779  1.00  0.00
ATOM   2343  O   HIP   148      -2.905  -3.249  -1.014  1.00  0.00
ATOM   2344  N   LEU   149      -3.902  -3.216  -3.036  1.00  0.00
ATOM   2345  H   LEU   149      -4.329  -3.807  -3.735  1.00  0.00
ATOM   2346  CA  LEU   149      -3.385  -1.916  -3.451  1.00  0.00
ATOM   2347  HA  LEU   149      -2.662  -1.573  -2.712  1.00  0.00
ATOM   2348  CB  LEU   149      -2.699  -1.971  -4.817  1.00  0.00
ATOM   2349  HB2 LEU   149      -1.989  -2.796  -4.748  1.00  0.00
ATOM   2350  HB3 LEU   149      -3.447  -2.200  -5.577  1.00  0.00
ATOM   2351  CG  LEU   149      -1.952  -0.682  -5.204  1.00  0.00
ATOM   2352  HG  LEU   149      -2.655   0.151  -5.188  1.00  0.00
ATOM   2353  CD1 LEU   149      -0.815  -0.406  -4.228  1.00  0.00
ATOM   2354 HD11 LEU   149      -0.112  -1.239  -4.243  1.00  0.00
ATOM   2355 HD12 LEU   149      -0.300   0.509  -4.519  1.00  0.00
ATOM   2356 HD13 LEU   149      -1.219  -0.291  -3.222  1.00  0.00
ATOM   2357  CD2 LEU   149      -1.423  -0.810  -6.625  1.00  0.00
ATOM   2358 HD21 LEU   149      -2.256  -0.967  -7.311  1.00  0.00
ATOM   2359 HD22 LEU   149      -0.894   0.102  -6.900  1.00  0.00
ATOM   2360 HD23 LEU   149      -0.740  -1.658  -6.684  1.00  0.00
ATOM   2361  C   LEU   149      -4.585  -0.979  -3.465  1.00  0.00
ATOM   2362  O   LEU   149      -5.542  -1.203  -4.216  1.00  0.00
ATOM   2363  N   THR   150      -4.561   0.028  -2.598  1.00  0.00
ATOM   2364  H   THR   150      -3.725   0.198  -2.058  1.00  0.00
ATOM   2365  CA  THR   150      -5.724   0.885  -2.365  1.00  0.00
ATOM   2366  HA  THR   150      -6.502   0.651  -3.093  1.00  0.00
ATOM   2367  CB  THR   150      -6.286   0.664  -0.963  1.00  0.00
ATOM   2368  HB  THR   150      -5.472   0.723  -0.241  1.00  0.00
ATOM   2369  CG2 THR   150      -7.342   1.729  -0.632  1.00  0.00
ATOM   2370 HG21 THR   150      -8.158   1.669  -1.353  1.00  0.00
ATOM   2371 HG22 THR   150      -7.732   1.555   0.371  1.00  0.00
ATOM   2372 HG23 THR   150      -6.888   2.718  -0.679  1.00  0.00
ATOM   2373  OG1 THR   150      -6.892  -0.635  -0.912  1.00  0.00
ATOM   2374  HG1 THR   150      -7.250  -0.787  -0.034  1.00  0.00
ATOM   2375  C   THR   150      -5.330   2.341  -2.549  1.00  0.00
ATOM   2376  O   THR   150      -4.302   2.773  -2.027  1.00  0.00
ATOM   2377  N   PHE   151      -6.153   3.085  -3.283  1.00  0.00
ATOM   2378  H   PHE   151      -7.025   2.670  -3.582  1.00  0.00
ATOM   2379  CA  PHE   151      -5.867   4.455  -3.683  1.00  0.00
ATOM   2380  HA  PHE   151      -4.853   4.721  -3.386  1.00  0.00
ATOM   2381  CB  PHE   151      -5.988   4.608  -5.202  1.00  0.00
ATOM   2382  HB2 PHE   151      -6.949   4.223  -5.545  1.00  0.00
ATOM   2383  HB3 PHE   151      -5.898   5.658  -5.480  1.00  0.00
ATOM   2384  CG  PHE   151      -4.940   3.875  -5.961  1.00  0.00
ATOM   2385  CD1 PHE   151      -3.803   4.540  -6.431  1.00  0.00
ATOM   2386  HD1 PHE   151      -3.697   5.609  -6.246  1.00  0.00
ATOM   2387  CE1 PHE   151      -2.820   3.857  -7.123  1.00  0.00
ATOM   2388  HE1 PHE   151      -1.932   4.379  -7.477  1.00  0.00
ATOM   2389  CZ  PHE   151      -2.971   2.489  -7.368  1.00  0.00
ATOM   2390  HZ  PHE   151      -2.204   1.945  -7.919  1.00  0.00
ATOM   2391  CE2 PHE   151      -4.099   1.823  -6.909  1.00  0.00
ATOM   2392  HE2 PHE   151      -4.217   0.755  -7.097  1.00  0.00
ATOM   2393  CD2 PHE   151      -5.076   2.516  -6.211  1.00  0.00
ATOM   2394  HD2 PHE   151      -5.963   1.994  -5.852  1.00  0.00
ATOM   2395  C   PHE   151      -6.837   5.420  -3.020  1.00  0.00
ATOM   2396  O   PHE   151      -8.040   5.166  -2.981  1.00  0.00
ATOM   2397  N   ASN   152      -6.299   6.549  -2.550  1.00  0.00
ATOM   2398  H   ASN   152      -5.296   6.639  -2.617  1.00  0.00
ATOM   2399  CA  ASN   152      -7.057   7.659  -1.981  1.00  0.00
ATOM   2400  HA  ASN   152      -8.106   7.372  -1.898  1.00  0.00
ATOM   2401  CB  ASN   152      -6.544   8.040  -0.593  1.00  0.00
ATOM   2402  HB2 ASN   152      -5.474   8.234  -0.668  1.00  0.00
ATOM   2403  HB3 ASN   152      -7.055   8.945  -0.264  1.00  0.00
ATOM   2404  CG  ASN   152      -6.767   6.960   0.435  1.00  0.00
ATOM   2405  OD1 ASN   152      -7.892   6.485   0.614  1.00  0.00
ATOM   2406  ND2 ASN   152      -5.702   6.573   1.122  1.00  0.00
ATOM   2407 HD21 ASN   152      -5.793   5.852   1.824  1.00  0.00
ATOM   2408 HD22 ASN   152      -4.805   7.000   0.940  1.00  0.00
ATOM   2409  C   ASN   152      -6.878   8.860  -2.896  1.00  0.00
ATOM   2410  O   ASN   152      -5.740   9.271  -3.144  1.00  0.00
ATOM   2411  N   HIP   153      -7.988   9.423  -3.378  1.00  0.00
ATOM   2412  H   HIP   153      -8.860   8.917  -3.311  1.00  0.00
ATOM   2413  CA  HIP   153      -7.996  10.739  -4.018  1.00  0.00
ATOM   2414  HA  HIP   153      -6.970  11.085  -4.135  1.00  0.00
ATOM   2415  CB  HIP   153      -8.659  10.698  -5.398  1.00  0.00
ATOM   2416  HB2 HIP   153      -7.959  10.240  -6.097  1.00  0.00
ATOM   2417  HB3 HIP   153      -9.594  10.137  -5.402  1.00  0.00
ATOM   2418  CG  HIP   153      -8.973  12.059  -5.935  1.00  0.00
ATOM   2419  ND1 HIP   153     -10.183  12.381  -6.513  1.00  0.00
ATOM   2420  HD1 HIP   153     -10.952  11.737  -6.640  1.00  0.00
ATOM   2421  CE1 HIP   153     -10.169  13.656  -6.868  1.00  0.00
ATOM   2422  HE1 HIP   153     -11.031  14.101  -7.365  1.00  0.00
ATOM   2423  NE2 HIP   153      -9.007  14.176  -6.515  1.00  0.00
ATOM   2424  HE2 HIP   153      -8.719  15.134  -6.649  1.00  0.00
ATOM   2425  CD2 HIP   153      -8.241  13.197  -5.930  1.00  0.00
ATOM   2426  HD2 HIP   153      -7.240  13.431  -5.570  1.00  0.00
ATOM   2427  C   HIP   153      -8.757  11.695  -3.108  1.00  0.00
ATOM   2428  O   HIP   153      -9.956  11.515  -2.892  1.00  0.00
ATOM   2429  N   PHE   154      -8.076  12.726  -2.600  1.00  0.00
ATOM   2430  H   PHE   154      -7.099  12.845  -2.824  1.00  0.00
ATOM   2431  CA  PHE   154      -8.691  13.661  -1.659  1.00  0.00
ATOM   2432  HA  PHE   154      -9.462  13.149  -1.082  1.00  0.00
ATOM   2433  CB  PHE   154      -7.645  14.217  -0.692  1.00  0.00
ATOM   2434  HB2 PHE   154      -6.791  14.656  -1.206  1.00  0.00
ATOM   2435  HB3 PHE   154      -8.120  14.972  -0.066  1.00  0.00
ATOM   2436  CG  PHE   154      -7.095  13.167   0.240  1.00  0.00
ATOM   2437  CD1 PHE   154      -7.596  13.029   1.529  1.00  0.00
ATOM   2438  HD1 PHE   154      -8.375  13.707   1.877  1.00  0.00
ATOM   2439  CE1 PHE   154      -7.108  12.027   2.380  1.00  0.00
ATOM   2440  HE1 PHE   154      -7.503  11.922   3.391  1.00  0.00
ATOM   2441  CZ  PHE   154      -6.116  11.164   1.928  1.00  0.00
ATOM   2442  HZ  PHE   154      -5.730  10.385   2.585  1.00  0.00
ATOM   2443  CE2 PHE   154      -5.621  11.294   0.648  1.00  0.00
ATOM   2444  HE2 PHE   154      -4.842  10.619   0.293  1.00  0.00
ATOM   2445  CD2 PHE   154      -6.118  12.290  -0.194  1.00  0.00
ATOM   2446  HD2 PHE   154      -5.736  12.385  -1.210  1.00  0.00
ATOM   2447  C   PHE   154      -9.382  14.767  -2.448  1.00  0.00
ATOM   2448  O   PHE   154      -8.721  15.653  -2.999  1.00  0.00
ATOM   2449  N   ARG   155     -10.714  14.717  -2.499  1.00  0.00
ATOM   2450  H   ARG   155     -11.218  13.973  -2.037  1.00  0.00
ATOM   2451  CA  ARG   155     -11.481  15.701  -3.271  1.00  0.00
ATOM   2452  HA  ARG   155     -10.985  15.891  -4.222  1.00  0.00
ATOM   2453  CB  ARG   155     -12.888  15.184  -3.551  1.00  0.00
ATOM   2454  HB2 ARG   155     -13.374  15.030  -2.587  1.00  0.00
ATOM   2455  HB3 ARG   155     -13.415  15.962  -4.103  1.00  0.00
ATOM   2456  CG  ARG   155     -12.921  13.876  -4.354  1.00  0.00
ATOM   2457  HG2 ARG   155     -12.664  14.091  -5.391  1.00  0.00
ATOM   2458  HG3 ARG   155     -12.190  13.185  -3.934  1.00  0.00
ATOM   2459  CD  ARG   155     -14.305  13.245  -4.296  1.00  0.00
ATOM   2460  HD2 ARG   155     -15.060  13.990  -4.546  1.00  0.00
ATOM   2461  HD3 ARG   155     -14.363  12.418  -5.004  1.00  0.00
ATOM   2462  NE  ARG   155     -14.579  12.733  -2.957  1.00  0.00
ATOM   2463  HE  ARG   155     -13.783  12.562  -2.360  1.00  0.00
ATOM   2464  CZ  ARG   155     -15.788  12.452  -2.494  1.00  0.00
ATOM   2465  NH1 ARG   155     -16.856  12.651  -3.255  1.00  0.00
ATOM   2466 HH11 ARG   155     -16.746  13.017  -4.190  1.00  0.00
ATOM   2467 HH12 ARG   155     -17.776  12.435  -2.896  1.00  0.00
ATOM   2468  NH2 ARG   155     -15.935  12.004  -1.261  1.00  0.00
ATOM   2469 HH21 ARG   155     -15.124  11.876  -0.673  1.00  0.00
ATOM   2470 HH22 ARG   155     -16.859  11.790  -0.911  1.00  0.00
ATOM   2471  C   ARG   155     -11.511  17.011  -2.491  1.00  0.00
ATOM   2472  O   ARG   155     -12.231  17.138  -1.496  1.00  0.00
ATOM   2473  N   SER   156     -10.722  17.999  -2.931  1.00  0.00
ATOM   2474  H   SER   156     -10.123  17.908  -3.739  1.00  0.00
ATOM   2475  CA  SER   156     -10.669  19.239  -2.166  1.00  0.00
ATOM   2476  HA  SER   156     -10.556  19.009  -1.106  1.00  0.00
ATOM   2477  CB  SER   156      -9.488  20.105  -2.608  1.00  0.00
ATOM   2478  HB2 SER   156      -9.423  20.974  -1.954  1.00  0.00
ATOM   2479  HB3 SER   156      -8.572  19.520  -2.528  1.00  0.00
ATOM   2480  OG  SER   156      -9.658  20.532  -3.942  1.00  0.00
ATOM   2481  HG  SER   156      -8.910  21.073  -4.203  1.00  0.00
ATOM   2482  C   SER   156     -11.957  20.040  -2.265  1.00  0.00
ATOM   2483  O   SER   156     -12.146  20.951  -1.458  1.00  0.00
ATOM   2484  N   HIE   157     -12.844  19.718  -3.214  1.00  0.00
ATOM   2485  H   HIE   157     -12.614  19.052  -3.938  1.00  0.00
ATOM   2486  CA  HIE   157     -14.138  20.386  -3.276  1.00  0.00
ATOM   2487  HA  HIE   157     -14.016  21.449  -3.070  1.00  0.00
ATOM   2488  CB  HIE   157     -14.757  20.225  -4.668  1.00  0.00
ATOM   2489  HB2 HIE   157     -15.689  20.790  -4.690  1.00  0.00
ATOM   2490  HB3 HIE   157     -14.088  20.598  -5.442  1.00  0.00
ATOM   2491  CG  HIE   157     -15.101  18.820  -5.042  1.00  0.00
ATOM   2492  ND1 HIE   157     -16.282  18.217  -4.664  1.00  0.00
ATOM   2493  CE1 HIE   157     -16.320  16.990  -5.152  1.00  0.00
ATOM   2494  HE1 HIE   157     -17.174  16.341  -4.955  1.00  0.00
ATOM   2495  NE2 HIE   157     -15.215  16.781  -5.842  1.00  0.00
ATOM   2496  HE2 HIE   157     -14.974  15.931  -6.332  1.00  0.00
ATOM   2497  CD2 HIE   157     -14.435  17.910  -5.790  1.00  0.00
ATOM   2498  HD2 HIE   157     -13.475  17.932  -6.304  1.00  0.00
ATOM   2499  C   HIE   157     -15.115  19.902  -2.211  1.00  0.00
ATOM   2500  O   HIE   157     -16.151  20.545  -2.010  1.00  0.00
ATOM   2501  N   VAL   158     -14.809  18.816  -1.507  1.00  0.00
ATOM   2502  H   VAL   158     -13.969  18.301  -1.730  1.00  0.00
ATOM   2503  CA  VAL   158     -15.674  18.303  -0.449  1.00  0.00
ATOM   2504  HA  VAL   158     -16.715  18.593  -0.592  1.00  0.00
ATOM   2505  CB  VAL   158     -15.599  16.768  -0.365  1.00  0.00
ATOM   2506  HB  VAL   158     -14.557  16.473  -0.246  1.00  0.00
ATOM   2507  CG1 VAL   158     -16.416  16.245   0.821  1.00  0.00
ATOM   2508 HG11 VAL   158     -17.459  16.538   0.702  1.00  0.00
ATOM   2509 HG12 VAL   158     -16.348  15.157   0.859  1.00  0.00
ATOM   2510 HG13 VAL   158     -16.024  16.666   1.747  1.00  0.00
ATOM   2511  CG2 VAL   158     -16.067  16.140  -1.658  1.00  0.00
ATOM   2512 HG21 VAL   158     -15.434  16.479  -2.478  1.00  0.00
ATOM   2513 HG22 VAL   158     -16.007  15.054  -1.578  1.00  0.00
ATOM   2514 HG23 VAL   158     -17.099  16.432  -1.852  1.00  0.00
ATOM   2515  C   VAL   158     -15.265  18.941   0.874  1.00  0.00
ATOM   2516  O   VAL   158     -14.109  18.831   1.298  1.00  0.00
ATOM   2517  N   ARG   159     -16.213  19.591   1.545  1.00  0.00
ATOM   2518  H   ARG   159     -17.137  19.699   1.150  1.00  0.00
ATOM   2519  CA  ARG   159     -15.930  20.226   2.830  1.00  0.00
ATOM   2520  HA  ARG   159     -14.889  20.547   2.856  1.00  0.00
ATOM   2521  CB  ARG   159     -16.820  21.443   3.047  1.00  0.00
ATOM   2522  HB2 ARG   159     -17.853  21.095   3.021  1.00  0.00
ATOM   2523  HB3 ARG   159     -16.594  21.835   4.039  1.00  0.00
ATOM   2524  CG  ARG   159     -16.628  22.546   2.008  1.00  0.00
ATOM   2525  HG2 ARG   159     -16.477  22.066   1.041  1.00  0.00
ATOM   2526  HG3 ARG   159     -17.543  23.137   1.981  1.00  0.00
ATOM   2527  CD  ARG   159     -15.437  23.461   2.316  1.00  0.00
ATOM   2528  HD2 ARG   159     -15.391  24.228   1.544  1.00  0.00
ATOM   2529  HD3 ARG   159     -15.612  23.930   3.284  1.00  0.00
ATOM   2530  NE  ARG   159     -14.152  22.760   2.359  1.00  0.00
ATOM   2531  HE  ARG   159     -13.764  22.563   3.270  1.00  0.00
ATOM   2532  CZ  ARG   159     -13.475  22.367   1.282  1.00  0.00
ATOM   2533  NH1 ARG   159     -13.957  22.606   0.064  1.00  0.00
ATOM   2534 HH11 ARG   159     -14.839  23.087  -0.041  1.00  0.00
ATOM   2535 HH12 ARG   159     -13.439  22.305  -0.749  1.00  0.00
ATOM   2536  NH2 ARG   159     -12.312  21.738   1.421  1.00  0.00
ATOM   2537 HH21 ARG   159     -11.945  21.560   2.345  1.00  0.00
ATOM   2538 HH22 ARG   159     -11.801  21.441   0.602  1.00  0.00
ATOM   2539  C   ARG   159     -16.115  19.175   3.913  1.00  0.00
ATOM   2540  O   ARG   159     -17.208  18.981   4.447  1.00  0.00
ATOM   2541  N   ALA   160     -15.026  18.478   4.228  1.00  0.00
ATOM   2542  H   ALA   160     -14.158  18.673   3.751  1.00  0.00
ATOM   2543  CA  ALA   160     -15.046  17.408   5.214  1.00  0.00
ATOM   2544  HA  ALA   160     -15.583  17.721   6.110  1.00  0.00
ATOM   2545  CB  ALA   160     -15.722  16.151   4.652  1.00  0.00
ATOM   2546  HB1 ALA   160     -15.191  15.820   3.760  1.00  0.00
ATOM   2547  HB2 ALA   160     -15.701  15.360   5.402  1.00  0.00
ATOM   2548  HB3 ALA   160     -16.757  16.378   4.394  1.00  0.00
ATOM   2549  C   ALA   160     -13.614  17.108   5.627  1.00  0.00
ATOM   2550  O   ALA   160     -12.658  17.526   4.966  1.00  0.00
ATOM   2551  N   ARG   161     -13.471  16.368   6.726  1.00  0.00
ATOM   2552  H   ARG   161     -14.245  16.201   7.354  1.00  0.00
ATOM   2553  CA  ARG   161     -12.170  15.813   7.072  1.00  0.00
ATOM   2554  HA  ARG   161     -11.477  16.612   7.333  1.00  0.00
ATOM   2555  CB  ARG   161     -12.314  14.878   8.276  1.00  0.00
ATOM   2556  HB2 ARG   161     -11.316  14.612   8.625  1.00  0.00
ATOM   2557  HB3 ARG   161     -12.844  15.413   9.064  1.00  0.00
ATOM   2558  CG  ARG   161     -13.086  13.603   7.918  1.00  0.00
ATOM   2559  HG2 ARG   161     -13.846  13.881   7.187  1.00  0.00
ATOM   2560  HG3 ARG   161     -12.376  12.915   7.459  1.00  0.00
ATOM   2561  CD  ARG   161     -13.756  12.921   9.115  1.00  0.00
ATOM   2562  HD2 ARG   161     -13.012  12.639   9.859  1.00  0.00
ATOM   2563  HD3 ARG   161     -14.491  13.585   9.570  1.00  0.00
ATOM   2564  NE  ARG   161     -14.440  11.711   8.654  1.00  0.00
ATOM   2565  HE  ARG   161     -14.109  11.305   7.791  1.00  0.00
ATOM   2566  CZ  ARG   161     -15.454  11.124   9.282  1.00  0.00
ATOM   2567  NH1 ARG   161     -15.914  11.621  10.427  1.00  0.00
ATOM   2568 HH11 ARG   161     -15.491  12.448  10.821  1.00  0.00
ATOM   2569 HH12 ARG   161     -16.685  11.168  10.897  1.00  0.00
ATOM   2570  NH2 ARG   161     -16.005  10.032   8.763  1.00  0.00
ATOM   2571 HH21 ARG   161     -15.651   9.654   7.896  1.00  0.00
ATOM   2572 HH22 ARG   161     -16.776   9.584   9.238  1.00  0.00
ATOM   2573  C   ARG   161     -11.600  15.071   5.867  1.00  0.00
ATOM   2574  O   ARG   161     -12.344  14.553   5.032  1.00  0.00
ATOM   2575  N   GLY   162     -10.266  15.048   5.750  1.00  0.00
ATOM   2576  H   GLY   162      -9.670  15.503   6.426  1.00  0.00
ATOM   2577  CA  GLY   162      -9.640  14.358   4.633  1.00  0.00
ATOM   2578  HA2 GLY   162     -10.045  14.761   3.704  1.00  0.00
ATOM   2579  HA3 GLY   162      -8.566  14.539   4.670  1.00  0.00
ATOM   2580  C   GLY   162      -9.890  12.861   4.672  1.00  0.00
ATOM   2581  O   GLY   162     -10.431  12.275   3.732  1.00  0.00
ATOM   2582  N   LEU   163      -9.471  12.234   5.769  1.00  0.00
ATOM   2583  H   LEU   163      -8.929  12.751   6.446  1.00  0.00
ATOM   2584  CA  LEU   163      -9.741  10.825   6.030  1.00  0.00
ATOM   2585  HA  LEU   163     -10.673  10.537   5.542  1.00  0.00
ATOM   2586  CB  LEU   163      -8.608   9.932   5.492  1.00  0.00
ATOM   2587  HB2 LEU   163      -8.626  10.098   4.415  1.00  0.00
ATOM   2588  HB3 LEU   163      -7.675  10.316   5.904  1.00  0.00
ATOM   2589  CG  LEU   163      -8.712   8.431   5.778  1.00  0.00
ATOM   2590  HG  LEU   163      -8.703   8.269   6.856  1.00  0.00
ATOM   2591  CD1 LEU   163     -10.007   7.878   5.193  1.00  0.00
ATOM   2592 HD11 LEU   163     -10.018   8.039   4.115  1.00  0.00
ATOM   2593 HD12 LEU   163     -10.074   6.810   5.401  1.00  0.00
ATOM   2594 HD13 LEU   163     -10.858   8.389   5.644  1.00  0.00
ATOM   2595  CD2 LEU   163      -7.518   7.695   5.198  1.00  0.00
ATOM   2596 HD21 LEU   163      -6.602   8.077   5.647  1.00  0.00
ATOM   2597 HD22 LEU   163      -7.609   6.629   5.411  1.00  0.00
ATOM   2598 HD23 LEU   163      -7.486   7.848   4.119  1.00  0.00
ATOM   2599  C   LEU   163      -9.878  10.677   7.536  1.00  0.00
ATOM   2600  O   LEU   163      -9.021  11.155   8.283  1.00  0.00
ATOM   2601  N   ASN   164     -10.933   9.994   7.974  1.00  0.00
ATOM   2602  H   ASN   164     -11.543   9.531   7.315  1.00  0.00
ATOM   2603  CA  ASN   164     -11.254   9.904   9.393  1.00  0.00
ATOM   2604  HA  ASN   164     -11.398  10.899   9.812  1.00  0.00
ATOM   2605  CB  ASN   164     -12.546   9.107   9.573  1.00  0.00
ATOM   2606  HB2 ASN   164     -13.256   9.392   8.796  1.00  0.00
ATOM   2607  HB3 ASN   164     -12.292   8.053   9.462  1.00  0.00
ATOM   2608  CG  ASN   164     -13.206   9.308  10.934  1.00  0.00
ATOM   2609  OD1 ASN   164     -12.835  10.180  11.718  1.00  0.00
ATOM   2610  ND2 ASN   164     -14.227   8.493  11.200  1.00  0.00
ATOM   2611 HD21 ASN   164     -14.713   8.568  12.082  1.00  0.00
ATOM   2612 HD22 ASN   164     -14.511   7.804  10.518  1.00  0.00
ATOM   2613  C   ASN   164     -10.137   9.227  10.179  1.00  0.00
ATOM   2614  O   ASN   164      -9.309   8.498   9.629  1.00  0.00
ATOM   2615  N   VAL   165     -10.143   9.473  11.494  1.00  0.00
ATOM   2616  H   VAL   165     -10.712  10.224  11.858  1.00  0.00
ATOM   2617  CA  VAL   165      -9.316   8.715  12.430  1.00  0.00
ATOM   2618  HA  VAL   165      -8.252   8.835  12.230  1.00  0.00
ATOM   2619  CB  VAL   165      -9.600   9.167  13.876  1.00  0.00
ATOM   2620  HB  VAL   165     -10.678   9.157  14.043  1.00  0.00
ATOM   2621  CG1 VAL   165      -8.916   8.226  14.887  1.00  0.00
ATOM   2622 HG11 VAL   165      -7.839   8.235  14.721  1.00  0.00
ATOM   2623 HG12 VAL   165      -9.130   8.564  15.901  1.00  0.00
ATOM   2624 HG13 VAL   165      -9.295   7.212  14.755  1.00  0.00
ATOM   2625  CG2 VAL   165      -9.146  10.591  14.099  1.00  0.00
ATOM   2626 HG21 VAL   165      -9.678  11.253  13.416  1.00  0.00
ATOM   2627 HG22 VAL   165      -9.359  10.883  15.127  1.00  0.00
ATOM   2628 HG23 VAL   165      -8.075  10.664  13.915  1.00  0.00
ATOM   2629  C   VAL   165      -9.596   7.226  12.266  1.00  0.00
ATOM   2630  O   VAL   165     -10.758   6.803  12.214  1.00  0.00
ATOM   2631  N   HD1   166      -8.531   6.426  12.177  1.00  0.00
ATOM   2632  H   HD1   166      -7.600   6.816  12.208  1.00  0.00
ATOM   2633  CA  HD1   166      -8.670   4.981  12.046  1.00  0.00
ATOM   2634  HA  HD1   166      -9.453   4.630  12.718  1.00  0.00
ATOM   2635  CB  HD1   166      -9.042   4.586  10.615  1.00  0.00
ATOM   2636  HB2 HD1   166      -9.235   3.513  10.582  1.00  0.00
ATOM   2637  HB3 HD1   166      -9.925   5.124  10.268  1.00  0.00
ATOM   2638  CG  HD1   166      -7.957   4.857   9.620  1.00  0.00
ATOM   2639  ND1 HD1   166      -7.709   6.119   9.114  1.00  0.00
ATOM   2640  HD1 HD1   166      -8.231   6.948   9.358  1.00  0.00
ATOM   2641  CE1 HD1   166      -6.692   6.060   8.271  1.00  0.00
ATOM   2642  HE1 HD1   166      -6.342   6.958   7.762  1.00  0.00
ATOM   2643  NE2 HD1   166      -6.269   4.809   8.212  1.00  0.00
ATOM   2644  CD2 HD1   166      -7.035   4.039   9.056  1.00  0.00
ATOM   2645  HD2 HD1   166      -6.830   2.973   9.159  1.00  0.00
ATOM   2646  C   HD1   166      -7.361   4.302  12.426  1.00  0.00
ATOM   2647  O   HD1   166      -6.300   4.928  12.480  1.00  0.00
TER   
ATOM   2648  N   LYS   167      -7.455   3.002  12.663  1.00  0.00
ATOM   2649  H   LYS   167      -8.160   2.942  11.942  1.00  0.00
ATOM   2650  CA  LYS   167      -6.309   2.108  12.584  1.00  0.00
ATOM   2651  HA  LYS   167      -5.395   2.697  12.515  1.00  0.00
ATOM   2652  CB  LYS   167      -6.219   1.209  13.819  1.00  0.00
ATOM   2653  HB2 LYS   167      -7.203   0.763  13.967  1.00  0.00
ATOM   2654  HB3 LYS   167      -5.496   0.424  13.595  1.00  0.00
ATOM   2655  CG  LYS   167      -5.797   1.943  15.090  1.00  0.00
ATOM   2656  HG2 LYS   167      -4.779   2.313  14.968  1.00  0.00
ATOM   2657  HG3 LYS   167      -6.471   2.783  15.258  1.00  0.00
ATOM   2658  CD  LYS   167      -5.855   0.988  16.301  1.00  0.00
ATOM   2659  HD2 LYS   167      -6.880   0.630  16.403  1.00  0.00
ATOM   2660  HD3 LYS   167      -5.195   0.144  16.101  1.00  0.00
ATOM   2661  CE  LYS   167      -5.426   1.673  17.592  1.00  0.00
ATOM   2662  HE2 LYS   167      -4.399   2.021  17.489  1.00  0.00
ATOM   2663  HE3 LYS   167      -6.081   2.524  17.781  1.00  0.00
ATOM   2664  NZ  LYS   167      -5.515   0.706  18.745  1.00  0.00
ATOM   2665  HZ1 LYS   167      -4.909  -0.083  18.571  1.00  0.00
ATOM   2666  HZ2 LYS   167      -5.229   1.169  19.596  1.00  0.00
ATOM   2667  HZ3 LYS   167      -6.468   0.383  18.841  1.00  0.00
ATOM   2668  C   LYS   167      -6.478   1.260  11.336  1.00  0.00
ATOM   2669  O   LYS   167      -7.603   0.947  10.946  1.00  0.00
ATOM   2670  N   AP1   168      -5.360   0.941  10.675  1.00  0.00
ATOM   2671  H   AP1   168      -4.482   1.404  10.859  1.00  0.00
ATOM   2672  CA  AP1   168      -5.416  -0.026   9.588  1.00  0.00
ATOM   2673  HA  AP1   168      -6.214   0.248   8.897  1.00  0.00
ATOM   2674  CB  AP1   168      -4.093  -0.065   8.818  1.00  0.00
ATOM   2675  HB2 AP1   168      -3.305  -0.281   9.539  1.00  0.00
ATOM   2676  HB3 AP1   168      -4.156  -0.879   8.095  1.00  0.00
ATOM   2677  CG  AP1   168      -3.776   1.234   8.093  1.00  0.00
ATOM   2678  OD1 AP1   168      -4.605   2.170   8.073  1.00  0.00
ATOM   2679  OD2 AP1   168      -2.666   1.309   7.528  1.00  0.00
ATOM   2680  C   AP1   168      -5.714  -1.410  10.162  1.00  0.00
ATOM   2681  O   AP1   168      -5.445  -1.692  11.332  1.00  0.00
TER   
ATOM   2682  N   SER   169      -6.286  -2.283   9.332  1.00  0.00
ATOM   2683  H   SER   169      -5.299  -2.220   9.128  1.00  0.00
ATOM   2684  CA  SER   169      -6.804  -3.541   9.870  1.00  0.00
ATOM   2685  HA  SER   169      -7.259  -3.368  10.846  1.00  0.00
ATOM   2686  CB  SER   169      -7.866  -4.124   8.932  1.00  0.00
ATOM   2687  HB2 SER   169      -8.222  -5.068   9.346  1.00  0.00
ATOM   2688  HB3 SER   169      -8.698  -3.423   8.862  1.00  0.00
ATOM   2689  OG  SER   169      -7.326  -4.349   7.638  1.00  0.00
ATOM   2690  HG  SER   169      -8.006  -4.714   7.067  1.00  0.00
ATOM   2691  C   SER   169      -5.720  -4.587  10.096  1.00  0.00
ATOM   2692  O   SER   169      -5.884  -5.454  10.966  1.00  0.00
ATOM   2693  N   GLY   170      -4.627  -4.540   9.341  1.00  0.00
ATOM   2694  H   GLY   170      -4.346  -3.702   8.853  1.00  0.00
ATOM   2695  CA  GLY   170      -3.800  -5.728   9.204  1.00  0.00
ATOM   2696  HA2 GLY   170      -4.388  -6.532   9.648  1.00  0.00
ATOM   2697  HA3 GLY   170      -3.717  -5.891   8.129  1.00  0.00
ATOM   2698  C   GLY   170      -2.416  -5.737   9.811  1.00  0.00
ATOM   2699  O   GLY   170      -2.230  -5.373  10.976  1.00  0.00
ATOM   2700  N   TRP   171      -1.442  -6.228   9.033  1.00  0.00
ATOM   2701  H   TRP   171      -1.651  -6.466   8.074  1.00  0.00
ATOM   2702  CA  TRP   171      -0.097  -6.527   9.549  1.00  0.00
ATOM   2703  HA  TRP   171      -0.136  -6.693  10.626  1.00  0.00
ATOM   2704  CB  TRP   171       0.445  -7.794   8.878  1.00  0.00
ATOM   2705  HB2 TRP   171       0.366  -7.688   7.796  1.00  0.00
ATOM   2706  HB3 TRP   171       1.459  -8.094   9.140  1.00  0.00
ATOM   2707  CG  TRP   171      -0.444  -8.922   9.260  1.00  0.00
ATOM   2708  CD1 TRP   171      -1.388  -9.533   8.488  1.00  0.00
ATOM   2709  HD1 TRP   171      -1.482  -9.190   7.458  1.00  0.00
ATOM   2710  NE1 TRP   171      -2.050 -10.504   9.226  1.00  0.00
ATOM   2711  HE1 TRP   171      -2.796 -11.099   8.894  1.00  0.00
ATOM   2712  CE2 TRP   171      -1.535 -10.506  10.499  1.00  0.00
ATOM   2713  CZ2 TRP   171      -1.878 -11.273  11.600  1.00  0.00
ATOM   2714  HZ2 TRP   171      -2.678 -12.007  11.493  1.00  0.00
ATOM   2715  CH2 TRP   171      -1.184 -11.059  12.764  1.00  0.00
ATOM   2716  HH2 TRP   171      -1.426 -11.657  13.643  1.00  0.00
ATOM   2717  CZ3 TRP   171      -0.176 -10.097  12.856  1.00  0.00
ATOM   2718  HZ3 TRP   171       0.369  -9.940  13.786  1.00  0.00
ATOM   2719  CE3 TRP   171       0.161  -9.312  11.762  1.00  0.00
ATOM   2720  HE3 TRP   171       0.955  -8.575  11.874  1.00  0.00
ATOM   2721  CD2 TRP   171      -0.529  -9.516  10.556  1.00  0.00
ATOM   2722  C   TRP   171       0.821  -5.327   9.357  1.00  0.00
ATOM   2723  O   TRP   171       1.177  -4.648  10.325  1.00  0.00
ATOM   2724  N   VAL   172       1.207  -5.069   8.114  1.00  0.00
ATOM   2725  H   VAL   172       1.023  -5.755   7.395  1.00  0.00
ATOM   2726  CA  VAL   172       1.930  -3.861   7.747  1.00  0.00
ATOM   2727  HA  VAL   172       1.897  -3.125   8.550  1.00  0.00
ATOM   2728  CB  VAL   172       3.404  -4.130   7.384  1.00  0.00
ATOM   2729  HB  VAL   172       3.844  -3.223   6.971  1.00  0.00
ATOM   2730  CG1 VAL   172       4.175  -4.547   8.624  1.00  0.00
ATOM   2731 HG11 VAL   172       3.735  -5.455   9.037  1.00  0.00
ATOM   2732 HG12 VAL   172       5.215  -4.736   8.359  1.00  0.00
ATOM   2733 HG13 VAL   172       4.127  -3.751   9.367  1.00  0.00
ATOM   2734  CG2 VAL   172       3.497  -5.189   6.288  1.00  0.00
ATOM   2735 HG21 VAL   172       2.970  -4.841   5.399  1.00  0.00
ATOM   2736 HG22 VAL   172       4.543  -5.368   6.043  1.00  0.00
ATOM   2737 HG23 VAL   172       3.042  -6.116   6.638  1.00  0.00
ATOM   2738  C   VAL   172       1.207  -3.217   6.577  1.00  0.00
ATOM   2739  O   VAL   172       0.540  -3.892   5.785  1.00  0.00
ATOM   2740  N   THR   173       1.336  -1.897   6.496  1.00  0.00
ATOM   2741  H   THR   173       1.788  -1.439   7.274  1.00  0.00
ATOM   2742  CA  THR   173       0.893  -1.079   5.374  1.00  0.00
ATOM   2743  HA  THR   173       0.463  -1.690   4.580  1.00  0.00
ATOM   2744  CB  THR   173      -0.156  -0.062   5.832  1.00  0.00
ATOM   2745  HB  THR   173       0.270   0.544   6.631  1.00  0.00
ATOM   2746  CG2 THR   173      -0.584   0.845   4.677  1.00  0.00
ATOM   2747 HG21 THR   173      -1.012   0.239   3.878  1.00  0.00
ATOM   2748 HG22 THR   173      -1.330   1.557   5.031  1.00  0.00
ATOM   2749 HG23 THR   173       0.283   1.385   4.298  1.00  0.00
ATOM   2750  OG1 THR   173      -1.294  -0.751   6.371  1.00  0.00
ATOM   2751  HG1 THR   173      -1.950  -0.111   6.657  1.00  0.00
ATOM   2752  C   THR   173       2.115  -0.343   4.847  1.00  0.00
ATOM   2753  O   THR   173       2.853   0.255   5.635  1.00  0.00
ATOM   2754  N   ILE   174       2.346  -0.403   3.534  1.00  0.00
ATOM   2755  H   ILE   174       1.753  -0.985   2.959  1.00  0.00
ATOM   2756  CA  ILE   174       3.460   0.300   2.894  1.00  0.00
ATOM   2757  HA  ILE   174       4.085   0.681   3.701  1.00  0.00
ATOM   2758  CB  ILE   174       4.296  -0.620   1.989  1.00  0.00
ATOM   2759  HB  ILE   174       3.624  -1.261   1.417  1.00  0.00
ATOM   2760  CG2 ILE   174       5.157   0.214   1.022  1.00  0.00
ATOM   2761 HG21 ILE   174       5.828   0.854   1.593  1.00  0.00
ATOM   2762 HG22 ILE   174       5.742  -0.453   0.389  1.00  0.00
ATOM   2763 HG23 ILE   174       4.510   0.831   0.399  1.00  0.00
ATOM   2764  CG1 ILE   174       5.283  -1.489   2.785  1.00  0.00
ATOM   2765 HG12 ILE   174       5.682  -2.195   2.057  1.00  0.00
ATOM   2766 HG13 ILE   174       6.071  -0.803   3.094  1.00  0.00
ATOM   2767  CD1 ILE   174       4.770  -2.246   3.993  1.00  0.00
ATOM   2768 HD11 ILE   174       3.982  -2.933   3.684  1.00  0.00
ATOM   2769 HD12 ILE   174       5.587  -2.810   4.443  1.00  0.00
ATOM   2770 HD13 ILE   174       4.371  -1.541   4.722  1.00  0.00
ATOM   2771  C   ILE   174       2.838   1.450   2.109  1.00  0.00
ATOM   2772  O   ILE   174       2.156   1.218   1.104  1.00  0.00
ATOM   2773  N   LEU   175       3.048   2.696   2.576  1.00  0.00
ATOM   2774  H   LEU   175       3.736   2.831   3.302  1.00  0.00
ATOM   2775  CA  LEU   175       2.288   3.863   2.112  1.00  0.00
ATOM   2776  HA  LEU   175       1.433   3.536   1.519  1.00  0.00
ATOM   2777  CB  LEU   175       1.773   4.676   3.306  1.00  0.00
ATOM   2778  HB2 LEU   175       1.036   4.010   3.756  1.00  0.00
ATOM   2779  HB3 LEU   175       2.620   4.789   3.982  1.00  0.00
ATOM   2780  CG  LEU   175       1.133   6.050   3.053  1.00  0.00
ATOM   2781  HG  LEU   175       1.823   6.661   2.471  1.00  0.00
ATOM   2782  CD1 LEU   175      -0.190   5.895   2.281  1.00  0.00
ATOM   2783 HD11 LEU   175      -0.882   5.284   2.862  1.00  0.00
ATOM   2784 HD12 LEU   175      -0.630   6.878   2.111  1.00  0.00
ATOM   2785 HD13 LEU   175       0.002   5.412   1.323  1.00  0.00
ATOM   2786  CD2 LEU   175       0.900   6.753   4.396  1.00  0.00
ATOM   2787 HD21 LEU   175       1.853   6.882   4.909  1.00  0.00
ATOM   2788 HD22 LEU   175       0.446   7.728   4.222  1.00  0.00
ATOM   2789 HD23 LEU   175       0.235   6.148   5.013  1.00  0.00
ATOM   2790  C   LEU   175       3.117   4.768   1.205  1.00  0.00
ATOM   2791  O   LEU   175       4.208   5.203   1.586  1.00  0.00
ATOM   2792  N   ARG   176       2.589   5.025   0.004  1.00  0.00
ATOM   2793  H   ARG   176       1.744   4.526  -0.238  1.00  0.00
ATOM   2794  CA  ARG   176       3.163   5.940  -0.986  1.00  0.00
ATOM   2795  HA  ARG   176       4.214   6.117  -0.758  1.00  0.00
ATOM   2796  CB  ARG   176       3.061   5.341  -2.396  1.00  0.00
ATOM   2797  HB2 ARG   176       3.319   4.287  -2.296  1.00  0.00
ATOM   2798  HB3 ARG   176       2.014   5.431  -2.688  1.00  0.00
ATOM   2799  CG  ARG   176       3.957   5.991  -3.480  1.00  0.00
ATOM   2800  HG2 ARG   176       4.973   6.019  -3.088  1.00  0.00
ATOM   2801  HG3 ARG   176       3.924   5.346  -4.358  1.00  0.00
ATOM   2802  CD  ARG   176       3.520   7.408  -3.870  1.00  0.00
ATOM   2803  HD2 ARG   176       2.445   7.398  -4.054  1.00  0.00
ATOM   2804  HD3 ARG   176       3.740   8.077  -3.038  1.00  0.00
ATOM   2805  NE  ARG   176       4.198   7.912  -5.071  1.00  0.00
ATOM   2806  HE  ARG   176       3.719   7.810  -5.955  1.00  0.00
ATOM   2807  CZ  ARG   176       5.399   8.482  -5.062  1.00  0.00
ATOM   2808  NH1 ARG   176       6.048   8.621  -3.912  1.00  0.00
ATOM   2809 HH11 ARG   176       5.626   8.293  -3.055  1.00  0.00
ATOM   2810 HH12 ARG   176       6.960   9.053  -3.900  1.00  0.00
ATOM   2811  NH2 ARG   176       5.948   8.920  -6.197  1.00  0.00
ATOM   2812 HH21 ARG   176       5.448   8.817  -7.069  1.00  0.00
ATOM   2813 HH22 ARG   176       6.861   9.351  -6.179  1.00  0.00
ATOM   2814  C   ARG   176       2.423   7.265  -0.906  1.00  0.00
ATOM   2815  O   ARG   176       1.224   7.325  -1.179  1.00  0.00
ATOM   2816  N   SER   177       3.136   8.323  -0.530  1.00  0.00
ATOM   2817  H   SER   177       4.091   8.226  -0.217  1.00  0.00
ATOM   2818  CA  SER   177       2.532   9.646  -0.501  1.00  0.00
ATOM   2819  HA  SER   177       1.793   9.720  -1.300  1.00  0.00
ATOM   2820  CB  SER   177       1.836   9.924   0.837  1.00  0.00
ATOM   2821  HB2 SER   177       1.462  10.948   0.835  1.00  0.00
ATOM   2822  HB3 SER   177       1.000   9.233   0.951  1.00  0.00
ATOM   2823  OG  SER   177       2.743   9.753   1.918  1.00  0.00
ATOM   2824  HG  SER   177       2.291   9.930   2.746  1.00  0.00
ATOM   2825  C   SER   177       3.601  10.693  -0.777  1.00  0.00
ATOM   2826  O   SER   177       4.799  10.425  -0.690  1.00  0.00
ATOM   2827  N   LEU   178       3.136  11.902  -1.094  1.00  0.00
ATOM   2828  H   LEU   178       2.137  12.055  -1.104  1.00  0.00
ATOM   2829  CA  LEU   178       4.008  13.006  -1.469  1.00  0.00
ATOM   2830  HA  LEU   178       5.049  12.716  -1.329  1.00  0.00
ATOM   2831  CB  LEU   178       3.798  13.384  -2.943  1.00  0.00
ATOM   2832  HB2 LEU   178       2.729  13.592  -2.992  1.00  0.00
ATOM   2833  HB3 LEU   178       4.355  14.303  -3.121  1.00  0.00
ATOM   2834  CG  LEU   178       4.165  12.351  -4.010  1.00  0.00
ATOM   2835  HG  LEU   178       3.704  11.397  -3.753  1.00  0.00
ATOM   2836  CD1 LEU   178       3.672  12.800  -5.379  1.00  0.00
ATOM   2837 HD11 LEU   178       4.132  13.753  -5.637  1.00  0.00
ATOM   2838 HD12 LEU   178       3.941  12.053  -6.126  1.00  0.00
ATOM   2839 HD13 LEU   178       2.588  12.915  -5.356  1.00  0.00
ATOM   2840  CD2 LEU   178       5.672  12.127  -4.020  1.00  0.00
ATOM   2841 HD21 LEU   178       5.992  11.763  -3.044  1.00  0.00
ATOM   2842 HD22 LEU   178       5.925  11.390  -4.782  1.00  0.00
ATOM   2843 HD23 LEU   178       6.178  13.066  -4.241  1.00  0.00
ATOM   2844  C   LEU   178       3.822  14.262  -0.635  1.00  0.00
ATOM   2845  O   LEU   178       4.748  15.079  -0.588  1.00  0.00
ATOM   2846  N   GLU   179       2.678  14.461   0.003  1.00  0.00
ATOM   2847  H   GLU   179       1.995  13.718   0.058  1.00  0.00
ATOM   2848  CA  GLU   179       2.351  15.744   0.605  1.00  0.00
ATOM   2849  HA  GLU   179       3.201  16.421   0.525  1.00  0.00
ATOM   2850  CB  GLU   179       1.150  16.375  -0.118  1.00  0.00
ATOM   2851  HB2 GLU   179       0.288  15.733   0.069  1.00  0.00
ATOM   2852  HB3 GLU   179       0.979  17.352   0.334  1.00  0.00
ATOM   2853  CG  GLU   179       1.345  16.537  -1.616  1.00  0.00
ATOM   2854  HG2 GLU   179       1.800  15.623  -2.000  1.00  0.00
ATOM   2855  HG3 GLU   179       0.360  16.667  -2.064  1.00  0.00
ATOM   2856  CD  GLU   179       2.217  17.718  -1.965  1.00  0.00
ATOM   2857  OE1 GLU   179       2.654  17.807  -3.134  1.00  0.00
ATOM   2858  OE2 GLU   179       2.462  18.563  -1.073  1.00  0.00
ATOM   2859  C   GLU   179       2.031  15.615   2.089  1.00  0.00
ATOM   2860  O   GLU   179       1.691  14.528   2.572  1.00  0.00
ATOM   2861  N   PRO   180       2.127  16.714   2.841  1.00  0.00
ATOM   2862  CD  PRO   180       2.745  18.002   2.470  1.00  0.00
ATOM   2863  HD2 PRO   180       2.055  18.572   1.848  1.00  0.00
ATOM   2864  HD3 PRO   180       3.666  17.819   1.916  1.00  0.00
ATOM   2865  CG  PRO   180       2.994  18.648   3.791  1.00  0.00
ATOM   2866  HG2 PRO   180       2.960  19.732   3.681  1.00  0.00
ATOM   2867  HG3 PRO   180       3.974  18.351   4.165  1.00  0.00
ATOM   2868  CB  PRO   180       1.903  18.155   4.697  1.00  0.00
ATOM   2869  HB2 PRO   180       1.016  18.764   4.524  1.00  0.00
ATOM   2870  HB3 PRO   180       2.146  18.162   5.759  1.00  0.00
ATOM   2871  CA  PRO   180       1.647  16.716   4.228  1.00  0.00
ATOM   2872  HA  PRO   180       2.213  15.978   4.796  1.00  0.00
ATOM   2873  C   PRO   180       0.167  16.376   4.291  1.00  0.00
ATOM   2874  O   PRO   180      -0.555  16.415   3.292  1.00  0.00
ATOM   2875  N   GLY   181      -0.286  16.052   5.501  1.00  0.00
ATOM   2876  H   GLY   181       0.352  16.002   6.282  1.00  0.00
ATOM   2877  CA  GLY   181      -1.685  15.764   5.739  1.00  0.00
ATOM   2878  HA2 GLY   181      -2.167  16.668   6.111  1.00  0.00
ATOM   2879  HA3 GLY   181      -2.144  15.470   4.795  1.00  0.00
ATOM   2880  C   GLY   181      -1.879  14.650   6.750  1.00  0.00
ATOM   2881  O   GLY   181      -2.807  14.688   7.563  1.00  0.00
ATOM   2882  N   LEU   182      -1.013  13.645   6.691  1.00  0.00
ATOM   2883  H   LEU   182      -0.311  13.610   5.966  1.00  0.00
ATOM   2884  CA  LEU   182      -1.076  12.545   7.646  1.00  0.00
ATOM   2885  HA  LEU   182      -2.095  12.159   7.698  1.00  0.00
ATOM   2886  CB  LEU   182      -0.144  11.409   7.219  1.00  0.00
ATOM   2887  HB2 LEU   182      -0.576  11.052   6.284  1.00  0.00
ATOM   2888  HB3 LEU   182       0.833  11.850   7.023  1.00  0.00
ATOM   2889  CG  LEU   182       0.013  10.231   8.193  1.00  0.00
ATOM   2890  HG  LEU   182       0.270  10.612   9.181  1.00  0.00
ATOM   2891  CD1 LEU   182      -1.298   9.446   8.276  1.00  0.00
ATOM   2892 HD11 LEU   182      -1.557   9.063   7.288  1.00  0.00
ATOM   2893 HD12 LEU   182      -1.180   8.612   8.968  1.00  0.00
ATOM   2894 HD13 LEU   182      -2.093  10.102   8.631  1.00  0.00
ATOM   2895  CD2 LEU   182       1.159   9.329   7.732  1.00  0.00
ATOM   2896 HD21 LEU   182       2.085   9.902   7.707  1.00  0.00
ATOM   2897 HD22 LEU   182       1.267   8.495   8.425  1.00  0.00
ATOM   2898 HD23 LEU   182       0.942   8.946   6.735  1.00  0.00
ATOM   2899  C   LEU   182      -0.695  13.041   9.032  1.00  0.00
ATOM   2900  O   LEU   182       0.309  13.746   9.198  1.00  0.00
ATOM   2901  N   GLU   183      -1.502  12.676  10.028  1.00  0.00
ATOM   2902  H   GLU   183      -2.394  12.257   9.805  1.00  0.00
ATOM   2903  CA  GLU   183      -1.175  12.897  11.428  1.00  0.00
ATOM   2904  HA  GLU   183      -0.122  13.163  11.516  1.00  0.00
ATOM   2905  CB  GLU   183      -2.022  14.034  12.028  1.00  0.00
ATOM   2906  HB2 GLU   183      -3.062  13.708  12.071  1.00  0.00
ATOM   2907  HB3 GLU   183      -1.665  14.238  13.037  1.00  0.00
ATOM   2908  CG  GLU   183      -1.921  15.309  11.182  1.00  0.00
ATOM   2909  HG2 GLU   183      -0.870  15.457  10.934  1.00  0.00
ATOM   2910  HG3 GLU   183      -2.488  15.131  10.268  1.00  0.00
ATOM   2911  CD  GLU   183      -2.454  16.543  11.874  1.00  0.00
ATOM   2912  OE1 GLU   183      -3.103  16.414  12.931  1.00  0.00
ATOM   2913  OE2 GLU   183      -2.213  17.658  11.354  1.00  0.00
ATOM   2914  C   GLU   183      -1.398  11.599  12.190  1.00  0.00
ATOM   2915  O   GLU   183      -2.388  10.903  11.953  1.00  0.00
ATOM   2916  N   VAL   184      -0.470  11.275  13.098  1.00  0.00
ATOM   2917  H   VAL   184       0.331  11.877  13.219  1.00  0.00
ATOM   2918  CA  VAL   184      -0.532  10.042  13.877  1.00  0.00
ATOM   2919  HA  VAL   184      -1.451   9.483  13.697  1.00  0.00
ATOM   2920  CB  VAL   184       0.678   9.110  13.602  1.00  0.00
ATOM   2921  HB  VAL   184       0.504   8.150  14.090  1.00  0.00
ATOM   2922  CG1 VAL   184       0.857   8.891  12.091  1.00  0.00
ATOM   2923 HG11 VAL   184       1.030   9.849  11.602  1.00  0.00
ATOM   2924 HG12 VAL   184       1.710   8.235  11.917  1.00  0.00
ATOM   2925 HG13 VAL   184      -0.043   8.432  11.681  1.00  0.00
ATOM   2926  CG2 VAL   184       1.963   9.641  14.238  1.00  0.00
ATOM   2927 HG21 VAL   184       1.830   9.717  15.317  1.00  0.00
ATOM   2928 HG22 VAL   184       2.785   8.958  14.021  1.00  0.00
ATOM   2929 HG23 VAL   184       2.191  10.625  13.830  1.00  0.00
ATOM   2930  C   VAL   184      -0.622  10.392  15.357  1.00  0.00
ATOM   2931  O   VAL   184      -0.040  11.378  15.825  1.00  0.00
ATOM   2932  N   LEU   185      -1.358   9.571  16.101  1.00  0.00
ATOM   2933  H   LEU   185      -1.823   8.773  15.691  1.00  0.00
ATOM   2934  CA  LEU   185      -1.547   9.824  17.524  1.00  0.00
ATOM   2935  HA  LEU   185      -1.619  10.897  17.701  1.00  0.00
ATOM   2936  CB  LEU   185      -2.829   9.161  18.021  1.00  0.00
ATOM   2937  HB2 LEU   185      -3.596   9.489  17.318  1.00  0.00
ATOM   2938  HB3 LEU   185      -2.711   8.079  17.950  1.00  0.00
ATOM   2939  CG  LEU   185      -3.249   9.535  19.445  1.00  0.00
ATOM   2940  HG  LEU   185      -2.423   9.343  20.130  1.00  0.00
ATOM   2941  CD1 LEU   185      -3.618  11.015  19.495  1.00  0.00
ATOM   2942 HD11 LEU   185      -4.445  11.207  18.811  1.00  0.00
ATOM   2943 HD12 LEU   185      -3.917  11.281  20.509  1.00  0.00
ATOM   2944 HD13 LEU   185      -2.757  11.615  19.201  1.00  0.00
ATOM   2945  CD2 LEU   185      -4.412   8.659  19.894  1.00  0.00
ATOM   2946 HD21 LEU   185      -4.109   7.612  19.874  1.00  0.00
ATOM   2947 HD22 LEU   185      -4.704   8.932  20.908  1.00  0.00
ATOM   2948 HD23 LEU   185      -5.258   8.804  19.222  1.00  0.00
ATOM   2949  C   LEU   185      -0.344   9.299  18.289  1.00  0.00
ATOM   2950  O   LEU   185      -0.045   8.101  18.236  1.00  0.00
ATOM   2951  N   ARG   186       0.354  10.189  18.991  1.00  0.00
ATOM   2952  H   ARG   186       0.089  11.163  18.980  1.00  0.00
ATOM   2953  CA  ARG   186       1.533   9.802  19.754  1.00  0.00
ATOM   2954  HA  ARG   186       1.515   8.724  19.918  1.00  0.00
ATOM   2955  CB  ARG   186       2.829  10.164  19.021  1.00  0.00
ATOM   2956  HB2 ARG   186       2.784   9.712  18.030  1.00  0.00
ATOM   2957  HB3 ARG   186       2.860  11.249  18.924  1.00  0.00
ATOM   2958  CG  ARG   186       4.080   9.683  19.742  1.00  0.00
ATOM   2959  HG2 ARG   186       4.149  10.223  20.686  1.00  0.00
ATOM   2960  HG3 ARG   186       3.960   8.618  19.942  1.00  0.00
ATOM   2961  CD  ARG   186       5.352   9.908  18.934  1.00  0.00
ATOM   2962  HD2 ARG   186       5.261   9.413  17.967  1.00  0.00
ATOM   2963  HD3 ARG   186       5.503  10.976  18.782  1.00  0.00
ATOM   2964  NE  ARG   186       6.518   9.364  19.632  1.00  0.00
ATOM   2965  HE  ARG   186       6.748   8.397  19.450  1.00  0.00
ATOM   2966  CZ  ARG   186       7.279  10.049  20.483  1.00  0.00
ATOM   2967  NH1 ARG   186       7.019  11.323  20.742  1.00  0.00
ATOM   2968 HH11 ARG   186       6.238  11.777  20.291  1.00  0.00
ATOM   2969 HH12 ARG   186       7.603  11.833  21.389  1.00  0.00
ATOM   2970  NH2 ARG   186       8.309   9.457  21.072  1.00  0.00
ATOM   2971 HH21 ARG   186       8.512   8.488  20.873  1.00  0.00
ATOM   2972 HH22 ARG   186       8.885   9.977  21.717  1.00  0.00
ATOM   2973  C   ARG   186       1.465  10.499  21.102  1.00  0.00
ATOM   2974  O   ARG   186       1.358  11.728  21.158  1.00  0.00
ATOM   2975  N   GLU   187       1.504   9.715  22.177  1.00  0.00
ATOM   2976  H   GLU   187       1.522   8.711  22.064  1.00  0.00
ATOM   2977  CA  GLU   187       1.436  10.259  23.532  1.00  0.00
ATOM   2978  HA  GLU   187       1.242   9.455  24.242  1.00  0.00
ATOM   2979  CB  GLU   187       2.751  10.934  23.907  1.00  0.00
ATOM   2980  HB2 GLU   187       2.946  11.709  23.166  1.00  0.00
ATOM   2981  HB3 GLU   187       2.618  11.393  24.887  1.00  0.00
ATOM   2982  CG  GLU   187       3.920   9.977  23.954  1.00  0.00
ATOM   2983  HG2 GLU   187       3.738   9.248  24.744  1.00  0.00
ATOM   2984  HG3 GLU   187       3.969   9.465  22.993  1.00  0.00
ATOM   2985  CD  GLU   187       5.226  10.684  24.214  1.00  0.00
ATOM   2986  OE1 GLU   187       6.278  10.193  23.749  1.00  0.00
ATOM   2987  OE2 GLU   187       5.198  11.740  24.879  1.00  0.00
ATOM   2988  C   GLU   187       0.264  11.226  23.688  1.00  0.00
ATOM   2989  O   GLU   187       0.380  12.282  24.313  1.00  0.00
ATOM   2990  N   GLY   188      -0.877  10.863  23.101  1.00  0.00
ATOM   2991  H   GLY   188      -0.899  10.034  22.523  1.00  0.00
ATOM   2992  CA  GLY   188      -2.099  11.619  23.262  1.00  0.00
ATOM   2993  HA2 GLY   188      -2.921  10.937  23.041  1.00  0.00
ATOM   2994  HA3 GLY   188      -2.148  11.917  24.309  1.00  0.00
ATOM   2995  C   GLY   188      -2.233  12.848  22.395  1.00  0.00
ATOM   2996  O   GLY   188      -3.269  13.526  22.469  1.00  0.00
ATOM   2997  N   ASP   189      -1.236  13.156  21.573  1.00  0.00
ATOM   2998  H   ASP   189      -0.424  12.556  21.547  1.00  0.00
ATOM   2999  CA  ASP   189      -1.248  14.339  20.725  1.00  0.00
ATOM   3000  HA  ASP   189      -2.201  14.856  20.840  1.00  0.00
ATOM   3001  CB  ASP   189      -0.118  15.306  21.098  1.00  0.00
ATOM   3002  HB2 ASP   189       0.815  14.743  21.114  1.00  0.00
ATOM   3003  HB3 ASP   189      -0.068  16.071  20.323  1.00  0.00
ATOM   3004  CG  ASP   189      -0.333  15.965  22.445  1.00  0.00
ATOM   3005  OD1 ASP   189      -1.463  16.424  22.706  1.00  0.00
ATOM   3006  OD2 ASP   189       0.629  16.019  23.242  1.00  0.00
ATOM   3007  C   ASP   189      -1.102  13.919  19.270  1.00  0.00
ATOM   3008  O   ASP   189      -0.510  12.881  18.967  1.00  0.00
ATOM   3009  N   TRP   190      -1.629  14.738  18.367  1.00  0.00
ATOM   3010  H   TRP   190      -2.144  15.554  18.663  1.00  0.00
ATOM   3011  CA  TRP   190      -1.556  14.447  16.940  1.00  0.00
ATOM   3012  HA  TRP   190      -1.534  13.368  16.782  1.00  0.00
ATOM   3013  CB  TRP   190      -2.776  15.021  16.218  1.00  0.00
ATOM   3014  HB2 TRP   190      -2.930  16.058  16.514  1.00  0.00
ATOM   3015  HB3 TRP   190      -2.684  14.962  15.134  1.00  0.00
ATOM   3016  CG  TRP   190      -4.030  14.281  16.582  1.00  0.00
ATOM   3017  CD1 TRP   190      -4.994  14.672  17.468  1.00  0.00
ATOM   3018  HD1 TRP   190      -4.851  15.635  17.958  1.00  0.00
ATOM   3019  NE1 TRP   190      -5.980  13.716  17.549  1.00  0.00
ATOM   3020  HE1 TRP   190      -6.807  13.768  18.127  1.00  0.00
ATOM   3021  CE2 TRP   190      -5.660  12.680  16.709  1.00  0.00
ATOM   3022  CZ2 TRP   190      -6.344  11.495  16.442  1.00  0.00
ATOM   3023  HZ2 TRP   190      -7.290  11.312  16.952  1.00  0.00
ATOM   3024  CH2 TRP   190      -5.778  10.630  15.548  1.00  0.00
ATOM   3025  HH2 TRP   190      -6.278   9.688  15.321  1.00  0.00
ATOM   3026  CZ3 TRP   190      -4.564  10.926  14.912  1.00  0.00
ATOM   3027  HZ3 TRP   190      -4.130  10.232  14.192  1.00  0.00
ATOM   3028  CE3 TRP   190      -3.882  12.100  15.175  1.00  0.00
ATOM   3029  HE3 TRP   190      -2.936  12.277  14.663  1.00  0.00
ATOM   3030  CD2 TRP   190      -4.436  13.004  16.086  1.00  0.00
ATOM   3031  C   TRP   190      -0.252  14.986  16.361  1.00  0.00
ATOM   3032  O   TRP   190      -0.002  16.198  16.383  1.00  0.00
ATOM   3033  N   LEU   191       0.571  14.077  15.830  1.00  0.00
ATOM   3034  H   LEU   191       0.282  13.109  15.832  1.00  0.00
ATOM   3035  CA  LEU   191       1.873  14.407  15.274  1.00  0.00
ATOM   3036  HA  LEU   191       2.190  15.390  15.622  1.00  0.00
ATOM   3037  CB  LEU   191       2.903  13.378  15.718  1.00  0.00
ATOM   3038  HB2 LEU   191       3.010  13.553  16.788  1.00  0.00
ATOM   3039  HB3 LEU   191       2.462  12.394  15.554  1.00  0.00
ATOM   3040  CG  LEU   191       4.278  13.438  15.052  1.00  0.00
ATOM   3041  HG  LEU   191       4.147  13.443  13.970  1.00  0.00
ATOM   3042  CD1 LEU   191       5.023  14.693  15.478  1.00  0.00
ATOM   3043 HD11 LEU   191       5.154  14.688  16.560  1.00  0.00
ATOM   3044 HD12 LEU   191       5.999  14.718  14.994  1.00  0.00
ATOM   3045 HD13 LEU   191       4.450  15.573  15.186  1.00  0.00
ATOM   3046  CD2 LEU   191       5.092  12.205  15.407  1.00  0.00
ATOM   3047 HD21 LEU   191       4.569  11.312  15.063  1.00  0.00
ATOM   3048 HD22 LEU   191       6.068  12.262  14.925  1.00  0.00
ATOM   3049 HD23 LEU   191       5.223  12.154  16.488  1.00  0.00
ATOM   3050  C   LEU   191       1.803  14.447  13.755  1.00  0.00
ATOM   3051  O   LEU   191       1.531  13.408  13.127  1.00  0.00
ATOM   3052  N   PRO   192       2.033  15.592  13.120  1.00  0.00
ATOM   3053  CD  PRO   192       2.120  16.941  13.707  1.00  0.00
ATOM   3054  HD2 PRO   192       3.130  17.119  14.075  1.00  0.00
ATOM   3055  HD3 PRO   192       1.412  17.031  14.532  1.00  0.00
ATOM   3056  CG  PRO   192       1.763  17.827  12.546  1.00  0.00
ATOM   3057  HG2 PRO   192       2.256  18.792  12.658  1.00  0.00
ATOM   3058  HG3 PRO   192       0.683  17.973  12.517  1.00  0.00
ATOM   3059  CB  PRO   192       2.239  17.108  11.319  1.00  0.00
ATOM   3060  HB2 PRO   192       3.287  17.361  11.162  1.00  0.00
ATOM   3061  HB3 PRO   192       1.670  17.338  10.418  1.00  0.00
ATOM   3062  CA  PRO   192       2.107  15.612  11.654  1.00  0.00
ATOM   3063  HA  PRO   192       1.192  15.175  11.254  1.00  0.00
ATOM   3064  C   PRO   192       3.310  14.822  11.150  1.00  0.00
ATOM   3065  O   PRO   192       4.411  14.902  11.702  1.00  0.00
ATOM   3066  N   VAL   193       3.085  14.036  10.099  1.00  0.00
ATOM   3067  H   VAL   193       2.141  13.958   9.747  1.00  0.00
ATOM   3068  CA  VAL   193       4.128  13.241   9.462  1.00  0.00
ATOM   3069  HA  VAL   193       5.113  13.476   9.864  1.00  0.00
ATOM   3070  CB  VAL   193       3.872  11.738   9.639  1.00  0.00
ATOM   3071  HB  VAL   193       2.893  11.493   9.227  1.00  0.00
ATOM   3072  CG1 VAL   193       4.954  10.921   8.911  1.00  0.00
ATOM   3073 HG11 VAL   193       5.933  11.165   9.323  1.00  0.00
ATOM   3074 HG12 VAL   193       4.758   9.857   9.046  1.00  0.00
ATOM   3075 HG13 VAL   193       4.937  11.161   7.848  1.00  0.00
ATOM   3076  CG2 VAL   193       3.832  11.400  11.123  1.00  0.00
ATOM   3077 HG21 VAL   193       3.031  11.963  11.603  1.00  0.00
ATOM   3078 HG22 VAL   193       3.650  10.332  11.248  1.00  0.00
ATOM   3079 HG23 VAL   193       4.785  11.662  11.582  1.00  0.00
ATOM   3080  C   VAL   193       4.184  13.615   7.985  1.00  0.00
ATOM   3081  O   VAL   193       3.183  13.490   7.272  1.00  0.00
ATOM   3082  N   SER   194       5.355  14.074   7.529  1.00  0.00
ATOM   3083  H   SER   194       6.136  14.247   8.145  1.00  0.00
ATOM   3084  CA  SER   194       5.518  14.357   6.110  1.00  0.00
ATOM   3085  HA  SER   194       4.538  14.427   5.637  1.00  0.00
ATOM   3086  CB  SER   194       6.260  15.678   5.896  1.00  0.00
ATOM   3087  HB2 SER   194       7.076  15.740   6.615  1.00  0.00
ATOM   3088  HB3 SER   194       6.665  15.690   4.884  1.00  0.00
ATOM   3089  OG  SER   194       5.394  16.783   6.070  1.00  0.00
ATOM   3090  HG  SER   194       5.882  17.597   5.931  1.00  0.00
ATOM   3091  C   SER   194       6.294  13.240   5.431  1.00  0.00
ATOM   3092  O   SER   194       7.261  12.717   6.004  1.00  0.00
ATOM   3093  N   PRO   195       5.915  12.858   4.216  1.00  0.00
ATOM   3094  CD  PRO   195       4.707  13.257   3.473  1.00  0.00
ATOM   3095  HD2 PRO   195       4.615  14.343   3.475  1.00  0.00
ATOM   3096  HD3 PRO   195       3.825  12.817   3.940  1.00  0.00
ATOM   3097  CG  PRO   195       4.963  12.707   2.112  1.00  0.00
ATOM   3098  HG2 PRO   195       5.422  13.487   1.506  1.00  0.00
ATOM   3099  HG3 PRO   195       4.008  12.419   1.671  1.00  0.00
ATOM   3100  CB  PRO   195       5.842  11.553   2.248  1.00  0.00
ATOM   3101  HB2 PRO   195       6.490  11.511   1.373  1.00  0.00
ATOM   3102  HB3 PRO   195       5.315  10.604   2.354  1.00  0.00
ATOM   3103  CA  PRO   195       6.678  11.831   3.505  1.00  0.00
ATOM   3104  HA  PRO   195       6.760  10.953   4.146  1.00  0.00
ATOM   3105  C   PRO   195       8.066  12.327   3.146  1.00  0.00
ATOM   3106  O   PRO   195       8.361  13.527   3.174  1.00  0.00
ATOM   3107  N   ARG   196       8.924  11.366   2.814  1.00  0.00
ATOM   3108  H   ARG   196       8.589  10.413   2.802  1.00  0.00
ATOM   3109  CA  ARG   196      10.325  11.610   2.497  1.00  0.00
ATOM   3110  HA  ARG   196      10.511  12.683   2.454  1.00  0.00
ATOM   3111  CB  ARG   196      11.234  10.998   3.568  1.00  0.00
ATOM   3112  HB2 ARG   196      11.023   9.928   3.588  1.00  0.00
ATOM   3113  HB3 ARG   196      12.261  11.159   3.241  1.00  0.00
ATOM   3114  CG  ARG   196      11.048  11.580   4.970  1.00  0.00
ATOM   3115  HG2 ARG   196      11.325  12.634   4.949  1.00  0.00
ATOM   3116  HG3 ARG   196       9.998  11.486   5.249  1.00  0.00
ATOM   3117  CD  ARG   196      11.920  10.841   6.000  1.00  0.00
ATOM   3118  HD2 ARG   196      11.799   9.767   5.852  1.00  0.00
ATOM   3119  HD3 ARG   196      12.961  11.115   5.835  1.00  0.00
ATOM   3120  NE  ARG   196      11.563  11.166   7.378  1.00  0.00
ATOM   3121  HE  ARG   196      10.785  11.795   7.516  1.00  0.00
ATOM   3122  CZ  ARG   196      12.190  10.684   8.452  1.00  0.00
ATOM   3123  NH1 ARG   196      13.225   9.864   8.310  1.00  0.00
ATOM   3124 HH11 ARG   196      13.537   9.605   7.385  1.00  0.00
ATOM   3125 HH12 ARG   196      13.695   9.502   9.128  1.00  0.00
ATOM   3126  NH2 ARG   196      11.788  11.025   9.672  1.00  0.00
ATOM   3127 HH21 ARG   196      11.004  11.652   9.785  1.00  0.00
ATOM   3128 HH22 ARG   196      12.268  10.655  10.480  1.00  0.00
ATOM   3129  C   ARG   196      10.616  11.003   1.130  1.00  0.00
ATOM   3130  O   ARG   196      10.306   9.822   0.902  1.00  0.00
ATOM   3131  N   PRO   197      11.186  11.762   0.196  1.00  0.00
ATOM   3132  CD  PRO   197      11.508  13.193   0.280  1.00  0.00
ATOM   3133  HD2 PRO   197      11.927  13.422   1.260  1.00  0.00
ATOM   3134  HD3 PRO   197      10.607  13.786   0.123  1.00  0.00
ATOM   3135  CG  PRO   197      12.500  13.363  -0.822  1.00  0.00
ATOM   3136  HG2 PRO   197      13.502  13.176  -0.437  1.00  0.00
ATOM   3137  HG3 PRO   197      12.442  14.381  -1.206  1.00  0.00
ATOM   3138  CB  PRO   197      12.127  12.369  -1.883  1.00  0.00
ATOM   3139  HB2 PRO   197      13.035  12.017  -2.372  1.00  0.00
ATOM   3140  HB3 PRO   197      11.447  12.776  -2.631  1.00  0.00
ATOM   3141  CA  PRO   197      11.451  11.206  -1.137  1.00  0.00
ATOM   3142  HA  PRO   197      10.497  10.935  -1.590  1.00  0.00
ATOM   3143  C   PRO   197      12.348   9.978  -1.074  1.00  0.00
ATOM   3144  O   PRO   197      13.318   9.923  -0.311  1.00  0.00
ATOM   3145  N   GLY   198      12.005   8.978  -1.885  1.00  0.00
ATOM   3146  H   GLY   198      11.211   9.068  -2.504  1.00  0.00
ATOM   3147  CA  GLY   198      12.752   7.740  -1.905  1.00  0.00
ATOM   3148  HA2 GLY   198      12.512   7.230  -2.839  1.00  0.00
ATOM   3149  HA3 GLY   198      13.810   7.998  -1.894  1.00  0.00
ATOM   3150  C   GLY   198      12.460   6.811  -0.749  1.00  0.00
ATOM   3151  O   GLY   198      13.145   5.792  -0.605  1.00  0.00
ATOM   3152  N   GLU   199      11.468   7.139   0.078  1.00  0.00
ATOM   3153  H   GLU   199      10.949   7.985  -0.108  1.00  0.00
ATOM   3154  CA  GLU   199      11.089   6.338   1.231  1.00  0.00
ATOM   3155  HA  GLU   199      11.617   5.385   1.194  1.00  0.00
ATOM   3156  CB  GLU   199      11.432   7.035   2.540  1.00  0.00
ATOM   3157  HB2 GLU   199      10.826   7.940   2.578  1.00  0.00
ATOM   3158  HB3 GLU   199      11.127   6.360   3.340  1.00  0.00
ATOM   3159  CG  GLU   199      12.878   7.394   2.713  1.00  0.00
ATOM   3160  HG2 GLU   199      13.509   6.827   2.029  1.00  0.00
ATOM   3161  HG3 GLU   199      12.967   8.457   2.493  1.00  0.00
ATOM   3162  CD  GLU   199      13.317   7.136   4.131  1.00  0.00
ATOM   3163  OE1 GLU   199      13.064   7.999   4.994  1.00  0.00
ATOM   3164  OE2 GLU   199      13.870   6.048   4.394  1.00  0.00
ATOM   3165  C   GLU   199       9.591   6.089   1.213  1.00  0.00
ATOM   3166  O   GLU   199       8.819   6.891   0.684  1.00  0.00
ATOM   3167  N   PHE   200       9.190   4.968   1.807  1.00  0.00
ATOM   3168  H   PHE   200       9.874   4.266   2.052  1.00  0.00
ATOM   3169  CA  PHE   200       7.795   4.714   2.133  1.00  0.00
ATOM   3170  HA  PHE   200       7.167   5.407   1.574  1.00  0.00
ATOM   3171  CB  PHE   200       7.376   3.285   1.784  1.00  0.00
ATOM   3172  HB2 PHE   200       8.054   2.611   2.307  1.00  0.00
ATOM   3173  HB3 PHE   200       6.350   3.077   2.090  1.00  0.00
ATOM   3174  CG  PHE   200       7.467   2.940   0.331  1.00  0.00
ATOM   3175  CD1 PHE   200       6.567   3.466  -0.582  1.00  0.00
ATOM   3176  HD1 PHE   200       5.796   4.156  -0.239  1.00  0.00
ATOM   3177  CE1 PHE   200       6.642   3.119  -1.929  1.00  0.00
ATOM   3178  HE1 PHE   200       5.947   3.553  -2.648  1.00  0.00
ATOM   3179  CZ  PHE   200       7.606   2.217  -2.354  1.00  0.00
ATOM   3180  HZ  PHE   200       7.662   1.932  -3.405  1.00  0.00
ATOM   3181  CE2 PHE   200       8.490   1.682  -1.450  1.00  0.00
ATOM   3182  HE2 PHE   200       9.249   0.974  -1.784  1.00  0.00
ATOM   3183  CD2 PHE   200       8.417   2.042  -0.111  1.00  0.00
ATOM   3184  HD2 PHE   200       9.116   1.614   0.607  1.00  0.00
ATOM   3185  C   PHE   200       7.566   4.904   3.622  1.00  0.00
ATOM   3186  O   PHE   200       8.473   4.745   4.438  1.00  0.00
ATOM   3187  N   ILE   201       6.325   5.204   3.968  1.00  0.00
ATOM   3188  H   ILE   201       5.663   5.494   3.262  1.00  0.00
ATOM   3189  CA  ILE   201       5.882   5.165   5.355  1.00  0.00
ATOM   3190  HA  ILE   201       6.730   5.321   6.021  1.00  0.00
ATOM   3191  CB  ILE   201       4.817   6.240   5.622  1.00  0.00
ATOM   3192  HB  ILE   201       4.048   6.176   4.851  1.00  0.00
ATOM   3193  CG2 ILE   201       4.184   6.035   6.984  1.00  0.00
ATOM   3194 HG21 ILE   201       4.951   6.098   7.755  1.00  0.00
ATOM   3195 HG22 ILE   201       3.432   6.805   7.156  1.00  0.00
ATOM   3196 HG23 ILE   201       3.712   5.053   7.022  1.00  0.00
ATOM   3197  CG1 ILE   201       5.448   7.635   5.547  1.00  0.00
ATOM   3198 HG12 ILE   201       6.069   7.755   6.435  1.00  0.00
ATOM   3199 HG13 ILE   201       6.078   7.655   4.658  1.00  0.00
ATOM   3200  CD1 ILE   201       4.432   8.775   5.478  1.00  0.00
ATOM   3201 HD11 ILE   201       3.801   8.755   6.367  1.00  0.00
ATOM   3202 HD12 ILE   201       4.957   9.728   5.427  1.00  0.00
ATOM   3203 HD13 ILE   201       3.810   8.655   4.590  1.00  0.00
ATOM   3204  C   ILE   201       5.336   3.770   5.609  1.00  0.00
ATOM   3205  O   ILE   201       4.583   3.241   4.791  1.00  0.00
ATOM   3206  N   VAL   202       5.746   3.152   6.714  1.00  0.00
ATOM   3207  H   VAL   202       6.427   3.603   7.308  1.00  0.00
ATOM   3208  CA  VAL   202       5.269   1.824   7.092  1.00  0.00
ATOM   3209  HA  VAL   202       4.569   1.433   6.353  1.00  0.00
ATOM   3210  CB  VAL   202       6.436   0.819   7.247  1.00  0.00
ATOM   3211  HB  VAL   202       7.110   1.180   8.023  1.00  0.00
ATOM   3212  CG1 VAL   202       5.915  -0.564   7.630  1.00  0.00
ATOM   3213 HG11 VAL   202       5.240  -0.927   6.854  1.00  0.00
ATOM   3214 HG12 VAL   202       6.753  -1.253   7.733  1.00  0.00
ATOM   3215 HG13 VAL   202       5.378  -0.502   8.577  1.00  0.00
ATOM   3216  CG2 VAL   202       7.240   0.731   5.977  1.00  0.00
ATOM   3217 HG21 VAL   202       7.651   1.711   5.738  1.00  0.00
ATOM   3218 HG22 VAL   202       8.054   0.018   6.110  1.00  0.00
ATOM   3219 HG23 VAL   202       6.597   0.398   5.162  1.00  0.00
ATOM   3220  C   VAL   202       4.510   1.954   8.403  1.00  0.00
ATOM   3221  O   VAL   202       4.977   2.629   9.328  1.00  0.00
ATOM   3222  N   ASN   203       3.352   1.302   8.509  1.00  0.00
ATOM   3223  H   ASN   203       2.863   0.883   7.730  1.00  0.00
ATOM   3224  CA  ASN   203       2.707   1.292   9.814  1.00  0.00
ATOM   3225  HA  ASN   203       3.466   1.429  10.584  1.00  0.00
ATOM   3226  CB  ASN   203       1.657   2.407   9.955  1.00  0.00
ATOM   3227  HB2 ASN   203       1.304   2.372  10.986  1.00  0.00
ATOM   3228  HB3 ASN   203       2.110   3.378   9.759  1.00  0.00
ATOM   3229  CG  ASN   203       0.475   2.232   9.035  1.00  0.00
ATOM   3230  OD1 ASN   203       0.460   2.762   7.922  1.00  0.00
ATOM   3231  ND2 ASN   203      -0.543   1.529   9.509  1.00  0.00
ATOM   3232 HD21 ASN   203      -1.361   1.380   8.935  1.00  0.00
ATOM   3233 HD22 ASN   203      -0.497   1.144  10.442  1.00  0.00
ATOM   3234  C   ASN   203       2.108  -0.078  10.081  1.00  0.00
ATOM   3235  O   ASN   203       1.906  -0.883   9.172  1.00  0.00
ATOM   3236  N   PHE   204       1.871  -0.345  11.361  1.00  0.00
ATOM   3237  H   PHE   204       2.145   0.318  12.071  1.00  0.00
ATOM   3238  CA  PHE   204       1.268  -1.597  11.784  1.00  0.00
ATOM   3239  HA  PHE   204       1.442  -2.369  11.034  1.00  0.00
ATOM   3240  CB  PHE   204       1.887  -2.054  13.110  1.00  0.00
ATOM   3241  HB2 PHE   204       1.681  -1.360  13.924  1.00  0.00
ATOM   3242  HB3 PHE   204       1.492  -3.038  13.364  1.00  0.00
ATOM   3243  CG  PHE   204       3.378  -2.196  13.033  1.00  0.00
ATOM   3244  CD1 PHE   204       3.934  -3.152  12.207  1.00  0.00
ATOM   3245  HD1 PHE   204       3.272  -3.803  11.635  1.00  0.00
ATOM   3246  CE1 PHE   204       5.310  -3.293  12.098  1.00  0.00
ATOM   3247  HE1 PHE   204       5.727  -4.060  11.445  1.00  0.00
ATOM   3248  CZ  PHE   204       6.158  -2.456  12.822  1.00  0.00
ATOM   3249  HZ  PHE   204       7.240  -2.558  12.742  1.00  0.00
ATOM   3250  CE2 PHE   204       5.609  -1.482  13.655  1.00  0.00
ATOM   3251  HE2 PHE   204       6.260  -0.826  14.231  1.00  0.00
ATOM   3252  CD2 PHE   204       4.226  -1.349  13.750  1.00  0.00
ATOM   3253  HD2 PHE   204       3.795  -0.578  14.389  1.00  0.00
ATOM   3254  C   PHE   204      -0.235  -1.440  11.922  1.00  0.00
ATOM   3255  O   PHE   204      -0.744  -0.357  12.228  1.00  0.00
ATOM   3256  N   GLY   205      -0.955  -2.540  11.706  1.00  0.00
ATOM   3257  H   GLY   205      -0.498  -3.405  11.457  1.00  0.00
ATOM   3258  CA  GLY   205      -2.395  -2.535  11.819  1.00  0.00
ATOM   3259  HA2 GLY   205      -2.737  -1.505  11.920  1.00  0.00
ATOM   3260  HA3 GLY   205      -2.821  -2.972  10.916  1.00  0.00
ATOM   3261  C   GLY   205      -2.867  -3.334  13.026  1.00  0.00
ATOM   3262  O   GLY   205      -2.077  -3.866  13.799  1.00  0.00
ATOM   3263  N   CYS   206      -4.198  -3.417  13.150  1.00  0.00
ATOM   3264  H   CYS   206      -4.801  -3.010  12.449  1.00  0.00
ATOM   3265  CA  CYS   206      -4.819  -4.057  14.312  1.00  0.00
ATOM   3266  HA  CYS   206      -4.530  -3.533  15.223  1.00  0.00
ATOM   3267  CB  CYS   206      -6.340  -4.018  14.190  1.00  0.00
ATOM   3268  HB2 CYS   206      -6.674  -4.466  13.254  1.00  0.00
ATOM   3269  HB3 CYS   206      -6.818  -4.529  15.027  1.00  0.00
ATOM   3270  SG  CYS   206      -6.987  -2.331  14.197  1.00  0.00
ATOM   3271  HG  CYS   206      -8.268  -2.673  14.081  1.00  0.00
ATOM   3272  C   CYS   206      -4.374  -5.501  14.485  1.00  0.00
ATOM   3273  O   CYS   206      -4.164  -5.951  15.617  1.00  0.00
ATOM   3274  N   ALA   207      -4.275  -6.261  13.390  1.00  0.00
ATOM   3275  H   ALA   207      -4.504  -5.919  12.468  1.00  0.00
ATOM   3276  CA  ALA   207      -3.878  -7.664  13.531  1.00  0.00
ATOM   3277  HA  ALA   207      -4.615  -8.172  14.153  1.00  0.00
ATOM   3278  CB  ALA   207      -3.831  -8.355  12.166  1.00  0.00
ATOM   3279  HB1 ALA   207      -3.092  -7.864  11.535  1.00  0.00
ATOM   3280  HB2 ALA   207      -3.558  -9.402  12.297  1.00  0.00
ATOM   3281  HB3 ALA   207      -4.811  -8.293  11.693  1.00  0.00
ATOM   3282  C   ALA   207      -2.529  -7.785  14.225  1.00  0.00
ATOM   3283  O   ALA   207      -2.335  -8.669  15.072  1.00  0.00
ATOM   3284  N   MET   208      -1.578  -6.914  13.874  1.00  0.00
ATOM   3285  H   MET   208      -1.733  -6.244  13.134  1.00  0.00
ATOM   3286  CA  MET   208      -0.269  -6.944  14.518  1.00  0.00
ATOM   3287  HA  MET   208       0.164  -7.941  14.436  1.00  0.00
ATOM   3288  CB  MET   208       0.673  -5.942  13.840  1.00  0.00
ATOM   3289  HB2 MET   208       0.742  -6.229  12.791  1.00  0.00
ATOM   3290  HB3 MET   208       0.205  -4.961  13.918  1.00  0.00
ATOM   3291  CG  MET   208       2.083  -5.887  14.450  1.00  0.00
ATOM   3292  HG2 MET   208       2.607  -5.046  13.998  1.00  0.00
ATOM   3293  HG3 MET   208       1.975  -5.715  15.521  1.00  0.00
ATOM   3294  SD  MET   208       3.046  -7.404  14.183  1.00  0.00
ATOM   3295  CE  MET   208       3.591  -7.145  12.477  1.00  0.00
ATOM   3296  HE1 MET   208       4.182  -6.232  12.419  1.00  0.00
ATOM   3297  HE2 MET   208       4.198  -7.992  12.156  1.00  0.00
ATOM   3298  HE3 MET   208       2.720  -7.056  11.827  1.00  0.00
ATOM   3299  C   MET   208      -0.383  -6.636  16.006  1.00  0.00
ATOM   3300  O   MET   208       0.269  -7.278  16.837  1.00  0.00
ATOM   3301  N   GLU   209      -1.188  -5.633  16.356  1.00  0.00
ATOM   3302  H   GLU   209      -1.678  -5.087  15.662  1.00  0.00
ATOM   3303  CA  GLU   209      -1.340  -5.265  17.758  1.00  0.00
ATOM   3304  HA  GLU   209      -0.367  -5.075  18.209  1.00  0.00
ATOM   3305  CB  GLU   209      -2.179  -3.995  17.856  1.00  0.00
ATOM   3306  HB2 GLU   209      -1.707  -3.265  17.199  1.00  0.00
ATOM   3307  HB3 GLU   209      -3.166  -4.249  17.467  1.00  0.00
ATOM   3308  CG  GLU   209      -2.320  -3.409  19.240  1.00  0.00
ATOM   3309  HG2 GLU   209      -2.948  -4.091  19.814  1.00  0.00
ATOM   3310  HG3 GLU   209      -1.343  -3.329  19.715  1.00  0.00
ATOM   3311  CD  GLU   209      -2.975  -2.035  19.192  1.00  0.00
ATOM   3312  OE1 GLU   209      -4.095  -1.928  18.642  1.00  0.00
ATOM   3313  OE2 GLU   209      -2.350  -1.065  19.672  1.00  0.00
ATOM   3314  C   GLU   209      -1.979  -6.395  18.558  1.00  0.00
ATOM   3315  O   GLU   209      -1.521  -6.720  19.661  1.00  0.00
ATOM   3316  N   ILE   210      -3.041  -6.997  18.014  1.00  0.00
ATOM   3317  H   ILE   210      -3.428  -6.649  17.148  1.00  0.00
ATOM   3318  CA  ILE   210      -3.733  -8.099  18.690  1.00  0.00
ATOM   3319  HA  ILE   210      -3.987  -7.880  19.727  1.00  0.00
ATOM   3320  CB  ILE   210      -5.017  -8.454  17.911  1.00  0.00
ATOM   3321  HB  ILE   210      -4.772  -8.511  16.851  1.00  0.00
ATOM   3322  CG2 ILE   210      -5.605  -9.789  18.369  1.00  0.00
ATOM   3323 HG21 ILE   210      -5.852  -9.734  19.429  1.00  0.00
ATOM   3324 HG22 ILE   210      -6.508 -10.005  17.797  1.00  0.00
ATOM   3325 HG23 ILE   210      -4.876 -10.583  18.207  1.00  0.00
ATOM   3326  CG1 ILE   210      -6.034  -7.312  18.029  1.00  0.00
ATOM   3327 HG12 ILE   210      -6.445  -7.356  19.038  1.00  0.00
ATOM   3328 HG13 ILE   210      -5.482  -6.381  17.902  1.00  0.00
ATOM   3329  CD1 ILE   210      -7.179  -7.370  17.008  1.00  0.00
ATOM   3330 HD11 ILE   210      -7.733  -8.301  17.134  1.00  0.00
ATOM   3331 HD12 ILE   210      -7.850  -6.525  17.165  1.00  0.00
ATOM   3332 HD13 ILE   210      -6.770  -7.326  15.999  1.00  0.00
ATOM   3333  C   ILE   210      -2.803  -9.298  18.860  1.00  0.00
ATOM   3334  O   ILE   210      -2.769  -9.929  19.924  1.00  0.00
ATOM   3335  N   LEU   211      -2.020  -9.629  17.829  1.00  0.00
ATOM   3336  H   LEU   211      -2.013  -9.108  16.964  1.00  0.00
ATOM   3337  CA  LEU   211      -1.170 -10.816  17.931  1.00  0.00
ATOM   3338  HA  LEU   211      -1.777 -11.689  18.172  1.00  0.00
ATOM   3339  CB  LEU   211      -0.453 -11.070  16.597  1.00  0.00
ATOM   3340  HB2 LEU   211      -1.251 -11.303  15.891  1.00  0.00
ATOM   3341  HB3 LEU   211       0.048 -10.153  16.289  1.00  0.00
ATOM   3342  CG  LEU   211       0.561 -12.225  16.622  1.00  0.00
ATOM   3343  HG  LEU   211       1.259 -12.070  17.445  1.00  0.00
ATOM   3344  CD1 LEU   211      -0.158 -13.550  16.811  1.00  0.00
ATOM   3345 HD11 LEU   211      -0.856 -13.706  15.988  1.00  0.00
ATOM   3346 HD12 LEU   211       0.570 -14.361  16.827  1.00  0.00
ATOM   3347 HD13 LEU   211      -0.706 -13.536  17.753  1.00  0.00
ATOM   3348  CD2 LEU   211       1.402 -12.268  15.352  1.00  0.00
ATOM   3349 HD21 LEU   211       1.952 -11.333  15.248  1.00  0.00
ATOM   3350 HD22 LEU   211       2.105 -13.099  15.410  1.00  0.00
ATOM   3351 HD23 LEU   211       0.750 -12.404  14.489  1.00  0.00
ATOM   3352  C   LEU   211      -0.139 -10.680  19.043  1.00  0.00
ATOM   3353  O   LEU   211       0.164 -11.657  19.748  1.00  0.00
ATOM   3354  N   THR   212       0.423  -9.485  19.210  1.00  0.00
ATOM   3355  H   THR   212       0.063  -8.687  18.706  1.00  0.00
ATOM   3356  CA  THR   212       1.602  -9.299  20.050  1.00  0.00
ATOM   3357  HA  THR   212       2.080 -10.257  20.258  1.00  0.00
ATOM   3358  CB  THR   212       2.617  -8.386  19.347  1.00  0.00
ATOM   3359  HB  THR   212       3.467  -8.235  20.011  1.00  0.00
ATOM   3360  CG2 THR   212       3.104  -9.009  18.021  1.00  0.00
ATOM   3361 HG21 THR   212       2.253  -9.160  17.356  1.00  0.00
ATOM   3362 HG22 THR   212       3.821  -8.340  17.546  1.00  0.00
ATOM   3363 HG23 THR   212       3.581  -9.968  18.223  1.00  0.00
ATOM   3364  OG1 THR   212       2.018  -7.112  19.075  1.00  0.00
ATOM   3365  HG1 THR   212       2.656  -6.546  18.636  1.00  0.00
ATOM   3366  C   THR   212       1.279  -8.739  21.434  1.00  0.00
ATOM   3367  O   THR   212       2.179  -8.664  22.273  1.00  0.00
ATOM   3368  N   ARG   213       0.013  -8.406  21.704  1.00  0.00
ATOM   3369  H   ARG   213      -0.722  -8.645  21.053  1.00  0.00
ATOM   3370  CA  ARG   213      -0.343  -7.643  22.904  1.00  0.00
ATOM   3371  HA  ARG   213       0.137  -6.665  22.886  1.00  0.00
ATOM   3372  CB  ARG   213      -1.855  -7.443  22.951  1.00  0.00
ATOM   3373  HB2 ARG   213      -2.118  -6.811  22.103  1.00  0.00
ATOM   3374  HB3 ARG   213      -2.310  -8.426  22.826  1.00  0.00
ATOM   3375  CG  ARG   213      -2.372  -6.803  24.244  1.00  0.00
ATOM   3376  HG2 ARG   213      -2.146  -7.460  25.084  1.00  0.00
ATOM   3377  HG3 ARG   213      -1.878  -5.843  24.391  1.00  0.00
ATOM   3378  CD  ARG   213      -3.880  -6.590  24.157  1.00  0.00
ATOM   3379  HD2 ARG   213      -4.385  -7.553  24.078  1.00  0.00
ATOM   3380  HD3 ARG   213      -4.231  -6.069  25.047  1.00  0.00
ATOM   3381  NE  ARG   213      -4.214  -5.790  22.985  1.00  0.00
ATOM   3382  HE  ARG   213      -3.680  -4.942  22.860  1.00  0.00
ATOM   3383  CZ  ARG   213      -5.139  -6.099  22.077  1.00  0.00
ATOM   3384  NH1 ARG   213      -5.886  -7.200  22.194  1.00  0.00
ATOM   3385 HH11 ARG   213      -5.753  -7.816  22.984  1.00  0.00
ATOM   3386 HH12 ARG   213      -6.581  -7.413  21.492  1.00  0.00
ATOM   3387  NH2 ARG   213      -5.327  -5.280  21.052  1.00  0.00
ATOM   3388 HH21 ARG   213      -4.773  -4.440  20.973  1.00  0.00
ATOM   3389 HH22 ARG   213      -6.025  -5.500  20.355  1.00  0.00
ATOM   3390  C   ARG   213       0.132  -8.311  24.188  1.00  0.00
ATOM   3391  O   ARG   213       0.623  -7.634  25.103  1.00  0.00
ATOM   3392  N   HIE   214      -0.023  -9.627  24.283  1.00  0.00
ATOM   3393  H   HIE   214      -0.425 -10.130  23.504  1.00  0.00
ATOM   3394  CA  HIE   214       0.296 -10.371  25.495  1.00  0.00
ATOM   3395  HA  HIE   214       0.453  -9.684  26.326  1.00  0.00
ATOM   3396  CB  HIE   214      -0.859 -11.309  25.849  1.00  0.00
ATOM   3397  HB2 HIE   214      -0.977 -12.058  25.065  1.00  0.00
ATOM   3398  HB3 HIE   214      -0.675 -11.807  26.801  1.00  0.00
ATOM   3399  CG  HIE   214      -2.177 -10.613  25.978  1.00  0.00
ATOM   3400  ND1 HIE   214      -2.484  -9.793  27.042  1.00  0.00
ATOM   3401  CE1 HIE   214      -3.707  -9.317  26.889  1.00  0.00
ATOM   3402  HE1 HIE   214      -4.140  -8.650  27.634  1.00  0.00
ATOM   3403  NE2 HIE   214      -4.202  -9.792  25.759  1.00  0.00
ATOM   3404  HE2 HIE   214      -5.118  -9.596  25.381  1.00  0.00
ATOM   3405  CD2 HIE   214      -3.264 -10.605  25.170  1.00  0.00
ATOM   3406  HD2 HIE   214      -3.486 -11.095  24.222  1.00  0.00
ATOM   3407  C   HIE   214       1.597 -11.151  25.364  1.00  0.00
ATOM   3408  O   HIE   214       1.869 -12.038  26.181  1.00  0.00
ATOM   3409  N   SER   215       2.409 -10.840  24.351  1.00  0.00
ATOM   3410  H   SER   215       2.094 -10.186  23.650  1.00  0.00
ATOM   3411  CA  SER   215       3.724 -11.443  24.191  1.00  0.00
ATOM   3412  HA  SER   215       3.718 -12.453  24.602  1.00  0.00
ATOM   3413  CB  SER   215       4.105 -11.520  22.714  1.00  0.00
ATOM   3414  HB2 SER   215       4.962 -12.184  22.602  1.00  0.00
ATOM   3415  HB3 SER   215       3.261 -11.919  22.150  1.00  0.00
ATOM   3416  OG  SER   215       4.440 -10.220  22.216  1.00  0.00
ATOM   3417  HG  SER   215       4.676 -10.285  21.288  1.00  0.00
ATOM   3418  C   SER   215       4.771 -10.643  24.960  1.00  0.00
ATOM   3419  O   SER   215       4.480  -9.633  25.611  1.00  0.00
ATOM   3420  N   ALA   216       6.026 -11.080  24.865  1.00  0.00
ATOM   3421  H   ALA   216       6.249 -11.941  24.385  1.00  0.00
ATOM   3422  CA  ALA   216       7.108 -10.349  25.512  1.00  0.00
ATOM   3423  HA  ALA   216       6.765 -10.056  26.504  1.00  0.00
ATOM   3424  CB  ALA   216       8.337 -11.254  25.665  1.00  0.00
ATOM   3425  HB1 ALA   216       8.696 -11.549  24.679  1.00  0.00
ATOM   3426  HB2 ALA   216       9.123 -10.714  26.192  1.00  0.00
ATOM   3427  HB3 ALA   216       8.065 -12.144  26.233  1.00  0.00
ATOM   3428  C   ALA   216       7.495  -9.083  24.761  1.00  0.00
ATOM   3429  O   ALA   216       8.213  -8.243  25.320  1.00  0.00
ATOM   3430  N   THR   217       7.031  -8.921  23.521  1.00  0.00
ATOM   3431  H   THR   217       6.445  -9.644  23.127  1.00  0.00
ATOM   3432  CA  THR   217       7.372  -7.769  22.682  1.00  0.00
ATOM   3433  HA  THR   217       7.760  -6.966  23.308  1.00  0.00
ATOM   3434  CB  THR   217       8.436  -8.138  21.641  1.00  0.00
ATOM   3435  HB  THR   217       8.634  -7.269  21.014  1.00  0.00
ATOM   3436  CG2 THR   217       9.725  -8.575  22.324  1.00  0.00
ATOM   3437 HG21 THR   217       9.527  -9.445  22.951  1.00  0.00
ATOM   3438 HG22 THR   217      10.467  -8.833  21.569  1.00  0.00
ATOM   3439 HG23 THR   217      10.103  -7.761  22.942  1.00  0.00
ATOM   3440  OG1 THR   217       7.962  -9.220  20.815  1.00  0.00
ATOM   3441  HG1 THR   217       8.633  -9.445  20.166  1.00  0.00
ATOM   3442  C   THR   217       6.125  -7.231  21.990  1.00  0.00
ATOM   3443  O   THR   217       5.922  -7.431  20.786  1.00  0.00
ATOM   3444  N   PRO   218       5.267  -6.522  22.723  1.00  0.00
ATOM   3445  CD  PRO   218       5.308  -6.296  24.179  1.00  0.00
ATOM   3446  HD2 PRO   218       6.307  -5.976  24.473  1.00  0.00
ATOM   3447  HD3 PRO   218       5.054  -7.219  24.701  1.00  0.00
ATOM   3448  CG  PRO   218       4.285  -5.231  24.377  1.00  0.00
ATOM   3449  HG2 PRO   218       4.765  -4.255  24.313  1.00  0.00
ATOM   3450  HG3 PRO   218       3.831  -5.348  25.361  1.00  0.00
ATOM   3451  CB  PRO   218       3.268  -5.411  23.295  1.00  0.00
ATOM   3452  HB2 PRO   218       2.841  -4.442  23.038  1.00  0.00
ATOM   3453  HB3 PRO   218       2.466  -6.101  23.561  1.00  0.00
ATOM   3454  CA  PRO   218       4.060  -5.964  22.104  1.00  0.00
ATOM   3455  HA  PRO   218       3.534  -6.773  21.597  1.00  0.00
ATOM   3456  C   PRO   218       4.381  -4.863  21.104  1.00  0.00
ATOM   3457  O   PRO   218       5.268  -4.032  21.322  1.00  0.00
ATOM   3458  N   VAL   219       3.612  -4.845  20.018  1.00  0.00
ATOM   3459  H   VAL   219       2.903  -5.560  19.932  1.00  0.00
ATOM   3460  CA  VAL   219       3.747  -3.872  18.939  1.00  0.00
ATOM   3461  HA  VAL   219       4.572  -3.182  19.115  1.00  0.00
ATOM   3462  CB  VAL   219       3.972  -4.575  17.581  1.00  0.00
ATOM   3463  HB  VAL   219       3.140  -5.255  17.395  1.00  0.00
ATOM   3464  CG1 VAL   219       4.058  -3.556  16.450  1.00  0.00
ATOM   3465 HG11 VAL   219       4.889  -2.877  16.635  1.00  0.00
ATOM   3466 HG12 VAL   219       4.216  -4.075  15.504  1.00  0.00
ATOM   3467 HG13 VAL   219       3.129  -2.988  16.401  1.00  0.00
ATOM   3468  CG2 VAL   219       5.236  -5.445  17.608  1.00  0.00
ATOM   3469 HG21 VAL   219       5.136  -6.207  18.381  1.00  0.00
ATOM   3470 HG22 VAL   219       5.367  -5.927  16.639  1.00  0.00
ATOM   3471 HG23 VAL   219       6.103  -4.821  17.823  1.00  0.00
ATOM   3472  C   VAL   219       2.477  -3.033  18.892  1.00  0.00
ATOM   3473  O   VAL   219       1.368  -3.573  18.970  1.00  0.00
ATOM   3474  N   ALA   220       2.630  -1.716  18.744  1.00  0.00
ATOM   3475  H   ALA   220       3.554  -1.313  18.688  1.00  0.00
ATOM   3476  CA  ALA   220       1.481  -0.821  18.687  1.00  0.00
ATOM   3477  HA  ALA   220       0.673  -1.239  19.289  1.00  0.00
ATOM   3478  CB  ALA   220       1.840   0.560  19.241  1.00  0.00
ATOM   3479  HB1 ALA   220       2.641   0.995  18.643  1.00  0.00
ATOM   3480  HB2 ALA   220       0.964   1.207  19.200  1.00  0.00
ATOM   3481  HB3 ALA   220       2.170   0.462  20.275  1.00  0.00
ATOM   3482  C   ALA   220       0.975  -0.663  17.259  1.00  0.00
ATOM   3483  O   ALA   220       1.761  -0.540  16.312  1.00  0.00
ATOM   3484  N   ALA   221      -0.348  -0.673  17.117  1.00  0.00
ATOM   3485  H   ALA   221      -0.905  -1.122  17.830  1.00  0.00
ATOM   3486  CA  ALA   221      -1.035  -0.082  15.973  1.00  0.00
ATOM   3487  HA  ALA   221      -0.350   0.147  15.157  1.00  0.00
ATOM   3488  CB  ALA   221      -2.132  -1.006  15.445  1.00  0.00
ATOM   3489  HB1 ALA   221      -2.832  -1.238  16.249  1.00  0.00
ATOM   3490  HB2 ALA   221      -2.665  -0.512  14.632  1.00  0.00
ATOM   3491  HB3 ALA   221      -1.685  -1.929  15.077  1.00  0.00
ATOM   3492  C   ALA   221      -1.629   1.236  16.450  1.00  0.00
ATOM   3493  O   ALA   221      -2.262   1.277  17.512  1.00  0.00
ATOM   3494  N   VAL   222      -1.393   2.320  15.717  1.00  0.00
ATOM   3495  H   VAL   222      -0.873   2.311  14.851  1.00  0.00
ATOM   3496  CA  VAL   222      -1.821   3.606  16.253  1.00  0.00
ATOM   3497  HA  VAL   222      -2.427   3.486  17.151  1.00  0.00
ATOM   3498  CB  VAL   222      -0.639   4.552  16.576  1.00  0.00
ATOM   3499  HB  VAL   222      -1.037   5.492  16.956  1.00  0.00
ATOM   3500  CG1 VAL   222       0.292   3.929  17.626  1.00  0.00
ATOM   3501 HG11 VAL   222       0.690   2.988  17.246  1.00  0.00
ATOM   3502 HG12 VAL   222       1.114   4.613  17.835  1.00  0.00
ATOM   3503 HG13 VAL   222      -0.267   3.742  18.543  1.00  0.00
ATOM   3504  CG2 VAL   222       0.113   4.912  15.336  1.00  0.00
ATOM   3505 HG21 VAL   222      -0.557   5.415  14.638  1.00  0.00
ATOM   3506 HG22 VAL   222       0.938   5.577  15.591  1.00  0.00
ATOM   3507 HG23 VAL   222       0.506   4.007  14.873  1.00  0.00
ATOM   3508  C   VAL   222      -2.805   4.285  15.314  1.00  0.00
ATOM   3509  O   VAL   222      -2.777   4.119  14.085  1.00  0.00
ATOM   3510  N   ALA   223      -3.714   5.025  15.938  1.00  0.00
ATOM   3511  H   ALA   223      -3.738   5.035  16.948  1.00  0.00
ATOM   3512  CA  ALA   223      -4.709   5.804  15.216  1.00  0.00
ATOM   3513  HA  ALA   223      -5.273   5.171  14.530  1.00  0.00
ATOM   3514  CB  ALA   223      -5.686   6.434  16.216  1.00  0.00
ATOM   3515  HB1 ALA   223      -5.138   7.077  16.904  1.00  0.00
ATOM   3516  HB2 ALA   223      -6.427   7.025  15.678  1.00  0.00
ATOM   3517  HB3 ALA   223      -6.190   5.647  16.778  1.00  0.00
ATOM   3518  C   ALA   223      -4.030   6.882  14.387  1.00  0.00
ATOM   3519  O   ALA   223      -3.038   7.478  14.809  1.00  0.00
ATOM   3520  N   HD2   224      -4.568   7.127  13.195  1.00  0.00
ATOM   3521  H   HD2   224      -5.275   6.512  12.817  1.00  0.00
ATOM   3522  CA  HD2   224      -4.035   8.176  12.337  1.00  0.00
ATOM   3523  HA  HD2   224      -3.693   9.004  12.958  1.00  0.00
ATOM   3524  CB  HD2   224      -2.850   7.676  11.483  1.00  0.00
ATOM   3525  HB2 HD2   224      -2.532   8.425  10.759  1.00  0.00
ATOM   3526  HB3 HD2   224      -2.026   7.450  12.158  1.00  0.00
ATOM   3527  CG  HD2   224      -3.127   6.420  10.708  1.00  0.00
ATOM   3528  ND1 HD2   224      -3.204   5.177  11.305  1.00  0.00
ATOM   3529  HD1 HD2   224      -3.089   5.004  12.293  1.00  0.00
ATOM   3530  CE1 HD2   224      -3.450   4.264  10.379  1.00  0.00
ATOM   3531  HE1 HD2   224      -3.575   3.216  10.654  1.00  0.00
ATOM   3532  NE2 HD2   224      -3.499   4.863   9.202  1.00  0.00
ATOM   3533  CD2 HD2   224      -3.301   6.213   9.380  1.00  0.00
ATOM   3534  HD2 HD2   224      -3.308   6.883   8.521  1.00  0.00
ATOM   3535  C   HD2   224      -5.173   8.710  11.479  1.00  0.00
ATOM   3536  O   HD2   224      -6.243   8.103  11.380  1.00  0.00
TER   
ATOM   3537  N   ARG   225      -4.929   9.861  10.849  1.00  0.00
ATOM   3538  H   ARG   225      -3.965  10.019  10.595  1.00  0.00
ATOM   3539  CA  ARG   225      -5.965  10.587  10.120  1.00  0.00
ATOM   3540  HA  ARG   225      -6.630   9.875   9.631  1.00  0.00
ATOM   3541  CB  ARG   225      -6.798  11.468  11.065  1.00  0.00
ATOM   3542  HB2 ARG   225      -7.638  11.870  10.498  1.00  0.00
ATOM   3543  HB3 ARG   225      -7.174  10.836  11.870  1.00  0.00
ATOM   3544  CG  ARG   225      -5.991  12.612  11.654  1.00  0.00
ATOM   3545  HG2 ARG   225      -5.082  12.186  12.077  1.00  0.00
ATOM   3546  HG3 ARG   225      -5.731  13.284  10.836  1.00  0.00
ATOM   3547  CD  ARG   225      -6.740  13.392  12.736  1.00  0.00
ATOM   3548  HD2 ARG   225      -7.730  13.679  12.380  1.00  0.00
ATOM   3549  HD3 ARG   225      -6.841  12.787  13.638  1.00  0.00
ATOM   3550  NE  ARG   225      -5.990  14.603  13.065  1.00  0.00
ATOM   3551  HE  ARG   225      -5.191  14.824  12.488  1.00  0.00
ATOM   3552  CZ  ARG   225      -6.298  15.424  14.063  1.00  0.00
ATOM   3553  NH1 ARG   225      -7.345  15.158  14.835  1.00  0.00
ATOM   3554 HH11 ARG   225      -7.902  14.333  14.660  1.00  0.00
ATOM   3555 HH12 ARG   225      -7.581  15.781  15.594  1.00  0.00
ATOM   3556  NH2 ARG   225      -5.554  16.504  14.289  1.00  0.00
ATOM   3557 HH21 ARG   225      -4.757  16.696  13.700  1.00  0.00
ATOM   3558 HH22 ARG   225      -5.791  17.126  15.048  1.00  0.00
ATOM   3559  C   ARG   225      -5.284  11.437   9.057  1.00  0.00
ATOM   3560  O   ARG   225      -4.064  11.601   9.068  1.00  0.00
ATOM   3561  N   VAL   226      -6.083  11.985   8.141  1.00  0.00
ATOM   3562  H   VAL   226      -7.046  11.687   8.072  1.00  0.00
ATOM   3563  CA  VAL   226      -5.588  12.963   7.172  1.00  0.00
ATOM   3564  HA  VAL   226      -4.561  13.221   7.429  1.00  0.00
ATOM   3565  CB  VAL   226      -5.614  12.424   5.729  1.00  0.00
ATOM   3566  HB  VAL   226      -6.640  12.177   5.455  1.00  0.00
ATOM   3567  CG1 VAL   226      -5.069  13.486   4.765  1.00  0.00
ATOM   3568 HG11 VAL   226      -4.043  13.732   5.038  1.00  0.00
ATOM   3569 HG12 VAL   226      -5.091  13.098   3.747  1.00  0.00
ATOM   3570 HG13 VAL   226      -5.686  14.382   4.825  1.00  0.00
ATOM   3571  CG2 VAL   226      -4.750  11.171   5.616  1.00  0.00
ATOM   3572 HG21 VAL   226      -5.133  10.403   6.289  1.00  0.00
ATOM   3573 HG22 VAL   226      -4.778  10.801   4.591  1.00  0.00
ATOM   3574 HG23 VAL   226      -3.723  11.412   5.887  1.00  0.00
ATOM   3575  C   VAL   226      -6.410  14.239   7.291  1.00  0.00
ATOM   3576  O   VAL   226      -7.646  14.206   7.231  1.00  0.00
ATOM   3577  N   GLN   227      -5.714  15.360   7.447  1.00  0.00
ATOM   3578  H   GLN   227      -4.706  15.323   7.493  1.00  0.00
ATOM   3579  CA  GLN   227      -6.364  16.657   7.564  1.00  0.00
ATOM   3580  HA  GLN   227      -7.050  16.659   8.412  1.00  0.00
ATOM   3581  CB  GLN   227      -5.312  17.744   7.784  1.00  0.00
ATOM   3582  HB2 GLN   227      -4.703  17.780   6.881  1.00  0.00
ATOM   3583  HB3 GLN   227      -5.851  18.685   7.897  1.00  0.00
ATOM   3584  CG  GLN   227      -4.419  17.527   8.986  1.00  0.00
ATOM   3585  HG2 GLN   227      -3.811  16.640   8.811  1.00  0.00
ATOM   3586  HG3 GLN   227      -3.770  18.393   9.114  1.00  0.00
ATOM   3587  CD  GLN   227      -5.215  17.325  10.261  1.00  0.00
ATOM   3588  OE1 GLN   227      -5.368  16.202  10.733  1.00  0.00
ATOM   3589  NE2 GLN   227      -5.732  18.410  10.817  1.00  0.00
ATOM   3590 HE21 GLN   227      -6.271  18.330  11.667  1.00  0.00
ATOM   3591 HE22 GLN   227      -5.585  19.312  10.388  1.00  0.00
ATOM   3592  C   GLN   227      -7.157  16.985   6.305  1.00  0.00
ATOM   3593  O   GLN   227      -6.785  16.595   5.197  1.00  0.00
ATOM   3594  N   GLU   228      -8.255  17.729   6.481  1.00  0.00
ATOM   3595  H   GLU   228      -8.621  17.894   7.408  1.00  0.00
ATOM   3596  CA  GLU   228      -8.979  18.288   5.341  1.00  0.00
ATOM   3597  HA  GLU   228      -9.420  17.485   4.750  1.00  0.00
ATOM   3598  CB  GLU   228     -10.109  19.216   5.831  1.00  0.00
ATOM   3599  HB2 GLU   228     -10.875  18.590   6.290  1.00  0.00
ATOM   3600  HB3 GLU   228      -9.687  19.883   6.582  1.00  0.00
ATOM   3601  CG  GLU   228     -10.735  20.045   4.708  1.00  0.00
ATOM   3602  HG2 GLU   228      -9.952  20.677   4.289  1.00  0.00
ATOM   3603  HG3 GLU   228     -11.088  19.350   3.945  1.00  0.00
ATOM   3604  CD  GLU   228     -11.889  20.912   5.174  1.00  0.00
ATOM   3605  OE1 GLU   228     -12.121  20.995   6.396  1.00  0.00
ATOM   3606  OE2 GLU   228     -12.562  21.511   4.311  1.00  0.00
ATOM   3607  C   GLU   228      -8.031  19.059   4.425  1.00  0.00
ATOM   3608  O   GLU   228      -7.238  19.886   4.886  1.00  0.00
ATOM   3609  N   GLN   229      -8.130  18.786   3.123  1.00  0.00
ATOM   3610  H   GLN   229      -8.767  18.058   2.831  1.00  0.00
ATOM   3611  CA  GLN   229      -7.343  19.472   2.097  1.00  0.00
ATOM   3612  HA  GLN   229      -6.439  19.887   2.542  1.00  0.00
ATOM   3613  CB  GLN   229      -6.940  18.498   0.991  1.00  0.00
ATOM   3614  HB2 GLN   229      -7.857  18.153   0.512  1.00  0.00
ATOM   3615  HB3 GLN   229      -6.341  19.054   0.270  1.00  0.00
ATOM   3616  CG  GLN   229      -6.143  17.292   1.493  1.00  0.00
ATOM   3617  HG2 GLN   229      -6.738  16.725   2.210  1.00  0.00
ATOM   3618  HG3 GLN   229      -5.920  16.663   0.631  1.00  0.00
ATOM   3619  CD  GLN   229      -4.838  17.691   2.153  1.00  0.00
ATOM   3620  OE1 GLN   229      -4.613  17.419   3.341  1.00  0.00
ATOM   3621  NE2 GLN   229      -3.956  18.309   1.388  1.00  0.00
ATOM   3622 HE21 GLN   229      -3.070  18.597   1.776  1.00  0.00
ATOM   3623 HE22 GLN   229      -4.173  18.490   0.418  1.00  0.00
ATOM   3624  C   GLN   229      -8.146  20.624   1.493  1.00  0.00
ATOM   3625  O   GLN   229      -9.307  20.445   1.115  1.00  0.00
ATOM   3626  N   LEU   230      -7.509  21.804   1.373  1.00  0.00
ATOM   3627  H   LEU   230      -6.571  21.947   1.718  1.00  0.00
ATOM   3628  CA  LEU   230      -8.206  22.936   0.773  1.00  0.00
ATOM   3629  HA  LEU   230      -9.284  22.776   0.816  1.00  0.00
ATOM   3630  CB  LEU   230      -7.871  24.224   1.534  1.00  0.00
ATOM   3631  HB2 LEU   230      -6.786  24.298   1.461  1.00  0.00
ATOM   3632  HB3 LEU   230      -8.328  25.080   1.038  1.00  0.00
ATOM   3633  CG  LEU   230      -8.285  24.209   3.015  1.00  0.00
ATOM   3634  HG  LEU   230      -7.651  23.498   3.546  1.00  0.00
ATOM   3635  CD1 LEU   230      -8.138  25.593   3.646  1.00  0.00
ATOM   3636 HD11 LEU   230      -8.773  26.303   3.116  1.00  0.00
ATOM   3637 HD12 LEU   230      -8.439  25.549   4.693  1.00  0.00
ATOM   3638 HD13 LEU   230      -7.099  25.914   3.580  1.00  0.00
ATOM   3639  CD2 LEU   230      -9.705  23.692   3.207  1.00  0.00
ATOM   3640 HD21 LEU   230      -9.777  22.674   2.824  1.00  0.00
ATOM   3641 HD22 LEU   230      -9.955  23.699   4.268  1.00  0.00
ATOM   3642 HD23 LEU   230     -10.402  24.332   2.666  1.00  0.00
ATOM   3643  C   LEU   230      -7.838  23.078  -0.700  1.00  0.00
ATOM   3644  O   LEU   230      -6.763  22.642  -1.128  1.00  0.00
ATOM   3645  N   PRO   231      -8.715  23.689  -1.507  1.00  0.00
ATOM   3646  CD  PRO   231     -10.090  24.113  -1.183  1.00  0.00
ATOM   3647  HD2 PRO   231     -10.071  25.101  -0.724  1.00  0.00
ATOM   3648  HD3 PRO   231     -10.541  23.400  -0.492  1.00  0.00
ATOM   3649  CG  PRO   231     -10.775  24.113  -2.546  1.00  0.00
ATOM   3650  HG2 PRO   231     -11.601  24.824  -2.562  1.00  0.00
ATOM   3651  HG3 PRO   231     -11.149  23.118  -2.789  1.00  0.00
ATOM   3652  CB  PRO   231      -9.690  24.518  -3.484  1.00  0.00
ATOM   3653  HB2 PRO   231      -9.536  25.595  -3.428  1.00  0.00
ATOM   3654  HB3 PRO   231      -9.875  24.231  -4.519  1.00  0.00
ATOM   3655  CA  PRO   231      -8.454  23.787  -2.952  1.00  0.00
ATOM   3656  HA  PRO   231      -8.363  22.774  -3.345  1.00  0.00
ATOM   3657  C   PRO   231      -7.192  24.567  -3.268  1.00  0.00
ATOM   3658  O   PRO   231      -6.794  25.473  -2.533  1.00  0.00
ATOM   3659  N   GLY   232      -6.596  24.232  -4.412  1.00  0.00
ATOM   3660  H   GLY   232      -6.970  23.478  -4.971  1.00  0.00
ATOM   3661  CA  GLY   232      -5.414  24.921  -4.889  1.00  0.00
ATOM   3662  HA2 GLY   232      -5.686  25.551  -5.735  1.00  0.00
ATOM   3663  HA3 GLY   232      -5.015  25.542  -4.087  1.00  0.00
ATOM   3664  C   GLY   232      -4.347  23.938  -5.329  1.00  0.00
ATOM   3665  O   GLY   232      -3.789  23.201  -4.493  1.00  0.00
ATOM   3666  N   GLN   233      -4.091  23.909  -6.652  1.00  0.00
ATOM   3667  H   GLN   233      -4.662  24.503  -7.237  1.00  0.00
ATOM   3668  CA  GLN   233      -3.126  23.017  -7.300  1.00  0.00
ATOM   3669  HA  GLN   233      -3.102  23.224  -8.370  1.00  0.00
ATOM   3670  CB  GLN   233      -1.711  23.219  -6.727  1.00  0.00
ATOM   3671  HB2 GLN   233      -1.724  22.882  -5.691  1.00  0.00
ATOM   3672  HB3 GLN   233      -1.030  22.593  -7.304  1.00  0.00
ATOM   3673  CG  GLN   233      -1.240  24.671  -6.784  1.00  0.00
ATOM   3674  HG2 GLN   233      -1.827  25.261  -6.080  1.00  0.00
ATOM   3675  HG3 GLN   233      -0.191  24.694  -6.491  1.00  0.00
ATOM   3676  CD  GLN   233      -1.373  25.292  -8.168  1.00  0.00
ATOM   3677  OE1 GLN   233      -1.137  24.640  -9.176  1.00  0.00
ATOM   3678  NE2 GLN   233      -1.765  26.551  -8.220  1.00  0.00
ATOM   3679 HE21 GLN   233      -1.869  27.008  -9.115  1.00  0.00
ATOM   3680 HE22 GLN   233      -1.960  27.051  -7.365  1.00  0.00
ATOM   3681  C   GLN   233      -3.580  21.567  -7.188  1.00  0.00
ATOM   3682  O   GLN   233      -4.735  21.313  -6.852  1.00  0.00
ATOM   3683  N   ALA   234      -2.704  20.612  -7.485  1.00  0.00
ATOM   3684  H   ALA   234      -1.736  20.816  -7.686  1.00  0.00
ATOM   3685  CA  ALA   234      -3.151  19.222  -7.568  1.00  0.00
ATOM   3686  HA  ALA   234      -3.909  19.151  -8.348  1.00  0.00
ATOM   3687  CB  ALA   234      -1.984  18.305  -7.936  1.00  0.00
ATOM   3688  HB1 ALA   234      -1.221  18.358  -7.160  1.00  0.00
ATOM   3689  HB2 ALA   234      -2.342  17.279  -8.024  1.00  0.00
ATOM   3690  HB3 ALA   234      -1.557  18.623  -8.887  1.00  0.00
ATOM   3691  C   ALA   234      -3.768  18.740  -6.267  1.00  0.00
ATOM   3692  O   ALA   234      -3.253  19.035  -5.189  1.00  0.00
ATOM   3693  N   ASP   235      -4.894  18.034  -6.381  1.00  0.00
ATOM   3694  H   ASP   235      -5.395  18.005  -7.258  1.00  0.00
ATOM   3695  CA  ASP   235      -5.443  17.301  -5.248  1.00  0.00
ATOM   3696  HA  ASP   235      -5.738  18.004  -4.469  1.00  0.00
ATOM   3697  CB  ASP   235      -6.674  16.482  -5.661  1.00  0.00
ATOM   3698  HB2 ASP   235      -6.483  16.106  -6.666  1.00  0.00
ATOM   3699  HB3 ASP   235      -6.774  15.642  -4.973  1.00  0.00
ATOM   3700  CG  ASP   235      -7.959  17.293  -5.660  1.00  0.00
ATOM   3701  OD1 ASP   235      -7.989  18.368  -5.039  1.00  0.00
ATOM   3702  OD2 ASP   235      -8.951  16.834  -6.276  1.00  0.00
ATOM   3703  C   ASP   235      -4.400  16.355  -4.667  1.00  0.00
ATOM   3704  O   ASP   235      -3.577  15.775  -5.387  1.00  0.00
ATOM   3705  N   ARG   236      -4.441  16.205  -3.346  1.00  0.00
ATOM   3706  H   ARG   236      -5.038  16.787  -2.776  1.00  0.00
ATOM   3707  CA  ARG   236      -3.613  15.212  -2.684  1.00  0.00
ATOM   3708  HA  ARG   236      -2.573  15.332  -2.984  1.00  0.00
ATOM   3709  CB  ARG   236      -3.707  15.382  -1.169  1.00  0.00
ATOM   3710  HB2 ARG   236      -3.553  16.440  -0.956  1.00  0.00
ATOM   3711  HB3 ARG   236      -4.719  15.097  -0.878  1.00  0.00
ATOM   3712  CG  ARG   236      -2.704  14.557  -0.384  1.00  0.00
ATOM   3713  HG2 ARG   236      -2.877  13.498  -0.580  1.00  0.00
ATOM   3714  HG3 ARG   236      -1.695  14.824  -0.697  1.00  0.00
ATOM   3715  CD  ARG   236      -2.863  14.830   1.110  1.00  0.00
ATOM   3716  HD2 ARG   236      -2.815  15.904   1.289  1.00  0.00
ATOM   3717  HD3 ARG   236      -3.828  14.449   1.447  1.00  0.00
ATOM   3718  NE  ARG   236      -1.808  14.180   1.881  1.00  0.00
ATOM   3719  HE  ARG   236      -1.007  14.741   2.130  1.00  0.00
ATOM   3720  CZ  ARG   236      -1.834  12.905   2.262  1.00  0.00
ATOM   3721  NH1 ARG   236      -2.872  12.129   1.956  1.00  0.00
ATOM   3722 HH11 ARG   236      -3.646  12.510   1.431  1.00  0.00
ATOM   3723 HH12 ARG   236      -2.881  11.163   2.251  1.00  0.00
ATOM   3724  NH2 ARG   236      -0.818  12.408   2.963  1.00  0.00
ATOM   3725 HH21 ARG   236      -0.036  13.000   3.201  1.00  0.00
ATOM   3726 HH22 ARG   236      -0.835  11.441   3.254  1.00  0.00
ATOM   3727  C   ARG   236      -4.075  13.817  -3.078  1.00  0.00
ATOM   3728  O   ARG   236      -5.273  13.574  -3.253  1.00  0.00
ATOM   3729  N   PHE   237      -3.115  12.899  -3.212  1.00  0.00
ATOM   3730  H   PHE   237      -2.150  13.187  -3.276  1.00  0.00
ATOM   3731  CA  PHE   237      -3.421  11.480  -3.329  1.00  0.00
ATOM   3732  HA  PHE   237      -4.434  11.311  -2.963  1.00  0.00
ATOM   3733  CB  PHE   237      -3.328  10.962  -4.784  1.00  0.00
ATOM   3734  HB2 PHE   237      -3.702   9.941  -4.866  1.00  0.00
ATOM   3735  HB3 PHE   237      -3.929  11.619  -5.413  1.00  0.00
ATOM   3736  CG  PHE   237      -1.923  10.961  -5.371  1.00  0.00
ATOM   3737  CD1 PHE   237      -1.050   9.904  -5.131  1.00  0.00
ATOM   3738  HD1 PHE   237      -1.386   9.080  -4.500  1.00  0.00
ATOM   3739  CE1 PHE   237       0.225   9.885  -5.677  1.00  0.00
ATOM   3740  HE1 PHE   237       0.899   9.053  -5.474  1.00  0.00
ATOM   3741  CZ  PHE   237       0.635  10.921  -6.477  1.00  0.00
ATOM   3742  HZ  PHE   237       1.637  10.919  -6.906  1.00  0.00
ATOM   3743  CE2 PHE   237      -0.234  11.978  -6.741  1.00  0.00
ATOM   3744  HE2 PHE   237       0.092  12.796  -7.383  1.00  0.00
ATOM   3745  CD2 PHE   237      -1.499  11.993  -6.195  1.00  0.00
ATOM   3746  HD2 PHE   237      -2.176  12.820  -6.410  1.00  0.00
ATOM   3747  C   PHE   237      -2.481  10.688  -2.436  1.00  0.00
ATOM   3748  O   PHE   237      -1.423  11.168  -2.022  1.00  0.00
ATOM   3749  N   SER   238      -2.880   9.450  -2.146  1.00  0.00
ATOM   3750  H   SER   238      -3.834   9.160  -2.307  1.00  0.00
ATOM   3751  CA  SER   238      -1.961   8.495  -1.548  1.00  0.00
ATOM   3752  HA  SER   238      -0.958   8.680  -1.931  1.00  0.00
ATOM   3753  CB  SER   238      -1.929   8.604  -0.016  1.00  0.00
ATOM   3754  HB2 SER   238      -1.228   7.867   0.375  1.00  0.00
ATOM   3755  HB3 SER   238      -1.596   9.604   0.259  1.00  0.00
ATOM   3756  OG  SER   238      -3.217   8.367   0.531  1.00  0.00
ATOM   3757  HG  SER   238      -3.177   8.439   1.487  1.00  0.00
ATOM   3758  C   SER   238      -2.412   7.116  -1.988  1.00  0.00
ATOM   3759  O   SER   238      -3.549   6.928  -2.428  1.00  0.00
ATOM   3760  N   TYR   239      -1.505   6.151  -1.902  1.00  0.00
ATOM   3761  H   TYR   239      -0.522   6.329  -1.759  1.00  0.00
ATOM   3762  CA  TYR   239      -1.933   4.779  -2.101  1.00  0.00
ATOM   3763  HA  TYR   239      -2.930   4.656  -1.677  1.00  0.00
ATOM   3764  CB  TYR   239      -1.980   4.388  -3.587  1.00  0.00
ATOM   3765  HB2 TYR   239      -2.330   3.357  -3.645  1.00  0.00
ATOM   3766  HB3 TYR   239      -2.746   5.053  -3.986  1.00  0.00
ATOM   3767  CG  TYR   239      -0.705   4.537  -4.401  1.00  0.00
ATOM   3768  CD1 TYR   239       0.197   3.482  -4.522  1.00  0.00
ATOM   3769  HD1 TYR   239      -0.016   2.554  -3.990  1.00  0.00
ATOM   3770  CE1 TYR   239       1.347   3.591  -5.298  1.00  0.00
ATOM   3771  HE1 TYR   239       2.049   2.761  -5.372  1.00  0.00
ATOM   3772  CZ  TYR   239       1.595   4.773  -5.982  1.00  0.00
ATOM   3773  OH  TYR   239       2.728   4.895  -6.769  1.00  0.00
ATOM   3774  HH  TYR   239       3.271   4.103  -6.770  1.00  0.00
ATOM   3775  CE2 TYR   239       0.715   5.833  -5.883  1.00  0.00
ATOM   3776  HE2 TYR   239       0.915   6.765  -6.411  1.00  0.00
ATOM   3777  CD2 TYR   239      -0.440   5.706  -5.099  1.00  0.00
ATOM   3778  HD2 TYR   239      -1.147   6.533  -5.031  1.00  0.00
ATOM   3779  C   TYR   239      -1.001   3.884  -1.319  1.00  0.00
ATOM   3780  O   TYR   239       0.111   4.276  -0.967  1.00  0.00
ATOM   3781  N   ALA   240      -1.465   2.672  -1.036  1.00  0.00
ATOM   3782  H   ALA   240      -2.347   2.310  -1.371  1.00  0.00
ATOM   3783  CA  ALA   240      -0.675   1.843  -0.146  1.00  0.00
ATOM   3784  HA  ALA   240       0.383   2.030  -0.329  1.00  0.00
ATOM   3785  CB  ALA   240      -0.981   2.151   1.332  1.00  0.00
ATOM   3786  HB1 ALA   240      -2.036   1.959   1.533  1.00  0.00
ATOM   3787  HB2 ALA   240      -0.369   1.514   1.971  1.00  0.00
ATOM   3788  HB3 ALA   240      -0.757   3.197   1.540  1.00  0.00
ATOM   3789  C   ALA   240      -0.937   0.378  -0.442  1.00  0.00
ATOM   3790  O   ALA   240      -2.002   0.003  -0.942  1.00  0.00
ATOM   3791  N   LEU   241       0.061  -0.438  -0.118  1.00  0.00
ATOM   3792  H   LEU   241       0.957  -0.033   0.110  1.00  0.00
ATOM   3793  CA  LEU   241      -0.060  -1.890  -0.120  1.00  0.00
ATOM   3794  HA  LEU   241      -0.868  -2.194  -0.786  1.00  0.00
ATOM   3795  CB  LEU   241       1.243  -2.532  -0.607  1.00  0.00
ATOM   3796  HB2 LEU   241       0.228  -2.207  -0.374  1.00  0.00
ATOM   3797  HB3 LEU   241       1.665  -1.882  -1.372  1.00  0.00
ATOM   3798  CG  LEU   241       1.211  -3.977  -1.125  1.00  0.00
ATOM   3799  HG  LEU   241       0.822  -4.623  -0.337  1.00  0.00
ATOM   3800  CD1 LEU   241       0.321  -4.095  -2.367  1.00  0.00
ATOM   3801 HD11 LEU   241       0.708  -3.450  -3.155  1.00  0.00
ATOM   3802 HD12 LEU   241       0.315  -5.129  -2.714  1.00  0.00
ATOM   3803 HD13 LEU   241      -0.696  -3.791  -2.117  1.00  0.00
ATOM   3804  CD2 LEU   241       0.765  -4.971  -0.050  1.00  0.00
ATOM   3805 HD21 LEU   241      -0.238  -4.713   0.291  1.00  0.00
ATOM   3806 HD22 LEU   241       0.758  -5.979  -0.466  1.00  0.00
ATOM   3807 HD23 LEU   241       1.455  -4.931   0.792  1.00  0.00
ATOM   3808  C   LEU   241      -0.410  -2.310   1.307  1.00  0.00
ATOM   3809  O   LEU   241       0.410  -2.168   2.221  1.00  0.00
ATOM   3810  N   PHE   242      -1.636  -2.796   1.504  1.00  0.00
ATOM   3811  H   PHE   242      -2.273  -2.838   0.721  1.00  0.00
ATOM   3812  CA  PHE   242      -2.102  -3.276   2.802  1.00  0.00
ATOM   3813  HA  PHE   242      -1.496  -2.831   3.590  1.00  0.00
ATOM   3814  CB  PHE   242      -3.574  -2.903   3.045  1.00  0.00
ATOM   3815  HB2 PHE   242      -4.185  -3.270   2.220  1.00  0.00
ATOM   3816  HB3 PHE   242      -3.923  -3.345   3.979  1.00  0.00
ATOM   3817  CG  PHE   242      -3.831  -1.423   3.146  1.00  0.00
ATOM   3818  CD1 PHE   242      -3.927  -0.814   4.391  1.00  0.00
ATOM   3819  HD1 PHE   242      -3.808  -1.420   5.289  1.00  0.00
ATOM   3820  CE1 PHE   242      -4.171   0.547   4.500  1.00  0.00
ATOM   3821  HE1 PHE   242      -4.252   1.014   5.481  1.00  0.00
ATOM   3822  CZ  PHE   242      -4.312   1.313   3.354  1.00  0.00
ATOM   3823  HZ  PHE   242      -4.496   2.384   3.434  1.00  0.00
ATOM   3824  CE2 PHE   242      -4.220   0.718   2.107  1.00  0.00
ATOM   3825  HE2 PHE   242      -4.334   1.315   1.202  1.00  0.00
ATOM   3826  CD2 PHE   242      -3.981  -0.650   2.012  1.00  0.00
ATOM   3827  HD2 PHE   242      -3.911  -1.125   1.033  1.00  0.00
ATOM   3828  C   PHE   242      -1.971  -4.791   2.842  1.00  0.00
ATOM   3829  O   PHE   242      -2.523  -5.474   1.978  1.00  0.00
ATOM   3830  N   VAL   243      -1.273  -5.309   3.854  1.00  0.00
ATOM   3831  H   VAL   243      -0.790  -4.684   4.483  1.00  0.00
ATOM   3832  CA  VAL   243      -1.139  -6.753   4.071  1.00  0.00
ATOM   3833  HA  VAL   243      -1.456  -7.325   3.198  1.00  0.00
ATOM   3834  CB  VAL   243       0.309  -7.138   4.411  1.00  0.00
ATOM   3835  HB  VAL   243       0.620  -6.619   5.317  1.00  0.00
ATOM   3836  CG1 VAL   243       0.395  -8.644   4.634  1.00  0.00
ATOM   3837 HG11 VAL   243       0.083  -9.165   3.728  1.00  0.00
ATOM   3838 HG12 VAL   243       1.422  -8.918   4.875  1.00  0.00
ATOM   3839 HG13 VAL   243      -0.260  -8.928   5.458  1.00  0.00
ATOM   3840  CG2 VAL   243       1.251  -6.690   3.319  1.00  0.00
ATOM   3841 HG21 VAL   243       1.191  -5.608   3.209  1.00  0.00
ATOM   3842 HG22 VAL   243       2.270  -6.973   3.580  1.00  0.00
ATOM   3843 HG23 VAL   243       0.971  -7.167   2.379  1.00  0.00
ATOM   3844  C   VAL   243      -2.080  -7.173   5.197  1.00  0.00
ATOM   3845  O   VAL   243      -1.985  -6.666   6.322  1.00  0.00
ATOM   3846  N   ASP   244      -2.982  -8.104   4.888  1.00  0.00
ATOM   3847  H   ASP   244      -2.997  -8.449   3.939  1.00  0.00
ATOM   3848  CA  ASP   244      -3.973  -8.617   5.824  1.00  0.00
ATOM   3849  HA  ASP   244      -3.703  -8.327   6.839  1.00  0.00
ATOM   3850  CB  ASP   244      -5.375  -8.051   5.506  1.00  0.00
ATOM   3851  HB2 ASP   244      -5.499  -8.037   4.423  1.00  0.00
ATOM   3852  HB3 ASP   244      -6.109  -8.727   5.946  1.00  0.00
ATOM   3853  CG  ASP   244      -5.584  -6.636   6.064  1.00  0.00
ATOM   3854  OD1 ASP   244      -5.939  -6.524   7.251  1.00  0.00
ATOM   3855  OD2 ASP   244      -5.386  -5.641   5.321  1.00  0.00
ATOM   3856  C   ASP   244      -3.988 -10.142   5.769  1.00  0.00
ATOM   3857  O   ASP   244      -3.503 -10.769   4.817  1.00  0.00
ATOM   3858  N   SER   245      -4.536 -10.728   6.829  1.00  0.00
ATOM   3859  H   SER   245      -4.756 -10.170   7.641  1.00  0.00
ATOM   3860  CA  SER   245      -4.818 -12.153   6.876  1.00  0.00
ATOM   3861  HA  SER   245      -3.901 -12.722   6.729  1.00  0.00
ATOM   3862  CB  SER   245      -5.407 -12.520   8.236  1.00  0.00
ATOM   3863  HB2 SER   245      -6.351 -11.991   8.365  1.00  0.00
ATOM   3864  HB3 SER   245      -5.588 -13.595   8.262  1.00  0.00
ATOM   3865  OG  SER   245      -4.518 -12.164   9.284  1.00  0.00
ATOM   3866  HG  SER   245      -4.907 -12.403  10.129  1.00  0.00
ATOM   3867  C   SER   245      -5.800 -12.564   5.783  1.00  0.00
ATOM   3868  O   SER   245      -6.602 -11.762   5.290  1.00  0.00
ATOM   3869  N   SER   246      -5.741 -13.849   5.427  1.00  0.00
ATOM   3870  H   SER   246      -5.005 -14.449   5.771  1.00  0.00
ATOM   3871  CA  SER   246      -6.722 -14.416   4.513  1.00  0.00
ATOM   3872  HA  SER   246      -6.639 -13.938   3.537  1.00  0.00
ATOM   3873  CB  SER   246      -6.486 -15.916   4.343  1.00  0.00
ATOM   3874  HB2 SER   246      -5.443 -16.095   4.084  1.00  0.00
ATOM   3875  HB3 SER   246      -6.723 -16.431   5.274  1.00  0.00
ATOM   3876  OG  SER   246      -7.320 -16.407   3.307  1.00  0.00
ATOM   3877  HG  SER   246      -7.174 -17.350   3.198  1.00  0.00
ATOM   3878  C   SER   246      -8.137 -14.182   5.033  1.00  0.00
ATOM   3879  O   SER   246      -8.392 -14.254   6.240  1.00  0.00
ATOM   3880  N   LEU   247      -9.059 -13.912   4.108  1.00  0.00
ATOM   3881  H   LEU   247      -8.782 -13.742   3.152  1.00  0.00
ATOM   3882  CA  LEU   247     -10.466 -13.769   4.454  1.00  0.00
ATOM   3883  HA  LEU   247     -10.568 -13.570   5.521  1.00  0.00
ATOM   3884  CB  LEU   247     -11.092 -12.599   3.673  1.00  0.00
ATOM   3885  HB2 LEU   247     -10.654 -12.647   2.676  1.00  0.00
ATOM   3886  HB3 LEU   247     -12.173 -12.726   3.601  1.00  0.00
ATOM   3887  CG  LEU   247     -10.778 -11.235   4.305  1.00  0.00
ATOM   3888  HG  LEU   247      -9.747 -11.255   4.657  1.00  0.00
ATOM   3889  CD1 LEU   247     -10.956 -10.086   3.316  1.00  0.00
ATOM   3890 HD11 LEU   247     -11.988 -10.066   2.963  1.00  0.00
ATOM   3891 HD12 LEU   247     -10.723  -9.143   3.809  1.00  0.00
ATOM   3892 HD13 LEU   247     -10.286 -10.229   2.468  1.00  0.00
ATOM   3893  CD2 LEU   247     -11.659 -10.994   5.552  1.00  0.00
ATOM   3894 HD21 LEU   247     -11.469 -11.775   6.288  1.00  0.00
ATOM   3895 HD22 LEU   247     -11.421 -10.023   5.984  1.00  0.00
ATOM   3896 HD23 LEU   247     -12.711 -11.015   5.264  1.00  0.00
ATOM   3897  C   LEU   247     -11.253 -15.055   4.221  1.00  0.00
ATOM   3898  O   LEU   247     -12.456 -15.089   4.500  1.00  0.00
ATOM   3899  N   ASP   248     -10.601 -16.116   3.748  1.00  0.00
ATOM   3900  H   ASP   248      -9.638 -16.038   3.457  1.00  0.00
ATOM   3901  CA  ASP   248     -11.266 -17.412   3.605  1.00  0.00
ATOM   3902  HA  ASP   248     -12.307 -17.264   3.315  1.00  0.00
ATOM   3903  CB  ASP   248     -10.577 -18.249   2.534  1.00  0.00
ATOM   3904  HB2 ASP   248     -10.460 -17.617   1.654  1.00  0.00
ATOM   3905  HB3 ASP   248      -9.595 -18.538   2.906  1.00  0.00
ATOM   3906  CG  ASP   248     -11.366 -19.498   2.161  1.00  0.00
ATOM   3907  OD1 ASP   248     -11.932 -20.167   3.060  1.00  0.00
ATOM   3908  OD2 ASP   248     -11.415 -19.826   0.955  1.00  0.00
ATOM   3909  C   ASP   248     -11.242 -18.144   4.943  1.00  0.00
ATOM   3910  O   ASP   248     -10.158 -18.482   5.434  1.00  0.00
ATOM   3911  N   PRO   249     -12.399 -18.423   5.552  1.00  0.00
ATOM   3912  CD  PRO   249     -13.759 -18.278   5.007  1.00  0.00
ATOM   3913  HD2 PRO   249     -13.809 -18.739   4.020  1.00  0.00
ATOM   3914  HD3 PRO   249     -14.010 -17.221   4.927  1.00  0.00
ATOM   3915  CG  PRO   249     -14.611 -18.996   6.026  1.00  0.00
ATOM   3916  HG2 PRO   249     -14.705 -20.048   5.757  1.00  0.00
ATOM   3917  HG3 PRO   249     -15.602 -18.543   6.067  1.00  0.00
ATOM   3918  CB  PRO   249     -13.889 -18.826   7.331  1.00  0.00
ATOM   3919  HB2 PRO   249     -14.138 -19.626   8.029  1.00  0.00
ATOM   3920  HB3 PRO   249     -14.092 -17.862   7.797  1.00  0.00
ATOM   3921  CA  PRO   249     -12.407 -18.918   6.939  1.00  0.00
ATOM   3922  HA  PRO   249     -11.788 -18.240   7.526  1.00  0.00
ATOM   3923  C   PRO   249     -11.891 -20.333   7.094  1.00  0.00
ATOM   3924  O   PRO   249     -11.631 -20.751   8.231  1.00  0.00
ATOM   3925  N   ARG   250     -11.742 -21.085   6.006  1.00  0.00
ATOM   3926  H   ARG   250     -12.088 -20.768   5.112  1.00  0.00
ATOM   3927  CA  ARG   250     -11.137 -22.406   6.082  1.00  0.00
ATOM   3928  HA  ARG   250     -11.281 -22.824   7.078  1.00  0.00
ATOM   3929  CB  ARG   250     -11.784 -23.343   5.061  1.00  0.00
ATOM   3930  HB2 ARG   250     -11.717 -22.879   4.077  1.00  0.00
ATOM   3931  HB3 ARG   250     -11.231 -24.283   5.057  1.00  0.00
ATOM   3932  CG  ARG   250     -13.235 -23.614   5.392  1.00  0.00
ATOM   3933  HG2 ARG   250     -13.283 -24.028   6.400  1.00  0.00
ATOM   3934  HG3 ARG   250     -13.773 -22.667   5.363  1.00  0.00
ATOM   3935  CD  ARG   250     -13.870 -24.584   4.419  1.00  0.00
ATOM   3936  HD2 ARG   250     -13.710 -24.239   3.398  1.00  0.00
ATOM   3937  HD3 ARG   250     -13.426 -25.572   4.542  1.00  0.00
ATOM   3938  NE  ARG   250     -15.306 -24.684   4.658  1.00  0.00
ATOM   3939  HE  ARG   250     -15.913 -24.111   4.089  1.00  0.00
ATOM   3940  CZ  ARG   250     -15.856 -25.476   5.571  1.00  0.00
ATOM   3941  NH1 ARG   250     -15.089 -26.246   6.331  1.00  0.00
ATOM   3942 HH11 ARG   250     -14.087 -26.228   6.213  1.00  0.00
ATOM   3943 HH12 ARG   250     -15.512 -26.847   7.024  1.00  0.00
ATOM   3944  NH2 ARG   250     -17.175 -25.500   5.724  1.00  0.00
ATOM   3945 HH21 ARG   250     -17.759 -24.914   5.144  1.00  0.00
ATOM   3946 HH22 ARG   250     -17.589 -26.104   6.420  1.00  0.00
ATOM   3947  C   ARG   250      -9.637 -22.369   5.866  1.00  0.00
ATOM   3948  O   ARG   250      -8.965 -23.385   6.079  1.00  0.00
ATOM   3949  N   THR   251      -9.108 -21.219   5.460  1.00  0.00
ATOM   3950  H   THR   251      -9.738 -20.490   5.157  1.00  0.00
ATOM   3951  CA  THR   251      -7.680 -20.973   5.380  1.00  0.00
ATOM   3952  HA  THR   251      -7.136 -21.915   5.312  1.00  0.00
ATOM   3953  CB  THR   251      -7.377 -20.141   4.129  1.00  0.00
ATOM   3954  HB  THR   251      -8.007 -19.251   4.141  1.00  0.00
ATOM   3955  CG2 THR   251      -5.919 -19.728   4.087  1.00  0.00
ATOM   3956 HG21 THR   251      -5.290 -20.618   4.074  1.00  0.00
ATOM   3957 HG22 THR   251      -5.734 -19.139   3.189  1.00  0.00
ATOM   3958 HG23 THR   251      -5.685 -19.130   4.968  1.00  0.00
ATOM   3959  OG1 THR   251      -7.676 -20.935   2.978  1.00  0.00
ATOM   3960  HG1 THR   251      -7.492 -20.429   2.183  1.00  0.00
ATOM   3961  C   THR   251      -7.154 -20.267   6.620  1.00  0.00
ATOM   3962  O   THR   251      -6.123 -20.672   7.171  1.00  0.00
ATOM   3963  N   CYS   252      -7.876 -19.251   7.090  1.00  0.00
ATOM   3964  H   CYS   252      -8.689 -18.958   6.567  1.00  0.00
ATOM   3965  CA  CYS   252      -7.537 -18.522   8.306  1.00  0.00
ATOM   3966  HA  CYS   252      -6.814 -19.096   8.885  1.00  0.00
ATOM   3967  CB  CYS   252      -6.928 -17.159   7.976  1.00  0.00
ATOM   3968  HB2 CYS   252      -5.924 -17.260   7.566  1.00  0.00
ATOM   3969  HB3 CYS   252      -7.552 -16.603   7.276  1.00  0.00
ATOM   3970  SG  CYS   252      -6.768 -16.114   9.445  1.00  0.00
ATOM   3971  HG  CYS   252      -6.235 -15.071   8.816  1.00  0.00
ATOM   3972  C   CYS   252      -8.811 -18.358   9.119  1.00  0.00
ATOM   3973  O   CYS   252      -9.787 -17.750   8.626  1.00  0.00
ATOM   3974  N   PRO   253      -8.863 -18.851  10.360  1.00  0.00
ATOM   3975  CD  PRO   253      -7.855 -19.694  11.027  1.00  0.00
ATOM   3976  HD2 PRO   253      -6.917 -19.146  11.106  1.00  0.00
ATOM   3977  HD3 PRO   253      -7.697 -20.602  10.445  1.00  0.00
ATOM   3978  CG  PRO   253      -8.484 -19.977  12.387  1.00  0.00
ATOM   3979  HG2 PRO   253      -8.127 -19.249  13.115  1.00  0.00
ATOM   3980  HG3 PRO   253      -8.213 -20.981  12.715  1.00  0.00
ATOM   3981  CB  PRO   253      -9.945 -19.865  12.183  1.00  0.00
ATOM   3982  HB2 PRO   253     -10.458 -19.592  13.105  1.00  0.00
ATOM   3983  HB3 PRO   253     -10.371 -20.789  11.792  1.00  0.00
ATOM   3984  CA  PRO   253     -10.096 -18.735  11.144  1.00  0.00
ATOM   3985  HA  PRO   253     -10.924 -18.916  10.458  1.00  0.00
ATOM   3986  C   PRO   253     -10.291 -17.393  11.829  1.00  0.00
ATOM   3987  O   PRO   253     -11.339 -17.204  12.459  1.00  0.00
ATOM   3988  N   GLY   254      -9.343 -16.461  11.740  1.00  0.00
ATOM   3989  H   GLY   254      -8.480 -16.643  11.248  1.00  0.00
ATOM   3990  CA  GLY   254      -9.526 -15.157  12.350  1.00  0.00
ATOM   3991  HA2 GLY   254      -9.930 -14.468  11.608  1.00  0.00
ATOM   3992  HA3 GLY   254     -10.226 -15.245  13.182  1.00  0.00
ATOM   3993  C   GLY   254      -8.209 -14.610  12.868  1.00  0.00
ATOM   3994  O   GLY   254      -7.141 -14.988  12.404  1.00  0.00
ATOM   3995  N   LEU   255      -8.314 -13.702  13.834  1.00  0.00
ATOM   3996  H   LEU   255      -9.229 -13.442  14.174  1.00  0.00
ATOM   3997  CA  LEU   255      -7.148 -13.026  14.396  1.00  0.00
ATOM   3998  HA  LEU   255      -6.314 -13.102  13.699  1.00  0.00
ATOM   3999  CB  LEU   255      -7.438 -11.546  14.652  1.00  0.00
ATOM   4000  HB2 LEU   255      -8.279 -11.546  15.346  1.00  0.00
ATOM   4001  HB3 LEU   255      -6.576 -11.079  15.127  1.00  0.00
ATOM   4002  CG  LEU   255      -7.814 -10.761  13.395  1.00  0.00
ATOM   4003  HG  LEU   255      -8.719 -11.181  12.954  1.00  0.00
ATOM   4004  CD1 LEU   255      -8.065  -9.302  13.782  1.00  0.00
ATOM   4005 HD11 LEU   255      -7.162  -8.882  14.223  1.00  0.00
ATOM   4006 HD12 LEU   255      -8.335  -8.731  12.893  1.00  0.00
ATOM   4007 HD13 LEU   255      -8.879  -9.253  14.506  1.00  0.00
ATOM   4008  CD2 LEU   255      -6.756 -10.855  12.304  1.00  0.00
ATOM   4009 HD21 LEU   255      -6.621 -11.898  12.017  1.00  0.00
ATOM   4010 HD22 LEU   255      -7.077 -10.279  11.436  1.00  0.00
ATOM   4011 HD23 LEU   255      -5.813 -10.456  12.677  1.00  0.00
ATOM   4012  C   LEU   255      -6.722 -13.704  15.691  1.00  0.00
ATOM   4013  O   LEU   255      -7.539 -13.890  16.601  1.00  0.00
ATOM   4014  N   PHE   256      -5.439 -14.057  15.771  1.00  0.00
ATOM   4015  H   PHE   256      -4.830 -13.810  15.005  1.00  0.00
ATOM   4016  CA  PHE   256      -4.869 -14.775  16.904  1.00  0.00
ATOM   4017  HA  PHE   256      -5.660 -15.301  17.440  1.00  0.00
ATOM   4018  CB  PHE   256      -3.832 -15.800  16.433  1.00  0.00
ATOM   4019  HB2 PHE   256      -3.112 -15.298  15.788  1.00  0.00
ATOM   4020  HB3 PHE   256      -3.311 -16.248  17.279  1.00  0.00
ATOM   4021  CG  PHE   256      -4.403 -16.926  15.639  1.00  0.00
ATOM   4022  CD1 PHE   256      -5.012 -17.994  16.273  1.00  0.00
ATOM   4023  HD1 PHE   256      -5.092 -17.994  17.360  1.00  0.00
ATOM   4024  CE1 PHE   256      -5.515 -19.049  15.547  1.00  0.00
ATOM   4025  HE1 PHE   256      -5.983 -19.892  16.056  1.00  0.00
ATOM   4026  CZ  PHE   256      -5.426 -19.038  14.165  1.00  0.00
ATOM   4027  HZ  PHE   256      -5.832 -19.869  13.587  1.00  0.00
ATOM   4028  CE2 PHE   256      -4.821 -17.971  13.516  1.00  0.00
ATOM   4029  HE2 PHE   256      -4.755 -17.954  12.428  1.00  0.00
ATOM   4030  CD2 PHE   256      -4.302 -16.930  14.255  1.00  0.00
ATOM   4031  HD2 PHE   256      -3.807 -16.100  13.753  1.00  0.00
ATOM   4032  C   PHE   256      -4.174 -13.824  17.868  1.00  0.00
ATOM   4033  O   PHE   256      -3.690 -12.766  17.481  1.00  0.00
ATOM   4034  N   ARG   257      -4.052 -14.252  19.127  1.00  0.00
ATOM   4035  H   ARG   257      -4.675 -14.958  19.495  1.00  0.00
ATOM   4036  CA  ARG   257      -3.060 -13.669  20.024  1.00  0.00
ATOM   4037  HA  ARG   257      -2.506 -12.902  19.485  1.00  0.00
ATOM   4038  CB  ARG   257      -3.699 -13.031  21.267  1.00  0.00
ATOM   4039  HB2 ARG   257      -2.891 -12.557  21.823  1.00  0.00
ATOM   4040  HB3 ARG   257      -4.387 -12.267  20.905  1.00  0.00
ATOM   4041  CG  ARG   257      -4.434 -13.979  22.165  1.00  0.00
ATOM   4042  HG2 ARG   257      -5.281 -14.404  21.626  1.00  0.00
ATOM   4043  HG3 ARG   257      -3.762 -14.780  22.473  1.00  0.00
ATOM   4044  CD  ARG   257      -4.936 -13.238  23.395  1.00  0.00
ATOM   4045  HD2 ARG   257      -4.284 -13.440  24.244  1.00  0.00
ATOM   4046  HD3 ARG   257      -4.958 -12.166  23.201  1.00  0.00
ATOM   4047  NE  ARG   257      -6.281 -13.679  23.726  1.00  0.00
ATOM   4048  HE  ARG   257      -6.913 -13.868  22.961  1.00  0.00
ATOM   4049  CZ  ARG   257      -6.723 -13.838  24.964  1.00  0.00
ATOM   4050  NH1 ARG   257      -5.915 -13.585  25.988  1.00  0.00
ATOM   4051 HH11 ARG   257      -4.970 -13.274  25.816  1.00  0.00
ATOM   4052 HH12 ARG   257      -6.250 -13.706  26.933  1.00  0.00
ATOM   4053  NH2 ARG   257      -7.968 -14.257  25.175  1.00  0.00
ATOM   4054 HH21 ARG   257      -8.572 -14.453  24.389  1.00  0.00
ATOM   4055 HH22 ARG   257      -8.304 -14.378  26.120  1.00  0.00
ATOM   4056  C   ARG   257      -2.068 -14.753  20.425  1.00  0.00
ATOM   4057  O   ARG   257      -2.455 -15.907  20.626  1.00  0.00
ATOM   4058  N   TYR   258      -0.787 -14.395  20.508  1.00  0.00
ATOM   4059  H   TYR   258      -0.499 -13.463  20.247  1.00  0.00
ATOM   4060  CA  TYR   258       0.240 -15.347  20.924  1.00  0.00
ATOM   4061  HA  TYR   258      -0.088 -16.364  20.705  1.00  0.00
ATOM   4062  CB  TYR   258       1.546 -15.084  20.178  1.00  0.00
ATOM   4063  HB2 TYR   258       1.366 -15.321  19.129  1.00  0.00
ATOM   4064  HB3 TYR   258       1.754 -14.019  20.280  1.00  0.00
ATOM   4065  CG  TYR   258       2.736 -15.882  20.680  1.00  0.00
ATOM   4066  CD1 TYR   258       2.656 -17.262  20.854  1.00  0.00
ATOM   4067  HD1 TYR   258       1.719 -17.773  20.628  1.00  0.00
ATOM   4068  CE1 TYR   258       3.759 -17.993  21.313  1.00  0.00
ATOM   4069  HE1 TYR   258       3.683 -19.071  21.459  1.00  0.00
ATOM   4070  CZ  TYR   258       4.948 -17.333  21.604  1.00  0.00
ATOM   4071  OH  TYR   258       6.063 -18.028  22.057  1.00  0.00
ATOM   4072  HH  TYR   258       5.909 -18.973  22.137  1.00  0.00
ATOM   4073  CE2 TYR   258       5.045 -15.961  21.423  1.00  0.00
ATOM   4074  HE2 TYR   258       5.980 -15.443  21.631  1.00  0.00
ATOM   4075  CD2 TYR   258       3.941 -15.248  20.974  1.00  0.00
ATOM   4076  HD2 TYR   258       4.005 -14.168  20.845  1.00  0.00
ATOM   4077  C   TYR   258       0.445 -15.248  22.431  1.00  0.00
ATOM   4078  O   TYR   258       0.765 -14.174  22.952  1.00  0.00
ATOM   4079  N   LEU   259       0.230 -16.362  23.130  1.00  0.00
ATOM   4080  H   LEU   259      -0.168 -17.171  22.673  1.00  0.00
ATOM   4081  CA  LEU   259       0.531 -16.451  24.556  1.00  0.00
ATOM   4082  HA  LEU   259       0.714 -15.453  24.953  1.00  0.00
ATOM   4083  CB  LEU   259      -0.633 -17.075  25.323  1.00  0.00
ATOM   4084  HB2 LEU   259      -0.780 -18.049  24.856  1.00  0.00
ATOM   4085  HB3 LEU   259      -0.315 -17.213  26.356  1.00  0.00
ATOM   4086  CG  LEU   259      -1.942 -16.296  25.295  1.00  0.00
ATOM   4087  HG  LEU   259      -2.299 -16.222  24.268  1.00  0.00
ATOM   4088  CD1 LEU   259      -2.983 -17.017  26.143  1.00  0.00
ATOM   4089 HD11 LEU   259      -2.628 -17.091  27.171  1.00  0.00
ATOM   4090 HD12 LEU   259      -3.920 -16.459  26.122  1.00  0.00
ATOM   4091 HD13 LEU   259      -3.149 -18.018  25.743  1.00  0.00
ATOM   4092  CD2 LEU   259      -1.696 -14.895  25.804  1.00  0.00
ATOM   4093 HD21 LEU   259      -0.963 -14.401  25.168  1.00  0.00
ATOM   4094 HD22 LEU   259      -2.630 -14.333  25.786  1.00  0.00
ATOM   4095 HD23 LEU   259      -1.319 -14.940  26.826  1.00  0.00
ATOM   4096  C   LEU   259       1.782 -17.293  24.731  1.00  0.00
ATOM   4097  O   LEU   259       1.725 -18.516  24.533  1.00  0.00
ATOM   4098  N   PRO   260       2.917 -16.696  25.083  1.00  0.00
ATOM   4099  CD  PRO   260       3.134 -15.253  25.284  1.00  0.00
ATOM   4100  HD2 PRO   260       2.739 -14.953  26.255  1.00  0.00
ATOM   4101  HD3 PRO   260       2.629 -14.692  24.498  1.00  0.00
ATOM   4102  CG  PRO   260       4.633 -15.130  25.206  1.00  0.00
ATOM   4103  HG2 PRO   260       4.967 -14.300  25.828  1.00  0.00
ATOM   4104  HG3 PRO   260       4.935 -14.955  24.173  1.00  0.00
ATOM   4105  CB  PRO   260       5.167 -16.436  25.705  1.00  0.00
ATOM   4106  HB2 PRO   260       5.171 -16.424  26.795  1.00  0.00
ATOM   4107  HB3 PRO   260       6.164 -16.682  25.341  1.00  0.00
ATOM   4108  CA  PRO   260       4.157 -17.470  25.200  1.00  0.00
ATOM   4109  HA  PRO   260       4.415 -17.856  24.214  1.00  0.00
ATOM   4110  C   PRO   260       4.007 -18.629  26.174  1.00  0.00
ATOM   4111  O   PRO   260       3.451 -18.482  27.263  1.00  0.00
ATOM   4112  N   GLY   261       4.517 -19.790  25.763  1.00  0.00
ATOM   4113  H   GLY   261       5.004 -19.833  24.879  1.00  0.00
ATOM   4114  CA  GLY   261       4.399 -21.007  26.542  1.00  0.00
ATOM   4115  HA2 GLY   261       5.245 -21.643  26.283  1.00  0.00
ATOM   4116  HA3 GLY   261       4.463 -20.728  27.594  1.00  0.00
ATOM   4117  C   GLY   261       3.119 -21.777  26.316  1.00  0.00
ATOM   4118  O   GLY   261       3.023 -22.938  26.742  1.00  0.00
ATOM   4119  N   HIE   262       2.137 -21.179  25.650  1.00  0.00
ATOM   4120  H   HIE   262       2.269 -20.228  25.338  1.00  0.00
ATOM   4121  CA  HIE   262       0.849 -21.811  25.407  1.00  0.00
ATOM   4122  HA  HIE   262       0.847 -22.830  25.795  1.00  0.00
ATOM   4123  CB  HIE   262      -0.256 -21.011  26.121  1.00  0.00
ATOM   4124  HB2 HIE   262      -0.069 -21.022  27.195  1.00  0.00
ATOM   4125  HB3 HIE   262      -0.280 -19.981  25.767  1.00  0.00
ATOM   4126  CG  HIE   262      -1.631 -21.563  25.922  1.00  0.00
ATOM   4127  ND1 HIE   262      -2.032 -22.772  26.452  1.00  0.00
ATOM   4128  CE1 HIE   262      -3.291 -23.000  26.123  1.00  0.00
ATOM   4129  HE1 HIE   262      -3.793 -23.913  26.444  1.00  0.00
ATOM   4130  NE2 HIE   262      -3.725 -21.979  25.405  1.00  0.00
ATOM   4131  HE2 HIE   262      -4.652 -21.878  25.016  1.00  0.00
ATOM   4132  CD2 HIE   262      -2.708 -21.065  25.267  1.00  0.00
ATOM   4133  HD2 HIE   262      -2.874 -20.146  24.706  1.00  0.00
ATOM   4134  C   HIE   262       0.547 -21.939  23.924  1.00  0.00
ATOM   4135  O   HIE   262       0.194 -23.030  23.456  1.00  0.00
ATOM   4136  N   GLY   263       0.709 -20.859  23.159  1.00  0.00
ATOM   4137  H   GLY   263       0.964 -19.977  23.578  1.00  0.00
ATOM   4138  CA  GLY   263       0.528 -20.910  21.727  1.00  0.00
ATOM   4139  HA2 GLY   263       1.491 -20.756  21.241  1.00  0.00
ATOM   4140  HA3 GLY   263       0.135 -21.889  21.452  1.00  0.00
ATOM   4141  C   GLY   263      -0.436 -19.844  21.258  1.00  0.00
ATOM   4142  O   GLY   263      -0.676 -18.844  21.949  1.00  0.00
ATOM   4143  N   LEU   264      -0.991 -20.080  20.070  1.00  0.00
ATOM   4144  H   LEU   264      -0.749 -20.922  19.567  1.00  0.00
ATOM   4145  CA  LEU   264      -1.924 -19.147  19.447  1.00  0.00
ATOM   4146  HA  LEU   264      -1.634 -18.123  19.680  1.00  0.00
ATOM   4147  CB  LEU   264      -1.919 -19.323  17.926  1.00  0.00
ATOM   4148  HB2 LEU   264      -2.173 -20.373  17.777  1.00  0.00
ATOM   4149  HB3 LEU   264      -2.696 -18.697  17.487  1.00  0.00
ATOM   4150  CG  LEU   264      -0.575 -19.021  17.250  1.00  0.00
ATOM   4151  HG  LEU   264       0.188 -19.659  17.697  1.00  0.00
ATOM   4152  CD1 LEU   264      -0.637 -19.280  15.741  1.00  0.00
ATOM   4153 HD11 LEU   264      -1.400 -18.643  15.293  1.00  0.00
ATOM   4154 HD12 LEU   264       0.331 -19.057  15.293  1.00  0.00
ATOM   4155 HD13 LEU   264      -0.887 -20.326  15.561  1.00  0.00
ATOM   4156  CD2 LEU   264      -0.122 -17.575  17.518  1.00  0.00
ATOM   4157 HD21 LEU   264      -0.011 -17.422  18.591  1.00  0.00
ATOM   4158 HD22 LEU   264       0.833 -17.396  17.025  1.00  0.00
ATOM   4159 HD23 LEU   264      -0.868 -16.882  17.128  1.00  0.00
ATOM   4160  C   LEU   264      -3.328 -19.371  19.983  1.00  0.00
ATOM   4161  O   LEU   264      -3.824 -20.506  20.003  1.00  0.00
ATOM   4162  N   VAL   265      -3.974 -18.283  20.393  1.00  0.00
ATOM   4163  H   VAL   265      -3.473 -17.407  20.407  1.00  0.00
ATOM   4164  CA  VAL   265      -5.359 -18.295  20.848  1.00  0.00
ATOM   4165  HA  VAL   265      -5.781 -19.300  20.864  1.00  0.00
ATOM   4166  CB  VAL   265      -5.479 -17.689  22.256  1.00  0.00
ATOM   4167  HB  VAL   265      -5.032 -16.695  22.252  1.00  0.00
ATOM   4168  CG1 VAL   265      -6.935 -17.587  22.671  1.00  0.00
ATOM   4169 HG11 VAL   265      -7.383 -18.581  22.675  1.00  0.00
ATOM   4170 HG12 VAL   265      -7.000 -17.156  23.670  1.00  0.00
ATOM   4171 HG13 VAL   265      -7.471 -16.951  21.966  1.00  0.00
ATOM   4172  CG2 VAL   265      -4.669 -18.526  23.255  1.00  0.00
ATOM   4173 HG21 VAL   265      -3.621 -18.536  22.956  1.00  0.00
ATOM   4174 HG22 VAL   265      -4.759 -18.092  24.251  1.00  0.00
ATOM   4175 HG23 VAL   265      -5.052 -19.547  23.269  1.00  0.00
ATOM   4176  C   VAL   265      -6.179 -17.496  19.845  1.00  0.00
ATOM   4177  O   VAL   265      -5.848 -16.343  19.554  1.00  0.00
ATOM   4178  N   LEU   266      -7.233 -18.102  19.312  1.00  0.00
ATOM   4179  H   LEU   266      -7.459 -19.057  19.554  1.00  0.00
ATOM   4180  CA  LEU   266      -8.062 -17.425  18.317  1.00  0.00
ATOM   4181  HA  LEU   266      -7.429 -16.872  17.623  1.00  0.00
ATOM   4182  CB  LEU   266      -8.880 -18.438  17.527  1.00  0.00
ATOM   4183  HB2 LEU   266      -8.137 -19.073  17.044  1.00  0.00
ATOM   4184  HB3 LEU   266      -9.491 -19.042  18.199  1.00  0.00
ATOM   4185  CG  LEU   266      -9.773 -17.800  16.464  1.00  0.00
ATOM   4186  HG  LEU   266     -10.421 -17.066  16.944  1.00  0.00
ATOM   4187  CD1 LEU   266      -8.928 -17.108  15.381  1.00  0.00
ATOM   4188 HD11 LEU   266      -8.281 -17.842  14.900  1.00  0.00
ATOM   4189 HD12 LEU   266      -9.587 -16.662  14.636  1.00  0.00
ATOM   4190 HD13 LEU   266      -8.318 -16.330  15.838  1.00  0.00
ATOM   4191  CD2 LEU   266     -10.706 -18.834  15.850  1.00  0.00
ATOM   4192 HD21 LEU   266     -11.338 -19.262  16.628  1.00  0.00
ATOM   4193 HD22 LEU   266     -11.333 -18.357  15.096  1.00  0.00
ATOM   4194 HD23 LEU   266     -10.118 -19.625  15.385  1.00  0.00
ATOM   4195  C   LEU   266      -8.960 -16.418  19.023  1.00  0.00
ATOM   4196  O   LEU   266      -9.880 -16.800  19.755  1.00  0.00
ATOM   4197  N   GLU   267      -8.716 -15.131  18.783  1.00  0.00
ATOM   4198  H   GLU   267      -8.041 -14.857  18.084  1.00  0.00
ATOM   4199  CA  GLU   267      -9.373 -14.085  19.557  1.00  0.00
ATOM   4200  HA  GLU   267      -9.696 -14.477  20.521  1.00  0.00
ATOM   4201  CB  GLU   267      -8.396 -12.932  19.800  1.00  0.00
ATOM   4202  HB2 GLU   267      -7.540 -13.346  20.333  1.00  0.00
ATOM   4203  HB3 GLU   267      -8.076 -12.573  18.822  1.00  0.00
ATOM   4204  CG  GLU   267      -8.977 -11.780  20.595  1.00  0.00
ATOM   4205  HG2 GLU   267      -9.709 -11.282  19.959  1.00  0.00
ATOM   4206  HG3 GLU   267      -9.477 -12.182  21.476  1.00  0.00
ATOM   4207  CD  GLU   267      -7.914 -10.778  21.027  1.00  0.00
ATOM   4208  OE1 GLU   267      -8.066  -9.577  20.715  1.00  0.00
ATOM   4209  OE2 GLU   267      -6.918 -11.194  21.666  1.00  0.00
ATOM   4210  C   GLU   267     -10.631 -13.564  18.869  1.00  0.00
ATOM   4211  O   GLU   267     -11.669 -13.387  19.515  1.00  0.00
ATOM   4212  N   ALA   268     -10.554 -13.289  17.570  1.00  0.00
ATOM   4213  H   ALA   268      -9.738 -13.538  17.030  1.00  0.00
ATOM   4214  CA  ALA   268     -11.628 -12.577  16.905  1.00  0.00
ATOM   4215  HA  ALA   268     -12.548 -12.707  17.476  1.00  0.00
ATOM   4216  CB  ALA   268     -11.309 -11.078  16.822  1.00  0.00
ATOM   4217  HB1 ALA   268     -10.396 -10.932  16.245  1.00  0.00
ATOM   4218  HB2 ALA   268     -12.134 -10.557  16.335  1.00  0.00
ATOM   4219  HB3 ALA   268     -11.172 -10.679  17.827  1.00  0.00
ATOM   4220  C   ALA   268     -11.869 -13.132  15.510  1.00  0.00
ATOM   4221  O   ALA   268     -10.945 -13.592  14.831  1.00  0.00
ATOM   4222  N   ASP   269     -13.133 -13.071  15.092  1.00  0.00
ATOM   4223  H   ASP   269     -13.860 -12.842  15.755  1.00  0.00
ATOM   4224  CA  ASP   269     -13.518 -13.346  13.712  1.00  0.00
ATOM   4225  HA  ASP   269     -13.063 -14.273  13.362  1.00  0.00
ATOM   4226  CB  ASP   269     -15.040 -13.495  13.649  1.00  0.00
ATOM   4227  HB2 ASP   269     -15.310 -14.264  14.373  1.00  0.00
ATOM   4228  HB3 ASP   269     -15.487 -12.546  13.945  1.00  0.00
ATOM   4229  CG  ASP   269     -15.556 -13.891  12.273  1.00  0.00
ATOM   4230  OD1 ASP   269     -15.322 -13.162  11.290  1.00  0.00
ATOM   4231  OD2 ASP   269     -16.224 -14.943  12.171  1.00  0.00
ATOM   4232  C   ASP   269     -13.037 -12.191  12.837  1.00  0.00
ATOM   4233  O   ASP   269     -13.442 -11.048  13.057  1.00  0.00
ATOM   4234  N   PHE   270     -12.154 -12.469  11.870  1.00  0.00
ATOM   4235  H   PHE   270     -11.865 -13.412  11.651  1.00  0.00
ATOM   4236  CA  PHE   270     -11.512 -11.364  11.159  1.00  0.00
ATOM   4237  HA  PHE   270     -11.177 -10.613  11.874  1.00  0.00
ATOM   4238  CB  PHE   270     -10.297 -11.862  10.365  1.00  0.00
ATOM   4239  HB2 PHE   270      -9.532 -12.234  11.046  1.00  0.00
ATOM   4240  HB3 PHE   270     -10.586 -12.657   9.677  1.00  0.00
ATOM   4241  CG  PHE   270      -9.647 -10.782   9.531  1.00  0.00
ATOM   4242  CD1 PHE   270      -9.418  -9.531  10.066  1.00  0.00
ATOM   4243  HD1 PHE   270      -9.699  -9.330  11.100  1.00  0.00
ATOM   4244  CE1 PHE   270      -8.835  -8.531   9.297  1.00  0.00
ATOM   4245  HE1 PHE   270      -8.654  -7.546   9.726  1.00  0.00
ATOM   4246  CZ  PHE   270      -8.485  -8.789   7.984  1.00  0.00
ATOM   4247  HZ  PHE   270      -8.040  -8.000   7.378  1.00  0.00
ATOM   4248  CE2 PHE   270      -8.697 -10.038   7.441  1.00  0.00
ATOM   4249  HE2 PHE   270      -8.411 -10.248   6.410  1.00  0.00
ATOM   4250  CD2 PHE   270      -9.279 -11.031   8.214  1.00  0.00
ATOM   4251  HD2 PHE   270      -9.453 -12.020   7.790  1.00  0.00
ATOM   4252  C   PHE   270     -12.496 -10.635  10.247  1.00  0.00
ATOM   4253  O   PHE   270     -12.541  -9.397  10.232  1.00  0.00
ATOM   4254  N   GLU   271     -13.295 -11.369   9.473  1.00  0.00
ATOM   4255  H   GLU   271     -13.263 -12.378   9.435  1.00  0.00
ATOM   4256  CA  GLU   271     -14.216 -10.670   8.577  1.00  0.00
ATOM   4257  HA  GLU   271     -13.651  -9.981   7.950  1.00  0.00
ATOM   4258  CB  GLU   271     -14.972 -11.638   7.677  1.00  0.00
ATOM   4259  HB2 GLU   271     -14.257 -12.244   7.120  1.00  0.00
ATOM   4260  HB3 GLU   271     -15.597 -12.287   8.291  1.00  0.00
ATOM   4261  CG  GLU   271     -15.849 -10.865   6.702  1.00  0.00
ATOM   4262  HG2 GLU   271     -16.704 -10.481   7.258  1.00  0.00
ATOM   4263  HG3 GLU   271     -15.262 -10.032   6.318  1.00  0.00
ATOM   4264  CD  GLU   271     -16.335 -11.705   5.555  1.00  0.00
ATOM   4265  OE1 GLU   271     -16.247 -12.946   5.652  1.00  0.00
ATOM   4266  OE2 GLU   271     -16.804 -11.114   4.561  1.00  0.00
ATOM   4267  C   GLU   271     -15.204  -9.808   9.352  1.00  0.00
ATOM   4268  O   GLU   271     -15.521  -8.689   8.928  1.00  0.00
ATOM   4269  N   MET   272     -15.692 -10.296  10.497  1.00  0.00
ATOM   4270  H   MET   272     -15.507 -11.242  10.799  1.00  0.00
ATOM   4271  CA  MET   272     -16.565  -9.464  11.322  1.00  0.00
ATOM   4272  HA  MET   272     -17.414  -9.123  10.729  1.00  0.00
ATOM   4273  CB  MET   272     -17.094 -10.257  12.526  1.00  0.00
ATOM   4274  HB2 MET   272     -16.225 -10.661  13.046  1.00  0.00
ATOM   4275  HB3 MET   272     -17.606  -9.545  13.173  1.00  0.00
ATOM   4276  CG  MET   272     -18.037 -11.384  12.173  1.00  0.00
ATOM   4277  HG2 MET   272     -18.918 -10.988  11.667  1.00  0.00
ATOM   4278  HG3 MET   272     -17.535 -12.099  11.521  1.00  0.00
ATOM   4279  SD  MET   272     -18.554 -12.229  13.699  1.00  0.00
ATOM   4280  CE  MET   272     -19.682 -11.012  14.368  1.00  0.00
ATOM   4281  HE1 MET   272     -20.495 -10.842  13.661  1.00  0.00
ATOM   4282  HE2 MET   272     -20.092 -11.375  15.311  1.00  0.00
ATOM   4283  HE3 MET   272     -19.149 -10.078  14.540  1.00  0.00
ATOM   4284  C   MET   272     -15.827  -8.226  11.796  1.00  0.00
ATOM   4285  O   MET   272     -16.355  -7.112  11.736  1.00  0.00
ATOM   4286  N   PHE   273     -14.595  -8.414  12.280  1.00  0.00
ATOM   4287  H   PHE   273     -14.221  -9.350  12.350  1.00  0.00
ATOM   4288  CA  PHE   273     -13.779  -7.304  12.760  1.00  0.00
ATOM   4289  HA  PHE   273     -14.268  -6.802  13.595  1.00  0.00
ATOM   4290  CB  PHE   273     -12.427  -7.853  13.241  1.00  0.00
ATOM   4291  HB2 PHE   273     -12.583  -8.570  14.047  1.00  0.00
ATOM   4292  HB3 PHE   273     -11.911  -8.342  12.415  1.00  0.00
ATOM   4293  CG  PHE   273     -11.491  -6.804  13.773  1.00  0.00
ATOM   4294  CD1 PHE   273     -11.419  -6.556  15.135  1.00  0.00
ATOM   4295  HD1 PHE   273     -12.051  -7.132  15.811  1.00  0.00
ATOM   4296  CE1 PHE   273     -10.565  -5.598  15.638  1.00  0.00
ATOM   4297  HE1 PHE   273     -10.510  -5.416  16.711  1.00  0.00
ATOM   4298  CZ  PHE   273      -9.771  -4.862  14.767  1.00  0.00
ATOM   4299  HZ  PHE   273      -9.098  -4.101  15.162  1.00  0.00
ATOM   4300  CE2 PHE   273      -9.832  -5.090  13.413  1.00  0.00
ATOM   4301  HE2 PHE   273      -9.215  -4.507  12.731  1.00  0.00
ATOM   4302  CD2 PHE   273     -10.687  -6.071  12.913  1.00  0.00
ATOM   4303  HD2 PHE   273     -10.726  -6.266  11.841  1.00  0.00
ATOM   4304  C   PHE   273     -13.588  -6.270  11.660  1.00  0.00
ATOM   4305  O   PHE   273     -13.766  -5.064  11.875  1.00  0.00
ATOM   4306  N   LEU   274     -13.241  -6.742  10.465  1.00  0.00
ATOM   4307  H   LEU   274     -13.113  -7.735  10.329  1.00  0.00
ATOM   4308  CA  LEU   274     -12.970  -5.849   9.343  1.00  0.00
ATOM   4309  HA  LEU   274     -12.245  -5.086   9.625  1.00  0.00
ATOM   4310  CB  LEU   274     -12.391  -6.672   8.188  1.00  0.00
ATOM   4311  HB2 LEU   274     -11.435  -7.015   8.583  1.00  0.00
ATOM   4312  HB3 LEU   274     -13.055  -7.526   8.053  1.00  0.00
ATOM   4313  CG  LEU   274     -12.169  -5.983   6.844  1.00  0.00
ATOM   4314  HG  LEU   274     -13.114  -5.572   6.488  1.00  0.00
ATOM   4315  CD1 LEU   274     -11.153  -4.858   7.004  1.00  0.00
ATOM   4316 HD11 LEU   274     -10.208  -5.269   7.359  1.00  0.00
ATOM   4317 HD12 LEU   274     -10.998  -4.369   6.042  1.00  0.00
ATOM   4318 HD13 LEU   274     -11.527  -4.131   7.725  1.00  0.00
ATOM   4319  CD2 LEU   274     -11.697  -6.987   5.799  1.00  0.00
ATOM   4320 HD21 LEU   274     -12.450  -7.766   5.677  1.00  0.00
ATOM   4321 HD22 LEU   274     -11.545  -6.478   4.848  1.00  0.00
ATOM   4322 HD23 LEU   274     -10.759  -7.437   6.124  1.00  0.00
ATOM   4323  C   LEU   274     -14.225  -5.097   8.915  1.00  0.00
ATOM   4324  O   LEU   274     -14.187  -3.881   8.681  1.00  0.00
ATOM   4325  N   ASN   275     -15.351  -5.810   8.785  1.00  0.00
ATOM   4326  H   ASN   275     -15.362  -6.811   8.922  1.00  0.00
ATOM   4327  CA  ASN   275     -16.591  -5.153   8.368  1.00  0.00
ATOM   4328  HA  ASN   275     -16.454  -4.673   7.399  1.00  0.00
ATOM   4329  CB  ASN   275     -17.712  -6.187   8.246  1.00  0.00
ATOM   4330  HB2 ASN   275     -17.635  -6.878   9.085  1.00  0.00
ATOM   4331  HB3 ASN   275     -18.678  -5.683   8.279  1.00  0.00
ATOM   4332  CG  ASN   275     -17.623  -6.976   6.962  1.00  0.00
ATOM   4333  OD1 ASN   275     -17.077  -6.493   5.961  1.00  0.00
ATOM   4334  ND2 ASN   275     -18.169  -8.189   6.968  1.00  0.00
ATOM   4335 HD21 ASN   275     -18.137  -8.758   6.134  1.00  0.00
ATOM   4336 HD22 ASN   275     -18.614  -8.536   7.806  1.00  0.00
ATOM   4337  C   ASN   275     -16.981  -4.042   9.338  1.00  0.00
ATOM   4338  O   ASN   275     -17.455  -2.977   8.917  1.00  0.00
ATOM   4339  N   GLU   276     -16.776  -4.267  10.637  1.00  0.00
ATOM   4340  H   GLU   276     -16.417  -5.155  10.957  1.00  0.00
ATOM   4341  CA  GLU   276     -17.130  -3.263  11.635  1.00  0.00
ATOM   4342  HA  GLU   276     -18.135  -2.885  11.447  1.00  0.00
ATOM   4343  CB  GLU   276     -17.096  -3.887  13.031  1.00  0.00
ATOM   4344  HB2 GLU   276     -16.102  -4.310  13.175  1.00  0.00
ATOM   4345  HB3 GLU   276     -17.258  -3.085  13.751  1.00  0.00
ATOM   4346  CG  GLU   276     -18.142  -4.970  13.237  1.00  0.00
ATOM   4347  HG2 GLU   276     -19.124  -4.501  13.178  1.00  0.00
ATOM   4348  HG3 GLU   276     -18.039  -5.698  12.432  1.00  0.00
ATOM   4349  CD  GLU   276     -17.997  -5.672  14.573  1.00  0.00
ATOM   4350  OE1 GLU   276     -17.267  -5.151  15.444  1.00  0.00
ATOM   4351  OE2 GLU   276     -18.609  -6.745  14.752  1.00  0.00
ATOM   4352  C   GLU   276     -16.204  -2.051  11.561  1.00  0.00
ATOM   4353  O   GLU   276     -16.669  -0.904  11.548  1.00  0.00
ATOM   4354  N   ILE   277     -14.887  -2.278  11.521  1.00  0.00
ATOM   4355  H   ILE   277     -14.500  -3.211  11.542  1.00  0.00
ATOM   4356  CA  ILE   277     -13.966  -1.142  11.577  1.00  0.00
ATOM   4357  HA  ILE   277     -14.282  -0.397  12.308  1.00  0.00
ATOM   4358  CB  ILE   277     -12.528  -1.607  11.903  1.00  0.00
ATOM   4359  HB  ILE   277     -12.571  -2.277  12.762  1.00  0.00
ATOM   4360  CG2 ILE   277     -11.887  -2.332  10.726  1.00  0.00
ATOM   4361 HG21 ILE   277     -11.844  -1.663   9.867  1.00  0.00
ATOM   4362 HG22 ILE   277     -10.878  -2.643  10.996  1.00  0.00
ATOM   4363 HG23 ILE   277     -12.481  -3.210  10.472  1.00  0.00
ATOM   4364  CG1 ILE   277     -11.663  -0.425  12.351  1.00  0.00
ATOM   4365 HG12 ILE   277     -11.463   0.192  11.475  1.00  0.00
ATOM   4366 HG13 ILE   277     -12.237   0.151  13.077  1.00  0.00
ATOM   4367  CD1 ILE   277     -10.341  -0.862  12.978  1.00  0.00
ATOM   4368 HD11 ILE   277      -9.767  -1.438  12.252  1.00  0.00
ATOM   4369 HD12 ILE   277      -9.771   0.018  13.276  1.00  0.00
ATOM   4370 HD13 ILE   277     -10.541  -1.479  13.854  1.00  0.00
ATOM   4371  C   ILE   277     -14.047  -0.335  10.286  1.00  0.00
ATOM   4372  O   ILE   277     -13.972   0.907  10.315  1.00  0.00
ATOM   4373  N   LEU   278     -14.260  -1.010   9.153  1.00  0.00
ATOM   4374  H   LEU   278     -14.266  -2.020   9.154  1.00  0.00
ATOM   4375  CA  LEU   278     -14.436  -0.318   7.879  1.00  0.00
ATOM   4376  HA  LEU   278     -13.583   0.330   7.680  1.00  0.00
ATOM   4377  CB  LEU   278     -14.544  -1.345   6.751  1.00  0.00
ATOM   4378  HB2 LEU   278     -13.638  -1.937   6.881  1.00  0.00
ATOM   4379  HB3 LEU   278     -15.415  -1.961   6.975  1.00  0.00
ATOM   4380  CG  LEU   278     -14.627  -0.852   5.309  1.00  0.00
ATOM   4381  HG  LEU   278     -15.476  -0.175   5.211  1.00  0.00
ATOM   4382  CD1 LEU   278     -13.342  -0.117   4.927  1.00  0.00
ATOM   4383 HD11 LEU   278     -12.494  -0.794   5.024  1.00  0.00
ATOM   4384 HD12 LEU   278     -13.414   0.229   3.896  1.00  0.00
ATOM   4385 HD13 LEU   278     -13.202   0.738   5.588  1.00  0.00
ATOM   4386  CD2 LEU   278     -14.884  -2.032   4.370  1.00  0.00
ATOM   4387 HD21 LEU   278     -15.824  -2.514   4.640  1.00  0.00
ATOM   4388 HD22 LEU   278     -14.943  -1.674   3.342  1.00  0.00
ATOM   4389 HD23 LEU   278     -14.070  -2.751   4.458  1.00  0.00
ATOM   4390  C   LEU   278     -15.668   0.576   7.914  1.00  0.00
ATOM   4391  O   LEU   278     -15.607   1.757   7.551  1.00  0.00
ATOM   4392  N   HIE   279     -16.802   0.031   8.353  1.00  0.00
ATOM   4393  H   HIE   279     -16.868  -0.938   8.633  1.00  0.00
ATOM   4394  CA  HIE   279     -18.013   0.840   8.378  1.00  0.00
ATOM   4395  HA  HIE   279     -18.215   1.234   7.382  1.00  0.00
ATOM   4396  CB  HIE   279     -19.208  -0.002   8.821  1.00  0.00
ATOM   4397  HB2 HIE   279     -19.301  -0.905   8.217  1.00  0.00
ATOM   4398  HB3 HIE   279     -19.086  -0.277   9.869  1.00  0.00
ATOM   4399  CG  HIE   279     -20.517   0.719   8.718  1.00  0.00
ATOM   4400  ND1 HIE   279     -21.133   0.970   7.510  1.00  0.00
ATOM   4401  CE1 HIE   279     -22.263   1.623   7.725  1.00  0.00
ATOM   4402  HE1 HIE   279     -22.904   1.912   6.892  1.00  0.00
ATOM   4403  NE2 HIE   279     -22.396   1.808   9.026  1.00  0.00
ATOM   4404  HE2 HIE   279     -23.166   2.275   9.483  1.00  0.00
ATOM   4405  CD2 HIE   279     -21.314   1.261   9.669  1.00  0.00
ATOM   4406  HD2 HIE   279     -21.237   1.323  10.754  1.00  0.00
ATOM   4407  C   HIE   279     -17.830   2.037   9.297  1.00  0.00
ATOM   4408  O   HIE   279     -18.163   3.172   8.935  1.00  0.00
ATOM   4409  N   ASN   280     -17.258   1.808  10.480  1.00  0.00
ATOM   4410  H   ASN   280     -16.969   0.879  10.752  1.00  0.00
ATOM   4411  CA  ASN   280     -17.098   2.893  11.444  1.00  0.00
ATOM   4412  HA  ASN   280     -18.046   3.414  11.576  1.00  0.00
ATOM   4413  CB  ASN   280     -16.654   2.341  12.792  1.00  0.00
ATOM   4414  HB2 ASN   280     -15.838   1.632  12.654  1.00  0.00
ATOM   4415  HB3 ASN   280     -16.310   3.175  13.403  1.00  0.00
ATOM   4416  CG  ASN   280     -17.780   1.645  13.516  1.00  0.00
ATOM   4417  OD1 ASN   280     -18.948   1.910  13.239  1.00  0.00
ATOM   4418  ND2 ASN   280     -17.437   0.736  14.428  1.00  0.00
ATOM   4419 HD21 ASN   280     -18.155   0.242  14.940  1.00  0.00
ATOM   4420 HD22 ASN   280     -16.461   0.544  14.603  1.00  0.00
ATOM   4421  C   ASN   280     -16.116   3.955  10.977  1.00  0.00
ATOM   4422  O   ASN   280     -16.141   5.073  11.503  1.00  0.00
ATOM   4423  N   THR   281     -15.251   3.641  10.012  1.00  0.00
ATOM   4424  H   THR   281     -15.187   2.708   9.630  1.00  0.00
ATOM   4425  CA  THR   281     -14.308   4.648   9.540  1.00  0.00
ATOM   4426  HA  THR   281     -13.827   5.124  10.394  1.00  0.00
ATOM   4427  CB  THR   281     -13.230   3.975   8.682  1.00  0.00
ATOM   4428  HB  THR   281     -13.722   3.431   7.875  1.00  0.00
ATOM   4429  CG2 THR   281     -12.271   4.988   8.096  1.00  0.00
ATOM   4430 HG21 THR   281     -11.779   5.531   8.902  1.00  0.00
ATOM   4431 HG22 THR   281     -11.522   4.473   7.494  1.00  0.00
ATOM   4432 HG23 THR   281     -12.822   5.689   7.469  1.00  0.00
ATOM   4433  OG1 THR   281     -12.466   3.073   9.499  1.00  0.00
ATOM   4434  HG1 THR   281     -11.791   2.650   8.964  1.00  0.00
ATOM   4435  C   THR   281     -15.016   5.761   8.769  1.00  0.00
ATOM   4436  O   THR   281     -14.569   6.917   8.800  1.00  0.00
ATOM   4437  N   TYR   282     -16.145   5.460   8.127  1.00  0.00
ATOM   4438  H   TYR   282     -16.580   4.556   8.247  1.00  0.00
ATOM   4439  CA  TYR   282     -16.709   6.373   7.138  1.00  0.00
ATOM   4440  HA  TYR   282     -16.087   7.264   7.056  1.00  0.00
ATOM   4441  CB  TYR   282     -16.771   5.689   5.763  1.00  0.00
ATOM   4442  HB2 TYR   282     -17.364   4.774   5.762  1.00  0.00
ATOM   4443  HB3 TYR   282     -17.229   6.417   5.094  1.00  0.00
ATOM   4444  CG  TYR   282     -15.361   5.380   5.287  1.00  0.00
ATOM   4445  CD1 TYR   282     -14.506   6.412   4.914  1.00  0.00
ATOM   4446  HD1 TYR   282     -14.886   7.433   4.927  1.00  0.00
ATOM   4447  CE1 TYR   282     -13.203   6.165   4.533  1.00  0.00
ATOM   4448  HE1 TYR   282     -12.559   6.980   4.206  1.00  0.00
ATOM   4449  CZ  TYR   282     -12.728   4.874   4.542  1.00  0.00
ATOM   4450  OH  TYR   282     -11.429   4.632   4.188  1.00  0.00
ATOM   4451  HH  TYR   282     -10.949   5.430   3.955  1.00  0.00
ATOM   4452  CE2 TYR   282     -13.543   3.822   4.932  1.00  0.00
ATOM   4453  HE2 TYR   282     -13.162   2.801   4.948  1.00  0.00
ATOM   4454  CD2 TYR   282     -14.856   4.078   5.304  1.00  0.00
ATOM   4455  HD2 TYR   282     -15.505   3.258   5.614  1.00  0.00
ATOM   4456  C   TYR   282     -18.063   6.946   7.544  1.00  0.00
ATOM   4457  O   TYR   282     -18.731   7.573   6.711  1.00  0.00
ATOM   4458  N   GLN   283     -18.462   6.791   8.804  1.00  0.00
ATOM   4459  H   GLN   283     -17.938   6.192   9.426  1.00  0.00
ATOM   4460  CA  GLN   283     -19.669   7.431   9.315  1.00  0.00
ATOM   4461  HA  GLN   283     -20.341   7.655   8.486  1.00  0.00
ATOM   4462  CB  GLN   283     -20.401   6.520  10.305  1.00  0.00
ATOM   4463  HB2 GLN   283     -19.783   6.457  11.201  1.00  0.00
ATOM   4464  HB3 GLN   283     -21.346   7.005  10.549  1.00  0.00
ATOM   4465  CG  GLN   283     -20.672   5.121   9.779  1.00  0.00
ATOM   4466  HG2 GLN   283     -19.739   4.558   9.766  1.00  0.00
ATOM   4467  HG3 GLN   283     -21.381   4.633  10.449  1.00  0.00
ATOM   4468  CD  GLN   283     -21.251   5.126   8.388  1.00  0.00
ATOM   4469  OE1 GLN   283     -22.234   5.810   8.119  1.00  0.00
ATOM   4470  NE2 GLN   283     -20.633   4.362   7.483  1.00  0.00
ATOM   4471 HE21 GLN   283     -20.979   4.327   6.535  1.00  0.00
ATOM   4472 HE22 GLN   283     -19.823   3.822   7.751  1.00  0.00
ATOM   4473  C   GLN   283     -19.310   8.747   9.989  1.00  0.00
ATOM   4474  O   GLN   283     -18.166   8.979  10.378  1.00  0.00
ATOM   4475  N   GLU   284     -20.316   9.612  10.139  1.00  0.00
ATOM   4476  H   GLU   284     -21.261   9.374   9.872  1.00  0.00
ATOM   4477  CA  GLU   284     -20.050  10.969  10.613  1.00  0.00
ATOM   4478  HA  GLU   284     -19.271  11.432  10.007  1.00  0.00
ATOM   4479  CB  GLU   284     -21.321  11.815  10.505  1.00  0.00
ATOM   4480  HB2 GLU   284     -21.558  11.889   9.444  1.00  0.00
ATOM   4481  HB3 GLU   284     -22.110  11.261  11.015  1.00  0.00
ATOM   4482  CG  GLU   284     -21.216  13.222  11.104  1.00  0.00
ATOM   4483  HG2 GLU   284     -22.226  13.621  11.195  1.00  0.00
ATOM   4484  HG3 GLU   284     -20.783  13.101  12.097  1.00  0.00
ATOM   4485  CD  GLU   284     -20.358  14.188  10.289  1.00  0.00
ATOM   4486  OE1 GLU   284     -20.847  15.298   9.980  1.00  0.00
ATOM   4487  OE2 GLU   284     -19.194  13.859   9.968  1.00  0.00
ATOM   4488  C   GLU   284     -19.497  10.995  12.036  1.00  0.00
ATOM   4489  O   GLU   284     -18.481  11.647  12.283  1.00  0.00
ATOM   4490  N   ASN   285     -20.115  10.266  12.969  1.00  0.00
ATOM   4491  H   ASN   285     -20.864   9.650  12.686  1.00  0.00
ATOM   4492  CA  ASN   285     -19.807  10.374  14.393  1.00  0.00
ATOM   4493  HA  ASN   285     -19.120  11.201  14.567  1.00  0.00
ATOM   4494  CB  ASN   285     -21.096  10.633  15.185  1.00  0.00
ATOM   4495  HB2 ASN   285     -21.771   9.798  14.997  1.00  0.00
ATOM   4496  HB3 ASN   285     -20.888  10.697  16.253  1.00  0.00
ATOM   4497  CG  ASN   285     -21.779  11.919  14.745  1.00  0.00
ATOM   4498  OD1 ASN   285     -22.973  11.950  14.444  1.00  0.00
ATOM   4499  ND2 ASN   285     -20.996  12.984  14.669  1.00  0.00
ATOM   4500 HD21 ASN   285     -21.383  13.872  14.383  1.00  0.00
ATOM   4501 HD22 ASN   285     -20.016  12.903  14.897  1.00  0.00
ATOM   4502  C   ASN   285     -19.087   9.160  14.972  1.00  0.00
ATOM   4503  O   ASN   285     -19.000   9.036  16.197  1.00  0.00
ATOM   4504  N   THR   286     -18.551   8.276  14.145  1.00  0.00
ATOM   4505  H   THR   286     -18.724   8.350  13.153  1.00  0.00
ATOM   4506  CA  THR   286     -17.754   7.157  14.625  1.00  0.00
ATOM   4507  HA  THR   286     -17.750   7.143  15.715  1.00  0.00
ATOM   4508  CB  THR   286     -18.328   5.834  14.122  1.00  0.00
ATOM   4509  HB  THR   286     -17.682   5.021  14.454  1.00  0.00
ATOM   4510  CG2 THR   286     -19.745   5.614  14.665  1.00  0.00
ATOM   4511 HG21 THR   286     -20.392   6.426  14.333  1.00  0.00
ATOM   4512 HG22 THR   286     -20.134   4.665  14.294  1.00  0.00
ATOM   4513 HG23 THR   286     -19.718   5.593  15.754  1.00  0.00
ATOM   4514  OG1 THR   286     -18.367   5.861  12.694  1.00  0.00
ATOM   4515  HG1 THR   286     -18.727   5.032  12.368  1.00  0.00
ATOM   4516  C   THR   286     -16.305   7.330  14.169  1.00  0.00
ATOM   4517  O   THR   286     -15.965   8.279  13.458  1.00  0.00
ATOM   4518  N   GLN   287     -15.447   6.405  14.600  1.00  0.00
ATOM   4519  H   GLN   287     -15.756   5.726  15.282  1.00  0.00
ATOM   4520  CA  GLN   287     -14.054   6.368  14.168  1.00  0.00
ATOM   4521  HA  GLN   287     -13.953   6.933  13.242  1.00  0.00
ATOM   4522  CB  GLN   287     -13.110   6.976  15.222  1.00  0.00
ATOM   4523  HB2 GLN   287     -13.283   6.452  16.162  1.00  0.00
ATOM   4524  HB3 GLN   287     -12.087   6.798  14.891  1.00  0.00
ATOM   4525  CG  GLN   287     -13.327   8.481  15.428  1.00  0.00
ATOM   4526  HG2 GLN   287     -13.116   8.989  14.487  1.00  0.00
ATOM   4527  HG3 GLN   287     -14.370   8.642  15.702  1.00  0.00
ATOM   4528  CD  GLN   287     -12.444   9.076  16.509  1.00  0.00
ATOM   4529  OE1 GLN   287     -12.076   8.401  17.472  1.00  0.00
ATOM   4530  NE2 GLN   287     -12.099  10.352  16.353  1.00  0.00
ATOM   4531 HE21 GLN   287     -11.513  10.801  17.042  1.00  0.00
ATOM   4532 HE22 GLN   287     -12.426  10.865  15.547  1.00  0.00
ATOM   4533  C   GLN   287     -13.671   4.925  13.868  1.00  0.00
ATOM   4534  O   GLN   287     -14.325   3.986  14.326  1.00  0.00
ATOM   4535  N   GLY   288     -12.606   4.749  13.086  1.00  0.00
ATOM   4536  H   GLY   288     -12.075   5.533  12.737  1.00  0.00
ATOM   4537  CA  GLY   288     -12.182   3.409  12.715  1.00  0.00
ATOM   4538  HA2 GLY   288     -13.071   2.790  12.591  1.00  0.00
ATOM   4539  HA3 GLY   288     -11.647   3.468  11.767  1.00  0.00
ATOM   4540  C   GLY   288     -11.277   2.772  13.754  1.00  0.00
ATOM   4541  O   GLY   288     -10.119   2.442  13.470  1.00  0.00
ATOM   4542  N   LEU   289     -11.785   2.603  14.970  1.00  0.00
ATOM   4543  H   LEU   289     -12.732   2.905  15.148  1.00  0.00
ATOM   4544  CA  LEU   289     -11.020   2.049  16.074  1.00  0.00
ATOM   4545  HA  LEU   289     -10.034   1.748  15.721  1.00  0.00
ATOM   4546  CB  LEU   289     -10.845   3.086  17.194  1.00  0.00
ATOM   4547  HB2 LEU   289     -11.862   3.271  17.542  1.00  0.00
ATOM   4548  HB3 LEU   289     -10.262   2.640  18.000  1.00  0.00
ATOM   4549  CG  LEU   289     -10.200   4.412  16.769  1.00  0.00
ATOM   4550  HG  LEU   289     -10.754   4.818  15.923  1.00  0.00
ATOM   4551  CD1 LEU   289     -10.221   5.416  17.921  1.00  0.00
ATOM   4552 HD11 LEU   289      -9.667   5.010  18.767  1.00  0.00
ATOM   4553 HD12 LEU   289      -9.760   6.349  17.599  1.00  0.00
ATOM   4554 HD13 LEU   289     -11.252   5.605  18.220  1.00  0.00
ATOM   4555  CD2 LEU   289      -8.776   4.195  16.275  1.00  0.00
ATOM   4556 HD21 LEU   289      -8.787   3.522  15.417  1.00  0.00
ATOM   4557 HD22 LEU   289      -8.344   5.151  15.981  1.00  0.00
ATOM   4558 HD23 LEU   289      -8.177   3.756  17.073  1.00  0.00
ATOM   4559  C   LEU   289     -11.735   0.804  16.580  1.00  0.00
ATOM   4560  O   LEU   289     -12.844   0.480  16.144  1.00  0.00
ATOM   4561  N   TYR   290     -11.084   0.076  17.475  1.00  0.00
ATOM   4562  H   TYR   290     -10.142   0.314  17.749  1.00  0.00
ATOM   4563  CA  TYR   290     -11.690  -1.118  18.051  1.00  0.00
ATOM   4564  HA  TYR   290     -12.767  -1.079  17.888  1.00  0.00
ATOM   4565  CB  TYR   290     -11.143  -2.420  17.425  1.00  0.00
ATOM   4566  HB2 TYR   290     -11.819  -3.227  17.710  1.00  0.00
ATOM   4567  HB3 TYR   290     -11.190  -2.272  16.346  1.00  0.00
ATOM   4568  CG  TYR   290      -9.726  -2.784  17.824  1.00  0.00
ATOM   4569  CD1 TYR   290      -9.480  -3.760  18.785  1.00  0.00
ATOM   4570  HD1 TYR   290     -10.330  -4.262  19.249  1.00  0.00
ATOM   4571  CE1 TYR   290      -8.188  -4.099  19.155  1.00  0.00
ATOM   4572  HE1 TYR   290      -8.017  -4.865  19.912  1.00  0.00
ATOM   4573  CZ  TYR   290      -7.113  -3.474  18.547  1.00  0.00
ATOM   4574  OH  TYR   290      -5.825  -3.807  18.913  1.00  0.00
ATOM   4575  HH  TYR   290      -5.792  -4.481  19.596  1.00  0.00
ATOM   4576  CE2 TYR   290      -7.328  -2.507  17.588  1.00  0.00
ATOM   4577  HE2 TYR   290      -6.485  -2.007  17.113  1.00  0.00
ATOM   4578  CD2 TYR   290      -8.635  -2.169  17.226  1.00  0.00
ATOM   4579  HD2 TYR   290      -8.811  -1.411  16.462  1.00  0.00
ATOM   4580  C   TYR   290     -11.456  -1.136  19.553  1.00  0.00
ATOM   4581  O   TYR   290     -10.523  -0.515  20.070  1.00  0.00
ATOM   4582  N   LEU   291     -12.317  -1.878  20.247  1.00  0.00
ATOM   4583  H   LEU   291     -13.090  -2.316  19.766  1.00  0.00
ATOM   4584  CA  LEU   291     -12.216  -2.048  21.692  1.00  0.00
ATOM   4585  HA  LEU   291     -11.683  -1.204  22.129  1.00  0.00
ATOM   4586  CB  LEU   291     -13.612  -2.120  22.314  1.00  0.00
ATOM   4587  HB2 LEU   291     -14.108  -2.912  21.753  1.00  0.00
ATOM   4588  HB3 LEU   291     -13.505  -2.426  23.355  1.00  0.00
ATOM   4589  CG  LEU   291     -14.452  -0.840  22.242  1.00  0.00
ATOM   4590  HG  LEU   291     -14.411  -0.450  21.225  1.00  0.00
ATOM   4591  CD1 LEU   291     -15.902  -1.119  22.620  1.00  0.00
ATOM   4592 HD11 LEU   291     -15.945  -1.509  23.637  1.00  0.00
ATOM   4593 HD12 LEU   291     -16.478  -0.196  22.561  1.00  0.00
ATOM   4594 HD13 LEU   291     -16.323  -1.853  21.932  1.00  0.00
ATOM   4595  CD2 LEU   291     -13.857   0.226  23.148  1.00  0.00
ATOM   4596 HD21 LEU   291     -12.839   0.448  22.829  1.00  0.00
ATOM   4597 HD22 LEU   291     -14.461   1.131  23.090  1.00  0.00
ATOM   4598 HD23 LEU   291     -13.845  -0.136  24.176  1.00  0.00
ATOM   4599  C   LEU   291     -11.416  -3.313  21.996  1.00  0.00
ATOM   4600  O   LEU   291     -11.764  -4.400  21.524  1.00  0.00
ATOM   4601  N   ALA   292     -10.339  -3.167  22.765  1.00  0.00
ATOM   4602  H   ALA   292     -10.034  -2.250  23.057  1.00  0.00
ATOM   4603  CA  ALA   292      -9.543  -4.321  23.166  1.00  0.00
ATOM   4604  HA  ALA   292      -9.238  -4.884  22.284  1.00  0.00
ATOM   4605  CB  ALA   292      -8.287  -3.865  23.915  1.00  0.00
ATOM   4606  HB1 ALA   292      -8.577  -3.308  24.806  1.00  0.00
ATOM   4607  HB2 ALA   292      -7.701  -4.737  24.207  1.00  0.00
ATOM   4608  HB3 ALA   292      -7.689  -3.226  23.266  1.00  0.00
ATOM   4609  C   ALA   292     -10.374  -5.257  24.038  1.00  0.00
ATOM   4610  O   ALA   292     -11.075  -4.817  24.954  1.00  0.00
ATOM   4611  N   GLY   293     -10.292  -6.557  23.751  1.00  0.00
ATOM   4612  H   GLY   293      -9.643  -6.881  23.048  1.00  0.00
ATOM   4613  CA  GLY   293     -11.121  -7.540  24.428  1.00  0.00
ATOM   4614  HA2 GLY   293     -12.043  -7.053  24.746  1.00  0.00
ATOM   4615  HA3 GLY   293     -11.357  -8.336  23.722  1.00  0.00
ATOM   4616  C   GLY   293     -10.439  -8.142  25.639  1.00  0.00
ATOM   4617  O   GLY   293      -9.273  -8.548  25.574  1.00  0.00
ATOM   4618  N   ALA   294     -11.186  -8.220  26.748  1.00  0.00
ATOM   4619  H   ALA   294     -12.119  -7.838  26.681  1.00  0.00
ATOM   4620  CA  ALA   294     -10.737  -8.739  28.050  1.00  0.00
ATOM   4621  HA  ALA   294     -11.605  -8.776  28.709  1.00  0.00
ATOM   4622  CB  ALA   294     -10.163 -10.157  27.916  1.00  0.00
ATOM   4623  HB1 ALA   294      -9.289 -10.136  27.266  1.00  0.00
ATOM   4624  HB2 ALA   294      -9.875 -10.528  28.900  1.00  0.00
ATOM   4625  HB3 ALA   294     -10.918 -10.816  27.487  1.00  0.00
ATOM   4626  C   ALA   294      -9.718  -7.808  28.692  1.00  0.00
ATOM   4627  O   ALA   294      -9.898  -6.589  28.690  1.00  0.00
ATOM   4628  OXT ALA   294      -8.725  -8.264  29.254  1.00  0.00
TER   
ATOM   4629  C1  SC1   295      -4.234   5.983   5.135  1.00  0.00
ATOM   4630  C2  SC1   295      -3.772   7.074   4.171  1.00  0.00
ATOM   4631  C3  SC1   295      -2.824   8.093   4.823  1.00  0.00
ATOM   4632  C4  SC1   295      -2.378   9.193   3.878  1.00  0.00
ATOM   4633  O1  SC1   295      -4.031   6.037   6.340  1.00  0.00
ATOM   4634  O2  SC1   295      -4.886   4.864   5.002  1.00  0.00
ATOM   4635  O3  SC1   295      -1.307   9.801   4.144  1.00  0.00
ATOM   4636  O4  SC1   295      -3.093   9.498   2.893  1.00  0.00
ATOM   4637  H1  SC1   295      -4.668   7.596   3.906  1.00  0.00
ATOM   4638  H2  SC1   295      -3.214   6.553   3.421  1.00  0.00
ATOM   4639  H3  SC1   295      -1.942   7.565   5.119  1.00  0.00
ATOM   4640  H4  SC1   295      -3.444   8.555   5.562  1.00  0.00
TER   
ATOM   4641 FE   FE1   296      -4.437   4.173   7.312  1.00  0.00
TER   
ATOM   4642  O1  FO1   297      -5.231   3.889   5.405  1.00  0.00
TER   
ATOM   4643  O1  HH1   298      -2.479   3.655   6.452  1.00  0.00
ATOM   4644  H1  HH1   298      -1.519   3.655   6.452  1.00  0.00
ATOM   4645  H2  HH1   298      -2.800   4.559   6.452  1.00  0.00
TER   
ATOM   4646  C1  RC1   299      -7.376  -2.817   3.774  1.00  0.00
ATOM   4647  C2  RC1   299      -7.264  -1.576   2.904  1.00  0.00
ATOM   4648  C3  RC1   299      -7.522   0.036   4.892  1.00  0.00
ATOM   4649  C4  RC1   299      -7.357  -1.191   5.777  1.00  0.00
ATOM   4650  C5  RC1   299      -8.945   0.582   5.070  1.00  0.00
ATOM   4651  C6  RC1   299      -8.643  -3.601   3.400  1.00  0.00
ATOM   4652  C7  RC1   299      -9.037   2.115   5.131  1.00  0.00
ATOM   4653  C8  RC1   299      -8.509   2.760   3.850  1.00  0.00
ATOM   4654  C9  RC1   299      -8.286   2.674   6.332  1.00  0.00
ATOM   4655  C10 RC1   299      -8.638  -4.935   4.162  1.00  0.00
ATOM   4656  C11 RC1   299      -9.886  -2.781   3.709  1.00  0.00
ATOM   4657  C12 RC1   299     -11.184  -3.507   3.314  1.00  0.00
ATOM   4658  N1  RC1   299      -7.297  -2.547   5.211  1.00  0.00
ATOM   4659  N2  RC1   299      -7.317  -0.245   3.469  1.00  0.00
ATOM   4660  O1  RC1   299      -7.260  -1.019   6.953  1.00  0.00
ATOM   4661  O2  RC1   299      -7.097  -1.720   1.725  1.00  0.00
ATOM   4662  O3  RC1   299     -10.386   2.453   5.265  1.00  0.00
ATOM   4663  O4  RC1   299     -11.223  -3.799   1.947  1.00  0.00
ATOM   4664  H1  RC1   299      -6.488  -3.411   3.534  1.00  0.00
ATOM   4665  H2  RC1   299      -6.713   0.702   5.211  1.00  0.00
ATOM   4666  H3  RC1   299      -9.381   0.196   5.996  1.00  0.00
ATOM   4667  H4  RC1   299      -9.569   0.234   4.240  1.00  0.00
ATOM   4668  H5  RC1   299      -8.562  -3.815   2.330  1.00  0.00
ATOM   4669  H6  RC1   299      -8.738   3.831   3.852  1.00  0.00
ATOM   4670  H7  RC1   299      -7.421   2.672   3.770  1.00  0.00
ATOM   4671  H8  RC1   299      -8.976   2.311   2.968  1.00  0.00
ATOM   4672  H9  RC1   299      -8.429   3.758   6.395  1.00  0.00
ATOM   4673  H10 RC1   299      -8.660   2.222   7.256  1.00  0.00
ATOM   4674  H11 RC1   299      -7.210   2.490   6.266  1.00  0.00
ATOM   4675  H12 RC1   299      -9.408  -5.603   3.768  1.00  0.00
ATOM   4676  H13 RC1   299      -7.674  -5.445   4.060  1.00  0.00
ATOM   4677  H14 RC1   299      -8.838  -4.792   5.231  1.00  0.00
ATOM   4678  H15 RC1   299      -9.851  -1.828   3.168  1.00  0.00
ATOM   4679  H16 RC1   299      -9.942  -2.545   4.778  1.00  0.00
ATOM   4680  H17 RC1   299     -12.022  -2.856   3.606  1.00  0.00
ATOM   4681  H18 RC1   299     -11.262  -4.425   3.916  1.00  0.00
ATOM   4682  H19 RC1   299      -7.300  -3.289   5.900  1.00  0.00
ATOM   4683  H20 RC1   299      -7.254   0.542   2.838  1.00  0.00
ATOM   4684  H21 RC1   299     -10.438   3.414   5.357  1.00  0.00
ATOM   4685  H22 RC1   299     -12.042  -4.283   1.770  1.00  0.00
TER   
ATOM   4686 Na+  Na+   300      16.081  -8.217  23.121  1.00  0.00
TER   
ATOM   4687 Na+  Na+   301       2.850  15.058  29.596  1.00  0.00
TER   
ATOM   4688 Na+  Na+   302     -16.588  -8.411  19.764  1.00  0.00
TER   
ATOM   4689 Na+  Na+   303      24.671   3.812   7.266  1.00  0.00
TER   
ATOM   4690 Na+  Na+   304       4.304 -28.591  18.466  1.00  0.00
TER   
ATOM   4691 Na+  Na+   305     -23.275   5.538  -0.912  1.00  0.00
TER   
ATOM   4692 Na+  Na+   306      -7.781  -6.646  32.338  1.00  0.00
TER   
ATOM   4693 Na+  Na+   307     -19.904  20.562   9.896  1.00  0.00
TER   
ATOM   4694  O   WAT   308      30.895  36.903  35.975  1.00  0.00
ATOM   4695  H1  WAT   308      30.815  35.988  35.705  1.00  0.00
ATOM   4696  H2  WAT   308      30.482  37.400  35.269  1.00  0.00
TER   
ATOM   4697  O   WAT   309      21.453  33.953  32.518  1.00  0.00
ATOM   4698  H1  WAT   309      20.564  34.295  32.416  1.00  0.00
ATOM   4699  H2  WAT   309      21.737  33.753  31.626  1.00  0.00
TER   
ATOM   4700  O   WAT   310      19.416  36.554  38.402  1.00  0.00
ATOM   4701  H1  WAT   310      19.988  35.786  38.403  1.00  0.00
ATOM   4702  H2  WAT   310      19.416  36.853  37.493  1.00  0.00
TER   
ATOM   4703  O   WAT   311      20.659  31.962  40.189  1.00  0.00
ATOM   4704  H1  WAT   311      20.479  31.065  40.469  1.00  0.00
ATOM   4705  H2  WAT   311      20.257  32.509  40.864  1.00  0.00
TER   
ATOM   4706  O   WAT   312      29.498  34.164  38.090  1.00  0.00
ATOM   4707  H1  WAT   312      29.875  33.291  37.978  1.00  0.00
ATOM   4708  H2  WAT   312      29.400  34.500  37.199  1.00  0.00
TER   
ATOM   4709  O   WAT   313      23.629  32.536  33.552  1.00  0.00
ATOM   4710  H1  WAT   313      23.736  33.437  33.859  1.00  0.00
ATOM   4711  H2  WAT   313      22.718  32.488  33.261  1.00  0.00
TER   
ATOM   4712  O   WAT   314      33.281  31.659  35.023  1.00  0.00
ATOM   4713  H1  WAT   314      34.102  31.168  35.066  1.00  0.00
ATOM   4714  H2  WAT   314      33.314  32.248  35.776  1.00  0.00
TER   
ATOM   4715  O   WAT   315      21.277  34.458  38.797  1.00  0.00
ATOM   4716  H1  WAT   315      21.958  34.722  39.416  1.00  0.00
ATOM   4717  H2  WAT   315      20.962  33.618  39.131  1.00  0.00
TER   
ATOM   4718  O   WAT   316      25.470  35.505  37.885  1.00  0.00
ATOM   4719  H1  WAT   316      25.978  36.003  38.525  1.00  0.00
ATOM   4720  H2  WAT   316      26.001  34.728  37.708  1.00  0.00
TER   
ATOM   4721  O   WAT   317      33.517  33.599  37.796  1.00  0.00
ATOM   4722  H1  WAT   317      32.813  33.887  38.376  1.00  0.00
ATOM   4723  H2  WAT   317      33.878  34.409  37.436  1.00  0.00
TER   
ATOM   4724  O   WAT   318      23.435  31.856  40.158  1.00  0.00
ATOM   4725  H1  WAT   318      23.777  32.700  39.863  1.00  0.00
ATOM   4726  H2  WAT   318      22.496  32.004  40.274  1.00  0.00
TER   
ATOM   4727  O   WAT   319      27.118  29.344  36.482  1.00  0.00
ATOM   4728  H1  WAT   319      27.425  28.789  35.766  1.00  0.00
ATOM   4729  H2  WAT   319      26.188  29.478  36.300  1.00  0.00
TER   
ATOM   4730  O   WAT   320      29.506  37.409  33.218  1.00  0.00
ATOM   4731  H1  WAT   320      28.579  37.343  33.447  1.00  0.00
ATOM   4732  H2  WAT   320      29.658  38.347  33.104  1.00  0.00
TER   
ATOM   4733  O   WAT   321      29.493  33.681  30.215  1.00  0.00
ATOM   4734  H1  WAT   321      28.553  33.842  30.300  1.00  0.00
ATOM   4735  H2  WAT   321      29.811  34.399  29.669  1.00  0.00
TER   
ATOM   4736  O   WAT   322      25.111  37.935  36.000  1.00  0.00
ATOM   4737  H1  WAT   322      24.707  37.223  35.505  1.00  0.00
ATOM   4738  H2  WAT   322      25.198  37.591  36.889  1.00  0.00
TER   
ATOM   4739  O   WAT   323      23.824  34.710  39.780  1.00  0.00
ATOM   4740  H1  WAT   323      24.376  34.819  39.006  1.00  0.00
ATOM   4741  H2  WAT   323      24.339  35.083  40.496  1.00  0.00
TER   
ATOM   4742  O   WAT   324      21.812  36.830  33.501  1.00  0.00
ATOM   4743  H1  WAT   324      21.692  37.556  32.889  1.00  0.00
ATOM   4744  H2  WAT   324      21.502  36.060  33.024  1.00  0.00
TER   
ATOM   4745  O   WAT   325      24.278  30.173  36.883  1.00  0.00
ATOM   4746  H1  WAT   325      23.835  30.954  36.552  1.00  0.00
ATOM   4747  H2  WAT   325      24.837  30.496  37.590  1.00  0.00
TER   
ATOM   4748  O   WAT   326      27.394  29.794  31.764  1.00  0.00
ATOM   4749  H1  WAT   326      26.770  29.790  32.489  1.00  0.00
ATOM   4750  H2  WAT   326      27.307  28.927  31.368  1.00  0.00
TER   
ATOM   4751  O   WAT   327      26.316  30.718  38.742  1.00  0.00
ATOM   4752  H1  WAT   327      26.613  31.624  38.662  1.00  0.00
ATOM   4753  H2  WAT   327      26.864  30.230  38.128  1.00  0.00
TER   
ATOM   4754  O   WAT   328      24.070  35.297  34.612  1.00  0.00
ATOM   4755  H1  WAT   328      23.844  35.080  35.516  1.00  0.00
ATOM   4756  H2  WAT   328      23.289  35.729  34.266  1.00  0.00
TER   
ATOM   4757  O   WAT   329      31.299  35.303  33.211  1.00  0.00
ATOM   4758  H1  WAT   329      30.700  36.027  33.027  1.00  0.00
ATOM   4759  H2  WAT   329      31.847  35.241  32.428  1.00  0.00
TER   
ATOM   4760  O   WAT   330      29.906  33.939  35.241  1.00  0.00
ATOM   4761  H1  WAT   330      30.299  34.257  34.428  1.00  0.00
ATOM   4762  H2  WAT   330      30.268  33.061  35.355  1.00  0.00
TER   
ATOM   4763  O   WAT   331      18.942  30.529  37.464  1.00  0.00
ATOM   4764  H1  WAT   331      18.654  31.100  38.176  1.00  0.00
ATOM   4765  H2  WAT   331      19.687  30.050  37.827  1.00  0.00
TER   
ATOM   4766  O   WAT   332      19.129  34.471  28.674  1.00  0.00
ATOM   4767  H1  WAT   332      19.047  35.415  28.816  1.00  0.00
ATOM   4768  H2  WAT   332      18.778  34.329  27.795  1.00  0.00
TER   
ATOM   4769  O   WAT   333      30.491  36.530  39.336  1.00  0.00
ATOM   4770  H1  WAT   333      29.760  37.039  39.685  1.00  0.00
ATOM   4771  H2  WAT   333      30.094  35.713  39.035  1.00  0.00
TER   
ATOM   4772  O   WAT   334      26.929  33.205  37.741  1.00  0.00
ATOM   4773  H1  WAT   334      26.933  32.764  36.892  1.00  0.00
ATOM   4774  H2  WAT   334      27.824  33.527  37.848  1.00  0.00
TER   
ATOM   4775  O   WAT   335      22.779  33.088  36.701  1.00  0.00
ATOM   4776  H1  WAT   335      22.439  33.566  37.457  1.00  0.00
ATOM   4777  H2  WAT   335      22.017  32.634  36.341  1.00  0.00
TER   
ATOM   4778  O   WAT   336      26.991  34.207  30.732  1.00  0.00
ATOM   4779  H1  WAT   336      27.112  34.165  31.680  1.00  0.00
ATOM   4780  H2  WAT   336      26.606  35.069  30.577  1.00  0.00
TER   
ATOM   4781  O   WAT   337      30.954  31.983  38.748  1.00  0.00
ATOM   4782  H1  WAT   337      30.971  32.434  39.592  1.00  0.00
ATOM   4783  H2  WAT   337      30.706  31.084  38.962  1.00  0.00
TER   
ATOM   4784  O   WAT   338      26.003  36.517  30.130  1.00  0.00
ATOM   4785  H1  WAT   338      25.435  36.068  29.504  1.00  0.00
ATOM   4786  H2  WAT   338      26.712  36.876  29.597  1.00  0.00
TER   
ATOM   4787  O   WAT   339      27.230  37.266  39.488  1.00  0.00
ATOM   4788  H1  WAT   339      27.597  36.791  40.234  1.00  0.00
ATOM   4789  H2  WAT   339      27.040  38.140  39.829  1.00  0.00
TER   
ATOM   4790  O   WAT   340      20.094  32.010  35.617  1.00  0.00
ATOM   4791  H1  WAT   340      19.809  31.645  36.455  1.00  0.00
ATOM   4792  H2  WAT   340      20.032  31.278  35.003  1.00  0.00
TER   
ATOM   4793  O   WAT   341      29.768  30.903  32.338  1.00  0.00
ATOM   4794  H1  WAT   341      28.954  30.404  32.263  1.00  0.00
ATOM   4795  H2  WAT   341      29.574  31.743  31.922  1.00  0.00
TER   
ATOM   4796  O   WAT   342      32.483  35.275  30.635  1.00  0.00
ATOM   4797  H1  WAT   342      33.371  35.586  30.460  1.00  0.00
ATOM   4798  H2  WAT   342      32.453  34.402  30.243  1.00  0.00
TER   
ATOM   4799  O   WAT   343      19.587  37.146  29.577  1.00  0.00
ATOM   4800  H1  WAT   343      20.457  37.428  29.860  1.00  0.00
ATOM   4801  H2  WAT   343      19.096  37.959  29.462  1.00  0.00
TER   
ATOM   4802  O   WAT   344      22.652  28.877  34.170  1.00  0.00
ATOM   4803  H1  WAT   344      22.523  28.869  35.118  1.00  0.00
ATOM   4804  H2  WAT   344      21.828  29.215  33.819  1.00  0.00
TER   
ATOM   4805  O   WAT   345      34.511  32.084  32.189  1.00  0.00
ATOM   4806  H1  WAT   345      33.883  32.188  31.475  1.00  0.00
ATOM   4807  H2  WAT   345      34.016  32.304  32.979  1.00  0.00
TER   
ATOM   4808  O   WAT   346      26.480  34.362  33.605  1.00  0.00
ATOM   4809  H1  WAT   346      25.771  34.831  34.047  1.00  0.00
ATOM   4810  H2  WAT   346      26.764  33.705  34.240  1.00  0.00
TER   
ATOM   4811  O   WAT   347      30.511  31.088  35.045  1.00  0.00
ATOM   4812  H1  WAT   347      30.388  31.106  34.096  1.00  0.00
ATOM   4813  H2  WAT   347      31.460  31.135  35.165  1.00  0.00
TER   
ATOM   4814  O   WAT   348      24.683  32.671  30.980  1.00  0.00
ATOM   4815  H1  WAT   348      25.532  33.108  30.914  1.00  0.00
ATOM   4816  H2  WAT   348      24.316  32.983  31.808  1.00  0.00
TER   
ATOM   4817  O   WAT   349      33.604  37.242  35.893  1.00  0.00
ATOM   4818  H1  WAT   349      32.663  37.257  36.068  1.00  0.00
ATOM   4819  H2  WAT   349      33.918  36.456  36.339  1.00  0.00
TER   
ATOM   4820  O   WAT   350      22.277  36.357  30.137  1.00  0.00
ATOM   4821  H1  WAT   350      22.357  35.409  30.249  1.00  0.00
ATOM   4822  H2  WAT   350      23.169  36.687  30.243  1.00  0.00
TER   
ATOM   4823  O   WAT   351      24.510  34.994  28.374  1.00  0.00
ATOM   4824  H1  WAT   351      24.309  34.131  28.735  1.00  0.00
ATOM   4825  H2  WAT   351      24.339  34.907  27.436  1.00  0.00
TER   
ATOM   4826  O   WAT   352      31.989  29.805  30.903  1.00  0.00
ATOM   4827  H1  WAT   352      32.269  28.962  31.259  1.00  0.00
ATOM   4828  H2  WAT   352      31.215  30.037  31.416  1.00  0.00
TER   
ATOM   4829  O   WAT   353      23.308  32.094  28.362  1.00  0.00
ATOM   4830  H1  WAT   353      23.611  32.101  27.454  1.00  0.00
ATOM   4831  H2  WAT   353      24.048  31.744  28.858  1.00  0.00
TER   
ATOM   4832  O   WAT   354      26.527  31.038  29.347  1.00  0.00
ATOM   4833  H1  WAT   354      26.179  30.360  28.768  1.00  0.00
ATOM   4834  H2  WAT   354      26.728  30.577  30.162  1.00  0.00
TER   
ATOM   4835  O   WAT   355      19.867  37.566  35.744  1.00  0.00
ATOM   4836  H1  WAT   355      19.212  37.298  35.100  1.00  0.00
ATOM   4837  H2  WAT   355      20.705  37.457  35.294  1.00  0.00
TER   
ATOM   4838  O   WAT   356      32.816  32.360  29.966  1.00  0.00
ATOM   4839  H1  WAT   356      33.235  32.174  29.125  1.00  0.00
ATOM   4840  H2  WAT   356      32.510  31.508  30.276  1.00  0.00
TER   
ATOM   4841  O   WAT   357      19.081  34.776  31.686  1.00  0.00
ATOM   4842  H1  WAT   357      18.178  35.039  31.511  1.00  0.00
ATOM   4843  H2  WAT   357      19.565  35.047  30.906  1.00  0.00
TER   
ATOM   4844  O   WAT   358      21.624  33.833  29.596  1.00  0.00
ATOM   4845  H1  WAT   358      22.333  33.411  29.110  1.00  0.00
ATOM   4846  H2  WAT   358      20.908  33.900  28.964  1.00  0.00
TER   
ATOM   4847  O   WAT   359      21.271  29.887  28.636  1.00  0.00
ATOM   4848  H1  WAT   359      21.994  30.428  28.954  1.00  0.00
ATOM   4849  H2  WAT   359      21.544  29.613  27.760  1.00  0.00
TER   
ATOM   4850  O   WAT   360      20.961  29.137  38.538  1.00  0.00
ATOM   4851  H1  WAT   360      21.608  28.587  38.098  1.00  0.00
ATOM   4852  H2  WAT   360      21.381  29.392  39.360  1.00  0.00
TER   
ATOM   4853  O   WAT   361      29.352  29.621  39.708  1.00  0.00
ATOM   4854  H1  WAT   361      28.569  30.096  39.988  1.00  0.00
ATOM   4855  H2  WAT   361      29.058  28.717  39.600  1.00  0.00
TER   
ATOM   4856  O   WAT   362      33.904  30.324  37.753  1.00  0.00
ATOM   4857  H1  WAT   362      34.345  30.268  36.905  1.00  0.00
ATOM   4858  H2  WAT   362      33.635  31.239  37.824  1.00  0.00
TER   
ATOM   4859  O   WAT   363      20.696  29.926  32.230  1.00  0.00
ATOM   4860  H1  WAT   363      21.454  30.039  31.656  1.00  0.00
ATOM   4861  H2  WAT   363      20.234  30.763  32.184  1.00  0.00
TER   
ATOM   4862  O   WAT   364      27.237  32.040  35.220  1.00  0.00
ATOM   4863  H1  WAT   364      26.425  31.666  34.879  1.00  0.00
ATOM   4864  H2  WAT   364      27.742  31.285  35.522  1.00  0.00
TER   
ATOM   4865  O   WAT   365      31.740  28.704  36.458  1.00  0.00
ATOM   4866  H1  WAT   365      32.343  29.276  36.933  1.00  0.00
ATOM   4867  H2  WAT   365      30.999  29.268  36.235  1.00  0.00
TER   
ATOM   4868  O   WAT   366      23.069  30.452  30.770  1.00  0.00
ATOM   4869  H1  WAT   366      23.598  29.665  30.641  1.00  0.00
ATOM   4870  H2  WAT   366      23.701  31.132  31.003  1.00  0.00
TER   
ATOM   4871  O   WAT   367      25.262  30.190  33.824  1.00  0.00
ATOM   4872  H1  WAT   367      24.633  29.489  33.991  1.00  0.00
ATOM   4873  H2  WAT   367      24.723  30.950  33.608  1.00  0.00
TER   
ATOM   4874  O   WAT   368      30.895  36.903  17.201  1.00  0.00
ATOM   4875  H1  WAT   368      30.815  35.988  16.930  1.00  0.00
ATOM   4876  H2  WAT   368      30.482  37.400  16.495  1.00  0.00
TER   
ATOM   4877  O   WAT   369      21.453  33.953  13.744  1.00  0.00
ATOM   4878  H1  WAT   369      20.564  34.295  13.642  1.00  0.00
ATOM   4879  H2  WAT   369      21.737  33.753  12.852  1.00  0.00
TER   
ATOM   4880  O   WAT   370      19.416  36.554  19.628  1.00  0.00
ATOM   4881  H1  WAT   370      19.988  35.786  19.628  1.00  0.00
ATOM   4882  H2  WAT   370      19.416  36.853  18.718  1.00  0.00
TER   
ATOM   4883  O   WAT   371      20.659  31.962  21.415  1.00  0.00
ATOM   4884  H1  WAT   371      20.479  31.065  21.695  1.00  0.00
ATOM   4885  H2  WAT   371      20.257  32.509  22.089  1.00  0.00
TER   
ATOM   4886  O   WAT   372      29.498  34.164  19.316  1.00  0.00
ATOM   4887  H1  WAT   372      29.875  33.291  19.203  1.00  0.00
ATOM   4888  H2  WAT   372      29.400  34.500  18.425  1.00  0.00
TER   
ATOM   4889  O   WAT   373      23.629  32.536  14.778  1.00  0.00
ATOM   4890  H1  WAT   373      23.736  33.437  15.085  1.00  0.00
ATOM   4891  H2  WAT   373      22.718  32.488  14.487  1.00  0.00
TER   
ATOM   4892  O   WAT   374      33.281  31.659  16.249  1.00  0.00
ATOM   4893  H1  WAT   374      34.102  31.168  16.291  1.00  0.00
ATOM   4894  H2  WAT   374      33.314  32.248  17.002  1.00  0.00
TER   
ATOM   4895  O   WAT   375      21.277  34.458  20.023  1.00  0.00
ATOM   4896  H1  WAT   375      21.958  34.722  20.642  1.00  0.00
ATOM   4897  H2  WAT   375      20.962  33.618  20.357  1.00  0.00
TER   
ATOM   4898  O   WAT   376      25.470  35.505  19.110  1.00  0.00
ATOM   4899  H1  WAT   376      25.978  36.003  19.751  1.00  0.00
ATOM   4900  H2  WAT   376      26.001  34.728  18.934  1.00  0.00
TER   
ATOM   4901  O   WAT   377      23.753  30.145  23.377  1.00  0.00
ATOM   4902  H1  WAT   377      23.755  30.662  22.571  1.00  0.00
ATOM   4903  H2  WAT   377      22.924  29.668  23.354  1.00  0.00
TER   
ATOM   4904  O   WAT   378      33.517  33.599  19.022  1.00  0.00
ATOM   4905  H1  WAT   378      32.813  33.887  19.602  1.00  0.00
ATOM   4906  H2  WAT   378      33.878  34.409  18.661  1.00  0.00
TER   
ATOM   4907  O   WAT   379      23.435  31.856  21.384  1.00  0.00
ATOM   4908  H1  WAT   379      23.777  32.700  21.089  1.00  0.00
ATOM   4909  H2  WAT   379      22.496  32.004  21.500  1.00  0.00
TER   
ATOM   4910  O   WAT   380      27.118  29.344  17.708  1.00  0.00
ATOM   4911  H1  WAT   380      27.425  28.789  16.992  1.00  0.00
ATOM   4912  H2  WAT   380      26.188  29.478  17.525  1.00  0.00
TER   
ATOM   4913  O   WAT   381      29.506  37.409  14.444  1.00  0.00
ATOM   4914  H1  WAT   381      28.579  37.343  14.673  1.00  0.00
ATOM   4915  H2  WAT   381      29.658  38.347  14.330  1.00  0.00
TER   
ATOM   4916  O   WAT   382      29.493  33.681  11.441  1.00  0.00
ATOM   4917  H1  WAT   382      28.553  33.842  11.526  1.00  0.00
ATOM   4918  H2  WAT   382      29.811  34.399  10.894  1.00  0.00
TER   
ATOM   4919  O   WAT   383      32.978  35.149  22.364  1.00  0.00
ATOM   4920  H1  WAT   383      32.565  35.975  22.618  1.00  0.00
ATOM   4921  H2  WAT   383      32.246  34.564  22.172  1.00  0.00
TER   
ATOM   4922  O   WAT   384      25.111  37.935  17.226  1.00  0.00
ATOM   4923  H1  WAT   384      24.707  37.223  16.731  1.00  0.00
ATOM   4924  H2  WAT   384      25.198  37.591  18.115  1.00  0.00
TER   
ATOM   4925  O   WAT   385      23.824  34.710  21.006  1.00  0.00
ATOM   4926  H1  WAT   385      24.376  34.819  20.231  1.00  0.00
ATOM   4927  H2  WAT   385      24.339  35.083  21.721  1.00  0.00
TER   
ATOM   4928  O   WAT   386      21.812  36.830  14.727  1.00  0.00
ATOM   4929  H1  WAT   386      21.692  37.556  14.115  1.00  0.00
ATOM   4930  H2  WAT   386      21.502  36.060  14.249  1.00  0.00
TER   
ATOM   4931  O   WAT   387      24.278  30.173  18.109  1.00  0.00
ATOM   4932  H1  WAT   387      23.835  30.954  17.777  1.00  0.00
ATOM   4933  H2  WAT   387      24.837  30.496  18.816  1.00  0.00
TER   
ATOM   4934  O   WAT   388      28.565  33.040  23.713  1.00  0.00
ATOM   4935  H1  WAT   388      28.103  33.248  24.525  1.00  0.00
ATOM   4936  H2  WAT   388      28.163  32.226  23.410  1.00  0.00
TER   
ATOM   4937  O   WAT   389      33.566  34.261  24.842  1.00  0.00
ATOM   4938  H1  WAT   389      32.715  33.962  25.163  1.00  0.00
ATOM   4939  H2  WAT   389      33.406  34.505  23.931  1.00  0.00
TER   
ATOM   4940  O   WAT   390      30.661  35.761  26.942  1.00  0.00
ATOM   4941  H1  WAT   390      30.986  34.928  26.602  1.00  0.00
ATOM   4942  H2  WAT   390      31.449  36.284  27.090  1.00  0.00
TER   
ATOM   4943  O   WAT   391      27.394  29.794  12.990  1.00  0.00
ATOM   4944  H1  WAT   391      26.770  29.790  13.715  1.00  0.00
ATOM   4945  H2  WAT   391      27.307  28.927  12.593  1.00  0.00
TER   
ATOM   4946  O   WAT   392      26.316  30.718  19.968  1.00  0.00
ATOM   4947  H1  WAT   392      26.613  31.624  19.887  1.00  0.00
ATOM   4948  H2  WAT   392      26.864  30.230  19.354  1.00  0.00
TER   
ATOM   4949  O   WAT   393      24.070  35.297  15.837  1.00  0.00
ATOM   4950  H1  WAT   393      23.844  35.080  16.742  1.00  0.00
ATOM   4951  H2  WAT   393      23.289  35.729  15.492  1.00  0.00
TER   
ATOM   4952  O   WAT   394      31.299  35.303  14.436  1.00  0.00
ATOM   4953  H1  WAT   394      30.700  36.027  14.253  1.00  0.00
ATOM   4954  H2  WAT   394      31.847  35.241  13.654  1.00  0.00
TER   
ATOM   4955  O   WAT   395      26.510  36.195  26.503  1.00  0.00
ATOM   4956  H1  WAT   395      26.414  35.255  26.353  1.00  0.00
ATOM   4957  H2  WAT   395      27.353  36.417  26.108  1.00  0.00
TER   
ATOM   4958  O   WAT   396      29.906  33.939  16.467  1.00  0.00
ATOM   4959  H1  WAT   396      30.299  34.257  15.653  1.00  0.00
ATOM   4960  H2  WAT   396      30.268  33.061  16.581  1.00  0.00
TER   
ATOM   4961  O   WAT   397      21.641  32.607  24.657  1.00  0.00
ATOM   4962  H1  WAT   397      21.247  33.454  24.864  1.00  0.00
ATOM   4963  H2  WAT   397      20.952  31.969  24.847  1.00  0.00
TER   
ATOM   4964  O   WAT   398      28.215  32.690  27.726  1.00  0.00
ATOM   4965  H1  WAT   398      27.525  32.497  28.361  1.00  0.00
ATOM   4966  H2  WAT   398      28.958  32.974  28.259  1.00  0.00
TER   
ATOM   4967  O   WAT   399      18.942  30.529  18.690  1.00  0.00
ATOM   4968  H1  WAT   399      18.654  31.100  19.402  1.00  0.00
ATOM   4969  H2  WAT   399      19.687  30.050  19.053  1.00  0.00
TER   
ATOM   4970  O   WAT   400      19.129  34.471   9.900  1.00  0.00
ATOM   4971  H1  WAT   400      19.047  35.415  10.041  1.00  0.00
ATOM   4972  H2  WAT   400      18.778  34.329   9.021  1.00  0.00
TER   
ATOM   4973  O   WAT   401      30.491  36.530  20.562  1.00  0.00
ATOM   4974  H1  WAT   401      29.760  37.039  20.911  1.00  0.00
ATOM   4975  H2  WAT   401      30.094  35.713  20.261  1.00  0.00
TER   
ATOM   4976  O   WAT   402      26.929  33.205  18.967  1.00  0.00
ATOM   4977  H1  WAT   402      26.933  32.764  18.117  1.00  0.00
ATOM   4978  H2  WAT   402      27.824  33.527  19.074  1.00  0.00
TER   
ATOM   4979  O   WAT   403      22.779  33.088  17.926  1.00  0.00
ATOM   4980  H1  WAT   403      22.439  33.566  18.683  1.00  0.00
ATOM   4981  H2  WAT   403      22.017  32.634  17.566  1.00  0.00
TER   
ATOM   4982  O   WAT   404      26.991  34.207  11.958  1.00  0.00
ATOM   4983  H1  WAT   404      27.112  34.165  12.906  1.00  0.00
ATOM   4984  H2  WAT   404      26.606  35.069  11.802  1.00  0.00
TER   
ATOM   4985  O   WAT   405      30.954  31.983  19.974  1.00  0.00
ATOM   4986  H1  WAT   405      30.971  32.434  20.818  1.00  0.00
ATOM   4987  H2  WAT   405      30.706  31.084  20.187  1.00  0.00
TER   
ATOM   4988  O   WAT   406      26.003  36.517  11.356  1.00  0.00
ATOM   4989  H1  WAT   406      25.435  36.068  10.729  1.00  0.00
ATOM   4990  H2  WAT   406      26.712  36.876  10.822  1.00  0.00
TER   
ATOM   4991  O   WAT   407      34.381  29.396  25.813  1.00  0.00
ATOM   4992  H1  WAT   407      34.706  28.665  26.338  1.00  0.00
ATOM   4993  H2  WAT   407      34.417  29.078  24.911  1.00  0.00
TER   
ATOM   4994  O   WAT   408      27.230  37.266  20.713  1.00  0.00
ATOM   4995  H1  WAT   408      27.597  36.791  21.460  1.00  0.00
ATOM   4996  H2  WAT   408      27.040  38.140  21.054  1.00  0.00
TER   
ATOM   4997  O   WAT   409      20.094  32.010  16.843  1.00  0.00
ATOM   4998  H1  WAT   409      19.809  31.645  17.681  1.00  0.00
ATOM   4999  H2  WAT   409      20.032  31.278  16.229  1.00  0.00
TER   
ATOM   5000  O   WAT   410      25.020  36.306  23.032  1.00  0.00
ATOM   5001  H1  WAT   410      24.716  37.186  23.257  1.00  0.00
ATOM   5002  H2  WAT   410      25.975  36.366  23.068  1.00  0.00
TER   
ATOM   5003  O   WAT   411      29.768  30.903  13.564  1.00  0.00
ATOM   5004  H1  WAT   411      28.954  30.404  13.489  1.00  0.00
ATOM   5005  H2  WAT   411      29.574  31.743  13.148  1.00  0.00
TER   
ATOM   5006  O   WAT   412      32.483  35.275  11.860  1.00  0.00
ATOM   5007  H1  WAT   412      33.371  35.586  11.685  1.00  0.00
ATOM   5008  H2  WAT   412      32.453  34.402  11.468  1.00  0.00
TER   
ATOM   5009  O   WAT   413      21.076  37.147  24.179  1.00  0.00
ATOM   5010  H1  WAT   413      20.718  37.812  24.766  1.00  0.00
ATOM   5011  H2  WAT   413      20.782  36.315  24.550  1.00  0.00
TER   
ATOM   5012  O   WAT   414      24.278  37.605  27.063  1.00  0.00
ATOM   5013  H1  WAT   414      23.978  37.751  26.166  1.00  0.00
ATOM   5014  H2  WAT   414      25.049  37.046  26.970  1.00  0.00
TER   
ATOM   5015  O   WAT   415      19.587  37.146  10.802  1.00  0.00
ATOM   5016  H1  WAT   415      20.457  37.428  11.086  1.00  0.00
ATOM   5017  H2  WAT   415      19.096  37.959  10.687  1.00  0.00
TER   
ATOM   5018  O   WAT   416      22.652  28.877  15.396  1.00  0.00
ATOM   5019  H1  WAT   416      22.523  28.869  16.344  1.00  0.00
ATOM   5020  H2  WAT   416      21.828  29.215  15.045  1.00  0.00
TER   
ATOM   5021  O   WAT   417      19.651  30.636  24.856  1.00  0.00
ATOM   5022  H1  WAT   417      18.937  30.836  25.461  1.00  0.00
ATOM   5023  H2  WAT   417      20.071  29.860  25.228  1.00  0.00
TER   
ATOM   5024  O   WAT   418      31.145  33.128  22.606  1.00  0.00
ATOM   5025  H1  WAT   418      31.513  32.308  22.934  1.00  0.00
ATOM   5026  H2  WAT   418      30.285  33.188  23.022  1.00  0.00
TER   
ATOM   5027  O   WAT   419      34.511  32.084  13.415  1.00  0.00
ATOM   5028  H1  WAT   419      33.883  32.188  12.701  1.00  0.00
ATOM   5029  H2  WAT   419      34.016  32.304  14.204  1.00  0.00
TER   
ATOM   5030  O   WAT   420      26.480  34.362  14.831  1.00  0.00
ATOM   5031  H1  WAT   420      25.771  34.831  15.272  1.00  0.00
ATOM   5032  H2  WAT   420      26.764  33.705  15.465  1.00  0.00
TER   
ATOM   5033  O   WAT   421      28.105  35.782  22.830  1.00  0.00
ATOM   5034  H1  WAT   421      28.604  36.257  23.495  1.00  0.00
ATOM   5035  H2  WAT   421      28.247  34.859  23.037  1.00  0.00
TER   
ATOM   5036  O   WAT   422      30.511  31.088  16.270  1.00  0.00
ATOM   5037  H1  WAT   422      30.388  31.106  15.321  1.00  0.00
ATOM   5038  H2  WAT   422      31.460  31.135  16.390  1.00  0.00
TER   
ATOM   5039  O   WAT   423      24.683  32.671  12.206  1.00  0.00
ATOM   5040  H1  WAT   423      25.532  33.108  12.140  1.00  0.00
ATOM   5041  H2  WAT   423      24.316  32.983  13.033  1.00  0.00
TER   
ATOM   5042  O   WAT   424      33.604  37.242  17.119  1.00  0.00
ATOM   5043  H1  WAT   424      32.663  37.257  17.294  1.00  0.00
ATOM   5044  H2  WAT   424      33.918  36.456  17.565  1.00  0.00
TER   
ATOM   5045  O   WAT   425      22.277  36.357  11.363  1.00  0.00
ATOM   5046  H1  WAT   425      22.357  35.409  11.475  1.00  0.00
ATOM   5047  H2  WAT   425      23.169  36.687  11.469  1.00  0.00
TER   
ATOM   5048  O   WAT   426      21.836  36.321  27.493  1.00  0.00
ATOM   5049  H1  WAT   426      21.877  36.023  28.402  1.00  0.00
ATOM   5050  H2  WAT   426      22.691  36.722  27.334  1.00  0.00
TER   
ATOM   5051  O   WAT   427      23.777  34.900  25.461  1.00  0.00
ATOM   5052  H1  WAT   427      23.247  34.410  24.833  1.00  0.00
ATOM   5053  H2  WAT   427      24.446  35.329  24.927  1.00  0.00
TER   
ATOM   5054  O   WAT   428      33.147  36.707  27.229  1.00  0.00
ATOM   5055  H1  WAT   428      33.729  35.952  27.141  1.00  0.00
ATOM   5056  H2  WAT   428      33.323  37.238  26.452  1.00  0.00
TER   
ATOM   5057  O   WAT   429      24.264  31.867  25.541  1.00  0.00
ATOM   5058  H1  WAT   429      24.170  31.249  24.816  1.00  0.00
ATOM   5059  H2  WAT   429      23.684  32.593  25.314  1.00  0.00
TER   
ATOM   5060  O   WAT   430      27.030  30.424  22.573  1.00  0.00
ATOM   5061  H1  WAT   430      26.582  30.446  21.728  1.00  0.00
ATOM   5062  H2  WAT   430      26.397  30.026  23.170  1.00  0.00
TER   
ATOM   5063  O   WAT   431      29.773  37.051  24.578  1.00  0.00
ATOM   5064  H1  WAT   431      29.892  36.455  25.318  1.00  0.00
ATOM   5065  H2  WAT   431      30.632  37.088  24.158  1.00  0.00
TER   
ATOM   5066  O   WAT   432      32.111  37.605  23.155  1.00  0.00
ATOM   5067  H1  WAT   432      31.585  38.129  22.551  1.00  0.00
ATOM   5068  H2  WAT   432      32.455  38.237  23.786  1.00  0.00
TER   
ATOM   5069  O   WAT   433      24.510  34.994   9.600  1.00  0.00
ATOM   5070  H1  WAT   433      24.309  34.131   9.961  1.00  0.00
ATOM   5071  H2  WAT   433      24.339  34.907   8.662  1.00  0.00
TER   
ATOM   5072  O   WAT   434      26.539  33.593  25.836  1.00  0.00
ATOM   5073  H1  WAT   434      27.129  33.285  26.524  1.00  0.00
ATOM   5074  H2  WAT   434      25.722  33.121  25.992  1.00  0.00
TER   
ATOM   5075  O   WAT   435      31.359  33.210  26.069  1.00  0.00
ATOM   5076  H1  WAT   435      30.670  32.548  26.004  1.00  0.00
ATOM   5077  H2  WAT   435      32.079  32.764  26.514  1.00  0.00
TER   
ATOM   5078  O   WAT   436      31.989  29.805  12.128  1.00  0.00
ATOM   5079  H1  WAT   436      32.269  28.962  12.484  1.00  0.00
ATOM   5080  H2  WAT   436      31.215  30.037  12.642  1.00  0.00
TER   
ATOM   5081  O   WAT   437      23.308  32.094   9.587  1.00  0.00
ATOM   5082  H1  WAT   437      23.611  32.101   8.679  1.00  0.00
ATOM   5083  H2  WAT   437      24.048  31.744  10.084  1.00  0.00
TER   
ATOM   5084  O   WAT   438      26.527  31.038  10.573  1.00  0.00
ATOM   5085  H1  WAT   438      26.179  30.360   9.993  1.00  0.00
ATOM   5086  H2  WAT   438      26.728  30.577  11.387  1.00  0.00
TER   
ATOM   5087  O   WAT   439      19.867  37.566  16.969  1.00  0.00
ATOM   5088  H1  WAT   439      19.212  37.298  16.325  1.00  0.00
ATOM   5089  H2  WAT   439      20.705  37.457  16.520  1.00  0.00
TER   
ATOM   5090  O   WAT   440      32.816  32.360  11.191  1.00  0.00
ATOM   5091  H1  WAT   440      33.235  32.174  10.351  1.00  0.00
ATOM   5092  H2  WAT   440      32.510  31.508  11.502  1.00  0.00
TER   
ATOM   5093  O   WAT   441      20.905  37.952  21.510  1.00  0.00
ATOM   5094  H1  WAT   441      21.272  37.864  22.389  1.00  0.00
ATOM   5095  H2  WAT   441      20.336  37.188  21.410  1.00  0.00
TER   
ATOM   5096  O   WAT   442      20.457  34.863  25.416  1.00  0.00
ATOM   5097  H1  WAT   442      19.562  34.829  25.755  1.00  0.00
ATOM   5098  H2  WAT   442      20.996  35.061  26.181  1.00  0.00
TER   
ATOM   5099  O   WAT   443      19.081  34.776  12.912  1.00  0.00
ATOM   5100  H1  WAT   443      18.178  35.039  12.737  1.00  0.00
ATOM   5101  H2  WAT   443      19.565  35.047  12.132  1.00  0.00
TER   
ATOM   5102  O   WAT   444      21.624  33.833  10.821  1.00  0.00
ATOM   5103  H1  WAT   444      22.333  33.411  10.336  1.00  0.00
ATOM   5104  H2  WAT   444      20.908  33.900  10.190  1.00  0.00
TER   
ATOM   5105  O   WAT   445      21.271  29.887   9.862  1.00  0.00
ATOM   5106  H1  WAT   445      21.994  30.428  10.180  1.00  0.00
ATOM   5107  H2  WAT   445      21.544  29.613   8.986  1.00  0.00
TER   
ATOM   5108  O   WAT   446      20.961  29.137  19.764  1.00  0.00
ATOM   5109  H1  WAT   446      21.608  28.587  19.323  1.00  0.00
ATOM   5110  H2  WAT   446      21.381  29.392  20.586  1.00  0.00
TER   
ATOM   5111  O   WAT   447      20.714  29.293  22.506  1.00  0.00
ATOM   5112  H1  WAT   447      20.365  29.749  23.272  1.00  0.00
ATOM   5113  H2  WAT   447      20.383  28.399  22.589  1.00  0.00
TER   
ATOM   5114  O   WAT   448      28.226  30.484  26.028  1.00  0.00
ATOM   5115  H1  WAT   448      28.165  31.076  26.778  1.00  0.00
ATOM   5116  H2  WAT   448      29.166  30.377  25.883  1.00  0.00
TER   
ATOM   5117  O   WAT   449      30.864  30.141  25.668  1.00  0.00
ATOM   5118  H1  WAT   449      31.478  30.459  25.006  1.00  0.00
ATOM   5119  H2  WAT   449      31.409  29.656  26.287  1.00  0.00
TER   
ATOM   5120  O   WAT   450      21.386  28.821  25.782  1.00  0.00
ATOM   5121  H1  WAT   450      21.934  28.639  25.018  1.00  0.00
ATOM   5122  H2  WAT   450      21.451  28.030  26.317  1.00  0.00
TER   
ATOM   5123  O   WAT   451      31.604  28.704  21.995  1.00  0.00
ATOM   5124  H1  WAT   451      30.730  29.038  21.792  1.00  0.00
ATOM   5125  H2  WAT   451      31.496  28.232  22.820  1.00  0.00
TER   
ATOM   5126  O   WAT   452      32.512  30.911  23.379  1.00  0.00
ATOM   5127  H1  WAT   452      32.183  30.097  22.999  1.00  0.00
ATOM   5128  H2  WAT   452      33.460  30.868  23.255  1.00  0.00
TER   
ATOM   5129  O   WAT   453      29.352  29.621  20.934  1.00  0.00
ATOM   5130  H1  WAT   453      28.569  30.096  21.214  1.00  0.00
ATOM   5131  H2  WAT   453      29.058  28.717  20.825  1.00  0.00
TER   
ATOM   5132  O   WAT   454      33.904  30.324  18.979  1.00  0.00
ATOM   5133  H1  WAT   454      34.345  30.268  18.131  1.00  0.00
ATOM   5134  H2  WAT   454      33.635  31.239  19.050  1.00  0.00
TER   
ATOM   5135  O   WAT   455      20.696  29.926  13.455  1.00  0.00
ATOM   5136  H1  WAT   455      21.454  30.039  12.882  1.00  0.00
ATOM   5137  H2  WAT   455      20.234  30.763  13.410  1.00  0.00
TER   
ATOM   5138  O   WAT   456      27.237  32.040  16.445  1.00  0.00
ATOM   5139  H1  WAT   456      26.425  31.666  16.105  1.00  0.00
ATOM   5140  H2  WAT   456      27.742  31.285  16.748  1.00  0.00
TER   
ATOM   5141  O   WAT   457      31.740  28.704  17.684  1.00  0.00
ATOM   5142  H1  WAT   457      32.343  29.276  18.159  1.00  0.00
ATOM   5143  H2  WAT   457      30.999  29.268  17.461  1.00  0.00
TER   
ATOM   5144  O   WAT   458      23.069  30.452  11.995  1.00  0.00
ATOM   5145  H1  WAT   458      23.598  29.665  11.866  1.00  0.00
ATOM   5146  H2  WAT   458      23.701  31.132  12.229  1.00  0.00
TER   
ATOM   5147  O   WAT   459      25.262  30.190  15.050  1.00  0.00
ATOM   5148  H1  WAT   459      24.633  29.489  15.217  1.00  0.00
ATOM   5149  H2  WAT   459      24.723  30.950  14.833  1.00  0.00
TER   
ATOM   5150  O   WAT   460      25.388  29.468  27.485  1.00  0.00
ATOM   5151  H1  WAT   460      25.106  29.972  26.721  1.00  0.00
ATOM   5152  H2  WAT   460      25.770  28.671  27.119  1.00  0.00
TER   
ATOM   5153  O   WAT   461      31.989  28.884  28.063  1.00  0.00
ATOM   5154  H1  WAT   461      31.876  29.203  28.958  1.00  0.00
ATOM   5155  H2  WAT   461      32.806  29.285  27.767  1.00  0.00
TER   
ATOM   5156  O   WAT   462      30.895  36.903  -1.573  1.00  0.00
ATOM   5157  H1  WAT   462      30.815  35.988  -1.844  1.00  0.00
ATOM   5158  H2  WAT   462      30.482  37.400  -2.279  1.00  0.00
TER   
ATOM   5159  O   WAT   463      21.453  33.953  -5.031  1.00  0.00
ATOM   5160  H1  WAT   463      20.564  34.295  -5.133  1.00  0.00
ATOM   5161  H2  WAT   463      21.737  33.753  -5.922  1.00  0.00
TER   
ATOM   5162  O   WAT   464      19.416  36.554   0.853  1.00  0.00
ATOM   5163  H1  WAT   464      19.988  35.786   0.854  1.00  0.00
ATOM   5164  H2  WAT   464      19.416  36.853  -0.056  1.00  0.00
TER   
ATOM   5165  O   WAT   465      20.659  31.962   2.640  1.00  0.00
ATOM   5166  H1  WAT   465      20.479  31.065   2.921  1.00  0.00
ATOM   5167  H2  WAT   465      20.257  32.509   3.315  1.00  0.00
TER   
ATOM   5168  O   WAT   466      29.498  34.164   0.542  1.00  0.00
ATOM   5169  H1  WAT   466      29.875  33.291   0.429  1.00  0.00
ATOM   5170  H2  WAT   466      29.400  34.500  -0.349  1.00  0.00
TER   
ATOM   5171  O   WAT   467      23.629  32.536  -3.997  1.00  0.00
ATOM   5172  H1  WAT   467      23.736  33.437  -3.690  1.00  0.00
ATOM   5173  H2  WAT   467      22.718  32.488  -4.287  1.00  0.00
TER   
ATOM   5174  O   WAT   468      33.281  31.659  -2.526  1.00  0.00
ATOM   5175  H1  WAT   468      34.102  31.168  -2.483  1.00  0.00
ATOM   5176  H2  WAT   468      33.314  32.248  -1.772  1.00  0.00
TER   
ATOM   5177  O   WAT   469      21.277  34.458   1.249  1.00  0.00
ATOM   5178  H1  WAT   469      21.958  34.722   1.867  1.00  0.00
ATOM   5179  H2  WAT   469      20.962  33.618   1.582  1.00  0.00
TER   
ATOM   5180  O   WAT   470      25.470  35.505   0.336  1.00  0.00
ATOM   5181  H1  WAT   470      25.978  36.003   0.976  1.00  0.00
ATOM   5182  H2  WAT   470      26.001  34.728   0.160  1.00  0.00
TER   
ATOM   5183  O   WAT   471      23.753  30.145   4.602  1.00  0.00
ATOM   5184  H1  WAT   471      23.755  30.662   3.797  1.00  0.00
ATOM   5185  H2  WAT   471      22.924  29.668   4.579  1.00  0.00
TER   
ATOM   5186  O   WAT   472      33.517  33.599   0.247  1.00  0.00
ATOM   5187  H1  WAT   472      32.813  33.887   0.827  1.00  0.00
ATOM   5188  H2  WAT   472      33.878  34.409  -0.113  1.00  0.00
TER   
ATOM   5189  O   WAT   473      23.435  31.856   2.609  1.00  0.00
ATOM   5190  H1  WAT   473      23.777  32.700   2.315  1.00  0.00
ATOM   5191  H2  WAT   473      22.496  32.004   2.726  1.00  0.00
TER   
ATOM   5192  O   WAT   474      27.118  29.344  -1.066  1.00  0.00
ATOM   5193  H1  WAT   474      27.425  28.789  -1.783  1.00  0.00
ATOM   5194  H2  WAT   474      26.188  29.478  -1.249  1.00  0.00
TER   
ATOM   5195  O   WAT   475      29.506  37.409  -4.330  1.00  0.00
ATOM   5196  H1  WAT   475      28.579  37.343  -4.101  1.00  0.00
ATOM   5197  H2  WAT   475      29.658  38.347  -4.445  1.00  0.00
TER   
ATOM   5198  O   WAT   476      29.493  33.681  -7.334  1.00  0.00
ATOM   5199  H1  WAT   476      28.553  33.842  -7.248  1.00  0.00
ATOM   5200  H2  WAT   476      29.811  34.399  -7.880  1.00  0.00
TER   
ATOM   5201  O   WAT   477      32.978  35.149   3.590  1.00  0.00
ATOM   5202  H1  WAT   477      32.565  35.975   3.844  1.00  0.00
ATOM   5203  H2  WAT   477      32.246  34.564   3.397  1.00  0.00
TER   
ATOM   5204  O   WAT   478      25.111  37.935  -1.548  1.00  0.00
ATOM   5205  H1  WAT   478      24.707  37.223  -2.044  1.00  0.00
ATOM   5206  H2  WAT   478      25.198  37.591  -0.660  1.00  0.00
TER   
ATOM   5207  O   WAT   479      23.824  34.710   2.232  1.00  0.00
ATOM   5208  H1  WAT   479      24.376  34.819   1.457  1.00  0.00
ATOM   5209  H2  WAT   479      24.339  35.083   2.947  1.00  0.00
TER   
ATOM   5210  O   WAT   480      21.812  36.830  -4.048  1.00  0.00
ATOM   5211  H1  WAT   480      21.692  37.556  -4.660  1.00  0.00
ATOM   5212  H2  WAT   480      21.502  36.060  -4.525  1.00  0.00
TER   
ATOM   5213  O   WAT   481      24.278  30.173  -0.665  1.00  0.00
ATOM   5214  H1  WAT   481      23.835  30.954  -0.997  1.00  0.00
ATOM   5215  H2  WAT   481      24.837  30.496   0.042  1.00  0.00
TER   
ATOM   5216  O   WAT   482      28.565  33.040   4.938  1.00  0.00
ATOM   5217  H1  WAT   482      28.103  33.248   5.750  1.00  0.00
ATOM   5218  H2  WAT   482      28.163  32.226   4.635  1.00  0.00
TER   
ATOM   5219  O   WAT   483      33.566  34.261   6.068  1.00  0.00
ATOM   5220  H1  WAT   483      32.715  33.962   6.389  1.00  0.00
ATOM   5221  H2  WAT   483      33.406  34.505   5.156  1.00  0.00
TER   
ATOM   5222  O   WAT   484      30.661  35.761   8.168  1.00  0.00
ATOM   5223  H1  WAT   484      30.986  34.928   7.828  1.00  0.00
ATOM   5224  H2  WAT   484      31.449  36.284   8.316  1.00  0.00
TER   
ATOM   5225  O   WAT   485      27.394  29.794  -5.785  1.00  0.00
ATOM   5226  H1  WAT   485      26.770  29.790  -5.059  1.00  0.00
ATOM   5227  H2  WAT   485      27.307  28.927  -6.181  1.00  0.00
TER   
ATOM   5228  O   WAT   486      26.316  30.718   1.194  1.00  0.00
ATOM   5229  H1  WAT   486      26.613  31.624   1.113  1.00  0.00
ATOM   5230  H2  WAT   486      26.864  30.230   0.580  1.00  0.00
TER   
ATOM   5231  O   WAT   487      24.070  35.297  -2.937  1.00  0.00
ATOM   5232  H1  WAT   487      23.844  35.080  -2.033  1.00  0.00
ATOM   5233  H2  WAT   487      23.289  35.729  -3.283  1.00  0.00
TER   
ATOM   5234  O   WAT   488      31.299  35.303  -4.338  1.00  0.00
ATOM   5235  H1  WAT   488      30.700  36.027  -4.522  1.00  0.00
ATOM   5236  H2  WAT   488      31.847  35.241  -5.120  1.00  0.00
TER   
ATOM   5237  O   WAT   489      26.510  36.195   7.729  1.00  0.00
ATOM   5238  H1  WAT   489      26.414  35.255   7.579  1.00  0.00
ATOM   5239  H2  WAT   489      27.353  36.417   7.334  1.00  0.00
TER   
ATOM   5240  O   WAT   490      29.906  33.939  -2.308  1.00  0.00
ATOM   5241  H1  WAT   490      30.299  34.257  -3.121  1.00  0.00
ATOM   5242  H2  WAT   490      30.268  33.061  -2.193  1.00  0.00
TER   
ATOM   5243  O   WAT   491      21.641  32.607   5.882  1.00  0.00
ATOM   5244  H1  WAT   491      21.247  33.454   6.089  1.00  0.00
ATOM   5245  H2  WAT   491      20.952  31.969   6.073  1.00  0.00
TER   
ATOM   5246  O   WAT   492      28.215  32.690   8.952  1.00  0.00
ATOM   5247  H1  WAT   492      27.525  32.497   9.587  1.00  0.00
ATOM   5248  H2  WAT   492      28.958  32.974   9.484  1.00  0.00
TER   
ATOM   5249  O   WAT   493      18.942  30.529  -0.085  1.00  0.00
ATOM   5250  H1  WAT   493      18.654  31.100   0.628  1.00  0.00
ATOM   5251  H2  WAT   493      19.687  30.050   0.278  1.00  0.00
TER   
ATOM   5252  O   WAT   494      19.129  34.471  -8.875  1.00  0.00
ATOM   5253  H1  WAT   494      19.047  35.415  -8.733  1.00  0.00
ATOM   5254  H2  WAT   494      18.778  34.329  -9.753  1.00  0.00
TER   
ATOM   5255  O   WAT   495      30.491  36.530   1.787  1.00  0.00
ATOM   5256  H1  WAT   495      29.760  37.039   2.136  1.00  0.00
ATOM   5257  H2  WAT   495      30.094  35.713   1.486  1.00  0.00
TER   
ATOM   5258  O   WAT   496      26.929  33.205   0.193  1.00  0.00
ATOM   5259  H1  WAT   496      26.933  32.764  -0.657  1.00  0.00
ATOM   5260  H2  WAT   496      27.824  33.527   0.300  1.00  0.00
TER   
ATOM   5261  O   WAT   497      22.779  33.088  -0.848  1.00  0.00
ATOM   5262  H1  WAT   497      22.439  33.566  -0.091  1.00  0.00
ATOM   5263  H2  WAT   497      22.017  32.634  -1.208  1.00  0.00
TER   
ATOM   5264  O   WAT   498      26.991  34.207  -6.817  1.00  0.00
ATOM   5265  H1  WAT   498      27.112  34.165  -5.868  1.00  0.00
ATOM   5266  H2  WAT   498      26.606  35.069  -6.972  1.00  0.00
TER   
ATOM   5267  O   WAT   499      30.954  31.983   1.200  1.00  0.00
ATOM   5268  H1  WAT   499      30.971  32.434   2.044  1.00  0.00
ATOM   5269  H2  WAT   499      30.706  31.084   1.413  1.00  0.00
TER   
ATOM   5270  O   WAT   500      26.003  36.517  -7.418  1.00  0.00
ATOM   5271  H1  WAT   500      25.435  36.068  -8.045  1.00  0.00
ATOM   5272  H2  WAT   500      26.712  36.876  -7.952  1.00  0.00
TER   
ATOM   5273  O   WAT   501      34.381  29.396   7.038  1.00  0.00
ATOM   5274  H1  WAT   501      34.706  28.665   7.564  1.00  0.00
ATOM   5275  H2  WAT   501      34.417  29.078   6.136  1.00  0.00
TER   
ATOM   5276  O   WAT   502      27.230  37.266   1.939  1.00  0.00
ATOM   5277  H1  WAT   502      27.597  36.791   2.685  1.00  0.00
ATOM   5278  H2  WAT   502      27.040  38.140   2.280  1.00  0.00
TER   
ATOM   5279  O   WAT   503      20.094  32.010  -1.932  1.00  0.00
ATOM   5280  H1  WAT   503      19.809  31.645  -1.094  1.00  0.00
ATOM   5281  H2  WAT   503      20.032  31.278  -2.545  1.00  0.00
TER   
ATOM   5282  O   WAT   504      25.020  36.306   4.257  1.00  0.00
ATOM   5283  H1  WAT   504      24.716  37.186   4.483  1.00  0.00
ATOM   5284  H2  WAT   504      25.975  36.366   4.293  1.00  0.00
TER   
ATOM   5285  O   WAT   505      29.768  30.903  -5.210  1.00  0.00
ATOM   5286  H1  WAT   505      28.954  30.404  -5.286  1.00  0.00
ATOM   5287  H2  WAT   505      29.574  31.743  -5.627  1.00  0.00
TER   
ATOM   5288  O   WAT   506      32.483  35.275  -6.914  1.00  0.00
ATOM   5289  H1  WAT   506      33.371  35.586  -7.089  1.00  0.00
ATOM   5290  H2  WAT   506      32.453  34.402  -7.306  1.00  0.00
TER   
ATOM   5291  O   WAT   507      21.076  37.147   5.405  1.00  0.00
ATOM   5292  H1  WAT   507      20.718  37.812   5.992  1.00  0.00
ATOM   5293  H2  WAT   507      20.782  36.315   5.776  1.00  0.00
TER   
ATOM   5294  O   WAT   508      24.278  37.605   8.289  1.00  0.00
ATOM   5295  H1  WAT   508      23.978  37.751   7.391  1.00  0.00
ATOM   5296  H2  WAT   508      25.049  37.046   8.196  1.00  0.00
TER   
ATOM   5297  O   WAT   509      19.587  37.146  -7.972  1.00  0.00
ATOM   5298  H1  WAT   509      20.457  37.428  -7.688  1.00  0.00
ATOM   5299  H2  WAT   509      19.096  37.959  -8.087  1.00  0.00
TER   
ATOM   5300  O   WAT   510      22.652  28.877  -3.379  1.00  0.00
ATOM   5301  H1  WAT   510      22.523  28.869  -2.430  1.00  0.00
ATOM   5302  H2  WAT   510      21.828  29.215  -3.730  1.00  0.00
TER   
ATOM   5303  O   WAT   511      19.651  30.636   6.082  1.00  0.00
ATOM   5304  H1  WAT   511      18.937  30.836   6.687  1.00  0.00
ATOM   5305  H2  WAT   511      20.071  29.860   6.453  1.00  0.00
TER   
ATOM   5306  O   WAT   512      31.145  33.128   3.832  1.00  0.00
ATOM   5307  H1  WAT   512      31.513  32.308   4.160  1.00  0.00
ATOM   5308  H2  WAT   512      30.285  33.188   4.248  1.00  0.00
TER   
ATOM   5309  O   WAT   513      34.511  32.084  -5.359  1.00  0.00
ATOM   5310  H1  WAT   513      33.883  32.188  -6.073  1.00  0.00
ATOM   5311  H2  WAT   513      34.016  32.304  -4.570  1.00  0.00
TER   
ATOM   5312  O   WAT   514      26.480  34.362  -3.943  1.00  0.00
ATOM   5313  H1  WAT   514      25.771  34.831  -3.502  1.00  0.00
ATOM   5314  H2  WAT   514      26.764  33.705  -3.309  1.00  0.00
TER   
ATOM   5315  O   WAT   515      28.105  35.782   4.056  1.00  0.00
ATOM   5316  H1  WAT   515      28.604  36.257   4.721  1.00  0.00
ATOM   5317  H2  WAT   515      28.247  34.859   4.263  1.00  0.00
TER   
ATOM   5318  O   WAT   516      30.511  31.088  -2.504  1.00  0.00
ATOM   5319  H1  WAT   516      30.388  31.106  -3.453  1.00  0.00
ATOM   5320  H2  WAT   516      31.460  31.135  -2.384  1.00  0.00
TER   
ATOM   5321  O   WAT   517      24.683  32.671  -6.568  1.00  0.00
ATOM   5322  H1  WAT   517      25.532  33.108  -6.634  1.00  0.00
ATOM   5323  H2  WAT   517      24.316  32.983  -5.741  1.00  0.00
TER   
ATOM   5324  O   WAT   518      33.604  37.242  -1.655  1.00  0.00
ATOM   5325  H1  WAT   518      32.663  37.257  -1.480  1.00  0.00
ATOM   5326  H2  WAT   518      33.918  36.456  -1.209  1.00  0.00
TER   
ATOM   5327  O   WAT   519      22.277  36.357  -7.412  1.00  0.00
ATOM   5328  H1  WAT   519      22.357  35.409  -7.300  1.00  0.00
ATOM   5329  H2  WAT   519      23.169  36.687  -7.305  1.00  0.00
TER   
ATOM   5330  O   WAT   520      21.836  36.321   8.719  1.00  0.00
ATOM   5331  H1  WAT   520      21.877  36.023   9.628  1.00  0.00
ATOM   5332  H2  WAT   520      22.691  36.722   8.560  1.00  0.00
TER   
ATOM   5333  O   WAT   521      23.777  34.900   6.687  1.00  0.00
ATOM   5334  H1  WAT   521      23.247  34.410   6.059  1.00  0.00
ATOM   5335  H2  WAT   521      24.446  35.329   6.152  1.00  0.00
TER   
ATOM   5336  O   WAT   522      33.147  36.707   8.455  1.00  0.00
ATOM   5337  H1  WAT   522      33.729  35.952   8.367  1.00  0.00
ATOM   5338  H2  WAT   522      33.323  37.238   7.678  1.00  0.00
TER   
ATOM   5339  O   WAT   523      24.264  31.867   6.766  1.00  0.00
ATOM   5340  H1  WAT   523      24.170  31.249   6.041  1.00  0.00
ATOM   5341  H2  WAT   523      23.684  32.593   6.539  1.00  0.00
TER   
ATOM   5342  O   WAT   524      27.030  30.424   3.799  1.00  0.00
ATOM   5343  H1  WAT   524      26.582  30.446   2.954  1.00  0.00
ATOM   5344  H2  WAT   524      26.397  30.026   4.396  1.00  0.00
TER   
ATOM   5345  O   WAT   525      29.773  37.051   5.804  1.00  0.00
ATOM   5346  H1  WAT   525      29.892  36.455   6.543  1.00  0.00
ATOM   5347  H2  WAT   525      30.632  37.088   5.384  1.00  0.00
TER   
ATOM   5348  O   WAT   526      32.111  37.605   4.380  1.00  0.00
ATOM   5349  H1  WAT   526      31.585  38.129   3.777  1.00  0.00
ATOM   5350  H2  WAT   526      32.455  38.237   5.011  1.00  0.00
TER   
ATOM   5351  O   WAT   527      24.510  34.994  -9.175  1.00  0.00
ATOM   5352  H1  WAT   527      24.309  34.131  -8.813  1.00  0.00
ATOM   5353  H2  WAT   527      24.339  34.907 -10.113  1.00  0.00
TER   
ATOM   5354  O   WAT   528      26.539  33.593   7.062  1.00  0.00
ATOM   5355  H1  WAT   528      27.129  33.285   7.749  1.00  0.00
ATOM   5356  H2  WAT   528      25.722  33.121   7.218  1.00  0.00
TER   
ATOM   5357  O   WAT   529      31.359  33.210   7.295  1.00  0.00
ATOM   5358  H1  WAT   529      30.670  32.548   7.230  1.00  0.00
ATOM   5359  H2  WAT   529      32.079  32.764   7.740  1.00  0.00
TER   
ATOM   5360  O   WAT   530      31.989  29.805  -6.646  1.00  0.00
ATOM   5361  H1  WAT   530      32.269  28.962  -6.290  1.00  0.00
ATOM   5362  H2  WAT   530      31.215  30.037  -6.132  1.00  0.00
TER   
ATOM   5363  O   WAT   531      23.308  32.094  -9.187  1.00  0.00
ATOM   5364  H1  WAT   531      23.611  32.101 -10.095  1.00  0.00
ATOM   5365  H2  WAT   531      24.048  31.744  -8.690  1.00  0.00
TER   
ATOM   5366  O   WAT   532      26.527  31.038  -8.201  1.00  0.00
ATOM   5367  H1  WAT   532      26.179  30.360  -8.781  1.00  0.00
ATOM   5368  H2  WAT   532      26.728  30.577  -7.387  1.00  0.00
TER   
ATOM   5369  O   WAT   533      19.867  37.566  -1.805  1.00  0.00
ATOM   5370  H1  WAT   533      19.212  37.298  -2.449  1.00  0.00
ATOM   5371  H2  WAT   533      20.705  37.457  -2.255  1.00  0.00
TER   
ATOM   5372  O   WAT   534      32.816  32.360  -7.583  1.00  0.00
ATOM   5373  H1  WAT   534      33.235  32.174  -8.423  1.00  0.00
ATOM   5374  H2  WAT   534      32.510  31.508  -7.273  1.00  0.00
TER   
ATOM   5375  O   WAT   535      20.905  37.952   2.735  1.00  0.00
ATOM   5376  H1  WAT   535      21.272  37.864   3.615  1.00  0.00
ATOM   5377  H2  WAT   535      20.336  37.188   2.636  1.00  0.00
TER   
ATOM   5378  O   WAT   536      20.457  34.863   6.641  1.00  0.00
ATOM   5379  H1  WAT   536      19.562  34.829   6.981  1.00  0.00
ATOM   5380  H2  WAT   536      20.996  35.061   7.406  1.00  0.00
TER   
ATOM   5381  O   WAT   537      19.081  34.776  -5.862  1.00  0.00
ATOM   5382  H1  WAT   537      18.178  35.039  -6.037  1.00  0.00
ATOM   5383  H2  WAT   537      19.565  35.047  -6.642  1.00  0.00
TER   
ATOM   5384  O   WAT   538      21.624  33.833  -7.953  1.00  0.00
ATOM   5385  H1  WAT   538      22.333  33.411  -8.438  1.00  0.00
ATOM   5386  H2  WAT   538      20.908  33.900  -8.585  1.00  0.00
TER   
ATOM   5387  O   WAT   539      21.271  29.887  -8.913  1.00  0.00
ATOM   5388  H1  WAT   539      21.994  30.428  -8.595  1.00  0.00
ATOM   5389  H2  WAT   539      21.544  29.613  -9.789  1.00  0.00
TER   
ATOM   5390  O   WAT   540      20.961  29.137   0.990  1.00  0.00
ATOM   5391  H1  WAT   540      21.608  28.587   0.549  1.00  0.00
ATOM   5392  H2  WAT   540      21.381  29.392   1.811  1.00  0.00
TER   
ATOM   5393  O   WAT   541      20.714  29.293   3.732  1.00  0.00
ATOM   5394  H1  WAT   541      20.365  29.749   4.498  1.00  0.00
ATOM   5395  H2  WAT   541      20.383  28.399   3.814  1.00  0.00
TER   
ATOM   5396  O   WAT   542      28.226  30.484   7.254  1.00  0.00
ATOM   5397  H1  WAT   542      28.165  31.076   8.004  1.00  0.00
ATOM   5398  H2  WAT   542      29.166  30.377   7.109  1.00  0.00
TER   
ATOM   5399  O   WAT   543      30.864  30.141   6.893  1.00  0.00
ATOM   5400  H1  WAT   543      31.478  30.459   6.231  1.00  0.00
ATOM   5401  H2  WAT   543      31.409  29.656   7.513  1.00  0.00
TER   
ATOM   5402  O   WAT   544      21.386  28.821   7.007  1.00  0.00
ATOM   5403  H1  WAT   544      21.934  28.639   6.244  1.00  0.00
ATOM   5404  H2  WAT   544      21.451  28.030   7.543  1.00  0.00
TER   
ATOM   5405  O   WAT   545      31.604  28.704   3.220  1.00  0.00
ATOM   5406  H1  WAT   545      30.730  29.038   3.018  1.00  0.00
ATOM   5407  H2  WAT   545      31.496  28.232   4.045  1.00  0.00
TER   
ATOM   5408  O   WAT   546      32.512  30.911   4.604  1.00  0.00
ATOM   5409  H1  WAT   546      32.183  30.097   4.225  1.00  0.00
ATOM   5410  H2  WAT   546      33.460  30.868   4.481  1.00  0.00
TER   
ATOM   5411  O   WAT   547      29.352  29.621   2.160  1.00  0.00
ATOM   5412  H1  WAT   547      28.569  30.096   2.439  1.00  0.00
ATOM   5413  H2  WAT   547      29.058  28.717   2.051  1.00  0.00
TER   
ATOM   5414  O   WAT   548      33.904  30.324   0.204  1.00  0.00
ATOM   5415  H1  WAT   548      34.345  30.268  -0.643  1.00  0.00
ATOM   5416  H2  WAT   548      33.635  31.239   0.275  1.00  0.00
TER   
ATOM   5417  O   WAT   549      20.696  29.926  -5.319  1.00  0.00
ATOM   5418  H1  WAT   549      21.454  30.039  -5.893  1.00  0.00
ATOM   5419  H2  WAT   549      20.234  30.763  -5.365  1.00  0.00
TER   
ATOM   5420  O   WAT   550      27.237  32.040  -2.329  1.00  0.00
ATOM   5421  H1  WAT   550      26.425  31.666  -2.669  1.00  0.00
ATOM   5422  H2  WAT   550      27.742  31.285  -2.027  1.00  0.00
TER   
ATOM   5423  O   WAT   551      31.740  28.704  -1.091  1.00  0.00
ATOM   5424  H1  WAT   551      32.343  29.276  -0.616  1.00  0.00
ATOM   5425  H2  WAT   551      30.999  29.268  -1.313  1.00  0.00
TER   
ATOM   5426  O   WAT   552      23.069  30.452  -6.779  1.00  0.00
ATOM   5427  H1  WAT   552      23.598  29.665  -6.908  1.00  0.00
ATOM   5428  H2  WAT   552      23.701  31.132  -6.545  1.00  0.00
TER   
ATOM   5429  O   WAT   553      25.262  30.190  -3.724  1.00  0.00
ATOM   5430  H1  WAT   553      24.633  29.489  -3.557  1.00  0.00
ATOM   5431  H2  WAT   553      24.723  30.950  -3.941  1.00  0.00
TER   
ATOM   5432  O   WAT   554      25.388  29.468   8.711  1.00  0.00
ATOM   5433  H1  WAT   554      25.106  29.972   7.947  1.00  0.00
ATOM   5434  H2  WAT   554      25.770  28.671   8.345  1.00  0.00
TER   
ATOM   5435  O   WAT   555      31.989  28.884   9.289  1.00  0.00
ATOM   5436  H1  WAT   555      31.876  29.203  10.184  1.00  0.00
ATOM   5437  H2  WAT   555      32.806  29.285   8.993  1.00  0.00
TER   
ATOM   5438  O   WAT   556      30.895  36.903 -20.348  1.00  0.00
ATOM   5439  H1  WAT   556      30.815  35.988 -20.618  1.00  0.00
ATOM   5440  H2  WAT   556      30.482  37.400 -21.054  1.00  0.00
TER   
ATOM   5441  O   WAT   557      21.453  33.953 -23.805  1.00  0.00
ATOM   5442  H1  WAT   557      20.564  34.295 -23.907  1.00  0.00
ATOM   5443  H2  WAT   557      21.737  33.753 -24.697  1.00  0.00
TER   
ATOM   5444  O   WAT   558      19.416  36.554 -17.921  1.00  0.00
ATOM   5445  H1  WAT   558      19.988  35.786 -17.921  1.00  0.00
ATOM   5446  H2  WAT   558      19.416  36.853 -18.830  1.00  0.00
TER   
ATOM   5447  O   WAT   559      20.659  31.962 -16.134  1.00  0.00
ATOM   5448  H1  WAT   559      20.479  31.065 -15.854  1.00  0.00
ATOM   5449  H2  WAT   559      20.257  32.509 -15.459  1.00  0.00
TER   
ATOM   5450  O   WAT   560      29.498  34.164 -18.233  1.00  0.00
ATOM   5451  H1  WAT   560      29.875  33.291 -18.345  1.00  0.00
ATOM   5452  H2  WAT   560      29.400  34.500 -19.124  1.00  0.00
TER   
ATOM   5453  O   WAT   561      23.629  32.536 -22.771  1.00  0.00
ATOM   5454  H1  WAT   561      23.736  33.437 -22.464  1.00  0.00
ATOM   5455  H2  WAT   561      22.718  32.488 -23.062  1.00  0.00
TER   
ATOM   5456  O   WAT   562      33.281  31.659 -21.300  1.00  0.00
ATOM   5457  H1  WAT   562      34.102  31.168 -21.257  1.00  0.00
ATOM   5458  H2  WAT   562      33.314  32.248 -20.547  1.00  0.00
TER   
ATOM   5459  O   WAT   563      21.277  34.458 -17.526  1.00  0.00
ATOM   5460  H1  WAT   563      21.958  34.722 -16.907  1.00  0.00
ATOM   5461  H2  WAT   563      20.962  33.618 -17.192  1.00  0.00
TER   
ATOM   5462  O   WAT   564      25.470  35.505 -18.439  1.00  0.00
ATOM   5463  H1  WAT   564      25.978  36.003 -17.798  1.00  0.00
ATOM   5464  H2  WAT   564      26.001  34.728 -18.615  1.00  0.00
TER   
ATOM   5465  O   WAT   565      23.753  30.145 -14.172  1.00  0.00
ATOM   5466  H1  WAT   565      23.755  30.662 -14.978  1.00  0.00
ATOM   5467  H2  WAT   565      22.924  29.668 -14.195  1.00  0.00
TER   
ATOM   5468  O   WAT   566      33.517  33.599 -18.527  1.00  0.00
ATOM   5469  H1  WAT   566      32.813  33.887 -17.947  1.00  0.00
ATOM   5470  H2  WAT   566      33.878  34.409 -18.887  1.00  0.00
TER   
ATOM   5471  O   WAT   567      23.435  31.856 -16.165  1.00  0.00
ATOM   5472  H1  WAT   567      23.777  32.700 -16.460  1.00  0.00
ATOM   5473  H2  WAT   567      22.496  32.004 -16.049  1.00  0.00
TER   
ATOM   5474  O   WAT   568      27.118  29.344 -19.841  1.00  0.00
ATOM   5475  H1  WAT   568      27.425  28.789 -20.557  1.00  0.00
ATOM   5476  H2  WAT   568      26.188  29.478 -20.023  1.00  0.00
TER   
ATOM   5477  O   WAT   569      29.506  37.409 -23.105  1.00  0.00
ATOM   5478  H1  WAT   569      28.579  37.343 -22.876  1.00  0.00
ATOM   5479  H2  WAT   569      29.658  38.347 -23.219  1.00  0.00
TER   
ATOM   5480  O   WAT   570      29.493  33.681 -26.108  1.00  0.00
ATOM   5481  H1  WAT   570      28.553  33.842 -26.023  1.00  0.00
ATOM   5482  H2  WAT   570      29.811  34.399 -26.654  1.00  0.00
TER   
ATOM   5483  O   WAT   571      32.978  35.149 -15.185  1.00  0.00
ATOM   5484  H1  WAT   571      32.565  35.975 -14.931  1.00  0.00
ATOM   5485  H2  WAT   571      32.246  34.564 -15.377  1.00  0.00
TER   
ATOM   5486  O   WAT   572      25.111  37.935 -20.323  1.00  0.00
ATOM   5487  H1  WAT   572      24.707  37.223 -20.818  1.00  0.00
ATOM   5488  H2  WAT   572      25.198  37.591 -19.434  1.00  0.00
TER   
ATOM   5489  O   WAT   573      23.824  34.710 -16.543  1.00  0.00
ATOM   5490  H1  WAT   573      24.376  34.819 -17.317  1.00  0.00
ATOM   5491  H2  WAT   573      24.339  35.083 -15.827  1.00  0.00
TER   
ATOM   5492  O   WAT   574      21.812  36.830 -22.822  1.00  0.00
ATOM   5493  H1  WAT   574      21.692  37.556 -23.434  1.00  0.00
ATOM   5494  H2  WAT   574      21.502  36.060 -23.299  1.00  0.00
TER   
ATOM   5495  O   WAT   575      24.278  30.173 -19.440  1.00  0.00
ATOM   5496  H1  WAT   575      23.835  30.954 -19.771  1.00  0.00
ATOM   5497  H2  WAT   575      24.837  30.496 -18.733  1.00  0.00
TER   
ATOM   5498  O   WAT   576      28.565  33.040 -13.836  1.00  0.00
ATOM   5499  H1  WAT   576      28.103  33.248 -13.024  1.00  0.00
ATOM   5500  H2  WAT   576      28.163  32.226 -14.139  1.00  0.00
TER   
ATOM   5501  O   WAT   577      33.566  34.261 -12.706  1.00  0.00
ATOM   5502  H1  WAT   577      32.715  33.962 -12.386  1.00  0.00
ATOM   5503  H2  WAT   577      33.406  34.505 -13.618  1.00  0.00
TER   
ATOM   5504  O   WAT   578      30.661  35.761 -10.607  1.00  0.00
ATOM   5505  H1  WAT   578      30.986  34.928 -10.946  1.00  0.00
ATOM   5506  H2  WAT   578      31.449  36.284 -10.459  1.00  0.00
TER   
ATOM   5507  O   WAT   579      27.394  29.794 -24.559  1.00  0.00
ATOM   5508  H1  WAT   579      26.770  29.790 -23.834  1.00  0.00
ATOM   5509  H2  WAT   579      27.307  28.927 -24.955  1.00  0.00
TER   
ATOM   5510  O   WAT   580      26.316  30.718 -17.581  1.00  0.00
ATOM   5511  H1  WAT   580      26.613  31.624 -17.661  1.00  0.00
ATOM   5512  H2  WAT   580      26.864  30.230 -18.195  1.00  0.00
TER   
ATOM   5513  O   WAT   581      24.070  35.297 -21.712  1.00  0.00
ATOM   5514  H1  WAT   581      23.844  35.080 -20.807  1.00  0.00
ATOM   5515  H2  WAT   581      23.289  35.729 -22.057  1.00  0.00
TER   
ATOM   5516  O   WAT   582      31.299  35.303 -23.112  1.00  0.00
ATOM   5517  H1  WAT   582      30.700  36.027 -23.296  1.00  0.00
ATOM   5518  H2  WAT   582      31.847  35.241 -23.895  1.00  0.00
TER   
ATOM   5519  O   WAT   583      26.510  36.195 -11.046  1.00  0.00
ATOM   5520  H1  WAT   583      26.414  35.255 -11.195  1.00  0.00
ATOM   5521  H2  WAT   583      27.353  36.417 -11.441  1.00  0.00
TER   
ATOM   5522  O   WAT   584      29.906  33.939 -21.082  1.00  0.00
ATOM   5523  H1  WAT   584      30.299  34.257 -21.895  1.00  0.00
ATOM   5524  H2  WAT   584      30.268  33.061 -20.968  1.00  0.00
TER   
ATOM   5525  O   WAT   585      21.641  32.607 -12.892  1.00  0.00
ATOM   5526  H1  WAT   585      21.247  33.454 -12.685  1.00  0.00
ATOM   5527  H2  WAT   585      20.952  31.969 -12.701  1.00  0.00
TER   
ATOM   5528  O   WAT   586      28.215  32.690  -9.822  1.00  0.00
ATOM   5529  H1  WAT   586      27.525  32.497  -9.188  1.00  0.00
ATOM   5530  H2  WAT   586      28.958  32.974  -9.290  1.00  0.00
TER   
ATOM   5531  O   WAT   587      18.942  30.529 -18.859  1.00  0.00
ATOM   5532  H1  WAT   587      18.654  31.100 -18.147  1.00  0.00
ATOM   5533  H2  WAT   587      19.687  30.050 -18.496  1.00  0.00
TER   
ATOM   5534  O   WAT   588      19.129  34.471 -27.649  1.00  0.00
ATOM   5535  H1  WAT   588      19.047  35.415 -27.507  1.00  0.00
ATOM   5536  H2  WAT   588      18.778  34.329 -28.528  1.00  0.00
TER   
ATOM   5537  O   WAT   589      30.491  36.530 -16.987  1.00  0.00
ATOM   5538  H1  WAT   589      29.760  37.039 -16.638  1.00  0.00
ATOM   5539  H2  WAT   589      30.094  35.713 -17.288  1.00  0.00
TER   
ATOM   5540  O   WAT   590      26.929  33.205 -18.582  1.00  0.00
ATOM   5541  H1  WAT   590      26.933  32.764 -19.431  1.00  0.00
ATOM   5542  H2  WAT   590      27.824  33.527 -18.475  1.00  0.00
TER   
ATOM   5543  O   WAT   591      22.779  33.088 -19.622  1.00  0.00
ATOM   5544  H1  WAT   591      22.439  33.566 -18.866  1.00  0.00
ATOM   5545  H2  WAT   591      22.017  32.634 -19.982  1.00  0.00
TER   
ATOM   5546  O   WAT   592      26.991  34.207 -25.591  1.00  0.00
ATOM   5547  H1  WAT   592      27.112  34.165 -24.643  1.00  0.00
ATOM   5548  H2  WAT   592      26.606  35.069 -25.746  1.00  0.00
TER   
ATOM   5549  O   WAT   593      30.954  31.983 -17.575  1.00  0.00
ATOM   5550  H1  WAT   593      30.971  32.434 -16.731  1.00  0.00
ATOM   5551  H2  WAT   593      30.706  31.084 -17.361  1.00  0.00
TER   
ATOM   5552  O   WAT   594      26.003  36.517 -26.193  1.00  0.00
ATOM   5553  H1  WAT   594      25.435  36.068 -26.819  1.00  0.00
ATOM   5554  H2  WAT   594      26.712  36.876 -26.726  1.00  0.00
TER   
ATOM   5555  O   WAT   595      34.381  29.396 -11.736  1.00  0.00
ATOM   5556  H1  WAT   595      34.706  28.665 -11.210  1.00  0.00
ATOM   5557  H2  WAT   595      34.417  29.078 -12.638  1.00  0.00
TER   
ATOM   5558  O   WAT   596      27.230  37.266 -16.835  1.00  0.00
ATOM   5559  H1  WAT   596      27.597  36.791 -16.089  1.00  0.00
ATOM   5560  H2  WAT   596      27.040  38.140 -16.494  1.00  0.00
TER   
ATOM   5561  O   WAT   597      20.094  32.010 -20.706  1.00  0.00
ATOM   5562  H1  WAT   597      19.809  31.645 -19.868  1.00  0.00
ATOM   5563  H2  WAT   597      20.032  31.278 -21.320  1.00  0.00
TER   
ATOM   5564  O   WAT   598      25.020  36.306 -14.517  1.00  0.00
ATOM   5565  H1  WAT   598      24.716  37.186 -14.292  1.00  0.00
ATOM   5566  H2  WAT   598      25.975  36.366 -14.481  1.00  0.00
TER   
ATOM   5567  O   WAT   599      29.768  30.903 -23.985  1.00  0.00
ATOM   5568  H1  WAT   599      28.954  30.404 -24.060  1.00  0.00
ATOM   5569  H2  WAT   599      29.574  31.743 -24.401  1.00  0.00
TER   
ATOM   5570  O   WAT   600      32.483  35.275 -25.688  1.00  0.00
ATOM   5571  H1  WAT   600      33.371  35.586 -25.863  1.00  0.00
ATOM   5572  H2  WAT   600      32.453  34.402 -26.080  1.00  0.00
TER   
ATOM   5573  O   WAT   601      21.076  37.147 -13.370  1.00  0.00
ATOM   5574  H1  WAT   601      20.718  37.812 -12.782  1.00  0.00
ATOM   5575  H2  WAT   601      20.782  36.315 -12.998  1.00  0.00
TER   
ATOM   5576  O   WAT   602      24.278  37.605 -10.486  1.00  0.00
ATOM   5577  H1  WAT   602      23.978  37.751 -11.383  1.00  0.00
ATOM   5578  H2  WAT   602      25.049  37.046 -10.578  1.00  0.00
TER   
ATOM   5579  O   WAT   603      19.587  37.146 -26.746  1.00  0.00
ATOM   5580  H1  WAT   603      20.457  37.428 -26.463  1.00  0.00
ATOM   5581  H2  WAT   603      19.096  37.959 -26.861  1.00  0.00
TER   
ATOM   5582  O   WAT   604      22.652  28.877 -22.153  1.00  0.00
ATOM   5583  H1  WAT   604      22.523  28.869 -21.205  1.00  0.00
ATOM   5584  H2  WAT   604      21.828  29.215 -22.504  1.00  0.00
TER   
ATOM   5585  O   WAT   605      19.651  30.636 -12.693  1.00  0.00
ATOM   5586  H1  WAT   605      18.937  30.836 -12.087  1.00  0.00
ATOM   5587  H2  WAT   605      20.071  29.860 -12.321  1.00  0.00
TER   
ATOM   5588  O   WAT   606      31.145  33.128 -14.942  1.00  0.00
ATOM   5589  H1  WAT   606      31.513  32.308 -14.614  1.00  0.00
ATOM   5590  H2  WAT   606      30.285  33.188 -14.527  1.00  0.00
TER   
ATOM   5591  O   WAT   607      34.511  32.084 -24.134  1.00  0.00
ATOM   5592  H1  WAT   607      33.883  32.188 -24.848  1.00  0.00
ATOM   5593  H2  WAT   607      34.016  32.304 -23.344  1.00  0.00
TER   
ATOM   5594  O   WAT   608      26.480  34.362 -22.718  1.00  0.00
ATOM   5595  H1  WAT   608      25.771  34.831 -22.276  1.00  0.00
ATOM   5596  H2  WAT   608      26.764  33.705 -22.083  1.00  0.00
TER   
ATOM   5597  O   WAT   609      28.105  35.782 -14.719  1.00  0.00
ATOM   5598  H1  WAT   609      28.604  36.257 -14.053  1.00  0.00
ATOM   5599  H2  WAT   609      28.247  34.859 -14.512  1.00  0.00
TER   
ATOM   5600  O   WAT   610      30.511  31.088 -21.278  1.00  0.00
ATOM   5601  H1  WAT   610      30.388  31.106 -22.227  1.00  0.00
ATOM   5602  H2  WAT   610      31.460  31.135 -21.158  1.00  0.00
TER   
ATOM   5603  O   WAT   611      24.683  32.671 -25.343  1.00  0.00
ATOM   5604  H1  WAT   611      25.532  33.108 -25.409  1.00  0.00
ATOM   5605  H2  WAT   611      24.316  32.983 -24.516  1.00  0.00
TER   
ATOM   5606  O   WAT   612      33.604  37.242 -20.430  1.00  0.00
ATOM   5607  H1  WAT   612      32.663  37.257 -20.255  1.00  0.00
ATOM   5608  H2  WAT   612      33.918  36.456 -19.984  1.00  0.00
TER   
ATOM   5609  O   WAT   613      22.277  36.357 -26.186  1.00  0.00
ATOM   5610  H1  WAT   613      22.357  35.409 -26.074  1.00  0.00
ATOM   5611  H2  WAT   613      23.169  36.687 -26.080  1.00  0.00
TER   
ATOM   5612  O   WAT   614      21.836  36.321 -10.055  1.00  0.00
ATOM   5613  H1  WAT   614      21.877  36.023  -9.147  1.00  0.00
ATOM   5614  H2  WAT   614      22.691  36.722 -10.215  1.00  0.00
TER   
ATOM   5615  O   WAT   615      23.777  34.900 -12.088  1.00  0.00
ATOM   5616  H1  WAT   615      23.247  34.410 -12.715  1.00  0.00
ATOM   5617  H2  WAT   615      24.446  35.329 -12.622  1.00  0.00
TER   
ATOM   5618  O   WAT   616      33.147  36.707 -10.320  1.00  0.00
ATOM   5619  H1  WAT   616      33.729  35.952 -10.408  1.00  0.00
ATOM   5620  H2  WAT   616      33.323  37.238 -11.097  1.00  0.00
TER   
ATOM   5621  O   WAT   617      24.264  31.867 -12.008  1.00  0.00
ATOM   5622  H1  WAT   617      24.170  31.249 -12.733  1.00  0.00
ATOM   5623  H2  WAT   617      23.684  32.593 -12.235  1.00  0.00
TER   
ATOM   5624  O   WAT   618      27.030  30.424 -14.975  1.00  0.00
ATOM   5625  H1  WAT   618      26.582  30.446 -15.821  1.00  0.00
ATOM   5626  H2  WAT   618      26.397  30.026 -14.378  1.00  0.00
TER   
ATOM   5627  O   WAT   619      29.773  37.051 -12.970  1.00  0.00
ATOM   5628  H1  WAT   619      29.892  36.455 -12.231  1.00  0.00
ATOM   5629  H2  WAT   619      30.632  37.088 -13.390  1.00  0.00
TER   
ATOM   5630  O   WAT   620      32.111  37.605 -14.394  1.00  0.00
ATOM   5631  H1  WAT   620      31.585  38.129 -14.998  1.00  0.00
ATOM   5632  H2  WAT   620      32.455  38.237 -13.763  1.00  0.00
TER   
ATOM   5633  O   WAT   621      24.510  34.994 -27.949  1.00  0.00
ATOM   5634  H1  WAT   621      24.309  34.131 -27.588  1.00  0.00
ATOM   5635  H2  WAT   621      24.339  34.907 -28.887  1.00  0.00
TER   
ATOM   5636  O   WAT   622      26.539  33.593 -11.713  1.00  0.00
ATOM   5637  H1  WAT   622      27.129  33.285 -11.025  1.00  0.00
ATOM   5638  H2  WAT   622      25.722  33.121 -11.557  1.00  0.00
TER   
ATOM   5639  O   WAT   623      31.359  33.210 -11.479  1.00  0.00
ATOM   5640  H1  WAT   623      30.670  32.548 -11.544  1.00  0.00
ATOM   5641  H2  WAT   623      32.079  32.764 -11.035  1.00  0.00
TER   
ATOM   5642  O   WAT   624      31.989  29.805 -25.420  1.00  0.00
ATOM   5643  H1  WAT   624      32.269  28.962 -25.064  1.00  0.00
ATOM   5644  H2  WAT   624      31.215  30.037 -24.907  1.00  0.00
TER   
ATOM   5645  O   WAT   625      23.308  32.094 -27.961  1.00  0.00
ATOM   5646  H1  WAT   625      23.611  32.101 -28.869  1.00  0.00
ATOM   5647  H2  WAT   625      24.048  31.744 -27.465  1.00  0.00
TER   
ATOM   5648  O   WAT   626      26.527  31.038 -26.976  1.00  0.00
ATOM   5649  H1  WAT   626      26.179  30.360 -27.555  1.00  0.00
ATOM   5650  H2  WAT   626      26.728  30.577 -26.161  1.00  0.00
TER   
ATOM   5651  O   WAT   627      19.867  37.566 -20.579  1.00  0.00
ATOM   5652  H1  WAT   627      19.212  37.298 -21.223  1.00  0.00
ATOM   5653  H2  WAT   627      20.705  37.457 -21.029  1.00  0.00
TER   
ATOM   5654  O   WAT   628      32.816  32.360 -26.357  1.00  0.00
ATOM   5655  H1  WAT   628      33.235  32.174 -27.198  1.00  0.00
ATOM   5656  H2  WAT   628      32.510  31.508 -26.047  1.00  0.00
TER   
ATOM   5657  O   WAT   629      20.905  37.952 -16.039  1.00  0.00
ATOM   5658  H1  WAT   629      21.272  37.864 -15.159  1.00  0.00
ATOM   5659  H2  WAT   629      20.336  37.188 -16.138  1.00  0.00
TER   
ATOM   5660  O   WAT   630      20.457  34.863 -12.133  1.00  0.00
ATOM   5661  H1  WAT   630      19.562  34.829 -11.794  1.00  0.00
ATOM   5662  H2  WAT   630      20.996  35.061 -11.368  1.00  0.00
TER   
ATOM   5663  O   WAT   631      19.081  34.776 -24.637  1.00  0.00
ATOM   5664  H1  WAT   631      18.178  35.039 -24.812  1.00  0.00
ATOM   5665  H2  WAT   631      19.565  35.047 -25.417  1.00  0.00
TER   
ATOM   5666  O   WAT   632      21.624  33.833 -26.727  1.00  0.00
ATOM   5667  H1  WAT   632      22.333  33.411 -27.213  1.00  0.00
ATOM   5668  H2  WAT   632      20.908  33.900 -27.359  1.00  0.00
TER   
ATOM   5669  O   WAT   633      21.271  29.887 -27.687  1.00  0.00
ATOM   5670  H1  WAT   633      21.994  30.428 -27.369  1.00  0.00
ATOM   5671  H2  WAT   633      21.544  29.613 -28.563  1.00  0.00
TER   
ATOM   5672  O   WAT   634      20.961  29.137 -17.785  1.00  0.00
ATOM   5673  H1  WAT   634      21.608  28.587 -18.225  1.00  0.00
ATOM   5674  H2  WAT   634      21.381  29.392 -16.963  1.00  0.00
TER   
ATOM   5675  O   WAT   635      20.714  29.293 -15.042  1.00  0.00
ATOM   5676  H1  WAT   635      20.365  29.749 -14.276  1.00  0.00
ATOM   5677  H2  WAT   635      20.383  28.399 -14.960  1.00  0.00
TER   
ATOM   5678  O   WAT   636      28.226  30.484 -11.520  1.00  0.00
ATOM   5679  H1  WAT   636      28.165  31.076 -10.771  1.00  0.00
ATOM   5680  H2  WAT   636      29.166  30.377 -11.665  1.00  0.00
TER   
ATOM   5681  O   WAT   637      30.864  30.141 -11.881  1.00  0.00
ATOM   5682  H1  WAT   637      31.478  30.459 -12.543  1.00  0.00
ATOM   5683  H2  WAT   637      31.409  29.656 -11.261  1.00  0.00
TER   
ATOM   5684  O   WAT   638      21.386  28.821 -11.767  1.00  0.00
ATOM   5685  H1  WAT   638      21.934  28.639 -12.531  1.00  0.00
ATOM   5686  H2  WAT   638      21.451  28.030 -11.232  1.00  0.00
TER   
ATOM   5687  O   WAT   639      31.604  28.704 -15.554  1.00  0.00
ATOM   5688  H1  WAT   639      30.730  29.038 -15.757  1.00  0.00
ATOM   5689  H2  WAT   639      31.496  28.232 -14.729  1.00  0.00
TER   
ATOM   5690  O   WAT   640      32.512  30.911 -14.170  1.00  0.00
ATOM   5691  H1  WAT   640      32.183  30.097 -14.550  1.00  0.00
ATOM   5692  H2  WAT   640      33.460  30.868 -14.293  1.00  0.00
TER   
ATOM   5693  O   WAT   641      29.352  29.621 -16.615  1.00  0.00
ATOM   5694  H1  WAT   641      28.569  30.096 -16.335  1.00  0.00
ATOM   5695  H2  WAT   641      29.058  28.717 -16.724  1.00  0.00
TER   
ATOM   5696  O   WAT   642      33.904  30.324 -18.570  1.00  0.00
ATOM   5697  H1  WAT   642      34.345  30.268 -19.418  1.00  0.00
ATOM   5698  H2  WAT   642      33.635  31.239 -18.499  1.00  0.00
TER   
ATOM   5699  O   WAT   643      20.696  29.926 -24.093  1.00  0.00
ATOM   5700  H1  WAT   643      21.454  30.039 -24.667  1.00  0.00
ATOM   5701  H2  WAT   643      20.234  30.763 -24.139  1.00  0.00
TER   
ATOM   5702  O   WAT   644      27.237  32.040 -21.103  1.00  0.00
ATOM   5703  H1  WAT   644      26.425  31.666 -21.444  1.00  0.00
ATOM   5704  H2  WAT   644      27.742  31.285 -20.801  1.00  0.00
TER   
ATOM   5705  O   WAT   645      31.740  28.704 -19.865  1.00  0.00
ATOM   5706  H1  WAT   645      32.343  29.276 -19.390  1.00  0.00
ATOM   5707  H2  WAT   645      30.999  29.268 -20.088  1.00  0.00
TER   
ATOM   5708  O   WAT   646      23.069  30.452 -25.553  1.00  0.00
ATOM   5709  H1  WAT   646      23.598  29.665 -25.682  1.00  0.00
ATOM   5710  H2  WAT   646      23.701  31.132 -25.320  1.00  0.00
TER   
ATOM   5711  O   WAT   647      25.262  30.190 -22.499  1.00  0.00
ATOM   5712  H1  WAT   647      24.633  29.489 -22.332  1.00  0.00
ATOM   5713  H2  WAT   647      24.723  30.950 -22.715  1.00  0.00
TER   
ATOM   5714  O   WAT   648      25.388  29.468 -10.063  1.00  0.00
ATOM   5715  H1  WAT   648      25.106  29.972 -10.827  1.00  0.00
ATOM   5716  H2  WAT   648      25.770  28.671 -10.429  1.00  0.00
TER   
ATOM   5717  O   WAT   649      31.989  28.884  -9.485  1.00  0.00
ATOM   5718  H1  WAT   649      31.876  29.203  -8.590  1.00  0.00
ATOM   5719  H2  WAT   649      32.806  29.285  -9.782  1.00  0.00
TER   
ATOM   5720  O   WAT   650      30.895  36.903 -39.122  1.00  0.00
ATOM   5721  H1  WAT   650      30.815  35.988 -39.393  1.00  0.00
ATOM   5722  H2  WAT   650      30.482  37.400 -39.828  1.00  0.00
TER   
ATOM   5723  O   WAT   651      19.416  36.554 -36.695  1.00  0.00
ATOM   5724  H1  WAT   651      19.988  35.786 -36.695  1.00  0.00
ATOM   5725  H2  WAT   651      19.416  36.853 -37.605  1.00  0.00
TER   
ATOM   5726  O   WAT   652      20.659  31.962 -34.908  1.00  0.00
ATOM   5727  H1  WAT   652      20.479  31.065 -34.628  1.00  0.00
ATOM   5728  H2  WAT   652      20.257  32.509 -34.234  1.00  0.00
TER   
ATOM   5729  O   WAT   653      29.498  34.164 -37.007  1.00  0.00
ATOM   5730  H1  WAT   653      29.875  33.291 -37.120  1.00  0.00
ATOM   5731  H2  WAT   653      29.400  34.500 -37.898  1.00  0.00
TER   
ATOM   5732  O   WAT   654      33.281  31.659 -40.074  1.00  0.00
ATOM   5733  H1  WAT   654      34.102  31.168 -40.032  1.00  0.00
ATOM   5734  H2  WAT   654      33.314  32.248 -39.321  1.00  0.00
TER   
ATOM   5735  O   WAT   655      21.277  34.458 -36.300  1.00  0.00
ATOM   5736  H1  WAT   655      21.958  34.722 -35.681  1.00  0.00
ATOM   5737  H2  WAT   655      20.962  33.618 -35.966  1.00  0.00
TER   
ATOM   5738  O   WAT   656      25.470  35.505 -37.213  1.00  0.00
ATOM   5739  H1  WAT   656      25.978  36.003 -36.572  1.00  0.00
ATOM   5740  H2  WAT   656      26.001  34.728 -37.389  1.00  0.00
TER   
ATOM   5741  O   WAT   657      23.753  30.145 -32.947  1.00  0.00
ATOM   5742  H1  WAT   657      23.755  30.662 -33.752  1.00  0.00
ATOM   5743  H2  WAT   657      22.924  29.668 -32.970  1.00  0.00
TER   
ATOM   5744  O   WAT   658      33.517  33.599 -37.302  1.00  0.00
ATOM   5745  H1  WAT   658      32.813  33.887 -36.721  1.00  0.00
ATOM   5746  H2  WAT   658      33.878  34.409 -37.662  1.00  0.00
TER   
ATOM   5747  O   WAT   659      23.435  31.856 -34.939  1.00  0.00
ATOM   5748  H1  WAT   659      23.777  32.700 -35.234  1.00  0.00
ATOM   5749  H2  WAT   659      22.496  32.004 -34.823  1.00  0.00
TER   
ATOM   5750  O   WAT   660      27.118  29.344 -38.615  1.00  0.00
ATOM   5751  H1  WAT   660      27.425  28.789 -39.331  1.00  0.00
ATOM   5752  H2  WAT   660      26.188  29.478 -38.798  1.00  0.00
TER   
ATOM   5753  O   WAT   661      32.978  35.149 -33.959  1.00  0.00
ATOM   5754  H1  WAT   661      32.565  35.975 -33.705  1.00  0.00
ATOM   5755  H2  WAT   661      32.246  34.564 -34.151  1.00  0.00
TER   
ATOM   5756  O   WAT   662      25.111  37.935 -39.097  1.00  0.00
ATOM   5757  H1  WAT   662      24.707  37.223 -39.592  1.00  0.00
ATOM   5758  H2  WAT   662      25.198  37.591 -38.208  1.00  0.00
TER   
ATOM   5759  O   WAT   663      23.824  34.710 -35.317  1.00  0.00
ATOM   5760  H1  WAT   663      24.376  34.819 -36.092  1.00  0.00
ATOM   5761  H2  WAT   663      24.339  35.083 -34.602  1.00  0.00
TER   
ATOM   5762  O   WAT   664      24.278  30.173 -38.214  1.00  0.00
ATOM   5763  H1  WAT   664      23.835  30.954 -38.546  1.00  0.00
ATOM   5764  H2  WAT   664      24.837  30.496 -37.507  1.00  0.00
TER   
ATOM   5765  O   WAT   665      28.565  33.040 -32.610  1.00  0.00
ATOM   5766  H1  WAT   665      28.103  33.248 -31.798  1.00  0.00
ATOM   5767  H2  WAT   665      28.163  32.226 -32.913  1.00  0.00
TER   
ATOM   5768  O   WAT   666      33.566  34.261 -31.481  1.00  0.00
ATOM   5769  H1  WAT   666      32.715  33.962 -31.160  1.00  0.00
ATOM   5770  H2  WAT   666      33.406  34.505 -32.392  1.00  0.00
TER   
ATOM   5771  O   WAT   667      30.661  35.761 -29.381  1.00  0.00
ATOM   5772  H1  WAT   667      30.986  34.928 -29.721  1.00  0.00
ATOM   5773  H2  WAT   667      31.449  36.284 -29.233  1.00  0.00
TER   
ATOM   5774  O   WAT   668      26.316  30.718 -36.355  1.00  0.00
ATOM   5775  H1  WAT   668      26.613  31.624 -36.436  1.00  0.00
ATOM   5776  H2  WAT   668      26.864  30.230 -36.969  1.00  0.00
TER   
ATOM   5777  O   WAT   669      24.070  35.297 -40.486  1.00  0.00
ATOM   5778  H1  WAT   669      23.844  35.080 -39.581  1.00  0.00
ATOM   5779  H2  WAT   669      23.289  35.729 -40.831  1.00  0.00
TER   
ATOM   5780  O   WAT   670      26.510  36.195 -29.820  1.00  0.00
ATOM   5781  H1  WAT   670      26.414  35.255 -29.970  1.00  0.00
ATOM   5782  H2  WAT   670      27.353  36.417 -30.215  1.00  0.00
TER   
ATOM   5783  O   WAT   671      29.906  33.939 -39.856  1.00  0.00
ATOM   5784  H1  WAT   671      30.299  34.257 -40.670  1.00  0.00
ATOM   5785  H2  WAT   671      30.268  33.061 -39.742  1.00  0.00
TER   
ATOM   5786  O   WAT   672      21.641  32.607 -31.666  1.00  0.00
ATOM   5787  H1  WAT   672      21.247  33.454 -31.459  1.00  0.00
ATOM   5788  H2  WAT   672      20.952  31.969 -31.476  1.00  0.00
TER   
ATOM   5789  O   WAT   673      28.215  32.690 -28.597  1.00  0.00
ATOM   5790  H1  WAT   673      27.525  32.497 -27.962  1.00  0.00
ATOM   5791  H2  WAT   673      28.958  32.974 -28.064  1.00  0.00
TER   
ATOM   5792  O   WAT   674      18.942  30.529 -37.633  1.00  0.00
ATOM   5793  H1  WAT   674      18.654  31.100 -36.921  1.00  0.00
ATOM   5794  H2  WAT   674      19.687  30.050 -37.270  1.00  0.00
TER   
ATOM   5795  O   WAT   675      30.491  36.530 -35.761  1.00  0.00
ATOM   5796  H1  WAT   675      29.760  37.039 -35.412  1.00  0.00
ATOM   5797  H2  WAT   675      30.094  35.713 -36.063  1.00  0.00
TER   
ATOM   5798  O   WAT   676      26.929  33.205 -37.356  1.00  0.00
ATOM   5799  H1  WAT   676      26.933  32.764 -38.206  1.00  0.00
ATOM   5800  H2  WAT   676      27.824  33.527 -37.249  1.00  0.00
TER   
ATOM   5801  O   WAT   677      22.779  33.088 -38.397  1.00  0.00
ATOM   5802  H1  WAT   677      22.439  33.566 -37.640  1.00  0.00
ATOM   5803  H2  WAT   677      22.017  32.634 -38.757  1.00  0.00
TER   
ATOM   5804  O   WAT   678      30.954  31.983 -36.349  1.00  0.00
ATOM   5805  H1  WAT   678      30.971  32.434 -35.505  1.00  0.00
ATOM   5806  H2  WAT   678      30.706  31.084 -36.136  1.00  0.00
TER   
ATOM   5807  O   WAT   679      34.381  29.396 -30.510  1.00  0.00
ATOM   5808  H1  WAT   679      34.706  28.665 -29.985  1.00  0.00
ATOM   5809  H2  WAT   679      34.417  29.078 -31.412  1.00  0.00
TER   
ATOM   5810  O   WAT   680      27.230  37.266 -35.610  1.00  0.00
ATOM   5811  H1  WAT   680      27.597  36.791 -34.863  1.00  0.00
ATOM   5812  H2  WAT   680      27.040  38.140 -35.269  1.00  0.00
TER   
ATOM   5813  O   WAT   681      20.094  32.010 -39.480  1.00  0.00
ATOM   5814  H1  WAT   681      19.809  31.645 -38.642  1.00  0.00
ATOM   5815  H2  WAT   681      20.032  31.278 -40.094  1.00  0.00
TER   
ATOM   5816  O   WAT   682      25.020  36.306 -33.291  1.00  0.00
ATOM   5817  H1  WAT   682      24.716  37.186 -33.066  1.00  0.00
ATOM   5818  H2  WAT   682      25.975  36.366 -33.255  1.00  0.00
TER   
ATOM   5819  O   WAT   683      21.076  37.147 -32.144  1.00  0.00
ATOM   5820  H1  WAT   683      20.718  37.812 -31.557  1.00  0.00
ATOM   5821  H2  WAT   683      20.782  36.315 -31.773  1.00  0.00
TER   
ATOM   5822  O   WAT   684      24.278  37.605 -29.260  1.00  0.00
ATOM   5823  H1  WAT   684      23.978  37.751 -30.157  1.00  0.00
ATOM   5824  H2  WAT   684      25.049  37.046 -29.353  1.00  0.00
TER   
ATOM   5825  O   WAT   685      19.651  30.636 -31.467  1.00  0.00
ATOM   5826  H1  WAT   685      18.937  30.836 -30.862  1.00  0.00
ATOM   5827  H2  WAT   685      20.071  29.860 -31.095  1.00  0.00
TER   
ATOM   5828  O   WAT   686      31.145  33.128 -33.717  1.00  0.00
ATOM   5829  H1  WAT   686      31.513  32.308 -33.389  1.00  0.00
ATOM   5830  H2  WAT   686      30.285  33.188 -33.301  1.00  0.00
TER   
ATOM   5831  O   WAT   687      28.105  35.782 -33.493  1.00  0.00
ATOM   5832  H1  WAT   687      28.604  36.257 -32.828  1.00  0.00
ATOM   5833  H2  WAT   687      28.247  34.859 -33.286  1.00  0.00
TER   
ATOM   5834  O   WAT   688      33.604  37.242 -39.204  1.00  0.00
ATOM   5835  H1  WAT   688      32.663  37.257 -39.029  1.00  0.00
ATOM   5836  H2  WAT   688      33.918  36.456 -38.758  1.00  0.00
TER   
ATOM   5837  O   WAT   689      21.836  36.321 -28.830  1.00  0.00
ATOM   5838  H1  WAT   689      21.877  36.023 -27.921  1.00  0.00
ATOM   5839  H2  WAT   689      22.691  36.722 -28.989  1.00  0.00
TER   
ATOM   5840  O   WAT   690      23.777  34.900 -30.862  1.00  0.00
ATOM   5841  H1  WAT   690      23.247  34.410 -31.490  1.00  0.00
ATOM   5842  H2  WAT   690      24.446  35.329 -31.396  1.00  0.00
TER   
ATOM   5843  O   WAT   691      33.147  36.707 -29.094  1.00  0.00
ATOM   5844  H1  WAT   691      33.729  35.952 -29.182  1.00  0.00
ATOM   5845  H2  WAT   691      33.323  37.238 -29.871  1.00  0.00
TER   
ATOM   5846  O   WAT   692      24.264  31.867 -30.782  1.00  0.00
ATOM   5847  H1  WAT   692      24.170  31.249 -31.507  1.00  0.00
ATOM   5848  H2  WAT   692      23.684  32.593 -31.009  1.00  0.00
TER   
ATOM   5849  O   WAT   693      27.030  30.424 -33.750  1.00  0.00
ATOM   5850  H1  WAT   693      26.582  30.446 -34.595  1.00  0.00
ATOM   5851  H2  WAT   693      26.397  30.026 -33.153  1.00  0.00
TER   
ATOM   5852  O   WAT   694      29.773  37.051 -31.745  1.00  0.00
ATOM   5853  H1  WAT   694      29.892  36.455 -31.005  1.00  0.00
ATOM   5854  H2  WAT   694      30.632  37.088 -32.165  1.00  0.00
TER   
ATOM   5855  O   WAT   695      32.111  37.605 -33.168  1.00  0.00
ATOM   5856  H1  WAT   695      31.585  38.129 -33.772  1.00  0.00
ATOM   5857  H2  WAT   695      32.455  38.237 -32.537  1.00  0.00
TER   
ATOM   5858  O   WAT   696      26.539  33.593 -30.487  1.00  0.00
ATOM   5859  H1  WAT   696      27.129  33.285 -29.799  1.00  0.00
ATOM   5860  H2  WAT   696      25.722  33.121 -30.331  1.00  0.00
TER   
ATOM   5861  O   WAT   697      31.359  33.210 -30.254  1.00  0.00
ATOM   5862  H1  WAT   697      30.670  32.548 -30.319  1.00  0.00
ATOM   5863  H2  WAT   697      32.079  32.764 -29.809  1.00  0.00
TER   
ATOM   5864  O   WAT   698      19.867  37.566 -39.354  1.00  0.00
ATOM   5865  H1  WAT   698      19.212  37.298 -39.998  1.00  0.00
ATOM   5866  H2  WAT   698      20.705  37.457 -39.803  1.00  0.00
TER   
ATOM   5867  O   WAT   699      20.905  37.952 -34.813  1.00  0.00
ATOM   5868  H1  WAT   699      21.272  37.864 -33.934  1.00  0.00
ATOM   5869  H2  WAT   699      20.336  37.188 -34.913  1.00  0.00
TER   
ATOM   5870  O   WAT   700      20.457  34.863 -30.907  1.00  0.00
ATOM   5871  H1  WAT   700      19.562  34.829 -30.568  1.00  0.00
ATOM   5872  H2  WAT   700      20.996  35.061 -30.142  1.00  0.00
TER   
ATOM   5873  O   WAT   701      20.961  29.137 -36.559  1.00  0.00
ATOM   5874  H1  WAT   701      21.608  28.587 -37.000  1.00  0.00
ATOM   5875  H2  WAT   701      21.381  29.392 -35.738  1.00  0.00
TER   
ATOM   5876  O   WAT   702      20.714  29.293 -33.817  1.00  0.00
ATOM   5877  H1  WAT   702      20.365  29.749 -33.051  1.00  0.00
ATOM   5878  H2  WAT   702      20.383  28.399 -33.734  1.00  0.00
TER   
ATOM   5879  O   WAT   703      28.226  30.484 -30.295  1.00  0.00
ATOM   5880  H1  WAT   703      28.165  31.076 -29.545  1.00  0.00
ATOM   5881  H2  WAT   703      29.166  30.377 -30.440  1.00  0.00
TER   
ATOM   5882  O   WAT   704      30.864  30.141 -30.655  1.00  0.00
ATOM   5883  H1  WAT   704      31.478  30.459 -31.317  1.00  0.00
ATOM   5884  H2  WAT   704      31.409  29.656 -30.036  1.00  0.00
TER   
ATOM   5885  O   WAT   705      21.386  28.821 -30.542  1.00  0.00
ATOM   5886  H1  WAT   705      21.934  28.639 -31.305  1.00  0.00
ATOM   5887  H2  WAT   705      21.451  28.030 -30.006  1.00  0.00
TER   
ATOM   5888  O   WAT   706      31.604  28.704 -34.328  1.00  0.00
ATOM   5889  H1  WAT   706      30.730  29.038 -34.531  1.00  0.00
ATOM   5890  H2  WAT   706      31.496  28.232 -33.503  1.00  0.00
TER   
ATOM   5891  O   WAT   707      32.512  30.911 -32.944  1.00  0.00
ATOM   5892  H1  WAT   707      32.183  30.097 -33.324  1.00  0.00
ATOM   5893  H2  WAT   707      33.460  30.868 -33.068  1.00  0.00
TER   
ATOM   5894  O   WAT   708      29.352  29.621 -35.389  1.00  0.00
ATOM   5895  H1  WAT   708      28.569  30.096 -35.110  1.00  0.00
ATOM   5896  H2  WAT   708      29.058  28.717 -35.498  1.00  0.00
TER   
ATOM   5897  O   WAT   709      33.904  30.324 -37.344  1.00  0.00
ATOM   5898  H1  WAT   709      34.345  30.268 -38.192  1.00  0.00
ATOM   5899  H2  WAT   709      33.635  31.239 -37.273  1.00  0.00
TER   
ATOM   5900  O   WAT   710      27.237  32.040 -39.878  1.00  0.00
ATOM   5901  H1  WAT   710      26.425  31.666 -40.218  1.00  0.00
ATOM   5902  H2  WAT   710      27.742  31.285 -39.575  1.00  0.00
TER   
ATOM   5903  O   WAT   711      31.740  28.704 -38.639  1.00  0.00
ATOM   5904  H1  WAT   711      32.343  29.276 -38.164  1.00  0.00
ATOM   5905  H2  WAT   711      30.999  29.268 -38.862  1.00  0.00
TER   
ATOM   5906  O   WAT   712      25.388  29.468 -28.838  1.00  0.00
ATOM   5907  H1  WAT   712      25.106  29.972 -29.602  1.00  0.00
ATOM   5908  H2  WAT   712      25.770  28.671 -29.204  1.00  0.00
TER   
ATOM   5909  O   WAT   713      31.989  28.884 -28.260  1.00  0.00
ATOM   5910  H1  WAT   713      31.876  29.203 -27.365  1.00  0.00
ATOM   5911  H2  WAT   713      32.806  29.285 -28.556  1.00  0.00
TER   
ATOM   5912  O   WAT   714      30.895  18.129  35.975  1.00  0.00
ATOM   5913  H1  WAT   714      30.815  17.214  35.705  1.00  0.00
ATOM   5914  H2  WAT   714      30.482  18.625  35.269  1.00  0.00
TER   
ATOM   5915  O   WAT   715      29.027  19.907  37.856  1.00  0.00
ATOM   5916  H1  WAT   715      28.251  19.427  38.146  1.00  0.00
ATOM   5917  H2  WAT   715      29.678  19.227  37.682  1.00  0.00
TER   
ATOM   5918  O   WAT   716      23.044  20.219  38.734  1.00  0.00
ATOM   5919  H1  WAT   716      22.212  19.963  39.134  1.00  0.00
ATOM   5920  H2  WAT   716      23.652  20.290  39.470  1.00  0.00
TER   
ATOM   5921  O   WAT   717      33.048  24.313  36.636  1.00  0.00
ATOM   5922  H1  WAT   717      32.586  23.541  36.965  1.00  0.00
ATOM   5923  H2  WAT   717      33.860  24.339  37.142  1.00  0.00
TER   
ATOM   5924  O   WAT   718      23.024  24.253  38.930  1.00  0.00
[truncated: 2,324,757 more chars]
