# Supplementary material for: Three distinct strategies lead to programmable aliphatic C−H oxidation in bicyclomycin biosynthesis
Source: Nat Commun. 2025 May 19;16:4651. doi: 10.1038/s41467-025-58997-8 (PMC12089406; doi:10.1038/s41467-025-58997-8)
Supplement: Supplementary file 5 — Source Data 2 [file 41467_2025_58997_MOESM5_ESM.zip › initial and final configurations for MD/Initial MD snapshot of the reactant FeIV-oxo species of WT SoBcmC in complex with 2.pdb]

CRYST1   75.882   62.425   72.958  90.00  90.00  90.00 P 1           1
ATOM      1  N   GLU X   1      22.332  37.766  23.562  0.00  0.00            
ATOM      2  H1  GLU X   1      21.565  37.998  24.177  0.00  0.00            
ATOM      3  H2  GLU X   1      22.232  36.963  22.958  0.00  0.00            
ATOM      4  H3  GLU X   1      22.569  38.580  23.014  0.00  0.00            
ATOM      5  CA  GLU X   1      23.534  37.453  24.344  0.00  0.00            
ATOM      6  HA  GLU X   1      23.721  38.168  25.145  0.00  0.00            
ATOM      7  CB  GLU X   1      23.401  36.126  25.070  0.00  0.00            
ATOM      8  HB2 GLU X   1      23.041  35.251  24.528  0.00  0.00            
ATOM      9  HB3 GLU X   1      24.305  35.799  25.584  0.00  0.00            
ATOM     10  CG  GLU X   1      22.435  36.297  26.219  0.00  0.00            
ATOM     11  HG2 GLU X   1      22.888  35.748  27.045  0.00  0.00            
ATOM     12  HG3 GLU X   1      22.448  37.345  26.516  0.00  0.00            
ATOM     13  CD  GLU X   1      21.059  35.760  25.889  0.00  0.00            
ATOM     14  OE1 GLU X   1      20.271  35.322  26.767  0.00  0.00            
ATOM     15  OE2 GLU X   1      20.573  35.892  24.735  0.00  0.00            
ATOM     16  C   GLU X   1      24.772  37.352  23.409  0.00  0.00            
ATOM     17  O   GLU X   1      24.647  37.068  22.202  0.00  0.00            
ATOM     18  N   MET X   2      25.988  37.509  23.980  0.00  0.00            
ATOM     19  H   MET X   2      25.988  37.768  24.956  0.00  0.00            
ATOM     20  CA  MET X   2      27.231  37.718  23.125  0.00  0.00            
ATOM     21  HA  MET X   2      27.073  38.635  22.557  0.00  0.00            
ATOM     22  CB  MET X   2      28.332  37.985  24.067  0.00  0.00            
ATOM     23  HB2 MET X   2      28.063  38.645  24.891  0.00  0.00            
ATOM     24  HB3 MET X   2      28.571  37.097  24.652  0.00  0.00            
ATOM     25  CG  MET X   2      29.573  38.484  23.393  0.00  0.00            
ATOM     26  HG2 MET X   2      30.121  37.773  22.776  0.00  0.00            
ATOM     27  HG3 MET X   2      29.243  39.402  22.906  0.00  0.00            
ATOM     28  SD  MET X   2      30.836  38.889  24.635  0.00  0.00            
ATOM     29  CE  MET X   2      32.120  39.054  23.345  0.00  0.00            
ATOM     30  HE1 MET X   2      31.748  39.341  22.362  0.00  0.00            
ATOM     31  HE2 MET X   2      32.912  39.769  23.569  0.00  0.00            
ATOM     32  HE3 MET X   2      32.597  38.075  23.287  0.00  0.00            
ATOM     33  C   MET X   2      27.448  36.512  22.228  0.00  0.00            
ATOM     34  O   MET X   2      27.415  35.371  22.683  0.00  0.00            
ATOM     35  N   THR X   3      27.763  36.722  20.936  0.00  0.00            
ATOM     36  H   THR X   3      27.791  37.679  20.614  0.00  0.00            
ATOM     37  CA  THR X   3      28.027  35.620  20.016  0.00  0.00            
ATOM     38  HA  THR X   3      27.281  34.842  20.180  0.00  0.00            
ATOM     39  CB  THR X   3      27.930  36.203  18.555  0.00  0.00            
ATOM     40  HB  THR X   3      28.292  37.230  18.502  0.00  0.00            
ATOM     41  CG2 THR X   3      28.763  35.384  17.507  0.00  0.00            
ATOM     42 HG21 THR X   3      29.737  35.868  17.429  0.00  0.00            
ATOM     43 HG22 THR X   3      28.810  34.346  17.836  0.00  0.00            
ATOM     44 HG23 THR X   3      28.244  35.411  16.549  0.00  0.00            
ATOM     45  OG1 THR X   3      26.597  36.225  18.127  0.00  0.00            
ATOM     46  HG1 THR X   3      26.181  36.924  18.637  0.00  0.00            
ATOM     47  C   THR X   3      29.451  35.065  20.257  0.00  0.00            
ATOM     48  O   THR X   3      30.398  35.805  19.995  0.00  0.00            
ATOM     49  N   LEU X   4      29.526  33.811  20.627  0.00  0.00            
ATOM     50  H   LEU X   4      28.645  33.327  20.729  0.00  0.00            
ATOM     51  CA  LEU X   4      30.826  33.131  20.865  0.00  0.00            
ATOM     52  HA  LEU X   4      31.633  33.856  20.756  0.00  0.00            
ATOM     53  CB  LEU X   4      30.879  32.675  22.280  0.00  0.00            
ATOM     54  HB2 LEU X   4      30.333  31.732  22.306  0.00  0.00            
ATOM     55  HB3 LEU X   4      31.948  32.462  22.285  0.00  0.00            
ATOM     56  CG  LEU X   4      30.429  33.561  23.453  0.00  0.00            
ATOM     57  HG  LEU X   4      29.346  33.657  23.378  0.00  0.00            
ATOM     58  CD1 LEU X   4      30.863  32.764  24.750  0.00  0.00            
ATOM     59 HD11 LEU X   4      30.486  33.156  25.694  0.00  0.00            
ATOM     60 HD12 LEU X   4      30.434  31.762  24.757  0.00  0.00            
ATOM     61 HD13 LEU X   4      31.946  32.667  24.830  0.00  0.00            
ATOM     62  CD2 LEU X   4      31.029  34.957  23.556  0.00  0.00            
ATOM     63 HD21 LEU X   4      30.872  35.357  24.557  0.00  0.00            
ATOM     64 HD22 LEU X   4      32.109  34.952  23.408  0.00  0.00            
ATOM     65 HD23 LEU X   4      30.560  35.656  22.863  0.00  0.00            
ATOM     66  C   LEU X   4      31.129  32.109  19.767  0.00  0.00            
ATOM     67  O   LEU X   4      30.222  31.658  19.089  0.00  0.00            
ATOM     68  N   GLN X   5      32.422  31.801  19.636  0.00  0.00            
ATOM     69  H   GLN X   5      33.120  32.426  20.014  0.00  0.00            
ATOM     70  CA  GLN X   5      32.870  30.452  19.095  0.00  0.00            
ATOM     71  HA  GLN X   5      32.271  30.165  18.231  0.00  0.00            
ATOM     72  CB  GLN X   5      34.378  30.408  18.670  0.00  0.00            
ATOM     73  HB2 GLN X   5      35.032  30.619  19.516  0.00  0.00            
ATOM     74  HB3 GLN X   5      34.620  29.384  18.386  0.00  0.00            
ATOM     75  CG  GLN X   5      34.625  31.449  17.538  0.00  0.00            
ATOM     76  HG2 GLN X   5      34.602  32.464  17.934  0.00  0.00            
ATOM     77  HG3 GLN X   5      35.602  31.283  17.084  0.00  0.00            
ATOM     78  CD  GLN X   5      33.742  31.260  16.330  0.00  0.00            
ATOM     79  OE1 GLN X   5      34.010  30.415  15.504  0.00  0.00            
ATOM     80  NE2 GLN X   5      32.706  32.080  16.175  0.00  0.00            
ATOM     81 HE21 GLN X   5      32.105  31.972  15.371  0.00  0.00            
ATOM     82 HE22 GLN X   5      32.578  32.871  16.790  0.00  0.00            
ATOM     83  C   GLN X   5      32.617  29.360  20.105  0.00  0.00            
ATOM     84  O   GLN X   5      32.564  29.570  21.322  0.00  0.00            
ATOM     85  N   ARG X   6      32.668  28.111  19.652  0.00  0.00            
ATOM     86  H   ARG X   6      32.967  27.962  18.699  0.00  0.00            
ATOM     87  CA  ARG X   6      32.622  26.892  20.448  0.00  0.00            
ATOM     88  HA  ARG X   6      32.681  27.030  21.527  0.00  0.00            
ATOM     89  CB  ARG X   6      31.359  26.031  20.095  0.00  0.00            
ATOM     90  HB2 ARG X   6      31.446  25.670  19.070  0.00  0.00            
ATOM     91  HB3 ARG X   6      31.328  25.193  20.791  0.00  0.00            
ATOM     92  CG  ARG X   6      29.983  26.717  20.314  0.00  0.00            
ATOM     93  HG2 ARG X   6      29.844  27.134  21.311  0.00  0.00            
ATOM     94  HG3 ARG X   6      29.901  27.640  19.739  0.00  0.00            
ATOM     95  CD  ARG X   6      28.846  25.793  19.885  0.00  0.00            
ATOM     96  HD2 ARG X   6      29.125  25.398  18.908  0.00  0.00            
ATOM     97  HD3 ARG X   6      28.641  24.966  20.566  0.00  0.00            
ATOM     98  NE  ARG X   6      27.573  26.520  19.744  0.00  0.00            
ATOM     99  HE  ARG X   6      27.419  27.417  20.184  0.00  0.00            
ATOM    100  CZ  ARG X   6      26.462  26.075  19.160  0.00  0.00            
ATOM    101  NH1 ARG X   6      26.359  24.924  18.668  0.00  0.00            
ATOM    102 HH11 ARG X   6      27.090  24.238  18.797  0.00  0.00            
ATOM    103 HH12 ARG X   6      25.485  24.577  18.300  0.00  0.00            
ATOM    104  NH2 ARG X   6      25.401  26.842  19.143  0.00  0.00            
ATOM    105 HH21 ARG X   6      25.458  27.782  19.506  0.00  0.00            
ATOM    106 HH22 ARG X   6      24.521  26.583  18.721  0.00  0.00            
ATOM    107  C   ARG X   6      33.811  25.987  20.053  0.00  0.00            
ATOM    108  O   ARG X   6      34.268  26.043  18.884  0.00  0.00            
ATOM    109  N   ALA X   7      34.231  25.113  20.937  0.00  0.00            
ATOM    110  H   ALA X   7      33.706  25.171  21.798  0.00  0.00            
ATOM    111  CA  ALA X   7      35.157  24.083  20.679  0.00  0.00            
ATOM    112  HA  ALA X   7      35.334  23.965  19.610  0.00  0.00            
ATOM    113  CB  ALA X   7      36.528  24.602  21.175  0.00  0.00            
ATOM    114  HB1 ALA X   7      36.795  25.551  20.710  0.00  0.00            
ATOM    115  HB2 ALA X   7      36.514  24.843  22.237  0.00  0.00            
ATOM    116  HB3 ALA X   7      37.278  23.839  20.965  0.00  0.00            
ATOM    117  C   ALA X   7      34.775  22.766  21.347  0.00  0.00            
ATOM    118  O   ALA X   7      33.823  22.621  22.184  0.00  0.00            
ATOM    119  N   ARG X   8      35.546  21.778  20.963  0.00  0.00            
ATOM    120  H   ARG X   8      36.181  21.979  20.203  0.00  0.00            
ATOM    121  CA  ARG X   8      35.688  20.506  21.643  0.00  0.00            
ATOM    122  HA  ARG X   8      35.519  20.603  22.715  0.00  0.00            
ATOM    123  CB  ARG X   8      34.579  19.599  21.060  0.00  0.00            
ATOM    124  HB2 ARG X   8      34.484  18.797  21.792  0.00  0.00            
ATOM    125  HB3 ARG X   8      33.629  20.132  21.012  0.00  0.00            
ATOM    126  CG  ARG X   8      34.989  19.164  19.675  0.00  0.00            
ATOM    127  HG2 ARG X   8      35.297  20.046  19.114  0.00  0.00            
ATOM    128  HG3 ARG X   8      35.841  18.502  19.517  0.00  0.00            
ATOM    129  CD  ARG X   8      33.801  18.543  18.976  0.00  0.00            
ATOM    130  HD2 ARG X   8      33.042  19.323  18.909  0.00  0.00            
ATOM    131  HD3 ARG X   8      34.103  18.084  18.035  0.00  0.00            
ATOM    132  NE  ARG X   8      33.234  17.381  19.764  0.00  0.00            
ATOM    133  HE  ARG X   8      33.800  16.545  19.724  0.00  0.00            
ATOM    134  CZ  ARG X   8      32.060  17.337  20.458  0.00  0.00            
ATOM    135  NH1 ARG X   8      31.177  18.262  20.326  0.00  0.00            
ATOM    136 HH11 ARG X   8      31.394  19.091  19.791  0.00  0.00            
ATOM    137 HH12 ARG X   8      30.287  18.215  20.800  0.00  0.00            
ATOM    138  NH2 ARG X   8      31.699  16.324  21.219  0.00  0.00            
ATOM    139 HH21 ARG X   8      32.304  15.527  21.356  0.00  0.00            
ATOM    140 HH22 ARG X   8      30.825  16.340  21.724  0.00  0.00            
ATOM    141  C   ARG X   8      37.088  19.879  21.513  0.00  0.00            
ATOM    142  O   ARG X   8      37.939  20.414  20.849  0.00  0.00            
ATOM    143  N   THR X   9      37.265  18.671  22.073  0.00  0.00            
ATOM    144  H   THR X   9      36.549  18.237  22.638  0.00  0.00            
ATOM    145  CA  THR X   9      38.570  17.940  22.033  0.00  0.00            
ATOM    146  HA  THR X   9      39.225  18.502  21.369  0.00  0.00            
ATOM    147  CB  THR X   9      39.185  18.015  23.450  0.00  0.00            
ATOM    148  HB  THR X   9      40.152  17.513  23.406  0.00  0.00            
ATOM    149  CG2 THR X   9      39.429  19.414  23.969  0.00  0.00            
ATOM    150 HG21 THR X   9      39.914  19.373  24.945  0.00  0.00            
ATOM    151 HG22 THR X   9      40.041  19.988  23.274  0.00  0.00            
ATOM    152 HG23 THR X   9      38.540  20.037  24.072  0.00  0.00            
ATOM    153  OG1 THR X   9      38.374  17.354  24.418  0.00  0.00            
ATOM    154  HG1 THR X   9      37.440  17.562  24.341  0.00  0.00            
ATOM    155  C   THR X   9      38.505  16.573  21.478  0.00  0.00            
ATOM    156  O   THR X   9      37.548  15.815  21.750  0.00  0.00            
ATOM    157  N   ALA X  10      39.487  16.147  20.614  0.00  0.00            
ATOM    158  H   ALA X  10      40.064  16.864  20.197  0.00  0.00            
ATOM    159  CA  ALA X  10      39.463  14.817  19.937  0.00  0.00            
ATOM    160  HA  ALA X  10      38.835  14.126  20.500  0.00  0.00            
ATOM    161  CB  ALA X  10      38.869  15.043  18.568  0.00  0.00            
ATOM    162  HB1 ALA X  10      39.408  15.875  18.114  0.00  0.00            
ATOM    163  HB2 ALA X  10      38.998  14.169  17.930  0.00  0.00            
ATOM    164  HB3 ALA X  10      37.822  15.337  18.642  0.00  0.00            
ATOM    165  C   ALA X  10      40.859  14.145  19.777  0.00  0.00            
ATOM    166  O   ALA X  10      41.790  14.820  19.279  0.00  0.00            
ATOM    167  N   SER X  11      41.019  12.864  20.255  0.00  0.00            
ATOM    168  H   SER X  11      40.191  12.349  20.518  0.00  0.00            
ATOM    169  CA  SER X  11      42.313  12.278  20.458  0.00  0.00            
ATOM    170  HA  SER X  11      42.175  11.489  21.197  0.00  0.00            
ATOM    171  CB  SER X  11      42.915  11.698  19.164  0.00  0.00            
ATOM    172  HB2 SER X  11      43.942  11.344  19.252  0.00  0.00            
ATOM    173  HB3 SER X  11      42.351  10.824  18.840  0.00  0.00            
ATOM    174  OG  SER X  11      42.854  12.580  18.092  0.00  0.00            
ATOM    175  HG  SER X  11      42.660  13.490  18.331  0.00  0.00            
ATOM    176  C   SER X  11      43.210  13.163  21.195  0.00  0.00            
ATOM    177  O   SER X  11      44.435  13.075  21.004  0.00  0.00            
ATOM    178  N   GLY X  12      42.732  13.873  22.237  0.00  0.00            
ATOM    179  H   GLY X  12      41.758  13.770  22.484  0.00  0.00            
ATOM    180  CA  GLY X  12      43.555  14.794  23.069  0.00  0.00            
ATOM    181  HA2 GLY X  12      43.035  15.173  23.948  0.00  0.00            
ATOM    182  HA3 GLY X  12      44.378  14.221  23.496  0.00  0.00            
ATOM    183  C   GLY X  12      44.124  15.929  22.225  0.00  0.00            
ATOM    184  O   GLY X  12      45.307  16.173  22.208  0.00  0.00            
ATOM    185  N   GLU X  13      43.298  16.658  21.463  0.00  0.00            
ATOM    186  H   GLU X  13      42.409  16.265  21.188  0.00  0.00            
ATOM    187  CA  GLU X  13      43.649  17.866  20.786  0.00  0.00            
ATOM    188  HA  GLU X  13      44.434  18.387  21.332  0.00  0.00            
ATOM    189  CB  GLU X  13      44.223  17.569  19.422  0.00  0.00            
ATOM    190  HB2 GLU X  13      45.072  16.889  19.501  0.00  0.00            
ATOM    191  HB3 GLU X  13      43.590  17.007  18.735  0.00  0.00            
ATOM    192  CG  GLU X  13      44.630  18.704  18.456  0.00  0.00            
ATOM    193  HG2 GLU X  13      44.961  18.369  17.473  0.00  0.00            
ATOM    194  HG3 GLU X  13      43.732  19.250  18.167  0.00  0.00            
ATOM    195  CD  GLU X  13      45.555  19.775  19.051  0.00  0.00            
ATOM    196  OE1 GLU X  13      45.099  20.567  19.869  0.00  0.00            
ATOM    197  OE2 GLU X  13      46.735  19.851  18.631  0.00  0.00            
ATOM    198  C   GLU X  13      42.479  18.746  20.720  0.00  0.00            
ATOM    199  O   GLU X  13      41.374  18.265  20.578  0.00  0.00            
ATOM    200  N   LEU X  14      42.599  20.081  20.892  0.00  0.00            
ATOM    201  H   LEU X  14      43.492  20.479  20.641  0.00  0.00            
ATOM    202  CA  LEU X  14      41.513  21.118  20.871  0.00  0.00            
ATOM    203  HA  LEU X  14      40.672  20.623  21.355  0.00  0.00            
ATOM    204  CB  LEU X  14      41.977  22.307  21.711  0.00  0.00            
ATOM    205  HB2 LEU X  14      42.085  22.082  22.772  0.00  0.00            
ATOM    206  HB3 LEU X  14      42.949  22.595  21.310  0.00  0.00            
ATOM    207  CG  LEU X  14      41.139  23.596  21.708  0.00  0.00            
ATOM    208  HG  LEU X  14      40.961  23.818  20.656  0.00  0.00            
ATOM    209  CD1 LEU X  14      39.849  23.522  22.466  0.00  0.00            
ATOM    210 HD11 LEU X  14      39.873  23.168  23.496  0.00  0.00            
ATOM    211 HD12 LEU X  14      39.300  24.463  22.437  0.00  0.00            
ATOM    212 HD13 LEU X  14      39.338  22.738  21.908  0.00  0.00            
ATOM    213  CD2 LEU X  14      41.812  24.852  22.130  0.00  0.00            
ATOM    214 HD21 LEU X  14      41.148  25.716  22.136  0.00  0.00            
ATOM    215 HD22 LEU X  14      42.276  24.544  23.067  0.00  0.00            
ATOM    216 HD23 LEU X  14      42.691  25.107  21.539  0.00  0.00            
ATOM    217  C   LEU X  14      41.175  21.512  19.417  0.00  0.00            
ATOM    218  O   LEU X  14      42.017  21.979  18.661  0.00  0.00            
ATOM    219  N   VAL X  15      39.889  21.364  19.114  0.00  0.00            
ATOM    220  H   VAL X  15      39.244  20.993  19.797  0.00  0.00            
ATOM    221  CA  VAL X  15      39.320  21.546  17.771  0.00  0.00            
ATOM    222  HA  VAL X  15      40.055  22.108  17.194  0.00  0.00            
ATOM    223  CB  VAL X  15      39.096  20.194  16.959  0.00  0.00            
ATOM    224  HB  VAL X  15      38.573  19.497  17.613  0.00  0.00            
ATOM    225  CG1 VAL X  15      38.359  20.275  15.588  0.00  0.00            
ATOM    226 HG11 VAL X  15      37.412  20.785  15.766  0.00  0.00            
ATOM    227 HG12 VAL X  15      39.013  20.891  14.971  0.00  0.00            
ATOM    228 HG13 VAL X  15      38.153  19.261  15.246  0.00  0.00            
ATOM    229  CG2 VAL X  15      40.527  19.594  16.689  0.00  0.00            
ATOM    230 HG21 VAL X  15      40.377  18.652  16.163  0.00  0.00            
ATOM    231 HG22 VAL X  15      41.144  20.205  16.029  0.00  0.00            
ATOM    232 HG23 VAL X  15      40.991  19.428  17.661  0.00  0.00            
ATOM    233  C   VAL X  15      38.095  22.366  17.773  0.00  0.00            
ATOM    234  O   VAL X  15      37.192  22.129  18.614  0.00  0.00            
ATOM    235  N   PHE X  16      37.857  23.349  16.837  0.00  0.00            
ATOM    236  H   PHE X  16      38.513  23.485  16.081  0.00  0.00            
ATOM    237  CA  PHE X  16      36.842  24.288  16.952  0.00  0.00            
ATOM    238  HA  PHE X  16      36.437  24.300  17.964  0.00  0.00            
ATOM    239  CB  PHE X  16      37.372  25.704  16.741  0.00  0.00            
ATOM    240  HB2 PHE X  16      38.159  25.632  15.990  0.00  0.00            
ATOM    241  HB3 PHE X  16      36.601  26.329  16.291  0.00  0.00            
ATOM    242  CG  PHE X  16      37.789  26.435  17.994  0.00  0.00            
ATOM    243  CD1 PHE X  16      38.973  26.074  18.552  0.00  0.00            
ATOM    244  HD1 PHE X  16      39.508  25.258  18.088  0.00  0.00            
ATOM    245  CE1 PHE X  16      39.524  26.795  19.671  0.00  0.00            
ATOM    246  HE1 PHE X  16      40.534  26.605  20.002  0.00  0.00            
ATOM    247  CZ  PHE X  16      38.838  27.796  20.289  0.00  0.00            
ATOM    248  HZ  PHE X  16      39.214  28.344  21.141  0.00  0.00            
ATOM    249  CE2 PHE X  16      37.473  28.052  19.848  0.00  0.00            
ATOM    250  HE2 PHE X  16      36.796  28.705  20.379  0.00  0.00            
ATOM    251  CD2 PHE X  16      37.029  27.443  18.691  0.00  0.00            
ATOM    252  HD2 PHE X  16      36.035  27.613  18.304  0.00  0.00            
ATOM    253  C   PHE X  16      35.735  23.932  16.026  0.00  0.00            
ATOM    254  O   PHE X  16      35.814  23.658  14.818  0.00  0.00            
ATOM    255  N   GLU X  17      34.548  24.083  16.558  0.00  0.00            
ATOM    256  H   GLU X  17      34.493  24.642  17.398  0.00  0.00            
ATOM    257  CA  GLU X  17      33.253  23.718  15.812  0.00  0.00            
ATOM    258  HA  GLU X  17      33.243  22.827  15.184  0.00  0.00            
ATOM    259  CB  GLU X  17      32.241  23.346  16.955  0.00  0.00            
ATOM    260  HB2 GLU X  17      32.127  24.235  17.574  0.00  0.00            
ATOM    261  HB3 GLU X  17      31.246  23.188  16.540  0.00  0.00            
ATOM    262  CG  GLU X  17      32.606  22.165  17.929  0.00  0.00            
ATOM    263  HG2 GLU X  17      33.068  21.354  17.366  0.00  0.00            
ATOM    264  HG3 GLU X  17      33.319  22.564  18.650  0.00  0.00            
ATOM    265  CD  GLU X  17      31.411  21.696  18.750  0.00  0.00            
ATOM    266  OE1 GLU X  17      30.793  22.552  19.460  0.00  0.00            
ATOM    267  OE2 GLU X  17      31.076  20.493  18.724  0.00  0.00            
ATOM    268  C   GLU X  17      32.671  24.785  14.886  0.00  0.00            
ATOM    269  O   GLU X  17      32.083  24.536  13.836  0.00  0.00            
ATOM    270  N   THR X  18      32.859  25.952  15.336  0.00  0.00            
ATOM    271  H   THR X  18      33.305  26.104  16.229  0.00  0.00            
ATOM    272  CA  THR X  18      32.314  27.099  14.692  0.00  0.00            
ATOM    273  HA  THR X  18      31.494  26.872  14.011  0.00  0.00            
ATOM    274  CB  THR X  18      31.824  28.048  15.834  0.00  0.00            
ATOM    275  HB  THR X  18      31.361  28.902  15.339  0.00  0.00            
ATOM    276  CG2 THR X  18      30.692  27.590  16.745  0.00  0.00            
ATOM    277 HG21 THR X  18      29.796  27.624  16.126  0.00  0.00            
ATOM    278 HG22 THR X  18      30.953  26.571  17.031  0.00  0.00            
ATOM    279 HG23 THR X  18      30.500  28.265  17.579  0.00  0.00            
ATOM    280  OG1 THR X  18      32.854  28.407  16.694  0.00  0.00            
ATOM    281  HG1 THR X  18      33.349  29.050  16.182  0.00  0.00            
ATOM    282  C   THR X  18      33.310  27.726  13.730  0.00  0.00            
ATOM    283  O   THR X  18      34.520  27.656  13.899  0.00  0.00            
ATOM    284  N   GLY X  19      32.758  28.370  12.690  0.00  0.00            
ATOM    285  H   GLY X  19      31.775  28.578  12.787  0.00  0.00            
ATOM    286  CA  GLY X  19      33.401  28.601  11.399  0.00  0.00            
ATOM    287  HA2 GLY X  19      33.986  27.750  11.049  0.00  0.00            
ATOM    288  HA3 GLY X  19      32.716  28.971  10.636  0.00  0.00            
ATOM    289  C   GLY X  19      34.471  29.702  11.500  0.00  0.00            
ATOM    290  O   GLY X  19      35.265  29.805  10.576  0.00  0.00            
ATOM    291  N   GLY X  20      34.639  30.495  12.560  0.00  0.00            
ATOM    292  H   GLY X  20      33.917  30.411  13.260  0.00  0.00            
ATOM    293  CA  GLY X  20      35.705  31.543  12.843  0.00  0.00            
ATOM    294  HA2 GLY X  20      36.114  31.973  11.929  0.00  0.00            
ATOM    295  HA3 GLY X  20      35.204  32.277  13.473  0.00  0.00            
ATOM    296  C   GLY X  20      36.849  30.934  13.756  0.00  0.00            
ATOM    297  O   GLY X  20      37.929  31.507  13.918  0.00  0.00            
ATOM    298  N   GLY X  21      36.692  29.717  14.349  0.00  0.00            
ATOM    299  H   GLY X  21      35.741  29.379  14.378  0.00  0.00            
ATOM    300  CA  GLY X  21      37.611  28.881  15.158  0.00  0.00            
ATOM    301  HA2 GLY X  21      36.997  28.159  15.697  0.00  0.00            
ATOM    302  HA3 GLY X  21      38.330  28.305  14.575  0.00  0.00            
ATOM    303  C   GLY X  21      38.368  29.668  16.224  0.00  0.00            
ATOM    304  O   GLY X  21      37.929  30.622  16.829  0.00  0.00            
ATOM    305  N   LEU X  22      39.572  29.242  16.502  0.00  0.00            
ATOM    306  H   LEU X  22      39.968  28.554  15.878  0.00  0.00            
ATOM    307  CA  LEU X  22      40.507  29.955  17.336  0.00  0.00            
ATOM    308  HA  LEU X  22      40.016  29.965  18.309  0.00  0.00            
ATOM    309  CB  LEU X  22      41.719  29.108  17.444  0.00  0.00            
ATOM    310  HB2 LEU X  22      41.474  28.055  17.580  0.00  0.00            
ATOM    311  HB3 LEU X  22      42.279  29.227  16.516  0.00  0.00            
ATOM    312  CG  LEU X  22      42.745  29.491  18.520  0.00  0.00            
ATOM    313  HG  LEU X  22      43.195  30.437  18.217  0.00  0.00            
ATOM    314  CD1 LEU X  22      42.155  29.768  19.907  0.00  0.00            
ATOM    315 HD11 LEU X  22      41.466  28.967  20.175  0.00  0.00            
ATOM    316 HD12 LEU X  22      42.879  29.910  20.708  0.00  0.00            
ATOM    317 HD13 LEU X  22      41.488  30.630  19.934  0.00  0.00            
ATOM    318  CD2 LEU X  22      43.932  28.478  18.531  0.00  0.00            
ATOM    319 HD21 LEU X  22      44.655  28.995  19.163  0.00  0.00            
ATOM    320 HD22 LEU X  22      43.591  27.486  18.826  0.00  0.00            
ATOM    321 HD23 LEU X  22      44.406  28.376  17.555  0.00  0.00            
ATOM    322  C   LEU X  22      40.752  31.488  16.963  0.00  0.00            
ATOM    323  O   LEU X  22      40.685  32.308  17.840  0.00  0.00            
ATOM    324  N   SER X  23      40.862  31.788  15.667  0.00  0.00            
ATOM    325  H   SER X  23      40.701  31.127  14.920  0.00  0.00            
ATOM    326  CA  SER X  23      41.232  33.151  15.240  0.00  0.00            
ATOM    327  HA  SER X  23      42.130  33.525  15.732  0.00  0.00            
ATOM    328  CB  SER X  23      41.501  33.121  13.667  0.00  0.00            
ATOM    329  HB2 SER X  23      42.342  32.436  13.562  0.00  0.00            
ATOM    330  HB3 SER X  23      40.616  32.762  13.142  0.00  0.00            
ATOM    331  OG  SER X  23      41.880  34.409  13.132  0.00  0.00            
ATOM    332  HG  SER X  23      42.091  34.308  12.201  0.00  0.00            
ATOM    333  C   SER X  23      40.148  34.190  15.554  0.00  0.00            
ATOM    334  O   SER X  23      40.532  35.342  15.803  0.00  0.00            
ATOM    335  N   GLN X  24      38.905  33.828  15.613  0.00  0.00            
ATOM    336  H   GLN X  24      38.775  32.894  15.251  0.00  0.00            
ATOM    337  CA  GLN X  24      37.744  34.546  16.190  0.00  0.00            
ATOM    338  HA  GLN X  24      37.931  35.592  15.948  0.00  0.00            
ATOM    339  CB  GLN X  24      36.464  33.957  15.553  0.00  0.00            
ATOM    340  HB2 GLN X  24      36.499  33.981  14.464  0.00  0.00            
ATOM    341  HB3 GLN X  24      36.456  32.909  15.853  0.00  0.00            
ATOM    342  CG  GLN X  24      35.150  34.587  15.982  0.00  0.00            
ATOM    343  HG2 GLN X  24      34.296  34.081  15.531  0.00  0.00            
ATOM    344  HG3 GLN X  24      35.018  34.405  17.049  0.00  0.00            
ATOM    345  CD  GLN X  24      35.085  36.128  15.600  0.00  0.00            
ATOM    346  OE1 GLN X  24      35.745  36.634  14.668  0.00  0.00            
ATOM    347  NE2 GLN X  24      34.244  36.866  16.316  0.00  0.00            
ATOM    348 HE21 GLN X  24      34.235  37.871  16.215  0.00  0.00            
ATOM    349 HE22 GLN X  24      33.840  36.419  17.127  0.00  0.00            
ATOM    350  C   GLN X  24      37.552  34.518  17.677  0.00  0.00            
ATOM    351  O   GLN X  24      37.321  35.584  18.226  0.00  0.00            
ATOM    352  N   ALA X  25      37.842  33.394  18.303  0.00  0.00            
ATOM    353  H   ALA X  25      38.091  32.520  17.863  0.00  0.00            
ATOM    354  CA  ALA X  25      37.821  33.255  19.758  0.00  0.00            
ATOM    355  HA  ALA X  25      36.843  33.509  20.166  0.00  0.00            
ATOM    356  CB  ALA X  25      38.002  31.780  20.111  0.00  0.00            
ATOM    357  HB1 ALA X  25      37.251  31.184  19.593  0.00  0.00            
ATOM    358  HB2 ALA X  25      39.037  31.463  19.984  0.00  0.00            
ATOM    359  HB3 ALA X  25      37.874  31.779  21.193  0.00  0.00            
ATOM    360  C   ALA X  25      38.846  34.242  20.430  0.00  0.00            
ATOM    361  O   ALA X  25      38.493  34.821  21.457  0.00  0.00            
ATOM    362  N   LEU X  26      40.047  34.539  19.851  0.00  0.00            
ATOM    363  H   LEU X  26      40.270  34.168  18.938  0.00  0.00            
ATOM    364  CA  LEU X  26      41.025  35.539  20.380  0.00  0.00            
ATOM    365  HA  LEU X  26      41.272  35.287  21.412  0.00  0.00            
ATOM    366  CB  LEU X  26      42.314  35.367  19.571  0.00  0.00            
ATOM    367  HB2 LEU X  26      42.225  35.736  18.549  0.00  0.00            
ATOM    368  HB3 LEU X  26      42.952  36.107  20.054  0.00  0.00            
ATOM    369  CG  LEU X  26      43.073  34.048  19.316  0.00  0.00            
ATOM    370  HG  LEU X  26      42.547  33.537  18.510  0.00  0.00            
ATOM    371  CD1 LEU X  26      44.499  34.238  18.704  0.00  0.00            
ATOM    372 HD11 LEU X  26      44.905  33.255  18.466  0.00  0.00            
ATOM    373 HD12 LEU X  26      44.334  34.892  17.848  0.00  0.00            
ATOM    374 HD13 LEU X  26      45.069  34.774  19.463  0.00  0.00            
ATOM    375  CD2 LEU X  26      43.372  33.193  20.523  0.00  0.00            
ATOM    376 HD21 LEU X  26      44.091  32.412  20.274  0.00  0.00            
ATOM    377 HD22 LEU X  26      43.768  33.784  21.349  0.00  0.00            
ATOM    378 HD23 LEU X  26      42.476  32.611  20.735  0.00  0.00            
ATOM    379  C   LEU X  26      40.565  37.022  20.272  0.00  0.00            
ATOM    380  O   LEU X  26      41.092  37.834  20.983  0.00  0.00            
ATOM    381  N   GLN X  27      39.734  37.255  19.213  0.00  0.00            
ATOM    382  H   GLN X  27      39.395  36.436  18.729  0.00  0.00            
ATOM    383  CA  GLN X  27      39.105  38.603  18.930  0.00  0.00            
ATOM    384  HA  GLN X  27      39.905  39.337  19.028  0.00  0.00            
ATOM    385  CB  GLN X  27      38.498  38.662  17.454  0.00  0.00            
ATOM    386  HB2 GLN X  27      39.274  38.348  16.756  0.00  0.00            
ATOM    387  HB3 GLN X  27      37.815  37.822  17.325  0.00  0.00            
ATOM    388  CG  GLN X  27      37.763  39.942  16.979  0.00  0.00            
ATOM    389  HG2 GLN X  27      37.242  39.658  16.065  0.00  0.00            
ATOM    390  HG3 GLN X  27      36.936  40.150  17.658  0.00  0.00            
ATOM    391  CD  GLN X  27      38.581  41.253  16.675  0.00  0.00            
ATOM    392  OE1 GLN X  27      39.796  41.244  16.804  0.00  0.00            
ATOM    393  NE2 GLN X  27      37.907  42.318  16.283  0.00  0.00            
ATOM    394 HE21 GLN X  27      38.282  43.254  16.336  0.00  0.00            
ATOM    395 HE22 GLN X  27      36.907  42.183  16.319  0.00  0.00            
ATOM    396  C   GLN X  27      37.932  38.787  20.032  0.00  0.00            
ATOM    397  O   GLN X  27      37.684  39.891  20.508  0.00  0.00            
ATOM    398  N   ASP X  28      37.244  37.720  20.326  0.00  0.00            
ATOM    399  H   ASP X  28      37.347  36.800  19.922  0.00  0.00            
ATOM    400  CA  ASP X  28      36.074  37.786  21.248  0.00  0.00            
ATOM    401  HA  ASP X  28      35.603  38.765  21.170  0.00  0.00            
ATOM    402  CB  ASP X  28      35.057  36.693  20.969  0.00  0.00            
ATOM    403  HB2 ASP X  28      35.534  35.714  20.921  0.00  0.00            
ATOM    404  HB3 ASP X  28      34.335  36.688  21.786  0.00  0.00            
ATOM    405  CG  ASP X  28      34.280  36.961  19.661  0.00  0.00            
ATOM    406  OD1 ASP X  28      34.285  38.083  19.139  0.00  0.00            
ATOM    407  OD2 ASP X  28      33.796  35.975  19.063  0.00  0.00            
ATOM    408  C   ASP X  28      36.489  37.651  22.702  0.00  0.00            
ATOM    409  O   ASP X  28      35.794  38.143  23.651  0.00  0.00            
ATOM    410  N   GLY X  29      37.687  37.004  22.969  0.00  0.00            
ATOM    411  H   GLY X  29      38.142  36.396  22.303  0.00  0.00            
ATOM    412  CA  GLY X  29      38.238  36.682  24.317  0.00  0.00            
ATOM    413  HA2 GLY X  29      39.316  36.626  24.169  0.00  0.00            
ATOM    414  HA3 GLY X  29      38.142  37.508  25.022  0.00  0.00            
ATOM    415  C   GLY X  29      37.708  35.446  25.106  0.00  0.00            
ATOM    416  O   GLY X  29      38.278  35.037  26.149  0.00  0.00            
ATOM    417  N   CYS X  30      36.714  34.736  24.489  0.00  0.00            
ATOM    418  H   CYS X  30      36.224  35.208  23.742  0.00  0.00            
ATOM    419  CA  CYS X  30      36.079  33.625  25.121  0.00  0.00            
ATOM    420  HA  CYS X  30      36.791  33.016  25.679  0.00  0.00            
ATOM    421  CB  CYS X  30      34.982  34.113  26.158  0.00  0.00            
ATOM    422  HB2 CYS X  30      34.278  33.292  26.297  0.00  0.00            
ATOM    423  HB3 CYS X  30      35.535  34.475  27.025  0.00  0.00            
ATOM    424  SG  CYS X  30      34.060  35.491  25.453  0.00  0.00            
ATOM    425  HG  CYS X  30      33.676  34.964  24.286  0.00  0.00            
ATOM    426  C   CYS X  30      35.488  32.701  24.085  0.00  0.00            
ATOM    427  O   CYS X  30      35.237  33.186  22.953  0.00  0.00            
ATOM    428  N   PHE X  31      35.142  31.469  24.381  0.00  0.00            
ATOM    429  H   PHE X  31      35.348  31.175  25.325  0.00  0.00            
ATOM    430  CA  PHE X  31      34.477  30.446  23.622  0.00  0.00            
ATOM    431  HA  PHE X  31      33.656  30.753  22.974  0.00  0.00            
ATOM    432  CB  PHE X  31      35.437  29.843  22.659  0.00  0.00            
ATOM    433  HB2 PHE X  31      34.978  29.064  22.051  0.00  0.00            
ATOM    434  HB3 PHE X  31      35.775  30.626  21.980  0.00  0.00            
ATOM    435  CG  PHE X  31      36.694  29.301  23.200  0.00  0.00            
ATOM    436  CD1 PHE X  31      37.754  30.107  23.648  0.00  0.00            
ATOM    437  HD1 PHE X  31      37.786  31.168  23.450  0.00  0.00            
ATOM    438  CE1 PHE X  31      38.907  29.548  24.176  0.00  0.00            
ATOM    439  HE1 PHE X  31      39.652  30.298  24.401  0.00  0.00            
ATOM    440  CZ  PHE X  31      39.099  28.171  24.300  0.00  0.00            
ATOM    441  HZ  PHE X  31      40.076  27.827  24.605  0.00  0.00            
ATOM    442  CE2 PHE X  31      38.035  27.361  23.860  0.00  0.00            
ATOM    443  HE2 PHE X  31      38.135  26.286  23.879  0.00  0.00            
ATOM    444  CD2 PHE X  31      36.843  27.891  23.348  0.00  0.00            
ATOM    445  HD2 PHE X  31      36.121  27.153  23.032  0.00  0.00            
ATOM    446  C   PHE X  31      33.916  29.409  24.537  0.00  0.00            
ATOM    447  O   PHE X  31      34.275  29.312  25.727  0.00  0.00            
ATOM    448  N   TYR X  32      33.044  28.550  24.049  0.00  0.00            
ATOM    449  H   TYR X  32      32.684  28.534  23.105  0.00  0.00            
ATOM    450  CA  TYR X  32      32.541  27.460  24.854  0.00  0.00            
ATOM    451  HA  TYR X  32      32.522  27.745  25.906  0.00  0.00            
ATOM    452  CB  TYR X  32      31.127  27.145  24.297  0.00  0.00            
ATOM    453  HB2 TYR X  32      31.204  27.009  23.218  0.00  0.00            
ATOM    454  HB3 TYR X  32      30.782  26.192  24.700  0.00  0.00            
ATOM    455  CG  TYR X  32      30.083  28.246  24.541  0.00  0.00            
ATOM    456  CD1 TYR X  32      29.530  28.360  25.823  0.00  0.00            
ATOM    457  HD1 TYR X  32      29.899  27.808  26.675  0.00  0.00            
ATOM    458  CE1 TYR X  32      28.473  29.288  26.025  0.00  0.00            
ATOM    459  HE1 TYR X  32      28.021  29.377  27.002  0.00  0.00            
ATOM    460  CZ  TYR X  32      28.087  30.119  25.000  0.00  0.00            
ATOM    461  OH  TYR X  32      27.114  31.075  25.198  0.00  0.00            
ATOM    462  HH  TYR X  32      27.095  31.436  26.087  0.00  0.00            
ATOM    463  CE2 TYR X  32      28.672  30.056  23.729  0.00  0.00            
ATOM    464  HE2 TYR X  32      28.380  30.683  22.899  0.00  0.00            
ATOM    465  CD2 TYR X  32      29.693  29.137  23.493  0.00  0.00            
ATOM    466  HD2 TYR X  32      30.080  28.966  22.499  0.00  0.00            
ATOM    467  C   TYR X  32      33.462  26.261  24.695  0.00  0.00            
ATOM    468  O   TYR X  32      33.939  26.019  23.558  0.00  0.00            
ATOM    469  N   LEU X  33      33.609  25.374  25.658  0.00  0.00            
ATOM    470  H   LEU X  33      33.044  25.560  26.474  0.00  0.00            
ATOM    471  CA  LEU X  33      34.278  24.113  25.484  0.00  0.00            
ATOM    472  HA  LEU X  33      34.418  23.991  24.410  0.00  0.00            
ATOM    473  CB  LEU X  33      35.658  24.110  26.165  0.00  0.00            
ATOM    474  HB2 LEU X  33      36.193  25.019  25.892  0.00  0.00            
ATOM    475  HB3 LEU X  33      35.413  24.147  27.227  0.00  0.00            
ATOM    476  CG  LEU X  33      36.557  22.853  25.731  0.00  0.00            
ATOM    477  HG  LEU X  33      36.128  21.910  26.070  0.00  0.00            
ATOM    478  CD1 LEU X  33      36.751  22.720  24.266  0.00  0.00            
ATOM    479 HD11 LEU X  33      37.426  21.880  24.102  0.00  0.00            
ATOM    480 HD12 LEU X  33      35.744  22.511  23.906  0.00  0.00            
ATOM    481 HD13 LEU X  33      37.172  23.616  23.810  0.00  0.00            
ATOM    482  CD2 LEU X  33      37.853  22.816  26.439  0.00  0.00            
ATOM    483 HD21 LEU X  33      38.269  21.837  26.201  0.00  0.00            
ATOM    484 HD22 LEU X  33      38.557  23.544  26.035  0.00  0.00            
ATOM    485 HD23 LEU X  33      37.783  22.795  27.526  0.00  0.00            
ATOM    486  C   LEU X  33      33.430  22.898  25.893  0.00  0.00            
ATOM    487  O   LEU X  33      32.964  22.714  27.053  0.00  0.00            
ATOM    488  N   ALA X  34      33.216  21.941  24.909  0.00  0.00            
ATOM    489  H   ALA X  34      33.628  22.072  23.997  0.00  0.00            
ATOM    490  CA  ALA X  34      32.351  20.782  24.984  0.00  0.00            
ATOM    491  HA  ALA X  34      31.352  21.146  25.227  0.00  0.00            
ATOM    492  CB  ALA X  34      32.209  20.095  23.555  0.00  0.00            
ATOM    493  HB1 ALA X  34      31.485  19.292  23.692  0.00  0.00            
ATOM    494  HB2 ALA X  34      31.975  20.844  22.799  0.00  0.00            
ATOM    495  HB3 ALA X  34      33.191  19.680  23.326  0.00  0.00            
ATOM    496  C   ALA X  34      32.853  19.769  26.024  0.00  0.00            
ATOM    497  O   ALA X  34      33.997  19.415  25.941  0.00  0.00            
ATOM    498  N   ILE X  35      32.109  19.501  27.147  0.00  0.00            
ATOM    499  H   ILE X  35      31.231  19.981  27.283  0.00  0.00            
ATOM    500  CA  ILE X  35      32.592  18.714  28.223  0.00  0.00            
ATOM    501  HA  ILE X  35      33.506  19.120  28.658  0.00  0.00            
ATOM    502  CB  ILE X  35      31.463  18.679  29.247  0.00  0.00            
ATOM    503  HB  ILE X  35      30.541  18.428  28.723  0.00  0.00            
ATOM    504  CG2 ILE X  35      31.700  17.676  30.351  0.00  0.00            
ATOM    505 HG21 ILE X  35      30.893  17.685  31.083  0.00  0.00            
ATOM    506 HG22 ILE X  35      31.750  16.708  29.853  0.00  0.00            
ATOM    507 HG23 ILE X  35      32.673  17.778  30.831  0.00  0.00            
ATOM    508  CG1 ILE X  35      31.354  20.033  29.955  0.00  0.00            
ATOM    509 HG12 ILE X  35      32.029  19.967  30.808  0.00  0.00            
ATOM    510 HG13 ILE X  35      31.520  20.858  29.262  0.00  0.00            
ATOM    511  CD1 ILE X  35      29.911  20.172  30.352  0.00  0.00            
ATOM    512 HD11 ILE X  35      29.587  19.518  31.161  0.00  0.00            
ATOM    513 HD12 ILE X  35      29.812  21.193  30.722  0.00  0.00            
ATOM    514 HD13 ILE X  35      29.244  20.033  29.501  0.00  0.00            
ATOM    515  C   ILE X  35      32.962  17.266  27.784  0.00  0.00            
ATOM    516  O   ILE X  35      32.163  16.691  27.055  0.00  0.00            
ATOM    517  N   PRO X  36      34.183  16.725  28.196  0.00  0.00            
ATOM    518  CD  PRO X  36      35.310  17.496  28.593  0.00  0.00            
ATOM    519  HD2 PRO X  36      35.169  17.953  29.572  0.00  0.00            
ATOM    520  HD3 PRO X  36      35.603  18.287  27.904  0.00  0.00            
ATOM    521  CG  PRO X  36      36.569  16.502  28.564  0.00  0.00            
ATOM    522  HG2 PRO X  36      37.056  16.684  29.522  0.00  0.00            
ATOM    523  HG3 PRO X  36      37.214  16.743  27.719  0.00  0.00            
ATOM    524  CB  PRO X  36      36.018  15.075  28.566  0.00  0.00            
ATOM    525  HB2 PRO X  36      36.172  14.690  29.574  0.00  0.00            
ATOM    526  HB3 PRO X  36      36.501  14.493  27.781  0.00  0.00            
ATOM    527  CA  PRO X  36      34.553  15.265  28.145  0.00  0.00            
ATOM    528  HA  PRO X  36      34.562  14.939  27.105  0.00  0.00            
ATOM    529  C   PRO X  36      33.495  14.464  28.919  0.00  0.00            
ATOM    530  O   PRO X  36      33.169  14.653  30.104  0.00  0.00            
ATOM    531  N   GLU X  37      32.919  13.446  28.303  0.00  0.00            
ATOM    532  H   GLU X  37      33.295  13.049  27.454  0.00  0.00            
ATOM    533  CA  GLU X  37      31.820  12.676  28.870  0.00  0.00            
ATOM    534  HA  GLU X  37      31.195  13.443  29.328  0.00  0.00            
ATOM    535  CB  GLU X  37      30.801  12.200  27.754  0.00  0.00            
ATOM    536  HB2 GLU X  37      29.806  12.218  28.198  0.00  0.00            
ATOM    537  HB3 GLU X  37      30.802  12.932  26.945  0.00  0.00            
ATOM    538  CG  GLU X  37      31.198  10.858  27.092  0.00  0.00            
ATOM    539  HG2 GLU X  37      31.077   9.985  27.734  0.00  0.00            
ATOM    540  HG3 GLU X  37      30.641  10.789  26.158  0.00  0.00            
ATOM    541  CD  GLU X  37      32.688  10.750  26.809  0.00  0.00            
ATOM    542  OE1 GLU X  37      33.256   9.719  27.204  0.00  0.00            
ATOM    543  OE2 GLU X  37      33.258  11.486  25.964  0.00  0.00            
ATOM    544  C   GLU X  37      32.118  11.684  29.979  0.00  0.00            
ATOM    545  O   GLU X  37      31.253  10.959  30.395  0.00  0.00            
ATOM    546  N   ASP X  38      33.370  11.526  30.299  0.00  0.00            
ATOM    547  H   ASP X  38      34.035  12.177  29.905  0.00  0.00            
ATOM    548  CA  ASP X  38      33.836  10.721  31.419  0.00  0.00            
ATOM    549  HA  ASP X  38      33.157   9.908  31.677  0.00  0.00            
ATOM    550  CB  ASP X  38      35.178  10.117  31.068  0.00  0.00            
ATOM    551  HB2 ASP X  38      35.532   9.482  31.881  0.00  0.00            
ATOM    552  HB3 ASP X  38      35.030   9.619  30.110  0.00  0.00            
ATOM    553  CG  ASP X  38      36.383  10.937  30.701  0.00  0.00            
ATOM    554  OD1 ASP X  38      36.268  12.066  30.141  0.00  0.00            
ATOM    555  OD2 ASP X  38      37.565  10.541  30.984  0.00  0.00            
ATOM    556  C   ASP X  38      34.105  11.632  32.640  0.00  0.00            
ATOM    557  O   ASP X  38      34.402  11.071  33.679  0.00  0.00            
ATOM    558  N   ILE X  39      33.911  12.942  32.604  0.00  0.00            
ATOM    559  H   ILE X  39      33.450  13.287  31.774  0.00  0.00            
ATOM    560  CA  ILE X  39      33.823  13.807  33.782  0.00  0.00            
ATOM    561  HA  ILE X  39      34.560  13.400  34.473  0.00  0.00            
ATOM    562  CB  ILE X  39      34.225  15.294  33.425  0.00  0.00            
ATOM    563  HB  ILE X  39      33.556  15.682  32.658  0.00  0.00            
ATOM    564  CG2 ILE X  39      33.995  16.184  34.673  0.00  0.00            
ATOM    565 HG21 ILE X  39      34.520  15.642  35.459  0.00  0.00            
ATOM    566 HG22 ILE X  39      34.438  17.160  34.474  0.00  0.00            
ATOM    567 HG23 ILE X  39      32.937  16.187  34.935  0.00  0.00            
ATOM    568  CG1 ILE X  39      35.714  15.264  32.871  0.00  0.00            
ATOM    569 HG12 ILE X  39      36.389  14.957  33.669  0.00  0.00            
ATOM    570 HG13 ILE X  39      35.840  14.468  32.137  0.00  0.00            
ATOM    571  CD1 ILE X  39      36.117  16.609  32.376  0.00  0.00            
ATOM    572 HD11 ILE X  39      35.223  16.887  31.817  0.00  0.00            
ATOM    573 HD12 ILE X  39      36.381  17.318  33.161  0.00  0.00            
ATOM    574 HD13 ILE X  39      37.068  16.510  31.853  0.00  0.00            
ATOM    575  C   ILE X  39      32.362  13.758  34.419  0.00  0.00            
ATOM    576  O   ILE X  39      31.369  13.879  33.716  0.00  0.00            
ATOM    577  N   ASP X  40      32.264  13.658  35.744  0.00  0.00            
ATOM    578  H   ASP X  40      33.087  13.472  36.300  0.00  0.00            
ATOM    579  CA  ASP X  40      31.109  14.127  36.545  0.00  0.00            
ATOM    580  HA  ASP X  40      30.148  14.049  36.036  0.00  0.00            
ATOM    581  CB  ASP X  40      30.776  13.113  37.642  0.00  0.00            
ATOM    582  HB2 ASP X  40      30.815  12.168  37.101  0.00  0.00            
ATOM    583  HB3 ASP X  40      31.624  13.184  38.323  0.00  0.00            
ATOM    584  CG  ASP X  40      29.432  13.191  38.383  0.00  0.00            
ATOM    585  OD1 ASP X  40      29.241  12.247  39.158  0.00  0.00            
ATOM    586  OD2 ASP X  40      28.615  14.076  38.056  0.00  0.00            
ATOM    587  C   ASP X  40      31.260  15.552  37.112  0.00  0.00            
ATOM    588  O   ASP X  40      32.225  15.887  37.735  0.00  0.00            
ATOM    589  N   LEU X  41      30.277  16.443  36.890  0.00  0.00            
ATOM    590  H   LEU X  41      29.488  16.223  36.299  0.00  0.00            
ATOM    591  CA  LEU X  41      30.312  17.864  37.513  0.00  0.00            
ATOM    592  HA  LEU X  41      31.309  18.068  37.904  0.00  0.00            
ATOM    593  CB  LEU X  41      29.978  18.851  36.425  0.00  0.00            
ATOM    594  HB2 LEU X  41      28.954  18.566  36.187  0.00  0.00            
ATOM    595  HB3 LEU X  41      29.967  19.794  36.972  0.00  0.00            
ATOM    596  CG  LEU X  41      30.828  18.823  35.195  0.00  0.00            
ATOM    597  HG  LEU X  41      31.804  18.520  35.575  0.00  0.00            
ATOM    598  CD1 LEU X  41      30.349  17.928  34.074  0.00  0.00            
ATOM    599 HD11 LEU X  41      29.714  18.527  33.421  0.00  0.00            
ATOM    600 HD12 LEU X  41      31.258  17.672  33.531  0.00  0.00            
ATOM    601 HD13 LEU X  41      29.788  17.041  34.369  0.00  0.00            
ATOM    602  CD2 LEU X  41      31.029  20.206  34.629  0.00  0.00            
ATOM    603 HD21 LEU X  41      31.440  20.102  33.625  0.00  0.00            
ATOM    604 HD22 LEU X  41      30.064  20.712  34.624  0.00  0.00            
ATOM    605 HD23 LEU X  41      31.699  20.655  35.363  0.00  0.00            
ATOM    606  C   LEU X  41      29.349  17.946  38.672  0.00  0.00            
ATOM    607  O   LEU X  41      29.401  18.945  39.340  0.00  0.00            
ATOM    608  N   GLU X  42      28.559  16.928  38.934  0.00  0.00            
ATOM    609  H   GLU X  42      28.665  16.062  38.424  0.00  0.00            
ATOM    610  CA  GLU X  42      27.611  17.013  40.077  0.00  0.00            
ATOM    611  HA  GLU X  42      26.945  17.875  40.104  0.00  0.00            
ATOM    612  CB  GLU X  42      26.787  15.726  40.090  0.00  0.00            
ATOM    613  HB2 GLU X  42      26.410  15.553  39.082  0.00  0.00            
ATOM    614  HB3 GLU X  42      27.476  14.903  40.279  0.00  0.00            
ATOM    615  CG  GLU X  42      25.540  15.783  40.978  0.00  0.00            
ATOM    616  HG2 GLU X  42      25.241  14.766  41.232  0.00  0.00            
ATOM    617  HG3 GLU X  42      25.733  16.248  41.945  0.00  0.00            
ATOM    618  CD  GLU X  42      24.300  16.469  40.416  0.00  0.00            
ATOM    619  OE1 GLU X  42      23.532  15.786  39.658  0.00  0.00            
ATOM    620  OE2 GLU X  42      24.028  17.636  40.726  0.00  0.00            
ATOM    621  C   GLU X  42      28.340  17.041  41.504  0.00  0.00            
ATOM    622  O   GLU X  42      27.811  17.769  42.321  0.00  0.00            
ATOM    623  N   PRO X  43      29.627  16.553  41.723  0.00  0.00            
ATOM    624  CD  PRO X  43      30.380  15.587  40.942  0.00  0.00            
ATOM    625  HD2 PRO X  43      30.824  15.985  40.030  0.00  0.00            
ATOM    626  HD3 PRO X  43      29.719  14.748  40.724  0.00  0.00            
ATOM    627  CG  PRO X  43      31.470  15.051  41.887  0.00  0.00            
ATOM    628  HG2 PRO X  43      32.419  14.737  41.453  0.00  0.00            
ATOM    629  HG3 PRO X  43      31.095  14.210  42.471  0.00  0.00            
ATOM    630  CB  PRO X  43      31.653  16.251  42.799  0.00  0.00            
ATOM    631  HB2 PRO X  43      32.460  16.851  42.378  0.00  0.00            
ATOM    632  HB3 PRO X  43      32.015  15.975  43.790  0.00  0.00            
ATOM    633  CA  PRO X  43      30.314  16.961  42.987  0.00  0.00            
ATOM    634  HA  PRO X  43      29.818  16.598  43.887  0.00  0.00            
ATOM    635  C   PRO X  43      30.612  18.443  43.135  0.00  0.00            
ATOM    636  O   PRO X  43      30.626  19.000  44.211  0.00  0.00            
ATOM    637  N   GLY X  44      30.811  19.153  42.008  0.00  0.00            
ATOM    638  H   GLY X  44      30.771  18.627  41.147  0.00  0.00            
ATOM    639  CA  GLY X  44      31.102  20.580  41.946  0.00  0.00            
ATOM    640  HA2 GLY X  44      31.898  20.911  42.613  0.00  0.00            
ATOM    641  HA3 GLY X  44      31.465  20.821  40.946  0.00  0.00            
ATOM    642  C   GLY X  44      29.837  21.368  42.311  0.00  0.00            
ATOM    643  O   GLY X  44      29.722  21.969  43.362  0.00  0.00            
ATOM    644  N   LYS X  45      28.781  21.178  41.527  0.00  0.00            
ATOM    645  H   LYS X  45      28.832  20.546  40.741  0.00  0.00            
ATOM    646  CA  LYS X  45      27.390  21.596  41.803  0.00  0.00            
ATOM    647  HA  LYS X  45      27.311  22.669  41.628  0.00  0.00            
ATOM    648  CB  LYS X  45      26.437  20.841  40.855  0.00  0.00            
ATOM    649  HB2 LYS X  45      26.496  19.781  41.102  0.00  0.00            
ATOM    650  HB3 LYS X  45      25.432  21.104  41.186  0.00  0.00            
ATOM    651  CG  LYS X  45      26.717  21.100  39.359  0.00  0.00            
ATOM    652  HG2 LYS X  45      26.740  22.156  39.088  0.00  0.00            
ATOM    653  HG3 LYS X  45      27.717  20.705  39.183  0.00  0.00            
ATOM    654  CD  LYS X  45      25.721  20.488  38.443  0.00  0.00            
ATOM    655  HD2 LYS X  45      25.803  20.767  37.393  0.00  0.00            
ATOM    656  HD3 LYS X  45      25.816  19.406  38.537  0.00  0.00            
ATOM    657  CE  LYS X  45      24.331  20.911  38.961  0.00  0.00            
ATOM    658  HE2 LYS X  45      23.894  20.410  39.825  0.00  0.00            
ATOM    659  HE3 LYS X  45      24.523  21.907  39.359  0.00  0.00            
ATOM    660  NZ  LYS X  45      23.285  20.870  37.925  0.00  0.00            
ATOM    661  HZ1 LYS X  45      23.466  21.387  37.076  0.00  0.00            
ATOM    662  HZ2 LYS X  45      23.081  19.920  37.650  0.00  0.00            
ATOM    663  HZ3 LYS X  45      22.467  21.296  38.335  0.00  0.00            
ATOM    664  C   LYS X  45      26.971  21.370  43.341  0.00  0.00            
ATOM    665  O   LYS X  45      26.291  22.201  43.922  0.00  0.00            
ATOM    666  N   LEU X  46      27.409  20.246  44.029  0.00  0.00            
ATOM    667  H   LEU X  46      27.757  19.515  43.425  0.00  0.00            
ATOM    668  CA  LEU X  46      26.967  19.961  45.427  0.00  0.00            
ATOM    669  HA  LEU X  46      25.922  20.140  45.683  0.00  0.00            
ATOM    670  CB  LEU X  46      27.310  18.450  45.709  0.00  0.00            
ATOM    671  HB2 LEU X  46      26.649  17.931  45.015  0.00  0.00            
ATOM    672  HB3 LEU X  46      28.310  18.236  45.330  0.00  0.00            
ATOM    673  CG  LEU X  46      27.085  17.847  47.100  0.00  0.00            
ATOM    674  HG  LEU X  46      27.904  18.110  47.769  0.00  0.00            
ATOM    675  CD1 LEU X  46      25.715  18.221  47.695  0.00  0.00            
ATOM    676 HD11 LEU X  46      25.626  17.819  48.704  0.00  0.00            
ATOM    677 HD12 LEU X  46      25.700  19.305  47.807  0.00  0.00            
ATOM    678 HD13 LEU X  46      24.877  17.838  47.113  0.00  0.00            
ATOM    679  CD2 LEU X  46      27.075  16.337  47.080  0.00  0.00            
ATOM    680 HD21 LEU X  46      27.103  15.890  48.074  0.00  0.00            
ATOM    681 HD22 LEU X  46      26.181  16.022  46.543  0.00  0.00            
ATOM    682 HD23 LEU X  46      27.987  15.999  46.588  0.00  0.00            
ATOM    683  C   LEU X  46      27.744  20.781  46.418  0.00  0.00            
ATOM    684  O   LEU X  46      27.187  21.226  47.442  0.00  0.00            
ATOM    685  N   LEU X  47      29.012  21.079  46.065  0.00  0.00            
ATOM    686  H   LEU X  47      29.324  20.672  45.195  0.00  0.00            
ATOM    687  CA  LEU X  47      29.793  22.063  46.825  0.00  0.00            
ATOM    688  HA  LEU X  47      29.752  21.948  47.908  0.00  0.00            
ATOM    689  CB  LEU X  47      31.278  22.174  46.315  0.00  0.00            
ATOM    690  HB2 LEU X  47      31.679  21.168  46.190  0.00  0.00            
ATOM    691  HB3 LEU X  47      31.331  22.542  45.290  0.00  0.00            
ATOM    692  CG  LEU X  47      32.134  23.173  47.116  0.00  0.00            
ATOM    693  HG  LEU X  47      31.672  24.150  46.970  0.00  0.00            
ATOM    694  CD1 LEU X  47      32.150  22.936  48.633  0.00  0.00            
ATOM    695 HD11 LEU X  47      31.179  22.734  49.086  0.00  0.00            
ATOM    696 HD12 LEU X  47      32.643  21.987  48.847  0.00  0.00            
ATOM    697 HD13 LEU X  47      32.619  23.743  49.195  0.00  0.00            
ATOM    698  CD2 LEU X  47      33.668  23.152  46.775  0.00  0.00            
ATOM    699 HD21 LEU X  47      33.851  23.555  45.779  0.00  0.00            
ATOM    700 HD22 LEU X  47      34.365  23.633  47.462  0.00  0.00            
ATOM    701 HD23 LEU X  47      34.014  22.121  46.707  0.00  0.00            
ATOM    702  C   LEU X  47      29.155  23.338  46.714  0.00  0.00            
ATOM    703  O   LEU X  47      28.979  24.009  47.757  0.00  0.00            
ATOM    704  N   CYS X  48      28.744  23.778  45.511  0.00  0.00            
ATOM    705  H   CYS X  48      29.183  23.227  44.787  0.00  0.00            
ATOM    706  CA  CYS X  48      28.324  25.124  45.288  0.00  0.00            
ATOM    707  HA  CYS X  48      29.115  25.761  45.684  0.00  0.00            
ATOM    708  CB  CYS X  48      28.178  25.388  43.758  0.00  0.00            
ATOM    709  HB2 CYS X  48      27.428  24.705  43.358  0.00  0.00            
ATOM    710  HB3 CYS X  48      27.849  26.405  43.549  0.00  0.00            
ATOM    711  SG  CYS X  48      29.781  25.151  42.956  0.00  0.00            
ATOM    712  HG  CYS X  48      29.855  23.823  43.082  0.00  0.00            
ATOM    713  C   CYS X  48      26.965  25.366  46.069  0.00  0.00            
ATOM    714  O   CYS X  48      26.691  26.444  46.599  0.00  0.00            
ATOM    715  N   ARG X  49      26.134  24.254  46.171  0.00  0.00            
ATOM    716  H   ARG X  49      26.353  23.438  45.617  0.00  0.00            
ATOM    717  CA  ARG X  49      24.879  24.241  46.932  0.00  0.00            
ATOM    718  HA  ARG X  49      24.262  25.128  46.792  0.00  0.00            
ATOM    719  CB  ARG X  49      23.978  23.024  46.543  0.00  0.00            
ATOM    720  HB2 ARG X  49      24.666  22.183  46.454  0.00  0.00            
ATOM    721  HB3 ARG X  49      23.214  22.858  47.301  0.00  0.00            
ATOM    722  CG  ARG X  49      23.253  23.345  45.240  0.00  0.00            
ATOM    723  HG2 ARG X  49      22.635  24.220  45.440  0.00  0.00            
ATOM    724  HG3 ARG X  49      24.039  23.568  44.518  0.00  0.00            
ATOM    725  CD  ARG X  49      22.426  22.174  44.724  0.00  0.00            
ATOM    726  HD2 ARG X  49      23.051  21.304  44.520  0.00  0.00            
ATOM    727  HD3 ARG X  49      21.632  21.821  45.381  0.00  0.00            
ATOM    728  NE  ARG X  49      21.809  22.539  43.441  0.00  0.00            
ATOM    729  HE  ARG X  49      21.507  23.502  43.397  0.00  0.00            
ATOM    730  CZ  ARG X  49      21.328  21.752  42.531  0.00  0.00            
ATOM    731  NH1 ARG X  49      21.735  20.488  42.495  0.00  0.00            
ATOM    732 HH11 ARG X  49      22.331  20.004  43.151  0.00  0.00            
ATOM    733 HH12 ARG X  49      21.435  19.856  41.767  0.00  0.00            
ATOM    734  NH2 ARG X  49      20.453  22.216  41.637  0.00  0.00            
ATOM    735 HH21 ARG X  49      20.226  23.200  41.623  0.00  0.00            
ATOM    736 HH22 ARG X  49      19.993  21.537  41.047  0.00  0.00            
ATOM    737  C   ARG X  49      25.047  24.240  48.463  0.00  0.00            
ATOM    738  O   ARG X  49      24.123  24.663  49.226  0.00  0.00            
ATOM    739  N   GLN X  50      26.143  23.685  48.938  0.00  0.00            
ATOM    740  H   GLN X  50      26.899  23.280  48.405  0.00  0.00            
ATOM    741  CA  GLN X  50      26.278  23.272  50.374  0.00  0.00            
ATOM    742  HA  GLN X  50      25.332  23.484  50.871  0.00  0.00            
ATOM    743  CB  GLN X  50      26.629  21.790  50.503  0.00  0.00            
ATOM    744  HB2 GLN X  50      27.568  21.559  49.999  0.00  0.00            
ATOM    745  HB3 GLN X  50      26.855  21.737  51.569  0.00  0.00            
ATOM    746  CG  GLN X  50      25.466  20.763  50.204  0.00  0.00            
ATOM    747  HG2 GLN X  50      25.133  20.962  49.185  0.00  0.00            
ATOM    748  HG3 GLN X  50      25.977  19.802  50.250  0.00  0.00            
ATOM    749  CD  GLN X  50      24.319  20.893  51.165  0.00  0.00            
ATOM    750  OE1 GLN X  50      24.382  21.354  52.288  0.00  0.00            
ATOM    751  NE2 GLN X  50      23.228  20.188  50.825  0.00  0.00            
ATOM    752 HE21 GLN X  50      22.309  20.349  51.210  0.00  0.00            
ATOM    753 HE22 GLN X  50      23.326  19.753  49.919  0.00  0.00            
ATOM    754  C   GLN X  50      27.339  24.093  51.109  0.00  0.00            
ATOM    755  O   GLN X  50      27.084  24.293  52.309  0.00  0.00            
ATOM    756  N   PHE X  51      28.378  24.672  50.491  0.00  0.00            
ATOM    757  H   PHE X  51      28.534  24.488  49.510  0.00  0.00            
ATOM    758  CA  PHE X  51      29.550  25.252  51.116  0.00  0.00            
ATOM    759  HA  PHE X  51      30.031  24.384  51.567  0.00  0.00            
ATOM    760  CB  PHE X  51      30.631  25.761  50.191  0.00  0.00            
ATOM    761  HB2 PHE X  51      31.581  25.800  50.724  0.00  0.00            
ATOM    762  HB3 PHE X  51      30.933  25.065  49.408  0.00  0.00            
ATOM    763  CG  PHE X  51      30.536  27.135  49.479  0.00  0.00            
ATOM    764  CD1 PHE X  51      31.299  28.202  49.888  0.00  0.00            
ATOM    765  HD1 PHE X  51      31.999  28.135  50.708  0.00  0.00            
ATOM    766  CE1 PHE X  51      31.188  29.451  49.313  0.00  0.00            
ATOM    767  HE1 PHE X  51      31.707  30.299  49.735  0.00  0.00            
ATOM    768  CZ  PHE X  51      30.325  29.546  48.213  0.00  0.00            
ATOM    769  HZ  PHE X  51      30.153  30.486  47.710  0.00  0.00            
ATOM    770  CE2 PHE X  51      29.705  28.406  47.676  0.00  0.00            
ATOM    771  HE2 PHE X  51      29.037  28.513  46.833  0.00  0.00            
ATOM    772  CD2 PHE X  51      29.748  27.200  48.358  0.00  0.00            
ATOM    773  HD2 PHE X  51      29.191  26.392  47.908  0.00  0.00            
ATOM    774  C   PHE X  51      29.331  26.159  52.290  0.00  0.00            
ATOM    775  O   PHE X  51      29.917  26.096  53.317  0.00  0.00            
ATOM    776  N   TYR X  52      28.392  27.019  52.081  0.00  0.00            
ATOM    777  H   TYR X  52      27.828  26.798  51.273  0.00  0.00            
ATOM    778  CA  TYR X  52      28.105  28.198  52.912  0.00  0.00            
ATOM    779  HA  TYR X  52      29.072  28.540  53.281  0.00  0.00            
ATOM    780  CB  TYR X  52      27.540  29.281  51.984  0.00  0.00            
ATOM    781  HB2 TYR X  52      27.337  30.090  52.686  0.00  0.00            
ATOM    782  HB3 TYR X  52      28.271  29.632  51.256  0.00  0.00            
ATOM    783  CG  TYR X  52      26.175  28.961  51.281  0.00  0.00            
ATOM    784  CD1 TYR X  52      25.060  29.307  52.014  0.00  0.00            
ATOM    785  HD1 TYR X  52      25.132  29.578  53.057  0.00  0.00            
ATOM    786  CE1 TYR X  52      23.808  29.166  51.425  0.00  0.00            
ATOM    787  HE1 TYR X  52      22.935  29.484  51.976  0.00  0.00            
ATOM    788  CZ  TYR X  52      23.702  28.679  50.092  0.00  0.00            
ATOM    789  OH  TYR X  52      22.462  28.707  49.477  0.00  0.00            
ATOM    790  HH  TYR X  52      22.469  27.932  48.912  0.00  0.00            
ATOM    791  CE2 TYR X  52      24.822  28.279  49.382  0.00  0.00            
ATOM    792  HE2 TYR X  52      24.837  27.977  48.345  0.00  0.00            
ATOM    793  CD2 TYR X  52      26.110  28.477  49.950  0.00  0.00            
ATOM    794  HD2 TYR X  52      26.971  28.318  49.317  0.00  0.00            
ATOM    795  C   TYR X  52      27.200  27.938  54.148  0.00  0.00            
ATOM    796  O   TYR X  52      27.356  28.633  55.111  0.00  0.00            
ATOM    797  N   ARG X  53      26.398  26.856  54.113  0.00  0.00            
ATOM    798  H   ARG X  53      26.524  26.355  53.245  0.00  0.00            
ATOM    799  CA  ARG X  53      25.393  26.601  55.192  0.00  0.00            
ATOM    800  HA  ARG X  53      24.838  27.527  55.344  0.00  0.00            
ATOM    801  CB  ARG X  53      24.524  25.437  54.700  0.00  0.00            
ATOM    802  HB2 ARG X  53      25.083  24.502  54.741  0.00  0.00            
ATOM    803  HB3 ARG X  53      23.641  25.326  55.328  0.00  0.00            
ATOM    804  CG  ARG X  53      23.950  25.682  53.306  0.00  0.00            
ATOM    805  HG2 ARG X  53      23.759  26.693  52.947  0.00  0.00            
ATOM    806  HG3 ARG X  53      24.663  25.259  52.598  0.00  0.00            
ATOM    807  CD  ARG X  53      22.683  24.955  53.034  0.00  0.00            
ATOM    808  HD2 ARG X  53      22.597  24.017  53.583  0.00  0.00            
ATOM    809  HD3 ARG X  53      21.952  25.629  53.481  0.00  0.00            
ATOM    810  NE  ARG X  53      22.407  24.732  51.576  0.00  0.00            
ATOM    811  HE  ARG X  53      23.104  25.031  50.909  0.00  0.00            
ATOM    812  CZ  ARG X  53      21.572  23.921  51.055  0.00  0.00            
ATOM    813  NH1 ARG X  53      20.634  23.306  51.709  0.00  0.00            
ATOM    814 HH11 ARG X  53      20.499  23.556  52.679  0.00  0.00            
ATOM    815 HH12 ARG X  53      20.040  22.726  51.134  0.00  0.00            
ATOM    816  NH2 ARG X  53      21.602  23.718  49.782  0.00  0.00            
ATOM    817 HH21 ARG X  53      22.351  24.183  49.290  0.00  0.00            
ATOM    818 HH22 ARG X  53      20.722  23.617  49.297  0.00  0.00            
ATOM    819  C   ARG X  53      26.240  26.100  56.327  0.00  0.00            
ATOM    820  O   ARG X  53      27.215  25.370  56.077  0.00  0.00            
ATOM    821  N   PRO X  54      25.740  26.276  57.598  0.00  0.00            
ATOM    822  CD  PRO X  54      24.488  26.910  57.990  0.00  0.00            
ATOM    823  HD2 PRO X  54      23.649  26.831  57.299  0.00  0.00            
ATOM    824  HD3 PRO X  54      24.587  27.987  58.128  0.00  0.00            
ATOM    825  CG  PRO X  54      24.155  26.177  59.314  0.00  0.00            
ATOM    826  HG2 PRO X  54      23.854  25.136  59.197  0.00  0.00            
ATOM    827  HG3 PRO X  54      23.334  26.688  59.817  0.00  0.00            
ATOM    828  CB  PRO X  54      25.516  26.136  60.016  0.00  0.00            
ATOM    829  HB2 PRO X  54      25.464  25.452  60.862  0.00  0.00            
ATOM    830  HB3 PRO X  54      25.941  27.123  60.201  0.00  0.00            
ATOM    831  CA  PRO X  54      26.347  25.729  58.767  0.00  0.00            
ATOM    832  HA  PRO X  54      27.324  26.199  58.883  0.00  0.00            
ATOM    833  C   PRO X  54      26.558  24.201  58.690  0.00  0.00            
ATOM    834  O   PRO X  54      25.801  23.497  57.959  0.00  0.00            
ATOM    835  N   ALA X  55      27.565  23.646  59.323  0.00  0.00            
ATOM    836  H   ALA X  55      27.988  24.275  59.990  0.00  0.00            
ATOM    837  CA  ALA X  55      28.018  22.313  59.229  0.00  0.00            
ATOM    838  HA  ALA X  55      28.273  22.181  58.178  0.00  0.00            
ATOM    839  CB  ALA X  55      29.269  22.084  60.068  0.00  0.00            
ATOM    840  HB1 ALA X  55      29.001  22.112  61.124  0.00  0.00            
ATOM    841  HB2 ALA X  55      29.644  21.087  59.835  0.00  0.00            
ATOM    842  HB3 ALA X  55      30.165  22.689  59.932  0.00  0.00            
ATOM    843  C   ALA X  55      26.899  21.277  59.605  0.00  0.00            
ATOM    844  O   ALA X  55      26.932  20.180  59.158  0.00  0.00            
ATOM    845  N   HIE X  56      26.078  21.690  60.497  0.00  0.00            
ATOM    846  H   HIE X  56      26.174  22.668  60.728  0.00  0.00            
ATOM    847  CA  HIE X  56      25.083  20.848  61.140  0.00  0.00            
ATOM    848  HA  HIE X  56      24.602  20.170  60.436  0.00  0.00            
ATOM    849  CB  HIE X  56      25.735  20.039  62.285  0.00  0.00            
ATOM    850  HB2 HIE X  56      26.451  19.302  61.922  0.00  0.00            
ATOM    851  HB3 HIE X  56      26.270  20.721  62.947  0.00  0.00            
ATOM    852  CG  HIE X  56      24.713  19.268  63.117  0.00  0.00            
ATOM    853  ND1 HIE X  56      24.070  18.057  62.775  0.00  0.00            
ATOM    854  CE1 HIE X  56      23.302  17.793  63.757  0.00  0.00            
ATOM    855  HE1 HIE X  56      22.645  16.944  63.874  0.00  0.00            
ATOM    856  NE2 HIE X  56      23.315  18.751  64.711  0.00  0.00            
ATOM    857  HE2 HIE X  56      22.582  18.720  65.405  0.00  0.00            
ATOM    858  CD2 HIE X  56      24.235  19.690  64.364  0.00  0.00            
ATOM    859  HD2 HIE X  56      24.540  20.683  64.659  0.00  0.00            
ATOM    860  C   HIE X  56      23.896  21.758  61.674  0.00  0.00            
ATOM    861  O   HIE X  56      24.252  22.840  62.122  0.00  0.00            
ATOM    862  N   PRO X  57      22.586  21.430  61.604  0.00  0.00            
ATOM    863  CD  PRO X  57      21.616  22.115  62.429  0.00  0.00            
ATOM    864  HD2 PRO X  57      21.459  23.030  61.858  0.00  0.00            
ATOM    865  HD3 PRO X  57      21.859  22.358  63.463  0.00  0.00            
ATOM    866  CG  PRO X  57      20.344  21.264  62.520  0.00  0.00            
ATOM    867  HG2 PRO X  57      19.425  21.844  62.602  0.00  0.00            
ATOM    868  HG3 PRO X  57      20.543  20.564  63.331  0.00  0.00            
ATOM    869  CB  PRO X  57      20.482  20.411  61.280  0.00  0.00            
ATOM    870  HB2 PRO X  57      20.016  21.004  60.493  0.00  0.00            
ATOM    871  HB3 PRO X  57      19.943  19.482  61.465  0.00  0.00            
ATOM    872  CA  PRO X  57      21.973  20.177  61.133  0.00  0.00            
ATOM    873  HA  PRO X  57      22.118  19.318  61.788  0.00  0.00            
ATOM    874  C   PRO X  57      22.238  19.826  59.664  0.00  0.00            
ATOM    875  O   PRO X  57      22.714  20.642  58.910  0.00  0.00            
ATOM    876  N   GLY X  58      21.905  18.638  59.220  0.00  0.00            
ATOM    877  H   GLY X  58      21.590  17.995  59.932  0.00  0.00            
ATOM    878  CA  GLY X  58      21.790  18.081  57.916  0.00  0.00            
ATOM    879  HA2 GLY X  58      20.739  18.057  57.628  0.00  0.00            
ATOM    880  HA3 GLY X  58      22.446  18.620  57.232  0.00  0.00            
ATOM    881  C   GLY X  58      22.270  16.631  57.880  0.00  0.00            
ATOM    882  O   GLY X  58      22.968  16.166  58.813  0.00  0.00            
ATOM    883  N   SER X  59      22.025  15.937  56.738  0.00  0.00            
ATOM    884  H   SER X  59      21.431  16.399  56.064  0.00  0.00            
ATOM    885  CA  SER X  59      22.524  14.599  56.354  0.00  0.00            
ATOM    886  HA  SER X  59      22.018  13.847  56.960  0.00  0.00            
ATOM    887  CB  SER X  59      22.246  14.280  54.879  0.00  0.00            
ATOM    888  HB2 SER X  59      21.170  14.347  54.715  0.00  0.00            
ATOM    889  HB3 SER X  59      22.678  15.043  54.231  0.00  0.00            
ATOM    890  OG  SER X  59      22.799  13.009  54.434  0.00  0.00            
ATOM    891  HG  SER X  59      22.700  12.896  53.486  0.00  0.00            
ATOM    892  C   SER X  59      24.033  14.443  56.594  0.00  0.00            
ATOM    893  O   SER X  59      24.876  15.151  56.016  0.00  0.00            
ATOM    894  N   PRO X  60      24.473  13.332  57.196  0.00  0.00            
ATOM    895  CD  PRO X  60      23.703  12.177  57.786  0.00  0.00            
ATOM    896  HD2 PRO X  60      22.883  11.825  57.161  0.00  0.00            
ATOM    897  HD3 PRO X  60      23.233  12.588  58.679  0.00  0.00            
ATOM    898  CG  PRO X  60      24.709  11.121  58.190  0.00  0.00            
ATOM    899  HG2 PRO X  60      24.966  10.472  57.352  0.00  0.00            
ATOM    900  HG3 PRO X  60      24.449  10.486  59.037  0.00  0.00            
ATOM    901  CB  PRO X  60      25.929  11.933  58.429  0.00  0.00            
ATOM    902  HB2 PRO X  60      26.853  11.362  58.339  0.00  0.00            
ATOM    903  HB3 PRO X  60      25.790  12.308  59.443  0.00  0.00            
ATOM    904  CA  PRO X  60      25.893  13.089  57.472  0.00  0.00            
ATOM    905  HA  PRO X  60      26.255  13.985  57.977  0.00  0.00            
ATOM    906  C   PRO X  60      26.720  12.862  56.193  0.00  0.00            
ATOM    907  O   PRO X  60      27.850  13.297  56.116  0.00  0.00            
ATOM    908  N   GLU X  61      26.078  12.301  55.167  0.00  0.00            
ATOM    909  H   GLU X  61      25.091  12.091  55.223  0.00  0.00            
ATOM    910  CA  GLU X  61      26.812  12.005  53.893  0.00  0.00            
ATOM    911  HA  GLU X  61      27.737  11.486  54.147  0.00  0.00            
ATOM    912  CB  GLU X  61      25.919  11.049  53.072  0.00  0.00            
ATOM    913  HB2 GLU X  61      25.804  10.101  53.598  0.00  0.00            
ATOM    914  HB3 GLU X  61      24.931  11.493  52.946  0.00  0.00            
ATOM    915  CG  GLU X  61      26.321  10.634  51.700  0.00  0.00            
ATOM    916  HG2 GLU X  61      25.538   9.939  51.398  0.00  0.00            
ATOM    917  HG3 GLU X  61      26.424  11.532  51.090  0.00  0.00            
ATOM    918  CD  GLU X  61      27.776  10.012  51.634  0.00  0.00            
ATOM    919  OE1 GLU X  61      28.225   9.290  52.520  0.00  0.00            
ATOM    920  OE2 GLU X  61      28.509  10.248  50.605  0.00  0.00            
ATOM    921  C   GLU X  61      27.133  13.333  53.182  0.00  0.00            
ATOM    922  O   GLU X  61      28.143  13.412  52.476  0.00  0.00            
ATOM    923  N   LEU X  62      26.548  14.454  53.549  0.00  0.00            
ATOM    924  H   LEU X  62      25.702  14.406  54.099  0.00  0.00            
ATOM    925  CA  LEU X  62      26.760  15.721  52.927  0.00  0.00            
ATOM    926  HA  LEU X  62      27.415  15.512  52.080  0.00  0.00            
ATOM    927  CB  LEU X  62      25.488  16.241  52.276  0.00  0.00            
ATOM    928  HB2 LEU X  62      24.964  16.817  53.039  0.00  0.00            
ATOM    929  HB3 LEU X  62      25.838  16.983  51.558  0.00  0.00            
ATOM    930  CG  LEU X  62      24.526  15.197  51.623  0.00  0.00            
ATOM    931  HG  LEU X  62      24.325  14.350  52.278  0.00  0.00            
ATOM    932  CD1 LEU X  62      23.196  15.850  51.213  0.00  0.00            
ATOM    933 HD11 LEU X  62      22.649  15.200  50.530  0.00  0.00            
ATOM    934 HD12 LEU X  62      22.575  15.902  52.107  0.00  0.00            
ATOM    935 HD13 LEU X  62      23.325  16.784  50.667  0.00  0.00            
ATOM    936  CD2 LEU X  62      25.273  14.717  50.380  0.00  0.00            
ATOM    937 HD21 LEU X  62      25.423  15.481  49.617  0.00  0.00            
ATOM    938 HD22 LEU X  62      26.283  14.378  50.613  0.00  0.00            
ATOM    939 HD23 LEU X  62      24.782  13.810  50.026  0.00  0.00            
ATOM    940  C   LEU X  62      27.538  16.743  53.765  0.00  0.00            
ATOM    941  O   LEU X  62      27.785  17.819  53.249  0.00  0.00            
ATOM    942  N   ARG X  63      27.873  16.306  55.007  0.00  0.00            
ATOM    943  H   ARG X  63      27.478  15.421  55.293  0.00  0.00            
ATOM    944  CA  ARG X  63      28.665  17.165  55.960  0.00  0.00            
ATOM    945  HA  ARG X  63      28.028  18.033  56.130  0.00  0.00            
ATOM    946  CB  ARG X  63      28.801  16.349  57.256  0.00  0.00            
ATOM    947  HB2 ARG X  63      27.867  15.875  57.557  0.00  0.00            
ATOM    948  HB3 ARG X  63      29.501  15.515  57.201  0.00  0.00            
ATOM    949  CG  ARG X  63      29.175  17.281  58.452  0.00  0.00            
ATOM    950  HG2 ARG X  63      30.056  17.880  58.220  0.00  0.00            
ATOM    951  HG3 ARG X  63      28.400  18.037  58.583  0.00  0.00            
ATOM    952  CD  ARG X  63      29.207  16.641  59.825  0.00  0.00            
ATOM    953  HD2 ARG X  63      28.166  16.453  60.090  0.00  0.00            
ATOM    954  HD3 ARG X  63      29.816  15.739  59.878  0.00  0.00            
ATOM    955  NE  ARG X  63      29.759  17.554  60.868  0.00  0.00            
ATOM    956  HE  ARG X  63      29.178  17.819  61.651  0.00  0.00            
ATOM    957  CZ  ARG X  63      31.071  17.888  61.027  0.00  0.00            
ATOM    958  NH1 ARG X  63      32.048  17.472  60.283  0.00  0.00            
ATOM    959 HH11 ARG X  63      31.931  16.949  59.427  0.00  0.00            
ATOM    960 HH12 ARG X  63      32.951  17.905  60.413  0.00  0.00            
ATOM    961  NH2 ARG X  63      31.385  18.577  62.074  0.00  0.00            
ATOM    962 HH21 ARG X  63      30.762  18.766  62.846  0.00  0.00            
ATOM    963 HH22 ARG X  63      32.374  18.600  62.280  0.00  0.00            
ATOM    964  C   ARG X  63      30.021  17.559  55.356  0.00  0.00            
ATOM    965  O   ARG X  63      30.325  18.727  55.578  0.00  0.00            
ATOM    966  N   PRO X  64      30.758  16.740  54.598  0.00  0.00            
ATOM    967  CD  PRO X  64      30.590  15.311  54.313  0.00  0.00            
ATOM    968  HD2 PRO X  64      29.847  15.137  53.534  0.00  0.00            
ATOM    969  HD3 PRO X  64      30.273  14.745  55.189  0.00  0.00            
ATOM    970  CG  PRO X  64      32.024  14.847  53.849  0.00  0.00            
ATOM    971  HG2 PRO X  64      31.945  14.001  53.166  0.00  0.00            
ATOM    972  HG3 PRO X  64      32.667  14.607  54.696  0.00  0.00            
ATOM    973  CB  PRO X  64      32.449  16.095  53.068  0.00  0.00            
ATOM    974  HB2 PRO X  64      32.010  16.037  52.072  0.00  0.00            
ATOM    975  HB3 PRO X  64      33.526  16.166  52.915  0.00  0.00            
ATOM    976  CA  PRO X  64      31.947  17.212  53.877  0.00  0.00            
ATOM    977  HA  PRO X  64      32.725  17.593  54.538  0.00  0.00            
ATOM    978  C   PRO X  64      31.807  18.397  52.889  0.00  0.00            
ATOM    979  O   PRO X  64      32.777  19.097  52.632  0.00  0.00            
ATOM    980  N   TYR X  65      30.617  18.660  52.372  0.00  0.00            
ATOM    981  H   TYR X  65      29.825  18.108  52.670  0.00  0.00            
ATOM    982  CA  TYR X  65      30.409  19.769  51.492  0.00  0.00            
ATOM    983  HA  TYR X  65      31.377  19.942  51.021  0.00  0.00            
ATOM    984  CB  TYR X  65      29.366  19.317  50.490  0.00  0.00            
ATOM    985  HB2 TYR X  65      28.405  19.214  50.994  0.00  0.00            
ATOM    986  HB3 TYR X  65      29.329  20.033  49.668  0.00  0.00            
ATOM    987  CG  TYR X  65      29.734  17.936  49.799  0.00  0.00            
ATOM    988  CD1 TYR X  65      29.001  16.782  50.111  0.00  0.00            
ATOM    989  HD1 TYR X  65      28.135  16.857  50.753  0.00  0.00            
ATOM    990  CE1 TYR X  65      29.439  15.518  49.759  0.00  0.00            
ATOM    991  HE1 TYR X  65      28.843  14.707  50.152  0.00  0.00            
ATOM    992  CZ  TYR X  65      30.580  15.404  48.885  0.00  0.00            
ATOM    993  OH  TYR X  65      31.049  14.117  48.520  0.00  0.00            
ATOM    994  HH  TYR X  65      30.364  13.531  48.849  0.00  0.00            
ATOM    995  CE2 TYR X  65      31.214  16.621  48.440  0.00  0.00            
ATOM    996  HE2 TYR X  65      32.110  16.586  47.839  0.00  0.00            
ATOM    997  CD2 TYR X  65      30.854  17.860  48.956  0.00  0.00            
ATOM    998  HD2 TYR X  65      31.443  18.716  48.659  0.00  0.00            
ATOM    999  C   TYR X  65      30.005  21.063  52.169  0.00  0.00            
ATOM   1000  O   TYR X  65      29.796  22.054  51.382  0.00  0.00            
ATOM   1001  N   ARG X  66      29.816  21.171  53.490  0.00  0.00            
ATOM   1002  H   ARG X  66      30.160  20.427  54.080  0.00  0.00            
ATOM   1003  CA  ARG X  66      29.177  22.317  54.165  0.00  0.00            
ATOM   1004  HA  ARG X  66      29.225  23.223  53.562  0.00  0.00            
ATOM   1005  CB  ARG X  66      27.653  22.027  54.598  0.00  0.00            
ATOM   1006  HB2 ARG X  66      27.264  22.859  55.185  0.00  0.00            
ATOM   1007  HB3 ARG X  66      27.100  21.813  53.683  0.00  0.00            
ATOM   1008  CG  ARG X  66      27.510  20.755  55.484  0.00  0.00            
ATOM   1009  HG2 ARG X  66      27.860  19.886  54.926  0.00  0.00            
ATOM   1010  HG3 ARG X  66      28.243  20.919  56.273  0.00  0.00            
ATOM   1011  CD  ARG X  66      26.019  20.619  55.938  0.00  0.00            
ATOM   1012  HD2 ARG X  66      25.923  19.835  56.689  0.00  0.00            
ATOM   1013  HD3 ARG X  66      25.717  21.552  56.414  0.00  0.00            
ATOM   1014  NE  ARG X  66      25.068  20.286  54.903  0.00  0.00            
ATOM   1015  HE  ARG X  66      24.820  21.003  54.236  0.00  0.00            
ATOM   1016  CZ  ARG X  66      24.456  19.142  54.861  0.00  0.00            
ATOM   1017  NH1 ARG X  66      24.596  18.049  55.581  0.00  0.00            
ATOM   1018 HH11 ARG X  66      25.035  18.087  56.490  0.00  0.00            
ATOM   1019 HH12 ARG X  66      24.070  17.244  55.273  0.00  0.00            
ATOM   1020  NH2 ARG X  66      23.602  18.985  53.833  0.00  0.00            
ATOM   1021 HH21 ARG X  66      23.442  19.747  53.191  0.00  0.00            
ATOM   1022 HH22 ARG X  66      22.832  18.336  53.913  0.00  0.00            
ATOM   1023  C   ARG X  66      30.038  22.883  55.288  0.00  0.00            
ATOM   1024  O   ARG X  66      31.039  22.259  55.710  0.00  0.00            
ATOM   1025  N   GLY X  67      29.736  24.142  55.689  0.00  0.00            
ATOM   1026  H   GLY X  67      28.886  24.615  55.417  0.00  0.00            
ATOM   1027  CA  GLY X  67      30.429  24.869  56.826  0.00  0.00            
ATOM   1028  HA2 GLY X  67      29.580  25.429  57.217  0.00  0.00            
ATOM   1029  HA3 GLY X  67      30.768  24.208  57.624  0.00  0.00            
ATOM   1030  C   GLY X  67      31.504  25.888  56.558  0.00  0.00            
ATOM   1031  O   GLY X  67      32.178  26.372  57.452  0.00  0.00            
ATOM   1032  N   PHE X  68      31.926  26.064  55.300  0.00  0.00            
ATOM   1033  H   PHE X  68      31.333  25.743  54.548  0.00  0.00            
ATOM   1034  CA  PHE X  68      33.215  26.592  54.848  0.00  0.00            
ATOM   1035  HA  PHE X  68      33.969  25.995  55.362  0.00  0.00            
ATOM   1036  CB  PHE X  68      33.505  26.177  53.404  0.00  0.00            
ATOM   1037  HB2 PHE X  68      32.637  26.505  52.832  0.00  0.00            
ATOM   1038  HB3 PHE X  68      34.244  26.935  53.142  0.00  0.00            
ATOM   1039  CG  PHE X  68      33.905  24.770  53.014  0.00  0.00            
ATOM   1040  CD1 PHE X  68      35.295  24.442  53.018  0.00  0.00            
ATOM   1041  HD1 PHE X  68      35.968  25.276  53.153  0.00  0.00            
ATOM   1042  CE1 PHE X  68      35.698  23.139  52.845  0.00  0.00            
ATOM   1043  HE1 PHE X  68      36.715  22.783  52.915  0.00  0.00            
ATOM   1044  CZ  PHE X  68      34.748  22.149  52.634  0.00  0.00            
ATOM   1045  HZ  PHE X  68      35.084  21.145  52.423  0.00  0.00            
ATOM   1046  CE2 PHE X  68      33.326  22.371  52.598  0.00  0.00            
ATOM   1047  HE2 PHE X  68      32.658  21.621  52.201  0.00  0.00            
ATOM   1048  CD2 PHE X  68      32.973  23.715  52.807  0.00  0.00            
ATOM   1049  HD2 PHE X  68      31.915  23.928  52.800  0.00  0.00            
ATOM   1050  C   PHE X  68      33.413  28.049  55.336  0.00  0.00            
ATOM   1051  O   PHE X  68      34.539  28.530  55.265  0.00  0.00            
ATOM   1052  N   ARG X  69      32.314  28.751  55.685  0.00  0.00            
ATOM   1053  H   ARG X  69      31.437  28.303  55.458  0.00  0.00            
ATOM   1054  CA  ARG X  69      32.368  30.082  56.310  0.00  0.00            
ATOM   1055  HA  ARG X  69      32.794  30.812  55.623  0.00  0.00            
ATOM   1056  CB  ARG X  69      31.020  30.655  56.711  0.00  0.00            
ATOM   1057  HB2 ARG X  69      30.566  30.193  57.588  0.00  0.00            
ATOM   1058  HB3 ARG X  69      31.325  31.666  56.980  0.00  0.00            
ATOM   1059  CG  ARG X  69      29.986  30.636  55.523  0.00  0.00            
ATOM   1060  HG2 ARG X  69      30.474  30.881  54.579  0.00  0.00            
ATOM   1061  HG3 ARG X  69      29.698  29.606  55.312  0.00  0.00            
ATOM   1062  CD  ARG X  69      28.787  31.515  55.883  0.00  0.00            
ATOM   1063  HD2 ARG X  69      28.230  31.054  56.699  0.00  0.00            
ATOM   1064  HD3 ARG X  69      29.036  32.472  56.341  0.00  0.00            
ATOM   1065  NE  ARG X  69      27.968  31.847  54.740  0.00  0.00            
ATOM   1066  HE  ARG X  69      28.426  32.105  53.877  0.00  0.00            
ATOM   1067  CZ  ARG X  69      26.708  32.180  54.791  0.00  0.00            
ATOM   1068  NH1 ARG X  69      26.024  32.331  55.869  0.00  0.00            
ATOM   1069 HH11 ARG X  69      26.439  32.465  56.781  0.00  0.00            
ATOM   1070 HH12 ARG X  69      25.150  32.815  55.717  0.00  0.00            
ATOM   1071  NH2 ARG X  69      26.062  32.453  53.707  0.00  0.00            
ATOM   1072 HH21 ARG X  69      26.627  32.383  52.872  0.00  0.00            
ATOM   1073 HH22 ARG X  69      25.090  32.712  53.611  0.00  0.00            
ATOM   1074  C   ARG X  69      33.373  30.267  57.495  0.00  0.00            
ATOM   1075  O   ARG X  69      33.997  31.333  57.540  0.00  0.00            
ATOM   1076  N   ARG X  70      33.506  29.236  58.343  0.00  0.00            
ATOM   1077  H   ARG X  70      32.845  28.479  58.240  0.00  0.00            
ATOM   1078  CA  ARG X  70      34.541  29.230  59.380  0.00  0.00            
ATOM   1079  HA  ARG X  70      34.574  30.236  59.797  0.00  0.00            
ATOM   1080  CB  ARG X  70      34.113  28.154  60.361  0.00  0.00            
ATOM   1081  HB2 ARG X  70      33.075  28.418  60.565  0.00  0.00            
ATOM   1082  HB3 ARG X  70      34.189  27.190  59.859  0.00  0.00            
ATOM   1083  CG  ARG X  70      34.963  28.140  61.677  0.00  0.00            
ATOM   1084  HG2 ARG X  70      34.355  27.493  62.309  0.00  0.00            
ATOM   1085  HG3 ARG X  70      35.975  27.778  61.494  0.00  0.00            
ATOM   1086  CD  ARG X  70      35.053  29.402  62.506  0.00  0.00            
ATOM   1087  HD2 ARG X  70      35.703  30.087  61.962  0.00  0.00            
ATOM   1088  HD3 ARG X  70      34.042  29.802  62.584  0.00  0.00            
ATOM   1089  NE  ARG X  70      35.589  29.078  63.812  0.00  0.00            
ATOM   1090  HE  ARG X  70      36.591  29.116  63.932  0.00  0.00            
ATOM   1091  CZ  ARG X  70      34.958  28.682  64.870  0.00  0.00            
ATOM   1092  NH1 ARG X  70      33.666  28.484  64.893  0.00  0.00            
ATOM   1093 HH11 ARG X  70      33.037  28.371  64.111  0.00  0.00            
ATOM   1094 HH12 ARG X  70      33.217  28.197  65.751  0.00  0.00            
ATOM   1095  NH2 ARG X  70      35.573  28.596  65.995  0.00  0.00            
ATOM   1096 HH21 ARG X  70      36.575  28.467  65.989  0.00  0.00            
ATOM   1097 HH22 ARG X  70      35.079  28.413  66.857  0.00  0.00            
ATOM   1098  C   ARG X  70      35.989  29.101  58.887  0.00  0.00            
ATOM   1099  O   ARG X  70      36.875  29.735  59.449  0.00  0.00            
ATOM   1100  N   ASN X  71      36.301  28.356  57.754  0.00  0.00            
ATOM   1101  H   ASN X  71      35.480  28.107  57.221  0.00  0.00            
ATOM   1102  CA  ASN X  71      37.615  28.190  57.086  0.00  0.00            
ATOM   1103  HA  ASN X  71      38.410  28.269  57.828  0.00  0.00            
ATOM   1104  CB  ASN X  71      37.795  26.748  56.563  0.00  0.00            
ATOM   1105  HB2 ASN X  71      37.612  26.015  57.349  0.00  0.00            
ATOM   1106  HB3 ASN X  71      37.093  26.718  55.730  0.00  0.00            
ATOM   1107  CG  ASN X  71      39.163  26.480  55.871  0.00  0.00            
ATOM   1108  OD1 ASN X  71      40.104  27.275  56.021  0.00  0.00            
ATOM   1109  ND2 ASN X  71      39.207  25.388  55.113  0.00  0.00            
ATOM   1110 HD21 ASN X  71      40.063  25.007  54.736  0.00  0.00            
ATOM   1111 HD22 ASN X  71      38.454  24.727  55.237  0.00  0.00            
ATOM   1112  C   ASN X  71      37.927  29.402  56.166  0.00  0.00            
ATOM   1113  O   ASN X  71      38.090  29.317  54.965  0.00  0.00            
ATOM   1114  N   ASP X  72      38.060  30.624  56.802  0.00  0.00            
ATOM   1115  H   ASP X  72      37.928  30.686  57.801  0.00  0.00            
ATOM   1116  CA  ASP X  72      38.614  31.820  56.113  0.00  0.00            
ATOM   1117  HA  ASP X  72      37.871  31.995  55.335  0.00  0.00            
ATOM   1118  CB  ASP X  72      38.619  33.093  57.011  0.00  0.00            
ATOM   1119  HB2 ASP X  72      38.873  33.893  56.316  0.00  0.00            
ATOM   1120  HB3 ASP X  72      37.579  33.342  57.222  0.00  0.00            
ATOM   1121  CG  ASP X  72      39.522  33.102  58.318  0.00  0.00            
ATOM   1122  OD1 ASP X  72      38.937  33.027  59.406  0.00  0.00            
ATOM   1123  OD2 ASP X  72      40.759  33.189  58.187  0.00  0.00            
ATOM   1124  C   ASP X  72      40.006  31.685  55.493  0.00  0.00            
ATOM   1125  O   ASP X  72      40.479  32.546  54.736  0.00  0.00            
ATOM   1126  N   GLY X  73      40.731  30.636  55.837  0.00  0.00            
ATOM   1127  H   GLY X  73      40.198  29.945  56.346  0.00  0.00            
ATOM   1128  CA  GLY X  73      41.989  30.160  55.167  0.00  0.00            
ATOM   1129  HA2 GLY X  73      42.817  30.836  55.381  0.00  0.00            
ATOM   1130  HA3 GLY X  73      42.298  29.198  55.576  0.00  0.00            
ATOM   1131  C   GLY X  73      41.958  29.845  53.660  0.00  0.00            
ATOM   1132  O   GLY X  73      43.027  29.749  53.042  0.00  0.00            
ATOM   1133  N   ILE X  74      40.719  29.780  53.133  0.00  0.00            
ATOM   1134  H   ILE X  74      39.956  29.855  53.791  0.00  0.00            
ATOM   1135  CA  ILE X  74      40.298  29.653  51.705  0.00  0.00            
ATOM   1136  HA  ILE X  74      40.947  30.118  50.963  0.00  0.00            
ATOM   1137  CB  ILE X  74      40.226  28.149  51.298  0.00  0.00            
ATOM   1138  HB  ILE X  74      40.089  28.052  50.221  0.00  0.00            
ATOM   1139  CG2 ILE X  74      41.577  27.502  51.375  0.00  0.00            
ATOM   1140 HG21 ILE X  74      41.826  27.377  52.428  0.00  0.00            
ATOM   1141 HG22 ILE X  74      41.479  26.474  51.028  0.00  0.00            
ATOM   1142 HG23 ILE X  74      42.335  28.038  50.804  0.00  0.00            
ATOM   1143  CG1 ILE X  74      39.090  27.404  52.069  0.00  0.00            
ATOM   1144 HG12 ILE X  74      39.401  27.275  53.106  0.00  0.00            
ATOM   1145 HG13 ILE X  74      38.136  27.931  52.048  0.00  0.00            
ATOM   1146  CD1 ILE X  74      38.843  26.077  51.318  0.00  0.00            
ATOM   1147 HD11 ILE X  74      38.533  26.353  50.311  0.00  0.00            
ATOM   1148 HD12 ILE X  74      39.737  25.472  51.170  0.00  0.00            
ATOM   1149 HD13 ILE X  74      38.055  25.607  51.907  0.00  0.00            
ATOM   1150  C   ILE X  74      38.933  30.299  51.366  0.00  0.00            
ATOM   1151  O   ILE X  74      38.645  30.480  50.188  0.00  0.00            
ATOM   1152  N   TYR X  75      38.056  30.642  52.328  0.00  0.00            
ATOM   1153  H   TYR X  75      38.249  30.384  53.285  0.00  0.00            
ATOM   1154  CA  TYR X  75      36.767  31.303  52.113  0.00  0.00            
ATOM   1155  HA  TYR X  75      36.485  31.218  51.064  0.00  0.00            
ATOM   1156  CB  TYR X  75      35.735  30.588  52.964  0.00  0.00            
ATOM   1157  HB2 TYR X  75      35.570  29.582  52.579  0.00  0.00            
ATOM   1158  HB3 TYR X  75      36.083  30.533  53.995  0.00  0.00            
ATOM   1159  CG  TYR X  75      34.422  31.349  53.030  0.00  0.00            
ATOM   1160  CD1 TYR X  75      33.482  31.086  52.085  0.00  0.00            
ATOM   1161  HD1 TYR X  75      33.731  30.385  51.302  0.00  0.00            
ATOM   1162  CE1 TYR X  75      32.187  31.638  52.299  0.00  0.00            
ATOM   1163  HE1 TYR X  75      31.392  31.412  51.603  0.00  0.00            
ATOM   1164  CZ  TYR X  75      32.022  32.531  53.383  0.00  0.00            
ATOM   1165  OH  TYR X  75      30.840  33.170  53.669  0.00  0.00            
ATOM   1166  HH  TYR X  75      30.142  32.877  53.078  0.00  0.00            
ATOM   1167  CE2 TYR X  75      33.065  32.900  54.218  0.00  0.00            
ATOM   1168  HE2 TYR X  75      32.945  33.554  55.068  0.00  0.00            
ATOM   1169  CD2 TYR X  75      34.234  32.211  54.106  0.00  0.00            
ATOM   1170  HD2 TYR X  75      35.033  32.509  54.769  0.00  0.00            
ATOM   1171  C   TYR X  75      36.842  32.753  52.295  0.00  0.00            
ATOM   1172  O   TYR X  75      37.495  33.187  53.293  0.00  0.00            
ATOM   1173  N   PHE X  76      36.082  33.512  51.564  0.00  0.00            
ATOM   1174  H   PHE X  76      35.469  33.031  50.922  0.00  0.00            
ATOM   1175  CA  PHE X  76      36.084  34.964  51.510  0.00  0.00            
ATOM   1176  HA  PHE X  76      36.472  35.398  52.432  0.00  0.00            
ATOM   1177  CB  PHE X  76      36.925  35.506  50.307  0.00  0.00            
ATOM   1178  HB2 PHE X  76      36.554  35.047  49.390  0.00  0.00            
ATOM   1179  HB3 PHE X  76      36.931  36.594  50.251  0.00  0.00            
ATOM   1180  CG  PHE X  76      38.403  35.177  50.382  0.00  0.00            
ATOM   1181  CD1 PHE X  76      39.374  36.135  50.797  0.00  0.00            
ATOM   1182  HD1 PHE X  76      39.024  37.086  51.171  0.00  0.00            
ATOM   1183  CE1 PHE X  76      40.720  35.939  50.558  0.00  0.00            
ATOM   1184  HE1 PHE X  76      41.490  36.673  50.748  0.00  0.00            
ATOM   1185  CZ  PHE X  76      41.154  34.681  50.117  0.00  0.00            
ATOM   1186  HZ  PHE X  76      42.226  34.557  50.088  0.00  0.00            
ATOM   1187  CE2 PHE X  76      40.271  33.650  49.859  0.00  0.00            
ATOM   1188  HE2 PHE X  76      40.601  32.634  49.699  0.00  0.00            
ATOM   1189  CD2 PHE X  76      38.908  33.954  49.877  0.00  0.00            
ATOM   1190  HD2 PHE X  76      38.243  33.137  49.641  0.00  0.00            
ATOM   1191  C   PHE X  76      34.597  35.457  51.412  0.00  0.00            
ATOM   1192  O   PHE X  76      33.929  35.340  50.387  0.00  0.00            
ATOM   1193  N   ASP X  77      34.137  36.157  52.489  0.00  0.00            
ATOM   1194  H   ASP X  77      34.650  36.163  53.359  0.00  0.00            
ATOM   1195  CA  ASP X  77      33.130  37.172  52.339  0.00  0.00            
ATOM   1196  HA  ASP X  77      32.348  36.737  51.717  0.00  0.00            
ATOM   1197  CB  ASP X  77      32.592  37.382  53.732  0.00  0.00            
ATOM   1198  HB2 ASP X  77      32.210  36.406  54.031  0.00  0.00            
ATOM   1199  HB3 ASP X  77      33.329  37.799  54.418  0.00  0.00            
ATOM   1200  CG  ASP X  77      31.410  38.447  53.622  0.00  0.00            
ATOM   1201  OD1 ASP X  77      30.580  38.292  52.717  0.00  0.00            
ATOM   1202  OD2 ASP X  77      31.175  39.244  54.502  0.00  0.00            
ATOM   1203  C   ASP X  77      33.676  38.477  51.700  0.00  0.00            
ATOM   1204  O   ASP X  77      34.821  38.854  51.956  0.00  0.00            
ATOM   1205  N   ARG X  78      32.882  39.186  50.891  0.00  0.00            
ATOM   1206  H   ARG X  78      31.927  38.892  50.742  0.00  0.00            
ATOM   1207  CA  ARG X  78      33.215  40.410  50.170  0.00  0.00            
ATOM   1208  HA  ARG X  78      34.203  40.793  50.426  0.00  0.00            
ATOM   1209  CB  ARG X  78      33.103  40.191  48.675  0.00  0.00            
ATOM   1210  HB2 ARG X  78      32.052  39.971  48.484  0.00  0.00            
ATOM   1211  HB3 ARG X  78      33.196  41.123  48.117  0.00  0.00            
ATOM   1212  CG  ARG X  78      34.077  39.151  48.165  0.00  0.00            
ATOM   1213  HG2 ARG X  78      33.750  38.186  48.553  0.00  0.00            
ATOM   1214  HG3 ARG X  78      34.039  39.098  47.077  0.00  0.00            
ATOM   1215  CD  ARG X  78      35.531  39.431  48.544  0.00  0.00            
ATOM   1216  HD2 ARG X  78      35.742  40.478  48.329  0.00  0.00            
ATOM   1217  HD3 ARG X  78      35.654  39.283  49.617  0.00  0.00            
ATOM   1218  NE  ARG X  78      36.459  38.734  47.626  0.00  0.00            
ATOM   1219  HE  ARG X  78      36.222  37.800  47.322  0.00  0.00            
ATOM   1220  CZ  ARG X  78      37.594  39.204  47.149  0.00  0.00            
ATOM   1221  NH1 ARG X  78      38.083  40.405  47.320  0.00  0.00            
ATOM   1222 HH11 ARG X  78      37.716  41.126  47.924  0.00  0.00            
ATOM   1223 HH12 ARG X  78      38.855  40.656  46.719  0.00  0.00            
ATOM   1224  NH2 ARG X  78      38.180  38.306  46.356  0.00  0.00            
ATOM   1225 HH21 ARG X  78      37.769  37.421  46.097  0.00  0.00            
ATOM   1226 HH22 ARG X  78      39.028  38.675  45.949  0.00  0.00            
ATOM   1227  C   ARG X  78      32.235  41.495  50.551  0.00  0.00            
ATOM   1228  O   ARG X  78      31.034  41.286  50.575  0.00  0.00            
ATOM   1229  N   GLU X  79      32.741  42.664  50.822  0.00  0.00            
ATOM   1230  H   GLU X  79      33.738  42.673  50.657  0.00  0.00            
ATOM   1231  CA  GLU X  79      31.971  43.741  51.386  0.00  0.00            
ATOM   1232  HA  GLU X  79      31.378  43.279  52.176  0.00  0.00            
ATOM   1233  CB  GLU X  79      33.021  44.668  52.003  0.00  0.00            
ATOM   1234  HB2 GLU X  79      33.550  43.899  52.567  0.00  0.00            
ATOM   1235  HB3 GLU X  79      33.690  45.053  51.234  0.00  0.00            
ATOM   1236  CG  GLU X  79      32.522  45.694  53.019  0.00  0.00            
ATOM   1237  HG2 GLU X  79      33.324  46.424  53.125  0.00  0.00            
ATOM   1238  HG3 GLU X  79      31.769  46.414  52.701  0.00  0.00            
ATOM   1239  CD  GLU X  79      32.265  45.036  54.378  0.00  0.00            
ATOM   1240  OE1 GLU X  79      31.772  43.885  54.448  0.00  0.00            
ATOM   1241  OE2 GLU X  79      32.455  45.754  55.391  0.00  0.00            
ATOM   1242  C   GLU X  79      30.980  44.461  50.438  0.00  0.00            
ATOM   1243  O   GLU X  79      30.027  45.036  50.904  0.00  0.00            
ATOM   1244  N   TYR X  80      31.207  44.425  49.078  0.00  0.00            
ATOM   1245  H   TYR X  80      32.020  43.876  48.839  0.00  0.00            
ATOM   1246  CA  TYR X  80      30.592  45.364  48.076  0.00  0.00            
ATOM   1247  HA  TYR X  80      29.761  45.954  48.464  0.00  0.00            
ATOM   1248  CB  TYR X  80      31.667  46.409  47.565  0.00  0.00            
ATOM   1249  HB2 TYR X  80      32.387  45.874  46.947  0.00  0.00            
ATOM   1250  HB3 TYR X  80      31.164  47.149  46.941  0.00  0.00            
ATOM   1251  CG  TYR X  80      32.486  47.086  48.629  0.00  0.00            
ATOM   1252  CD1 TYR X  80      31.779  47.754  49.681  0.00  0.00            
ATOM   1253  HD1 TYR X  80      30.704  47.825  49.595  0.00  0.00            
ATOM   1254  CE1 TYR X  80      32.584  48.296  50.731  0.00  0.00            
ATOM   1255  HE1 TYR X  80      32.150  48.738  51.616  0.00  0.00            
ATOM   1256  CZ  TYR X  80      33.972  48.041  50.821  0.00  0.00            
ATOM   1257  OH  TYR X  80      34.583  48.401  51.961  0.00  0.00            
ATOM   1258  HH  TYR X  80      33.984  48.784  52.606  0.00  0.00            
ATOM   1259  CE2 TYR X  80      34.602  47.439  49.742  0.00  0.00            
ATOM   1260  HE2 TYR X  80      35.680  47.377  49.737  0.00  0.00            
ATOM   1261  CD2 TYR X  80      33.875  46.883  48.666  0.00  0.00            
ATOM   1262  HD2 TYR X  80      34.504  46.409  47.927  0.00  0.00            
ATOM   1263  C   TYR X  80      29.926  44.611  46.919  0.00  0.00            
ATOM   1264  O   TYR X  80      29.524  45.294  45.976  0.00  0.00            
ATOM   1265  N   TYR X  81      29.803  43.308  47.012  0.00  0.00            
ATOM   1266  H   TYR X  81      30.155  42.853  47.842  0.00  0.00            
ATOM   1267  CA  TYR X  81      29.263  42.378  45.958  0.00  0.00            
ATOM   1268  HA  TYR X  81      28.497  42.874  45.362  0.00  0.00            
ATOM   1269  CB  TYR X  81      30.418  41.909  45.056  0.00  0.00            
ATOM   1270  HB2 TYR X  81      31.097  41.246  45.591  0.00  0.00            
ATOM   1271  HB3 TYR X  81      29.966  41.402  44.203  0.00  0.00            
ATOM   1272  CG  TYR X  81      31.240  43.029  44.434  0.00  0.00            
ATOM   1273  CD1 TYR X  81      30.840  43.757  43.270  0.00  0.00            
ATOM   1274  HD1 TYR X  81      29.976  43.445  42.701  0.00  0.00            
ATOM   1275  CE1 TYR X  81      31.525  44.856  42.827  0.00  0.00            
ATOM   1276  HE1 TYR X  81      31.228  45.473  41.992  0.00  0.00            
ATOM   1277  CZ  TYR X  81      32.577  45.378  43.569  0.00  0.00            
ATOM   1278  OH  TYR X  81      33.277  46.448  43.151  0.00  0.00            
ATOM   1279  HH  TYR X  81      33.841  46.806  43.839  0.00  0.00            
ATOM   1280  CE2 TYR X  81      33.151  44.619  44.644  0.00  0.00            
ATOM   1281  HE2 TYR X  81      34.076  44.920  45.114  0.00  0.00            
ATOM   1282  CD2 TYR X  81      32.419  43.483  45.073  0.00  0.00            
ATOM   1283  HD2 TYR X  81      32.780  42.944  45.937  0.00  0.00            
ATOM   1284  C   TYR X  81      28.557  41.143  46.555  0.00  0.00            
ATOM   1285  O   TYR X  81      28.877  40.660  47.620  0.00  0.00            
ATOM   1286  N   GLN X  82      27.476  40.623  45.859  0.00  0.00            
ATOM   1287  H   GLN X  82      27.222  41.101  45.006  0.00  0.00            
ATOM   1288  CA  GLN X  82      26.641  39.523  46.462  0.00  0.00            
ATOM   1289  HA  GLN X  82      26.377  39.790  47.485  0.00  0.00            
ATOM   1290  CB  GLN X  82      25.398  39.168  45.601  0.00  0.00            
ATOM   1291  HB2 GLN X  82      25.802  38.725  44.691  0.00  0.00            
ATOM   1292  HB3 GLN X  82      24.804  38.382  46.068  0.00  0.00            
ATOM   1293  CG  GLN X  82      24.552  40.348  45.311  0.00  0.00            
ATOM   1294  HG2 GLN X  82      24.312  40.957  46.182  0.00  0.00            
ATOM   1295  HG3 GLN X  82      25.144  40.956  44.626  0.00  0.00            
ATOM   1296  CD  GLN X  82      23.250  40.018  44.607  0.00  0.00            
ATOM   1297  OE1 GLN X  82      23.205  39.552  43.476  0.00  0.00            
ATOM   1298  NE2 GLN X  82      22.100  40.414  45.028  0.00  0.00            
ATOM   1299 HE21 GLN X  82      21.325  40.394  44.380  0.00  0.00            
ATOM   1300 HE22 GLN X  82      21.998  41.036  45.817  0.00  0.00            
ATOM   1301  C   GLN X  82      27.403  38.244  46.633  0.00  0.00            
ATOM   1302  O   GLN X  82      26.921  37.286  47.271  0.00  0.00            
ATOM   1303  N   THR X  83      28.571  38.082  45.982  0.00  0.00            
ATOM   1304  H   THR X  83      28.962  38.779  45.365  0.00  0.00            
ATOM   1305  CA  THR X  83      29.374  36.832  46.096  0.00  0.00            
ATOM   1306  HA  THR X  83      28.618  36.065  45.930  0.00  0.00            
ATOM   1307  CB  THR X  83      30.567  36.756  45.035  0.00  0.00            
ATOM   1308  HB  THR X  83      30.073  36.816  44.065  0.00  0.00            
ATOM   1309  CG2 THR X  83      31.509  38.032  45.113  0.00  0.00            
ATOM   1310 HG21 THR X  83      31.023  38.792  44.500  0.00  0.00            
ATOM   1311 HG22 THR X  83      31.630  38.339  46.152  0.00  0.00            
ATOM   1312 HG23 THR X  83      32.483  37.834  44.667  0.00  0.00            
ATOM   1313  OG1 THR X  83      31.398  35.611  45.001  0.00  0.00            
ATOM   1314  HG1 THR X  83      30.864  34.897  44.645  0.00  0.00            
ATOM   1315  C   THR X  83      29.997  36.627  47.504  0.00  0.00            
ATOM   1316  O   THR X  83      30.549  37.453  48.212  0.00  0.00            
ATOM   1317  N   GLU X  84      29.783  35.495  48.114  0.00  0.00            
ATOM   1318  H   GLU X  84      29.157  34.874  47.623  0.00  0.00            
ATOM   1319  CA  GLU X  84      30.782  34.786  48.868  0.00  0.00            
ATOM   1320  HA  GLU X  84      31.503  35.511  49.246  0.00  0.00            
ATOM   1321  CB  GLU X  84      30.210  34.070  50.102  0.00  0.00            
ATOM   1322  HB2 GLU X  84      30.988  33.458  50.560  0.00  0.00            
ATOM   1323  HB3 GLU X  84      29.955  34.789  50.881  0.00  0.00            
ATOM   1324  CG  GLU X  84      29.047  33.166  49.843  0.00  0.00            
ATOM   1325  HG2 GLU X  84      28.289  33.759  49.330  0.00  0.00            
ATOM   1326  HG3 GLU X  84      29.326  32.330  49.202  0.00  0.00            
ATOM   1327  CD  GLU X  84      28.392  32.644  51.112  0.00  0.00            
ATOM   1328  OE1 GLU X  84      28.931  32.371  52.229  0.00  0.00            
ATOM   1329  OE2 GLU X  84      27.173  32.369  51.088  0.00  0.00            
ATOM   1330  C   GLU X  84      31.530  33.770  47.985  0.00  0.00            
ATOM   1331  O   GLU X  84      30.919  33.161  47.126  0.00  0.00            
ATOM   1332  N   HID X  85      32.775  33.409  48.309  0.00  0.00            
ATOM   1333  H   HID X  85      33.228  33.885  49.076  0.00  0.00            
ATOM   1334  CA  HID X  85      33.437  32.296  47.487  0.00  0.00            
ATOM   1335  HA  HID X  85      32.714  31.538  47.186  0.00  0.00            
ATOM   1336  CB  HID X  85      34.059  32.877  46.168  0.00  0.00            
ATOM   1337  HB2 HID X  85      34.675  32.118  45.686  0.00  0.00            
ATOM   1338  HB3 HID X  85      33.253  33.061  45.458  0.00  0.00            
ATOM   1339  CG  HID X  85      34.756  34.231  46.205  0.00  0.00            
ATOM   1340  ND1 HID X  85      34.165  35.379  45.788  0.00  0.00            
ATOM   1341  HD1 HID X  85      33.225  35.518  45.444  0.00  0.00            
ATOM   1342  CE1 HID X  85      35.175  36.305  45.740  0.00  0.00            
ATOM   1343  HE1 HID X  85      34.870  37.321  45.536  0.00  0.00            
ATOM   1344  NE2 HID X  85      36.293  35.964  46.414  0.00  0.00            
ATOM   1345  CD2 HID X  85      36.048  34.579  46.707  0.00  0.00            
ATOM   1346  HD2 HID X  85      36.801  33.918  47.111  0.00  0.00            
ATOM   1347  C   HID X  85      34.609  31.601  48.252  0.00  0.00            
ATOM   1348  O   HID X  85      35.228  32.170  49.189  0.00  0.00            
ATOM   1349  N   ILE X  86      34.919  30.390  47.813  0.00  0.00            
ATOM   1350  H   ILE X  86      34.297  30.011  47.114  0.00  0.00            
ATOM   1351  CA  ILE X  86      36.225  29.815  48.015  0.00  0.00            
ATOM   1352  HA  ILE X  86      36.737  30.140  48.921  0.00  0.00            
ATOM   1353  CB  ILE X  86      36.088  28.266  47.888  0.00  0.00            
ATOM   1354  HB  ILE X  86      35.371  28.065  47.092  0.00  0.00            
ATOM   1355  CG2 ILE X  86      37.391  27.453  47.528  0.00  0.00            
ATOM   1356 HG21 ILE X  86      37.324  26.395  47.277  0.00  0.00            
ATOM   1357 HG22 ILE X  86      37.945  27.852  46.679  0.00  0.00            
ATOM   1358 HG23 ILE X  86      38.099  27.503  48.355  0.00  0.00            
ATOM   1359  CG1 ILE X  86      35.431  27.805  49.151  0.00  0.00            
ATOM   1360 HG12 ILE X  86      35.979  28.077  50.054  0.00  0.00            
ATOM   1361 HG13 ILE X  86      34.514  28.361  49.348  0.00  0.00            
ATOM   1362  CD1 ILE X  86      35.129  26.322  49.062  0.00  0.00            
ATOM   1363 HD11 ILE X  86      34.588  26.185  48.126  0.00  0.00            
ATOM   1364 HD12 ILE X  86      35.990  25.655  49.006  0.00  0.00            
ATOM   1365 HD13 ILE X  86      34.531  26.145  49.955  0.00  0.00            
ATOM   1366  C   ILE X  86      37.181  30.235  46.905  0.00  0.00            
ATOM   1367  O   ILE X  86      36.738  30.441  45.763  0.00  0.00            
ATOM   1368  N   LEU X  87      38.484  30.449  47.254  0.00  0.00            
ATOM   1369  H   LEU X  87      38.739  30.277  48.216  0.00  0.00            
ATOM   1370  CA  LEU X  87      39.588  30.441  46.344  0.00  0.00            
ATOM   1371  HA  LEU X  87      39.195  30.044  45.407  0.00  0.00            
ATOM   1372  CB  LEU X  87      40.229  31.856  46.119  0.00  0.00            
ATOM   1373  HB2 LEU X  87      39.399  32.542  45.951  0.00  0.00            
ATOM   1374  HB3 LEU X  87      40.684  32.029  47.094  0.00  0.00            
ATOM   1375  CG  LEU X  87      41.277  31.953  44.962  0.00  0.00            
ATOM   1376  HG  LEU X  87      41.980  31.121  45.003  0.00  0.00            
ATOM   1377  CD1 LEU X  87      40.629  31.977  43.646  0.00  0.00            
ATOM   1378 HD11 LEU X  87      40.034  32.887  43.570  0.00  0.00            
ATOM   1379 HD12 LEU X  87      41.374  32.038  42.853  0.00  0.00            
ATOM   1380 HD13 LEU X  87      40.089  31.088  43.320  0.00  0.00            
ATOM   1381  CD2 LEU X  87      42.161  33.176  45.200  0.00  0.00            
ATOM   1382 HD21 LEU X  87      43.076  33.070  44.616  0.00  0.00            
ATOM   1383 HD22 LEU X  87      41.725  34.082  44.779  0.00  0.00            
ATOM   1384 HD23 LEU X  87      42.349  33.330  46.262  0.00  0.00            
ATOM   1385  C   LEU X  87      40.662  29.460  46.925  0.00  0.00            
ATOM   1386  O   LEU X  87      41.013  29.468  48.135  0.00  0.00            
ATOM   1387  N   ALA X  88      41.264  28.600  46.041  0.00  0.00            
ATOM   1388  H   ALA X  88      40.824  28.548  45.134  0.00  0.00            
ATOM   1389  CA  ALA X  88      42.165  27.555  46.557  0.00  0.00            
ATOM   1390  HA  ALA X  88      42.833  27.979  47.306  0.00  0.00            
ATOM   1391  CB  ALA X  88      41.329  26.475  47.186  0.00  0.00            
ATOM   1392  HB1 ALA X  88      42.063  25.755  47.549  0.00  0.00            
ATOM   1393  HB2 ALA X  88      40.885  26.881  48.095  0.00  0.00            
ATOM   1394  HB3 ALA X  88      40.765  25.876  46.471  0.00  0.00            
ATOM   1395  C   ALA X  88      43.112  26.923  45.488  0.00  0.00            
ATOM   1396  O   ALA X  88      42.777  26.356  44.453  0.00  0.00            
ATOM   1397  N   ASP X  89      44.400  27.011  45.915  0.00  0.00            
ATOM   1398  H   ASP X  89      44.589  27.495  46.781  0.00  0.00            
ATOM   1399  CA  ASP X  89      45.563  26.351  45.350  0.00  0.00            
ATOM   1400  HA  ASP X  89      45.635  26.446  44.266  0.00  0.00            
ATOM   1401  CB  ASP X  89      46.864  26.994  45.794  0.00  0.00            
ATOM   1402  HB2 ASP X  89      47.646  26.402  45.317  0.00  0.00            
ATOM   1403  HB3 ASP X  89      46.918  28.060  45.575  0.00  0.00            
ATOM   1404  CG  ASP X  89      47.082  26.904  47.288  0.00  0.00            
ATOM   1405  OD1 ASP X  89      47.508  25.866  47.847  0.00  0.00            
ATOM   1406  OD2 ASP X  89      46.615  27.861  47.977  0.00  0.00            
ATOM   1407  C   ASP X  89      45.516  24.826  45.615  0.00  0.00            
ATOM   1408  O   ASP X  89      44.849  24.299  46.534  0.00  0.00            
ATOM   1409  N   GLY X  90      46.148  24.056  44.725  0.00  0.00            
ATOM   1410  H   GLY X  90      46.621  24.493  43.948  0.00  0.00            
ATOM   1411  CA  GLY X  90      46.272  22.573  44.805  0.00  0.00            
ATOM   1412  HA2 GLY X  90      45.338  22.234  44.358  0.00  0.00            
ATOM   1413  HA3 GLY X  90      47.042  22.338  44.070  0.00  0.00            
ATOM   1414  C   GLY X  90      46.608  21.921  46.111  0.00  0.00            
ATOM   1415  O   GLY X  90      45.850  21.084  46.621  0.00  0.00            
ATOM   1416  N   PRO X  91      47.657  22.337  46.816  0.00  0.00            
ATOM   1417  CD  PRO X  91      48.730  23.187  46.416  0.00  0.00            
ATOM   1418  HD2 PRO X  91      48.471  24.245  46.465  0.00  0.00            
ATOM   1419  HD3 PRO X  91      48.973  22.893  45.395  0.00  0.00            
ATOM   1420  CG  PRO X  91      49.902  22.909  47.376  0.00  0.00            
ATOM   1421  HG2 PRO X  91      50.612  23.736  47.345  0.00  0.00            
ATOM   1422  HG3 PRO X  91      50.374  21.969  47.089  0.00  0.00            
ATOM   1423  CB  PRO X  91      49.199  22.671  48.713  0.00  0.00            
ATOM   1424  HB2 PRO X  91      48.971  23.642  49.151  0.00  0.00            
ATOM   1425  HB3 PRO X  91      49.632  22.041  49.491  0.00  0.00            
ATOM   1426  CA  PRO X  91      47.961  21.916  48.211  0.00  0.00            
ATOM   1427  HA  PRO X  91      48.225  20.861  48.273  0.00  0.00            
ATOM   1428  C   PRO X  91      46.746  22.140  49.196  0.00  0.00            
ATOM   1429  O   PRO X  91      46.373  21.288  49.965  0.00  0.00            
ATOM   1430  N   ALA X  92      46.096  23.336  49.162  0.00  0.00            
ATOM   1431  H   ALA X  92      46.287  23.935  48.372  0.00  0.00            
ATOM   1432  CA  ALA X  92      44.864  23.619  49.895  0.00  0.00            
ATOM   1433  HA  ALA X  92      45.029  23.400  50.950  0.00  0.00            
ATOM   1434  CB  ALA X  92      44.567  25.115  49.835  0.00  0.00            
ATOM   1435  HB1 ALA X  92      44.108  25.391  50.784  0.00  0.00            
ATOM   1436  HB2 ALA X  92      45.462  25.733  49.766  0.00  0.00            
ATOM   1437  HB3 ALA X  92      43.935  25.426  49.003  0.00  0.00            
ATOM   1438  C   ALA X  92      43.663  22.691  49.508  0.00  0.00            
ATOM   1439  O   ALA X  92      42.893  22.365  50.324  0.00  0.00            
ATOM   1440  N   ARG X  93      43.522  22.416  48.171  0.00  0.00            
ATOM   1441  H   ARG X  93      44.175  22.871  47.550  0.00  0.00            
ATOM   1442  CA  ARG X  93      42.416  21.564  47.690  0.00  0.00            
ATOM   1443  HA  ARG X  93      41.444  21.943  48.005  0.00  0.00            
ATOM   1444  CB  ARG X  93      42.381  21.346  46.149  0.00  0.00            
ATOM   1445  HB2 ARG X  93      43.344  21.120  45.689  0.00  0.00            
ATOM   1446  HB3 ARG X  93      41.760  20.474  45.946  0.00  0.00            
ATOM   1447  CG  ARG X  93      41.819  22.598  45.476  0.00  0.00            
ATOM   1448  HG2 ARG X  93      40.913  22.828  46.037  0.00  0.00            
ATOM   1449  HG3 ARG X  93      42.530  23.424  45.508  0.00  0.00            
ATOM   1450  CD  ARG X  93      41.461  22.341  43.986  0.00  0.00            
ATOM   1451  HD2 ARG X  93      40.808  21.468  43.973  0.00  0.00            
ATOM   1452  HD3 ARG X  93      40.904  23.183  43.573  0.00  0.00            
ATOM   1453  NE  ARG X  93      42.655  22.036  43.116  0.00  0.00            
ATOM   1454  HE  ARG X  93      42.737  21.089  42.774  0.00  0.00            
ATOM   1455  CZ  ARG X  93      43.379  22.948  42.431  0.00  0.00            
ATOM   1456  NH1 ARG X  93      43.315  24.240  42.672  0.00  0.00            
ATOM   1457 HH11 ARG X  93      42.969  24.673  43.517  0.00  0.00            
ATOM   1458 HH12 ARG X  93      43.620  24.887  41.959  0.00  0.00            
ATOM   1459  NH2 ARG X  93      44.144  22.672  41.374  0.00  0.00            
ATOM   1460 HH21 ARG X  93      44.538  21.774  41.133  0.00  0.00            
ATOM   1461 HH22 ARG X  93      44.554  23.490  40.947  0.00  0.00            
ATOM   1462  C   ARG X  93      42.503  20.247  48.439  0.00  0.00            
ATOM   1463  O   ARG X  93      41.488  19.821  49.026  0.00  0.00            
ATOM   1464  N   GLU X  94      43.668  19.624  48.466  0.00  0.00            
ATOM   1465  H   GLU X  94      44.432  20.199  48.141  0.00  0.00            
ATOM   1466  CA  GLU X  94      44.003  18.332  49.137  0.00  0.00            
ATOM   1467  HA  GLU X  94      43.346  17.560  48.734  0.00  0.00            
ATOM   1468  CB  GLU X  94      45.371  17.827  48.683  0.00  0.00            
ATOM   1469  HB2 GLU X  94      46.079  18.635  48.869  0.00  0.00            
ATOM   1470  HB3 GLU X  94      45.634  16.922  49.230  0.00  0.00            
ATOM   1471  CG  GLU X  94      45.398  17.540  47.182  0.00  0.00            
ATOM   1472  HG2 GLU X  94      44.490  17.018  46.881  0.00  0.00            
ATOM   1473  HG3 GLU X  94      45.410  18.482  46.633  0.00  0.00            
ATOM   1474  CD  GLU X  94      46.581  16.685  46.808  0.00  0.00            
ATOM   1475  OE1 GLU X  94      47.397  17.116  45.945  0.00  0.00            
ATOM   1476  OE2 GLU X  94      46.647  15.501  47.256  0.00  0.00            
ATOM   1477  C   GLU X  94      43.790  18.396  50.651  0.00  0.00            
ATOM   1478  O   GLU X  94      43.456  17.374  51.269  0.00  0.00            
ATOM   1479  N   LYS X  95      44.132  19.515  51.254  0.00  0.00            
ATOM   1480  H   LYS X  95      44.515  20.215  50.635  0.00  0.00            
ATOM   1481  CA  LYS X  95      43.953  19.859  52.679  0.00  0.00            
ATOM   1482  HA  LYS X  95      44.353  19.077  53.323  0.00  0.00            
ATOM   1483  CB  LYS X  95      44.709  21.144  53.065  0.00  0.00            
ATOM   1484  HB2 LYS X  95      45.649  21.136  52.514  0.00  0.00            
ATOM   1485  HB3 LYS X  95      44.106  22.019  52.820  0.00  0.00            
ATOM   1486  CG  LYS X  95      45.076  21.122  54.578  0.00  0.00            
ATOM   1487  HG2 LYS X  95      44.145  21.088  55.143  0.00  0.00            
ATOM   1488  HG3 LYS X  95      45.665  20.223  54.759  0.00  0.00            
ATOM   1489  CD  LYS X  95      45.742  22.379  54.870  0.00  0.00            
ATOM   1490  HD2 LYS X  95      45.348  23.194  54.263  0.00  0.00            
ATOM   1491  HD3 LYS X  95      45.534  22.610  55.914  0.00  0.00            
ATOM   1492  CE  LYS X  95      47.248  22.330  54.756  0.00  0.00            
ATOM   1493  HE2 LYS X  95      47.681  21.534  55.361  0.00  0.00            
ATOM   1494  HE3 LYS X  95      47.535  22.228  53.709  0.00  0.00            
ATOM   1495  NZ  LYS X  95      47.753  23.673  55.178  0.00  0.00            
ATOM   1496  HZ1 LYS X  95      47.484  23.903  56.124  0.00  0.00            
ATOM   1497  HZ2 LYS X  95      48.736  23.813  54.995  0.00  0.00            
ATOM   1498  HZ3 LYS X  95      47.223  24.417  54.748  0.00  0.00            
ATOM   1499  C   LYS X  95      42.514  20.070  53.052  0.00  0.00            
ATOM   1500  O   LYS X  95      42.224  19.782  54.189  0.00  0.00            
ATOM   1501  N   TYR X  96      41.552  20.555  52.169  0.00  0.00            
ATOM   1502  H   TYR X  96      41.844  20.810  51.236  0.00  0.00            
ATOM   1503  CA  TYR X  96      40.251  21.072  52.644  0.00  0.00            
ATOM   1504  HA  TYR X  96      40.125  20.815  53.696  0.00  0.00            
ATOM   1505  CB  TYR X  96      40.236  22.595  52.524  0.00  0.00            
ATOM   1506  HB2 TYR X  96      40.348  22.835  51.467  0.00  0.00            
ATOM   1507  HB3 TYR X  96      39.281  23.009  52.849  0.00  0.00            
ATOM   1508  CG  TYR X  96      41.183  23.291  53.525  0.00  0.00            
ATOM   1509  CD1 TYR X  96      41.220  23.047  54.871  0.00  0.00            
ATOM   1510  HD1 TYR X  96      40.557  22.298  55.277  0.00  0.00            
ATOM   1511  CE1 TYR X  96      42.197  23.655  55.686  0.00  0.00            
ATOM   1512  HE1 TYR X  96      42.173  23.427  56.741  0.00  0.00            
ATOM   1513  CZ  TYR X  96      43.056  24.627  55.198  0.00  0.00            
ATOM   1514  OH  TYR X  96      43.981  25.229  56.004  0.00  0.00            
ATOM   1515  HH  TYR X  96      44.230  26.123  55.760  0.00  0.00            
ATOM   1516  CE2 TYR X  96      42.985  24.942  53.803  0.00  0.00            
ATOM   1517  HE2 TYR X  96      43.682  25.616  53.328  0.00  0.00            
ATOM   1518  CD2 TYR X  96      42.003  24.301  53.023  0.00  0.00            
ATOM   1519  HD2 TYR X  96      41.868  24.449  51.961  0.00  0.00            
ATOM   1520  C   TYR X  96      38.981  20.463  51.971  0.00  0.00            
ATOM   1521  O   TYR X  96      37.917  20.531  52.538  0.00  0.00            
ATOM   1522  N   LEU X  97      39.087  19.831  50.816  0.00  0.00            
ATOM   1523  H   LEU X  97      40.020  19.752  50.436  0.00  0.00            
ATOM   1524  CA  LEU X  97      38.026  19.330  50.007  0.00  0.00            
ATOM   1525  HA  LEU X  97      37.154  19.639  50.584  0.00  0.00            
ATOM   1526  CB  LEU X  97      37.973  20.149  48.701  0.00  0.00            
ATOM   1527  HB2 LEU X  97      38.910  19.972  48.173  0.00  0.00            
ATOM   1528  HB3 LEU X  97      37.157  19.733  48.110  0.00  0.00            
ATOM   1529  CG  LEU X  97      37.608  21.611  48.847  0.00  0.00            
ATOM   1530  HG  LEU X  97      38.249  22.169  49.529  0.00  0.00            
ATOM   1531  CD1 LEU X  97      37.901  22.190  47.440  0.00  0.00            
ATOM   1532 HD11 LEU X  97      38.964  22.424  47.373  0.00  0.00            
ATOM   1533 HD12 LEU X  97      37.642  21.477  46.658  0.00  0.00            
ATOM   1534 HD13 LEU X  97      37.262  23.069  47.354  0.00  0.00            
ATOM   1535  CD2 LEU X  97      36.202  21.736  49.323  0.00  0.00            
ATOM   1536 HD21 LEU X  97      35.541  21.151  48.683  0.00  0.00            
ATOM   1537 HD22 LEU X  97      36.158  21.397  50.358  0.00  0.00            
ATOM   1538 HD23 LEU X  97      35.884  22.778  49.310  0.00  0.00            
ATOM   1539  C   LEU X  97      38.134  17.819  49.865  0.00  0.00            
ATOM   1540  O   LEU X  97      39.265  17.302  49.808  0.00  0.00            
ATOM   1541  N   PRO X  98      37.009  17.035  49.839  0.00  0.00            
ATOM   1542  CD  PRO X  98      35.616  17.502  49.824  0.00  0.00            
ATOM   1543  HD2 PRO X  98      35.461  18.161  48.969  0.00  0.00            
ATOM   1544  HD3 PRO X  98      35.211  18.041  50.680  0.00  0.00            
ATOM   1545  CG  PRO X  98      34.624  16.290  49.593  0.00  0.00            
ATOM   1546  HG2 PRO X  98      34.358  16.246  48.537  0.00  0.00            
ATOM   1547  HG3 PRO X  98      33.709  16.383  50.177  0.00  0.00            
ATOM   1548  CB  PRO X  98      35.638  15.144  49.957  0.00  0.00            
ATOM   1549  HB2 PRO X  98      35.352  14.302  49.327  0.00  0.00            
ATOM   1550  HB3 PRO X  98      35.538  14.923  51.020  0.00  0.00            
ATOM   1551  CA  PRO X  98      37.070  15.595  49.554  0.00  0.00            
ATOM   1552  HA  PRO X  98      37.844  15.108  50.148  0.00  0.00            
ATOM   1553  C   PRO X  98      37.341  15.200  48.092  0.00  0.00            
ATOM   1554  O   PRO X  98      36.998  16.051  47.258  0.00  0.00            
ATOM   1555  N   PRO X  99      37.931  14.025  47.806  0.00  0.00            
ATOM   1556  CD  PRO X  99      38.465  13.121  48.825  0.00  0.00            
ATOM   1557  HD2 PRO X  99      37.688  12.559  49.343  0.00  0.00            
ATOM   1558  HD3 PRO X  99      39.089  13.574  49.596  0.00  0.00            
ATOM   1559  CG  PRO X  99      39.338  12.116  48.052  0.00  0.00            
ATOM   1560  HG2 PRO X  99      39.179  11.082  48.359  0.00  0.00            
ATOM   1561  HG3 PRO X  99      40.373  12.361  48.291  0.00  0.00            
ATOM   1562  CB  PRO X  99      38.983  12.363  46.556  0.00  0.00            
ATOM   1563  HB2 PRO X  99      38.172  11.707  46.241  0.00  0.00            
ATOM   1564  HB3 PRO X  99      39.803  12.137  45.876  0.00  0.00            
ATOM   1565  CA  PRO X  99      38.574  13.796  46.473  0.00  0.00            
ATOM   1566  HA  PRO X  99      39.460  14.431  46.461  0.00  0.00            
ATOM   1567  C   PRO X  99      37.704  14.033  45.263  0.00  0.00            
ATOM   1568  O   PRO X  99      38.278  14.373  44.206  0.00  0.00            
ATOM   1569  N   ASP X 100      36.383  13.863  45.451  0.00  0.00            
ATOM   1570  H   ASP X 100      36.029  13.631  46.368  0.00  0.00            
ATOM   1571  CA  ASP X 100      35.426  14.027  44.383  0.00  0.00            
ATOM   1572  HA  ASP X 100      35.665  13.356  43.558  0.00  0.00            
ATOM   1573  CB  ASP X 100      33.970  13.584  44.808  0.00  0.00            
ATOM   1574  HB2 ASP X 100      33.591  14.191  45.630  0.00  0.00            
ATOM   1575  HB3 ASP X 100      33.452  13.794  43.872  0.00  0.00            
ATOM   1576  CG  ASP X 100      33.767  12.049  44.972  0.00  0.00            
ATOM   1577  OD1 ASP X 100      34.441  11.278  44.272  0.00  0.00            
ATOM   1578  OD2 ASP X 100      32.825  11.690  45.661  0.00  0.00            
ATOM   1579  C   ASP X 100      35.428  15.459  43.747  0.00  0.00            
ATOM   1580  O   ASP X 100      35.535  15.709  42.537  0.00  0.00            
ATOM   1581  N   VAL X 101      35.358  16.426  44.681  0.00  0.00            
ATOM   1582  H   VAL X 101      35.216  16.234  45.663  0.00  0.00            
ATOM   1583  CA  VAL X 101      35.525  17.845  44.227  0.00  0.00            
ATOM   1584  HA  VAL X 101      34.805  18.159  43.471  0.00  0.00            
ATOM   1585  CB  VAL X 101      35.254  18.869  45.368  0.00  0.00            
ATOM   1586  HB  VAL X 101      35.905  18.582  46.193  0.00  0.00            
ATOM   1587  CG1 VAL X 101      35.527  20.313  44.936  0.00  0.00            
ATOM   1588 HG11 VAL X 101      34.675  20.595  44.318  0.00  0.00            
ATOM   1589 HG12 VAL X 101      35.437  21.005  45.774  0.00  0.00            
ATOM   1590 HG13 VAL X 101      36.447  20.533  44.396  0.00  0.00            
ATOM   1591  CG2 VAL X 101      33.761  18.759  45.851  0.00  0.00            
ATOM   1592 HG21 VAL X 101      33.519  17.996  46.590  0.00  0.00            
ATOM   1593 HG22 VAL X 101      33.554  19.650  46.444  0.00  0.00            
ATOM   1594 HG23 VAL X 101      33.016  18.728  45.056  0.00  0.00            
ATOM   1595  C   VAL X 101      36.978  18.076  43.666  0.00  0.00            
ATOM   1596  O   VAL X 101      37.238  18.888  42.794  0.00  0.00            
ATOM   1597  N   VAL X 102      37.963  17.437  44.241  0.00  0.00            
ATOM   1598  H   VAL X 102      37.720  16.830  45.011  0.00  0.00            
ATOM   1599  CA  VAL X 102      39.385  17.608  43.865  0.00  0.00            
ATOM   1600  HA  VAL X 102      39.716  18.646  43.905  0.00  0.00            
ATOM   1601  CB  VAL X 102      40.283  16.931  44.949  0.00  0.00            
ATOM   1602  HB  VAL X 102      39.996  15.886  45.064  0.00  0.00            
ATOM   1603  CG1 VAL X 102      41.778  17.052  44.662  0.00  0.00            
ATOM   1604 HG11 VAL X 102      42.232  16.623  45.556  0.00  0.00            
ATOM   1605 HG12 VAL X 102      42.173  16.400  43.883  0.00  0.00            
ATOM   1606 HG13 VAL X 102      42.058  18.076  44.412  0.00  0.00            
ATOM   1607  CG2 VAL X 102      40.010  17.607  46.296  0.00  0.00            
ATOM   1608 HG21 VAL X 102      39.074  17.318  46.774  0.00  0.00            
ATOM   1609 HG22 VAL X 102      40.823  17.431  46.999  0.00  0.00            
ATOM   1610 HG23 VAL X 102      40.110  18.689  46.205  0.00  0.00            
ATOM   1611  C   VAL X 102      39.740  17.117  42.465  0.00  0.00            
ATOM   1612  O   VAL X 102      40.516  17.747  41.686  0.00  0.00            
ATOM   1613  N   ALA X 103      39.097  15.964  42.155  0.00  0.00            
ATOM   1614  H   ALA X 103      38.641  15.489  42.921  0.00  0.00            
ATOM   1615  CA  ALA X 103      39.260  15.196  40.896  0.00  0.00            
ATOM   1616  HA  ALA X 103      40.309  14.934  40.762  0.00  0.00            
ATOM   1617  CB  ALA X 103      38.571  13.833  40.978  0.00  0.00            
ATOM   1618  HB1 ALA X 103      38.684  13.413  41.978  0.00  0.00            
ATOM   1619  HB2 ALA X 103      37.495  13.941  40.840  0.00  0.00            
ATOM   1620  HB3 ALA X 103      39.020  13.098  40.310  0.00  0.00            
ATOM   1621  C   ALA X 103      38.739  16.027  39.753  0.00  0.00            
ATOM   1622  O   ALA X 103      39.373  16.223  38.722  0.00  0.00            
ATOM   1623  N   LEU X 104      37.551  16.632  40.018  0.00  0.00            
ATOM   1624  H   LEU X 104      36.950  16.245  40.732  0.00  0.00            
ATOM   1625  CA  LEU X 104      37.021  17.632  39.159  0.00  0.00            
ATOM   1626  HA  LEU X 104      36.982  17.185  38.166  0.00  0.00            
ATOM   1627  CB  LEU X 104      35.532  18.019  39.617  0.00  0.00            
ATOM   1628  HB2 LEU X 104      34.979  17.083  39.681  0.00  0.00            
ATOM   1629  HB3 LEU X 104      35.539  18.393  40.641  0.00  0.00            
ATOM   1630  CG  LEU X 104      34.735  19.024  38.755  0.00  0.00            
ATOM   1631  HG  LEU X 104      35.315  19.942  38.659  0.00  0.00            
ATOM   1632  CD1 LEU X 104      34.482  18.468  37.312  0.00  0.00            
ATOM   1633 HD11 LEU X 104      34.029  19.239  36.689  0.00  0.00            
ATOM   1634 HD12 LEU X 104      35.431  18.202  36.848  0.00  0.00            
ATOM   1635 HD13 LEU X 104      33.843  17.586  37.366  0.00  0.00            
ATOM   1636  CD2 LEU X 104      33.425  19.313  39.386  0.00  0.00            
ATOM   1637 HD21 LEU X 104      32.851  19.918  38.684  0.00  0.00            
ATOM   1638 HD22 LEU X 104      32.876  18.412  39.659  0.00  0.00            
ATOM   1639 HD23 LEU X 104      33.579  19.863  40.314  0.00  0.00            
ATOM   1640  C   LEU X 104      37.878  18.850  38.959  0.00  0.00            
ATOM   1641  O   LEU X 104      38.161  19.280  37.847  0.00  0.00            
ATOM   1642  N   CYS X 105      38.415  19.400  40.039  0.00  0.00            
ATOM   1643  H   CYS X 105      38.183  18.948  40.912  0.00  0.00            
ATOM   1644  CA  CYS X 105      39.438  20.480  39.878  0.00  0.00            
ATOM   1645  HA  CYS X 105      38.989  21.283  39.293  0.00  0.00            
ATOM   1646  CB  CYS X 105      39.816  20.960  41.302  0.00  0.00            
ATOM   1647  HB2 CYS X 105      40.186  20.059  41.790  0.00  0.00            
ATOM   1648  HB3 CYS X 105      40.569  21.720  41.094  0.00  0.00            
ATOM   1649  SG  CYS X 105      38.334  21.684  42.134  0.00  0.00            
ATOM   1650  HG  CYS X 105      37.661  20.536  42.251  0.00  0.00            
ATOM   1651  C   CYS X 105      40.601  20.100  39.001  0.00  0.00            
ATOM   1652  O   CYS X 105      40.928  20.815  38.058  0.00  0.00            
ATOM   1653  N   GLU X 106      41.234  18.939  39.145  0.00  0.00            
ATOM   1654  H   GLU X 106      40.941  18.297  39.868  0.00  0.00            
ATOM   1655  CA  GLU X 106      42.307  18.444  38.244  0.00  0.00            
ATOM   1656  HA  GLU X 106      43.104  19.188  38.219  0.00  0.00            
ATOM   1657  CB  GLU X 106      42.972  17.201  38.791  0.00  0.00            
ATOM   1658  HB2 GLU X 106      43.458  17.485  39.725  0.00  0.00            
ATOM   1659  HB3 GLU X 106      42.174  16.495  39.021  0.00  0.00            
ATOM   1660  CG  GLU X 106      43.998  16.435  37.881  0.00  0.00            
ATOM   1661  HG2 GLU X 106      44.253  15.446  38.264  0.00  0.00            
ATOM   1662  HG3 GLU X 106      43.576  16.304  36.885  0.00  0.00            
ATOM   1663  CD  GLU X 106      45.342  17.232  37.796  0.00  0.00            
ATOM   1664  OE1 GLU X 106      46.052  17.119  36.726  0.00  0.00            
ATOM   1665  OE2 GLU X 106      45.829  17.755  38.839  0.00  0.00            
ATOM   1666  C   GLU X 106      41.762  18.193  36.793  0.00  0.00            
ATOM   1667  O   GLU X 106      42.437  18.639  35.856  0.00  0.00            
ATOM   1668  N   ARG X 107      40.606  17.537  36.600  0.00  0.00            
ATOM   1669  H   ARG X 107      39.997  17.169  37.316  0.00  0.00            
ATOM   1670  CA  ARG X 107      40.028  17.178  35.275  0.00  0.00            
ATOM   1671  HA  ARG X 107      40.784  16.579  34.766  0.00  0.00            
ATOM   1672  CB  ARG X 107      38.784  16.338  35.345  0.00  0.00            
ATOM   1673  HB2 ARG X 107      38.072  16.829  36.008  0.00  0.00            
ATOM   1674  HB3 ARG X 107      38.269  16.404  34.386  0.00  0.00            
ATOM   1675  CG  ARG X 107      39.068  14.863  35.747  0.00  0.00            
ATOM   1676  HG2 ARG X 107      39.636  14.770  36.673  0.00  0.00            
ATOM   1677  HG3 ARG X 107      38.203  14.209  35.856  0.00  0.00            
ATOM   1678  CD  ARG X 107      39.900  14.202  34.711  0.00  0.00            
ATOM   1679  HD2 ARG X 107      40.888  14.661  34.697  0.00  0.00            
ATOM   1680  HD3 ARG X 107      40.041  13.225  35.174  0.00  0.00            
ATOM   1681  NE  ARG X 107      39.314  14.272  33.340  0.00  0.00            
ATOM   1682  HE  ARG X 107      39.656  14.985  32.711  0.00  0.00            
ATOM   1683  CZ  ARG X 107      38.816  13.255  32.632  0.00  0.00            
ATOM   1684  NH1 ARG X 107      38.388  12.134  33.090  0.00  0.00            
ATOM   1685 HH11 ARG X 107      38.326  11.971  34.085  0.00  0.00            
ATOM   1686 HH12 ARG X 107      38.163  11.468  32.365  0.00  0.00            
ATOM   1687  NH2 ARG X 107      38.808  13.275  31.355  0.00  0.00            
ATOM   1688 HH21 ARG X 107      39.091  14.105  30.854  0.00  0.00            
ATOM   1689 HH22 ARG X 107      38.196  12.634  30.871  0.00  0.00            
ATOM   1690  C   ARG X 107      39.801  18.378  34.384  0.00  0.00            
ATOM   1691  O   ARG X 107      40.259  18.404  33.232  0.00  0.00            
ATOM   1692  N   MET X 108      39.288  19.436  35.001  0.00  0.00            
ATOM   1693  H   MET X 108      39.076  19.307  35.980  0.00  0.00            
ATOM   1694  CA  MET X 108      39.238  20.797  34.405  0.00  0.00            
ATOM   1695  HA  MET X 108      38.606  20.746  33.519  0.00  0.00            
ATOM   1696  CB  MET X 108      38.295  21.667  35.304  0.00  0.00            
ATOM   1697  HB2 MET X 108      38.603  21.535  36.341  0.00  0.00            
ATOM   1698  HB3 MET X 108      38.354  22.725  35.051  0.00  0.00            
ATOM   1699  CG  MET X 108      36.823  21.272  35.180  0.00  0.00            
ATOM   1700  HG2 MET X 108      36.591  21.293  34.115  0.00  0.00            
ATOM   1701  HG3 MET X 108      36.735  20.220  35.450  0.00  0.00            
ATOM   1702  SD  MET X 108      35.597  22.206  36.187  0.00  0.00            
ATOM   1703  CE  MET X 108      35.847  23.959  35.642  0.00  0.00            
ATOM   1704  HE1 MET X 108      36.803  24.341  35.999  0.00  0.00            
ATOM   1705  HE2 MET X 108      35.850  24.042  34.555  0.00  0.00            
ATOM   1706  HE3 MET X 108      35.027  24.527  36.080  0.00  0.00            
ATOM   1707  C   MET X 108      40.603  21.477  34.163  0.00  0.00            
ATOM   1708  O   MET X 108      40.738  22.059  33.102  0.00  0.00            
ATOM   1709  N   THR X 109      41.527  21.282  35.039  0.00  0.00            
ATOM   1710  H   THR X 109      41.414  20.714  35.867  0.00  0.00            
ATOM   1711  CA  THR X 109      42.902  21.881  34.875  0.00  0.00            
ATOM   1712  HA  THR X 109      42.817  22.929  34.588  0.00  0.00            
ATOM   1713  CB  THR X 109      43.741  21.689  36.248  0.00  0.00            
ATOM   1714  HB  THR X 109      43.962  20.650  36.494  0.00  0.00            
ATOM   1715  CG2 THR X 109      45.033  22.478  36.085  0.00  0.00            
ATOM   1716 HG21 THR X 109      45.675  22.472  36.966  0.00  0.00            
ATOM   1717 HG22 THR X 109      45.656  22.080  35.284  0.00  0.00            
ATOM   1718 HG23 THR X 109      44.862  23.520  35.814  0.00  0.00            
ATOM   1719  OG1 THR X 109      43.029  22.222  37.377  0.00  0.00            
ATOM   1720  HG1 THR X 109      42.230  21.713  37.534  0.00  0.00            
ATOM   1721  C   THR X 109      43.540  21.333  33.602  0.00  0.00            
ATOM   1722  O   THR X 109      44.105  22.101  32.802  0.00  0.00            
ATOM   1723  N   SER X 110      43.372  20.036  33.384  0.00  0.00            
ATOM   1724  H   SER X 110      42.928  19.482  34.102  0.00  0.00            
ATOM   1725  CA  SER X 110      43.739  19.365  32.174  0.00  0.00            
ATOM   1726  HA  SER X 110      44.825  19.409  32.090  0.00  0.00            
ATOM   1727  CB  SER X 110      43.523  17.841  32.190  0.00  0.00            
ATOM   1728  HB2 SER X 110      42.453  17.663  32.298  0.00  0.00            
ATOM   1729  HB3 SER X 110      44.021  17.348  31.355  0.00  0.00            
ATOM   1730  OG  SER X 110      44.083  17.300  33.344  0.00  0.00            
ATOM   1731  HG  SER X 110      43.925  16.358  33.438  0.00  0.00            
ATOM   1732  C   SER X 110      43.248  20.064  30.861  0.00  0.00            
ATOM   1733  O   SER X 110      43.981  20.136  29.858  0.00  0.00            
ATOM   1734  N   LEU X 111      42.022  20.575  30.877  0.00  0.00            
ATOM   1735  H   LEU X 111      41.429  20.590  31.694  0.00  0.00            
ATOM   1736  CA  LEU X 111      41.535  21.394  29.737  0.00  0.00            
ATOM   1737  HA  LEU X 111      41.892  20.984  28.792  0.00  0.00            
ATOM   1738  CB  LEU X 111      40.003  21.581  29.803  0.00  0.00            
ATOM   1739  HB2 LEU X 111      39.774  22.106  30.730  0.00  0.00            
ATOM   1740  HB3 LEU X 111      39.749  22.259  28.988  0.00  0.00            
ATOM   1741  CG  LEU X 111      39.281  20.269  29.784  0.00  0.00            
ATOM   1742  HG  LEU X 111      39.745  19.596  30.505  0.00  0.00            
ATOM   1743  CD1 LEU X 111      37.772  20.366  30.249  0.00  0.00            
ATOM   1744 HD11 LEU X 111      37.596  20.839  31.215  0.00  0.00            
ATOM   1745 HD12 LEU X 111      37.161  20.953  29.563  0.00  0.00            
ATOM   1746 HD13 LEU X 111      37.402  19.342  30.301  0.00  0.00            
ATOM   1747  CD2 LEU X 111      39.382  19.587  28.405  0.00  0.00            
ATOM   1748 HD21 LEU X 111      40.381  19.288  28.087  0.00  0.00            
ATOM   1749 HD22 LEU X 111      38.962  18.596  28.577  0.00  0.00            
ATOM   1750 HD23 LEU X 111      38.813  20.149  27.664  0.00  0.00            
ATOM   1751  C   LEU X 111      42.190  22.783  29.687  0.00  0.00            
ATOM   1752  O   LEU X 111      42.562  23.174  28.606  0.00  0.00            
ATOM   1753  N   ALA X 112      42.260  23.461  30.845  0.00  0.00            
ATOM   1754  H   ALA X 112      42.001  22.958  31.681  0.00  0.00            
ATOM   1755  CA  ALA X 112      42.823  24.840  30.962  0.00  0.00            
ATOM   1756  HA  ALA X 112      42.259  25.601  30.422  0.00  0.00            
ATOM   1757  CB  ALA X 112      42.704  25.241  32.430  0.00  0.00            
ATOM   1758  HB1 ALA X 112      43.031  26.258  32.643  0.00  0.00            
ATOM   1759  HB2 ALA X 112      41.705  25.005  32.797  0.00  0.00            
ATOM   1760  HB3 ALA X 112      43.377  24.687  33.085  0.00  0.00            
ATOM   1761  C   ALA X 112      44.318  24.846  30.381  0.00  0.00            
ATOM   1762  O   ALA X 112      44.759  25.837  29.822  0.00  0.00            
ATOM   1763  N   LEU X 113      44.996  23.721  30.515  0.00  0.00            
ATOM   1764  H   LEU X 113      44.590  22.978  31.066  0.00  0.00            
ATOM   1765  CA  LEU X 113      46.366  23.592  29.976  0.00  0.00            
ATOM   1766  HA  LEU X 113      46.939  24.508  30.123  0.00  0.00            
ATOM   1767  CB  LEU X 113      47.028  22.495  30.782  0.00  0.00            
ATOM   1768  HB2 LEU X 113      46.347  21.644  30.804  0.00  0.00            
ATOM   1769  HB3 LEU X 113      47.995  22.212  30.364  0.00  0.00            
ATOM   1770  CG  LEU X 113      47.346  22.865  32.254  0.00  0.00            
ATOM   1771  HG  LEU X 113      46.446  23.183  32.781  0.00  0.00            
ATOM   1772  CD1 LEU X 113      47.817  21.625  32.922  0.00  0.00            
ATOM   1773 HD11 LEU X 113      48.820  21.315  32.627  0.00  0.00            
ATOM   1774 HD12 LEU X 113      47.906  21.822  33.990  0.00  0.00            
ATOM   1775 HD13 LEU X 113      47.062  20.845  32.828  0.00  0.00            
ATOM   1776  CD2 LEU X 113      48.383  23.971  32.371  0.00  0.00            
ATOM   1777 HD21 LEU X 113      48.646  23.967  33.428  0.00  0.00            
ATOM   1778 HD22 LEU X 113      49.220  23.729  31.716  0.00  0.00            
ATOM   1779 HD23 LEU X 113      47.983  24.919  32.010  0.00  0.00            
ATOM   1780  C   LEU X 113      46.406  23.109  28.482  0.00  0.00            
ATOM   1781  O   LEU X 113      47.274  23.565  27.749  0.00  0.00            
ATOM   1782  N   LEU X 114      45.393  22.314  28.023  0.00  0.00            
ATOM   1783  H   LEU X 114      44.646  22.033  28.641  0.00  0.00            
ATOM   1784  CA  LEU X 114      45.332  21.909  26.593  0.00  0.00            
ATOM   1785  HA  LEU X 114      46.331  21.550  26.345  0.00  0.00            
ATOM   1786  CB  LEU X 114      44.298  20.820  26.404  0.00  0.00            
ATOM   1787  HB2 LEU X 114      44.625  19.894  26.876  0.00  0.00            
ATOM   1788  HB3 LEU X 114      43.436  21.197  26.955  0.00  0.00            
ATOM   1789  CG  LEU X 114      44.037  20.456  24.950  0.00  0.00            
ATOM   1790  HG  LEU X 114      43.579  21.310  24.452  0.00  0.00            
ATOM   1791  CD1 LEU X 114      45.342  20.113  24.164  0.00  0.00            
ATOM   1792 HD11 LEU X 114      45.843  19.287  24.668  0.00  0.00            
ATOM   1793 HD12 LEU X 114      44.972  19.964  23.150  0.00  0.00            
ATOM   1794 HD13 LEU X 114      45.977  21.000  24.170  0.00  0.00            
ATOM   1795  CD2 LEU X 114      43.108  19.177  25.017  0.00  0.00            
ATOM   1796 HD21 LEU X 114      42.944  18.737  24.034  0.00  0.00            
ATOM   1797 HD22 LEU X 114      43.608  18.492  25.702  0.00  0.00            
ATOM   1798 HD23 LEU X 114      42.121  19.501  25.348  0.00  0.00            
ATOM   1799  C   LEU X 114      44.946  23.151  25.758  0.00  0.00            
ATOM   1800  O   LEU X 114      45.438  23.348  24.645  0.00  0.00            
ATOM   1801  N   VAL X 115      44.119  24.071  26.369  0.00  0.00            
ATOM   1802  H   VAL X 115      43.777  23.768  27.269  0.00  0.00            
ATOM   1803  CA  VAL X 115      43.915  25.411  25.784  0.00  0.00            
ATOM   1804  HA  VAL X 115      43.604  25.237  24.754  0.00  0.00            
ATOM   1805  CB  VAL X 115      42.881  26.266  26.514  0.00  0.00            
ATOM   1806  HB  VAL X 115      43.034  26.336  27.591  0.00  0.00            
ATOM   1807  CG1 VAL X 115      42.743  27.746  25.937  0.00  0.00            
ATOM   1808 HG11 VAL X 115      42.734  27.859  24.853  0.00  0.00            
ATOM   1809 HG12 VAL X 115      41.829  28.177  26.346  0.00  0.00            
ATOM   1810 HG13 VAL X 115      43.488  28.447  26.313  0.00  0.00            
ATOM   1811  CG2 VAL X 115      41.494  25.710  26.361  0.00  0.00            
ATOM   1812 HG21 VAL X 115      41.521  24.663  26.663  0.00  0.00            
ATOM   1813 HG22 VAL X 115      40.853  26.146  27.127  0.00  0.00            
ATOM   1814 HG23 VAL X 115      41.205  25.956  25.340  0.00  0.00            
ATOM   1815  C   VAL X 115      45.180  26.240  25.750  0.00  0.00            
ATOM   1816  O   VAL X 115      45.500  26.809  24.756  0.00  0.00            
ATOM   1817  N   LEU X 116      45.900  26.367  26.832  0.00  0.00            
ATOM   1818  H   LEU X 116      45.663  25.785  27.623  0.00  0.00            
ATOM   1819  CA  LEU X 116      47.090  27.251  26.978  0.00  0.00            
ATOM   1820  HA  LEU X 116      46.882  28.300  26.769  0.00  0.00            
ATOM   1821  CB  LEU X 116      47.649  27.218  28.399  0.00  0.00            
ATOM   1822  HB2 LEU X 116      46.848  27.520  29.074  0.00  0.00            
ATOM   1823  HB3 LEU X 116      47.773  26.165  28.650  0.00  0.00            
ATOM   1824  CG  LEU X 116      48.979  27.982  28.611  0.00  0.00            
ATOM   1825  HG  LEU X 116      49.697  27.664  27.856  0.00  0.00            
ATOM   1826  CD1 LEU X 116      48.662  29.522  28.566  0.00  0.00            
ATOM   1827 HD11 LEU X 116      49.560  30.102  28.781  0.00  0.00            
ATOM   1828 HD12 LEU X 116      48.300  29.835  27.587  0.00  0.00            
ATOM   1829 HD13 LEU X 116      47.889  29.762  29.297  0.00  0.00            
ATOM   1830  CD2 LEU X 116      49.485  27.588  30.010  0.00  0.00            
ATOM   1831 HD21 LEU X 116      48.709  27.785  30.750  0.00  0.00            
ATOM   1832 HD22 LEU X 116      49.803  26.547  30.069  0.00  0.00            
ATOM   1833 HD23 LEU X 116      50.347  28.227  30.199  0.00  0.00            
ATOM   1834  C   LEU X 116      48.049  26.858  25.855  0.00  0.00            
ATOM   1835  O   LEU X 116      48.466  27.658  25.002  0.00  0.00            
ATOM   1836  N   THR X 117      48.342  25.564  25.743  0.00  0.00            
ATOM   1837  H   THR X 117      47.856  24.957  26.388  0.00  0.00            
ATOM   1838  CA  THR X 117      49.393  25.010  24.887  0.00  0.00            
ATOM   1839  HA  THR X 117      50.241  25.687  24.987  0.00  0.00            
ATOM   1840  CB  THR X 117      49.783  23.578  25.244  0.00  0.00            
ATOM   1841  HB  THR X 117      50.515  23.147  24.561  0.00  0.00            
ATOM   1842  CG2 THR X 117      50.375  23.419  26.624  0.00  0.00            
ATOM   1843 HG21 THR X 117      49.848  24.009  27.374  0.00  0.00            
ATOM   1844 HG22 THR X 117      50.362  22.347  26.821  0.00  0.00            
ATOM   1845 HG23 THR X 117      51.436  23.669  26.610  0.00  0.00            
ATOM   1846  OG1 THR X 117      48.614  22.749  25.230  0.00  0.00            
ATOM   1847  HG1 THR X 117      48.269  22.792  26.125  0.00  0.00            
ATOM   1848  C   THR X 117      48.973  25.038  23.414  0.00  0.00            
ATOM   1849  O   THR X 117      49.670  25.563  22.576  0.00  0.00            
ATOM   1850  N   SER X 118      47.686  24.865  23.067  0.00  0.00            
ATOM   1851  H   SER X 118      47.242  24.132  23.601  0.00  0.00            
ATOM   1852  CA  SER X 118      47.070  25.182  21.711  0.00  0.00            
ATOM   1853  HA  SER X 118      47.734  24.720  20.980  0.00  0.00            
ATOM   1854  CB  SER X 118      45.550  24.840  21.647  0.00  0.00            
ATOM   1855  HB2 SER X 118      45.032  25.474  22.367  0.00  0.00            
ATOM   1856  HB3 SER X 118      45.223  24.854  20.608  0.00  0.00            
ATOM   1857  OG  SER X 118      45.322  23.478  22.134  0.00  0.00            
ATOM   1858  HG  SER X 118      45.534  23.348  23.061  0.00  0.00            
ATOM   1859  C   SER X 118      47.132  26.678  21.358  0.00  0.00            
ATOM   1860  O   SER X 118      47.418  27.040  20.261  0.00  0.00            
ATOM   1861  N   THR X 119      46.874  27.598  22.297  0.00  0.00            
ATOM   1862  H   THR X 119      46.572  27.152  23.152  0.00  0.00            
ATOM   1863  CA  THR X 119      47.000  29.012  22.221  0.00  0.00            
ATOM   1864  HA  THR X 119      46.357  29.298  21.388  0.00  0.00            
ATOM   1865  CB  THR X 119      46.487  29.734  23.479  0.00  0.00            
ATOM   1866  HB  THR X 119      47.180  29.532  24.296  0.00  0.00            
ATOM   1867  CG2 THR X 119      46.467  31.253  23.272  0.00  0.00            
ATOM   1868 HG21 THR X 119      45.761  31.511  22.483  0.00  0.00            
ATOM   1869 HG22 THR X 119      46.285  31.672  24.262  0.00  0.00            
ATOM   1870 HG23 THR X 119      47.470  31.621  23.054  0.00  0.00            
ATOM   1871  OG1 THR X 119      45.212  29.213  23.859  0.00  0.00            
ATOM   1872  HG1 THR X 119      45.345  28.353  24.263  0.00  0.00            
ATOM   1873  C   THR X 119      48.322  29.538  21.854  0.00  0.00            
ATOM   1874  O   THR X 119      48.448  30.243  20.883  0.00  0.00            
ATOM   1875  N   LEU X 120      49.368  29.228  22.612  0.00  0.00            
ATOM   1876  H   LEU X 120      49.193  28.662  23.430  0.00  0.00            
ATOM   1877  CA  LEU X 120      50.783  29.506  22.437  0.00  0.00            
ATOM   1878  HA  LEU X 120      50.914  30.588  22.441  0.00  0.00            
ATOM   1879  CB  LEU X 120      51.597  29.031  23.622  0.00  0.00            
ATOM   1880  HB2 LEU X 120      51.560  27.947  23.727  0.00  0.00            
ATOM   1881  HB3 LEU X 120      52.638  29.336  23.517  0.00  0.00            
ATOM   1882  CG  LEU X 120      51.192  29.614  25.002  0.00  0.00            
ATOM   1883  HG  LEU X 120      50.138  29.355  25.105  0.00  0.00            
ATOM   1884  CD1 LEU X 120      51.885  28.854  26.091  0.00  0.00            
ATOM   1885 HD11 LEU X 120      52.939  28.743  25.837  0.00  0.00            
ATOM   1886 HD12 LEU X 120      51.980  29.348  27.058  0.00  0.00            
ATOM   1887 HD13 LEU X 120      51.537  27.822  26.140  0.00  0.00            
ATOM   1888  CD2 LEU X 120      51.535  31.070  25.189  0.00  0.00            
ATOM   1889 HD21 LEU X 120      51.045  31.573  24.355  0.00  0.00            
ATOM   1890 HD22 LEU X 120      51.094  31.400  26.129  0.00  0.00            
ATOM   1891 HD23 LEU X 120      52.608  31.264  25.193  0.00  0.00            
ATOM   1892  C   LEU X 120      51.232  29.007  21.043  0.00  0.00            
ATOM   1893  O   LEU X 120      52.009  29.649  20.431  0.00  0.00            
ATOM   1894  N   THR X 121      50.689  27.873  20.588  0.00  0.00            
ATOM   1895  H   THR X 121      50.017  27.423  21.193  0.00  0.00            
ATOM   1896  CA  THR X 121      50.885  27.276  19.236  0.00  0.00            
ATOM   1897  HA  THR X 121      51.960  27.097  19.244  0.00  0.00            
ATOM   1898  CB  THR X 121      50.303  25.862  19.175  0.00  0.00            
ATOM   1899  HB  THR X 121      49.222  25.989  19.238  0.00  0.00            
ATOM   1900  CG2 THR X 121      50.680  25.226  17.856  0.00  0.00            
ATOM   1901 HG21 THR X 121      51.739  24.969  17.885  0.00  0.00            
ATOM   1902 HG22 THR X 121      50.122  24.297  17.736  0.00  0.00            
ATOM   1903 HG23 THR X 121      50.412  25.909  17.051  0.00  0.00            
ATOM   1904  OG1 THR X 121      50.850  25.016  20.222  0.00  0.00            
ATOM   1905  HG1 THR X 121      50.380  25.338  20.995  0.00  0.00            
ATOM   1906  C   THR X 121      50.333  28.214  18.154  0.00  0.00            
ATOM   1907  O   THR X 121      51.066  28.486  17.199  0.00  0.00            
ATOM   1908  N   GLY X 122      49.102  28.713  18.260  0.00  0.00            
ATOM   1909  H   GLY X 122      48.585  28.346  19.046  0.00  0.00            
ATOM   1910  CA  GLY X 122      48.512  29.687  17.411  0.00  0.00            
ATOM   1911  HA2 GLY X 122      48.812  29.454  16.390  0.00  0.00            
ATOM   1912  HA3 GLY X 122      47.439  29.682  17.605  0.00  0.00            
ATOM   1913  C   GLY X 122      49.048  31.127  17.532  0.00  0.00            
ATOM   1914  O   GLY X 122      48.951  32.031  16.702  0.00  0.00            
ATOM   1915  N   LEU X 123      49.725  31.462  18.654  0.00  0.00            
ATOM   1916  H   LEU X 123      49.738  30.771  19.391  0.00  0.00            
ATOM   1917  CA  LEU X 123      50.668  32.634  18.831  0.00  0.00            
ATOM   1918  HA  LEU X 123      50.316  33.430  18.175  0.00  0.00            
ATOM   1919  CB  LEU X 123      50.808  33.074  20.288  0.00  0.00            
ATOM   1920  HB2 LEU X 123      51.161  32.258  20.918  0.00  0.00            
ATOM   1921  HB3 LEU X 123      51.490  33.924  20.302  0.00  0.00            
ATOM   1922  CG  LEU X 123      49.547  33.532  20.977  0.00  0.00            
ATOM   1923  HG  LEU X 123      48.862  32.701  21.145  0.00  0.00            
ATOM   1924  CD1 LEU X 123      49.955  33.884  22.430  0.00  0.00            
ATOM   1925 HD11 LEU X 123      50.719  34.657  22.512  0.00  0.00            
ATOM   1926 HD12 LEU X 123      48.983  34.143  22.849  0.00  0.00            
ATOM   1927 HD13 LEU X 123      50.277  32.906  22.787  0.00  0.00            
ATOM   1928  CD2 LEU X 123      48.871  34.802  20.381  0.00  0.00            
ATOM   1929 HD21 LEU X 123      49.514  35.677  20.471  0.00  0.00            
ATOM   1930 HD22 LEU X 123      48.513  34.669  19.360  0.00  0.00            
ATOM   1931 HD23 LEU X 123      48.011  35.129  20.966  0.00  0.00            
ATOM   1932  C   LEU X 123      52.073  32.380  18.177  0.00  0.00            
ATOM   1933  O   LEU X 123      52.912  33.243  18.099  0.00  0.00            
ATOM   1934  N   GLY X 124      52.325  31.143  17.762  0.00  0.00            
ATOM   1935  H   GLY X 124      51.613  30.439  17.890  0.00  0.00            
ATOM   1936  CA  GLY X 124      53.675  30.690  17.240  0.00  0.00            
ATOM   1937  HA2 GLY X 124      53.663  29.601  17.179  0.00  0.00            
ATOM   1938  HA3 GLY X 124      53.913  31.033  16.233  0.00  0.00            
ATOM   1939  C   GLY X 124      54.841  31.068  18.132  0.00  0.00            
ATOM   1940  O   GLY X 124      55.885  31.490  17.697  0.00  0.00            
ATOM   1941  N   ILE X 125      54.636  30.876  19.478  0.00  0.00            
ATOM   1942  H   ILE X 125      53.695  30.540  19.628  0.00  0.00            
ATOM   1943  CA  ILE X 125      55.592  31.274  20.503  0.00  0.00            
ATOM   1944  HA  ILE X 125      56.126  32.163  20.167  0.00  0.00            
ATOM   1945  CB  ILE X 125      54.897  31.677  21.826  0.00  0.00            
ATOM   1946  HB  ILE X 125      54.051  31.026  22.051  0.00  0.00            
ATOM   1947  CG2 ILE X 125      55.868  31.661  23.055  0.00  0.00            
ATOM   1948 HG21 ILE X 125      55.226  31.678  23.935  0.00  0.00            
ATOM   1949 HG22 ILE X 125      56.509  30.780  23.101  0.00  0.00            
ATOM   1950 HG23 ILE X 125      56.502  32.547  23.098  0.00  0.00            
ATOM   1951  CG1 ILE X 125      54.162  32.991  21.753  0.00  0.00            
ATOM   1952 HG12 ILE X 125      54.882  33.773  21.513  0.00  0.00            
ATOM   1953 HG13 ILE X 125      53.473  32.946  20.909  0.00  0.00            
ATOM   1954  CD1 ILE X 125      53.331  33.478  22.958  0.00  0.00            
ATOM   1955 HD11 ILE X 125      53.961  33.593  23.840  0.00  0.00            
ATOM   1956 HD12 ILE X 125      52.924  34.479  22.814  0.00  0.00            
ATOM   1957 HD13 ILE X 125      52.554  32.764  23.232  0.00  0.00            
ATOM   1958  C   ILE X 125      56.474  30.030  20.638  0.00  0.00            
ATOM   1959  O   ILE X 125      55.909  28.916  20.695  0.00  0.00            
ATOM   1960  N   ASP X 126      57.799  30.242  20.764  0.00  0.00            
ATOM   1961  H   ASP X 126      58.154  31.187  20.793  0.00  0.00            
ATOM   1962  CA  ASP X 126      58.833  29.224  20.867  0.00  0.00            
ATOM   1963  HA  ASP X 126      58.694  28.500  20.063  0.00  0.00            
ATOM   1964  CB  ASP X 126      60.186  29.843  20.705  0.00  0.00            
ATOM   1965  HB2 ASP X 126      60.167  30.493  19.831  0.00  0.00            
ATOM   1966  HB3 ASP X 126      60.441  30.462  21.565  0.00  0.00            
ATOM   1967  CG  ASP X 126      61.262  28.767  20.403  0.00  0.00            
ATOM   1968  OD1 ASP X 126      60.965  27.551  20.651  0.00  0.00            
ATOM   1969  OD2 ASP X 126      62.406  29.008  19.969  0.00  0.00            
ATOM   1970  C   ASP X 126      58.608  28.289  22.124  0.00  0.00            
ATOM   1971  O   ASP X 126      58.699  28.681  23.281  0.00  0.00            
ATOM   1972  N   GLU X 127      58.429  26.973  21.902  0.00  0.00            
ATOM   1973  H   GLU X 127      58.540  26.638  20.955  0.00  0.00            
ATOM   1974  CA  GLU X 127      58.235  25.928  22.899  0.00  0.00            
ATOM   1975  HA  GLU X 127      57.370  26.296  23.452  0.00  0.00            
ATOM   1976  CB  GLU X 127      57.992  24.473  22.148  0.00  0.00            
ATOM   1977  HB2 GLU X 127      58.937  23.987  21.904  0.00  0.00            
ATOM   1978  HB3 GLU X 127      57.460  23.852  22.868  0.00  0.00            
ATOM   1979  CG  GLU X 127      57.085  24.514  20.980  0.00  0.00            
ATOM   1980  HG2 GLU X 127      56.951  23.450  20.787  0.00  0.00            
ATOM   1981  HG3 GLU X 127      56.128  24.973  21.227  0.00  0.00            
ATOM   1982  CD  GLU X 127      57.678  25.060  19.640  0.00  0.00            
ATOM   1983  OE1 GLU X 127      56.930  25.033  18.604  0.00  0.00            
ATOM   1984  OE2 GLU X 127      58.865  25.542  19.506  0.00  0.00            
ATOM   1985  C   GLU X 127      59.543  25.875  23.847  0.00  0.00            
ATOM   1986  O   GLU X 127      59.374  25.437  24.981  0.00  0.00            
ATOM   1987  N   ALA X 128      60.725  26.261  23.372  0.00  0.00            
ATOM   1988  H   ALA X 128      60.723  26.636  22.434  0.00  0.00            
ATOM   1989  CA  ALA X 128      61.955  26.471  24.126  0.00  0.00            
ATOM   1990  HA  ALA X 128      62.201  25.499  24.552  0.00  0.00            
ATOM   1991  CB  ALA X 128      62.986  26.864  23.085  0.00  0.00            
ATOM   1992  HB1 ALA X 128      62.591  27.705  22.515  0.00  0.00            
ATOM   1993  HB2 ALA X 128      63.813  27.210  23.704  0.00  0.00            
ATOM   1994  HB3 ALA X 128      63.219  26.062  22.385  0.00  0.00            
ATOM   1995  C   ALA X 128      61.792  27.594  25.216  0.00  0.00            
ATOM   1996  O   ALA X 128      62.742  27.824  26.013  0.00  0.00            
ATOM   1997  N   VAL X 129      60.731  28.361  25.211  0.00  0.00            
ATOM   1998  H   VAL X 129      60.111  28.135  24.446  0.00  0.00            
ATOM   1999  CA  VAL X 129      60.366  29.431  26.144  0.00  0.00            
ATOM   2000  HA  VAL X 129      61.114  29.469  26.936  0.00  0.00            
ATOM   2001  CB  VAL X 129      60.534  30.844  25.505  0.00  0.00            
ATOM   2002  HB  VAL X 129      60.647  31.513  26.358  0.00  0.00            
ATOM   2003  CG1 VAL X 129      61.942  30.979  24.835  0.00  0.00            
ATOM   2004 HG11 VAL X 129      62.151  30.220  24.081  0.00  0.00            
ATOM   2005 HG12 VAL X 129      62.069  32.029  24.571  0.00  0.00            
ATOM   2006 HG13 VAL X 129      62.683  30.857  25.625  0.00  0.00            
ATOM   2007  CG2 VAL X 129      59.298  31.413  24.730  0.00  0.00            
ATOM   2008 HG21 VAL X 129      58.340  31.060  25.113  0.00  0.00            
ATOM   2009 HG22 VAL X 129      59.362  32.494  24.859  0.00  0.00            
ATOM   2010 HG23 VAL X 129      59.478  31.237  23.670  0.00  0.00            
ATOM   2011  C   VAL X 129      58.958  29.283  26.916  0.00  0.00            
ATOM   2012  O   VAL X 129      58.632  30.191  27.699  0.00  0.00            
ATOM   2013  N   TRP X 130      58.111  28.343  26.491  0.00  0.00            
ATOM   2014  H   TRP X 130      58.475  27.738  25.769  0.00  0.00            
ATOM   2015  CA  TRP X 130      56.752  28.347  27.036  0.00  0.00            
ATOM   2016  HA  TRP X 130      56.260  29.298  26.832  0.00  0.00            
ATOM   2017  CB  TRP X 130      55.921  27.173  26.470  0.00  0.00            
ATOM   2018  HB2 TRP X 130      56.518  26.262  26.507  0.00  0.00            
ATOM   2019  HB3 TRP X 130      55.010  27.126  27.067  0.00  0.00            
ATOM   2020  CG  TRP X 130      55.411  27.229  25.049  0.00  0.00            
ATOM   2021  CD1 TRP X 130      55.768  28.064  24.090  0.00  0.00            
ATOM   2022  HD1 TRP X 130      56.526  28.820  24.235  0.00  0.00            
ATOM   2023  NE1 TRP X 130      55.137  27.629  22.935  0.00  0.00            
ATOM   2024  HE1 TRP X 130      55.329  28.099  22.062  0.00  0.00            
ATOM   2025  CE2 TRP X 130      54.467  26.465  23.091  0.00  0.00            
ATOM   2026  CZ2 TRP X 130      53.707  25.661  22.213  0.00  0.00            
ATOM   2027  HZ2 TRP X 130      53.606  25.947  21.176  0.00  0.00            
ATOM   2028  CH2 TRP X 130      53.067  24.558  22.827  0.00  0.00            
ATOM   2029  HH2 TRP X 130      52.400  23.886  22.307  0.00  0.00            
ATOM   2030  CZ3 TRP X 130      53.273  24.238  24.183  0.00  0.00            
ATOM   2031  HZ3 TRP X 130      52.892  23.360  24.684  0.00  0.00            
ATOM   2032  CE3 TRP X 130      53.902  25.164  25.081  0.00  0.00            
ATOM   2033  HE3 TRP X 130      53.934  24.940  26.137  0.00  0.00            
ATOM   2034  CD2 TRP X 130      54.562  26.250  24.509  0.00  0.00            
ATOM   2035  C   TRP X 130      56.675  28.242  28.606  0.00  0.00            
ATOM   2036  O   TRP X 130      55.667  28.730  29.146  0.00  0.00            
ATOM   2037  N   GLU X 131      57.589  27.447  29.276  0.00  0.00            
ATOM   2038  H   GLU X 131      58.209  26.851  28.746  0.00  0.00            
ATOM   2039  CA  GLU X 131      57.600  27.290  30.769  0.00  0.00            
ATOM   2040  HA  GLU X 131      56.546  27.256  31.045  0.00  0.00            
ATOM   2041  CB  GLU X 131      58.452  26.126  31.269  0.00  0.00            
ATOM   2042  HB2 GLU X 131      58.326  26.044  32.349  0.00  0.00            
ATOM   2043  HB3 GLU X 131      58.148  25.162  30.861  0.00  0.00            
ATOM   2044  CG  GLU X 131      59.978  26.308  31.093  0.00  0.00            
ATOM   2045  HG2 GLU X 131      60.382  27.157  31.646  0.00  0.00            
ATOM   2046  HG3 GLU X 131      60.334  25.349  31.470  0.00  0.00            
ATOM   2047  CD  GLU X 131      60.415  26.376  29.634  0.00  0.00            
ATOM   2048  OE1 GLU X 131      59.948  25.698  28.739  0.00  0.00            
ATOM   2049  OE2 GLU X 131      61.269  27.313  29.386  0.00  0.00            
ATOM   2050  C   GLU X 131      58.032  28.584  31.348  0.00  0.00            
ATOM   2051  O   GLU X 131      57.453  29.022  32.348  0.00  0.00            
ATOM   2052  N   LYS X 132      58.965  29.316  30.752  0.00  0.00            
ATOM   2053  H   LYS X 132      59.469  28.838  30.019  0.00  0.00            
ATOM   2054  CA  LYS X 132      59.468  30.622  31.138  0.00  0.00            
ATOM   2055  HA  LYS X 132      59.935  30.625  32.123  0.00  0.00            
ATOM   2056  CB  LYS X 132      60.637  31.051  30.201  0.00  0.00            
ATOM   2057  HB2 LYS X 132      61.485  30.420  30.465  0.00  0.00            
ATOM   2058  HB3 LYS X 132      60.410  30.890  29.147  0.00  0.00            
ATOM   2059  CG  LYS X 132      61.074  32.542  30.291  0.00  0.00            
ATOM   2060  HG2 LYS X 132      60.255  33.137  29.887  0.00  0.00            
ATOM   2061  HG3 LYS X 132      61.236  32.798  31.338  0.00  0.00            
ATOM   2062  CD  LYS X 132      62.259  33.072  29.509  0.00  0.00            
ATOM   2063  HD2 LYS X 132      62.957  32.243  29.399  0.00  0.00            
ATOM   2064  HD3 LYS X 132      61.892  33.273  28.502  0.00  0.00            
ATOM   2065  CE  LYS X 132      62.904  34.347  30.051  0.00  0.00            
ATOM   2066  HE2 LYS X 132      62.154  35.098  29.802  0.00  0.00            
ATOM   2067  HE3 LYS X 132      63.077  34.374  31.127  0.00  0.00            
ATOM   2068  NZ  LYS X 132      64.258  34.628  29.489  0.00  0.00            
ATOM   2069  HZ1 LYS X 132      64.539  35.565  29.743  0.00  0.00            
ATOM   2070  HZ2 LYS X 132      64.949  34.040  29.934  0.00  0.00            
ATOM   2071  HZ3 LYS X 132      64.419  34.520  28.498  0.00  0.00            
ATOM   2072  C   LYS X 132      58.307  31.614  31.178  0.00  0.00            
ATOM   2073  O   LYS X 132      58.003  32.180  32.199  0.00  0.00            
ATOM   2074  N   VAL X 133      57.643  31.801  30.010  0.00  0.00            
ATOM   2075  H   VAL X 133      57.765  31.073  29.321  0.00  0.00            
ATOM   2076  CA  VAL X 133      56.544  32.814  29.768  0.00  0.00            
ATOM   2077  HA  VAL X 133      56.829  33.682  30.363  0.00  0.00            
ATOM   2078  CB  VAL X 133      56.543  33.337  28.278  0.00  0.00            
ATOM   2079  HB  VAL X 133      56.072  34.316  28.363  0.00  0.00            
ATOM   2080  CG1 VAL X 133      57.935  33.670  27.776  0.00  0.00            
ATOM   2081 HG11 VAL X 133      58.721  32.927  27.909  0.00  0.00            
ATOM   2082 HG12 VAL X 133      57.889  33.948  26.723  0.00  0.00            
ATOM   2083 HG13 VAL X 133      58.301  34.419  28.478  0.00  0.00            
ATOM   2084  CG2 VAL X 133      55.849  32.382  27.220  0.00  0.00            
ATOM   2085 HG21 VAL X 133      54.851  32.095  27.553  0.00  0.00            
ATOM   2086 HG22 VAL X 133      55.792  33.038  26.351  0.00  0.00            
ATOM   2087 HG23 VAL X 133      56.533  31.543  27.092  0.00  0.00            
ATOM   2088  C   VAL X 133      55.192  32.502  30.386  0.00  0.00            
ATOM   2089  O   VAL X 133      54.217  33.224  30.138  0.00  0.00            
ATOM   2090  N   THR X 134      55.059  31.434  31.216  0.00  0.00            
ATOM   2091  H   THR X 134      55.847  30.826  31.046  0.00  0.00            
ATOM   2092  CA  THR X 134      53.994  31.038  32.193  0.00  0.00            
ATOM   2093  HA  THR X 134      53.239  31.818  32.294  0.00  0.00            
ATOM   2094  CB  THR X 134      53.304  29.764  31.602  0.00  0.00            
ATOM   2095  HB  THR X 134      52.466  29.405  32.199  0.00  0.00            
ATOM   2096  CG2 THR X 134      52.749  30.071  30.209  0.00  0.00            
ATOM   2097 HG21 THR X 134      52.122  30.962  30.238  0.00  0.00            
ATOM   2098 HG22 THR X 134      53.550  30.230  29.488  0.00  0.00            
ATOM   2099 HG23 THR X 134      52.031  29.323  29.874  0.00  0.00            
ATOM   2100  OG1 THR X 134      54.250  28.660  31.560  0.00  0.00            
ATOM   2101  HG1 THR X 134      54.826  28.845  30.815  0.00  0.00            
ATOM   2102  C   THR X 134      54.410  30.755  33.609  0.00  0.00            
ATOM   2103  O   THR X 134      53.567  30.497  34.407  0.00  0.00            
ATOM   2104  N   GLY X 135      55.706  30.804  34.000  0.00  0.00            
ATOM   2105  H   GLY X 135      56.389  30.896  33.261  0.00  0.00            
ATOM   2106  CA  GLY X 135      56.191  30.401  35.352  0.00  0.00            
ATOM   2107  HA2 GLY X 135      57.259  30.539  35.523  0.00  0.00            
ATOM   2108  HA3 GLY X 135      55.611  30.823  36.173  0.00  0.00            
ATOM   2109  C   GLY X 135      55.974  28.877  35.665  0.00  0.00            
ATOM   2110  O   GLY X 135      55.621  28.517  36.802  0.00  0.00            
ATOM   2111  N   GLY X 136      56.201  27.955  34.678  0.00  0.00            
ATOM   2112  H   GLY X 136      56.687  28.177  33.821  0.00  0.00            
ATOM   2113  CA  GLY X 136      55.881  26.539  34.945  0.00  0.00            
ATOM   2114  HA2 GLY X 136      56.356  25.907  34.195  0.00  0.00            
ATOM   2115  HA3 GLY X 136      56.315  26.169  35.874  0.00  0.00            
ATOM   2116  C   GLY X 136      54.300  26.299  34.969  0.00  0.00            
ATOM   2117  O   GLY X 136      53.852  25.191  35.169  0.00  0.00            
ATOM   2118  N   ALA X 137      53.418  27.265  34.729  0.00  0.00            
ATOM   2119  H   ALA X 137      53.724  28.185  34.445  0.00  0.00            
ATOM   2120  CA  ALA X 137      51.992  26.990  34.789  0.00  0.00            
ATOM   2121  HA  ALA X 137      51.799  26.411  35.692  0.00  0.00            
ATOM   2122  CB  ALA X 137      51.252  28.304  34.905  0.00  0.00            
ATOM   2123  HB1 ALA X 137      50.220  28.277  35.254  0.00  0.00            
ATOM   2124  HB2 ALA X 137      51.831  28.921  35.592  0.00  0.00            
ATOM   2125  HB3 ALA X 137      51.142  28.729  33.908  0.00  0.00            
ATOM   2126  C   ALA X 137      51.535  26.045  33.671  0.00  0.00            
ATOM   2127  O   ALA X 137      50.616  25.314  33.876  0.00  0.00            
ATOM   2128  N   VAL X 138      52.311  25.928  32.580  0.00  0.00            
ATOM   2129  H   VAL X 138      53.160  26.473  32.547  0.00  0.00            
ATOM   2130  CA  VAL X 138      52.018  25.235  31.364  0.00  0.00            
ATOM   2131  HA  VAL X 138      50.936  25.325  31.269  0.00  0.00            
ATOM   2132  CB  VAL X 138      52.933  25.766  30.211  0.00  0.00            
ATOM   2133  HB  VAL X 138      52.785  26.838  30.082  0.00  0.00            
ATOM   2134  CG1 VAL X 138      54.444  25.507  30.492  0.00  0.00            
ATOM   2135 HG11 VAL X 138      54.817  25.945  31.418  0.00  0.00            
ATOM   2136 HG12 VAL X 138      54.527  24.420  30.523  0.00  0.00            
ATOM   2137 HG13 VAL X 138      54.996  25.860  29.621  0.00  0.00            
ATOM   2138  CG2 VAL X 138      52.618  25.259  28.839  0.00  0.00            
ATOM   2139 HG21 VAL X 138      52.651  24.183  28.670  0.00  0.00            
ATOM   2140 HG22 VAL X 138      51.633  25.529  28.460  0.00  0.00            
ATOM   2141 HG23 VAL X 138      53.264  25.783  28.133  0.00  0.00            
ATOM   2142  C   VAL X 138      52.067  23.703  31.562  0.00  0.00            
ATOM   2143  O   VAL X 138      51.511  23.000  30.754  0.00  0.00            
ATOM   2144  N   GLY X 139      52.717  23.212  32.655  0.00  0.00            
ATOM   2145  H   GLY X 139      53.260  23.692  33.359  0.00  0.00            
ATOM   2146  CA  GLY X 139      52.665  21.753  32.943  0.00  0.00            
ATOM   2147  HA2 GLY X 139      52.485  21.068  32.115  0.00  0.00            
ATOM   2148  HA3 GLY X 139      53.629  21.567  33.417  0.00  0.00            
ATOM   2149  C   GLY X 139      51.665  21.373  34.045  0.00  0.00            
ATOM   2150  O   GLY X 139      51.835  20.183  34.463  0.00  0.00            
ATOM   2151  N   GLY X 140      50.800  22.301  34.450  0.00  0.00            
ATOM   2152  H   GLY X 140      50.734  23.089  33.822  0.00  0.00            
ATOM   2153  CA  GLY X 140      49.973  22.151  35.675  0.00  0.00            
ATOM   2154  HA2 GLY X 140      49.163  22.880  35.648  0.00  0.00            
ATOM   2155  HA3 GLY X 140      49.493  21.173  35.718  0.00  0.00            
ATOM   2156  C   GLY X 140      50.736  22.453  36.954  0.00  0.00            
ATOM   2157  O   GLY X 140      50.045  22.432  38.018  0.00  0.00            
ATOM   2158  N   GLY X 141      52.007  22.959  36.893  0.00  0.00            
ATOM   2159  H   GLY X 141      52.496  22.929  36.010  0.00  0.00            
ATOM   2160  CA  GLY X 141      52.757  23.609  37.936  0.00  0.00            
ATOM   2161  HA2 GLY X 141      52.628  23.130  38.906  0.00  0.00            
ATOM   2162  HA3 GLY X 141      53.815  23.619  37.677  0.00  0.00            
ATOM   2163  C   GLY X 141      52.302  25.022  38.198  0.00  0.00            
ATOM   2164  O   GLY X 141      51.152  25.331  38.183  0.00  0.00            
ATOM   2165  N   GLY X 142      53.227  25.915  38.354  0.00  0.00            
ATOM   2166  H   GLY X 142      54.174  25.573  38.436  0.00  0.00            
ATOM   2167  CA  GLY X 142      52.936  27.281  38.823  0.00  0.00            
ATOM   2168  HA2 GLY X 142      53.942  27.611  39.084  0.00  0.00            
ATOM   2169  HA3 GLY X 142      52.534  27.975  38.086  0.00  0.00            
ATOM   2170  C   GLY X 142      52.124  27.384  40.169  0.00  0.00            
ATOM   2171  O   GLY X 142      52.575  26.867  41.206  0.00  0.00            
ATOM   2172  N   THR X 143      50.959  28.017  40.160  0.00  0.00            
ATOM   2173  H   THR X 143      50.633  28.397  39.282  0.00  0.00            
ATOM   2174  CA  THR X 143      49.879  27.647  41.040  0.00  0.00            
ATOM   2175  HA  THR X 143      50.046  26.664  41.480  0.00  0.00            
ATOM   2176  CB  THR X 143      49.661  28.576  42.236  0.00  0.00            
ATOM   2177  HB  THR X 143      49.600  29.645  42.030  0.00  0.00            
ATOM   2178  CG2 THR X 143      48.514  28.078  43.147  0.00  0.00            
ATOM   2179 HG21 THR X 143      48.771  27.079  43.501  0.00  0.00            
ATOM   2180 HG22 THR X 143      48.317  28.704  44.017  0.00  0.00            
ATOM   2181 HG23 THR X 143      47.616  28.047  42.530  0.00  0.00            
ATOM   2182  OG1 THR X 143      50.807  28.426  43.008  0.00  0.00            
ATOM   2183  HG1 THR X 143      51.594  28.668  42.514  0.00  0.00            
ATOM   2184  C   THR X 143      48.561  27.558  40.238  0.00  0.00            
ATOM   2185  O   THR X 143      48.009  28.624  39.938  0.00  0.00            
ATOM   2186  N   GLN X 144      48.033  26.451  39.854  0.00  0.00            
ATOM   2187  H   GLN X 144      48.547  25.602  40.042  0.00  0.00            
ATOM   2188  CA  GLN X 144      46.683  26.260  39.173  0.00  0.00            
ATOM   2189  HA  GLN X 144      46.538  26.985  38.372  0.00  0.00            
ATOM   2190  CB  GLN X 144      46.606  24.834  38.721  0.00  0.00            
ATOM   2191  HB2 GLN X 144      46.591  24.132  39.554  0.00  0.00            
ATOM   2192  HB3 GLN X 144      45.673  24.558  38.228  0.00  0.00            
ATOM   2193  CG  GLN X 144      47.769  24.377  37.799  0.00  0.00            
ATOM   2194  HG2 GLN X 144      48.721  24.472  38.320  0.00  0.00            
ATOM   2195  HG3 GLN X 144      47.683  23.317  37.559  0.00  0.00            
ATOM   2196  CD  GLN X 144      47.962  25.112  36.425  0.00  0.00            
ATOM   2197  OE1 GLN X 144      46.982  25.422  35.760  0.00  0.00            
ATOM   2198  NE2 GLN X 144      49.192  25.550  36.112  0.00  0.00            
ATOM   2199 HE21 GLN X 144      49.332  26.160  35.319  0.00  0.00            
ATOM   2200 HE22 GLN X 144      50.067  25.395  36.593  0.00  0.00            
ATOM   2201  C   GLN X 144      45.579  26.498  40.269  0.00  0.00            
ATOM   2202  O   GLN X 144      45.146  25.623  41.007  0.00  0.00            
ATOM   2203  N   TRP X 145      45.087  27.747  40.319  0.00  0.00            
ATOM   2204  H   TRP X 145      45.462  28.485  39.741  0.00  0.00            
ATOM   2205  CA  TRP X 145      44.060  28.130  41.268  0.00  0.00            
ATOM   2206  HA  TRP X 145      44.459  27.716  42.194  0.00  0.00            
ATOM   2207  CB  TRP X 145      44.106  29.678  41.468  0.00  0.00            
ATOM   2208  HB2 TRP X 145      43.951  30.211  40.531  0.00  0.00            
ATOM   2209  HB3 TRP X 145      43.272  29.821  42.155  0.00  0.00            
ATOM   2210  CG  TRP X 145      45.299  30.313  42.160  0.00  0.00            
ATOM   2211  CD1 TRP X 145      46.309  30.992  41.652  0.00  0.00            
ATOM   2212  HD1 TRP X 145      46.478  31.211  40.608  0.00  0.00            
ATOM   2213  NE1 TRP X 145      47.252  31.368  42.619  0.00  0.00            
ATOM   2214  HE1 TRP X 145      48.213  31.555  42.370  0.00  0.00            
ATOM   2215  CE2 TRP X 145      46.814  31.084  43.851  0.00  0.00            
ATOM   2216  CZ2 TRP X 145      47.395  31.245  45.197  0.00  0.00            
ATOM   2217  HZ2 TRP X 145      48.405  31.623  45.263  0.00  0.00            
ATOM   2218  CH2 TRP X 145      46.716  30.827  46.347  0.00  0.00            
ATOM   2219  HH2 TRP X 145      47.198  30.982  47.300  0.00  0.00            
ATOM   2220  CZ3 TRP X 145      45.375  30.345  46.139  0.00  0.00            
ATOM   2221  HZ3 TRP X 145      44.711  30.183  46.975  0.00  0.00            
ATOM   2222  CE3 TRP X 145      44.866  30.116  44.849  0.00  0.00            
ATOM   2223  HE3 TRP X 145      43.840  29.783  44.890  0.00  0.00            
ATOM   2224  CD2 TRP X 145      45.583  30.423  43.646  0.00  0.00            
ATOM   2225  C   TRP X 145      42.626  27.541  40.896  0.00  0.00            
ATOM   2226  O   TRP X 145      42.301  27.268  39.733  0.00  0.00            
ATOM   2227  N   PHE X 146      41.684  27.492  41.872  0.00  0.00            
ATOM   2228  H   PHE X 146      41.890  27.940  42.754  0.00  0.00            
ATOM   2229  CA  PHE X 146      40.250  27.172  41.634  0.00  0.00            
ATOM   2230  HA  PHE X 146      40.101  27.206  40.555  0.00  0.00            
ATOM   2231  CB  PHE X 146      40.106  25.699  42.118  0.00  0.00            
ATOM   2232  HB2 PHE X 146      40.560  25.018  41.397  0.00  0.00            
ATOM   2233  HB3 PHE X 146      40.534  25.607  43.116  0.00  0.00            
ATOM   2234  CG  PHE X 146      38.717  25.255  42.333  0.00  0.00            
ATOM   2235  CD1 PHE X 146      37.857  24.865  41.296  0.00  0.00            
ATOM   2236  HD1 PHE X 146      38.246  24.924  40.290  0.00  0.00            
ATOM   2237  CE1 PHE X 146      36.546  24.397  41.478  0.00  0.00            
ATOM   2238  HE1 PHE X 146      35.867  24.280  40.646  0.00  0.00            
ATOM   2239  CZ  PHE X 146      36.084  24.353  42.807  0.00  0.00            
ATOM   2240  HZ  PHE X 146      35.021  24.202  42.921  0.00  0.00            
ATOM   2241  CE2 PHE X 146      36.882  24.684  43.901  0.00  0.00            
ATOM   2242  HE2 PHE X 146      36.500  24.514  44.897  0.00  0.00            
ATOM   2243  CD2 PHE X 146      38.161  25.176  43.629  0.00  0.00            
ATOM   2244  HD2 PHE X 146      38.710  25.545  44.483  0.00  0.00            
ATOM   2245  C   PHE X 146      39.325  28.132  42.426  0.00  0.00            
ATOM   2246  O   PHE X 146      39.699  28.426  43.587  0.00  0.00            
ATOM   2247  N   ALA X 147      38.098  28.421  42.046  0.00  0.00            
ATOM   2248  H   ALA X 147      37.776  28.034  41.170  0.00  0.00            
ATOM   2249  CA  ALA X 147      37.111  29.210  42.716  0.00  0.00            
ATOM   2250  HA  ALA X 147      37.387  29.260  43.769  0.00  0.00            
ATOM   2251  CB  ALA X 147      36.844  30.651  42.194  0.00  0.00            
ATOM   2252  HB1 ALA X 147      37.757  31.241  42.282  0.00  0.00            
ATOM   2253  HB2 ALA X 147      36.530  30.610  41.151  0.00  0.00            
ATOM   2254  HB3 ALA X 147      36.026  31.140  42.721  0.00  0.00            
ATOM   2255  C   ALA X 147      35.708  28.511  42.676  0.00  0.00            
ATOM   2256  O   ALA X 147      35.357  27.782  41.752  0.00  0.00            
ATOM   2257  N   ALA X 148      34.925  28.625  43.734  0.00  0.00            
ATOM   2258  H   ALA X 148      35.333  29.164  44.485  0.00  0.00            
ATOM   2259  CA  ALA X 148      33.498  28.302  43.728  0.00  0.00            
ATOM   2260  HA  ALA X 148      33.166  28.234  42.692  0.00  0.00            
ATOM   2261  CB  ALA X 148      33.416  26.937  44.228  0.00  0.00            
ATOM   2262  HB1 ALA X 148      34.078  26.273  43.672  0.00  0.00            
ATOM   2263  HB2 ALA X 148      33.636  26.898  45.295  0.00  0.00            
ATOM   2264  HB3 ALA X 148      32.417  26.526  44.081  0.00  0.00            
ATOM   2265  C   ALA X 148      32.709  29.417  44.453  0.00  0.00            
ATOM   2266  O   ALA X 148      33.075  29.804  45.563  0.00  0.00            
ATOM   2267  N   SER X 149      31.716  30.009  43.669  0.00  0.00            
ATOM   2268  H   SER X 149      31.516  29.654  42.745  0.00  0.00            
ATOM   2269  CA  SER X 149      31.058  31.223  44.059  0.00  0.00            
ATOM   2270  HA  SER X 149      31.491  31.569  44.997  0.00  0.00            
ATOM   2271  CB  SER X 149      31.399  32.334  43.086  0.00  0.00            
ATOM   2272  HB2 SER X 149      32.459  32.588  43.078  0.00  0.00            
ATOM   2273  HB3 SER X 149      31.232  31.898  42.100  0.00  0.00            
ATOM   2274  OG  SER X 149      30.558  33.452  43.232  0.00  0.00            
ATOM   2275  HG  SER X 149      30.433  33.997  42.451  0.00  0.00            
ATOM   2276  C   SER X 149      29.527  30.981  44.326  0.00  0.00            
ATOM   2277  O   SER X 149      28.783  30.510  43.453  0.00  0.00            
ATOM   2278  N   HIP X 150      28.988  31.592  45.419  0.00  0.00            
ATOM   2279  H   HIP X 150      29.582  32.135  46.030  0.00  0.00            
ATOM   2280  CA  HIP X 150      27.529  31.701  45.810  0.00  0.00            
ATOM   2281  HA  HIP X 150      26.980  31.262  44.977  0.00  0.00            
ATOM   2282  CB  HIP X 150      27.156  30.949  47.101  0.00  0.00            
ATOM   2283  HB2 HIP X 150      27.098  29.864  47.012  0.00  0.00            
ATOM   2284  HB3 HIP X 150      27.941  31.178  47.821  0.00  0.00            
ATOM   2285  CG  HIP X 150      25.791  31.361  47.775  0.00  0.00            
ATOM   2286  ND1 HIP X 150      25.558  31.779  49.065  0.00  0.00            
ATOM   2287  HD1 HIP X 150      26.264  32.073  49.724  0.00  0.00            
ATOM   2288  CE1 HIP X 150      24.225  31.826  49.247  0.00  0.00            
ATOM   2289  HE1 HIP X 150      23.780  32.062  50.203  0.00  0.00            
ATOM   2290  NE2 HIP X 150      23.608  31.579  48.058  0.00  0.00            
ATOM   2291  HE2 HIP X 150      22.625  31.633  47.830  0.00  0.00            
ATOM   2292  CD2 HIP X 150      24.611  31.263  47.175  0.00  0.00            
ATOM   2293  HD2 HIP X 150      24.462  30.992  46.140  0.00  0.00            
ATOM   2294  C   HIP X 150      27.118  33.227  45.788  0.00  0.00            
ATOM   2295  O   HIP X 150      27.579  34.014  46.572  0.00  0.00            
ATOM   2296  N   TYR X 151      26.094  33.526  45.004  0.00  0.00            
ATOM   2297  H   TYR X 151      25.774  32.796  44.383  0.00  0.00            
ATOM   2298  CA  TYR X 151      25.518  34.846  44.812  0.00  0.00            
ATOM   2299  HA  TYR X 151      26.337  35.523  45.052  0.00  0.00            
ATOM   2300  CB  TYR X 151      25.229  35.001  43.295  0.00  0.00            
ATOM   2301  HB2 TYR X 151      24.555  34.214  42.955  0.00  0.00            
ATOM   2302  HB3 TYR X 151      24.654  35.896  43.058  0.00  0.00            
ATOM   2303  CG  TYR X 151      26.454  35.034  42.448  0.00  0.00            
ATOM   2304  CD1 TYR X 151      27.443  36.068  42.593  0.00  0.00            
ATOM   2305  HD1 TYR X 151      27.171  36.907  43.217  0.00  0.00            
ATOM   2306  CE1 TYR X 151      28.614  35.998  41.871  0.00  0.00            
ATOM   2307  HE1 TYR X 151      29.425  36.692  42.038  0.00  0.00            
ATOM   2308  CZ  TYR X 151      28.913  34.858  41.076  0.00  0.00            
ATOM   2309  OH  TYR X 151      30.156  34.630  40.648  0.00  0.00            
ATOM   2310  HH  TYR X 151      30.056  34.087  39.863  0.00  0.00            
ATOM   2311  CE2 TYR X 151      28.005  33.780  41.009  0.00  0.00            
ATOM   2312  HE2 TYR X 151      28.259  32.854  40.514  0.00  0.00            
ATOM   2313  CD2 TYR X 151      26.747  33.921  41.663  0.00  0.00            
ATOM   2314  HD2 TYR X 151      25.937  33.209  41.601  0.00  0.00            
ATOM   2315  C   TYR X 151      24.330  35.058  45.704  0.00  0.00            
ATOM   2316  O   TYR X 151      23.258  34.549  45.409  0.00  0.00            
ATOM   2317  N   ARG X 152      24.570  35.690  46.805  0.00  0.00            
ATOM   2318  H   ARG X 152      25.533  35.930  46.991  0.00  0.00            
ATOM   2319  CA  ARG X 152      23.535  35.966  47.843  0.00  0.00            
ATOM   2320  HA  ARG X 152      23.062  35.002  48.030  0.00  0.00            
ATOM   2321  CB  ARG X 152      24.262  36.405  49.154  0.00  0.00            
ATOM   2322  HB2 ARG X 152      25.012  37.124  48.824  0.00  0.00            
ATOM   2323  HB3 ARG X 152      23.605  36.979  49.807  0.00  0.00            
ATOM   2324  CG  ARG X 152      25.054  35.284  49.888  0.00  0.00            
ATOM   2325  HG2 ARG X 152      24.224  34.769  50.371  0.00  0.00            
ATOM   2326  HG3 ARG X 152      25.656  34.697  49.194  0.00  0.00            
ATOM   2327  CD  ARG X 152      26.033  35.914  50.865  0.00  0.00            
ATOM   2328  HD2 ARG X 152      25.562  36.541  51.622  0.00  0.00            
ATOM   2329  HD3 ARG X 152      26.487  35.056  51.362  0.00  0.00            
ATOM   2330  NE  ARG X 152      27.111  36.683  50.222  0.00  0.00            
ATOM   2331  HE  ARG X 152      27.011  36.956  49.254  0.00  0.00            
ATOM   2332  CZ  ARG X 152      28.103  37.176  50.977  0.00  0.00            
ATOM   2333  NH1 ARG X 152      28.219  36.990  52.279  0.00  0.00            
ATOM   2334 HH11 ARG X 152      27.635  36.394  52.846  0.00  0.00            
ATOM   2335 HH12 ARG X 152      29.042  37.388  52.709  0.00  0.00            
ATOM   2336  NH2 ARG X 152      29.073  37.906  50.467  0.00  0.00            
ATOM   2337 HH21 ARG X 152      29.136  37.976  49.462  0.00  0.00            
ATOM   2338 HH22 ARG X 152      29.823  38.239  51.056  0.00  0.00            
ATOM   2339  C   ARG X 152      22.499  37.016  47.566  0.00  0.00            
ATOM   2340  O   ARG X 152      22.769  38.187  47.668  0.00  0.00            
ATOM   2341  N   PRO X 153      21.335  36.653  46.956  0.00  0.00            
ATOM   2342  CD  PRO X 153      20.739  35.289  47.033  0.00  0.00            
ATOM   2343  HD2 PRO X 153      21.061  34.736  47.915  0.00  0.00            
ATOM   2344  HD3 PRO X 153      20.891  34.716  46.118  0.00  0.00            
ATOM   2345  CG  PRO X 153      19.240  35.515  47.021  0.00  0.00            
ATOM   2346  HG2 PRO X 153      18.945  35.798  48.031  0.00  0.00            
ATOM   2347  HG3 PRO X 153      18.690  34.645  46.662  0.00  0.00            
ATOM   2348  CB  PRO X 153      19.109  36.759  46.115  0.00  0.00            
ATOM   2349  HB2 PRO X 153      18.220  37.389  46.095  0.00  0.00            
ATOM   2350  HB3 PRO X 153      19.310  36.360  45.120  0.00  0.00            
ATOM   2351  CA  PRO X 153      20.318  37.598  46.519  0.00  0.00            
ATOM   2352  HA  PRO X 153      20.548  38.170  45.620  0.00  0.00            
ATOM   2353  C   PRO X 153      19.967  38.706  47.571  0.00  0.00            
ATOM   2354  O   PRO X 153      19.832  39.869  47.253  0.00  0.00            
ATOM   2355  N   GLU X 154      19.873  38.352  48.857  0.00  0.00            
ATOM   2356  H   GLU X 154      20.123  37.426  49.172  0.00  0.00            
ATOM   2357  CA  GLU X 154      19.442  39.314  49.901  0.00  0.00            
ATOM   2358  HA  GLU X 154      18.511  39.795  49.602  0.00  0.00            
ATOM   2359  CB  GLU X 154      19.163  38.505  51.217  0.00  0.00            
ATOM   2360  HB2 GLU X 154      18.641  39.182  51.894  0.00  0.00            
ATOM   2361  HB3 GLU X 154      18.511  37.660  50.998  0.00  0.00            
ATOM   2362  CG  GLU X 154      20.378  37.943  51.965  0.00  0.00            
ATOM   2363  HG2 GLU X 154      21.143  38.710  52.091  0.00  0.00            
ATOM   2364  HG3 GLU X 154      20.069  37.658  52.971  0.00  0.00            
ATOM   2365  CD  GLU X 154      21.045  36.722  51.423  0.00  0.00            
ATOM   2366  OE1 GLU X 154      20.544  36.033  50.480  0.00  0.00            
ATOM   2367  OE2 GLU X 154      21.971  36.205  52.105  0.00  0.00            
ATOM   2368  C   GLU X 154      20.454  40.457  50.183  0.00  0.00            
ATOM   2369  O   GLU X 154      20.163  41.420  50.870  0.00  0.00            
ATOM   2370  N   ARG X 155      21.630  40.361  49.608  0.00  0.00            
ATOM   2371  H   ARG X 155      21.878  39.510  49.125  0.00  0.00            
ATOM   2372  CA  ARG X 155      22.519  41.562  49.457  0.00  0.00            
ATOM   2373  HA  ARG X 155      22.593  42.119  50.391  0.00  0.00            
ATOM   2374  CB  ARG X 155      23.907  41.044  49.191  0.00  0.00            
ATOM   2375  HB2 ARG X 155      23.874  40.282  48.413  0.00  0.00            
ATOM   2376  HB3 ARG X 155      24.394  41.951  48.832  0.00  0.00            
ATOM   2377  CG  ARG X 155      24.650  40.476  50.451  0.00  0.00            
ATOM   2378  HG2 ARG X 155      24.179  39.647  50.978  0.00  0.00            
ATOM   2379  HG3 ARG X 155      25.544  39.965  50.093  0.00  0.00            
ATOM   2380  CD  ARG X 155      25.158  41.550  51.434  0.00  0.00            
ATOM   2381  HD2 ARG X 155      25.368  42.414  50.803  0.00  0.00            
ATOM   2382  HD3 ARG X 155      24.381  41.669  52.190  0.00  0.00            
ATOM   2383  NE  ARG X 155      26.296  41.110  52.187  0.00  0.00            
ATOM   2384  HE  ARG X 155      26.025  40.485  52.933  0.00  0.00            
ATOM   2385  CZ  ARG X 155      27.566  40.911  51.823  0.00  0.00            
ATOM   2386  NH1 ARG X 155      27.993  41.304  50.629  0.00  0.00            
ATOM   2387 HH11 ARG X 155      27.320  41.823  50.083  0.00  0.00            
ATOM   2388 HH12 ARG X 155      28.971  41.189  50.406  0.00  0.00            
ATOM   2389  NH2 ARG X 155      28.384  40.299  52.603  0.00  0.00            
ATOM   2390 HH21 ARG X 155      28.151  40.237  53.584  0.00  0.00            
ATOM   2391 HH22 ARG X 155      29.319  40.024  52.339  0.00  0.00            
ATOM   2392  C   ARG X 155      22.065  42.474  48.389  0.00  0.00            
ATOM   2393  O   ARG X 155      22.232  42.179  47.198  0.00  0.00            
ATOM   2394  N   HIE X 156      21.579  43.653  48.668  0.00  0.00            
ATOM   2395  H   HIE X 156      21.469  43.951  49.627  0.00  0.00            
ATOM   2396  CA  HIE X 156      21.252  44.603  47.543  0.00  0.00            
ATOM   2397  HA  HIE X 156      20.676  44.102  46.765  0.00  0.00            
ATOM   2398  CB  HIE X 156      20.179  45.637  48.101  0.00  0.00            
ATOM   2399  HB2 HIE X 156      20.640  46.437  48.680  0.00  0.00            
ATOM   2400  HB3 HIE X 156      19.722  46.024  47.190  0.00  0.00            
ATOM   2401  CG  HIE X 156      19.159  45.071  49.010  0.00  0.00            
ATOM   2402  ND1 HIE X 156      18.106  44.302  48.559  0.00  0.00            
ATOM   2403  CE1 HIE X 156      17.341  44.175  49.680  0.00  0.00            
ATOM   2404  HE1 HIE X 156      16.361  43.721  49.670  0.00  0.00            
ATOM   2405  NE2 HIE X 156      17.830  44.930  50.706  0.00  0.00            
ATOM   2406  HE2 HIE X 156      17.411  45.036  51.619  0.00  0.00            
ATOM   2407  CD2 HIE X 156      19.004  45.500  50.336  0.00  0.00            
ATOM   2408  HD2 HIE X 156      19.652  46.223  50.809  0.00  0.00            
ATOM   2409  C   HIE X 156      22.575  45.201  47.015  0.00  0.00            
ATOM   2410  O   HIE X 156      22.939  46.341  47.237  0.00  0.00            
ATOM   2411  N   GLN X 157      23.236  44.473  46.211  0.00  0.00            
ATOM   2412  H   GLN X 157      22.765  43.605  45.999  0.00  0.00            
ATOM   2413  CA  GLN X 157      24.488  44.765  45.554  0.00  0.00            
ATOM   2414  HA  GLN X 157      24.750  45.813  45.410  0.00  0.00            
ATOM   2415  CB  GLN X 157      25.615  44.097  46.398  0.00  0.00            
ATOM   2416  HB2 GLN X 157      25.268  43.081  46.588  0.00  0.00            
ATOM   2417  HB3 GLN X 157      26.461  44.240  45.726  0.00  0.00            
ATOM   2418  CG  GLN X 157      25.854  44.939  47.687  0.00  0.00            
ATOM   2419  HG2 GLN X 157      26.509  45.795  47.526  0.00  0.00            
ATOM   2420  HG3 GLN X 157      24.926  45.131  48.226  0.00  0.00            
ATOM   2421  CD  GLN X 157      26.652  44.108  48.670  0.00  0.00            
ATOM   2422  OE1 GLN X 157      26.804  42.895  48.658  0.00  0.00            
ATOM   2423  NE2 GLN X 157      27.158  44.758  49.687  0.00  0.00            
ATOM   2424 HE21 GLN X 157      27.624  44.299  50.458  0.00  0.00            
ATOM   2425 HE22 GLN X 157      27.111  45.752  49.856  0.00  0.00            
ATOM   2426  C   GLN X 157      24.570  44.147  44.152  0.00  0.00            
ATOM   2427  O   GLN X 157      23.856  43.236  43.859  0.00  0.00            
ATOM   2428  N   LEU X 158      25.509  44.668  43.284  0.00  0.00            
ATOM   2429  H   LEU X 158      26.024  45.501  43.532  0.00  0.00            
ATOM   2430  CA  LEU X 158      25.953  43.926  42.106  0.00  0.00            
ATOM   2431  HA  LEU X 158      25.153  43.960  41.367  0.00  0.00            
ATOM   2432  CB  LEU X 158      27.030  44.709  41.428  0.00  0.00            
ATOM   2433  HB2 LEU X 158      26.653  45.692  41.144  0.00  0.00            
ATOM   2434  HB3 LEU X 158      27.769  44.955  42.191  0.00  0.00            
ATOM   2435  CG  LEU X 158      27.794  44.134  40.230  0.00  0.00            
ATOM   2436  HG  LEU X 158      28.153  43.177  40.609  0.00  0.00            
ATOM   2437  CD1 LEU X 158      26.912  43.878  39.065  0.00  0.00            
ATOM   2438 HD11 LEU X 158      27.510  43.489  38.241  0.00  0.00            
ATOM   2439 HD12 LEU X 158      26.145  43.239  39.504  0.00  0.00            
ATOM   2440 HD13 LEU X 158      26.426  44.770  38.669  0.00  0.00            
ATOM   2441  CD2 LEU X 158      29.021  44.997  39.791  0.00  0.00            
ATOM   2442 HD21 LEU X 158      29.886  44.946  40.452  0.00  0.00            
ATOM   2443 HD22 LEU X 158      29.406  44.511  38.894  0.00  0.00            
ATOM   2444 HD23 LEU X 158      28.784  46.047  39.618  0.00  0.00            
ATOM   2445  C   LEU X 158      26.418  42.529  42.525  0.00  0.00            
ATOM   2446  O   LEU X 158      27.079  42.379  43.563  0.00  0.00            
ATOM   2447  N   GLY X 159      26.196  41.529  41.636  0.00  0.00            
ATOM   2448  H   GLY X 159      26.020  41.787  40.676  0.00  0.00            
ATOM   2449  CA  GLY X 159      26.548  40.102  41.999  0.00  0.00            
ATOM   2450  HA2 GLY X 159      25.975  39.671  42.820  0.00  0.00            
ATOM   2451  HA3 GLY X 159      26.228  39.574  41.101  0.00  0.00            
ATOM   2452  C   GLY X 159      28.058  39.868  42.039  0.00  0.00            
ATOM   2453  O   GLY X 159      28.609  39.276  42.999  0.00  0.00            
ATOM   2454  N   CYS X 160      28.824  40.445  41.108  0.00  0.00            
ATOM   2455  H   CYS X 160      28.377  40.658  40.228  0.00  0.00            
ATOM   2456  CA  CYS X 160      30.389  40.429  41.109  0.00  0.00            
ATOM   2457  HA  CYS X 160      30.760  40.298  42.125  0.00  0.00            
ATOM   2458  CB  CYS X 160      30.832  39.118  40.336  0.00  0.00            
ATOM   2459  HB2 CYS X 160      30.373  38.152  40.544  0.00  0.00            
ATOM   2460  HB3 CYS X 160      30.593  39.195  39.275  0.00  0.00            
ATOM   2461  SG  CYS X 160      32.605  38.835  40.415  0.00  0.00            
ATOM   2462  HG  CYS X 160      33.024  39.857  39.663  0.00  0.00            
ATOM   2463  C   CYS X 160      31.033  41.648  40.426  0.00  0.00            
ATOM   2464  O   CYS X 160      30.608  42.060  39.373  0.00  0.00            
ATOM   2465  N   ALA X 161      32.169  42.067  40.944  0.00  0.00            
ATOM   2466  H   ALA X 161      32.348  41.580  41.811  0.00  0.00            
ATOM   2467  CA  ALA X 161      33.171  42.983  40.404  0.00  0.00            
ATOM   2468  HA  ALA X 161      32.903  43.976  40.764  0.00  0.00            
ATOM   2469  CB  ALA X 161      34.500  42.656  41.086  0.00  0.00            
ATOM   2470  HB1 ALA X 161      34.381  42.606  42.168  0.00  0.00            
ATOM   2471  HB2 ALA X 161      34.805  41.722  40.614  0.00  0.00            
ATOM   2472  HB3 ALA X 161      35.236  43.413  40.814  0.00  0.00            
ATOM   2473  C   ALA X 161      33.395  42.884  38.893  0.00  0.00            
ATOM   2474  O   ALA X 161      33.641  41.779  38.414  0.00  0.00            
ATOM   2475  N   PRO X 162      33.343  44.011  38.155  0.00  0.00            
ATOM   2476  CD  PRO X 162      32.674  45.251  38.495  0.00  0.00            
ATOM   2477  HD2 PRO X 162      33.184  45.899  39.208  0.00  0.00            
ATOM   2478  HD3 PRO X 162      31.672  45.070  38.884  0.00  0.00            
ATOM   2479  CG  PRO X 162      32.531  46.009  37.158  0.00  0.00            
ATOM   2480  HG2 PRO X 162      32.546  47.082  37.351  0.00  0.00            
ATOM   2481  HG3 PRO X 162      31.602  45.862  36.607  0.00  0.00            
ATOM   2482  CB  PRO X 162      33.796  45.655  36.437  0.00  0.00            
ATOM   2483  HB2 PRO X 162      34.670  46.193  36.806  0.00  0.00            
ATOM   2484  HB3 PRO X 162      33.617  45.739  35.365  0.00  0.00            
ATOM   2485  CA  PRO X 162      34.056  44.197  36.902  0.00  0.00            
ATOM   2486  HA  PRO X 162      33.590  43.524  36.183  0.00  0.00            
ATOM   2487  C   PRO X 162      35.543  43.855  37.021  0.00  0.00            
ATOM   2488  O   PRO X 162      36.280  44.490  37.743  0.00  0.00            
ATOM   2489  N   HD1 X 163      35.923  42.799  36.308  0.00  0.00            
ATOM   2490  H   HD1 X 163      35.204  42.441  35.695  0.00  0.00            
ATOM   2491  CA  HD1 X 163      37.290  42.202  36.256  0.00  0.00            
ATOM   2492  HA  HD1 X 163      37.987  43.018  36.441  0.00  0.00            
ATOM   2493  CB  HD1 X 163      37.478  41.189  37.485  0.00  0.00            
ATOM   2494  HB2 HD1 X 163      38.506  41.083  37.832  0.00  0.00            
ATOM   2495  HB3 HD1 X 163      36.976  41.754  38.271  0.00  0.00            
ATOM   2496  CG  HD1 X 163      36.764  39.884  37.367  0.00  0.00            
ATOM   2497  ND1 HD1 X 163      35.448  39.653  37.556  0.00  0.00            
ATOM   2498  HD1 HD1 X 163      34.741  40.325  37.817  0.00  0.00            
ATOM   2499  CE1 HD1 X 163      35.179  38.406  37.068  0.00  0.00            
ATOM   2500  HE1 HD1 X 163      34.176  38.019  36.966  0.00  0.00            
ATOM   2501  NE2 HD1 X 163      36.260  37.810  36.604  0.00  0.00            
ATOM   2502  CD2 HD1 X 163      37.248  38.750  36.841  0.00  0.00            
ATOM   2503  HD2 HD1 X 163      38.254  38.790  36.451  0.00  0.00            
ATOM   2504  C   HD1 X 163      37.600  41.567  34.949  0.00  0.00            
ATOM   2505  O   HD1 X 163      36.773  40.927  34.341  0.00  0.00            
ATOM   2506  N   LYS X 164      38.874  41.577  34.585  0.00  0.00            
ATOM   2507  H   LYS X 164      39.456  42.162  35.168  0.00  0.00            
ATOM   2508  CA  LYS X 164      39.637  40.599  33.729  0.00  0.00            
ATOM   2509  HA  LYS X 164      39.069  40.135  32.922  0.00  0.00            
ATOM   2510  CB  LYS X 164      40.791  41.299  32.928  0.00  0.00            
ATOM   2511  HB2 LYS X 164      41.320  41.903  33.665  0.00  0.00            
ATOM   2512  HB3 LYS X 164      41.442  40.498  32.577  0.00  0.00            
ATOM   2513  CG  LYS X 164      40.214  42.121  31.811  0.00  0.00            
ATOM   2514  HG2 LYS X 164      39.910  41.393  31.059  0.00  0.00            
ATOM   2515  HG3 LYS X 164      39.445  42.711  32.309  0.00  0.00            
ATOM   2516  CD  LYS X 164      41.291  42.941  30.993  0.00  0.00            
ATOM   2517  HD2 LYS X 164      41.824  43.567  31.708  0.00  0.00            
ATOM   2518  HD3 LYS X 164      41.942  42.203  30.525  0.00  0.00            
ATOM   2519  CE  LYS X 164      40.497  43.643  29.878  0.00  0.00            
ATOM   2520  HE2 LYS X 164      39.768  42.958  29.444  0.00  0.00            
ATOM   2521  HE3 LYS X 164      40.010  44.441  30.438  0.00  0.00            
ATOM   2522  NZ  LYS X 164      41.414  44.233  28.794  0.00  0.00            
ATOM   2523  HZ1 LYS X 164      42.059  43.545  28.434  0.00  0.00            
ATOM   2524  HZ2 LYS X 164      40.850  44.550  28.018  0.00  0.00            
ATOM   2525  HZ3 LYS X 164      41.797  45.086  29.176  0.00  0.00            
ATOM   2526  C   LYS X 164      40.211  39.560  34.681  0.00  0.00            
ATOM   2527  O   LYS X 164      40.879  39.860  35.670  0.00  0.00            
ATOM   2528  N   AP1 X 165      39.943  38.275  34.393  0.00  0.00            
ATOM   2529  H   AP1 X 165      39.562  38.013  33.495  0.00  0.00            
ATOM   2530  CA  AP1 X 165      40.593  37.234  35.202  0.00  0.00            
ATOM   2531  HA  AP1 X 165      40.115  37.215  36.181  0.00  0.00            
ATOM   2532  CB  AP1 X 165      40.275  35.848  34.600  0.00  0.00            
ATOM   2533  HB2 AP1 X 165      40.419  35.777  33.522  0.00  0.00            
ATOM   2534  HB3 AP1 X 165      40.889  35.088  35.082  0.00  0.00            
ATOM   2535  CG  AP1 X 165      38.815  35.390  34.830  0.00  0.00            
ATOM   2536  OD1 AP1 X 165      38.002  36.160  35.347  0.00  0.00            
ATOM   2537  OD2 AP1 X 165      38.516  34.347  34.274  0.00  0.00            
ATOM   2538  C   AP1 X 165      42.109  37.288  35.274  0.00  0.00            
ATOM   2539  O   AP1 X 165      42.705  37.457  34.224  0.00  0.00            
ATOM   2540  N   THR X 166      42.780  37.171  36.461  0.00  0.00            
ATOM   2541  H   THR X 166      42.311  36.687  37.214  0.00  0.00            
ATOM   2542  CA  THR X 166      44.265  37.504  36.553  0.00  0.00            
ATOM   2543  HA  THR X 166      44.439  38.490  36.124  0.00  0.00            
ATOM   2544  CB  THR X 166      44.609  37.519  37.994  0.00  0.00            
ATOM   2545  HB  THR X 166      45.685  37.695  38.010  0.00  0.00            
ATOM   2546  CG2 THR X 166      43.864  38.551  38.804  0.00  0.00            
ATOM   2547 HG21 THR X 166      44.133  39.500  38.341  0.00  0.00            
ATOM   2548 HG22 THR X 166      42.778  38.467  38.820  0.00  0.00            
ATOM   2549 HG23 THR X 166      44.219  38.608  39.834  0.00  0.00            
ATOM   2550  OG1 THR X 166      44.478  36.294  38.638  0.00  0.00            
ATOM   2551  HG1 THR X 166      45.255  36.080  39.160  0.00  0.00            
ATOM   2552  C   THR X 166      45.155  36.551  35.802  0.00  0.00            
ATOM   2553  O   THR X 166      46.212  37.046  35.384  0.00  0.00            
ATOM   2554  N   GLY X 167      44.828  35.309  35.535  0.00  0.00            
ATOM   2555  H   GLY X 167      43.879  35.091  35.804  0.00  0.00            
ATOM   2556  CA  GLY X 167      45.611  34.189  34.918  0.00  0.00            
ATOM   2557  HA2 GLY X 167      46.608  34.269  35.351  0.00  0.00            
ATOM   2558  HA3 GLY X 167      45.220  33.187  35.097  0.00  0.00            
ATOM   2559  C   GLY X 167      45.837  34.268  33.429  0.00  0.00            
ATOM   2560  O   GLY X 167      45.704  35.327  32.826  0.00  0.00            
ATOM   2561  N   PHE X 168      46.143  33.050  32.865  0.00  0.00            
ATOM   2562  H   PHE X 168      46.147  32.214  33.431  0.00  0.00            
ATOM   2563  CA  PHE X 168      46.447  32.926  31.418  0.00  0.00            
ATOM   2564  HA  PHE X 168      46.774  33.822  30.890  0.00  0.00            
ATOM   2565  CB  PHE X 168      47.514  31.902  31.247  0.00  0.00            
ATOM   2566  HB2 PHE X 168      47.199  30.989  31.751  0.00  0.00            
ATOM   2567  HB3 PHE X 168      47.549  31.574  30.208  0.00  0.00            
ATOM   2568  CG  PHE X 168      48.911  32.349  31.632  0.00  0.00            
ATOM   2569  CD1 PHE X 168      49.719  33.145  30.698  0.00  0.00            
ATOM   2570  HD1 PHE X 168      49.310  33.394  29.730  0.00  0.00            
ATOM   2571  CE1 PHE X 168      50.935  33.655  31.168  0.00  0.00            
ATOM   2572  HE1 PHE X 168      51.468  34.333  30.516  0.00  0.00            
ATOM   2573  CZ  PHE X 168      51.421  33.382  32.487  0.00  0.00            
ATOM   2574  HZ  PHE X 168      52.349  33.831  32.810  0.00  0.00            
ATOM   2575  CE2 PHE X 168      50.699  32.463  33.290  0.00  0.00            
ATOM   2576  HE2 PHE X 168      50.978  32.121  34.275  0.00  0.00            
ATOM   2577  CD2 PHE X 168      49.435  32.028  32.905  0.00  0.00            
ATOM   2578  HD2 PHE X 168      48.845  31.440  33.593  0.00  0.00            
ATOM   2579  C   PHE X 168      45.198  32.448  30.630  0.00  0.00            
ATOM   2580  O   PHE X 168      44.907  32.965  29.578  0.00  0.00            
ATOM   2581  N   VAL X 169      44.590  31.385  31.132  0.00  0.00            
ATOM   2582  H   VAL X 169      44.807  31.103  32.078  0.00  0.00            
ATOM   2583  CA  VAL X 169      43.314  30.778  30.660  0.00  0.00            
ATOM   2584  HA  VAL X 169      42.664  31.401  30.045  0.00  0.00            
ATOM   2585  CB  VAL X 169      43.606  29.525  29.830  0.00  0.00            
ATOM   2586  HB  VAL X 169      44.300  28.896  30.388  0.00  0.00            
ATOM   2587  CG1 VAL X 169      42.291  28.866  29.417  0.00  0.00            
ATOM   2588 HG11 VAL X 169      41.730  28.477  30.267  0.00  0.00            
ATOM   2589 HG12 VAL X 169      41.712  29.581  28.832  0.00  0.00            
ATOM   2590 HG13 VAL X 169      42.614  28.105  28.707  0.00  0.00            
ATOM   2591  CG2 VAL X 169      44.381  29.883  28.601  0.00  0.00            
ATOM   2592 HG21 VAL X 169      43.942  30.650  27.962  0.00  0.00            
ATOM   2593 HG22 VAL X 169      45.360  30.253  28.907  0.00  0.00            
ATOM   2594 HG23 VAL X 169      44.663  29.013  28.008  0.00  0.00            
ATOM   2595  C   VAL X 169      42.450  30.256  31.854  0.00  0.00            
ATOM   2596  O   VAL X 169      43.033  29.633  32.767  0.00  0.00            
ATOM   2597  N   THR X 170      41.125  30.486  31.816  0.00  0.00            
ATOM   2598  H   THR X 170      40.694  30.907  31.005  0.00  0.00            
ATOM   2599  CA  THR X 170      40.099  29.956  32.725  0.00  0.00            
ATOM   2600  HA  THR X 170      40.650  29.573  33.585  0.00  0.00            
ATOM   2601  CB  THR X 170      39.131  31.089  33.101  0.00  0.00            
ATOM   2602  HB  THR X 170      38.634  31.472  32.210  0.00  0.00            
ATOM   2603  CG2 THR X 170      38.051  30.798  34.159  0.00  0.00            
ATOM   2604 HG21 THR X 170      38.492  30.715  35.153  0.00  0.00            
ATOM   2605 HG22 THR X 170      37.394  31.662  34.258  0.00  0.00            
ATOM   2606 HG23 THR X 170      37.471  29.954  33.785  0.00  0.00            
ATOM   2607  OG1 THR X 170      39.782  32.184  33.691  0.00  0.00            
ATOM   2608  HG1 THR X 170      39.130  32.838  33.953  0.00  0.00            
ATOM   2609  C   THR X 170      39.220  28.872  32.159  0.00  0.00            
ATOM   2610  O   THR X 170      38.844  29.002  30.975  0.00  0.00            
ATOM   2611  N   VAL X 171      38.781  27.859  32.915  0.00  0.00            
ATOM   2612  H   VAL X 171      39.158  27.757  33.846  0.00  0.00            
ATOM   2613  CA  VAL X 171      37.750  26.876  32.421  0.00  0.00            
ATOM   2614  HA  VAL X 171      37.222  27.221  31.533  0.00  0.00            
ATOM   2615  CB  VAL X 171      38.429  25.618  31.916  0.00  0.00            
ATOM   2616  HB  VAL X 171      38.877  25.212  32.823  0.00  0.00            
ATOM   2617  CG1 VAL X 171      37.321  24.712  31.433  0.00  0.00            
ATOM   2618 HG11 VAL X 171      37.727  23.837  30.925  0.00  0.00            
ATOM   2619 HG12 VAL X 171      36.637  24.515  32.258  0.00  0.00            
ATOM   2620 HG13 VAL X 171      36.747  25.164  30.624  0.00  0.00            
ATOM   2621  CG2 VAL X 171      39.456  25.686  30.750  0.00  0.00            
ATOM   2622 HG21 VAL X 171      39.927  24.710  30.636  0.00  0.00            
ATOM   2623 HG22 VAL X 171      38.915  25.952  29.842  0.00  0.00            
ATOM   2624 HG23 VAL X 171      40.241  26.413  30.960  0.00  0.00            
ATOM   2625  C   VAL X 171      36.691  26.797  33.539  0.00  0.00            
ATOM   2626  O   VAL X 171      37.134  26.602  34.703  0.00  0.00            
ATOM   2627  N   LEU X 172      35.428  26.849  33.181  0.00  0.00            
ATOM   2628  H   LEU X 172      35.292  26.956  32.186  0.00  0.00            
ATOM   2629  CA  LEU X 172      34.393  27.525  34.031  0.00  0.00            
ATOM   2630  HA  LEU X 172      34.644  27.375  35.081  0.00  0.00            
ATOM   2631  CB  LEU X 172      34.484  29.065  33.806  0.00  0.00            
ATOM   2632  HB2 LEU X 172      35.297  29.534  34.361  0.00  0.00            
ATOM   2633  HB3 LEU X 172      34.851  29.188  32.787  0.00  0.00            
ATOM   2634  CG  LEU X 172      33.280  29.964  33.977  0.00  0.00            
ATOM   2635  HG  LEU X 172      32.485  29.616  33.318  0.00  0.00            
ATOM   2636  CD1 LEU X 172      32.778  30.107  35.427  0.00  0.00            
ATOM   2637 HD11 LEU X 172      31.803  30.585  35.330  0.00  0.00            
ATOM   2638 HD12 LEU X 172      32.749  29.120  35.888  0.00  0.00            
ATOM   2639 HD13 LEU X 172      33.519  30.659  36.005  0.00  0.00            
ATOM   2640  CD2 LEU X 172      33.435  31.390  33.471  0.00  0.00            
ATOM   2641 HD21 LEU X 172      32.441  31.838  33.493  0.00  0.00            
ATOM   2642 HD22 LEU X 172      34.076  31.926  34.171  0.00  0.00            
ATOM   2643 HD23 LEU X 172      33.756  31.326  32.432  0.00  0.00            
ATOM   2644  C   LEU X 172      33.030  26.941  33.765  0.00  0.00            
ATOM   2645  O   LEU X 172      32.667  26.747  32.573  0.00  0.00            
ATOM   2646  N   TYR X 173      32.220  26.618  34.766  0.00  0.00            
ATOM   2647  H   TYR X 173      32.573  26.702  35.708  0.00  0.00            
ATOM   2648  CA  TYR X 173      30.827  26.198  34.682  0.00  0.00            
ATOM   2649  HA  TYR X 173      30.694  26.033  33.613  0.00  0.00            
ATOM   2650  CB  TYR X 173      30.730  24.896  35.524  0.00  0.00            
ATOM   2651  HB2 TYR X 173      31.581  24.303  35.190  0.00  0.00            
ATOM   2652  HB3 TYR X 173      30.851  25.092  36.589  0.00  0.00            
ATOM   2653  CG  TYR X 173      29.455  24.194  35.130  0.00  0.00            
ATOM   2654  CD1 TYR X 173      29.433  23.493  33.918  0.00  0.00            
ATOM   2655  HD1 TYR X 173      30.270  23.449  33.238  0.00  0.00            
ATOM   2656  CE1 TYR X 173      28.304  22.798  33.497  0.00  0.00            
ATOM   2657  HE1 TYR X 173      28.281  22.337  32.521  0.00  0.00            
ATOM   2658  CZ  TYR X 173      27.296  22.616  34.476  0.00  0.00            
ATOM   2659  OH  TYR X 173      26.250  21.793  34.222  0.00  0.00            
ATOM   2660  HH  TYR X 173      25.579  22.059  34.855  0.00  0.00            
ATOM   2661  CE2 TYR X 173      27.327  23.248  35.737  0.00  0.00            
ATOM   2662  HE2 TYR X 173      26.518  23.115  36.439  0.00  0.00            
ATOM   2663  CD2 TYR X 173      28.413  24.100  36.096  0.00  0.00            
ATOM   2664  HD2 TYR X 173      28.421  24.682  37.006  0.00  0.00            
ATOM   2665  C   TYR X 173      29.803  27.184  35.246  0.00  0.00            
ATOM   2666  O   TYR X 173      29.962  27.743  36.304  0.00  0.00            
ATOM   2667  N   ILE X 174      28.709  27.287  34.509  0.00  0.00            
ATOM   2668  H   ILE X 174      28.679  26.722  33.673  0.00  0.00            
ATOM   2669  CA  ILE X 174      27.410  28.030  34.641  0.00  0.00            
ATOM   2670  HA  ILE X 174      27.260  28.081  35.720  0.00  0.00            
ATOM   2671  CB  ILE X 174      27.499  29.505  34.193  0.00  0.00            
ATOM   2672  HB  ILE X 174      26.544  30.006  34.357  0.00  0.00            
ATOM   2673  CG2 ILE X 174      28.365  30.348  35.140  0.00  0.00            
ATOM   2674 HG21 ILE X 174      28.425  31.389  34.822  0.00  0.00            
ATOM   2675 HG22 ILE X 174      27.811  30.352  36.079  0.00  0.00            
ATOM   2676 HG23 ILE X 174      29.322  29.875  35.360  0.00  0.00            
ATOM   2677  CG1 ILE X 174      27.867  29.608  32.689  0.00  0.00            
ATOM   2678 HG12 ILE X 174      28.922  29.362  32.563  0.00  0.00            
ATOM   2679 HG13 ILE X 174      27.295  28.943  32.042  0.00  0.00            
ATOM   2680  CD1 ILE X 174      27.637  30.977  32.081  0.00  0.00            
ATOM   2681 HD11 ILE X 174      28.083  30.938  31.086  0.00  0.00            
ATOM   2682 HD12 ILE X 174      26.634  31.362  31.900  0.00  0.00            
ATOM   2683 HD13 ILE X 174      28.223  31.679  32.673  0.00  0.00            
ATOM   2684  C   ILE X 174      26.165  27.361  34.035  0.00  0.00            
ATOM   2685  O   ILE X 174      26.321  26.589  33.079  0.00  0.00            
ATOM   2686  N   GLU X 175      24.962  27.700  34.552  0.00  0.00            
ATOM   2687  H   GLU X 175      24.930  28.338  35.335  0.00  0.00            
ATOM   2688  CA  GLU X 175      23.638  27.160  34.223  0.00  0.00            
ATOM   2689  HA  GLU X 175      23.661  26.678  33.246  0.00  0.00            
ATOM   2690  CB  GLU X 175      23.326  26.038  35.178  0.00  0.00            
ATOM   2691  HB2 GLU X 175      23.836  26.164  36.133  0.00  0.00            
ATOM   2692  HB3 GLU X 175      22.245  26.001  35.315  0.00  0.00            
ATOM   2693  CG  GLU X 175      23.715  24.665  34.604  0.00  0.00            
ATOM   2694  HG2 GLU X 175      23.087  24.530  33.724  0.00  0.00            
ATOM   2695  HG3 GLU X 175      24.771  24.588  34.343  0.00  0.00            
ATOM   2696  CD  GLU X 175      23.314  23.525  35.557  0.00  0.00            
ATOM   2697  OE1 GLU X 175      22.278  23.704  36.226  0.00  0.00            
ATOM   2698  OE2 GLU X 175      23.974  22.419  35.656  0.00  0.00            
ATOM   2699  C   GLU X 175      22.539  28.160  34.119  0.00  0.00            
ATOM   2700  O   GLU X 175      21.426  27.808  33.799  0.00  0.00            
ATOM   2701  N   GLN X 176      22.886  29.433  34.341  0.00  0.00            
ATOM   2702  H   GLN X 176      23.813  29.715  34.628  0.00  0.00            
ATOM   2703  CA  GLN X 176      21.863  30.435  34.554  0.00  0.00            
ATOM   2704  HA  GLN X 176      20.979  30.009  34.080  0.00  0.00            
ATOM   2705  CB  GLN X 176      21.730  30.766  36.051  0.00  0.00            
ATOM   2706  HB2 GLN X 176      22.467  31.549  36.227  0.00  0.00            
ATOM   2707  HB3 GLN X 176      20.741  31.199  36.200  0.00  0.00            
ATOM   2708  CG  GLN X 176      21.939  29.692  37.079  0.00  0.00            
ATOM   2709  HG2 GLN X 176      21.485  30.093  37.985  0.00  0.00            
ATOM   2710  HG3 GLN X 176      21.421  28.756  36.867  0.00  0.00            
ATOM   2711  CD  GLN X 176      23.398  29.409  37.364  0.00  0.00            
ATOM   2712  OE1 GLN X 176      24.276  30.018  36.811  0.00  0.00            
ATOM   2713  NE2 GLN X 176      23.734  28.577  38.377  0.00  0.00            
ATOM   2714 HE21 GLN X 176      24.726  28.454  38.515  0.00  0.00            
ATOM   2715 HE22 GLN X 176      23.046  28.207  39.018  0.00  0.00            
ATOM   2716  C   GLN X 176      22.204  31.727  33.791  0.00  0.00            
ATOM   2717  O   GLN X 176      23.379  31.956  33.461  0.00  0.00            
ATOM   2718  N   ASP X 177      21.207  32.631  33.556  0.00  0.00            
ATOM   2719  H   ASP X 177      20.248  32.412  33.788  0.00  0.00            
ATOM   2720  CA  ASP X 177      21.509  34.013  33.162  0.00  0.00            
ATOM   2721  HA  ASP X 177      22.150  33.930  32.285  0.00  0.00            
ATOM   2722  CB  ASP X 177      20.217  34.734  32.843  0.00  0.00            
ATOM   2723  HB2 ASP X 177      19.811  35.065  33.799  0.00  0.00            
ATOM   2724  HB3 ASP X 177      20.445  35.707  32.408  0.00  0.00            
ATOM   2725  CG  ASP X 177      19.144  33.990  31.952  0.00  0.00            
ATOM   2726  OD1 ASP X 177      18.217  33.279  32.393  0.00  0.00            
ATOM   2727  OD2 ASP X 177      19.229  34.219  30.728  0.00  0.00            
ATOM   2728  C   ASP X 177      22.382  34.797  34.187  0.00  0.00            
ATOM   2729  O   ASP X 177      22.435  34.350  35.357  0.00  0.00            
ATOM   2730  N   GLY X 178      22.990  35.966  33.816  0.00  0.00            
ATOM   2731  H   GLY X 178      22.980  36.218  32.838  0.00  0.00            
ATOM   2732  CA  GLY X 178      23.505  36.988  34.731  0.00  0.00            
ATOM   2733  HA2 GLY X 178      22.980  37.906  34.465  0.00  0.00            
ATOM   2734  HA3 GLY X 178      23.252  36.790  35.773  0.00  0.00            
ATOM   2735  C   GLY X 178      24.973  37.168  34.692  0.00  0.00            
ATOM   2736  O   GLY X 178      25.410  38.097  35.354  0.00  0.00            
ATOM   2737  N   LEU X 179      25.797  36.382  33.965  0.00  0.00            
ATOM   2738  H   LEU X 179      25.397  35.718  33.318  0.00  0.00            
ATOM   2739  CA  LEU X 179      27.103  36.867  33.628  0.00  0.00            
ATOM   2740  HA  LEU X 179      27.573  37.320  34.501  0.00  0.00            
ATOM   2741  CB  LEU X 179      27.992  35.680  33.107  0.00  0.00            
ATOM   2742  HB2 LEU X 179      28.049  34.833  33.790  0.00  0.00            
ATOM   2743  HB3 LEU X 179      27.484  35.284  32.227  0.00  0.00            
ATOM   2744  CG  LEU X 179      29.327  36.089  32.624  0.00  0.00            
ATOM   2745  HG  LEU X 179      29.319  36.830  31.825  0.00  0.00            
ATOM   2746  CD1 LEU X 179      30.117  36.599  33.766  0.00  0.00            
ATOM   2747 HD11 LEU X 179      29.672  36.082  34.616  0.00  0.00            
ATOM   2748 HD12 LEU X 179      31.161  36.309  33.649  0.00  0.00            
ATOM   2749 HD13 LEU X 179      30.039  37.680  33.886  0.00  0.00            
ATOM   2750  CD2 LEU X 179      30.144  34.926  32.036  0.00  0.00            
ATOM   2751 HD21 LEU X 179      30.512  34.157  32.716  0.00  0.00            
ATOM   2752 HD22 LEU X 179      29.581  34.605  31.160  0.00  0.00            
ATOM   2753 HD23 LEU X 179      31.096  35.317  31.676  0.00  0.00            
ATOM   2754  C   LEU X 179      26.924  37.913  32.465  0.00  0.00            
ATOM   2755  O   LEU X 179      26.127  37.796  31.506  0.00  0.00            
ATOM   2756  N   GLU X 180      27.739  38.980  32.476  0.00  0.00            
ATOM   2757  H   GLU X 180      28.413  39.037  33.226  0.00  0.00            
ATOM   2758  CA  GLU X 180      27.892  39.952  31.420  0.00  0.00            
ATOM   2759  HA  GLU X 180      27.458  39.546  30.506  0.00  0.00            
ATOM   2760  CB  GLU X 180      27.131  41.188  31.771  0.00  0.00            
ATOM   2761  HB2 GLU X 180      27.698  41.769  32.499  0.00  0.00            
ATOM   2762  HB3 GLU X 180      26.986  41.831  30.902  0.00  0.00            
ATOM   2763  CG  GLU X 180      25.655  40.869  32.210  0.00  0.00            
ATOM   2764  HG2 GLU X 180      25.118  40.240  31.501  0.00  0.00            
ATOM   2765  HG3 GLU X 180      25.704  40.364  33.175  0.00  0.00            
ATOM   2766  CD  GLU X 180      24.907  42.038  32.520  0.00  0.00            
ATOM   2767  OE1 GLU X 180      23.727  42.044  32.223  0.00  0.00            
ATOM   2768  OE2 GLU X 180      25.445  42.996  33.062  0.00  0.00            
ATOM   2769  C   GLU X 180      29.289  40.280  31.072  0.00  0.00            
ATOM   2770  O   GLU X 180      30.248  40.068  31.842  0.00  0.00            
ATOM   2771  N   SER X 181      29.524  40.855  29.838  0.00  0.00            
ATOM   2772  H   SER X 181      28.799  40.842  29.134  0.00  0.00            
ATOM   2773  CA  SER X 181      30.908  41.251  29.437  0.00  0.00            
ATOM   2774  HA  SER X 181      31.322  41.536  30.404  0.00  0.00            
ATOM   2775  CB  SER X 181      31.733  40.083  28.904  0.00  0.00            
ATOM   2776  HB2 SER X 181      31.912  39.379  29.716  0.00  0.00            
ATOM   2777  HB3 SER X 181      31.157  39.719  28.054  0.00  0.00            
ATOM   2778  OG  SER X 181      32.982  40.514  28.303  0.00  0.00            
ATOM   2779  HG  SER X 181      33.483  40.870  29.041  0.00  0.00            
ATOM   2780  C   SER X 181      30.969  42.475  28.505  0.00  0.00            
ATOM   2781  O   SER X 181      30.106  42.622  27.665  0.00  0.00            
ATOM   2782  N   SER X 182      31.944  43.382  28.724  0.00  0.00            
ATOM   2783  H   SER X 182      32.661  43.196  29.411  0.00  0.00            
ATOM   2784  CA  SER X 182      32.030  44.604  27.905  0.00  0.00            
ATOM   2785  HA  SER X 182      31.005  44.954  27.783  0.00  0.00            
ATOM   2786  CB  SER X 182      32.867  45.652  28.589  0.00  0.00            
ATOM   2787  HB2 SER X 182      32.357  45.636  29.551  0.00  0.00            
ATOM   2788  HB3 SER X 182      33.907  45.324  28.599  0.00  0.00            
ATOM   2789  OG  SER X 182      32.813  46.892  27.950  0.00  0.00            
ATOM   2790  HG  SER X 182      32.135  47.312  28.484  0.00  0.00            
ATOM   2791  C   SER X 182      32.489  44.308  26.476  0.00  0.00            
ATOM   2792  O   SER X 182      33.618  43.759  26.299  0.00  0.00            
ATOM   2793  N   VAL X 183      31.764  44.679  25.448  0.00  0.00            
ATOM   2794  H   VAL X 183      30.819  45.007  25.582  0.00  0.00            
ATOM   2795  CA  VAL X 183      32.359  44.807  24.161  0.00  0.00            
ATOM   2796  HA  VAL X 183      33.446  44.776  24.240  0.00  0.00            
ATOM   2797  CB  VAL X 183      32.108  43.547  23.334  0.00  0.00            
ATOM   2798  HB  VAL X 183      32.165  42.700  24.018  0.00  0.00            
ATOM   2799  CG1 VAL X 183      30.749  43.565  22.580  0.00  0.00            
ATOM   2800 HG11 VAL X 183      30.832  44.178  21.682  0.00  0.00            
ATOM   2801 HG12 VAL X 183      30.375  42.546  22.484  0.00  0.00            
ATOM   2802 HG13 VAL X 183      30.008  43.941  23.286  0.00  0.00            
ATOM   2803  CG2 VAL X 183      33.104  43.330  22.228  0.00  0.00            
ATOM   2804 HG21 VAL X 183      34.079  43.277  22.711  0.00  0.00            
ATOM   2805 HG22 VAL X 183      32.855  42.391  21.734  0.00  0.00            
ATOM   2806 HG23 VAL X 183      33.191  44.137  21.500  0.00  0.00            
ATOM   2807  C   VAL X 183      31.900  46.040  23.487  0.00  0.00            
ATOM   2808  O   VAL X 183      30.755  46.461  23.577  0.00  0.00            
ATOM   2809  N   GLY X 184      32.825  46.772  22.886  0.00  0.00            
ATOM   2810  H   GLY X 184      33.768  46.414  22.834  0.00  0.00            
ATOM   2811  CA  GLY X 184      32.582  47.989  22.026  0.00  0.00            
ATOM   2812  HA2 GLY X 184      33.492  48.463  21.657  0.00  0.00            
ATOM   2813  HA3 GLY X 184      31.918  47.782  21.186  0.00  0.00            
ATOM   2814  C   GLY X 184      31.964  49.091  22.907  0.00  0.00            
ATOM   2815  O   GLY X 184      31.282  49.956  22.359  0.00  0.00            
ATOM   2816  N   GLY X 185      32.274  49.172  24.230  0.00  0.00            
ATOM   2817  H   GLY X 185      33.044  48.616  24.575  0.00  0.00            
ATOM   2818  CA  GLY X 185      31.725  50.174  25.155  0.00  0.00            
ATOM   2819  HA2 GLY X 185      32.384  50.237  26.021  0.00  0.00            
ATOM   2820  HA3 GLY X 185      31.695  51.178  24.730  0.00  0.00            
ATOM   2821  C   GLY X 185      30.379  49.835  25.663  0.00  0.00            
ATOM   2822  O   GLY X 185      29.691  50.682  26.126  0.00  0.00            
ATOM   2823  N   GLU X 186      29.886  48.574  25.464  0.00  0.00            
ATOM   2824  H   GLU X 186      30.383  47.847  24.970  0.00  0.00            
ATOM   2825  CA  GLU X 186      28.602  48.158  25.972  0.00  0.00            
ATOM   2826  HA  GLU X 186      28.259  48.804  26.781  0.00  0.00            
ATOM   2827  CB  GLU X 186      27.583  48.553  24.880  0.00  0.00            
ATOM   2828  HB2 GLU X 186      27.665  49.634  24.765  0.00  0.00            
ATOM   2829  HB3 GLU X 186      27.815  48.021  23.958  0.00  0.00            
ATOM   2830  CG  GLU X 186      26.212  48.157  25.322  0.00  0.00            
ATOM   2831  HG2 GLU X 186      25.672  48.263  24.381  0.00  0.00            
ATOM   2832  HG3 GLU X 186      26.151  47.117  25.645  0.00  0.00            
ATOM   2833  CD  GLU X 186      25.782  48.993  26.539  0.00  0.00            
ATOM   2834  OE1 GLU X 186      25.496  48.420  27.644  0.00  0.00            
ATOM   2835  OE2 GLU X 186      25.830  50.282  26.479  0.00  0.00            
ATOM   2836  C   GLU X 186      28.629  46.802  26.604  0.00  0.00            
ATOM   2837  O   GLU X 186      29.274  45.832  26.161  0.00  0.00            
ATOM   2838  N   TRP X 187      27.923  46.640  27.716  0.00  0.00            
ATOM   2839  H   TRP X 187      27.395  47.408  28.105  0.00  0.00            
ATOM   2840  CA  TRP X 187      27.778  45.502  28.641  0.00  0.00            
ATOM   2841  HA  TRP X 187      28.683  44.901  28.735  0.00  0.00            
ATOM   2842  CB  TRP X 187      27.536  46.043  30.061  0.00  0.00            
ATOM   2843  HB2 TRP X 187      26.731  46.770  29.960  0.00  0.00            
ATOM   2844  HB3 TRP X 187      27.147  45.229  30.672  0.00  0.00            
ATOM   2845  CG  TRP X 187      28.671  46.649  30.861  0.00  0.00            
ATOM   2846  CD1 TRP X 187      28.731  47.810  31.523  0.00  0.00            
ATOM   2847  HD1 TRP X 187      27.945  48.539  31.393  0.00  0.00            
ATOM   2848  NE1 TRP X 187      29.910  47.917  32.303  0.00  0.00            
ATOM   2849  HE1 TRP X 187      30.279  48.748  32.743  0.00  0.00            
ATOM   2850  CE2 TRP X 187      30.562  46.706  32.356  0.00  0.00            
ATOM   2851  CZ2 TRP X 187      31.629  46.208  33.092  0.00  0.00            
ATOM   2852  HZ2 TRP X 187      32.166  46.954  33.660  0.00  0.00            
ATOM   2853  CH2 TRP X 187      32.012  44.895  32.881  0.00  0.00            
ATOM   2854  HH2 TRP X 187      32.868  44.494  33.404  0.00  0.00            
ATOM   2855  CZ3 TRP X 187      31.223  44.082  32.067  0.00  0.00            
ATOM   2856  HZ3 TRP X 187      31.467  43.038  31.938  0.00  0.00            
ATOM   2857  CE3 TRP X 187      30.092  44.518  31.443  0.00  0.00            
ATOM   2858  HE3 TRP X 187      29.474  43.838  30.874  0.00  0.00            
ATOM   2859  CD2 TRP X 187      29.762  45.903  31.465  0.00  0.00            
ATOM   2860  C   TRP X 187      26.705  44.502  28.196  0.00  0.00            
ATOM   2861  O   TRP X 187      25.487  44.734  28.364  0.00  0.00            
ATOM   2862  N   ILE X 188      27.149  43.450  27.495  0.00  0.00            
ATOM   2863  H   ILE X 188      28.145  43.291  27.453  0.00  0.00            
ATOM   2864  CA  ILE X 188      26.341  42.454  26.867  0.00  0.00            
ATOM   2865  HA  ILE X 188      25.322  42.799  26.693  0.00  0.00            
ATOM   2866  CB  ILE X 188      26.903  42.154  25.470  0.00  0.00            
ATOM   2867  HB  ILE X 188      27.862  41.642  25.549  0.00  0.00            
ATOM   2868  CG2 ILE X 188      25.862  41.316  24.760  0.00  0.00            
ATOM   2869 HG21 ILE X 188      26.103  40.946  23.763  0.00  0.00            
ATOM   2870 HG22 ILE X 188      25.707  40.341  25.222  0.00  0.00            
ATOM   2871 HG23 ILE X 188      24.995  41.972  24.683  0.00  0.00            
ATOM   2872  CG1 ILE X 188      27.367  43.384  24.616  0.00  0.00            
ATOM   2873 HG12 ILE X 188      28.279  43.792  25.053  0.00  0.00            
ATOM   2874 HG13 ILE X 188      27.653  43.075  23.611  0.00  0.00            
ATOM   2875  CD1 ILE X 188      26.282  44.525  24.556  0.00  0.00            
ATOM   2876 HD11 ILE X 188      25.649  44.407  23.677  0.00  0.00            
ATOM   2877 HD12 ILE X 188      25.619  44.623  25.415  0.00  0.00            
ATOM   2878 HD13 ILE X 188      26.782  45.426  24.202  0.00  0.00            
ATOM   2879  C   ILE X 188      26.259  41.172  27.692  0.00  0.00            
ATOM   2880  O   ILE X 188      27.362  40.718  28.183  0.00  0.00            
ATOM   2881  N   PRO X 189      25.134  40.475  27.978  0.00  0.00            
ATOM   2882  CD  PRO X 189      23.817  41.060  27.883  0.00  0.00            
ATOM   2883  HD2 PRO X 189      23.548  40.643  26.912  0.00  0.00            
ATOM   2884  HD3 PRO X 189      23.660  42.127  28.038  0.00  0.00            
ATOM   2885  CG  PRO X 189      23.015  40.315  28.953  0.00  0.00            
ATOM   2886  HG2 PRO X 189      21.977  40.132  28.675  0.00  0.00            
ATOM   2887  HG3 PRO X 189      23.059  40.950  29.837  0.00  0.00            
ATOM   2888  CB  PRO X 189      23.689  38.996  29.141  0.00  0.00            
ATOM   2889  HB2 PRO X 189      23.228  38.393  28.359  0.00  0.00            
ATOM   2890  HB3 PRO X 189      23.446  38.531  30.097  0.00  0.00            
ATOM   2891  CA  PRO X 189      25.140  39.218  28.718  0.00  0.00            
ATOM   2892  HA  PRO X 189      25.741  39.393  29.610  0.00  0.00            
ATOM   2893  C   PRO X 189      25.725  37.986  28.043  0.00  0.00            
ATOM   2894  O   PRO X 189      25.796  37.978  26.806  0.00  0.00            
ATOM   2895  N   ILE X 190      26.084  36.961  28.776  0.00  0.00            
ATOM   2896  H   ILE X 190      25.812  36.982  29.748  0.00  0.00            
ATOM   2897  CA  ILE X 190      26.684  35.678  28.233  0.00  0.00            
ATOM   2898  HA  ILE X 190      26.586  35.772  27.151  0.00  0.00            
ATOM   2899  CB  ILE X 190      28.249  35.601  28.539  0.00  0.00            
ATOM   2900  HB  ILE X 190      28.423  36.011  29.534  0.00  0.00            
ATOM   2901  CG2 ILE X 190      28.727  34.082  28.451  0.00  0.00            
ATOM   2902 HG21 ILE X 190      28.635  33.841  27.392  0.00  0.00            
ATOM   2903 HG22 ILE X 190      29.769  34.043  28.768  0.00  0.00            
ATOM   2904 HG23 ILE X 190      28.125  33.487  29.138  0.00  0.00            
ATOM   2905  CG1 ILE X 190      29.170  36.358  27.622  0.00  0.00            
ATOM   2906 HG12 ILE X 190      29.285  35.794  26.696  0.00  0.00            
ATOM   2907 HG13 ILE X 190      28.781  37.370  27.509  0.00  0.00            
ATOM   2908  CD1 ILE X 190      30.586  36.671  28.281  0.00  0.00            
ATOM   2909 HD11 ILE X 190      30.529  37.082  29.289  0.00  0.00            
ATOM   2910 HD12 ILE X 190      31.156  35.751  28.411  0.00  0.00            
ATOM   2911 HD13 ILE X 190      31.035  37.379  27.585  0.00  0.00            
ATOM   2912  C   ILE X 190      25.799  34.587  28.841  0.00  0.00            
ATOM   2913  O   ILE X 190      25.650  34.437  30.081  0.00  0.00            
ATOM   2914  N   ALA X 191      25.255  33.710  27.985  0.00  0.00            
ATOM   2915  H   ALA X 191      25.575  33.843  27.036  0.00  0.00            
ATOM   2916  CA  ALA X 191      24.233  32.676  28.269  0.00  0.00            
ATOM   2917  HA  ALA X 191      23.678  33.021  29.142  0.00  0.00            
ATOM   2918  CB  ALA X 191      23.263  32.452  27.101  0.00  0.00            
ATOM   2919  HB1 ALA X 191      23.751  32.154  26.173  0.00  0.00            
ATOM   2920  HB2 ALA X 191      22.543  31.649  27.256  0.00  0.00            
ATOM   2921  HB3 ALA X 191      22.692  33.357  26.893  0.00  0.00            
ATOM   2922  C   ALA X 191      24.923  31.348  28.654  0.00  0.00            
ATOM   2923  O   ALA X 191      25.982  31.057  28.129  0.00  0.00            
ATOM   2924  N   PRO X 192      24.333  30.492  29.501  0.00  0.00            
ATOM   2925  CD  PRO X 192      23.091  30.814  30.295  0.00  0.00            
ATOM   2926  HD2 PRO X 192      22.353  31.448  29.805  0.00  0.00            
ATOM   2927  HD3 PRO X 192      23.360  31.450  31.139  0.00  0.00            
ATOM   2928  CG  PRO X 192      22.648  29.471  30.891  0.00  0.00            
ATOM   2929  HG2 PRO X 192      21.919  28.954  30.266  0.00  0.00            
ATOM   2930  HG3 PRO X 192      22.175  29.563  31.869  0.00  0.00            
ATOM   2931  CB  PRO X 192      23.981  28.736  31.021  0.00  0.00            
ATOM   2932  HB2 PRO X 192      23.860  27.652  31.017  0.00  0.00            
ATOM   2933  HB3 PRO X 192      24.524  29.079  31.901  0.00  0.00            
ATOM   2934  CA  PRO X 192      24.755  29.152  29.716  0.00  0.00            
ATOM   2935  HA  PRO X 192      25.831  29.051  29.860  0.00  0.00            
ATOM   2936  C   PRO X 192      24.404  28.299  28.518  0.00  0.00            
ATOM   2937  O   PRO X 192      23.404  28.530  27.785  0.00  0.00            
ATOM   2938  N   LEU X 193      25.315  27.384  28.131  0.00  0.00            
ATOM   2939  H   LEU X 193      26.197  27.280  28.612  0.00  0.00            
ATOM   2940  CA  LEU X 193      25.126  26.501  26.977  0.00  0.00            
ATOM   2941  HA  LEU X 193      24.148  26.768  26.577  0.00  0.00            
ATOM   2942  CB  LEU X 193      26.177  26.832  25.892  0.00  0.00            
ATOM   2943  HB2 LEU X 193      26.167  27.846  25.491  0.00  0.00            
ATOM   2944  HB3 LEU X 193      27.189  26.761  26.290  0.00  0.00            
ATOM   2945  CG  LEU X 193      26.059  25.817  24.685  0.00  0.00            
ATOM   2946  HG  LEU X 193      26.106  24.778  25.013  0.00  0.00            
ATOM   2947  CD1 LEU X 193      24.789  25.989  23.991  0.00  0.00            
ATOM   2948 HD11 LEU X 193      24.716  25.225  23.217  0.00  0.00            
ATOM   2949 HD12 LEU X 193      23.920  25.882  24.640  0.00  0.00            
ATOM   2950 HD13 LEU X 193      24.607  26.949  23.508  0.00  0.00            
ATOM   2951  CD2 LEU X 193      27.348  26.031  23.821  0.00  0.00            
ATOM   2952 HD21 LEU X 193      27.471  25.087  23.289  0.00  0.00            
ATOM   2953 HD22 LEU X 193      27.263  26.867  23.127  0.00  0.00            
ATOM   2954 HD23 LEU X 193      28.221  26.089  24.472  0.00  0.00            
ATOM   2955  C   LEU X 193      25.254  25.025  27.570  0.00  0.00            
ATOM   2956  O   LEU X 193      26.301  24.732  28.146  0.00  0.00            
ATOM   2957  N   PRO X 194      24.233  24.131  27.483  0.00  0.00            
ATOM   2958  CD  PRO X 194      22.864  24.571  27.329  0.00  0.00            
ATOM   2959  HD2 PRO X 194      22.595  24.563  26.273  0.00  0.00            
ATOM   2960  HD3 PRO X 194      22.749  25.566  27.761  0.00  0.00            
ATOM   2961  CG  PRO X 194      22.060  23.486  28.100  0.00  0.00            
ATOM   2962  HG2 PRO X 194      21.046  23.315  27.740  0.00  0.00            
ATOM   2963  HG3 PRO X 194      21.922  23.820  29.128  0.00  0.00            
ATOM   2964  CB  PRO X 194      22.887  22.233  28.021  0.00  0.00            
ATOM   2965  HB2 PRO X 194      22.705  21.782  27.046  0.00  0.00            
ATOM   2966  HB3 PRO X 194      22.608  21.555  28.828  0.00  0.00            
ATOM   2967  CA  PRO X 194      24.288  22.771  28.080  0.00  0.00            
ATOM   2968  HA  PRO X 194      24.572  22.845  29.130  0.00  0.00            
ATOM   2969  C   PRO X 194      25.242  21.777  27.315  0.00  0.00            
ATOM   2970  O   PRO X 194      25.253  21.656  26.042  0.00  0.00            
ATOM   2971  N   GLY X 195      26.063  21.086  28.037  0.00  0.00            
ATOM   2972  H   GLY X 195      25.998  21.422  28.987  0.00  0.00            
ATOM   2973  CA  GLY X 195      27.105  20.207  27.485  0.00  0.00            
ATOM   2974  HA2 GLY X 195      27.334  19.378  28.155  0.00  0.00            
ATOM   2975  HA3 GLY X 195      26.680  19.731  26.602  0.00  0.00            
ATOM   2976  C   GLY X 195      28.447  20.879  27.289  0.00  0.00            
ATOM   2977  O   GLY X 195      29.382  20.203  26.834  0.00  0.00            
ATOM   2978  N   TYR X 196      28.607  22.080  27.725  0.00  0.00            
ATOM   2979  H   TYR X 196      27.856  22.683  28.029  0.00  0.00            
ATOM   2980  CA  TYR X 196      29.845  22.793  27.554  0.00  0.00            
ATOM   2981  HA  TYR X 196      30.645  22.083  27.348  0.00  0.00            
ATOM   2982  CB  TYR X 196      29.859  23.760  26.380  0.00  0.00            
ATOM   2983  HB2 TYR X 196      29.104  24.521  26.581  0.00  0.00            
ATOM   2984  HB3 TYR X 196      30.800  24.310  26.390  0.00  0.00            
ATOM   2985  CG  TYR X 196      29.588  23.301  24.988  0.00  0.00            
ATOM   2986  CD1 TYR X 196      28.322  22.736  24.597  0.00  0.00            
ATOM   2987  HD1 TYR X 196      27.582  22.520  25.354  0.00  0.00            
ATOM   2988  CE1 TYR X 196      28.016  22.396  23.260  0.00  0.00            
ATOM   2989  HE1 TYR X 196      27.054  21.942  23.076  0.00  0.00            
ATOM   2990  CZ  TYR X 196      29.027  22.467  22.326  0.00  0.00            
ATOM   2991  OH  TYR X 196      28.731  22.063  21.038  0.00  0.00            
ATOM   2992  HH  TYR X 196      29.508  22.194  20.489  0.00  0.00            
ATOM   2993  CE2 TYR X 196      30.220  23.066  22.621  0.00  0.00            
ATOM   2994  HE2 TYR X 196      30.965  23.081  21.840  0.00  0.00            
ATOM   2995  CD2 TYR X 196      30.575  23.491  23.955  0.00  0.00            
ATOM   2996  HD2 TYR X 196      31.486  24.039  24.146  0.00  0.00            
ATOM   2997  C   TYR X 196      30.211  23.589  28.888  0.00  0.00            
ATOM   2998  O   TYR X 196      29.367  24.201  29.513  0.00  0.00            
ATOM   2999  N   PHE X 197      31.510  23.782  29.105  0.00  0.00            
ATOM   3000  H   PHE X 197      32.148  23.375  28.437  0.00  0.00            
ATOM   3001  CA  PHE X 197      32.012  24.835  29.944  0.00  0.00            
ATOM   3002  HA  PHE X 197      31.396  24.866  30.843  0.00  0.00            
ATOM   3003  CB  PHE X 197      33.499  24.585  30.313  0.00  0.00            
ATOM   3004  HB2 PHE X 197      34.047  24.585  29.371  0.00  0.00            
ATOM   3005  HB3 PHE X 197      33.890  25.454  30.842  0.00  0.00            
ATOM   3006  CG  PHE X 197      33.858  23.311  31.066  0.00  0.00            
ATOM   3007  CD1 PHE X 197      33.616  23.225  32.421  0.00  0.00            
ATOM   3008  HD1 PHE X 197      33.212  24.076  32.950  0.00  0.00            
ATOM   3009  CE1 PHE X 197      33.781  22.102  33.170  0.00  0.00            
ATOM   3010  HE1 PHE X 197      33.552  22.152  34.225  0.00  0.00            
ATOM   3011  CZ  PHE X 197      34.357  20.962  32.489  0.00  0.00            
ATOM   3012  HZ  PHE X 197      34.691  20.102  33.052  0.00  0.00            
ATOM   3013  CE2 PHE X 197      34.674  21.092  31.123  0.00  0.00            
ATOM   3014  HE2 PHE X 197      35.161  20.242  30.667  0.00  0.00            
ATOM   3015  CD2 PHE X 197      34.419  22.245  30.352  0.00  0.00            
ATOM   3016  HD2 PHE X 197      34.596  22.186  29.288  0.00  0.00            
ATOM   3017  C   PHE X 197      31.916  26.195  29.158  0.00  0.00            
ATOM   3018  O   PHE X 197      31.885  26.246  27.915  0.00  0.00            
ATOM   3019  N   LEU X 198      32.078  27.281  29.889  0.00  0.00            
ATOM   3020  H   LEU X 198      32.226  27.035  30.857  0.00  0.00            
ATOM   3021  CA  LEU X 198      32.644  28.520  29.378  0.00  0.00            
ATOM   3022  HA  LEU X 198      32.386  28.559  28.320  0.00  0.00            
ATOM   3023  CB  LEU X 198      31.870  29.759  29.962  0.00  0.00            
ATOM   3024  HB2 LEU X 198      30.851  29.744  29.573  0.00  0.00            
ATOM   3025  HB3 LEU X 198      31.990  29.689  31.043  0.00  0.00            
ATOM   3026  CG  LEU X 198      32.368  31.107  29.537  0.00  0.00            
ATOM   3027  HG  LEU X 198      33.411  31.218  29.832  0.00  0.00            
ATOM   3028  CD1 LEU X 198      32.233  31.437  28.063  0.00  0.00            
ATOM   3029 HD11 LEU X 198      31.265  31.175  27.637  0.00  0.00            
ATOM   3030 HD12 LEU X 198      32.457  32.493  27.908  0.00  0.00            
ATOM   3031 HD13 LEU X 198      32.827  30.790  27.417  0.00  0.00            
ATOM   3032  CD2 LEU X 198      31.533  32.163  30.309  0.00  0.00            
ATOM   3033 HD21 LEU X 198      32.177  33.042  30.336  0.00  0.00            
ATOM   3034 HD22 LEU X 198      30.559  32.231  29.824  0.00  0.00            
ATOM   3035 HD23 LEU X 198      31.439  31.797  31.332  0.00  0.00            
ATOM   3036  C   LEU X 198      34.184  28.557  29.522  0.00  0.00            
ATOM   3037  O   LEU X 198      34.758  28.070  30.521  0.00  0.00            
ATOM   3038  N   VAL X 199      34.852  29.289  28.652  0.00  0.00            
ATOM   3039  H   VAL X 199      34.400  29.621  27.813  0.00  0.00            
ATOM   3040  CA  VAL X 199      36.294  29.402  28.567  0.00  0.00            
ATOM   3041  HA  VAL X 199      36.771  29.308  29.543  0.00  0.00            
ATOM   3042  CB  VAL X 199      36.844  28.421  27.522  0.00  0.00            
ATOM   3043  HB  VAL X 199      36.470  28.657  26.525  0.00  0.00            
ATOM   3044  CG1 VAL X 199      38.371  28.582  27.486  0.00  0.00            
ATOM   3045 HG11 VAL X 199      38.869  28.606  28.455  0.00  0.00            
ATOM   3046 HG12 VAL X 199      38.796  27.738  26.943  0.00  0.00            
ATOM   3047 HG13 VAL X 199      38.769  29.486  27.026  0.00  0.00            
ATOM   3048  CG2 VAL X 199      36.564  26.940  27.877  0.00  0.00            
ATOM   3049 HG21 VAL X 199      37.187  26.380  27.180  0.00  0.00            
ATOM   3050 HG22 VAL X 199      36.846  26.579  28.866  0.00  0.00            
ATOM   3051 HG23 VAL X 199      35.519  26.752  27.627  0.00  0.00            
ATOM   3052  C   VAL X 199      36.723  30.749  28.186  0.00  0.00            
ATOM   3053  O   VAL X 199      36.159  31.437  27.313  0.00  0.00            
ATOM   3054  N   ASN X 200      37.779  31.282  28.845  0.00  0.00            
ATOM   3055  H   ASN X 200      38.326  30.680  29.444  0.00  0.00            
ATOM   3056  CA  ASN X 200      38.277  32.618  28.478  0.00  0.00            
ATOM   3057  HA  ASN X 200      38.109  32.705  27.405  0.00  0.00            
ATOM   3058  CB  ASN X 200      37.341  33.626  29.195  0.00  0.00            
ATOM   3059  HB2 ASN X 200      37.608  34.628  28.859  0.00  0.00            
ATOM   3060  HB3 ASN X 200      36.281  33.451  29.012  0.00  0.00            
ATOM   3061  CG  ASN X 200      37.496  33.579  30.703  0.00  0.00            
ATOM   3062  OD1 ASN X 200      36.737  32.972  31.404  0.00  0.00            
ATOM   3063  ND2 ASN X 200      38.451  34.259  31.202  0.00  0.00            
ATOM   3064 HD21 ASN X 200      38.640  34.076  32.177  0.00  0.00            
ATOM   3065 HD22 ASN X 200      39.016  34.866  30.625  0.00  0.00            
ATOM   3066  C   ASN X 200      39.804  32.805  28.710  0.00  0.00            
ATOM   3067  O   ASN X 200      40.462  32.269  29.573  0.00  0.00            
ATOM   3068  N   PHE X 201      40.407  33.734  27.941  0.00  0.00            
ATOM   3069  H   PHE X 201      39.870  34.119  27.177  0.00  0.00            
ATOM   3070  CA  PHE X 201      41.698  34.305  28.244  0.00  0.00            
ATOM   3071  HA  PHE X 201      42.354  33.498  28.569  0.00  0.00            
ATOM   3072  CB  PHE X 201      42.284  35.057  27.075  0.00  0.00            
ATOM   3073  HB2 PHE X 201      41.771  36.002  26.896  0.00  0.00            
ATOM   3074  HB3 PHE X 201      43.313  35.305  27.334  0.00  0.00            
ATOM   3075  CG  PHE X 201      42.294  34.215  25.859  0.00  0.00            
ATOM   3076  CD1 PHE X 201      43.133  33.097  25.762  0.00  0.00            
ATOM   3077  HD1 PHE X 201      43.761  32.788  26.584  0.00  0.00            
ATOM   3078  CE1 PHE X 201      42.961  32.183  24.678  0.00  0.00            
ATOM   3079  HE1 PHE X 201      43.553  31.283  24.601  0.00  0.00            
ATOM   3080  CZ  PHE X 201      41.948  32.314  23.732  0.00  0.00            
ATOM   3081  HZ  PHE X 201      41.741  31.484  23.073  0.00  0.00            
ATOM   3082  CE2 PHE X 201      41.069  33.439  23.897  0.00  0.00            
ATOM   3083  HE2 PHE X 201      40.211  33.608  23.264  0.00  0.00            
ATOM   3084  CD2 PHE X 201      41.285  34.338  24.926  0.00  0.00            
ATOM   3085  HD2 PHE X 201      40.581  35.155  24.990  0.00  0.00            
ATOM   3086  C   PHE X 201      41.664  35.208  29.437  0.00  0.00            
ATOM   3087  O   PHE X 201      40.552  35.651  29.821  0.00  0.00            
ATOM   3088  N   GLY X 202      42.789  35.491  30.034  0.00  0.00            
ATOM   3089  H   GLY X 202      43.567  35.124  29.505  0.00  0.00            
ATOM   3090  CA  GLY X 202      42.963  36.357  31.225  0.00  0.00            
ATOM   3091  HA2 GLY X 202      42.049  36.893  31.480  0.00  0.00            
ATOM   3092  HA3 GLY X 202      43.205  35.741  32.091  0.00  0.00            
ATOM   3093  C   GLY X 202      44.057  37.440  31.042  0.00  0.00            
ATOM   3094  O   GLY X 202      44.735  37.556  30.028  0.00  0.00            
ATOM   3095  N   GLY X 203      44.210  38.334  32.039  0.00  0.00            
ATOM   3096  H   GLY X 203      43.627  38.190  32.851  0.00  0.00            
ATOM   3097  CA  GLY X 203      45.184  39.376  32.240  0.00  0.00            
ATOM   3098  HA2 GLY X 203      44.988  40.318  31.728  0.00  0.00            
ATOM   3099  HA3 GLY X 203      45.281  39.630  33.296  0.00  0.00            
ATOM   3100  C   GLY X 203      46.621  38.994  31.813  0.00  0.00            
ATOM   3101  O   GLY X 203      47.208  39.788  31.027  0.00  0.00            
ATOM   3102  N   ALA X 204      47.234  37.845  32.192  0.00  0.00            
ATOM   3103  H   ALA X 204      46.835  37.189  32.848  0.00  0.00            
ATOM   3104  CA  ALA X 204      48.605  37.526  31.828  0.00  0.00            
ATOM   3105  HA  ALA X 204      49.129  38.461  32.025  0.00  0.00            
ATOM   3106  CB  ALA X 204      49.098  36.371  32.691  0.00  0.00            
ATOM   3107  HB1 ALA X 204      50.175  36.210  32.630  0.00  0.00            
ATOM   3108  HB2 ALA X 204      48.905  36.579  33.744  0.00  0.00            
ATOM   3109  HB3 ALA X 204      48.589  35.437  32.454  0.00  0.00            
ATOM   3110  C   ALA X 204      48.792  37.140  30.399  0.00  0.00            
ATOM   3111  O   ALA X 204      49.784  37.430  29.714  0.00  0.00            
ATOM   3112  N   THR X 205      47.746  36.536  29.756  0.00  0.00            
ATOM   3113  H   THR X 205      46.947  36.331  30.339  0.00  0.00            
ATOM   3114  CA  THR X 205      47.811  36.192  28.341  0.00  0.00            
ATOM   3115  HA  THR X 205      48.835  35.862  28.165  0.00  0.00            
ATOM   3116  CB  THR X 205      46.742  35.206  27.838  0.00  0.00            
ATOM   3117  HB  THR X 205      45.776  35.469  28.268  0.00  0.00            
ATOM   3118  CG2 THR X 205      46.587  34.979  26.335  0.00  0.00            
ATOM   3119 HG21 THR X 205      46.042  35.807  25.882  0.00  0.00            
ATOM   3120 HG22 THR X 205      47.586  34.959  25.900  0.00  0.00            
ATOM   3121 HG23 THR X 205      45.874  34.165  26.203  0.00  0.00            
ATOM   3122  OG1 THR X 205      47.219  33.914  28.161  0.00  0.00            
ATOM   3123  HG1 THR X 205      46.482  33.334  27.955  0.00  0.00            
ATOM   3124  C   THR X 205      47.678  37.379  27.449  0.00  0.00            
ATOM   3125  O   THR X 205      48.369  37.570  26.469  0.00  0.00            
ATOM   3126  N   GLU X 206      46.818  38.287  27.840  0.00  0.00            
ATOM   3127  H   GLU X 206      46.347  38.122  28.718  0.00  0.00            
ATOM   3128  CA  GLU X 206      46.617  39.557  27.133  0.00  0.00            
ATOM   3129  HA  GLU X 206      46.351  39.305  26.106  0.00  0.00            
ATOM   3130  CB  GLU X 206      45.382  40.226  27.784  0.00  0.00            
ATOM   3131  HB2 GLU X 206      44.486  39.705  27.447  0.00  0.00            
ATOM   3132  HB3 GLU X 206      45.358  40.157  28.872  0.00  0.00            
ATOM   3133  CG  GLU X 206      45.189  41.668  27.414  0.00  0.00            
ATOM   3134  HG2 GLU X 206      46.029  42.183  27.880  0.00  0.00            
ATOM   3135  HG3 GLU X 206      45.163  41.732  26.327  0.00  0.00            
ATOM   3136  CD  GLU X 206      43.931  42.347  27.922  0.00  0.00            
ATOM   3137  OE1 GLU X 206      43.970  42.865  29.062  0.00  0.00            
ATOM   3138  OE2 GLU X 206      42.988  42.593  27.120  0.00  0.00            
ATOM   3139  C   GLU X 206      47.870  40.504  27.141  0.00  0.00            
ATOM   3140  O   GLU X 206      48.161  41.273  26.287  0.00  0.00            
ATOM   3141  N   LEU X 207      48.542  40.546  28.350  0.00  0.00            
ATOM   3142  H   LEU X 207      48.068  40.143  29.146  0.00  0.00            
ATOM   3143  CA  LEU X 207      49.737  41.324  28.657  0.00  0.00            
ATOM   3144  HA  LEU X 207      49.568  42.293  28.188  0.00  0.00            
ATOM   3145  CB  LEU X 207      49.930  41.333  30.232  0.00  0.00            
ATOM   3146  HB2 LEU X 207      48.992  41.616  30.710  0.00  0.00            
ATOM   3147  HB3 LEU X 207      50.041  40.302  30.570  0.00  0.00            
ATOM   3148  CG  LEU X 207      51.076  42.123  30.731  0.00  0.00            
ATOM   3149  HG  LEU X 207      52.054  41.795  30.379  0.00  0.00            
ATOM   3150  CD1 LEU X 207      51.037  43.568  30.266  0.00  0.00            
ATOM   3151 HD11 LEU X 207      51.889  44.130  30.650  0.00  0.00            
ATOM   3152 HD12 LEU X 207      51.156  43.660  29.187  0.00  0.00            
ATOM   3153 HD13 LEU X 207      50.151  44.005  30.725  0.00  0.00            
ATOM   3154  CD2 LEU X 207      51.154  42.035  32.270  0.00  0.00            
ATOM   3155 HD21 LEU X 207      50.258  42.411  32.764  0.00  0.00            
ATOM   3156 HD22 LEU X 207      51.156  40.972  32.513  0.00  0.00            
ATOM   3157 HD23 LEU X 207      52.113  42.446  32.583  0.00  0.00            
ATOM   3158  C   LEU X 207      50.909  40.701  27.846  0.00  0.00            
ATOM   3159  O   LEU X 207      51.630  41.393  27.093  0.00  0.00            
ATOM   3160  N   LEU X 208      50.976  39.368  27.868  0.00  0.00            
ATOM   3161  H   LEU X 208      50.286  38.894  28.433  0.00  0.00            
ATOM   3162  CA  LEU X 208      52.018  38.640  27.073  0.00  0.00            
ATOM   3163  HA  LEU X 208      52.981  38.902  27.512  0.00  0.00            
ATOM   3164  CB  LEU X 208      51.806  37.090  27.180  0.00  0.00            
ATOM   3165  HB2 LEU X 208      51.830  36.846  28.242  0.00  0.00            
ATOM   3166  HB3 LEU X 208      50.781  36.896  26.866  0.00  0.00            
ATOM   3167  CG  LEU X 208      52.788  36.066  26.492  0.00  0.00            
ATOM   3168  HG  LEU X 208      52.725  36.202  25.412  0.00  0.00            
ATOM   3169  CD1 LEU X 208      54.179  36.315  26.918  0.00  0.00            
ATOM   3170 HD11 LEU X 208      54.487  37.306  26.584  0.00  0.00            
ATOM   3171 HD12 LEU X 208      54.164  36.312  28.007  0.00  0.00            
ATOM   3172 HD13 LEU X 208      54.816  35.579  26.426  0.00  0.00            
ATOM   3173  CD2 LEU X 208      52.319  34.679  26.819  0.00  0.00            
ATOM   3174 HD21 LEU X 208      51.280  34.553  26.513  0.00  0.00            
ATOM   3175 HD22 LEU X 208      52.949  33.927  26.343  0.00  0.00            
ATOM   3176 HD23 LEU X 208      52.286  34.439  27.882  0.00  0.00            
ATOM   3177  C   LEU X 208      51.982  39.055  25.569  0.00  0.00            
ATOM   3178  O   LEU X 208      53.029  39.371  24.927  0.00  0.00            
ATOM   3179  N   THR X 209      50.761  39.100  25.032  0.00  0.00            
ATOM   3180  H   THR X 209      50.094  38.793  25.725  0.00  0.00            
ATOM   3181  CA  THR X 209      50.329  39.247  23.636  0.00  0.00            
ATOM   3182  HA  THR X 209      51.151  38.866  23.028  0.00  0.00            
ATOM   3183  CB  THR X 209      48.962  38.605  23.334  0.00  0.00            
ATOM   3184  HB  THR X 209      48.668  38.982  22.354  0.00  0.00            
ATOM   3185  CG2 THR X 209      49.134  37.102  23.408  0.00  0.00            
ATOM   3186 HG21 THR X 209      49.498  36.848  22.413  0.00  0.00            
ATOM   3187 HG22 THR X 209      49.917  36.869  24.130  0.00  0.00            
ATOM   3188 HG23 THR X 209      48.219  36.584  23.696  0.00  0.00            
ATOM   3189  OG1 THR X 209      47.868  38.920  24.178  0.00  0.00            
ATOM   3190  HG1 THR X 209      47.825  38.282  24.895  0.00  0.00            
ATOM   3191  C   THR X 209      50.259  40.709  23.180  0.00  0.00            
ATOM   3192  O   THR X 209      50.280  40.915  22.015  0.00  0.00            
ATOM   3193  N   ALA X 210      50.335  41.719  24.044  0.00  0.00            
ATOM   3194  H   ALA X 210      50.046  41.418  24.964  0.00  0.00            
ATOM   3195  CA  ALA X 210      50.435  43.188  23.723  0.00  0.00            
ATOM   3196  HA  ALA X 210      49.465  43.581  23.418  0.00  0.00            
ATOM   3197  CB  ALA X 210      50.797  43.881  25.024  0.00  0.00            
ATOM   3198  HB1 ALA X 210      50.561  44.935  24.870  0.00  0.00            
ATOM   3199  HB2 ALA X 210      50.178  43.561  25.862  0.00  0.00            
ATOM   3200  HB3 ALA X 210      51.881  43.820  25.124  0.00  0.00            
ATOM   3201  C   ALA X 210      51.343  43.591  22.512  0.00  0.00            
ATOM   3202  O   ALA X 210      51.114  44.618  21.857  0.00  0.00            
ATOM   3203  N   ARG X 211      52.566  43.105  22.414  0.00  0.00            
ATOM   3204  H   ARG X 211      52.840  42.426  23.110  0.00  0.00            
ATOM   3205  CA  ARG X 211      53.512  43.424  21.311  0.00  0.00            
ATOM   3206  HA  ARG X 211      53.141  44.261  20.719  0.00  0.00            
ATOM   3207  CB  ARG X 211      54.938  43.694  21.786  0.00  0.00            
ATOM   3208  HB2 ARG X 211      55.264  42.813  22.338  0.00  0.00            
ATOM   3209  HB3 ARG X 211      55.666  44.001  21.036  0.00  0.00            
ATOM   3210  CG  ARG X 211      54.900  44.962  22.734  0.00  0.00            
ATOM   3211  HG2 ARG X 211      54.625  45.817  22.116  0.00  0.00            
ATOM   3212  HG3 ARG X 211      54.149  44.928  23.524  0.00  0.00            
ATOM   3213  CD  ARG X 211      56.279  45.171  23.329  0.00  0.00            
ATOM   3214  HD2 ARG X 211      56.064  45.855  24.150  0.00  0.00            
ATOM   3215  HD3 ARG X 211      56.548  44.170  23.669  0.00  0.00            
ATOM   3216  NE  ARG X 211      57.339  45.704  22.305  0.00  0.00            
ATOM   3217  HE  ARG X 211      57.058  45.796  21.339  0.00  0.00            
ATOM   3218  CZ  ARG X 211      58.609  45.839  22.554  0.00  0.00            
ATOM   3219  NH1 ARG X 211      59.390  46.342  21.684  0.00  0.00            
ATOM   3220 HH11 ARG X 211      59.019  46.394  20.747  0.00  0.00            
ATOM   3221 HH12 ARG X 211      60.333  46.640  21.893  0.00  0.00            
ATOM   3222  NH2 ARG X 211      59.093  45.472  23.691  0.00  0.00            
ATOM   3223 HH21 ARG X 211      58.535  45.379  24.527  0.00  0.00            
ATOM   3224 HH22 ARG X 211      60.098  45.508  23.787  0.00  0.00            
ATOM   3225  C   ARG X 211      53.484  42.366  20.172  0.00  0.00            
ATOM   3226  O   ARG X 211      54.290  42.518  19.242  0.00  0.00            
ATOM   3227  N   MET X 212      52.528  41.458  20.159  0.00  0.00            
ATOM   3228  H   MET X 212      51.831  41.477  20.889  0.00  0.00            
ATOM   3229  CA  MET X 212      52.509  40.417  19.106  0.00  0.00            
ATOM   3230  HA  MET X 212      53.569  40.313  18.875  0.00  0.00            
ATOM   3231  CB  MET X 212      51.996  39.100  19.638  0.00  0.00            
ATOM   3232  HB2 MET X 212      50.950  39.159  19.938  0.00  0.00            
ATOM   3233  HB3 MET X 212      51.928  38.383  18.820  0.00  0.00            
ATOM   3234  CG  MET X 212      52.843  38.473  20.849  0.00  0.00            
ATOM   3235  HG2 MET X 212      53.911  38.551  20.642  0.00  0.00            
ATOM   3236  HG3 MET X 212      52.712  39.087  21.741  0.00  0.00            
ATOM   3237  SD  MET X 212      52.487  36.757  21.281  0.00  0.00            
ATOM   3238  CE  MET X 212      53.211  35.949  19.823  0.00  0.00            
ATOM   3239  HE1 MET X 212      53.377  34.909  20.103  0.00  0.00            
ATOM   3240  HE2 MET X 212      52.521  35.987  18.980  0.00  0.00            
ATOM   3241  HE3 MET X 212      54.128  36.525  19.693  0.00  0.00            
ATOM   3242  C   MET X 212      51.753  40.879  17.904  0.00  0.00            
ATOM   3243  O   MET X 212      51.115  41.927  17.999  0.00  0.00            
ATOM   3244  N   GLY X 213      51.824  40.110  16.787  0.00  0.00            
ATOM   3245  H   GLY X 213      52.341  39.255  16.930  0.00  0.00            
ATOM   3246  CA  GLY X 213      50.845  40.402  15.694  0.00  0.00            
ATOM   3247  HA2 GLY X 213      50.731  41.476  15.549  0.00  0.00            
ATOM   3248  HA3 GLY X 213      51.069  39.909  14.748  0.00  0.00            
ATOM   3249  C   GLY X 213      49.333  40.078  15.927  0.00  0.00            
ATOM   3250  O   GLY X 213      48.383  40.709  15.371  0.00  0.00            
ATOM   3251  N   ARG X 214      49.055  39.186  16.959  0.00  0.00            
ATOM   3252  H   ARG X 214      49.784  38.607  17.350  0.00  0.00            
ATOM   3253  CA  ARG X 214      47.652  38.964  17.510  0.00  0.00            
ATOM   3254  HA  ARG X 214      46.919  39.578  16.986  0.00  0.00            
ATOM   3255  CB  ARG X 214      47.338  37.511  17.382  0.00  0.00            
ATOM   3256  HB2 ARG X 214      48.154  36.948  17.837  0.00  0.00            
ATOM   3257  HB3 ARG X 214      46.428  37.230  17.912  0.00  0.00            
ATOM   3258  CG  ARG X 214      47.227  37.094  15.854  0.00  0.00            
ATOM   3259  HG2 ARG X 214      48.192  37.270  15.379  0.00  0.00            
ATOM   3260  HG3 ARG X 214      47.245  36.007  15.776  0.00  0.00            
ATOM   3261  CD  ARG X 214      46.140  37.790  14.984  0.00  0.00            
ATOM   3262  HD2 ARG X 214      46.473  38.824  15.073  0.00  0.00            
ATOM   3263  HD3 ARG X 214      46.097  37.566  13.918  0.00  0.00            
ATOM   3264  NE  ARG X 214      44.806  37.690  15.497  0.00  0.00            
ATOM   3265  HE  ARG X 214      44.628  38.322  16.266  0.00  0.00            
ATOM   3266  CZ  ARG X 214      43.812  36.966  15.119  0.00  0.00            
ATOM   3267  NH1 ARG X 214      44.013  35.832  14.426  0.00  0.00            
ATOM   3268 HH11 ARG X 214      44.926  35.535  14.113  0.00  0.00            
ATOM   3269 HH12 ARG X 214      43.192  35.277  14.231  0.00  0.00            
ATOM   3270  NH2 ARG X 214      42.589  37.191  15.535  0.00  0.00            
ATOM   3271 HH21 ARG X 214      42.463  37.877  16.266  0.00  0.00            
ATOM   3272 HH22 ARG X 214      41.814  36.581  15.318  0.00  0.00            
ATOM   3273  C   ARG X 214      47.671  39.318  18.955  0.00  0.00            
ATOM   3274  O   ARG X 214      47.931  38.483  19.840  0.00  0.00            
ATOM   3275  N   PRO X 215      47.300  40.557  19.251  0.00  0.00            
ATOM   3276  CD  PRO X 215      47.124  41.678  18.372  0.00  0.00            
ATOM   3277  HD2 PRO X 215      46.417  41.465  17.570  0.00  0.00            
ATOM   3278  HD3 PRO X 215      48.112  41.948  17.999  0.00  0.00            
ATOM   3279  CG  PRO X 215      46.672  42.859  19.172  0.00  0.00            
ATOM   3280  HG2 PRO X 215      45.591  42.966  19.077  0.00  0.00            
ATOM   3281  HG3 PRO X 215      47.094  43.817  18.871  0.00  0.00            
ATOM   3282  CB  PRO X 215      47.072  42.485  20.584  0.00  0.00            
ATOM   3283  HB2 PRO X 215      46.415  43.016  21.273  0.00  0.00            
ATOM   3284  HB3 PRO X 215      48.136  42.712  20.652  0.00  0.00            
ATOM   3285  CA  PRO X 215      47.033  40.892  20.701  0.00  0.00            
ATOM   3286  HA  PRO X 215      47.885  40.724  21.360  0.00  0.00            
ATOM   3287  C   PRO X 215      45.701  40.316  21.167  0.00  0.00            
ATOM   3288  O   PRO X 215      44.630  40.671  20.576  0.00  0.00            
ATOM   3289  N   VAL X 216      45.705  39.492  22.275  0.00  0.00            
ATOM   3290  H   VAL X 216      46.639  39.285  22.600  0.00  0.00            
ATOM   3291  CA  VAL X 216      44.579  38.607  22.597  0.00  0.00            
ATOM   3292  HA  VAL X 216      43.946  38.469  21.721  0.00  0.00            
ATOM   3293  CB  VAL X 216      44.981  37.205  23.064  0.00  0.00            
ATOM   3294  HB  VAL X 216      45.599  37.290  23.958  0.00  0.00            
ATOM   3295  CG1 VAL X 216      43.867  36.291  23.478  0.00  0.00            
ATOM   3296 HG11 VAL X 216      44.073  35.222  23.530  0.00  0.00            
ATOM   3297 HG12 VAL X 216      43.559  36.503  24.502  0.00  0.00            
ATOM   3298 HG13 VAL X 216      43.026  36.342  22.787  0.00  0.00            
ATOM   3299  CG2 VAL X 216      45.745  36.583  21.796  0.00  0.00            
ATOM   3300 HG21 VAL X 216      45.228  36.847  20.873  0.00  0.00            
ATOM   3301 HG22 VAL X 216      46.709  37.084  21.712  0.00  0.00            
ATOM   3302 HG23 VAL X 216      45.721  35.505  21.957  0.00  0.00            
ATOM   3303  C   VAL X 216      43.617  39.199  23.616  0.00  0.00            
ATOM   3304  O   VAL X 216      43.973  39.472  24.745  0.00  0.00            
ATOM   3305  N   GLN X 217      42.361  39.295  23.247  0.00  0.00            
ATOM   3306  H   GLN X 217      42.182  39.022  22.291  0.00  0.00            
ATOM   3307  CA  GLN X 217      41.338  39.872  24.162  0.00  0.00            
ATOM   3308  HA  GLN X 217      41.834  40.783  24.498  0.00  0.00            
ATOM   3309  CB  GLN X 217      39.990  40.117  23.511  0.00  0.00            
ATOM   3310  HB2 GLN X 217      40.084  40.754  22.631  0.00  0.00            
ATOM   3311  HB3 GLN X 217      39.515  39.239  23.073  0.00  0.00            
ATOM   3312  CG  GLN X 217      38.963  40.814  24.512  0.00  0.00            
ATOM   3313  HG2 GLN X 217      38.042  40.244  24.386  0.00  0.00            
ATOM   3314  HG3 GLN X 217      39.253  40.615  25.544  0.00  0.00            
ATOM   3315  CD  GLN X 217      38.719  42.280  24.255  0.00  0.00            
ATOM   3316  OE1 GLN X 217      39.628  43.053  24.477  0.00  0.00            
ATOM   3317  NE2 GLN X 217      37.525  42.762  23.906  0.00  0.00            
ATOM   3318 HE21 GLN X 217      37.345  43.749  24.021  0.00  0.00            
ATOM   3319 HE22 GLN X 217      36.777  42.127  23.665  0.00  0.00            
ATOM   3320  C   GLN X 217      41.196  38.996  25.471  0.00  0.00            
ATOM   3321  O   GLN X 217      40.886  37.810  25.338  0.00  0.00            
ATOM   3322  N   ALA X 218      41.417  39.617  26.665  0.00  0.00            
ATOM   3323  H   ALA X 218      41.789  40.556  26.676  0.00  0.00            
ATOM   3324  CA  ALA X 218      40.887  39.013  27.907  0.00  0.00            
ATOM   3325  HA  ALA X 218      40.651  37.963  27.736  0.00  0.00            
ATOM   3326  CB  ALA X 218      41.988  39.155  28.949  0.00  0.00            
ATOM   3327  HB1 ALA X 218      41.705  38.755  29.923  0.00  0.00            
ATOM   3328  HB2 ALA X 218      42.893  38.662  28.594  0.00  0.00            
ATOM   3329  HB3 ALA X 218      42.356  40.178  29.033  0.00  0.00            
ATOM   3330  C   ALA X 218      39.593  39.802  28.261  0.00  0.00            
ATOM   3331  O   ALA X 218      39.656  40.992  28.381  0.00  0.00            
ATOM   3332  N   ILE X 219      38.564  39.100  28.488  0.00  0.00            
ATOM   3333  H   ILE X 219      38.574  38.105  28.664  0.00  0.00            
ATOM   3334  CA  ILE X 219      37.231  39.619  28.629  0.00  0.00            
ATOM   3335  HA  ILE X 219      36.934  40.251  27.792  0.00  0.00            
ATOM   3336  CB  ILE X 219      36.176  38.476  28.626  0.00  0.00            
ATOM   3337  HB  ILE X 219      35.251  38.866  29.052  0.00  0.00            
ATOM   3338  CG2 ILE X 219      35.893  38.111  27.160  0.00  0.00            
ATOM   3339 HG21 ILE X 219      35.081  37.384  27.180  0.00  0.00            
ATOM   3340 HG22 ILE X 219      35.532  38.967  26.589  0.00  0.00            
ATOM   3341 HG23 ILE X 219      36.779  37.607  26.773  0.00  0.00            
ATOM   3342  CG1 ILE X 219      36.519  37.309  29.499  0.00  0.00            
ATOM   3343 HG12 ILE X 219      37.283  36.685  29.037  0.00  0.00            
ATOM   3344 HG13 ILE X 219      36.993  37.719  30.391  0.00  0.00            
ATOM   3345  CD1 ILE X 219      35.362  36.491  29.970  0.00  0.00            
ATOM   3346 HD11 ILE X 219      35.107  35.914  29.081  0.00  0.00            
ATOM   3347 HD12 ILE X 219      35.793  35.852  30.740  0.00  0.00            
ATOM   3348 HD13 ILE X 219      34.503  37.105  30.239  0.00  0.00            
ATOM   3349  C   ILE X 219      37.124  40.495  29.923  0.00  0.00            
ATOM   3350  O   ILE X 219      37.578  40.030  31.039  0.00  0.00            
ATOM   3351  N   LEU X 220      36.539  41.693  29.862  0.00  0.00            
ATOM   3352  H   LEU X 220      36.268  42.023  28.946  0.00  0.00            
ATOM   3353  CA  LEU X 220      36.046  42.508  31.026  0.00  0.00            
ATOM   3354  HA  LEU X 220      36.711  42.215  31.838  0.00  0.00            
ATOM   3355  CB  LEU X 220      36.171  44.053  30.776  0.00  0.00            
ATOM   3356  HB2 LEU X 220      37.227  44.272  30.615  0.00  0.00            
ATOM   3357  HB3 LEU X 220      35.799  44.248  29.770  0.00  0.00            
ATOM   3358  CG  LEU X 220      35.515  44.839  31.967  0.00  0.00            
ATOM   3359  HG  LEU X 220      34.488  44.485  32.052  0.00  0.00            
ATOM   3360  CD1 LEU X 220      36.260  44.628  33.246  0.00  0.00            
ATOM   3361 HD11 LEU X 220      35.982  45.483  33.862  0.00  0.00            
ATOM   3362 HD12 LEU X 220      35.925  43.687  33.684  0.00  0.00            
ATOM   3363 HD13 LEU X 220      37.309  44.408  33.049  0.00  0.00            
ATOM   3364  CD2 LEU X 220      35.481  46.330  31.690  0.00  0.00            
ATOM   3365 HD21 LEU X 220      35.027  46.572  30.729  0.00  0.00            
ATOM   3366 HD22 LEU X 220      34.834  46.748  32.462  0.00  0.00            
ATOM   3367 HD23 LEU X 220      36.493  46.734  31.693  0.00  0.00            
ATOM   3368  C   LEU X 220      34.650  41.930  31.337  0.00  0.00            
ATOM   3369  O   LEU X 220      33.827  41.929  30.440  0.00  0.00            
ATOM   3370  N   HD2 X 221      34.514  41.312  32.512  0.00  0.00            
ATOM   3371  H   HD2 X 221      35.173  41.230  33.272  0.00  0.00            
ATOM   3372  CA  HD2 X 221      33.319  40.620  32.888  0.00  0.00            
ATOM   3373  HA  HD2 X 221      32.558  40.986  32.199  0.00  0.00            
ATOM   3374  CB  HD2 X 221      33.400  39.135  32.482  0.00  0.00            
ATOM   3375  HB2 HD2 X 221      32.474  38.672  32.825  0.00  0.00            
ATOM   3376  HB3 HD2 X 221      33.344  39.048  31.397  0.00  0.00            
ATOM   3377  CG  HD2 X 221      34.533  38.304  32.990  0.00  0.00            
ATOM   3378  ND1 HD2 X 221      35.876  38.537  32.728  0.00  0.00            
ATOM   3379  HD1 HD2 X 221      36.374  39.287  32.272  0.00  0.00            
ATOM   3380  CE1 HD2 X 221      36.539  37.644  33.392  0.00  0.00            
ATOM   3381  HE1 HD2 X 221      37.608  37.673  33.542  0.00  0.00            
ATOM   3382  NE2 HD2 X 221      35.705  36.825  34.066  0.00  0.00            
ATOM   3383  CD2 HD2 X 221      34.456  37.261  33.822  0.00  0.00            
ATOM   3384  HD2 HD2 X 221      33.515  36.915  34.225  0.00  0.00            
ATOM   3385  C   HD2 X 221      32.857  40.797  34.380  0.00  0.00            
ATOM   3386  O   HD2 X 221      33.692  41.004  35.232  0.00  0.00            
ATOM   3387  N   ARG X 222      31.547  40.641  34.550  0.00  0.00            
ATOM   3388  H   ARG X 222      31.109  40.148  33.784  0.00  0.00            
ATOM   3389  CA  ARG X 222      30.857  41.013  35.773  0.00  0.00            
ATOM   3390  HA  ARG X 222      31.493  40.792  36.631  0.00  0.00            
ATOM   3391  CB  ARG X 222      30.530  42.519  35.859  0.00  0.00            
ATOM   3392  HB2 ARG X 222      30.345  42.699  36.918  0.00  0.00            
ATOM   3393  HB3 ARG X 222      31.392  43.124  35.574  0.00  0.00            
ATOM   3394  CG  ARG X 222      29.277  42.896  35.073  0.00  0.00            
ATOM   3395  HG2 ARG X 222      29.464  42.670  34.024  0.00  0.00            
ATOM   3396  HG3 ARG X 222      28.534  42.221  35.498  0.00  0.00            
ATOM   3397  CD  ARG X 222      28.879  44.333  35.177  0.00  0.00            
ATOM   3398  HD2 ARG X 222      28.854  44.703  36.202  0.00  0.00            
ATOM   3399  HD3 ARG X 222      29.495  45.047  34.631  0.00  0.00            
ATOM   3400  NE  ARG X 222      27.474  44.622  34.623  0.00  0.00            
ATOM   3401  HE  ARG X 222      26.989  43.812  34.264  0.00  0.00            
ATOM   3402  CZ  ARG X 222      26.830  45.739  34.287  0.00  0.00            
ATOM   3403  NH1 ARG X 222      25.766  45.679  33.532  0.00  0.00            
ATOM   3404 HH11 ARG X 222      25.458  44.740  33.322  0.00  0.00            
ATOM   3405 HH12 ARG X 222      25.236  46.496  33.268  0.00  0.00            
ATOM   3406  NH2 ARG X 222      27.140  46.927  34.754  0.00  0.00            
ATOM   3407 HH21 ARG X 222      27.825  46.900  35.496  0.00  0.00            
ATOM   3408 HH22 ARG X 222      26.600  47.750  34.528  0.00  0.00            
ATOM   3409  C   ARG X 222      29.629  40.101  35.928  0.00  0.00            
ATOM   3410  O   ARG X 222      29.176  39.664  34.871  0.00  0.00            
ATOM   3411  N   VAL X 223      29.066  39.965  37.089  0.00  0.00            
ATOM   3412  H   VAL X 223      29.563  40.501  37.787  0.00  0.00            
ATOM   3413  CA  VAL X 223      27.818  39.248  37.451  0.00  0.00            
ATOM   3414  HA  VAL X 223      27.479  38.723  36.558  0.00  0.00            
ATOM   3415  CB  VAL X 223      28.038  38.193  38.555  0.00  0.00            
ATOM   3416  HB  VAL X 223      28.438  38.553  39.503  0.00  0.00            
ATOM   3417  CG1 VAL X 223      26.698  37.483  39.015  0.00  0.00            
ATOM   3418 HG11 VAL X 223      26.920  36.615  39.636  0.00  0.00            
ATOM   3419 HG12 VAL X 223      26.217  38.228  39.648  0.00  0.00            
ATOM   3420 HG13 VAL X 223      26.174  37.114  38.134  0.00  0.00            
ATOM   3421  CG2 VAL X 223      29.043  37.117  38.109  0.00  0.00            
ATOM   3422 HG21 VAL X 223      29.940  37.711  37.931  0.00  0.00            
ATOM   3423 HG22 VAL X 223      29.251  36.390  38.893  0.00  0.00            
ATOM   3424 HG23 VAL X 223      28.709  36.570  37.228  0.00  0.00            
ATOM   3425  C   VAL X 223      26.711  40.165  37.899  0.00  0.00            
ATOM   3426  O   VAL X 223      26.838  40.693  38.997  0.00  0.00            
ATOM   3427  N   ARG X 224      25.642  40.318  37.157  0.00  0.00            
ATOM   3428  H   ARG X 224      25.574  39.748  36.325  0.00  0.00            
ATOM   3429  CA  ARG X 224      24.608  41.339  37.548  0.00  0.00            
ATOM   3430  HA  ARG X 224      25.105  42.266  37.835  0.00  0.00            
ATOM   3431  CB  ARG X 224      23.766  41.726  36.322  0.00  0.00            
ATOM   3432  HB2 ARG X 224      23.110  42.571  36.532  0.00  0.00            
ATOM   3433  HB3 ARG X 224      24.454  42.188  35.613  0.00  0.00            
ATOM   3434  CG  ARG X 224      22.886  40.578  35.732  0.00  0.00            
ATOM   3435  HG2 ARG X 224      23.585  39.906  35.234  0.00  0.00            
ATOM   3436  HG3 ARG X 224      22.454  40.038  36.575  0.00  0.00            
ATOM   3437  CD  ARG X 224      21.803  41.048  34.730  0.00  0.00            
ATOM   3438  HD2 ARG X 224      21.067  41.746  35.129  0.00  0.00            
ATOM   3439  HD3 ARG X 224      22.308  41.646  33.971  0.00  0.00            
ATOM   3440  NE  ARG X 224      20.996  40.050  34.097  0.00  0.00            
ATOM   3441  HE  ARG X 224      20.105  39.797  34.500  0.00  0.00            
ATOM   3442  CZ  ARG X 224      21.259  39.397  33.015  0.00  0.00            
ATOM   3443  NH1 ARG X 224      22.207  39.710  32.167  0.00  0.00            
ATOM   3444 HH11 ARG X 224      22.784  40.523  32.331  0.00  0.00            
ATOM   3445 HH12 ARG X 224      22.272  39.163  31.321  0.00  0.00            
ATOM   3446  NH2 ARG X 224      20.482  38.456  32.570  0.00  0.00            
ATOM   3447 HH21 ARG X 224      19.680  38.209  33.133  0.00  0.00            
ATOM   3448 HH22 ARG X 224      20.547  38.178  31.602  0.00  0.00            
ATOM   3449  C   ARG X 224      23.767  41.002  38.749  0.00  0.00            
ATOM   3450  O   ARG X 224      23.812  39.801  39.130  0.00  0.00            
ATOM   3451  N   SER X 225      23.055  41.978  39.357  0.00  0.00            
ATOM   3452  H   SER X 225      23.070  42.926  39.010  0.00  0.00            
ATOM   3453  CA  SER X 225      22.428  41.712  40.656  0.00  0.00            
ATOM   3454  HA  SER X 225      23.200  41.389  41.355  0.00  0.00            
ATOM   3455  CB  SER X 225      21.867  42.968  41.263  0.00  0.00            
ATOM   3456  HB2 SER X 225      22.632  43.745  41.256  0.00  0.00            
ATOM   3457  HB3 SER X 225      21.053  43.368  40.659  0.00  0.00            
ATOM   3458  OG  SER X 225      21.532  42.724  42.606  0.00  0.00            
ATOM   3459  HG  SER X 225      22.307  43.058  43.065  0.00  0.00            
ATOM   3460  C   SER X 225      21.360  40.625  40.599  0.00  0.00            
ATOM   3461  O   SER X 225      20.572  40.749  39.664  0.00  0.00            
ATOM   3462  N   CYS X 226      21.261  39.670  41.483  0.00  0.00            
ATOM   3463  H   CYS X 226      21.861  39.563  42.288  0.00  0.00            
ATOM   3464  CA  CYS X 226      20.219  38.615  41.498  0.00  0.00            
ATOM   3465  HA  CYS X 226      20.009  38.264  40.487  0.00  0.00            
ATOM   3466  CB  CYS X 226      20.717  37.369  42.218  0.00  0.00            
ATOM   3467  HB2 CYS X 226      20.950  37.604  43.257  0.00  0.00            
ATOM   3468  HB3 CYS X 226      19.956  36.593  42.136  0.00  0.00            
ATOM   3469  SG  CYS X 226      22.357  36.781  41.593  0.00  0.00            
ATOM   3470  HG  CYS X 226      23.057  37.910  41.735  0.00  0.00            
ATOM   3471  C   CYS X 226      18.883  38.956  42.201  0.00  0.00            
ATOM   3472  O   CYS X 226      18.936  39.772  43.089  0.00  0.00            
ATOM   3473  N   VAL X 227      17.790  38.368  41.786  0.00  0.00            
ATOM   3474  H   VAL X 227      17.772  37.666  41.060  0.00  0.00            
ATOM   3475  CA  VAL X 227      16.460  38.608  42.364  0.00  0.00            
ATOM   3476  HA  VAL X 227      16.353  39.632  42.721  0.00  0.00            
ATOM   3477  CB  VAL X 227      15.296  38.574  41.270  0.00  0.00            
ATOM   3478  HB  VAL X 227      15.117  37.579  40.862  0.00  0.00            
ATOM   3479  CG1 VAL X 227      13.990  39.165  41.848  0.00  0.00            
ATOM   3480 HG11 VAL X 227      13.500  38.501  42.561  0.00  0.00            
ATOM   3481 HG12 VAL X 227      14.093  40.146  42.311  0.00  0.00            
ATOM   3482 HG13 VAL X 227      13.288  39.236  41.017  0.00  0.00            
ATOM   3483  CG2 VAL X 227      15.842  39.398  40.065  0.00  0.00            
ATOM   3484 HG21 VAL X 227      15.069  39.616  39.328  0.00  0.00            
ATOM   3485 HG22 VAL X 227      16.222  40.381  40.346  0.00  0.00            
ATOM   3486 HG23 VAL X 227      16.585  38.778  39.562  0.00  0.00            
ATOM   3487  C   VAL X 227      16.262  37.617  43.501  0.00  0.00            
ATOM   3488  O   VAL X 227      16.813  36.454  43.528  0.00  0.00            
ATOM   3489  N   THR X 228      15.418  38.017  44.459  0.00  0.00            
ATOM   3490  H   THR X 228      15.061  38.961  44.412  0.00  0.00            
ATOM   3491  CA  THR X 228      15.320  37.318  45.806  0.00  0.00            
ATOM   3492  HA  THR X 228      16.200  36.683  45.916  0.00  0.00            
ATOM   3493  CB  THR X 228      15.341  38.152  47.112  0.00  0.00            
ATOM   3494  HB  THR X 228      14.374  38.646  47.211  0.00  0.00            
ATOM   3495  CG2 THR X 228      15.662  37.449  48.377  0.00  0.00            
ATOM   3496 HG21 THR X 228      16.649  36.997  48.477  0.00  0.00            
ATOM   3497 HG22 THR X 228      15.618  38.110  49.242  0.00  0.00            
ATOM   3498 HG23 THR X 228      14.955  36.667  48.655  0.00  0.00            
ATOM   3499  OG1 THR X 228      16.228  39.306  47.109  0.00  0.00            
ATOM   3500  HG1 THR X 228      16.133  39.699  46.238  0.00  0.00            
ATOM   3501  C   THR X 228      14.144  36.325  45.869  0.00  0.00            
ATOM   3502  O   THR X 228      14.384  35.089  46.048  0.00  0.00            
ATOM   3503  N   GLU X 229      12.899  36.777  45.618  0.00  0.00            
ATOM   3504  H   GLU X 229      12.824  37.780  45.532  0.00  0.00            
ATOM   3505  CA  GLU X 229      11.613  36.118  45.898  0.00  0.00            
ATOM   3506  HA  GLU X 229      11.696  35.551  46.825  0.00  0.00            
ATOM   3507  CB  GLU X 229      10.668  37.250  46.078  0.00  0.00            
ATOM   3508  HB2 GLU X 229      10.976  37.895  46.901  0.00  0.00            
ATOM   3509  HB3 GLU X 229      10.514  37.771  45.133  0.00  0.00            
ATOM   3510  CG  GLU X 229       9.231  36.872  46.486  0.00  0.00            
ATOM   3511  HG2 GLU X 229       8.723  37.833  46.561  0.00  0.00            
ATOM   3512  HG3 GLU X 229       8.783  36.305  45.670  0.00  0.00            
ATOM   3513  CD  GLU X 229       9.134  35.939  47.683  0.00  0.00            
ATOM   3514  OE1 GLU X 229       8.322  35.025  47.708  0.00  0.00            
ATOM   3515  OE2 GLU X 229       9.892  36.128  48.652  0.00  0.00            
ATOM   3516  C   GLU X 229      11.102  35.175  44.781  0.00  0.00            
ATOM   3517  O   GLU X 229      10.598  34.141  45.344  0.00  0.00            
ATOM   3518  N   PRO X 230      11.092  35.344  43.463  0.00  0.00            
ATOM   3519  CD  PRO X 230      11.877  36.362  42.794  0.00  0.00            
ATOM   3520  HD2 PRO X 230      12.922  36.066  42.696  0.00  0.00            
ATOM   3521  HD3 PRO X 230      11.833  37.303  43.342  0.00  0.00            
ATOM   3522  CG  PRO X 230      11.075  36.736  41.529  0.00  0.00            
ATOM   3523  HG2 PRO X 230      11.724  37.036  40.707  0.00  0.00            
ATOM   3524  HG3 PRO X 230      10.423  37.564  41.805  0.00  0.00            
ATOM   3525  CB  PRO X 230      10.212  35.569  41.226  0.00  0.00            
ATOM   3526  HB2 PRO X 230      10.750  34.898  40.557  0.00  0.00            
ATOM   3527  HB3 PRO X 230       9.299  35.911  40.739  0.00  0.00            
ATOM   3528  CA  PRO X 230      10.010  34.884  42.656  0.00  0.00            
ATOM   3529  HA  PRO X 230       9.089  35.192  43.150  0.00  0.00            
ATOM   3530  C   PRO X 230       9.851  33.379  42.487  0.00  0.00            
ATOM   3531  O   PRO X 230       8.708  32.834  42.630  0.00  0.00            
ATOM   3532  N   ALA X 231      10.955  32.706  42.164  0.00  0.00            
ATOM   3533  H   ALA X 231      11.799  33.245  42.033  0.00  0.00            
ATOM   3534  CA  ALA X 231      11.023  31.176  42.180  0.00  0.00            
ATOM   3535  HA  ALA X 231      10.518  30.975  43.125  0.00  0.00            
ATOM   3536  CB  ALA X 231      10.301  30.564  40.986  0.00  0.00            
ATOM   3537  HB1 ALA X 231      10.092  29.537  41.287  0.00  0.00            
ATOM   3538  HB2 ALA X 231       9.384  31.129  40.821  0.00  0.00            
ATOM   3539  HB3 ALA X 231      10.837  30.636  40.039  0.00  0.00            
ATOM   3540  C   ALA X 231      12.426  30.552  42.236  0.00  0.00            
ATOM   3541  O   ALA X 231      12.583  29.384  42.548  0.00  0.00            
ATOM   3542  N   ARG X 232      13.523  31.207  41.832  0.00  0.00            
ATOM   3543  H   ARG X 232      13.423  32.205  41.717  0.00  0.00            
ATOM   3544  CA  ARG X 232      14.809  30.601  41.333  0.00  0.00            
ATOM   3545  HA  ARG X 232      14.636  29.611  40.912  0.00  0.00            
ATOM   3546  CB  ARG X 232      15.423  31.343  40.107  0.00  0.00            
ATOM   3547  HB2 ARG X 232      14.603  31.650  39.458  0.00  0.00            
ATOM   3548  HB3 ARG X 232      15.838  32.283  40.471  0.00  0.00            
ATOM   3549  CG  ARG X 232      16.359  30.442  39.369  0.00  0.00            
ATOM   3550  HG2 ARG X 232      17.106  30.178  40.118  0.00  0.00            
ATOM   3551  HG3 ARG X 232      15.884  29.532  39.002  0.00  0.00            
ATOM   3552  CD  ARG X 232      17.072  30.997  38.154  0.00  0.00            
ATOM   3553  HD2 ARG X 232      17.758  30.243  37.769  0.00  0.00            
ATOM   3554  HD3 ARG X 232      16.356  31.224  37.364  0.00  0.00            
ATOM   3555  NE  ARG X 232      17.900  32.105  38.570  0.00  0.00            
ATOM   3556  HE  ARG X 232      18.399  32.081  39.448  0.00  0.00            
ATOM   3557  CZ  ARG X 232      18.021  33.301  37.981  0.00  0.00            
ATOM   3558  NH1 ARG X 232      18.872  34.136  38.528  0.00  0.00            
ATOM   3559 HH11 ARG X 232      19.338  33.873  39.385  0.00  0.00            
ATOM   3560 HH12 ARG X 232      18.845  35.096  38.216  0.00  0.00            
ATOM   3561  NH2 ARG X 232      17.341  33.639  36.945  0.00  0.00            
ATOM   3562 HH21 ARG X 232      16.648  32.990  36.600  0.00  0.00            
ATOM   3563 HH22 ARG X 232      17.562  34.476  36.425  0.00  0.00            
ATOM   3564  C   ARG X 232      15.856  30.271  42.436  0.00  0.00            
ATOM   3565  O   ARG X 232      16.063  30.976  43.449  0.00  0.00            
ATOM   3566  N   GLU X 233      16.446  29.103  42.422  0.00  0.00            
ATOM   3567  H   GLU X 233      16.213  28.530  41.624  0.00  0.00            
ATOM   3568  CA  GLU X 233      17.539  28.656  43.217  0.00  0.00            
ATOM   3569  HA  GLU X 233      17.248  28.532  44.261  0.00  0.00            
ATOM   3570  CB  GLU X 233      17.959  27.236  42.688  0.00  0.00            
ATOM   3571  HB2 GLU X 233      17.068  26.624  42.550  0.00  0.00            
ATOM   3572  HB3 GLU X 233      18.467  27.241  41.724  0.00  0.00            
ATOM   3573  CG  GLU X 233      18.979  26.483  43.585  0.00  0.00            
ATOM   3574  HG2 GLU X 233      19.769  27.170  43.889  0.00  0.00            
ATOM   3575  HG3 GLU X 233      18.423  26.245  44.491  0.00  0.00            
ATOM   3576  CD  GLU X 233      19.662  25.262  42.961  0.00  0.00            
ATOM   3577  OE1 GLU X 233      19.294  24.710  41.885  0.00  0.00            
ATOM   3578  OE2 GLU X 233      20.771  24.994  43.522  0.00  0.00            
ATOM   3579  C   GLU X 233      18.701  29.645  43.114  0.00  0.00            
ATOM   3580  O   GLU X 233      18.882  30.361  42.155  0.00  0.00            
ATOM   3581  N   ASP X 234      19.406  29.777  44.251  0.00  0.00            
ATOM   3582  H   ASP X 234      19.131  29.298  45.096  0.00  0.00            
ATOM   3583  CA  ASP X 234      20.535  30.657  44.197  0.00  0.00            
ATOM   3584  HA  ASP X 234      20.051  31.560  43.822  0.00  0.00            
ATOM   3585  CB  ASP X 234      21.252  30.818  45.454  0.00  0.00            
ATOM   3586  HB2 ASP X 234      21.640  29.840  45.738  0.00  0.00            
ATOM   3587  HB3 ASP X 234      22.064  31.533  45.320  0.00  0.00            
ATOM   3588  CG  ASP X 234      20.415  31.267  46.639  0.00  0.00            
ATOM   3589  OD1 ASP X 234      21.040  31.837  47.570  0.00  0.00            
ATOM   3590  OD2 ASP X 234      19.160  31.041  46.795  0.00  0.00            
ATOM   3591  C   ASP X 234      21.595  30.343  43.151  0.00  0.00            
ATOM   3592  O   ASP X 234      21.949  29.139  42.947  0.00  0.00            
ATOM   3593  N   ARG X 235      22.023  31.379  42.389  0.00  0.00            
ATOM   3594  H   ARG X 235      21.810  32.311  42.715  0.00  0.00            
ATOM   3595  CA  ARG X 235      23.045  31.374  41.349  0.00  0.00            
ATOM   3596  HA  ARG X 235      22.733  30.513  40.758  0.00  0.00            
ATOM   3597  CB  ARG X 235      23.088  32.659  40.601  0.00  0.00            
ATOM   3598  HB2 ARG X 235      22.103  33.118  40.522  0.00  0.00            
ATOM   3599  HB3 ARG X 235      23.654  33.405  41.159  0.00  0.00            
ATOM   3600  CG  ARG X 235      23.800  32.479  39.270  0.00  0.00            
ATOM   3601  HG2 ARG X 235      24.777  32.008  39.380  0.00  0.00            
ATOM   3602  HG3 ARG X 235      23.150  31.990  38.545  0.00  0.00            
ATOM   3603  CD  ARG X 235      24.142  33.688  38.489  0.00  0.00            
ATOM   3604  HD2 ARG X 235      23.158  34.126  38.324  0.00  0.00            
ATOM   3605  HD3 ARG X 235      24.770  34.331  39.106  0.00  0.00            
ATOM   3606  NE  ARG X 235      24.864  33.432  37.227  0.00  0.00            
ATOM   3607  HE  ARG X 235      24.240  33.185  36.473  0.00  0.00            
ATOM   3608  CZ  ARG X 235      26.046  33.674  36.838  0.00  0.00            
ATOM   3609  NH1 ARG X 235      26.947  34.200  37.666  0.00  0.00            
ATOM   3610 HH11 ARG X 235      26.699  34.476  38.606  0.00  0.00            
ATOM   3611 HH12 ARG X 235      27.924  34.283  37.423  0.00  0.00            
ATOM   3612  NH2 ARG X 235      26.385  33.627  35.554  0.00  0.00            
ATOM   3613 HH21 ARG X 235      25.653  33.395  34.898  0.00  0.00            
ATOM   3614 HH22 ARG X 235      27.309  33.868  35.224  0.00  0.00            
ATOM   3615  C   ARG X 235      24.400  30.966  41.882  0.00  0.00            
ATOM   3616  O   ARG X 235      24.892  31.612  42.858  0.00  0.00            
ATOM   3617  N   PHE X 236      25.017  29.973  41.252  0.00  0.00            
ATOM   3618  H   PHE X 236      24.548  29.608  40.435  0.00  0.00            
ATOM   3619  CA  PHE X 236      26.391  29.511  41.425  0.00  0.00            
ATOM   3620  HA  PHE X 236      26.957  30.288  41.940  0.00  0.00            
ATOM   3621  CB  PHE X 236      26.422  28.222  42.273  0.00  0.00            
ATOM   3622  HB2 PHE X 236      27.485  28.169  42.506  0.00  0.00            
ATOM   3623  HB3 PHE X 236      25.752  28.458  43.100  0.00  0.00            
ATOM   3624  CG  PHE X 236      26.006  26.919  41.607  0.00  0.00            
ATOM   3625  CD1 PHE X 236      26.898  26.201  40.744  0.00  0.00            
ATOM   3626  HD1 PHE X 236      27.941  26.459  40.636  0.00  0.00            
ATOM   3627  CE1 PHE X 236      26.337  25.106  40.079  0.00  0.00            
ATOM   3628  HE1 PHE X 236      26.996  24.527  39.448  0.00  0.00            
ATOM   3629  CZ  PHE X 236      25.003  24.742  40.295  0.00  0.00            
ATOM   3630  HZ  PHE X 236      24.605  23.914  39.726  0.00  0.00            
ATOM   3631  CE2 PHE X 236      24.099  25.557  40.984  0.00  0.00            
ATOM   3632  HE2 PHE X 236      23.021  25.519  40.938  0.00  0.00            
ATOM   3633  CD2 PHE X 236      24.667  26.690  41.637  0.00  0.00            
ATOM   3634  HD2 PHE X 236      24.096  27.346  42.278  0.00  0.00            
ATOM   3635  C   PHE X 236      27.065  29.366  40.050  0.00  0.00            
ATOM   3636  O   PHE X 236      26.519  29.017  38.991  0.00  0.00            
ATOM   3637  N   SER X 237      28.374  29.332  40.181  0.00  0.00            
ATOM   3638  H   SER X 237      28.807  29.533  41.071  0.00  0.00            
ATOM   3639  CA  SER X 237      29.430  28.910  39.243  0.00  0.00            
ATOM   3640  HA  SER X 237      29.069  28.118  38.587  0.00  0.00            
ATOM   3641  CB  SER X 237      29.843  30.175  38.455  0.00  0.00            
ATOM   3642  HB2 SER X 237      30.576  29.972  37.674  0.00  0.00            
ATOM   3643  HB3 SER X 237      28.907  30.519  38.015  0.00  0.00            
ATOM   3644  OG  SER X 237      30.285  31.202  39.404  0.00  0.00            
ATOM   3645  HG  SER X 237      30.158  32.027  38.930  0.00  0.00            
ATOM   3646  C   SER X 237      30.676  28.282  39.972  0.00  0.00            
ATOM   3647  O   SER X 237      30.718  28.291  41.175  0.00  0.00            
ATOM   3648  N   PHE X 238      31.579  27.615  39.209  0.00  0.00            
ATOM   3649  H   PHE X 238      31.463  27.618  38.206  0.00  0.00            
ATOM   3650  CA  PHE X 238      32.849  27.141  39.673  0.00  0.00            
ATOM   3651  HA  PHE X 238      33.245  27.778  40.464  0.00  0.00            
ATOM   3652  CB  PHE X 238      32.735  25.707  40.190  0.00  0.00            
ATOM   3653  HB2 PHE X 238      33.762  25.384  40.357  0.00  0.00            
ATOM   3654  HB3 PHE X 238      32.234  25.709  41.158  0.00  0.00            
ATOM   3655  CG  PHE X 238      32.164  24.621  39.277  0.00  0.00            
ATOM   3656  CD1 PHE X 238      33.050  23.833  38.525  0.00  0.00            
ATOM   3657  HD1 PHE X 238      34.128  23.883  38.560  0.00  0.00            
ATOM   3658  CE1 PHE X 238      32.548  22.758  37.761  0.00  0.00            
ATOM   3659  HE1 PHE X 238      33.221  22.159  37.166  0.00  0.00            
ATOM   3660  CZ  PHE X 238      31.191  22.456  37.863  0.00  0.00            
ATOM   3661  HZ  PHE X 238      30.797  21.664  37.242  0.00  0.00            
ATOM   3662  CE2 PHE X 238      30.343  23.099  38.753  0.00  0.00            
ATOM   3663  HE2 PHE X 238      29.317  22.783  38.868  0.00  0.00            
ATOM   3664  CD2 PHE X 238      30.813  24.242  39.439  0.00  0.00            
ATOM   3665  HD2 PHE X 238      30.115  24.827  40.021  0.00  0.00            
ATOM   3666  C   PHE X 238      33.800  27.149  38.480  0.00  0.00            
ATOM   3667  O   PHE X 238      33.407  27.049  37.305  0.00  0.00            
ATOM   3668  N   ALA X 239      35.102  27.408  38.750  0.00  0.00            
ATOM   3669  H   ALA X 239      35.374  27.306  39.717  0.00  0.00            
ATOM   3670  CA  ALA X 239      36.150  27.518  37.597  0.00  0.00            
ATOM   3671  HA  ALA X 239      35.799  26.793  36.862  0.00  0.00            
ATOM   3672  CB  ALA X 239      36.017  28.876  36.865  0.00  0.00            
ATOM   3673  HB1 ALA X 239      36.342  29.665  37.543  0.00  0.00            
ATOM   3674  HB2 ALA X 239      36.610  28.940  35.952  0.00  0.00            
ATOM   3675  HB3 ALA X 239      34.964  29.015  36.621  0.00  0.00            
ATOM   3676  C   ALA X 239      37.625  27.117  38.035  0.00  0.00            
ATOM   3677  O   ALA X 239      37.992  27.172  39.246  0.00  0.00            
ATOM   3678  N   VAL X 240      38.454  26.715  37.124  0.00  0.00            
ATOM   3679  H   VAL X 240      38.057  26.681  36.195  0.00  0.00            
ATOM   3680  CA  VAL X 240      39.967  26.684  37.245  0.00  0.00            
ATOM   3681  HA  VAL X 240      40.128  26.834  38.312  0.00  0.00            
ATOM   3682  CB  VAL X 240      40.589  25.273  36.976  0.00  0.00            
ATOM   3683  HB  VAL X 240      41.637  25.223  37.271  0.00  0.00            
ATOM   3684  CG1 VAL X 240      39.811  24.245  37.822  0.00  0.00            
ATOM   3685 HG11 VAL X 240      39.772  24.559  38.865  0.00  0.00            
ATOM   3686 HG12 VAL X 240      38.731  24.203  37.681  0.00  0.00            
ATOM   3687 HG13 VAL X 240      40.208  23.252  37.614  0.00  0.00            
ATOM   3688  CG2 VAL X 240      40.461  24.851  35.468  0.00  0.00            
ATOM   3689 HG21 VAL X 240      40.914  23.877  35.282  0.00  0.00            
ATOM   3690 HG22 VAL X 240      39.425  24.585  35.257  0.00  0.00            
ATOM   3691 HG23 VAL X 240      40.894  25.640  34.853  0.00  0.00            
ATOM   3692  C   VAL X 240      40.700  27.799  36.526  0.00  0.00            
ATOM   3693  O   VAL X 240      40.209  28.254  35.505  0.00  0.00            
ATOM   3694  N   PHE X 241      41.887  28.158  36.998  0.00  0.00            
ATOM   3695  H   PHE X 241      42.292  27.787  37.845  0.00  0.00            
ATOM   3696  CA  PHE X 241      42.460  29.367  36.448  0.00  0.00            
ATOM   3697  HA  PHE X 241      42.157  29.548  35.417  0.00  0.00            
ATOM   3698  CB  PHE X 241      42.113  30.521  37.338  0.00  0.00            
ATOM   3699  HB2 PHE X 241      42.479  30.267  38.333  0.00  0.00            
ATOM   3700  HB3 PHE X 241      42.575  31.374  36.840  0.00  0.00            
ATOM   3701  CG  PHE X 241      40.680  30.822  37.686  0.00  0.00            
ATOM   3702  CD1 PHE X 241      39.920  30.136  38.674  0.00  0.00            
ATOM   3703  HD1 PHE X 241      40.352  29.307  39.215  0.00  0.00            
ATOM   3704  CE1 PHE X 241      38.597  30.505  38.905  0.00  0.00            
ATOM   3705  HE1 PHE X 241      38.070  29.867  39.599  0.00  0.00            
ATOM   3706  CZ  PHE X 241      38.096  31.661  38.318  0.00  0.00            
ATOM   3707  HZ  PHE X 241      37.090  31.999  38.520  0.00  0.00            
ATOM   3708  CE2 PHE X 241      38.820  32.361  37.369  0.00  0.00            
ATOM   3709  HE2 PHE X 241      38.367  33.205  36.869  0.00  0.00            
ATOM   3710  CD2 PHE X 241      40.097  31.952  37.034  0.00  0.00            
ATOM   3711  HD2 PHE X 241      40.693  32.458  36.290  0.00  0.00            
ATOM   3712  C   PHE X 241      44.018  29.084  36.447  0.00  0.00            
ATOM   3713  O   PHE X 241      44.693  29.028  37.471  0.00  0.00            
ATOM   3714  N   ALA X 242      44.560  28.753  35.254  0.00  0.00            
ATOM   3715  H   ALA X 242      43.904  28.660  34.491  0.00  0.00            
ATOM   3716  CA  ALA X 242      45.965  28.479  35.154  0.00  0.00            
ATOM   3717  HA  ALA X 242      46.254  27.816  35.970  0.00  0.00            
ATOM   3718  CB  ALA X 242      46.295  27.857  33.832  0.00  0.00            
ATOM   3719  HB1 ALA X 242      46.173  28.651  33.095  0.00  0.00            
ATOM   3720  HB2 ALA X 242      47.304  27.472  33.983  0.00  0.00            
ATOM   3721  HB3 ALA X 242      45.746  26.939  33.621  0.00  0.00            
ATOM   3722  C   ALA X 242      46.791  29.818  35.350  0.00  0.00            
ATOM   3723  O   ALA X 242      46.460  30.884  34.784  0.00  0.00            
ATOM   3724  N   ASN X 243      47.751  29.742  36.260  0.00  0.00            
ATOM   3725  H   ASN X 243      47.977  28.837  36.647  0.00  0.00            
ATOM   3726  CA  ASN X 243      48.251  30.952  36.899  0.00  0.00            
ATOM   3727  HA  ASN X 243      48.046  31.796  36.240  0.00  0.00            
ATOM   3728  CB  ASN X 243      47.402  31.162  38.191  0.00  0.00            
ATOM   3729  HB2 ASN X 243      46.752  30.306  38.367  0.00  0.00            
ATOM   3730  HB3 ASN X 243      48.069  31.323  39.038  0.00  0.00            
ATOM   3731  CG  ASN X 243      46.425  32.308  37.972  0.00  0.00            
ATOM   3732  OD1 ASN X 243      46.824  33.443  37.865  0.00  0.00            
ATOM   3733  ND2 ASN X 243      45.166  32.057  37.887  0.00  0.00            
ATOM   3734 HD21 ASN X 243      44.548  32.852  37.960  0.00  0.00            
ATOM   3735 HD22 ASN X 243      44.862  31.101  38.011  0.00  0.00            
ATOM   3736  C   ASN X 243      49.752  30.890  37.316  0.00  0.00            
ATOM   3737  O   ASN X 243      50.263  29.801  37.581  0.00  0.00            
ATOM   3738  N   PRO X 244      50.431  32.049  37.228  0.00  0.00            
ATOM   3739  CD  PRO X 244      50.072  33.380  36.691  0.00  0.00            
ATOM   3740  HD2 PRO X 244      49.225  33.808  37.227  0.00  0.00            
ATOM   3741  HD3 PRO X 244      49.850  33.320  35.625  0.00  0.00            
ATOM   3742  CG  PRO X 244      51.355  34.250  36.951  0.00  0.00            
ATOM   3743  HG2 PRO X 244      51.285  34.655  37.961  0.00  0.00            
ATOM   3744  HG3 PRO X 244      51.443  34.991  36.157  0.00  0.00            
ATOM   3745  CB  PRO X 244      52.496  33.213  36.969  0.00  0.00            
ATOM   3746  HB2 PRO X 244      53.487  33.533  37.290  0.00  0.00            
ATOM   3747  HB3 PRO X 244      52.654  32.952  35.923  0.00  0.00            
ATOM   3748  CA  PRO X 244      51.849  32.043  37.668  0.00  0.00            
ATOM   3749  HA  PRO X 244      52.386  31.127  37.423  0.00  0.00            
ATOM   3750  C   PRO X 244      51.998  32.071  39.212  0.00  0.00            
ATOM   3751  O   PRO X 244      51.019  32.487  39.902  0.00  0.00            
ATOM   3752  N   PRO X 245      53.197  31.737  39.752  0.00  0.00            
ATOM   3753  CD  PRO X 245      54.386  31.231  39.062  0.00  0.00            
ATOM   3754  HD2 PRO X 245      54.762  32.034  38.427  0.00  0.00            
ATOM   3755  HD3 PRO X 245      54.258  30.379  38.394  0.00  0.00            
ATOM   3756  CG  PRO X 245      55.509  30.949  40.157  0.00  0.00            
ATOM   3757  HG2 PRO X 245      56.267  31.731  40.110  0.00  0.00            
ATOM   3758  HG3 PRO X 245      55.989  29.974  40.067  0.00  0.00            
ATOM   3759  CB  PRO X 245      54.745  31.131  41.520  0.00  0.00            
ATOM   3760  HB2 PRO X 245      55.379  31.604  42.270  0.00  0.00            
ATOM   3761  HB3 PRO X 245      54.487  30.127  41.857  0.00  0.00            
ATOM   3762  CA  PRO X 245      53.491  31.898  41.209  0.00  0.00            
ATOM   3763  HA  PRO X 245      52.597  31.592  41.751  0.00  0.00            
ATOM   3764  C   PRO X 245      53.656  33.323  41.632  0.00  0.00            
ATOM   3765  O   PRO X 245      54.276  34.126  40.934  0.00  0.00            
ATOM   3766  N   ALA X 246      53.239  33.639  42.878  0.00  0.00            
ATOM   3767  H   ALA X 246      52.483  33.095  43.270  0.00  0.00            
ATOM   3768  CA  ALA X 246      53.537  34.959  43.458  0.00  0.00            
ATOM   3769  HA  ALA X 246      53.101  35.685  42.772  0.00  0.00            
ATOM   3770  CB  ALA X 246      52.729  35.121  44.801  0.00  0.00            
ATOM   3771  HB1 ALA X 246      51.790  34.591  44.641  0.00  0.00            
ATOM   3772  HB2 ALA X 246      53.116  34.604  45.679  0.00  0.00            
ATOM   3773  HB3 ALA X 246      52.359  36.083  45.155  0.00  0.00            
ATOM   3774  C   ALA X 246      55.014  35.320  43.521  0.00  0.00            
ATOM   3775  O   ALA X 246      55.386  36.454  43.564  0.00  0.00            
ATOM   3776  N   THR X 247      55.967  34.424  43.466  0.00  0.00            
ATOM   3777  H   THR X 247      55.643  33.467  43.445  0.00  0.00            
ATOM   3778  CA  THR X 247      57.422  34.649  43.412  0.00  0.00            
ATOM   3779  HA  THR X 247      57.762  35.494  44.009  0.00  0.00            
ATOM   3780  CB  THR X 247      58.234  33.410  43.823  0.00  0.00            
ATOM   3781  HB  THR X 247      59.257  33.667  43.547  0.00  0.00            
ATOM   3782  CG2 THR X 247      57.940  33.007  45.269  0.00  0.00            
ATOM   3783 HG21 THR X 247      58.695  32.303  45.619  0.00  0.00            
ATOM   3784 HG22 THR X 247      58.088  33.866  45.923  0.00  0.00            
ATOM   3785 HG23 THR X 247      56.905  32.709  45.434  0.00  0.00            
ATOM   3786  OG1 THR X 247      57.881  32.301  43.040  0.00  0.00            
ATOM   3787  HG1 THR X 247      58.586  32.165  42.403  0.00  0.00            
ATOM   3788  C   THR X 247      57.882  34.999  41.955  0.00  0.00            
ATOM   3789  O   THR X 247      59.082  35.287  41.816  0.00  0.00            
ATOM   3790  N   GLY X 248      57.038  35.009  40.898  0.00  0.00            
ATOM   3791  H   GLY X 248      56.048  34.848  41.019  0.00  0.00            
ATOM   3792  CA  GLY X 248      57.569  35.087  39.504  0.00  0.00            
ATOM   3793  HA2 GLY X 248      58.573  34.675  39.401  0.00  0.00            
ATOM   3794  HA3 GLY X 248      57.015  34.419  38.846  0.00  0.00            
ATOM   3795  C   GLY X 248      57.419  36.450  38.878  0.00  0.00            
ATOM   3796  O   GLY X 248      57.014  37.437  39.453  0.00  0.00            
ATOM   3797  N   ASP X 249      57.726  36.457  37.564  0.00  0.00            
ATOM   3798  H   ASP X 249      58.205  35.657  37.176  0.00  0.00            
ATOM   3799  CA  ASP X 249      57.560  37.672  36.636  0.00  0.00            
ATOM   3800  HA  ASP X 249      57.289  38.588  37.160  0.00  0.00            
ATOM   3801  CB  ASP X 249      58.969  37.886  36.054  0.00  0.00            
ATOM   3802  HB2 ASP X 249      59.382  36.903  35.828  0.00  0.00            
ATOM   3803  HB3 ASP X 249      58.788  38.326  35.074  0.00  0.00            
ATOM   3804  CG  ASP X 249      59.966  38.755  36.919  0.00  0.00            
ATOM   3805  OD1 ASP X 249      61.240  38.631  36.748  0.00  0.00            
ATOM   3806  OD2 ASP X 249      59.579  39.462  37.832  0.00  0.00            
ATOM   3807  C   ASP X 249      56.546  37.394  35.544  0.00  0.00            
ATOM   3808  O   ASP X 249      56.448  36.348  34.928  0.00  0.00            
ATOM   3809  N   LEU X 250      55.757  38.461  35.301  0.00  0.00            
ATOM   3810  H   LEU X 250      55.969  39.308  35.809  0.00  0.00            
ATOM   3811  CA  LEU X 250      54.938  38.665  34.107  0.00  0.00            
ATOM   3812  HA  LEU X 250      54.446  37.757  33.759  0.00  0.00            
ATOM   3813  CB  LEU X 250      53.901  39.744  34.352  0.00  0.00            
ATOM   3814  HB2 LEU X 250      54.414  40.661  34.641  0.00  0.00            
ATOM   3815  HB3 LEU X 250      53.359  39.935  33.426  0.00  0.00            
ATOM   3816  CG  LEU X 250      52.888  39.243  35.400  0.00  0.00            
ATOM   3817  HG  LEU X 250      53.577  38.865  36.156  0.00  0.00            
ATOM   3818  CD1 LEU X 250      52.063  40.343  36.039  0.00  0.00            
ATOM   3819 HD11 LEU X 250      52.687  41.142  36.439  0.00  0.00            
ATOM   3820 HD12 LEU X 250      51.361  40.746  35.309  0.00  0.00            
ATOM   3821 HD13 LEU X 250      51.531  39.965  36.911  0.00  0.00            
ATOM   3822  CD2 LEU X 250      51.971  38.149  34.864  0.00  0.00            
ATOM   3823 HD21 LEU X 250      51.159  38.030  35.582  0.00  0.00            
ATOM   3824 HD22 LEU X 250      51.486  38.383  33.917  0.00  0.00            
ATOM   3825 HD23 LEU X 250      52.539  37.246  34.636  0.00  0.00            
ATOM   3826  C   LEU X 250      55.869  39.051  32.938  0.00  0.00            
ATOM   3827  O   LEU X 250      56.774  39.927  32.988  0.00  0.00            
ATOM   3828  N   TYR X 251      55.642  38.322  31.841  0.00  0.00            
ATOM   3829  H   TYR X 251      54.822  37.732  31.810  0.00  0.00            
ATOM   3830  CA  TYR X 251      56.361  38.542  30.575  0.00  0.00            
ATOM   3831  HA  TYR X 251      57.260  39.154  30.649  0.00  0.00            
ATOM   3832  CB  TYR X 251      56.848  37.169  30.029  0.00  0.00            
ATOM   3833  HB2 TYR X 251      56.067  36.413  30.117  0.00  0.00            
ATOM   3834  HB3 TYR X 251      57.111  37.246  28.975  0.00  0.00            
ATOM   3835  CG  TYR X 251      57.937  36.639  30.863  0.00  0.00            
ATOM   3836  CD1 TYR X 251      57.678  35.846  31.933  0.00  0.00            
ATOM   3837  HD1 TYR X 251      56.658  35.577  32.166  0.00  0.00            
ATOM   3838  CE1 TYR X 251      58.807  35.287  32.636  0.00  0.00            
ATOM   3839  HE1 TYR X 251      58.555  34.554  33.388  0.00  0.00            
ATOM   3840  CZ  TYR X 251      60.099  35.518  32.292  0.00  0.00            
ATOM   3841  OH  TYR X 251      61.121  34.866  32.905  0.00  0.00            
ATOM   3842  HH  TYR X 251      61.746  35.509  33.247  0.00  0.00            
ATOM   3843  CE2 TYR X 251      60.316  36.451  31.241  0.00  0.00            
ATOM   3844  HE2 TYR X 251      61.347  36.711  31.054  0.00  0.00            
ATOM   3845  CD2 TYR X 251      59.265  36.964  30.479  0.00  0.00            
ATOM   3846  HD2 TYR X 251      59.475  37.604  29.635  0.00  0.00            
ATOM   3847  C   TYR X 251      55.448  39.285  29.531  0.00  0.00            
ATOM   3848  O   TYR X 251      54.231  39.422  29.651  0.00  0.00            
ATOM   3849  N   GLN X 252      56.233  39.768  28.488  0.00  0.00            
ATOM   3850  H   GLN X 252      57.242  39.743  28.526  0.00  0.00            
ATOM   3851  CA  GLN X 252      55.755  40.305  27.212  0.00  0.00            
ATOM   3852  HA  GLN X 252      54.773  39.882  26.998  0.00  0.00            
ATOM   3853  CB  GLN X 252      55.681  41.798  27.303  0.00  0.00            
ATOM   3854  HB2 GLN X 252      55.029  41.941  28.165  0.00  0.00            
ATOM   3855  HB3 GLN X 252      56.693  42.157  27.490  0.00  0.00            
ATOM   3856  CG  GLN X 252      55.066  42.537  26.119  0.00  0.00            
ATOM   3857  HG2 GLN X 252      55.804  42.551  25.317  0.00  0.00            
ATOM   3858  HG3 GLN X 252      54.067  42.146  25.926  0.00  0.00            
ATOM   3859  CD  GLN X 252      54.878  44.043  26.557  0.00  0.00            
ATOM   3860  OE1 GLN X 252      55.614  44.955  26.333  0.00  0.00            
ATOM   3861  NE2 GLN X 252      53.843  44.289  27.290  0.00  0.00            
ATOM   3862 HE21 GLN X 252      53.927  45.149  27.814  0.00  0.00            
ATOM   3863 HE22 GLN X 252      53.111  43.596  27.333  0.00  0.00            
ATOM   3864  C   GLN X 252      56.725  39.780  26.112  0.00  0.00            
ATOM   3865  O   GLN X 252      57.954  39.627  26.378  0.00  0.00            
ATOM   3866  N   MET X 253      56.180  39.182  25.000  0.00  0.00            
ATOM   3867  H   MET X 253      55.196  39.017  24.844  0.00  0.00            
ATOM   3868  CA  MET X 253      56.959  38.846  23.811  0.00  0.00            
ATOM   3869  HA  MET X 253      57.912  38.444  24.154  0.00  0.00            
ATOM   3870  CB  MET X 253      56.277  37.834  22.871  0.00  0.00            
ATOM   3871  HB2 MET X 253      55.328  38.313  22.630  0.00  0.00            
ATOM   3872  HB3 MET X 253      56.911  37.733  21.990  0.00  0.00            
ATOM   3873  CG  MET X 253      55.847  36.508  23.547  0.00  0.00            
ATOM   3874  HG2 MET X 253      55.153  36.833  24.323  0.00  0.00            
ATOM   3875  HG3 MET X 253      55.316  35.866  22.844  0.00  0.00            
ATOM   3876  SD  MET X 253      57.197  35.682  24.560  0.00  0.00            
ATOM   3877  CE  MET X 253      58.249  35.048  23.236  0.00  0.00            
ATOM   3878  HE1 MET X 253      58.878  35.842  22.834  0.00  0.00            
ATOM   3879  HE2 MET X 253      58.976  34.409  23.737  0.00  0.00            
ATOM   3880  HE3 MET X 253      57.604  34.471  22.572  0.00  0.00            
ATOM   3881  C   MET X 253      57.270  40.112  23.025  0.00  0.00            
ATOM   3882  O   MET X 253      56.319  40.760  22.655  0.00  0.00            
ATOM   3883  N   SER X 254      58.508  40.400  22.722  0.00  0.00            
ATOM   3884  H   SER X 254      59.305  39.817  22.934  0.00  0.00            
ATOM   3885  CA  SER X 254      58.764  41.560  21.851  0.00  0.00            
ATOM   3886  HA  SER X 254      58.098  42.363  22.166  0.00  0.00            
ATOM   3887  CB  SER X 254      60.156  42.083  22.200  0.00  0.00            
ATOM   3888  HB2 SER X 254      60.083  42.569  23.173  0.00  0.00            
ATOM   3889  HB3 SER X 254      60.846  41.240  22.218  0.00  0.00            
ATOM   3890  OG  SER X 254      60.699  43.115  21.449  0.00  0.00            
ATOM   3891  HG  SER X 254      61.009  43.788  22.060  0.00  0.00            
ATOM   3892  C   SER X 254      58.465  41.309  20.370  0.00  0.00            
ATOM   3893  O   SER X 254      58.389  40.142  20.002  0.00  0.00            
ATOM   3894  N   GLU X 255      58.411  42.307  19.426  0.00  0.00            
ATOM   3895  H   GLU X 255      58.569  43.276  19.663  0.00  0.00            
ATOM   3896  CA  GLU X 255      58.203  42.083  18.006  0.00  0.00            
ATOM   3897  HA  GLU X 255      57.234  41.593  17.907  0.00  0.00            
ATOM   3898  CB  GLU X 255      58.112  43.445  17.316  0.00  0.00            
ATOM   3899  HB2 GLU X 255      59.103  43.814  17.051  0.00  0.00            
ATOM   3900  HB3 GLU X 255      57.721  43.218  16.324  0.00  0.00            
ATOM   3901  CG  GLU X 255      57.181  44.529  17.801  0.00  0.00            
ATOM   3902  HG2 GLU X 255      57.080  45.107  16.882  0.00  0.00            
ATOM   3903  HG3 GLU X 255      56.260  44.111  18.207  0.00  0.00            
ATOM   3904  CD  GLU X 255      57.854  45.479  18.820  0.00  0.00            
ATOM   3905  OE1 GLU X 255      59.093  45.539  18.911  0.00  0.00            
ATOM   3906  OE2 GLU X 255      57.120  46.220  19.491  0.00  0.00            
ATOM   3907  C   GLU X 255      59.342  41.249  17.299  0.00  0.00            
ATOM   3908  O   GLU X 255      59.174  40.816  16.158  0.00  0.00            
ATOM   3909  N   SER X 256      60.482  41.118  18.008  0.00  0.00            
ATOM   3910  H   SER X 256      60.517  41.523  18.933  0.00  0.00            
ATOM   3911  CA  SER X 256      61.694  40.389  17.648  0.00  0.00            
ATOM   3912  HA  SER X 256      61.950  40.571  16.604  0.00  0.00            
ATOM   3913  CB  SER X 256      62.842  40.926  18.594  0.00  0.00            
ATOM   3914  HB2 SER X 256      63.730  40.326  18.396  0.00  0.00            
ATOM   3915  HB3 SER X 256      62.981  41.990  18.404  0.00  0.00            
ATOM   3916  OG  SER X 256      62.466  40.810  19.935  0.00  0.00            
ATOM   3917  HG  SER X 256      63.264  40.643  20.441  0.00  0.00            
ATOM   3918  C   SER X 256      61.398  38.888  17.820  0.00  0.00            
ATOM   3919  O   SER X 256      62.131  38.028  17.257  0.00  0.00            
ATOM   3920  N   GLY X 257      60.434  38.515  18.709  0.00  0.00            
ATOM   3921  H   GLY X 257      59.894  39.209  19.205  0.00  0.00            
ATOM   3922  CA  GLY X 257      60.051  37.092  19.013  0.00  0.00            
ATOM   3923  HA2 GLY X 257      59.003  37.206  19.290  0.00  0.00            
ATOM   3924  HA3 GLY X 257      60.324  36.421  18.199  0.00  0.00            
ATOM   3925  C   GLY X 257      60.707  36.547  20.279  0.00  0.00            
ATOM   3926  O   GLY X 257      60.498  35.375  20.581  0.00  0.00            
ATOM   3927  N   GLU X 258      61.435  37.445  20.987  0.00  0.00            
ATOM   3928  H   GLU X 258      61.416  38.405  20.672  0.00  0.00            
ATOM   3929  CA  GLU X 258      62.211  37.137  22.210  0.00  0.00            
ATOM   3930  HA  GLU X 258      62.359  36.057  22.187  0.00  0.00            
ATOM   3931  CB  GLU X 258      63.592  37.778  22.230  0.00  0.00            
ATOM   3932  HB2 GLU X 258      63.443  38.855  22.308  0.00  0.00            
ATOM   3933  HB3 GLU X 258      64.004  37.563  23.216  0.00  0.00            
ATOM   3934  CG  GLU X 258      64.588  37.414  21.110  0.00  0.00            
ATOM   3935  HG2 GLU X 258      64.181  37.818  20.183  0.00  0.00            
ATOM   3936  HG3 GLU X 258      65.491  37.961  21.382  0.00  0.00            
ATOM   3937  CD  GLU X 258      64.908  35.961  20.844  0.00  0.00            
ATOM   3938  OE1 GLU X 258      64.491  35.051  21.564  0.00  0.00            
ATOM   3939  OE2 GLU X 258      65.593  35.670  19.848  0.00  0.00            
ATOM   3940  C   GLU X 258      61.441  37.531  23.519  0.00  0.00            
ATOM   3941  O   GLU X 258      60.783  38.584  23.531  0.00  0.00            
ATOM   3942  N   PRO X 259      61.490  36.674  24.599  0.00  0.00            
ATOM   3943  CD  PRO X 259      62.132  35.401  24.768  0.00  0.00            
ATOM   3944  HD2 PRO X 259      63.215  35.496  24.852  0.00  0.00            
ATOM   3945  HD3 PRO X 259      62.000  34.758  23.898  0.00  0.00            
ATOM   3946  CG  PRO X 259      61.606  34.824  26.053  0.00  0.00            
ATOM   3947  HG2 PRO X 259      62.444  34.819  26.751  0.00  0.00            
ATOM   3948  HG3 PRO X 259      61.167  33.833  25.938  0.00  0.00            
ATOM   3949  CB  PRO X 259      60.454  35.720  26.531  0.00  0.00            
ATOM   3950  HB2 PRO X 259      60.395  35.765  27.618  0.00  0.00            
ATOM   3951  HB3 PRO X 259      59.454  35.422  26.215  0.00  0.00            
ATOM   3952  CA  PRO X 259      60.703  37.094  25.833  0.00  0.00            
ATOM   3953  HA  PRO X 259      59.756  37.587  25.614  0.00  0.00            
ATOM   3954  C   PRO X 259      61.487  38.137  26.666  0.00  0.00            
ATOM   3955  O   PRO X 259      62.730  38.233  26.805  0.00  0.00            
ATOM   3956  N   VAL X 260      60.695  38.905  27.397  0.00  0.00            
ATOM   3957  H   VAL X 260      59.723  38.966  27.131  0.00  0.00            
ATOM   3958  CA  VAL X 260      61.227  39.890  28.326  0.00  0.00            
ATOM   3959  HA  VAL X 260      62.105  39.402  28.749  0.00  0.00            
ATOM   3960  CB  VAL X 260      61.679  41.230  27.670  0.00  0.00            
ATOM   3961  HB  VAL X 260      62.231  41.074  26.743  0.00  0.00            
ATOM   3962  CG1 VAL X 260      60.418  42.108  27.249  0.00  0.00            
ATOM   3963 HG11 VAL X 260      60.043  42.711  28.076  0.00  0.00            
ATOM   3964 HG12 VAL X 260      60.574  42.711  26.353  0.00  0.00            
ATOM   3965 HG13 VAL X 260      59.573  41.510  26.909  0.00  0.00            
ATOM   3966  CG2 VAL X 260      62.478  42.170  28.568  0.00  0.00            
ATOM   3967 HG21 VAL X 260      61.893  42.319  29.475  0.00  0.00            
ATOM   3968 HG22 VAL X 260      63.454  41.728  28.768  0.00  0.00            
ATOM   3969 HG23 VAL X 260      62.648  43.102  28.030  0.00  0.00            
ATOM   3970  C   VAL X 260      60.176  40.162  29.426  0.00  0.00            
ATOM   3971  O   VAL X 260      58.994  40.279  29.208  0.00  0.00            
ATOM   3972  N   ALA X 261      60.692  40.371  30.655  0.00  0.00            
ATOM   3973  H   ALA X 261      61.695  40.315  30.753  0.00  0.00            
ATOM   3974  CA  ALA X 261      59.857  40.596  31.879  0.00  0.00            
ATOM   3975  HA  ALA X 261      59.054  39.861  31.947  0.00  0.00            
ATOM   3976  CB  ALA X 261      60.839  40.425  33.026  0.00  0.00            
ATOM   3977  HB1 ALA X 261      61.852  40.818  32.937  0.00  0.00            
ATOM   3978  HB2 ALA X 261      60.312  40.870  33.869  0.00  0.00            
ATOM   3979  HB3 ALA X 261      60.968  39.382  33.314  0.00  0.00            
ATOM   3980  C   ALA X 261      59.366  42.020  31.837  0.00  0.00            
ATOM   3981  O   ALA X 261      60.085  42.856  31.336  0.00  0.00            
ATOM   3982  N   VAL X 262      58.192  42.350  32.358  0.00  0.00            
ATOM   3983  H   VAL X 262      57.719  41.581  32.811  0.00  0.00            
ATOM   3984  CA  VAL X 262      57.521  43.701  32.399  0.00  0.00            
ATOM   3985  HA  VAL X 262      58.307  44.408  32.133  0.00  0.00            
ATOM   3986  CB  VAL X 262      56.509  43.773  31.235  0.00  0.00            
ATOM   3987  HB  VAL X 262      56.124  44.790  31.317  0.00  0.00            
ATOM   3988  CG1 VAL X 262      57.246  43.751  29.873  0.00  0.00            
ATOM   3989 HG11 VAL X 262      56.602  44.085  29.059  0.00  0.00            
ATOM   3990 HG12 VAL X 262      58.030  44.506  29.923  0.00  0.00            
ATOM   3991 HG13 VAL X 262      57.693  42.841  29.474  0.00  0.00            
ATOM   3992  CG2 VAL X 262      55.243  42.887  31.349  0.00  0.00            
ATOM   3993 HG21 VAL X 262      54.483  43.250  32.041  0.00  0.00            
ATOM   3994 HG22 VAL X 262      54.912  42.808  30.314  0.00  0.00            
ATOM   3995 HG23 VAL X 262      55.508  41.851  31.558  0.00  0.00            
ATOM   3996  C   VAL X 262      57.034  44.070  33.863  0.00  0.00            
ATOM   3997  O   VAL X 262      57.284  45.245  34.312  0.00  0.00            
ATOM   3998  N   ARG X 263      56.475  43.076  34.634  0.00  0.00            
ATOM   3999  H   ARG X 263      56.583  42.133  34.288  0.00  0.00            
ATOM   4000  CA  ARG X 263      56.085  43.153  36.039  0.00  0.00            
ATOM   4001  HA  ARG X 263      56.684  43.995  36.386  0.00  0.00            
ATOM   4002  CB  ARG X 263      54.549  43.367  36.121  0.00  0.00            
ATOM   4003  HB2 ARG X 263      53.999  42.560  35.638  0.00  0.00            
ATOM   4004  HB3 ARG X 263      54.240  43.264  37.161  0.00  0.00            
ATOM   4005  CG  ARG X 263      54.153  44.694  35.546  0.00  0.00            
ATOM   4006  HG2 ARG X 263      55.023  45.348  35.606  0.00  0.00            
ATOM   4007  HG3 ARG X 263      53.730  44.653  34.542  0.00  0.00            
ATOM   4008  CD  ARG X 263      53.066  45.402  36.355  0.00  0.00            
ATOM   4009  HD2 ARG X 263      52.908  46.362  35.864  0.00  0.00            
ATOM   4010  HD3 ARG X 263      52.131  44.842  36.358  0.00  0.00            
ATOM   4011  NE  ARG X 263      53.380  45.620  37.755  0.00  0.00            
ATOM   4012  HE  ARG X 263      54.365  45.625  37.979  0.00  0.00            
ATOM   4013  CZ  ARG X 263      52.555  46.105  38.607  0.00  0.00            
ATOM   4014  NH1 ARG X 263      51.272  46.371  38.431  0.00  0.00            
ATOM   4015 HH11 ARG X 263      50.838  46.271  37.524  0.00  0.00            
ATOM   4016 HH12 ARG X 263      50.695  46.620  39.222  0.00  0.00            
ATOM   4017  NH2 ARG X 263      53.050  46.433  39.763  0.00  0.00            
ATOM   4018 HH21 ARG X 263      54.053  46.470  39.876  0.00  0.00            
ATOM   4019 HH22 ARG X 263      52.443  46.958  40.376  0.00  0.00            
ATOM   4020  C   ARG X 263      56.443  41.907  36.865  0.00  0.00            
ATOM   4021  O   ARG X 263      56.606  40.820  36.269  0.00  0.00            
ATOM   4022  N   GLY X 264      56.453  42.011  38.254  0.00  0.00            
ATOM   4023  H   GLY X 264      56.217  42.920  38.626  0.00  0.00            
ATOM   4024  CA  GLY X 264      56.373  40.872  39.162  0.00  0.00            
ATOM   4025  HA2 GLY X 264      56.939  40.027  38.771  0.00  0.00            
ATOM   4026  HA3 GLY X 264      56.826  41.201  40.097  0.00  0.00            
ATOM   4027  C   GLY X 264      54.929  40.354  39.462  0.00  0.00            
ATOM   4028  O   GLY X 264      54.023  41.270  39.480  0.00  0.00            
ATOM   4029  N   VAL X 265      54.765  39.051  39.608  0.00  0.00            
ATOM   4030  H   VAL X 265      55.553  38.440  39.449  0.00  0.00            
ATOM   4031  CA  VAL X 265      53.397  38.551  39.814  0.00  0.00            
ATOM   4032  HA  VAL X 265      52.811  38.982  39.002  0.00  0.00            
ATOM   4033  CB  VAL X 265      53.395  37.029  39.711  0.00  0.00            
ATOM   4034  HB  VAL X 265      54.136  36.647  40.413  0.00  0.00            
ATOM   4035  CG1 VAL X 265      51.992  36.394  40.067  0.00  0.00            
ATOM   4036 HG11 VAL X 265      51.146  36.968  39.690  0.00  0.00            
ATOM   4037 HG12 VAL X 265      52.052  35.383  39.663  0.00  0.00            
ATOM   4038 HG13 VAL X 265      51.972  36.340  41.156  0.00  0.00            
ATOM   4039  CG2 VAL X 265      53.841  36.562  38.299  0.00  0.00            
ATOM   4040 HG21 VAL X 265      54.822  36.976  38.066  0.00  0.00            
ATOM   4041 HG22 VAL X 265      53.997  35.483  38.287  0.00  0.00            
ATOM   4042 HG23 VAL X 265      53.075  36.828  37.571  0.00  0.00            
ATOM   4043  C   VAL X 265      52.740  39.155  41.036  0.00  0.00            
ATOM   4044  O   VAL X 265      51.623  39.519  41.023  0.00  0.00            
ATOM   4045  N   GLU X 266      53.431  39.233  42.171  0.00  0.00            
ATOM   4046  H   GLU X 266      54.387  38.918  42.256  0.00  0.00            
ATOM   4047  CA  GLU X 266      52.835  39.666  43.447  0.00  0.00            
ATOM   4048  HA  GLU X 266      51.880  39.150  43.540  0.00  0.00            
ATOM   4049  CB  GLU X 266      53.699  39.318  44.689  0.00  0.00            
ATOM   4050  HB2 GLU X 266      54.056  38.296  44.564  0.00  0.00            
ATOM   4051  HB3 GLU X 266      54.618  39.905  44.695  0.00  0.00            
ATOM   4052  CG  GLU X 266      52.974  39.547  46.011  0.00  0.00            
ATOM   4053  HG2 GLU X 266      52.772  40.614  46.103  0.00  0.00            
ATOM   4054  HG3 GLU X 266      51.999  39.060  45.999  0.00  0.00            
ATOM   4055  CD  GLU X 266      53.721  39.101  47.239  0.00  0.00            
ATOM   4056  OE1 GLU X 266      54.703  38.287  47.162  0.00  0.00            
ATOM   4057  OE2 GLU X 266      53.267  39.499  48.350  0.00  0.00            
ATOM   4058  C   GLU X 266      52.435  41.071  43.540  0.00  0.00            
ATOM   4059  O   GLU X 266      51.373  41.487  44.036  0.00  0.00            
ATOM   4060  N   GLU X 267      53.285  41.886  42.876  0.00  0.00            
ATOM   4061  H   GLU X 267      54.117  41.485  42.467  0.00  0.00            
ATOM   4062  CA  GLU X 267      52.996  43.362  42.800  0.00  0.00            
ATOM   4063  HA  GLU X 267      52.683  43.792  43.751  0.00  0.00            
ATOM   4064  CB  GLU X 267      54.238  44.107  42.348  0.00  0.00            
ATOM   4065  HB2 GLU X 267      54.471  43.658  41.383  0.00  0.00            
ATOM   4066  HB3 GLU X 267      53.967  45.146  42.159  0.00  0.00            
ATOM   4067  CG  GLU X 267      55.415  44.143  43.347  0.00  0.00            
ATOM   4068  HG2 GLU X 267      55.854  43.161  43.521  0.00  0.00            
ATOM   4069  HG3 GLU X 267      56.213  44.812  43.023  0.00  0.00            
ATOM   4070  CD  GLU X 267      54.945  44.615  44.750  0.00  0.00            
ATOM   4071  OE1 GLU X 267      55.022  43.912  45.743  0.00  0.00            
ATOM   4072  OE2 GLU X 267      54.594  45.808  44.764  0.00  0.00            
ATOM   4073  C   GLU X 267      51.809  43.551  41.774  0.00  0.00            
ATOM   4074  O   GLU X 267      51.003  44.444  42.041  0.00  0.00            
ATOM   4075  N   PHE X 268      51.648  42.794  40.719  0.00  0.00            
ATOM   4076  H   PHE X 268      52.389  42.168  40.437  0.00  0.00            
ATOM   4077  CA  PHE X 268      50.534  42.795  39.824  0.00  0.00            
ATOM   4078  HA  PHE X 268      50.324  43.824  39.531  0.00  0.00            
ATOM   4079  CB  PHE X 268      50.826  42.109  38.479  0.00  0.00            
ATOM   4080  HB2 PHE X 268      51.630  42.637  37.965  0.00  0.00            
ATOM   4081  HB3 PHE X 268      51.124  41.111  38.800  0.00  0.00            
ATOM   4082  CG  PHE X 268      49.588  41.951  37.560  0.00  0.00            
ATOM   4083  CD1 PHE X 268      48.860  40.736  37.589  0.00  0.00            
ATOM   4084  HD1 PHE X 268      49.229  39.931  38.207  0.00  0.00            
ATOM   4085  CE1 PHE X 268      47.840  40.564  36.653  0.00  0.00            
ATOM   4086  HE1 PHE X 268      47.297  39.632  36.595  0.00  0.00            
ATOM   4087  CZ  PHE X 268      47.417  41.646  35.810  0.00  0.00            
ATOM   4088  HZ  PHE X 268      46.534  41.534  35.199  0.00  0.00            
ATOM   4089  CE2 PHE X 268      48.091  42.872  35.932  0.00  0.00            
ATOM   4090  HE2 PHE X 268      47.843  43.739  35.339  0.00  0.00            
ATOM   4091  CD2 PHE X 268      49.263  43.018  36.704  0.00  0.00            
ATOM   4092  HD2 PHE X 268      49.894  43.894  36.738  0.00  0.00            
ATOM   4093  C   PHE X 268      49.258  42.321  40.583  0.00  0.00            
ATOM   4094  O   PHE X 268      48.233  42.954  40.417  0.00  0.00            
ATOM   4095  N   LEU X 269      49.286  41.226  41.429  0.00  0.00            
ATOM   4096  H   LEU X 269      50.119  40.654  41.426  0.00  0.00            
ATOM   4097  CA  LEU X 269      48.091  40.766  42.196  0.00  0.00            
ATOM   4098  HA  LEU X 269      47.260  40.767  41.490  0.00  0.00            
ATOM   4099  CB  LEU X 269      48.372  39.383  42.790  0.00  0.00            
ATOM   4100  HB2 LEU X 269      49.430  39.306  43.040  0.00  0.00            
ATOM   4101  HB3 LEU X 269      47.740  39.300  43.674  0.00  0.00            
ATOM   4102  CG  LEU X 269      47.895  38.236  41.906  0.00  0.00            
ATOM   4103  HG  LEU X 269      48.205  38.385  40.872  0.00  0.00            
ATOM   4104  CD1 LEU X 269      48.536  36.815  42.194  0.00  0.00            
ATOM   4105 HD11 LEU X 269      48.158  36.051  41.514  0.00  0.00            
ATOM   4106 HD12 LEU X 269      49.612  36.931  42.064  0.00  0.00            
ATOM   4107 HD13 LEU X 269      48.381  36.600  43.252  0.00  0.00            
ATOM   4108  CD2 LEU X 269      46.369  38.084  41.912  0.00  0.00            
ATOM   4109 HD21 LEU X 269      46.121  37.248  41.258  0.00  0.00            
ATOM   4110 HD22 LEU X 269      46.066  37.829  42.928  0.00  0.00            
ATOM   4111 HD23 LEU X 269      45.821  38.914  41.468  0.00  0.00            
ATOM   4112  C   LEU X 269      47.659  41.714  43.343  0.00  0.00            
ATOM   4113  O   LEU X 269      46.460  41.911  43.518  0.00  0.00            
ATOM   4114  N   ARG X 270      48.612  42.284  44.083  0.00  0.00            
ATOM   4115  H   ARG X 270      49.580  42.096  43.865  0.00  0.00            
ATOM   4116  CA  ARG X 270      48.242  43.341  45.064  0.00  0.00            
ATOM   4117  HA  ARG X 270      47.386  42.945  45.609  0.00  0.00            
ATOM   4118  CB  ARG X 270      49.422  43.666  46.000  0.00  0.00            
ATOM   4119  HB2 ARG X 270      50.280  43.848  45.352  0.00  0.00            
ATOM   4120  HB3 ARG X 270      49.112  44.552  46.553  0.00  0.00            
ATOM   4121  CG  ARG X 270      49.594  42.471  46.941  0.00  0.00            
ATOM   4122  HG2 ARG X 270      48.609  42.290  47.371  0.00  0.00            
ATOM   4123  HG3 ARG X 270      49.949  41.681  46.279  0.00  0.00            
ATOM   4124  CD  ARG X 270      50.590  42.710  48.051  0.00  0.00            
ATOM   4125  HD2 ARG X 270      51.290  43.475  47.715  0.00  0.00            
ATOM   4126  HD3 ARG X 270      49.945  43.204  48.778  0.00  0.00            
ATOM   4127  NE  ARG X 270      51.059  41.557  48.768  0.00  0.00            
ATOM   4128  HE  ARG X 270      51.928  41.220  48.379  0.00  0.00            
ATOM   4129  CZ  ARG X 270      50.559  40.826  49.698  0.00  0.00            
ATOM   4130  NH1 ARG X 270      49.317  40.927  50.033  0.00  0.00            
ATOM   4131 HH11 ARG X 270      48.685  41.644  49.707  0.00  0.00            
ATOM   4132 HH12 ARG X 270      49.104  40.356  50.838  0.00  0.00            
ATOM   4133  NH2 ARG X 270      51.160  39.812  50.283  0.00  0.00            
ATOM   4134 HH21 ARG X 270      52.068  39.523  49.948  0.00  0.00            
ATOM   4135 HH22 ARG X 270      50.591  39.209  50.861  0.00  0.00            
ATOM   4136  C   ARG X 270      47.634  44.595  44.484  0.00  0.00            
ATOM   4137  O   ARG X 270      46.596  45.049  45.006  0.00  0.00            
ATOM   4138  N   ASP X 271      48.142  45.107  43.396  0.00  0.00            
ATOM   4139  H   ASP X 271      48.968  44.685  42.995  0.00  0.00            
ATOM   4140  CA  ASP X 271      47.404  46.116  42.536  0.00  0.00            
ATOM   4141  HA  ASP X 271      47.162  47.015  43.102  0.00  0.00            
ATOM   4142  CB  ASP X 271      48.196  46.583  41.315  0.00  0.00            
ATOM   4143  HB2 ASP X 271      48.416  45.816  40.572  0.00  0.00            
ATOM   4144  HB3 ASP X 271      47.537  47.208  40.714  0.00  0.00            
ATOM   4145  CG  ASP X 271      49.424  47.482  41.578  0.00  0.00            
ATOM   4146  OD1 ASP X 271      49.382  48.299  42.532  0.00  0.00            
ATOM   4147  OD2 ASP X 271      50.408  47.444  40.839  0.00  0.00            
ATOM   4148  C   ASP X 271      45.988  45.657  42.029  0.00  0.00            
ATOM   4149  O   ASP X 271      45.036  46.448  42.132  0.00  0.00            
ATOM   4150  N   PHE X 272      45.766  44.452  41.485  0.00  0.00            
ATOM   4151  H   PHE X 272      46.561  43.834  41.402  0.00  0.00            
ATOM   4152  CA  PHE X 272      44.422  43.984  41.056  0.00  0.00            
ATOM   4153  HA  PHE X 272      44.095  44.689  40.291  0.00  0.00            
ATOM   4154  CB  PHE X 272      44.603  42.583  40.458  0.00  0.00            
ATOM   4155  HB2 PHE X 272      45.138  42.655  39.511  0.00  0.00            
ATOM   4156  HB3 PHE X 272      45.229  41.901  41.033  0.00  0.00            
ATOM   4157  CG  PHE X 272      43.185  41.863  40.197  0.00  0.00            
ATOM   4158  CD1 PHE X 272      42.523  42.092  38.985  0.00  0.00            
ATOM   4159  HD1 PHE X 272      42.953  42.719  38.218  0.00  0.00            
ATOM   4160  CE1 PHE X 272      41.337  41.297  38.732  0.00  0.00            
ATOM   4161  HE1 PHE X 272      40.869  41.340  37.760  0.00  0.00            
ATOM   4162  CZ  PHE X 272      40.872  40.406  39.724  0.00  0.00            
ATOM   4163  HZ  PHE X 272      39.880  39.984  39.655  0.00  0.00            
ATOM   4164  CE2 PHE X 272      41.540  40.272  40.912  0.00  0.00            
ATOM   4165  HE2 PHE X 272      41.132  39.684  41.721  0.00  0.00            
ATOM   4166  CD2 PHE X 272      42.605  41.028  41.162  0.00  0.00            
ATOM   4167  HD2 PHE X 272      43.170  40.917  42.075  0.00  0.00            
ATOM   4168  C   PHE X 272      43.443  43.871  42.234  0.00  0.00            
ATOM   4169  O   PHE X 272      42.332  44.389  42.112  0.00  0.00            
ATOM   4170  N   ASN X 273      43.858  43.308  43.372  0.00  0.00            
ATOM   4171  H   ASN X 273      44.777  42.889  43.394  0.00  0.00            
ATOM   4172  CA  ASN X 273      42.998  43.218  44.548  0.00  0.00            
ATOM   4173  HA  ASN X 273      42.084  42.673  44.311  0.00  0.00            
ATOM   4174  CB  ASN X 273      43.732  42.433  45.686  0.00  0.00            
ATOM   4175  HB2 ASN X 273      44.701  42.861  45.943  0.00  0.00            
ATOM   4176  HB3 ASN X 273      43.228  42.589  46.640  0.00  0.00            
ATOM   4177  CG  ASN X 273      43.809  40.968  45.350  0.00  0.00            
ATOM   4178  OD1 ASN X 273      43.135  40.427  44.501  0.00  0.00            
ATOM   4179  ND2 ASN X 273      44.725  40.317  45.954  0.00  0.00            
ATOM   4180 HD21 ASN X 273      44.852  39.339  45.735  0.00  0.00            
ATOM   4181 HD22 ASN X 273      45.309  40.684  46.692  0.00  0.00            
ATOM   4182  C   ASN X 273      42.554  44.624  44.983  0.00  0.00            
ATOM   4183  O   ASN X 273      41.384  44.898  45.237  0.00  0.00            
ATOM   4184  N   ASN X 274      43.585  45.530  45.003  0.00  0.00            
ATOM   4185  H   ASN X 274      44.555  45.257  45.063  0.00  0.00            
ATOM   4186  CA  ASN X 274      43.382  46.920  45.314  0.00  0.00            
ATOM   4187  HA  ASN X 274      43.115  46.882  46.370  0.00  0.00            
ATOM   4188  CB  ASN X 274      44.758  47.678  45.267  0.00  0.00            
ATOM   4189  HB2 ASN X 274      45.481  47.284  45.981  0.00  0.00            
ATOM   4190  HB3 ASN X 274      45.130  47.499  44.258  0.00  0.00            
ATOM   4191  CG  ASN X 274      44.466  49.150  45.413  0.00  0.00            
ATOM   4192  OD1 ASN X 274      43.945  49.689  46.354  0.00  0.00            
ATOM   4193  ND2 ASN X 274      44.776  50.008  44.389  0.00  0.00            
ATOM   4194 HD21 ASN X 274      44.580  50.971  44.622  0.00  0.00            
ATOM   4195 HD22 ASN X 274      45.451  49.809  43.665  0.00  0.00            
ATOM   4196  C   ASN X 274      42.251  47.527  44.496  0.00  0.00            
ATOM   4197  O   ASN X 274      41.366  48.214  45.107  0.00  0.00            
ATOM   4198  N   GLU X 275      42.227  47.453  43.129  0.00  0.00            
ATOM   4199  H   GLU X 275      42.865  46.855  42.623  0.00  0.00            
ATOM   4200  CA  GLU X 275      41.309  48.311  42.317  0.00  0.00            
ATOM   4201  HA  GLU X 275      40.995  49.218  42.833  0.00  0.00            
ATOM   4202  CB  GLU X 275      42.098  48.647  41.039  0.00  0.00            
ATOM   4203  HB2 GLU X 275      42.400  47.740  40.516  0.00  0.00            
ATOM   4204  HB3 GLU X 275      41.450  49.203  40.361  0.00  0.00            
ATOM   4205  CG  GLU X 275      43.305  49.616  41.324  0.00  0.00            
ATOM   4206  HG2 GLU X 275      43.012  50.212  42.188  0.00  0.00            
ATOM   4207  HG3 GLU X 275      44.153  48.995  41.613  0.00  0.00            
ATOM   4208  CD  GLU X 275      43.648  50.332  39.965  0.00  0.00            
ATOM   4209  OE1 GLU X 275      43.247  51.533  39.753  0.00  0.00            
ATOM   4210  OE2 GLU X 275      44.323  49.741  39.067  0.00  0.00            
ATOM   4211  C   GLU X 275      40.080  47.528  41.943  0.00  0.00            
ATOM   4212  O   GLU X 275      38.981  48.162  41.876  0.00  0.00            
ATOM   4213  N   THR X 276      40.199  46.183  41.864  0.00  0.00            
ATOM   4214  H   THR X 276      41.115  45.761  41.809  0.00  0.00            
ATOM   4215  CA  THR X 276      39.053  45.297  41.506  0.00  0.00            
ATOM   4216  HA  THR X 276      38.513  45.756  40.677  0.00  0.00            
ATOM   4217  CB  THR X 276      39.615  43.954  40.947  0.00  0.00            
ATOM   4218  HB  THR X 276      40.144  43.375  41.704  0.00  0.00            
ATOM   4219  CG2 THR X 276      38.423  43.066  40.358  0.00  0.00            
ATOM   4220 HG21 THR X 276      38.003  43.573  39.489  0.00  0.00            
ATOM   4221 HG22 THR X 276      38.912  42.145  40.042  0.00  0.00            
ATOM   4222 HG23 THR X 276      37.636  42.867  41.085  0.00  0.00            
ATOM   4223  OG1 THR X 276      40.490  44.252  39.843  0.00  0.00            
ATOM   4224  HG1 THR X 276      41.326  43.914  40.174  0.00  0.00            
ATOM   4225  C   THR X 276      37.944  45.182  42.543  0.00  0.00            
ATOM   4226  O   THR X 276      36.744  45.403  42.243  0.00  0.00            
ATOM   4227  N   TRP X 277      38.326  44.838  43.765  0.00  0.00            
ATOM   4228  H   TRP X 277      39.327  44.741  43.852  0.00  0.00            
ATOM   4229  CA  TRP X 277      37.422  44.585  44.961  0.00  0.00            
ATOM   4230  HA  TRP X 277      36.400  44.528  44.584  0.00  0.00            
ATOM   4231  CB  TRP X 277      37.810  43.238  45.542  0.00  0.00            
ATOM   4232  HB2 TRP X 277      38.820  43.344  45.939  0.00  0.00            
ATOM   4233  HB3 TRP X 277      37.243  43.076  46.458  0.00  0.00            
ATOM   4234  CG  TRP X 277      37.653  41.999  44.656  0.00  0.00            
ATOM   4235  CD1 TRP X 277      38.613  41.452  43.795  0.00  0.00            
ATOM   4236  HD1 TRP X 277      39.619  41.841  43.743  0.00  0.00            
ATOM   4237  NE1 TRP X 277      38.044  40.488  42.987  0.00  0.00            
ATOM   4238  HE1 TRP X 277      38.598  39.891  42.390  0.00  0.00            
ATOM   4239  CE2 TRP X 277      36.643  40.333  43.260  0.00  0.00            
ATOM   4240  CZ2 TRP X 277      35.686  39.486  42.741  0.00  0.00            
ATOM   4241  HZ2 TRP X 277      35.975  38.809  41.951  0.00  0.00            
ATOM   4242  CH2 TRP X 277      34.410  39.479  43.362  0.00  0.00            
ATOM   4243  HH2 TRP X 277      33.533  39.013  42.938  0.00  0.00            
ATOM   4244  CZ3 TRP X 277      34.165  40.275  44.473  0.00  0.00            
ATOM   4245  HZ3 TRP X 277      33.156  40.348  44.852  0.00  0.00            
ATOM   4246  CE3 TRP X 277      35.132  41.138  44.972  0.00  0.00            
ATOM   4247  HE3 TRP X 277      34.862  41.779  45.799  0.00  0.00            
ATOM   4248  CD2 TRP X 277      36.459  41.164  44.402  0.00  0.00            
ATOM   4249  C   TRP X 277      37.519  45.728  45.996  0.00  0.00            
ATOM   4250  O   TRP X 277      36.447  46.126  46.578  0.00  0.00            
ATOM   4251  N   SER X 278      38.722  46.170  46.342  0.00  0.00            
ATOM   4252  H   SER X 278      39.500  45.882  45.764  0.00  0.00            
ATOM   4253  CA  SER X 278      38.966  47.226  47.388  0.00  0.00            
ATOM   4254  HA  SER X 278      40.047  47.348  47.324  0.00  0.00            
ATOM   4255  CB  SER X 278      38.276  48.581  47.052  0.00  0.00            
ATOM   4256  HB2 SER X 278      37.210  48.487  47.259  0.00  0.00            
ATOM   4257  HB3 SER X 278      38.563  49.401  47.710  0.00  0.00            
ATOM   4258  OG  SER X 278      38.494  48.948  45.686  0.00  0.00            
ATOM   4259  HG  SER X 278      39.414  48.831  45.438  0.00  0.00            
ATOM   4260  C   SER X 278      38.773  46.899  48.894  0.00  0.00            
ATOM   4261  O   SER X 278      38.940  47.732  49.804  0.00  0.00            
ATOM   4262  N   ASP X 279      38.347  45.613  49.154  0.00  0.00            
ATOM   4263  H   ASP X 279      38.128  45.037  48.354  0.00  0.00            
ATOM   4264  CA  ASP X 279      38.135  45.037  50.579  0.00  0.00            
ATOM   4265  HA  ASP X 279      37.990  45.911  51.214  0.00  0.00            
ATOM   4266  CB  ASP X 279      36.865  44.199  50.715  0.00  0.00            
ATOM   4267  HB2 ASP X 279      36.845  43.731  51.699  0.00  0.00            
ATOM   4268  HB3 ASP X 279      36.009  44.873  50.706  0.00  0.00            
ATOM   4269  CG  ASP X 279      36.584  43.194  49.594  0.00  0.00            
ATOM   4270  OD1 ASP X 279      37.481  42.829  48.822  0.00  0.00            
ATOM   4271  OD2 ASP X 279      35.504  42.584  49.674  0.00  0.00            
ATOM   4272  C   ASP X 279      39.448  44.448  51.076  0.00  0.00            
ATOM   4273  O   ASP X 279      40.430  44.274  50.354  0.00  0.00            
ATOM   4274  N   ARG X 280      39.524  44.233  52.448  0.00  0.00            
ATOM   4275  H   ARG X 280      38.690  44.342  53.007  0.00  0.00            
ATOM   4276  CA  ARG X 280      40.766  43.691  53.127  0.00  0.00            
ATOM   4277  HA  ARG X 280      41.515  44.482  53.175  0.00  0.00            
ATOM   4278  CB  ARG X 280      40.408  43.721  54.609  0.00  0.00            
ATOM   4279  HB2 ARG X 280      41.301  43.540  55.207  0.00  0.00            
ATOM   4280  HB3 ARG X 280      40.221  44.741  54.945  0.00  0.00            
ATOM   4281  CG  ARG X 280      39.433  42.688  55.174  0.00  0.00            
ATOM   4282  HG2 ARG X 280      39.625  41.728  54.695  0.00  0.00            
ATOM   4283  HG3 ARG X 280      39.612  42.652  56.249  0.00  0.00            
ATOM   4284  CD  ARG X 280      37.948  43.008  54.970  0.00  0.00            
ATOM   4285  HD2 ARG X 280      37.791  43.996  55.403  0.00  0.00            
ATOM   4286  HD3 ARG X 280      37.647  42.954  53.924  0.00  0.00            
ATOM   4287  NE  ARG X 280      37.078  41.970  55.691  0.00  0.00            
ATOM   4288  HE  ARG X 280      37.477  41.267  56.297  0.00  0.00            
ATOM   4289  CZ  ARG X 280      35.883  41.597  55.174  0.00  0.00            
ATOM   4290  NH1 ARG X 280      35.372  40.427  55.564  0.00  0.00            
ATOM   4291 HH11 ARG X 280      35.799  39.962  56.353  0.00  0.00            
ATOM   4292 HH12 ARG X 280      34.412  40.191  55.361  0.00  0.00            
ATOM   4293  NH2 ARG X 280      35.164  42.449  54.466  0.00  0.00            
ATOM   4294 HH21 ARG X 280      35.387  43.416  54.279  0.00  0.00            
ATOM   4295 HH22 ARG X 280      34.168  42.317  54.362  0.00  0.00            
ATOM   4296  C   ARG X 280      41.556  42.441  52.559  0.00  0.00            
ATOM   4297  O   ARG X 280      42.427  41.965  53.217  0.00  0.00            
ATOM   4298  N   HIE X 281      41.232  41.906  51.419  0.00  0.00            
ATOM   4299  H   HIE X 281      40.555  42.410  50.866  0.00  0.00            
ATOM   4300  CA  HIE X 281      41.780  40.637  50.948  0.00  0.00            
ATOM   4301  HA  HIE X 281      42.036  40.042  51.825  0.00  0.00            
ATOM   4302  CB  HIE X 281      40.651  39.826  50.228  0.00  0.00            
ATOM   4303  HB2 HIE X 281      40.363  40.309  49.294  0.00  0.00            
ATOM   4304  HB3 HIE X 281      40.959  38.803  50.009  0.00  0.00            
ATOM   4305  CG  HIE X 281      39.470  39.679  51.173  0.00  0.00            
ATOM   4306  ND1 HIE X 281      39.445  39.071  52.438  0.00  0.00            
ATOM   4307  CE1 HIE X 281      38.195  39.084  52.975  0.00  0.00            
ATOM   4308  HE1 HIE X 281      37.826  38.578  53.855  0.00  0.00            
ATOM   4309  NE2 HIE X 281      37.390  39.578  51.955  0.00  0.00            
ATOM   4310  HE2 HIE X 281      36.383  39.650  51.990  0.00  0.00            
ATOM   4311  CD2 HIE X 281      38.149  39.926  50.901  0.00  0.00            
ATOM   4312  HD2 HIE X 281      37.724  40.403  50.030  0.00  0.00            
ATOM   4313  C   HIE X 281      42.988  40.834  50.004  0.00  0.00            
ATOM   4314  O   HIE X 281      43.046  40.411  48.901  0.00  0.00            
ATOM   4315  N   THR X 282      44.053  41.516  50.543  0.00  0.00            
ATOM   4316  H   THR X 282      43.956  41.832  51.498  0.00  0.00            
ATOM   4317  CA  THR X 282      45.283  41.847  49.759  0.00  0.00            
ATOM   4318  HA  THR X 282      45.081  42.215  48.753  0.00  0.00            
ATOM   4319  CB  THR X 282      46.245  42.918  50.465  0.00  0.00            
ATOM   4320  HB  THR X 282      45.692  43.857  50.493  0.00  0.00            
ATOM   4321  CG2 THR X 282      46.721  42.331  51.760  0.00  0.00            
ATOM   4322 HG21 THR X 282      45.952  41.942  52.427  0.00  0.00            
ATOM   4323 HG22 THR X 282      47.439  41.516  51.672  0.00  0.00            
ATOM   4324 HG23 THR X 282      47.199  43.185  52.239  0.00  0.00            
ATOM   4325  OG1 THR X 282      47.341  43.293  49.655  0.00  0.00            
ATOM   4326  HG1 THR X 282      46.872  43.784  48.977  0.00  0.00            
ATOM   4327  C   THR X 282      46.015  40.560  49.389  0.00  0.00            
ATOM   4328  O   THR X 282      46.403  40.403  48.158  0.00  0.00            
ATOM   4329  N   ASP X 283      46.180  39.481  50.226  0.00  0.00            
ATOM   4330  H   ASP X 283      46.011  39.609  51.214  0.00  0.00            
ATOM   4331  CA  ASP X 283      46.894  38.228  49.879  0.00  0.00            
ATOM   4332  HA  ASP X 283      47.799  38.531  49.354  0.00  0.00            
ATOM   4333  CB  ASP X 283      47.277  37.376  51.132  0.00  0.00            
ATOM   4334  HB2 ASP X 283      46.329  37.168  51.627  0.00  0.00            
ATOM   4335  HB3 ASP X 283      47.868  36.519  50.809  0.00  0.00            
ATOM   4336  CG  ASP X 283      48.182  38.003  52.175  0.00  0.00            
ATOM   4337  OD1 ASP X 283      47.700  38.173  53.341  0.00  0.00            
ATOM   4338  OD2 ASP X 283      49.271  38.519  51.814  0.00  0.00            
ATOM   4339  C   ASP X 283      46.001  37.270  48.941  0.00  0.00            
ATOM   4340  O   ASP X 283      46.331  36.095  48.886  0.00  0.00            
ATOM   4341  N   PHE X 284      44.919  37.729  48.368  0.00  0.00            
ATOM   4342  H   PHE X 284      44.697  38.699  48.540  0.00  0.00            
ATOM   4343  CA  PHE X 284      43.994  36.850  47.564  0.00  0.00            
ATOM   4344  HA  PHE X 284      43.716  35.994  48.180  0.00  0.00            
ATOM   4345  CB  PHE X 284      42.711  37.594  47.258  0.00  0.00            
ATOM   4346  HB2 PHE X 284      42.125  37.629  48.176  0.00  0.00            
ATOM   4347  HB3 PHE X 284      42.813  38.626  46.924  0.00  0.00            
ATOM   4348  CG  PHE X 284      41.650  36.898  46.310  0.00  0.00            
ATOM   4349  CD1 PHE X 284      40.796  35.891  46.809  0.00  0.00            
ATOM   4350  HD1 PHE X 284      41.004  35.368  47.730  0.00  0.00            
ATOM   4351  CE1 PHE X 284      39.723  35.432  46.059  0.00  0.00            
ATOM   4352  HE1 PHE X 284      39.002  34.774  46.521  0.00  0.00            
ATOM   4353  CZ  PHE X 284      39.507  35.845  44.751  0.00  0.00            
ATOM   4354  HZ  PHE X 284      38.631  35.563  44.184  0.00  0.00            
ATOM   4355  CE2 PHE X 284      40.438  36.777  44.271  0.00  0.00            
ATOM   4356  HE2 PHE X 284      40.271  37.191  43.287  0.00  0.00            
ATOM   4357  CD2 PHE X 284      41.536  37.351  45.008  0.00  0.00            
ATOM   4358  HD2 PHE X 284      42.275  38.041  44.628  0.00  0.00            
ATOM   4359  C   PHE X 284      44.759  36.491  46.260  0.00  0.00            
ATOM   4360  O   PHE X 284      45.093  37.421  45.515  0.00  0.00            
ATOM   4361  N   GLY X 285      45.047  35.206  46.115  0.00  0.00            
ATOM   4362  H   GLY X 285      44.754  34.505  46.780  0.00  0.00            
ATOM   4363  CA  GLY X 285      46.057  34.840  45.099  0.00  0.00            
ATOM   4364  HA2 GLY X 285      45.787  33.888  44.641  0.00  0.00            
ATOM   4365  HA3 GLY X 285      46.056  35.612  44.330  0.00  0.00            
ATOM   4366  C   GLY X 285      47.493  34.638  45.575  0.00  0.00            
ATOM   4367  O   GLY X 285      48.328  34.393  44.724  0.00  0.00            
ATOM   4368  N   ILE X 286      47.811  34.758  46.840  0.00  0.00            
ATOM   4369  H   ILE X 286      47.093  35.061  47.482  0.00  0.00            
ATOM   4370  CA  ILE X 286      49.181  34.767  47.438  0.00  0.00            
ATOM   4371  HA  ILE X 286      49.899  34.321  46.750  0.00  0.00            
ATOM   4372  CB  ILE X 286      49.625  36.199  47.762  0.00  0.00            
ATOM   4373  HB  ILE X 286      48.867  36.667  48.391  0.00  0.00            
ATOM   4374  CG2 ILE X 286      51.013  36.327  48.419  0.00  0.00            
ATOM   4375 HG21 ILE X 286      51.555  37.235  48.156  0.00  0.00            
ATOM   4376 HG22 ILE X 286      50.788  36.256  49.483  0.00  0.00            
ATOM   4377 HG23 ILE X 286      51.694  35.558  48.055  0.00  0.00            
ATOM   4378  CG1 ILE X 286      49.649  37.048  46.461  0.00  0.00            
ATOM   4379 HG12 ILE X 286      50.627  37.060  45.980  0.00  0.00            
ATOM   4380 HG13 ILE X 286      48.983  36.607  45.719  0.00  0.00            
ATOM   4381  CD1 ILE X 286      49.235  38.459  46.476  0.00  0.00            
ATOM   4382 HD11 ILE X 286      49.543  38.941  45.549  0.00  0.00            
ATOM   4383 HD12 ILE X 286      48.147  38.460  46.546  0.00  0.00            
ATOM   4384 HD13 ILE X 286      49.714  38.919  47.341  0.00  0.00            
ATOM   4385  C   ILE X 286      49.262  33.819  48.580  0.00  0.00            
ATOM   4386  O   ILE X 286      50.328  33.209  48.803  0.00  0.00            
ATOM   4387  N   THR X 287      48.149  33.659  49.256  0.00  0.00            
ATOM   4388  H   THR X 287      47.380  34.228  48.934  0.00  0.00            
ATOM   4389  CA  THR X 287      47.907  32.882  50.540  0.00  0.00            
ATOM   4390  HA  THR X 287      48.420  31.922  50.493  0.00  0.00            
ATOM   4391  CB  THR X 287      48.366  33.628  51.815  0.00  0.00            
ATOM   4392  HB  THR X 287      47.798  34.550  51.942  0.00  0.00            
ATOM   4393  CG2 THR X 287      48.298  32.743  53.060  0.00  0.00            
ATOM   4394 HG21 THR X 287      48.953  31.881  52.932  0.00  0.00            
ATOM   4395 HG22 THR X 287      48.623  33.321  53.925  0.00  0.00            
ATOM   4396 HG23 THR X 287      47.361  32.214  53.233  0.00  0.00            
ATOM   4397  OG1 THR X 287      49.710  34.067  51.606  0.00  0.00            
ATOM   4398  HG1 THR X 287      50.323  33.346  51.768  0.00  0.00            
ATOM   4399  C   THR X 287      46.446  32.433  50.773  0.00  0.00            
ATOM   4400  O   THR X 287      46.192  31.229  50.777  0.00  0.00            
ATOM   4401  OXT THR X 287      45.615  33.335  50.828  0.00  0.00            
ATOM   4402  C1  SC1 X 288      34.097  34.644  36.675  0.00  0.00            
ATOM   4403  C2  SC1 X 288      32.652  34.830  37.168  0.00  0.00            
ATOM   4404  C3  SC1 X 288      31.713  33.649  36.758  0.00  0.00            
ATOM   4405  C4  SC1 X 288      30.241  33.820  37.109  0.00  0.00            
ATOM   4406  O1  SC1 X 288      34.631  35.617  36.226  0.00  0.00            
ATOM   4407  O2  SC1 X 288      34.587  33.541  36.654  0.00  0.00            
ATOM   4408  O3  SC1 X 288      29.977  33.446  38.217  0.00  0.00            
ATOM   4409  O4  SC1 X 288      29.316  34.086  36.344  0.00  0.00            
ATOM   4410  H1  SC1 X 288      32.310  35.827  36.864  0.00  0.00            
ATOM   4411  H2  SC1 X 288      32.699  34.981  38.254  0.00  0.00            
ATOM   4412  H3  SC1 X 288      32.113  32.720  37.183  0.00  0.00            
ATOM   4413  H4  SC1 X 288      31.841  33.397  35.698  0.00  0.00            
ATOM   4414  FE  FE1 X 289      36.335  35.642  35.738  0.00  0.00            
ATOM   4415  O1  FO1 X 290      36.830  35.046  37.193  0.00  0.00            
ATOM   4416  O1  HH1 X 291      35.913  34.077  34.180  0.00  0.00            
ATOM   4417  H1  HH1 X 291      35.519  33.422  33.578  0.00  0.00            
ATOM   4418  H2  HH1 X 291      36.849  33.846  34.049  0.00  0.00            
ATOM   4419  C1  RC1 X 292      41.223  35.601  40.051  0.00  0.00            
ATOM   4420  C2  RC1 X 292      40.516  35.409  38.734  0.00  0.00            
ATOM   4421  C3  RC1 X 292      38.351  36.106  39.807  0.00  0.00            
ATOM   4422  C4  RC1 X 292      39.257  36.953  40.740  0.00  0.00            
ATOM   4423  C5  RC1 X 292      41.637  34.287  40.760  0.00  0.00            
ATOM   4424  C6  RC1 X 292      42.640  33.403  39.960  0.00  0.00            
ATOM   4425  C7  RC1 X 292      42.377  34.606  42.078  0.00  0.00            
ATOM   4426  C8  RC1 X 292      43.566  35.526  41.995  0.00  0.00            
ATOM   4427  C9  RC1 X 292      37.548  35.079  40.588  0.00  0.00            
ATOM   4428  C10 RC1 X 292      36.431  35.606  41.505  0.00  0.00            
ATOM   4429  C11 RC1 X 292      35.313  36.161  40.698  0.00  0.00            
ATOM   4430  C12 RC1 X 292      35.914  34.564  42.461  0.00  0.00            
ATOM   4431  N1  RC1 X 292      40.480  36.560  40.947  0.00  0.00            
ATOM   4432  N2  RC1 X 292      39.152  35.442  38.725  0.00  0.00            
ATOM   4433  O1  RC1 X 292      38.939  38.119  41.204  0.00  0.00            
ATOM   4434  O2  RC1 X 292      41.119  35.287  37.660  0.00  0.00            
ATOM   4435  O3  RC1 X 292      43.122  36.860  42.326  0.00  0.00            
ATOM   4436  H1  RC1 X 292      37.673  36.830  39.339  0.00  0.00            
ATOM   4437  H2  RC1 X 292      42.138  36.169  39.841  0.00  0.00            
ATOM   4438  H3  RC1 X 292      41.000  37.275  41.442  0.00  0.00            
ATOM   4439  H4  RC1 X 292      38.647  35.255  37.867  0.00  0.00            
ATOM   4440  H5  RC1 X 292      40.754  33.637  40.796  0.00  0.00            
ATOM   4441  H6  RC1 X 292      42.961  32.462  40.422  0.00  0.00            
ATOM   4442  H7  RC1 X 292      42.257  33.088  38.981  0.00  0.00            
ATOM   4443  H8  RC1 X 292      43.550  33.997  39.815  0.00  0.00            
ATOM   4444  H9  RC1 X 292      41.654  34.957  42.825  0.00  0.00            
ATOM   4445  H10 RC1 X 292      42.694  33.632  42.471  0.00  0.00            
ATOM   4446  H11 RC1 X 292      44.226  35.088  42.755  0.00  0.00            
ATOM   4447  H12 RC1 X 292      44.068  35.497  41.020  0.00  0.00            
ATOM   4448  H13 RC1 X 292      43.867  37.287  42.783  0.00  0.00            
ATOM   4449  H14 RC1 X 292      38.266  34.645  41.294  0.00  0.00            
ATOM   4450  H15 RC1 X 292      37.097  34.408  39.846  0.00  0.00            
ATOM   4451  H16 RC1 X 292      36.840  36.334  42.216  0.00  0.00            
ATOM   4452  H17 RC1 X 292      35.554  37.014  40.051  0.00  0.00            
ATOM   4453  H18 RC1 X 292      34.784  35.362  40.165  0.00  0.00            
ATOM   4454  H19 RC1 X 292      34.482  36.472  41.342  0.00  0.00            
ATOM   4455  H20 RC1 X 292      35.353  33.824  41.878  0.00  0.00            
ATOM   4456  H21 RC1 X 292      36.752  34.017  42.912  0.00  0.00            
ATOM   4457  H22 RC1 X 292      35.232  34.936  43.235  0.00  0.00            
ATOM   4458  Na+ Na+ X 293      64.502   0.159  20.285  0.00  0.00            
ATOM   4459  Na+ Na+ X 294      60.211  57.417  60.157  0.00  0.00            
ATOM   4460  Na+ Na+ X 295      37.950  26.986  69.103  0.00  0.00            
ATOM   4461  Na+ Na+ X 296      41.283  20.765   9.332  0.00  0.00            
ATOM   4462  Na+ Na+ X 297      65.847  33.532  19.871  0.00  0.00            
ATOM   4463  Na+ Na+ X 298      27.571  58.314  17.594  0.00  0.00            
ATOM   4464  Na+ Na+ X 299      40.999  41.134  11.955  0.00  0.00            
ATOM   4465  Na+ Na+ X 300      48.371  57.974  15.421  0.00  0.00            
ATOM   4466  Na+ Na+ X 301      61.293  25.719  19.403  0.00  0.00            
ATOM   4467  Na+ Na+ X 302       6.591   5.275  29.451  0.00  0.00            
ATOM   4468  Na+ Na+ X 303      44.056  31.645  51.538  0.00  0.00            
ATOM   4469  Na+ Na+ X 304      70.068  45.378  65.782  0.00  0.00            
ATOM   4470  O   WAT X 305      74.039  43.764  41.962  0.00  0.00            
ATOM   4471  H1  WAT X 305      74.622  43.204  42.476  0.00  0.00            
ATOM   4472  H2  WAT X 305      73.718  43.196  41.261  0.00  0.00            
ATOM   4473  O   WAT X 306       5.979  61.955  20.327  0.00  0.00            
ATOM   4474  H1  WAT X 306       5.198  61.876  20.874  0.00  0.00            
ATOM   4475  H2  WAT X 306       6.677  62.189  20.938  0.00  0.00            
ATOM   4476  O   WAT X 307      66.465  44.361  20.012  0.00  0.00            
ATOM   4477  H1  WAT X 307      65.608  44.300  20.434  0.00  0.00            
ATOM   4478  H2  WAT X 307      66.732  43.451  19.881  0.00  0.00            
ATOM   4479  O   WAT X 308      12.024  22.452  27.054  0.00  0.00            
ATOM   4480  H1  WAT X 308      12.435  23.129  27.591  0.00  0.00            
ATOM   4481  H2  WAT X 308      12.756  22.002  26.633  0.00  0.00            
ATOM   4482  O   WAT X 309      36.107  26.162   3.359  0.00  0.00            
ATOM   4483  H1  WAT X 309      36.021  26.339   4.296  0.00  0.00            
ATOM   4484  H2  WAT X 309      35.741  26.938   2.934  0.00  0.00            
ATOM   4485  O   WAT X 310      16.562  17.454  54.035  0.00  0.00            
ATOM   4486  H1  WAT X 310      16.441  16.822  53.326  0.00  0.00            
ATOM   4487  H2  WAT X 310      15.687  17.807  54.194  0.00  0.00            
ATOM   4488  O   WAT X 311      27.446  49.240  70.838  0.00  0.00            
ATOM   4489  H1  WAT X 311      27.804  48.734  71.567  0.00  0.00            
ATOM   4490  H2  WAT X 311      27.195  50.078  71.227  0.00  0.00            
ATOM   4491  O   WAT X 312      58.899  56.442  58.029  0.00  0.00            
ATOM   4492  H1  WAT X 312      58.622  57.231  57.562  0.00  0.00            
ATOM   4493  H2  WAT X 312      59.352  55.919  57.367  0.00  0.00            
ATOM   4494  O   WAT X 313      54.763  54.246  63.844  0.00  0.00            
ATOM   4495  H1  WAT X 313      54.435  53.901  64.674  0.00  0.00            
ATOM   4496  H2  WAT X 313      54.640  53.530  63.221  0.00  0.00            
ATOM   4497  O   WAT X 314      74.623   0.016   1.871  0.00  0.00            
ATOM   4498  H1  WAT X 314      74.313  -0.279   2.727  0.00  0.00            
ATOM   4499  H2  WAT X 314      75.469   0.426   2.051  0.00  0.00            
ATOM   4500  O   WAT X 315      32.801   4.238  72.066  0.00  0.00            
ATOM   4501  H1  WAT X 315      32.285   3.981  71.302  0.00  0.00            
ATOM   4502  H2  WAT X 315      32.983   3.416  72.521  0.00  0.00            
ATOM   4503  O   WAT X 316      63.085  52.538  47.857  0.00  0.00            
ATOM   4504  H1  WAT X 316      63.518  52.418  48.702  0.00  0.00            
ATOM   4505  H2  WAT X 316      62.979  53.486  47.774  0.00  0.00            
ATOM   4506  O   WAT X 317      35.262  48.707  11.849  0.00  0.00            
ATOM   4507  H1  WAT X 317      34.338  48.674  11.602  0.00  0.00            
ATOM   4508  H2  WAT X 317      35.560  49.566  11.550  0.00  0.00            
ATOM   4509  O   WAT X 318      21.357  62.031  10.836  0.00  0.00            
ATOM   4510  H1  WAT X 318      20.413  61.927  10.954  0.00  0.00            
ATOM   4511  H2  WAT X 318      21.448  62.418   9.965  0.00  0.00            
ATOM   4512  O   WAT X 319      71.775  46.362   7.523  0.00  0.00            
ATOM   4513  H1  WAT X 319      71.919  47.183   7.052  0.00  0.00            
ATOM   4514  H2  WAT X 319      72.286  46.454   8.327  0.00  0.00            
ATOM   4515  O   WAT X 320      47.821  10.538  24.866  0.00  0.00            
ATOM   4516  H1  WAT X 320      47.228   9.914  25.284  0.00  0.00            
ATOM   4517  H2  WAT X 320      48.495  10.706  25.525  0.00  0.00            
ATOM   4518  O   WAT X 321      57.412  13.916  72.199  0.00  0.00            
ATOM   4519  H1  WAT X 321      57.162  13.687  71.304  0.00  0.00            
ATOM   4520  H2  WAT X 321      57.106  14.816  72.311  0.00  0.00            
ATOM   4521  O   WAT X 322      16.990  43.093   5.618  0.00  0.00            
ATOM   4522  H1  WAT X 322      17.811  42.991   6.100  0.00  0.00            
ATOM   4523  H2  WAT X 322      16.319  42.763   6.215  0.00  0.00            
ATOM   4524  O   WAT X 323      68.758  11.069  27.248  0.00  0.00            
ATOM   4525  H1  WAT X 323      69.053  10.161  27.188  0.00  0.00            
ATOM   4526  H2  WAT X 323      69.523  11.587  26.996  0.00  0.00            
ATOM   4527  O   WAT X 324      60.705  24.174  54.973  0.00  0.00            
ATOM   4528  H1  WAT X 324      61.413  23.534  54.893  0.00  0.00            
ATOM   4529  H2  WAT X 324      60.895  24.642  55.785  0.00  0.00            
ATOM   4530  O   WAT X 325       5.423   2.736  64.585  0.00  0.00            
ATOM   4531  H1  WAT X 325       5.575   3.191  65.413  0.00  0.00            
ATOM   4532  H2  WAT X 325       5.893   3.258  63.934  0.00  0.00            
ATOM   4533  O   WAT X 326      59.794  61.164  36.756  0.00  0.00            
ATOM   4534  H1  WAT X 326      58.915  60.815  36.903  0.00  0.00            
ATOM   4535  H2  WAT X 326      60.358  60.641  37.325  0.00  0.00            
ATOM   4536  O   WAT X 327      53.750  54.565  24.966  0.00  0.00            
ATOM   4537  H1  WAT X 327      53.786  54.189  25.846  0.00  0.00            
ATOM   4538  H2  WAT X 327      53.964  55.489  25.091  0.00  0.00            
ATOM   4539  O   WAT X 328      41.202  10.414  65.656  0.00  0.00            
ATOM   4540  H1  WAT X 328      41.658  10.350  64.817  0.00  0.00            
ATOM   4541  H2  WAT X 328      41.881  10.253  66.311  0.00  0.00            
ATOM   4542  O   WAT X 329       0.087  61.773  24.790  0.00  0.00            
ATOM   4543  H1  WAT X 329       1.038  61.736  24.892  0.00  0.00            
ATOM   4544  H2  WAT X 329      -0.069  61.471  23.895  0.00  0.00            
ATOM   4545  O   WAT X 330      61.988   6.947  10.002  0.00  0.00            
ATOM   4546  H1  WAT X 330      61.049   6.903   9.822  0.00  0.00            
ATOM   4547  H2  WAT X 330      62.400   6.886   9.140  0.00  0.00            
ATOM   4548  O   WAT X 331      74.077  60.386  17.487  0.00  0.00            
ATOM   4549  H1  WAT X 331      73.675  60.650  18.315  0.00  0.00            
ATOM   4550  H2  WAT X 331      74.789  61.013  17.357  0.00  0.00            
ATOM   4551  O   WAT X 332      21.886  41.154   2.400  0.00  0.00            
ATOM   4552  H1  WAT X 332      21.894  41.545   3.274  0.00  0.00            
ATOM   4553  H2  WAT X 332      21.014  41.349   2.058  0.00  0.00            
ATOM   4554  O   WAT X 333      51.034  57.548   8.349  0.00  0.00            
ATOM   4555  H1  WAT X 333      51.369  56.775   7.895  0.00  0.00            
ATOM   4556  H2  WAT X 333      50.086  57.417   8.376  0.00  0.00            
ATOM   4557  O   WAT X 334      26.136  20.905  21.040  0.00  0.00            
ATOM   4558  H1  WAT X 334      26.958  21.389  20.967  0.00  0.00            
ATOM   4559  H2  WAT X 334      26.276  20.306  21.773  0.00  0.00            
ATOM   4560  O   WAT X 335      46.086  59.928  57.962  0.00  0.00            
ATOM   4561  H1  WAT X 335      46.573  59.422  58.612  0.00  0.00            
ATOM   4562  H2  WAT X 335      45.245  60.109  58.381  0.00  0.00            
ATOM   4563  O   WAT X 336      67.058  48.043  38.359  0.00  0.00            
ATOM   4564  H1  WAT X 336      66.575  48.866  38.434  0.00  0.00            
ATOM   4565  H2  WAT X 336      67.522  48.113  37.525  0.00  0.00            
ATOM   4566  O   WAT X 337      16.988   9.943  14.067  0.00  0.00            
ATOM   4567  H1  WAT X 337      16.156   9.479  13.969  0.00  0.00            
ATOM   4568  H2  WAT X 337      16.754  10.869  13.996  0.00  0.00            
ATOM   4569  O   WAT X 338      67.353  38.351  58.217  0.00  0.00            
ATOM   4570  H1  WAT X 338      66.763  38.017  58.892  0.00  0.00            
ATOM   4571  H2  WAT X 338      67.067  39.254  58.074  0.00  0.00            
ATOM   4572  O   WAT X 339      73.399  42.033  65.539  0.00  0.00            
ATOM   4573  H1  WAT X 339      72.970  41.177  65.549  0.00  0.00            
ATOM   4574  H2  WAT X 339      74.314  41.845  65.746  0.00  0.00            
ATOM   4575  O   WAT X 340      41.631   3.188  64.880  0.00  0.00            
ATOM   4576  H1  WAT X 340      42.470   3.362  65.305  0.00  0.00            
ATOM   4577  H2  WAT X 340      41.005   3.125  65.602  0.00  0.00            
ATOM   4578  O   WAT X 341       6.291  16.818  16.713  0.00  0.00            
ATOM   4579  H1  WAT X 341       7.217  16.996  16.876  0.00  0.00            
ATOM   4580  H2  WAT X 341       6.033  17.471  16.062  0.00  0.00            
ATOM   4581  O   WAT X 342      47.316  10.210  36.934  0.00  0.00            
ATOM   4582  H1  WAT X 342      47.858   9.808  36.255  0.00  0.00            
ATOM   4583  H2  WAT X 342      46.663   9.542  37.146  0.00  0.00            
ATOM   4584  O   WAT X 343       1.377  28.029  14.714  0.00  0.00            
ATOM   4585  H1  WAT X 343       1.694  28.617  15.399  0.00  0.00            
ATOM   4586  H2  WAT X 343       1.088  28.613  14.013  0.00  0.00            
ATOM   4587  O   WAT X 344      58.596  35.738  50.680  0.00  0.00            
ATOM   4588  H1  WAT X 344      58.390  35.640  51.609  0.00  0.00            
ATOM   4589  H2  WAT X 344      58.349  34.899  50.291  0.00  0.00            
ATOM   4590  O   WAT X 345      25.599  30.328  62.042  0.00  0.00            
ATOM   4591  H1  WAT X 345      26.378  30.406  62.593  0.00  0.00            
ATOM   4592  H2  WAT X 345      25.222  31.208  62.035  0.00  0.00            
ATOM   4593  O   WAT X 346       1.665  36.940  58.809  0.00  0.00            
ATOM   4594  H1  WAT X 346       1.820  36.205  58.215  0.00  0.00            
ATOM   4595  H2  WAT X 346       2.268  37.621  58.510  0.00  0.00            
ATOM   4596  O   WAT X 347      68.513   1.303  36.929  0.00  0.00            
ATOM   4597  H1  WAT X 347      68.711   1.559  36.028  0.00  0.00            
ATOM   4598  H2  WAT X 347      69.043   1.891  37.467  0.00  0.00            
ATOM   4599  O   WAT X 348      64.135   8.748  61.255  0.00  0.00            
ATOM   4600  H1  WAT X 348      63.602   8.701  60.462  0.00  0.00            
ATOM   4601  H2  WAT X 348      64.559   7.891  61.310  0.00  0.00            
ATOM   4602  O   WAT X 349      39.190  11.101  28.858  0.00  0.00            
ATOM   4603  H1  WAT X 349      38.543  11.639  28.400  0.00  0.00            
ATOM   4604  H2  WAT X 349      38.696  10.679  29.560  0.00  0.00            
ATOM   4605  O   WAT X 350      15.971  12.283  13.456  0.00  0.00            
ATOM   4606  H1  WAT X 350      16.041  13.191  13.753  0.00  0.00            
ATOM   4607  H2  WAT X 350      16.359  12.288  12.581  0.00  0.00            
ATOM   4608  O   WAT X 351      12.097   2.125  45.934  0.00  0.00            
ATOM   4609  H1  WAT X 351      12.211   2.251  46.876  0.00  0.00            
ATOM   4610  H2  WAT X 351      11.183   1.858  45.837  0.00  0.00            
ATOM   4611  O   WAT X 352       1.300  30.020  26.669  0.00  0.00            
ATOM   4612  H1  WAT X 352       1.663  29.513  27.395  0.00  0.00            
ATOM   4613  H2  WAT X 352       0.621  30.562  27.071  0.00  0.00            
ATOM   4614  O   WAT X 353      68.370  61.585  21.070  0.00  0.00            
ATOM   4615  H1  WAT X 353      68.792  61.380  20.235  0.00  0.00            
ATOM   4616  H2  WAT X 353      68.057  60.741  21.394  0.00  0.00            
ATOM   4617  O   WAT X 354       2.887  42.807  62.267  0.00  0.00            
ATOM   4618  H1  WAT X 354       3.178  42.286  61.518  0.00  0.00            
ATOM   4619  H2  WAT X 354       3.475  42.554  62.978  0.00  0.00            
ATOM   4620  O   WAT X 355       1.072  33.492  70.263  0.00  0.00            
ATOM   4621  H1  WAT X 355       0.531  33.250  71.015  0.00  0.00            
ATOM   4622  H2  WAT X 355       1.665  32.749  70.147  0.00  0.00            
ATOM   4623  O   WAT X 356       6.047  32.519  37.069  0.00  0.00            
ATOM   4624  H1  WAT X 356       5.429  32.481  36.339  0.00  0.00            
ATOM   4625  H2  WAT X 356       6.535  31.698  37.013  0.00  0.00            
ATOM   4626  O   WAT X 357      35.234  18.615  54.221  0.00  0.00            
ATOM   4627  H1  WAT X 357      35.063  19.217  54.946  0.00  0.00            
ATOM   4628  H2  WAT X 357      34.550  18.809  53.581  0.00  0.00            
ATOM   4629  O   WAT X 358      46.519  13.320  29.489  0.00  0.00            
ATOM   4630  H1  WAT X 358      46.780  13.211  30.403  0.00  0.00            
ATOM   4631  H2  WAT X 358      46.583  12.441  29.115  0.00  0.00            
ATOM   4632  O   WAT X 359       8.189  53.302   4.860  0.00  0.00            
ATOM   4633  H1  WAT X 359       8.500  52.397   4.839  0.00  0.00            
ATOM   4634  H2  WAT X 359       8.497  53.642   5.700  0.00  0.00            
ATOM   4635  O   WAT X 360      38.020  49.960  13.637  0.00  0.00            
ATOM   4636  H1  WAT X 360      38.143  50.751  13.111  0.00  0.00            
ATOM   4637  H2  WAT X 360      37.559  50.262  14.419  0.00  0.00            
ATOM   4638  O   WAT X 361      11.125  18.173  23.296  0.00  0.00            
ATOM   4639  H1  WAT X 361      10.787  17.755  24.088  0.00  0.00            
ATOM   4640  H2  WAT X 361      11.637  17.489  22.864  0.00  0.00            
ATOM   4641  O   WAT X 362      28.958  49.074  45.105  0.00  0.00            
ATOM   4642  H1  WAT X 362      28.794  49.810  44.516  0.00  0.00            
ATOM   4643  H2  WAT X 362      29.912  49.008  45.146  0.00  0.00            
ATOM   4644  O   WAT X 363      63.725  28.593  55.534  0.00  0.00            
ATOM   4645  H1  WAT X 363      64.393  28.897  56.149  0.00  0.00            
ATOM   4646  H2  WAT X 363      63.230  29.381  55.310  0.00  0.00            
ATOM   4647  O   WAT X 364      64.590  44.410  57.006  0.00  0.00            
ATOM   4648  H1  WAT X 364      65.474  44.726  56.820  0.00  0.00            
ATOM   4649  H2  WAT X 364      64.236  44.171  56.149  0.00  0.00            
ATOM   4650  O   WAT X 365      51.403  41.146  55.943  0.00  0.00            
ATOM   4651  H1  WAT X 365      51.027  40.729  55.168  0.00  0.00            
ATOM   4652  H2  WAT X 365      51.850  41.922  55.605  0.00  0.00            
ATOM   4653  O   WAT X 366      50.639   3.747  48.533  0.00  0.00            
ATOM   4654  H1  WAT X 366      49.794   3.687  48.087  0.00  0.00            
ATOM   4655  H2  WAT X 366      51.158   4.336  47.985  0.00  0.00            
ATOM   4656  O   WAT X 367      62.382  21.855  28.735  0.00  0.00            
ATOM   4657  H1  WAT X 367      61.544  22.105  29.125  0.00  0.00            
ATOM   4658  H2  WAT X 367      62.158  21.563  27.852  0.00  0.00            
ATOM   4659  O   WAT X 368      31.298  28.454  63.207  0.00  0.00            
ATOM   4660  H1  WAT X 368      31.214  29.181  62.591  0.00  0.00            
ATOM   4661  H2  WAT X 368      30.494  27.948  63.093  0.00  0.00            
ATOM   4662  O   WAT X 369      10.460  38.482  33.821  0.00  0.00            
ATOM   4663  H1  WAT X 369      10.777  38.371  32.924  0.00  0.00            
ATOM   4664  H2  WAT X 369      10.164  39.391  33.859  0.00  0.00            
ATOM   4665  O   WAT X 370      36.521  26.600  11.943  0.00  0.00            
ATOM   4666  H1  WAT X 370      35.752  26.702  12.504  0.00  0.00            
ATOM   4667  H2  WAT X 370      36.199  26.122  11.179  0.00  0.00            
ATOM   4668  O   WAT X 371      55.450   2.728  23.036  0.00  0.00            
ATOM   4669  H1  WAT X 371      54.854   3.407  23.353  0.00  0.00            
ATOM   4670  H2  WAT X 371      55.867   3.116  22.267  0.00  0.00            
ATOM   4671  O   WAT X 372      74.318  53.918  14.252  0.00  0.00            
ATOM   4672  H1  WAT X 372      74.465  53.434  15.065  0.00  0.00            
ATOM   4673  H2  WAT X 372      73.376  54.090  14.243  0.00  0.00            
ATOM   4674  O   WAT X 373      14.597  17.041  15.093  0.00  0.00            
ATOM   4675  H1  WAT X 373      13.950  17.036  14.388  0.00  0.00            
ATOM   4676  H2  WAT X 373      14.340  17.776  15.650  0.00  0.00            
ATOM   4677  O   WAT X 374      19.039   1.845  56.136  0.00  0.00            
ATOM   4678  H1  WAT X 374      19.785   2.377  55.861  0.00  0.00            
ATOM   4679  H2  WAT X 374      19.282   0.950  55.901  0.00  0.00            
ATOM   4680  O   WAT X 375      64.866  14.163  60.500  0.00  0.00            
ATOM   4681  H1  WAT X 375      64.374  14.497  61.250  0.00  0.00            
ATOM   4682  H2  WAT X 375      65.519  14.840  60.322  0.00  0.00            
ATOM   4683  O   WAT X 376      73.997  33.761  56.366  0.00  0.00            
ATOM   4684  H1  WAT X 376      74.716  33.984  56.958  0.00  0.00            
ATOM   4685  H2  WAT X 376      74.238  32.906  56.009  0.00  0.00            
ATOM   4686  O   WAT X 377      35.861   3.539   4.499  0.00  0.00            
ATOM   4687  H1  WAT X 377      36.129   4.458   4.503  0.00  0.00            
ATOM   4688  H2  WAT X 377      35.093   3.512   5.070  0.00  0.00            
ATOM   4689  O   WAT X 378      18.735  57.270  67.641  0.00  0.00            
ATOM   4690  H1  WAT X 378      18.698  58.077  67.128  0.00  0.00            
ATOM   4691  H2  WAT X 378      19.465  57.403  68.244  0.00  0.00            
ATOM   4692  O   WAT X 379      22.101   5.664  32.981  0.00  0.00            
ATOM   4693  H1  WAT X 379      21.745   5.564  32.098  0.00  0.00            
ATOM   4694  H2  WAT X 379      21.645   5.001  33.499  0.00  0.00            
ATOM   4695  O   WAT X 380      46.557  58.327  50.689  0.00  0.00            
ATOM   4696  H1  WAT X 380      47.285  58.244  51.304  0.00  0.00            
ATOM   4697  H2  WAT X 380      46.253  59.229  50.798  0.00  0.00            
ATOM   4698  O   WAT X 381       1.831  29.419  39.101  0.00  0.00            
ATOM   4699  H1  WAT X 381       1.582  29.964  39.848  0.00  0.00            
ATOM   4700  H2  WAT X 381       1.490  29.886  38.339  0.00  0.00            
ATOM   4701  O   WAT X 382       8.189  31.386  69.096  0.00  0.00            
ATOM   4702  H1  WAT X 382       7.446  30.842  68.838  0.00  0.00            
ATOM   4703  H2  WAT X 382       8.015  31.614  70.009  0.00  0.00            
ATOM   4704  O   WAT X 383      31.620  61.713  48.040  0.00  0.00            
ATOM   4705  H1  WAT X 383      31.688  62.133  48.897  0.00  0.00            
ATOM   4706  H2  WAT X 383      31.316  60.826  48.231  0.00  0.00            
ATOM   4707  O   WAT X 384      15.800   0.377  62.730  0.00  0.00            
ATOM   4708  H1  WAT X 384      15.293   0.496  61.928  0.00  0.00            
ATOM   4709  H2  WAT X 384      16.218  -0.478  62.626  0.00  0.00            
ATOM   4710  O   WAT X 385      13.753  59.145  18.004  0.00  0.00            
ATOM   4711  H1  WAT X 385      13.650  58.274  18.387  0.00  0.00            
ATOM   4712  H2  WAT X 385      13.684  59.001  17.060  0.00  0.00            
ATOM   4713  O   WAT X 386      58.225   7.169  64.596  0.00  0.00            
ATOM   4714  H1  WAT X 386      57.368   6.799  64.809  0.00  0.00            
ATOM   4715  H2  WAT X 386      58.026   7.943  64.068  0.00  0.00            
ATOM   4716  O   WAT X 387      65.259  27.437  53.362  0.00  0.00            
ATOM   4717  H1  WAT X 387      64.858  27.706  54.188  0.00  0.00            
ATOM   4718  H2  WAT X 387      64.778  26.649  53.108  0.00  0.00            
ATOM   4719  O   WAT X 388      11.258  57.723  15.481  0.00  0.00            
ATOM   4720  H1  WAT X 388      12.119  58.084  15.267  0.00  0.00            
ATOM   4721  H2  WAT X 388      10.957  58.248  16.223  0.00  0.00            
ATOM   4722  O   WAT X 389      60.494  34.500  13.069  0.00  0.00            
ATOM   4723  H1  WAT X 389      61.129  35.189  13.265  0.00  0.00            
ATOM   4724  H2  WAT X 389      60.000  34.392  13.881  0.00  0.00            
ATOM   4725  O   WAT X 390      46.605   2.046  35.087  0.00  0.00            
ATOM   4726  H1  WAT X 390      45.899   1.832  35.698  0.00  0.00            
ATOM   4727  H2  WAT X 390      46.169   2.507  34.370  0.00  0.00            
ATOM   4728  O   WAT X 391      50.572  16.543  41.512  0.00  0.00            
ATOM   4729  H1  WAT X 391      50.282  17.443  41.361  0.00  0.00            
ATOM   4730  H2  WAT X 391      50.040  16.240  42.248  0.00  0.00            
ATOM   4731  O   WAT X 392      71.567   8.315  13.402  0.00  0.00            
ATOM   4732  H1  WAT X 392      71.908   9.094  12.963  0.00  0.00            
ATOM   4733  H2  WAT X 392      72.129   7.603  13.096  0.00  0.00            
ATOM   4734  O   WAT X 393       5.309  46.260  32.695  0.00  0.00            
ATOM   4735  H1  WAT X 393       6.095  46.797  32.792  0.00  0.00            
ATOM   4736  H2  WAT X 393       4.689  46.823  32.232  0.00  0.00            
ATOM   4737  O   WAT X 394      44.485  34.094  60.202  0.00  0.00            
ATOM   4738  H1  WAT X 394      44.302  33.819  61.100  0.00  0.00            
ATOM   4739  H2  WAT X 394      43.680  34.524  59.914  0.00  0.00            
ATOM   4740  O   WAT X 395      13.103  60.971   1.364  0.00  0.00            
ATOM   4741  H1  WAT X 395      12.627  61.660   1.828  0.00  0.00            
ATOM   4742  H2  WAT X 395      13.919  61.388   1.088  0.00  0.00            
ATOM   4743  O   WAT X 396      64.550   9.131  30.637  0.00  0.00            
ATOM   4744  H1  WAT X 396      64.718   9.974  31.058  0.00  0.00            
ATOM   4745  H2  WAT X 396      63.980   9.342  29.898  0.00  0.00            
ATOM   4746  O   WAT X 397      16.372  13.432  66.951  0.00  0.00            
ATOM   4747  H1  WAT X 397      17.099  13.725  66.403  0.00  0.00            
ATOM   4748  H2  WAT X 397      16.779  12.865  67.606  0.00  0.00            
ATOM   4749  O   WAT X 398       6.496  54.341  64.020  0.00  0.00            
ATOM   4750  H1  WAT X 398       5.719  54.199  64.560  0.00  0.00            
ATOM   4751  H2  WAT X 398       7.037  53.566  64.170  0.00  0.00            
ATOM   4752  O   WAT X 399       5.081  30.227  26.744  0.00  0.00            
ATOM   4753  H1  WAT X 399       6.017  30.290  26.554  0.00  0.00            
ATOM   4754  H2  WAT X 399       5.039  30.037  27.682  0.00  0.00            
ATOM   4755  O   WAT X 400      54.646  55.303  17.759  0.00  0.00            
ATOM   4756  H1  WAT X 400      53.703  55.468  17.748  0.00  0.00            
ATOM   4757  H2  WAT X 400      54.722  54.350  17.805  0.00  0.00            
ATOM   4758  O   WAT X 401      47.185  17.309   4.652  0.00  0.00            
ATOM   4759  H1  WAT X 401      48.063  17.660   4.799  0.00  0.00            
ATOM   4760  H2  WAT X 401      47.249  16.846   3.816  0.00  0.00            
ATOM   4761  O   WAT X 402      44.657  32.044  53.828  0.00  0.00            
ATOM   4762  H1  WAT X 402      45.180  31.527  54.441  0.00  0.00            
ATOM   4763  H2  WAT X 402      44.962  32.942  53.950  0.00  0.00            
ATOM   4764  O   WAT X 403       2.389  25.026  54.898  0.00  0.00            
ATOM   4765  H1  WAT X 403       2.956  25.767  54.685  0.00  0.00            
ATOM   4766  H2  WAT X 403       2.631  24.350  54.265  0.00  0.00            
ATOM   4767  O   WAT X 404      60.252  34.636  71.947  0.00  0.00            
ATOM   4768  H1  WAT X 404      60.355  33.855  72.491  0.00  0.00            
ATOM   4769  H2  WAT X 404      61.138  34.990  71.868  0.00  0.00            
ATOM   4770  O   WAT X 405      53.081   6.490  34.676  0.00  0.00            
ATOM   4771  H1  WAT X 405      53.992   6.359  34.413  0.00  0.00            
ATOM   4772  H2  WAT X 405      53.059   7.382  35.024  0.00  0.00            
ATOM   4773  O   WAT X 406       7.663  39.228   2.090  0.00  0.00            
ATOM   4774  H1  WAT X 406       7.551  38.581   1.394  0.00  0.00            
ATOM   4775  H2  WAT X 406       7.287  38.813   2.866  0.00  0.00            
ATOM   4776  O   WAT X 407      74.594  14.183  58.170  0.00  0.00            
ATOM   4777  H1  WAT X 407      74.432  15.086  57.894  0.00  0.00            
ATOM   4778  H2  WAT X 407      74.737  14.243  59.114  0.00  0.00            
ATOM   4779  O   WAT X 408      25.196  55.608  49.164  0.00  0.00            
ATOM   4780  H1  WAT X 408      25.031  55.502  48.227  0.00  0.00            
ATOM   4781  H2  WAT X 408      25.481  56.517  49.255  0.00  0.00            
ATOM   4782  O   WAT X 409      47.688  54.004  12.074  0.00  0.00            
ATOM   4783  H1  WAT X 409      47.128  54.768  12.216  0.00  0.00            
ATOM   4784  H2  WAT X 409      48.435  54.144  12.656  0.00  0.00            
ATOM   4785  O   WAT X 410      17.959  32.940  65.863  0.00  0.00            
ATOM   4786  H1  WAT X 410      18.135  33.859  65.658  0.00  0.00            
ATOM   4787  H2  WAT X 410      17.042  32.927  66.136  0.00  0.00            
ATOM   4788  O   WAT X 411      73.337  28.846  29.856  0.00  0.00            
ATOM   4789  H1  WAT X 411      72.511  28.660  30.302  0.00  0.00            
ATOM   4790  H2  WAT X 411      73.123  29.546  29.239  0.00  0.00            
ATOM   4791  O   WAT X 412       3.921  24.622  43.129  0.00  0.00            
ATOM   4792  H1  WAT X 412       3.661  24.948  43.990  0.00  0.00            
ATOM   4793  H2  WAT X 412       3.725  25.344  42.531  0.00  0.00            
ATOM   4794  O   WAT X 413       4.700  41.686   0.356  0.00  0.00            
ATOM   4795  H1  WAT X 413       5.001  40.827   0.061  0.00  0.00            
ATOM   4796  H2  WAT X 413       3.748  41.653   0.257  0.00  0.00            
ATOM   4797  O   WAT X 414      22.503  29.280  22.707  0.00  0.00            
ATOM   4798  H1  WAT X 414      23.438  29.484  22.711  0.00  0.00            
ATOM   4799  H2  WAT X 414      22.309  29.027  23.609  0.00  0.00            
ATOM   4800  O   WAT X 415      24.832  29.117  12.100  0.00  0.00            
ATOM   4801  H1  WAT X 415      24.956  28.462  11.413  0.00  0.00            
ATOM   4802  H2  WAT X 415      24.462  28.627  12.834  0.00  0.00            
ATOM   4803  O   WAT X 416      24.066   8.783  24.390  0.00  0.00            
ATOM   4804  H1  WAT X 416      24.400   8.182  23.724  0.00  0.00            
ATOM   4805  H2  WAT X 416      23.116   8.665  24.364  0.00  0.00            
ATOM   4806  O   WAT X 417      49.463  60.521   4.888  0.00  0.00            
ATOM   4807  H1  WAT X 417      50.251  60.762   4.401  0.00  0.00            
ATOM   4808  H2  WAT X 417      49.618  59.618   5.165  0.00  0.00            
ATOM   4809  O   WAT X 418       4.667  39.532  52.395  0.00  0.00            
ATOM   4810  H1  WAT X 418       4.602  40.473  52.556  0.00  0.00            
ATOM   4811  H2  WAT X 418       5.198  39.462  51.601  0.00  0.00            
ATOM   4812  O   WAT X 419      18.437  18.246  50.474  0.00  0.00            
ATOM   4813  H1  WAT X 419      17.667  18.582  50.933  0.00  0.00            
ATOM   4814  H2  WAT X 419      18.536  17.350  50.796  0.00  0.00            
ATOM   4815  O   WAT X 420      32.470  49.965  67.886  0.00  0.00            
ATOM   4816  H1  WAT X 420      32.393  50.900  67.696  0.00  0.00            
ATOM   4817  H2  WAT X 420      31.923  49.832  68.661  0.00  0.00            
ATOM   4818  O   WAT X 421      29.809  40.258   6.720  0.00  0.00            
ATOM   4819  H1  WAT X 421      28.887  40.290   6.466  0.00  0.00            
ATOM   4820  H2  WAT X 421      30.141  41.135   6.527  0.00  0.00            
ATOM   4821  O   WAT X 422      69.420  12.481  53.800  0.00  0.00            
ATOM   4822  H1  WAT X 422      70.104  11.985  54.250  0.00  0.00            
ATOM   4823  H2  WAT X 422      69.406  12.120  52.914  0.00  0.00            
ATOM   4824  O   WAT X 423      11.554  54.363  50.496  0.00  0.00            
ATOM   4825  H1  WAT X 423      11.834  55.168  50.931  0.00  0.00            
ATOM   4826  H2  WAT X 423      12.298  53.768  50.591  0.00  0.00            
ATOM   4827  O   WAT X 424      21.271  15.029  66.006  0.00  0.00            
ATOM   4828  H1  WAT X 424      20.889  15.370  66.815  0.00  0.00            
ATOM   4829  H2  WAT X 424      20.861  15.544  65.311  0.00  0.00            
ATOM   4830  O   WAT X 425      54.259  17.991   4.255  0.00  0.00            
ATOM   4831  H1  WAT X 425      55.183  18.049   4.499  0.00  0.00            
ATOM   4832  H2  WAT X 425      53.841  18.711   4.727  0.00  0.00            
ATOM   4833  O   WAT X 426      60.193   1.831  65.364  0.00  0.00            
ATOM   4834  H1  WAT X 426      59.535   2.503  65.185  0.00  0.00            
ATOM   4835  H2  WAT X 426      60.936   2.070  64.809  0.00  0.00            
ATOM   4836  O   WAT X 427      31.804  53.943  42.662  0.00  0.00            
ATOM   4837  H1  WAT X 427      32.546  53.348  42.768  0.00  0.00            
ATOM   4838  H2  WAT X 427      31.223  53.735  43.394  0.00  0.00            
ATOM   4839  O   WAT X 428      28.420  13.037  64.349  0.00  0.00            
ATOM   4840  H1  WAT X 428      27.633  13.556  64.515  0.00  0.00            
ATOM   4841  H2  WAT X 428      28.918  13.090  65.165  0.00  0.00            
ATOM   4842  O   WAT X 429      19.673  50.460  20.995  0.00  0.00            
ATOM   4843  H1  WAT X 429      19.946  50.643  20.096  0.00  0.00            
ATOM   4844  H2  WAT X 429      20.328  49.843  21.323  0.00  0.00            
ATOM   4845  O   WAT X 430       1.016  31.838  40.642  0.00  0.00            
ATOM   4846  H1  WAT X 430       1.855  32.054  41.049  0.00  0.00            
ATOM   4847  H2  WAT X 430       0.508  31.428  41.342  0.00  0.00            
ATOM   4848  O   WAT X 431       9.604  43.754  31.266  0.00  0.00            
ATOM   4849  H1  WAT X 431       9.895  44.191  32.066  0.00  0.00            
ATOM   4850  H2  WAT X 431       8.910  44.317  30.924  0.00  0.00            
ATOM   4851  O   WAT X 432      44.525  43.693  22.899  0.00  0.00            
ATOM   4852  H1  WAT X 432      45.117  43.049  23.288  0.00  0.00            
ATOM   4853  H2  WAT X 432      43.666  43.480  23.264  0.00  0.00            
ATOM   4854  O   WAT X 433      27.503  25.432  -0.173  0.00  0.00            
ATOM   4855  H1  WAT X 433      27.262  24.529  -0.381  0.00  0.00            
ATOM   4856  H2  WAT X 433      27.258  25.539   0.746  0.00  0.00            
ATOM   4857  O   WAT X 434      75.796  37.785  43.422  0.00  0.00            
ATOM   4858  H1  WAT X 434      76.156  38.666  43.311  0.00  0.00            
ATOM   4859  H2  WAT X 434      75.369  37.808  44.279  0.00  0.00            
ATOM   4860  O   WAT X 435       6.553  49.371  43.622  0.00  0.00            
ATOM   4861  H1  WAT X 435       6.408  49.994  44.334  0.00  0.00            
ATOM   4862  H2  WAT X 435       6.614  49.915  42.837  0.00  0.00            
ATOM   4863  O   WAT X 436      34.580  20.221   9.255  0.00  0.00            
ATOM   4864  H1  WAT X 436      33.989  20.950   9.445  0.00  0.00            
ATOM   4865  H2  WAT X 436      34.119  19.705   8.594  0.00  0.00            
ATOM   4866  O   WAT X 437      61.321  43.751   3.280  0.00  0.00            
ATOM   4867  H1  WAT X 437      61.848  44.464   2.921  0.00  0.00            
ATOM   4868  H2  WAT X 437      60.428  44.095   3.293  0.00  0.00            
ATOM   4869  O   WAT X 438      32.092  34.499  57.596  0.00  0.00            
ATOM   4870  H1  WAT X 438      31.389  34.471  56.947  0.00  0.00            
ATOM   4871  H2  WAT X 438      32.873  34.731  57.093  0.00  0.00            
ATOM   4872  O   WAT X 439      53.282  45.177   9.906  0.00  0.00            
ATOM   4873  H1  WAT X 439      53.638  45.833   9.307  0.00  0.00            
ATOM   4874  H2  WAT X 439      53.680  45.383  10.751  0.00  0.00            
ATOM   4875  O   WAT X 440      44.373  48.115  26.633  0.00  0.00            
ATOM   4876  H1  WAT X 440      44.028  47.348  26.174  0.00  0.00            
ATOM   4877  H2  WAT X 440      45.320  48.061  26.511  0.00  0.00            
ATOM   4878  O   WAT X 441      54.089   3.875  66.804  0.00  0.00            
ATOM   4879  H1  WAT X 441      54.034   4.262  67.678  0.00  0.00            
ATOM   4880  H2  WAT X 441      53.829   2.963  66.929  0.00  0.00            
ATOM   4881  O   WAT X 442      30.372  40.199   9.665  0.00  0.00            
ATOM   4882  H1  WAT X 442      29.867  39.847   8.932  0.00  0.00            
ATOM   4883  H2  WAT X 442      30.284  41.148   9.583  0.00  0.00            
ATOM   4884  O   WAT X 443      38.675  10.378  51.187  0.00  0.00            
ATOM   4885  H1  WAT X 443      38.153  11.166  51.340  0.00  0.00            
ATOM   4886  H2  WAT X 443      38.292   9.721  51.768  0.00  0.00            
ATOM   4887  O   WAT X 444      22.574  33.639  67.523  0.00  0.00            
ATOM   4888  H1  WAT X 444      22.263  34.453  67.919  0.00  0.00            
ATOM   4889  H2  WAT X 444      21.795  33.254  67.122  0.00  0.00            
ATOM   4890  O   WAT X 445      35.297  12.940  25.326  0.00  0.00            
ATOM   4891  H1  WAT X 445      34.450  12.514  25.456  0.00  0.00            
ATOM   4892  H2  WAT X 445      35.918  12.387  25.800  0.00  0.00            
ATOM   4893  O   WAT X 446      14.024  19.236  31.680  0.00  0.00            
ATOM   4894  H1  WAT X 446      14.612  18.847  32.327  0.00  0.00            
ATOM   4895  H2  WAT X 446      13.188  19.322  32.138  0.00  0.00            
ATOM   4896  O   WAT X 447      32.585  34.551  73.134  0.00  0.00            
ATOM   4897  H1  WAT X 447      32.918  34.288  72.275  0.00  0.00            
ATOM   4898  H2  WAT X 447      32.690  35.502  73.150  0.00  0.00            
ATOM   4899  O   WAT X 448      56.889  17.480   4.931  0.00  0.00            
ATOM   4900  H1  WAT X 448      57.442  16.747   5.200  0.00  0.00            
ATOM   4901  H2  WAT X 448      56.823  17.395   3.980  0.00  0.00            
ATOM   4902  O   WAT X 449      42.823  53.317  33.443  0.00  0.00            
ATOM   4903  H1  WAT X 449      43.564  53.790  33.821  0.00  0.00            
ATOM   4904  H2  WAT X 449      42.662  52.596  34.051  0.00  0.00            
ATOM   4905  O   WAT X 450      63.011  23.061  62.139  0.00  0.00            
ATOM   4906  H1  WAT X 450      62.209  22.713  61.748  0.00  0.00            
ATOM   4907  H2  WAT X 450      63.027  23.980  61.872  0.00  0.00            
ATOM   4908  O   WAT X 451      60.914  18.398  31.461  0.00  0.00            
ATOM   4909  H1  WAT X 451      60.701  17.550  31.851  0.00  0.00            
ATOM   4910  H2  WAT X 451      60.314  18.478  30.720  0.00  0.00            
ATOM   4911  O   WAT X 452      27.558  52.275  15.644  0.00  0.00            
ATOM   4912  H1  WAT X 452      28.199  52.875  15.263  0.00  0.00            
ATOM   4913  H2  WAT X 452      27.610  52.435  16.586  0.00  0.00            
ATOM   4914  O   WAT X 453       8.062  59.602  37.477  0.00  0.00            
ATOM   4915  H1  WAT X 453       8.093  59.502  38.428  0.00  0.00            
ATOM   4916  H2  WAT X 453       8.443  60.465  37.314  0.00  0.00            
ATOM   4917  O   WAT X 454      69.653   8.789  41.656  0.00  0.00            
ATOM   4918  H1  WAT X 454      70.381   9.390  41.814  0.00  0.00            
ATOM   4919  H2  WAT X 454      69.969   7.941  41.968  0.00  0.00            
ATOM   4920  O   WAT X 455      29.991  53.670  61.444  0.00  0.00            
ATOM   4921  H1  WAT X 455      30.079  54.361  62.101  0.00  0.00            
ATOM   4922  H2  WAT X 455      29.184  53.214  61.685  0.00  0.00            
ATOM   4923  O   WAT X 456      74.421  54.743  60.807  0.00  0.00            
ATOM   4924  H1  WAT X 456      73.639  55.108  61.220  0.00  0.00            
ATOM   4925  H2  WAT X 456      75.134  55.311  61.100  0.00  0.00            
ATOM   4926  O   WAT X 457      14.303  26.169  30.731  0.00  0.00            
ATOM   4927  H1  WAT X 457      15.212  25.944  30.531  0.00  0.00            
ATOM   4928  H2  WAT X 457      14.308  27.121  30.829  0.00  0.00            
ATOM   4929  O   WAT X 458      74.448  59.329  67.844  0.00  0.00            
ATOM   4930  H1  WAT X 458      73.701  58.740  67.952  0.00  0.00            
ATOM   4931  H2  WAT X 458      74.922  59.269  68.674  0.00  0.00            
ATOM   4932  O   WAT X 459      46.782  61.682  36.294  0.00  0.00            
ATOM   4933  H1  WAT X 459      47.206  61.329  35.512  0.00  0.00            
ATOM   4934  H2  WAT X 459      46.695  62.619  36.117  0.00  0.00            
ATOM   4935  O   WAT X 460      21.453   8.442  39.598  0.00  0.00            
ATOM   4936  H1  WAT X 460      22.367   8.168  39.674  0.00  0.00            
ATOM   4937  H2  WAT X 460      21.488   9.399  39.606  0.00  0.00            
ATOM   4938  O   WAT X 461      23.624  17.480   8.142  0.00  0.00            
ATOM   4939  H1  WAT X 461      23.773  17.630   7.209  0.00  0.00            
ATOM   4940  H2  WAT X 461      22.768  17.873   8.314  0.00  0.00            
ATOM   4941  O   WAT X 462      10.384   8.656   7.647  0.00  0.00            
ATOM   4942  H1  WAT X 462       9.720   8.242   7.096  0.00  0.00            
ATOM   4943  H2  WAT X 462      10.813   7.927   8.094  0.00  0.00            
ATOM   4944  O   WAT X 463      17.394  49.433   3.908  0.00  0.00            
ATOM   4945  H1  WAT X 463      16.632  50.007   3.832  0.00  0.00            
ATOM   4946  H2  WAT X 463      17.547  49.118   3.018  0.00  0.00            
ATOM   4947  O   WAT X 464      14.947  59.020  21.469  0.00  0.00            
ATOM   4948  H1  WAT X 464      15.040  58.331  20.812  0.00  0.00            
ATOM   4949  H2  WAT X 464      15.824  59.396  21.548  0.00  0.00            
ATOM   4950  O   WAT X 465      30.207  17.719  25.640  0.00  0.00            
ATOM   4951  H1  WAT X 465      29.699  18.279  26.228  0.00  0.00            
ATOM   4952  H2  WAT X 465      30.947  17.423  26.171  0.00  0.00            
ATOM   4953  O   WAT X 466      43.991  26.491  66.463  0.00  0.00            
ATOM   4954  H1  WAT X 466      43.869  26.877  67.330  0.00  0.00            
ATOM   4955  H2  WAT X 466      44.594  27.087  66.018  0.00  0.00            
ATOM   4956  O   WAT X 467       3.931  22.111  57.495  0.00  0.00            
ATOM   4957  H1  WAT X 467       4.085  23.023  57.247  0.00  0.00            
ATOM   4958  H2  WAT X 467       4.799  21.772  57.714  0.00  0.00            
ATOM   4959  O   WAT X 468      64.776  18.286  17.463  0.00  0.00            
ATOM   4960  H1  WAT X 468      64.587  19.079  17.965  0.00  0.00            
ATOM   4961  H2  WAT X 468      63.946  18.067  17.040  0.00  0.00            
ATOM   4962  O   WAT X 469      28.979  47.757  72.565  0.00  0.00            
ATOM   4963  H1  WAT X 469      29.722  47.796  73.166  0.00  0.00            
ATOM   4964  H2  WAT X 469      29.231  47.103  71.914  0.00  0.00            
ATOM   4965  O   WAT X 470      21.219   4.344  24.200  0.00  0.00            
ATOM   4966  H1  WAT X 470      21.659   3.583  23.822  0.00  0.00            
ATOM   4967  H2  WAT X 470      21.584   4.418  25.082  0.00  0.00            
ATOM   4968  O   WAT X 471      31.917  61.393  43.571  0.00  0.00            
ATOM   4969  H1  WAT X 471      32.183  61.331  44.488  0.00  0.00            
ATOM   4970  H2  WAT X 471      32.319  62.204  43.259  0.00  0.00            
ATOM   4971  O   WAT X 472      16.165  22.911  55.459  0.00  0.00            
ATOM   4972  H1  WAT X 472      16.932  22.577  54.995  0.00  0.00            
ATOM   4973  H2  WAT X 472      16.511  23.594  56.034  0.00  0.00            
ATOM   4974  O   WAT X 473      10.206   4.925  48.249  0.00  0.00            
ATOM   4975  H1  WAT X 473       9.909   5.833  48.308  0.00  0.00            
ATOM   4976  H2  WAT X 473       9.470   4.457  47.855  0.00  0.00            
ATOM   4977  O   WAT X 474      33.811  12.745  12.044  0.00  0.00            
ATOM   4978  H1  WAT X 474      34.492  13.412  11.957  0.00  0.00            
ATOM   4979  H2  WAT X 474      33.109  13.042  11.464  0.00  0.00            
ATOM   4980  O   WAT X 475      72.957  53.923  47.512  0.00  0.00            
ATOM   4981  H1  WAT X 475      73.178  54.031  48.437  0.00  0.00            
ATOM   4982  H2  WAT X 475      73.679  53.407  47.153  0.00  0.00            
ATOM   4983  O   WAT X 476       3.225  42.956  46.950  0.00  0.00            
ATOM   4984  H1  WAT X 476       2.428  42.429  46.898  0.00  0.00            
ATOM   4985  H2  WAT X 476       3.930  42.347  46.731  0.00  0.00            
ATOM   4986  O   WAT X 477      19.945  60.177  45.373  0.00  0.00            
ATOM   4987  H1  WAT X 477      19.501  60.409  44.558  0.00  0.00            
ATOM   4988  H2  WAT X 477      20.872  60.338  45.195  0.00  0.00            
ATOM   4989  O   WAT X 478      62.801  23.090  22.746  0.00  0.00            
ATOM   4990  H1  WAT X 478      63.572  22.581  22.996  0.00  0.00            
ATOM   4991  H2  WAT X 478      62.143  22.867  23.405  0.00  0.00            
ATOM   4992  O   WAT X 479      60.683  40.510  43.779  0.00  0.00            
ATOM   4993  H1  WAT X 479      60.889  40.734  44.687  0.00  0.00            
ATOM   4994  H2  WAT X 479      60.250  39.658  43.836  0.00  0.00            
ATOM   4995  O   WAT X 480      75.560  39.625  26.596  0.00  0.00            
ATOM   4996  H1  WAT X 480      75.040  40.329  26.981  0.00  0.00            
ATOM   4997  H2  WAT X 480      75.719  39.020  27.320  0.00  0.00            
ATOM   4998  O   WAT X 481      38.334  55.180  12.557  0.00  0.00            
ATOM   4999  H1  WAT X 481      39.178  55.536  12.278  0.00  0.00            
ATOM   5000  H2  WAT X 481      38.360  55.224  13.513  0.00  0.00            
ATOM   5001  O   WAT X 482      37.977   1.497  47.007  0.00  0.00            
ATOM   5002  H1  WAT X 482      38.254   0.827  47.631  0.00  0.00            
ATOM   5003  H2  WAT X 482      38.663   1.502  46.339  0.00  0.00            
ATOM   5004  O   WAT X 483      49.751   9.466  35.411  0.00  0.00            
ATOM   5005  H1  WAT X 483      50.236   8.707  35.087  0.00  0.00            
ATOM   5006  H2  WAT X 483      50.118   9.631  36.280  0.00  0.00            
ATOM   5007  O   WAT X 484      58.027  18.273  67.866  0.00  0.00            
ATOM   5008  H1  WAT X 484      57.557  18.817  68.498  0.00  0.00            
ATOM   5009  H2  WAT X 484      58.139  17.432  68.309  0.00  0.00            
ATOM   5010  O   WAT X 485      57.164  38.370  44.443  0.00  0.00            
ATOM   5011  H1  WAT X 485      56.405  37.854  44.171  0.00  0.00            
ATOM   5012  H2  WAT X 485      57.653  38.519  43.634  0.00  0.00            
ATOM   5013  O   WAT X 486      27.322  41.188  12.437  0.00  0.00            
ATOM   5014  H1  WAT X 486      28.233  41.438  12.586  0.00  0.00            
ATOM   5015  H2  WAT X 486      26.819  41.759  13.018  0.00  0.00            
ATOM   5016  O   WAT X 487      50.341   9.418  55.552  0.00  0.00            
ATOM   5017  H1  WAT X 487      50.276  10.352  55.749  0.00  0.00            
ATOM   5018  H2  WAT X 487      49.979   8.985  56.325  0.00  0.00            
ATOM   5019  O   WAT X 488      25.176  47.127  37.450  0.00  0.00            
ATOM   5020  H1  WAT X 488      24.825  46.664  36.690  0.00  0.00            
ATOM   5021  H2  WAT X 488      24.597  47.882  37.559  0.00  0.00            
ATOM   5022  O   WAT X 489      62.468  17.815  29.177  0.00  0.00            
ATOM   5023  H1  WAT X 489      62.052  18.185  28.399  0.00  0.00            
ATOM   5024  H2  WAT X 489      61.845  17.980  29.884  0.00  0.00            
ATOM   5025  O   WAT X 490      73.937  43.558  68.863  0.00  0.00            
ATOM   5026  H1  WAT X 490      74.187  43.600  69.786  0.00  0.00            
ATOM   5027  H2  WAT X 490      74.768  43.577  68.388  0.00  0.00            
ATOM   5028  O   WAT X 491      27.048  55.982  61.854  0.00  0.00            
ATOM   5029  H1  WAT X 491      27.567  56.541  62.432  0.00  0.00            
ATOM   5030  H2  WAT X 491      26.634  56.589  61.242  0.00  0.00            
ATOM   5031  O   WAT X 492      67.076  23.294  16.917  0.00  0.00            
ATOM   5032  H1  WAT X 492      66.221  23.720  16.863  0.00  0.00            
ATOM   5033  H2  WAT X 492      67.590  23.860  17.494  0.00  0.00            
ATOM   5034  O   WAT X 493      43.562  33.588   7.125  0.00  0.00            
ATOM   5035  H1  WAT X 493      43.724  33.498   6.186  0.00  0.00            
ATOM   5036  H2  WAT X 493      43.077  32.797   7.361  0.00  0.00            
ATOM   5037  O   WAT X 494      67.142  57.997  24.196  0.00  0.00            
ATOM   5038  H1  WAT X 494      68.070  57.779  24.289  0.00  0.00            
ATOM   5039  H2  WAT X 494      66.681  57.243  24.564  0.00  0.00            
ATOM   5040  O   WAT X 495      74.921  32.770  67.898  0.00  0.00            
ATOM   5041  H1  WAT X 495      74.399  32.503  68.654  0.00  0.00            
ATOM   5042  H2  WAT X 495      75.564  32.068  67.792  0.00  0.00            
ATOM   5043  O   WAT X 496       8.377  40.504  48.299  0.00  0.00            
ATOM   5044  H1  WAT X 496       7.836  39.931  47.757  0.00  0.00            
ATOM   5045  H2  WAT X 496       9.093  39.945  48.600  0.00  0.00            
ATOM   5046  O   WAT X 497      20.167  10.849  39.098  0.00  0.00            
ATOM   5047  H1  WAT X 497      20.310  11.788  38.983  0.00  0.00            
ATOM   5048  H2  WAT X 497      20.221  10.488  38.213  0.00  0.00            
ATOM   5049  O   WAT X 498      15.921  26.524  55.418  0.00  0.00            
ATOM   5050  H1  WAT X 498      16.349  26.282  56.239  0.00  0.00            
ATOM   5051  H2  WAT X 498      15.387  27.286  55.641  0.00  0.00            
ATOM   5052  O   WAT X 499      65.957  58.070  38.661  0.00  0.00            
ATOM   5053  H1  WAT X 499      66.374  57.554  39.350  0.00  0.00            
ATOM   5054  H2  WAT X 499      66.006  57.515  37.882  0.00  0.00            
ATOM   5055  O   WAT X 500      24.995  48.497  32.848  0.00  0.00            
ATOM   5056  H1  WAT X 500      24.956  48.957  32.010  0.00  0.00            
ATOM   5057  H2  WAT X 500      24.275  48.866  33.358  0.00  0.00            
ATOM   5058  O   WAT X 501      41.907  51.249  34.979  0.00  0.00            
ATOM   5059  H1  WAT X 501      42.367  50.410  34.985  0.00  0.00            
ATOM   5060  H2  WAT X 501      41.417  51.260  35.801  0.00  0.00            
ATOM   5061  O   WAT X 502       1.324  48.282  66.133  0.00  0.00            
ATOM   5062  H1  WAT X 502       0.995  47.597  66.716  0.00  0.00
[truncated: 2,341,881 more chars]
